# Supplementary material for: Structure-Aware Compound–Protein Affinity Prediction via Graph Neural Networks with Group Lasso Regularization
Source: Comput Struct Biotechnol J. 2026 Apr 28;35(1):0012. doi: 10.34133/csbj.0012 (PMC13121889; doi:10.34133/csbj.0012)
Supplement: Supplementary 1 — Tables S1 to S10 [file csbj.0012.f1.zip]

Archive with 21 entries (20 files):
- supplementary files/
- supplementary files/Supplementary_Table_10_Spearman_and_AUC_and_perturbation.xlsx
- __MACOSX/supplementary files/._Supplementary_Table_10_Spearman_and_AUC_and_perturbation.xlsx
- supplementary files/Supplementary_Table_3_Scaffold_Analysis_for_Kinase_4MXO.xlsx
- __MACOSX/supplementary files/._Supplementary_Table_3_Scaffold_Analysis_for_Kinase_4MXO.xlsx
- supplementary files/Supplementary_Table_6_Scaffold_Analysis_for_Kinase_3OCS.xlsx
- __MACOSX/supplementary files/._Supplementary_Table_6_Scaffold_Analysis_for_Kinase_3OCS.xlsx
- supplementary files/Supplementary_Table_4_Scaffold_Analysis_for_Kinase_2E2B.xlsx
- __MACOSX/supplementary files/._Supplementary_Table_4_Scaffold_Analysis_for_Kinase_2E2B.xlsx
- supplementary files/Supplementary_Table_7_Number_pairs_before_and after_splitting.xlsx
- __MACOSX/supplementary files/._Supplementary_Table_7_Number_pairs_before_and after_splitting.xlsx
- supplementary files/Supplementary_Table_2_Scaffold_Analysis_for_Kinase_2H8H.xlsx
- __MACOSX/supplementary files/._Supplementary_Table_2_Scaffold_Analysis_for_Kinase_2H8H.xlsx
- supplementary files/Supplementary_Table_5_Scaffold_Analysis_for_Kinase_3AOX.xlsx
- __MACOSX/supplementary files/._Supplementary_Table_5_Scaffold_Analysis_for_Kinase_3AOX.xlsx
- supplementary files/Supplementary_Table_8_Model_performance_statistical_tests.xlsx
- __MACOSX/supplementary files/._Supplementary_Table_8_Model_performance_statistical_tests.xlsx
- supplementary files/Supplementary_Table_1_Scaffold_Analysis_for_Kinase_1O42.xlsx
- __MACOSX/supplementary files/._Supplementary_Table_1_Scaffold_Analysis_for_Kinase_1O42.xlsx
- supplementary files/Supplementary_Table_9_Atom_and_graph_level_attribution_metrics.xlsx
- __MACOSX/supplementary files/._Supplementary_Table_9_Atom_and_graph_level_attribution_metrics.xlsx
