# Supplementary material for: Structure-Aware Compound–Protein Affinity Prediction via Graph Neural Networks with Group Lasso Regularization
Source: Comput Struct Biotechnol J. 2026 Apr 28;35(1):0012. doi: 10.34133/csbj.0012 (PMC13121889; doi:10.34133/csbj.0012)
Supplement: Supplementary 1 — Tables S1 to S10 [file csbj.0012.f1.zip › supplementary files/Supplementary_Table_10_Spearman_and_AUC_and_perturbation.xlsx]

## Sheet: Spearman_and_auroc_test_set
target	conv	pool	loss	explainer	penalty	spearman_mean	spearman_std	auroc_pos_mean	auroc_pos_std	auroc_neg_mean	auroc_neg_std	mcs	n_mcs_test
1O42-843	nn	mean	MSE+UCN	cam	wo_lasso	0.119709	0.170963	0.561969	0.196134	0.597321	0.199187	50	275
1O42-843	nn	mean	MSE+UCN	cam	wo_lasso	0.0891324	0.150201	0.531932	0.198488	0.596097	0.213656	55	214
1O42-843	nn	mean	MSE+UCN	cam	wo_lasso	0.0744654	0.151708	0.480313	0.203109	0.640004	0.233219	60	152
1O42-843	nn	mean	MSE+UCN	cam	wo_lasso	0.0698997	0.154051	0.439475	0.196238	0.685213	0.233287	65	123
1O42-843	nn	mean	MSE+UCN	cam	wo_lasso	0.0819361	0.153192	0.442052	0.203673	0.702383	0.232625	70	97
1O42-843	nn	mean	MSE+UCN	cam	wo_lasso	0.080561	0.166234	0.458258	0.205823	0.677351	0.2313	75	72
1O42-843	nn	mean	MSE+UCN	cam	wo_lasso	0.0787194	0.186168	0.482582	0.203855	0.645703	0.222832	80	54
1O42-843	nn	mean	MSE+UCN	cam	wo_lasso	0.0913649	0.201384	0.536205	0.174101	0.614612	0.237226	85	42
1O42-843	nn	mean	MSE+UCN	cam	wo_lasso	0.14529	0.195655	0.634188	0.127354	0.674773	0.288592	90	20
1O42-843	nn	mean	MSE+UCN	cam	wo_lasso	0.177144	0.115655	0.648448	0.0695007	0.935897	0	95	4
1O42-843	nn	mean	MSE+N	cam	wo_lasso	-0.0206523	0.0915808	0.495981	0.108358	0.479901	0.101959	50	275
1O42-843	nn	mean	MSE+N	cam	wo_lasso	-0.0177788	0.0879297	0.494755	0.108774	0.484919	0.111989	55	214
1O42-843	nn	mean	MSE+N	cam	wo_lasso	-0.0116351	0.0917219	0.484966	0.12168	0.503253	0.124816	60	152
1O42-843	nn	mean	MSE+N	cam	wo_lasso	-0.00682877	0.0864895	0.479126	0.125264	0.517976	0.131747	65	123
1O42-843	nn	mean	MSE+N	cam	wo_lasso	0.00264806	0.0886977	0.481413	0.139236	0.530152	0.1344	70	97
1O42-843	nn	mean	MSE+N	cam	wo_lasso	-0.00469153	0.0922915	0.491965	0.146558	0.501097	0.1335	75	72
1O42-843	nn	mean	MSE+N	cam	wo_lasso	0.00113308	0.101929	0.525288	0.151791	0.472582	0.136732	80	54
1O42-843	nn	mean	MSE+N	cam	wo_lasso	0.0132643	0.109966	0.568294	0.142058	0.442522	0.132403	85	42
1O42-843	nn	mean	MSE+N	cam	wo_lasso	0.0194323	0.127169	0.610498	0.16669	0.429331	0.138113	90	20
1O42-843	nn	mean	MSE+N	cam	wo_lasso	0.0912771	0.162812	0.832659	0.11471	0.320513	0	95	4
1O42-843	nn	mean	MSE+N	cam	MSE_N_GL	-0.0206523	0.0915808	0.495981	0.108358	0.479901	0.101959	50	275
1O42-843	nn	mean	MSE+N	cam	MSE_N_GL	-0.00452423	0.132518	0.480514	0.124288	0.518239	0.141965	55	214
1O42-843	nn	mean	MSE+N	cam	MSE_N_GL	0.00172138	0.14723	0.494725	0.139514	0.514144	0.164103	60	152
1O42-843	nn	mean	MSE+N	cam	MSE_N_GL	0.00668033	0.147587	0.508462	0.141975	0.507846	0.176502	65	123
1O42-843	nn	mean	MSE+N	cam	MSE_N_GL	0.0106061	0.157354	0.521881	0.15042	0.500819	0.196571	70	97
1O42-843	nn	mean	MSE+N	cam	MSE_N_GL	-0.0111223	0.169344	0.530237	0.162066	0.454285	0.211251	75	72
1O42-843	nn	mean	MSE+N	cam	MSE_N_GL	-0.0145807	0.180945	0.55747	0.170267	0.415238	0.226763	80	54
1O42-843	nn	mean	MSE+N	cam	MSE_N_GL	-0.0136045	0.200618	0.585126	0.171597	0.374901	0.237979	85	42
1O42-843	nn	mean	MSE+N	cam	MSE_N_GL	-0.0644264	0.221313	0.56671	0.205122	0.269643	0.231109	90	20
1O42-843	nn	mean	MSE+N	cam	MSE_N_GL	-0.0173262	0.231629	0.73448	0.0549933	0.0384615	0	95	4
1O42-843	nn	mean	MSE+N	cam	MSE_N_SGL	-0.0500192	0.137856	0.445975	0.143721	0.489821	0.129754	50	275
1O42-843	nn	mean	MSE+N	cam	MSE_N_SGL	-0.0404346	0.137277	0.4593	0.151087	0.486704	0.139925	55	214
1O42-843	nn	mean	MSE+N	cam	MSE_N_SGL	-0.0243647	0.142538	0.489878	0.161695	0.474305	0.155926	60	152
1O42-843	nn	mean	MSE+N	cam	MSE_N_SGL	-0.0217624	0.136813	0.508658	0.158907	0.457365	0.16158	65	123
1O42-843	nn	mean	MSE+N	cam	MSE_N_SGL	-0.0153474	0.141785	0.521309	0.168254	0.452142	0.173834	70	97
1O42-843	nn	mean	MSE+N	cam	MSE_N_SGL	-0.0338781	0.145677	0.539083	0.178309	0.397745	0.167111	75	72
1O42-843	nn	mean	MSE+N	cam	MSE_N_SGL	-0.025221	0.15391	0.588164	0.169472	0.357324	0.156929	80	54
1O42-843	nn	mean	MSE+N	cam	MSE_N_SGL	-0.0173826	0.164162	0.613317	0.164112	0.33794	0.16492	85	42
1O42-843	nn	mean	MSE+N	cam	MSE_N_SGL	-0.0618147	0.180971	0.59525	0.178888	0.258275	0.177256	90	20
1O42-843	nn	mean	MSE+N	cam	MSE_N_SGL	0.00355293	0.255096	0.800945	0.17274	0.0384615	0	95	4
1O42-843	nn	mean	MSE+UCN	gradcam	wo_lasso	0.0540438	0.151102	0.48605	0.126683	0.582144	0.117997	50	275
1O42-843	nn	mean	MSE+UCN	gradcam	wo_lasso	0.0255739	0.132309	0.462149	0.121361	0.572862	0.106264	55	214
1O42-843	nn	mean	MSE+UCN	gradcam	wo_lasso	-0.0107523	0.111937	0.432733	0.108126	0.559568	0.104526	60	152
1O42-843	nn	mean	MSE+UCN	gradcam	wo_lasso	-0.027381	0.0875387	0.414021	0.0973431	0.55725	0.100352	65	123
1O42-843	nn	mean	MSE+UCN	gradcam	wo_lasso	-0.025499	0.0808704	0.414229	0.0911885	0.560427	0.108176	70	97
1O42-843	nn	mean	MSE+UCN	gradcam	wo_lasso	-0.0294174	0.0751512	0.41565	0.0903686	0.549169	0.108261	75	72
1O42-843	nn	mean	MSE+UCN	gradcam	wo_lasso	-0.0188371	0.0779466	0.421237	0.100134	0.565622	0.112584	80	54
1O42-843	nn	mean	MSE+UCN	gradcam	wo_lasso	-0.0158163	0.0778791	0.430752	0.106712	0.562279	0.110311	85	42
1O42-843	nn	mean	MSE+UCN	gradcam	wo_lasso	0.00547426	0.0695611	0.473541	0.103918	0.558237	0.100376	90	20
1O42-843	nn	mean	MSE+UCN	gradcam	wo_lasso	0.0863193	0.0353844	0.647267	0.0895749	0.615385	0	95	4
1O42-843	nn	mean	MSE+N	gradcam	wo_lasso	-0.0166802	0.145466	0.535295	0.149524	0.436993	0.137004	50	275
1O42-843	nn	mean	MSE+N	gradcam	wo_lasso	-0.00940011	0.147008	0.543228	0.15764	0.435511	0.139932	55	214
1O42-843	nn	mean	MSE+N	gradcam	wo_lasso	0.000460344	0.147186	0.57972	0.154203	0.407196	0.144274	60	152
1O42-843	nn	mean	MSE+N	gradcam	wo_lasso	0.015714	0.150967	0.615494	0.136213	0.388472	0.150461	65	123
1O42-843	nn	mean	MSE+N	gradcam	wo_lasso	0.00800823	0.154173	0.610922	0.136461	0.381874	0.153359	70	97
1O42-843	nn	mean	MSE+N	gradcam	wo_lasso	-0.000997338	0.162198	0.60307	0.132369	0.378227	0.162142	75	72
1O42-843	nn	mean	MSE+N	gradcam	wo_lasso	0.00459513	0.181685	0.621898	0.113962	0.365469	0.184196	80	54
1O42-843	nn	mean	MSE+N	gradcam	wo_lasso	0.00417489	0.202269	0.619936	0.126456	0.354146	0.200058	85	42
1O42-843	nn	mean	MSE+N	gradcam	wo_lasso	-0.0290797	0.248605	0.656025	0.155196	0.246582	0.236071	90	20
1O42-843	nn	mean	MSE+N	gradcam	wo_lasso	-0.0222231	0.239325	0.713563	0.055668	0.025641	0	95	4
1O42-843	nn	mean	MSE+N	gradcam	MSE_N_GL	0.00536439	0.132729	0.508207	0.148809	0.503146	0.104656	50	275
1O42-843	nn	mean	MSE+N	gradcam	MSE_N_GL	0.0152844	0.136429	0.51914	0.157782	0.505947	0.110388	55	214
1O42-843	nn	mean	MSE+N	gradcam	MSE_N_GL	0.0330021	0.135171	0.553817	0.161406	0.496927	0.124099	60	152
1O42-843	nn	mean	MSE+N	gradcam	MSE_N_GL	0.0466821	0.137827	0.589056	0.151488	0.482082	0.130178	65	123
1O42-843	nn	mean	MSE+N	gradcam	MSE_N_GL	0.0512808	0.145955	0.604272	0.15493	0.477996	0.142358	70	97
1O42-843	nn	mean	MSE+N	gradcam	MSE_N_GL	0.0486734	0.157224	0.620743	0.159325	0.461215	0.16041	75	72
1O42-843	nn	mean	MSE+N	gradcam	MSE_N_GL	0.0548073	0.176436	0.663455	0.154414	0.428864	0.171643	80	54
1O42-843	nn	mean	MSE+N	gradcam	MSE_N_GL	0.0443538	0.189722	0.680115	0.159284	0.381335	0.163045	85	42
1O42-843	nn	mean	MSE+N	gradcam	MSE_N_GL	0.0160287	0.224639	0.669549	0.227539	0.351126	0.168478	90	20
1O42-843	nn	mean	MSE+N	gradcam	MSE_N_GL	0.110422	0.200006	0.900304	0.0733806	0.269231	0	95	4
1O42-843	nn	mean	MSE+N	gradcam	MSE_N_SGL	-0.00168777	0.139416	0.513168	0.124953	0.485952	0.11444	50	275
1O42-843	nn	mean	MSE+N	gradcam	MSE_N_SGL	0.00646332	0.149964	0.515794	0.135226	0.493856	0.12217	55	214
1O42-843	nn	mean	MSE+N	gradcam	MSE_N_SGL	0.0170524	0.161279	0.53037	0.14809	0.493884	0.136778	60	152
1O42-843	nn	mean	MSE+N	gradcam	MSE_N_SGL	0.0333849	0.170146	0.543459	0.156475	0.505153	0.146157	65	123
1O42-843	nn	mean	MSE+N	gradcam	MSE_N_SGL	0.0349106	0.171313	0.546591	0.166076	0.50525	0.149007	70	97
1O42-843	nn	mean	MSE+N	gradcam	MSE_N_SGL	0.0262289	0.175236	0.55095	0.173772	0.485969	0.16155	75	72
1O42-843	nn	mean	MSE+N	gradcam	MSE_N_SGL	0.0340223	0.185058	0.58945	0.17389	0.455568	0.17157	80	54
1O42-843	nn	mean	MSE+N	gradcam	MSE_N_SGL	0.0300976	0.19571	0.608858	0.173719	0.418252	0.177909	85	42
1O42-843	nn	mean	MSE+N	gradcam	MSE_N_SGL	0.0233914	0.229929	0.715622	0.145799	0.314946	0.176257	90	20
1O42-843	nn	mean	MSE+N	gradcam	MSE_N_SGL	0.0879853	0.172952	0.821356	0.0055668	0.294872	0	95	4
1O42-843	nn	mean	MSE+UCN	gradinput	wo_lasso	0.133793	0.185057	0.526141	0.138535	0.646448	0.207877	50	275
1O42-843	nn	mean	MSE+UCN	gradinput	wo_lasso	0.121272	0.195536	0.521974	0.149838	0.639355	0.220379	55	214
1O42-843	nn	mean	MSE+UCN	gradinput	wo_lasso	0.0779699	0.196879	0.523346	0.165729	0.589749	0.229357	60	152
1O42-843	nn	mean	MSE+UCN	gradinput	wo_lasso	0.0358485	0.183991	0.516196	0.169069	0.542617	0.224827	65	123
1O42-843	nn	mean	MSE+UCN	gradinput	wo_lasso	0.0222566	0.183317	0.521905	0.177657	0.523807	0.231522	70	97
1O42-843	nn	mean	MSE+UCN	gradinput	wo_lasso	0.0206471	0.198971	0.52103	0.193082	0.533147	0.255936	75	72
1O42-843	nn	mean	MSE+UCN	gradinput	wo_lasso	0.0113316	0.200103	0.510577	0.213372	0.544399	0.278337	80	54
1O42-843	nn	mean	MSE+UCN	gradinput	wo_lasso	0.0119145	0.216622	0.508259	0.225559	0.555583	0.305574	85	42
1O42-843	nn	mean	MSE+UCN	gradinput	wo_lasso	0.0304642	0.25241	0.601843	0.260106	0.495967	0.32937	90	20
1O42-843	nn	mean	MSE+UCN	gradinput	wo_lasso	-0.0275071	0.250334	0.461538	0.461538	0.333333	0	95	4
1O42-843	nn	mean	MSE+N	gradinput	wo_lasso	0.0245669	0.172548	0.315973	0.167954	0.723707	0.225137	50	275
1O42-843	nn	mean	MSE+N	gradinput	wo_lasso	0.0163955	0.187014	0.333036	0.175698	0.699981	0.248797	55	214
1O42-843	nn	mean	MSE+N	gradinput	wo_lasso	0.000124012	0.213778	0.376945	0.186512	0.641915	0.278783	60	152
1O42-843	nn	mean	MSE+N	gradinput	wo_lasso	-0.00875061	0.232202	0.402839	0.194205	0.606126	0.299586	65	123
1O42-843	nn	mean	MSE+N	gradinput	wo_lasso	0.00390076	0.232504	0.423929	0.207539	0.609802	0.29581	70	97
1O42-843	nn	mean	MSE+N	gradinput	wo_lasso	0.028681	0.213156	0.433918	0.228289	0.650388	0.258983	75	72
1O42-843	nn	mean	MSE+N	gradinput	wo_lasso	0.0613526	0.19193	0.451209	0.229339	0.710741	0.199332	80	54
1O42-843	nn	mean	MSE+N	gradinput	wo_lasso	0.0727333	0.195833	0.467341	0.247045	0.734189	0.177421	85	42
1O42-843	nn	mean	MSE+N	gradinput	wo_lasso	0.0834656	0.195381	0.485926	0.294945	0.732596	0.15174	90	20
1O42-843	nn	mean	MSE+N	gradinput	wo_lasso	0.193276	0.136815	0.914642	0.0725371	0.538462	0	95	4
1O42-843	nn	mean	MSE+N	gradinput	MSE_N_GL	-0.00186017	0.149653	0.33179	0.156115	0.674005	0.185884	50	275
1O42-843	nn	mean	MSE+N	gradinput	MSE_N_GL	-0.00451504	0.158184	0.350289	0.156275	0.654725	0.203329	55	214
1O42-843	nn	mean	MSE+N	gradinput	MSE_N_GL	-0.00917858	0.180163	0.392026	0.162393	0.611923	0.230043	60	152
1O42-843	nn	mean	MSE+N	gradinput	MSE_N_GL	-0.0149194	0.193815	0.412702	0.168523	0.584811	0.245303	65	123
1O42-843	nn	mean	MSE+N	gradinput	MSE_N_GL	-0.00217839	0.199886	0.426398	0.176387	0.595759	0.246171	70	97
1O42-843	nn	mean	MSE+N	gradinput	MSE_N_GL	0.00685029	0.195996	0.416534	0.193267	0.630401	0.22885	75	72
1O42-843	nn	mean	MSE+N	gradinput	MSE_N_GL	0.0176081	0.18588	0.409617	0.205015	0.670808	0.198552	80	54
1O42-843	nn	mean	MSE+N	gradinput	MSE_N_GL	0.0153955	0.184513	0.397964	0.208647	0.689904	0.190068	85	42
1O42-843	nn	mean	MSE+N	gradinput	MSE_N_GL	-0.0195657	0.18132	0.280028	0.153019	0.705978	0.167621	90	20
1O42-843	nn	mean	MSE+N	gradinput	MSE_N_GL	-0.097327	0.170594	0.262483	0.211201	0.576923	0	95	4
1O42-843	nn	mean	MSE+N	gradinput	MSE_N_SGL	0.0158632	0.156222	0.314812	0.159766	0.719849	0.194851	50	275
1O42-843	nn	mean	MSE+N	gradinput	MSE_N_SGL	0.0148258	0.165657	0.333843	0.163907	0.704364	0.210058	55	214
1O42-843	nn	mean	MSE+N	gradinput	MSE_N_SGL	5.26683e-05	0.188659	0.372482	0.174787	0.655935	0.234162	60	152
1O42-843	nn	mean	MSE+N	gradinput	MSE_N_SGL	-0.00471327	0.203531	0.395861	0.181438	0.630887	0.248203	65	123
1O42-843	nn	mean	MSE+N	gradinput	MSE_N_SGL	0.00711956	0.213315	0.410476	0.181611	0.644234	0.252695	70	97
1O42-843	nn	mean	MSE+N	gradinput	MSE_N_SGL	0.0187064	0.224862	0.404767	0.198729	0.687542	0.247692	75	72
1O42-843	nn	mean	MSE+N	gradinput	MSE_N_SGL	0.0286997	0.237615	0.385559	0.219647	0.754503	0.220433	80	54
1O42-843	nn	mean	MSE+N	gradinput	MSE_N_SGL	0.0289096	0.249572	0.366369	0.224265	0.805959	0.201113	85	42
1O42-843	nn	mean	MSE+N	gradinput	MSE_N_SGL	0.00233159	0.275345	0.23631	0.194242	0.852739	0.181817	90	20
1O42-843	nn	mean	MSE+N	gradinput	MSE_N_SGL	-0.0719181	0.258696	0.157895	0.157895	0.846154	0	95	4
1O42-843	nn	mean	MSE+UCN	ig	wo_lasso	0.0284904	0.136351	0.267876	0.141706	0.769817	0.140348	50	275
1O42-843	nn	mean	MSE+UCN	ig	wo_lasso	0.0231005	0.144145	0.275131	0.148776	0.75771	0.151793	55	214
1O42-843	nn	mean	MSE+UCN	ig	wo_lasso	0.0140842	0.156665	0.299217	0.160235	0.726115	0.166257	60	152
1O42-843	nn	mean	MSE+UCN	ig	wo_lasso	0.000246786	0.159126	0.31293	0.16055	0.694243	0.167578	65	123
1O42-843	nn	mean	MSE+UCN	ig	wo_lasso	0.00331649	0.164905	0.322827	0.166963	0.6858	0.165492	70	97
1O42-843	nn	mean	MSE+UCN	ig	wo_lasso	0.00971131	0.166177	0.31403	0.171526	0.703385	0.165044	75	72
1O42-843	nn	mean	MSE+UCN	ig	wo_lasso	0.0253842	0.179922	0.31915	0.185283	0.730944	0.155553	80	54
1O42-843	nn	mean	MSE+UCN	ig	wo_lasso	0.0414775	0.190188	0.339554	0.202537	0.750163	0.155116	85	42
1O42-843	nn	mean	MSE+UCN	ig	wo_lasso	0.0964864	0.23838	0.397266	0.243524	0.810067	0.187143	90	20
1O42-843	nn	mean	MSE+UCN	ig	wo_lasso	0.080966	0.25863	0.371795	0.371795	0.948718	0	95	4
1O42-843	nn	mean	MSE+N	ig	wo_lasso	-0.0223034	0.119902	0.634208	0.0985956	0.312517	0.125354	50	275
1O42-843	nn	mean	MSE+N	ig	wo_lasso	-0.0197347	0.117367	0.638918	0.105088	0.303104	0.122357	55	214
1O42-843	nn	mean	MSE+N	ig	wo_lasso	-0.0203422	0.119572	0.63658	0.112455	0.299569	0.121744	60	152
1O42-843	nn	mean	MSE+N	ig	wo_lasso	-0.00992789	0.117438	0.644201	0.112384	0.302333	0.123508	65	123
1O42-843	nn	mean	MSE+N	ig	wo_lasso	-0.000925414	0.110936	0.654082	0.116326	0.295861	0.125382	70	97
1O42-843	nn	mean	MSE+N	ig	wo_lasso	0.0134712	0.114593	0.682918	0.107165	0.276811	0.126377	75	72
1O42-843	nn	mean	MSE+N	ig	wo_lasso	0.0173757	0.119841	0.690083	0.115315	0.264585	0.131625	80	54
1O42-843	nn	mean	MSE+N	ig	wo_lasso	0.0245977	0.150206	0.703419	0.133769	0.185831	0.11772	85	42
1O42-843	nn	mean	MSE+N	ig	wo_lasso	0.0208434	0.189165	0.68899	0.177193	0.253279	0.121672	90	20
1O42-843	nn	mean	MSE+N	ig	wo_lasso	0.128059	0.145858	0.780488	0.219512	0.390244	0	95	4
1O42-843	nn	mean	MSE+N	ig	MSE_N_GL	-0.00514257	0.12856	0.598325	0.107696	0.381196	0.157938	50	275
1O42-843	nn	mean	MSE+N	ig	MSE_N_GL	0.00315451	0.128444	0.608623	0.111188	0.377249	0.165136	55	214
1O42-843	nn	mean	MSE+N	ig	MSE_N_GL	0.00674992	0.127692	0.610304	0.119682	0.377847	0.168247	60	152
1O42-843	nn	mean	MSE+N	ig	MSE_N_GL	0.0164822	0.12038	0.616793	0.121939	0.382612	0.165082	65	123
1O42-843	nn	mean	MSE+N	ig	MSE_N_GL	0.0242652	0.120809	0.625245	0.125353	0.37966	0.173892	70	97
1O42-843	nn	mean	MSE+N	ig	MSE_N_GL	0.0240382	0.134277	0.653021	0.120457	0.340186	0.176081	75	72
1O42-843	nn	mean	MSE+N	ig	MSE_N_GL	0.0205688	0.13795	0.655682	0.131732	0.317653	0.171135	80	54
1O42-843	nn	mean	MSE+N	ig	MSE_N_GL	0.000288168	0.156816	0.661551	0.142119	0.19922	0.145791	85	42
1O42-843	nn	mean	MSE+N	ig	MSE_N_GL	-0.0106542	0.197863	0.647958	0.198032	0.258332	0.166891	90	20
1O42-843	nn	mean	MSE+N	ig	MSE_N_GL	0.128059	0.145857	0.768293	0.231707	0.414634	0	95	4
1O42-843	nn	mean	MSE+N	ig	MSE_N_SGL	-0.00228937	0.101601	0.207083	0.116566	0.802557	0.146565	50	275
1O42-843	nn	mean	MSE+N	ig	MSE_N_SGL	-0.00610159	0.111589	0.227252	0.12174	0.781925	0.160963	55	214
1O42-843	nn	mean	MSE+N	ig	MSE_N_SGL	-0.00910137	0.130534	0.269041	0.120727	0.744153	0.17953	60	152
1O42-843	nn	mean	MSE+N	ig	MSE_N_SGL	-0.0136578	0.138941	0.295692	0.118678	0.719575	0.179291	65	123
1O42-843	nn	mean	MSE+N	ig	MSE_N_SGL	5.62307e-05	0.143595	0.318107	0.120281	0.722802	0.185646	70	97
1O42-843	nn	mean	MSE+N	ig	MSE_N_SGL	0.021183	0.148452	0.32749	0.134958	0.757939	0.187416	75	72
1O42-843	nn	mean	MSE+N	ig	MSE_N_SGL	0.0284044	0.15179	0.323791	0.149739	0.798202	0.18082	80	54
1O42-843	nn	mean	MSE+N	ig	MSE_N_SGL	0.0444898	0.159463	0.348305	0.153611	0.831471	0.183758	85	42
1O42-843	nn	mean	MSE+N	ig	MSE_N_SGL	0.0732152	0.1984	0.382845	0.182851	0.839306	0.250291	90	20
1O42-843	nn	mean	MSE+N	ig	MSE_N_SGL	0.00763235	0.222688	0.257085	0.204453	0.897436	0	95	4
2H8H-H8H	nn	mean	MSE+UCN	cam	wo_lasso	-0.00654855	0.0860751	0.315771	0.1342	0.710975	0.123751	50	96
2H8H-H8H	nn	mean	MSE+UCN	cam	wo_lasso	-0.00654855	0.0860751	0.315771	0.1342	0.710975	0.123751	55	96
2H8H-H8H	nn	mean	MSE+UCN	cam	wo_lasso	-0.00654855	0.0860751	0.315771	0.1342	0.710975	0.123751	60	96
2H8H-H8H	nn	mean	MSE+UCN	cam	wo_lasso	-0.00668664	0.0861699	0.32092	0.132736	0.706355	0.123201	65	93
2H8H-H8H	nn	mean	MSE+UCN	cam	wo_lasso	-0.0124916	0.0808239	0.32481	0.136519	0.698096	0.124198	70	83
2H8H-H8H	nn	mean	MSE+UCN	cam	wo_lasso	-0.0175856	0.0784396	0.343001	0.135966	0.665487	0.118828	75	63
2H8H-H8H	nn	mean	MSE+UCN	cam	wo_lasso	-0.0314995	0.0680581	0.331577	0.120039	0.650601	0.113245	80	42
2H8H-H8H	nn	mean	MSE+UCN	cam	wo_lasso	-0.039435	0.0738339	0.366088	0.130495	0.619617	0.121364	85	23
2H8H-H8H	nn	mean	MSE+UCN	cam	wo_lasso	-0.030932	0.0885849	0.341247	0.100218	0.680936	0.0964192	90	12
2H8H-H8H	nn	mean	MSE+UCN	cam	wo_lasso	-0.0176331	0.0614437	0.382243	0.131865	0.607134	0.0838714	95	1
2H8H-H8H	nn	mean	MSE+N	cam	wo_lasso	0.00135119	0.0942023	0.315851	0.124679	0.735566	0.110705	50	96
2H8H-H8H	nn	mean	MSE+N	cam	wo_lasso	0.00135119	0.0942023	0.315851	0.124679	0.735566	0.110705	55	96
2H8H-H8H	nn	mean	MSE+N	cam	wo_lasso	0.00135119	0.0942023	0.315851	0.124679	0.735566	0.110705	60	96
2H8H-H8H	nn	mean	MSE+N	cam	wo_lasso	-0.00175589	0.0925943	0.314933	0.126546	0.734057	0.11056	65	93
2H8H-H8H	nn	mean	MSE+N	cam	wo_lasso	-0.0114381	0.0914645	0.31277	0.131471	0.728659	0.11552	70	83
2H8H-H8H	nn	mean	MSE+N	cam	wo_lasso	-0.0113837	0.0946474	0.324023	0.141557	0.717375	0.125149	75	63
2H8H-H8H	nn	mean	MSE+N	cam	wo_lasso	-0.0210442	0.0952293	0.302163	0.126417	0.730947	0.132101	80	42
2H8H-H8H	nn	mean	MSE+N	cam	wo_lasso	-0.020428	0.120204	0.321219	0.161175	0.75723	0.136538	85	23
2H8H-H8H	nn	mean	MSE+N	cam	wo_lasso	-0.0360278	0.134085	0.285097	0.131776	0.771897	0.119083	90	12
2H8H-H8H	nn	mean	MSE+N	cam	wo_lasso	0.00663783	0.107414	0.347136	0.190336	0.75643	0.137332	95	1
2H8H-H8H	nn	mean	MSE+N	cam	MSE_N_GL	0.021799	0.111024	0.334296	0.156094	0.750964	0.122172	50	96
2H8H-H8H	nn	mean	MSE+N	cam	MSE_N_GL	0.021799	0.111024	0.334296	0.156094	0.750964	0.122172	55	96
2H8H-H8H	nn	mean	MSE+N	cam	MSE_N_GL	0.021799	0.111024	0.334296	0.156094	0.750964	0.122172	60	96
2H8H-H8H	nn	mean	MSE+N	cam	MSE_N_GL	0.017653	0.106081	0.332531	0.157594	0.749398	0.121378	65	93
2H8H-H8H	nn	mean	MSE+N	cam	MSE_N_GL	0.00780274	0.104431	0.332241	0.162855	0.742837	0.126289	70	83
2H8H-H8H	nn	mean	MSE+N	cam	MSE_N_GL	0.0061276	0.104723	0.345926	0.173701	0.727022	0.134108	75	63
2H8H-H8H	nn	mean	MSE+N	cam	MSE_N_GL	-0.007972	0.101554	0.325592	0.157596	0.730678	0.143199	80	42
2H8H-H8H	nn	mean	MSE+N	cam	MSE_N_GL	-0.00705222	0.12528	0.348105	0.200078	0.753136	0.166988	85	23
2H8H-H8H	nn	mean	MSE+N	cam	MSE_N_GL	-0.0226338	0.14481	0.288059	0.191025	0.790235	0.124149	90	12
2H8H-H8H	nn	mean	MSE+N	cam	MSE_N_GL	0.00955135	0.142143	0.344072	0.287908	0.774501	0.171772	95	1
2H8H-H8H	nn	mean	MSE+N	cam	MSE_N_SGL	0.00986946	0.109843	0.354907	0.145873	0.697733	0.154111	50	96
2H8H-H8H	nn	mean	MSE+N	cam	MSE_N_SGL	0.00986946	0.109843	0.354907	0.145873	0.697733	0.154111	55	96
2H8H-H8H	nn	mean	MSE+N	cam	MSE_N_SGL	0.00986946	0.109843	0.354907	0.145873	0.697733	0.154111	60	96
2H8H-H8H	nn	mean	MSE+N	cam	MSE_N_SGL	0.00662066	0.107804	0.351264	0.146341	0.698725	0.155674	65	93
2H8H-H8H	nn	mean	MSE+N	cam	MSE_N_SGL	-0.000180978	0.105926	0.343706	0.147657	0.701996	0.160134	70	83
2H8H-H8H	nn	mean	MSE+N	cam	MSE_N_SGL	-0.00943053	0.105025	0.332529	0.159262	0.698392	0.167807	75	63
2H8H-H8H	nn	mean	MSE+N	cam	MSE_N_SGL	-0.0172016	0.106978	0.290848	0.160525	0.737635	0.166961	80	42
2H8H-H8H	nn	mean	MSE+N	cam	MSE_N_SGL	-0.010183	0.134409	0.278653	0.167917	0.809278	0.138774	85	23
2H8H-H8H	nn	mean	MSE+N	cam	MSE_N_SGL	-0.0319967	0.135515	0.26154	0.207839	0.775032	0.157073	90	12
2H8H-H8H	nn	mean	MSE+N	cam	MSE_N_SGL	-0.0265351	0.150465	0.280171	0.312069	0.724659	0.201993	95	1
2H8H-H8H	nn	mean	MSE+UCN	gradcam	wo_lasso	0.0059253	0.116237	0.628101	0.165386	0.359125	0.143852	50	96
2H8H-H8H	nn	mean	MSE+UCN	gradcam	wo_lasso	0.0059253	0.116237	0.628101	0.165386	0.359125	0.143852	55	96
2H8H-H8H	nn	mean	MSE+UCN	gradcam	wo_lasso	0.0059253	0.116237	0.628101	0.165386	0.359125	0.143852	60	96
2H8H-H8H	nn	mean	MSE+UCN	gradcam	wo_lasso	0.00655914	0.117963	0.625752	0.166675	0.361578	0.145361	65	93
2H8H-H8H	nn	mean	MSE+UCN	gradcam	wo_lasso	0.00550868	0.120341	0.623586	0.165651	0.359239	0.1503	70	83
2H8H-H8H	nn	mean	MSE+UCN	gradcam	wo_lasso	0.00861271	0.11796	0.628601	0.16909	0.351991	0.150768	75	63
2H8H-H8H	nn	mean	MSE+UCN	gradcam	wo_lasso	0.0107049	0.108342	0.66096	0.170763	0.309706	0.144368	80	42
2H8H-H8H	nn	mean	MSE+UCN	gradcam	wo_lasso	0.0563182	0.115051	0.651542	0.198872	0.37136	0.16104	85	23
2H8H-H8H	nn	mean	MSE+UCN	gradcam	wo_lasso	0.0973464	0.135147	0.662293	0.204405	0.428161	0.185652	90	12
2H8H-H8H	nn	mean	MSE+UCN	gradcam	wo_lasso	0.0178405	0.0726191	0.583639	0.171235	0.44561	0.12257	95	1
2H8H-H8H	nn	mean	MSE+N	gradcam	wo_lasso	-0.0179899	0.110754	0.308734	0.1493	0.712114	0.122502	50	96
2H8H-H8H	nn	mean	MSE+N	gradcam	wo_lasso	-0.0179899	0.110754	0.308734	0.1493	0.712114	0.122502	55	96
2H8H-H8H	nn	mean	MSE+N	gradcam	wo_lasso	-0.0179899	0.110754	0.308734	0.1493	0.712114	0.122502	60	96
2H8H-H8H	nn	mean	MSE+N	gradcam	wo_lasso	-0.018901	0.112344	0.306974	0.151381	0.714228	0.123962	65	93
2H8H-H8H	nn	mean	MSE+N	gradcam	wo_lasso	-0.0190372	0.1156	0.305387	0.15677	0.720896	0.127393	70	83
2H8H-H8H	nn	mean	MSE+N	gradcam	wo_lasso	-0.016925	0.122805	0.30344	0.165524	0.725383	0.126854	75	63
2H8H-H8H	nn	mean	MSE+N	gradcam	wo_lasso	-0.00981025	0.122504	0.292084	0.164862	0.751298	0.120459	80	42
2H8H-H8H	nn	mean	MSE+N	gradcam	wo_lasso	-0.0170391	0.146311	0.286961	0.186585	0.794673	0.0886174	85	23
2H8H-H8H	nn	mean	MSE+N	gradcam	wo_lasso	-0.0440663	0.164148	0.25471	0.162658	0.775931	0.0941811	90	12
2H8H-H8H	nn	mean	MSE+N	gradcam	wo_lasso	-0.122962	0.124957	0.155871	0.192446	0.574057	0.233166	95	1
2H8H-H8H	nn	mean	MSE+N	gradcam	MSE_N_GL	-0.00715928	0.107603	0.377921	0.158452	0.632205	0.141765	50	96
2H8H-H8H	nn	mean	MSE+N	gradcam	MSE_N_GL	-0.00715928	0.107603	0.377921	0.158452	0.632205	0.141765	55	96
2H8H-H8H	nn	mean	MSE+N	gradcam	MSE_N_GL	-0.00715928	0.107603	0.377921	0.158452	0.632205	0.141765	60	96
2H8H-H8H	nn	mean	MSE+N	gradcam	MSE_N_GL	-0.00673461	0.108795	0.377287	0.160022	0.63413	0.143239	65	93
2H8H-H8H	nn	mean	MSE+N	gradcam	MSE_N_GL	-0.00433304	0.108249	0.376757	0.165578	0.640729	0.144419	70	83
2H8H-H8H	nn	mean	MSE+N	gradcam	MSE_N_GL	-0.0119402	0.114343	0.364204	0.174628	0.639247	0.156581	75	63
2H8H-H8H	nn	mean	MSE+N	gradcam	MSE_N_GL	-0.00907136	0.117684	0.329992	0.17647	0.678076	0.168188	80	42
2H8H-H8H	nn	mean	MSE+N	gradcam	MSE_N_GL	-0.00169284	0.126433	0.342803	0.193639	0.709194	0.183514	85	23
2H8H-H8H	nn	mean	MSE+N	gradcam	MSE_N_GL	-0.0369107	0.14682	0.306769	0.183508	0.659417	0.191255	90	12
2H8H-H8H	nn	mean	MSE+N	gradcam	MSE_N_GL	-0.122962	0.124957	0.155871	0.192446	0.574057	0.233166	95	1
2H8H-H8H	nn	mean	MSE+N	gradcam	MSE_N_SGL	-0.0155688	0.114121	0.358577	0.15594	0.641172	0.13843	50	96
2H8H-H8H	nn	mean	MSE+N	gradcam	MSE_N_SGL	-0.0155688	0.114121	0.358577	0.15594	0.641172	0.13843	55	96
2H8H-H8H	nn	mean	MSE+N	gradcam	MSE_N_SGL	-0.0155688	0.114121	0.358577	0.15594	0.641172	0.13843	60	96
2H8H-H8H	nn	mean	MSE+N	gradcam	MSE_N_SGL	-0.0123546	0.11427	0.360422	0.157562	0.644123	0.139383	65	93
2H8H-H8H	nn	mean	MSE+N	gradcam	MSE_N_SGL	-0.00927473	0.112754	0.363821	0.160827	0.647541	0.14187	70	83
2H8H-H8H	nn	mean	MSE+N	gradcam	MSE_N_SGL	-0.0145899	0.118334	0.354046	0.168076	0.64573	0.153597	75	63
2H8H-H8H	nn	mean	MSE+N	gradcam	MSE_N_SGL	-0.00702027	0.114183	0.331647	0.171174	0.681955	0.157474	80	42
2H8H-H8H	nn	mean	MSE+N	gradcam	MSE_N_SGL	0.00132884	0.11222	0.356169	0.181378	0.701713	0.170797	85	23
2H8H-H8H	nn	mean	MSE+N	gradcam	MSE_N_SGL	-0.00904775	0.118993	0.372813	0.173219	0.638512	0.183703	90	12
2H8H-H8H	nn	mean	MSE+N	gradcam	MSE_N_SGL	-0.0486582	0.114079	0.298774	0.182182	0.6523	0.215524	95	1
2H8H-H8H	nn	mean	MSE+UCN	gradinput	wo_lasso	0.0130299	0.102214	0.496299	0.154318	0.540088	0.163333	50	96
2H8H-H8H	nn	mean	MSE+UCN	gradinput	wo_lasso	0.0130299	0.102214	0.496299	0.154318	0.540088	0.163333	55	96
2H8H-H8H	nn	mean	MSE+UCN	gradinput	wo_lasso	0.0130299	0.102214	0.496299	0.154318	0.540088	0.163333	60	96
2H8H-H8H	nn	mean	MSE+UCN	gradinput	wo_lasso	0.0107127	0.101631	0.496317	0.156638	0.537728	0.164966	65	93
2H8H-H8H	nn	mean	MSE+UCN	gradinput	wo_lasso	0.00828851	0.101215	0.505136	0.159139	0.527312	0.170771	70	83
2H8H-H8H	nn	mean	MSE+UCN	gradinput	wo_lasso	0.0108091	0.0991005	0.518296	0.168542	0.519809	0.178869	75	63
2H8H-H8H	nn	mean	MSE+UCN	gradinput	wo_lasso	0.0207737	0.102918	0.55473	0.164097	0.498604	0.196864	80	42
2H8H-H8H	nn	mean	MSE+UCN	gradinput	wo_lasso	0.0434554	0.114553	0.586774	0.179196	0.510084	0.240856	85	23
2H8H-H8H	nn	mean	MSE+UCN	gradinput	wo_lasso	0.0491669	0.0936633	0.622574	0.193525	0.473736	0.286707	90	12
2H8H-H8H	nn	mean	MSE+UCN	gradinput	wo_lasso	0.0575397	0.140081	0.554216	0.296721	0.661512	0.215886	95	1
2H8H-H8H	nn	mean	MSE+N	gradinput	wo_lasso	-0.0354869	0.160044	0.275081	0.16538	0.682625	0.21555	50	96
2H8H-H8H	nn	mean	MSE+N	gradinput	wo_lasso	-0.0354869	0.160044	0.275081	0.16538	0.682625	0.21555	55	96
2H8H-H8H	nn	mean	MSE+N	gradinput	wo_lasso	-0.0354869	0.160044	0.275081	0.16538	0.682625	0.21555	60	96
2H8H-H8H	nn	mean	MSE+N	gradinput	wo_lasso	-0.0373091	0.160704	0.277185	0.166244	0.678227	0.217569	65	93
2H8H-H8H	nn	mean	MSE+N	gradinput	wo_lasso	-0.0471001	0.164714	0.287583	0.170049	0.655362	0.21529	70	83
2H8H-H8H	nn	mean	MSE+N	gradinput	wo_lasso	-0.0315772	0.160755	0.303209	0.18624	0.661521	0.217494	75	63
2H8H-H8H	nn	mean	MSE+N	gradinput	wo_lasso	-0.019882	0.137529	0.328994	0.187046	0.653708	0.206689	80	42
2H8H-H8H	nn	mean	MSE+N	gradinput	wo_lasso	-0.0130657	0.148678	0.408568	0.197708	0.602211	0.224019	85	23
2H8H-H8H	nn	mean	MSE+N	gradinput	wo_lasso	-0.0193688	0.123532	0.470994	0.184669	0.515211	0.179235	90	12
2H8H-H8H	nn	mean	MSE+N	gradinput	wo_lasso	0.0207898	0.113535	0.553406	0.203276	0.553818	0.1929	95	1
2H8H-H8H	nn	mean	MSE+N	gradinput	MSE_N_GL	0.0168598	0.14234	0.368462	0.175305	0.685655	0.206233	50	96
2H8H-H8H	nn	mean	MSE+N	gradinput	MSE_N_GL	0.0168598	0.14234	0.368462	0.175305	0.685655	0.206233	55	96
2H8H-H8H	nn	mean	MSE+N	gradinput	MSE_N_GL	0.0168598	0.14234	0.368462	0.175305	0.685655	0.206233	60	96
2H8H-H8H	nn	mean	MSE+N	gradinput	MSE_N_GL	0.0167674	0.142086	0.371409	0.176624	0.683649	0.208413	65	93
2H8H-H8H	nn	mean	MSE+N	gradinput	MSE_N_GL	0.0107651	0.147651	0.386631	0.177539	0.664238	0.209551	70	83
2H8H-H8H	nn	mean	MSE+N	gradinput	MSE_N_GL	0.017585	0.148993	0.41181	0.189979	0.648347	0.225602	75	63
2H8H-H8H	nn	mean	MSE+N	gradinput	MSE_N_GL	0.0246085	0.141794	0.463618	0.174411	0.605747	0.242219	80	42
2H8H-H8H	nn	mean	MSE+N	gradinput	MSE_N_GL	0.0641191	0.149164	0.563426	0.123622	0.591441	0.28375	85	23
2H8H-H8H	nn	mean	MSE+N	gradinput	MSE_N_GL	0.0516165	0.128241	0.58002	0.1044	0.551299	0.291537	90	12
2H8H-H8H	nn	mean	MSE+N	gradinput	MSE_N_GL	-0.0582787	0.134819	0.253178	0.153758	0.642331	0.348797	95	1
2H8H-H8H	nn	mean	MSE+N	gradinput	MSE_N_SGL	-0.00978088	0.17122	0.330341	0.190818	0.714396	0.142428	50	96
2H8H-H8H	nn	mean	MSE+N	gradinput	MSE_N_SGL	-0.00978088	0.17122	0.330341	0.190818	0.714396	0.142428	55	96
2H8H-H8H	nn	mean	MSE+N	gradinput	MSE_N_SGL	-0.00978088	0.17122	0.330341	0.190818	0.714396	0.142428	60	96
2H8H-H8H	nn	mean	MSE+N	gradinput	MSE_N_SGL	0.000565233	0.167094	0.341291	0.200249	0.712972	0.1434	65	93
2H8H-H8H	nn	mean	MSE+N	gradinput	MSE_N_SGL	0.0105205	0.172644	0.364053	0.213119	0.713403	0.148012	70	83
2H8H-H8H	nn	mean	MSE+N	gradinput	MSE_N_SGL	0.0379568	0.170819	0.389967	0.230362	0.712666	0.152746	75	63
2H8H-H8H	nn	mean	MSE+N	gradinput	MSE_N_SGL	0.0416273	0.165565	0.428997	0.239842	0.677599	0.159309	80	42
2H8H-H8H	nn	mean	MSE+N	gradinput	MSE_N_SGL	0.017511	0.162943	0.420527	0.256678	0.651654	0.171267	85	23
2H8H-H8H	nn	mean	MSE+N	gradinput	MSE_N_SGL	-0.00779156	0.164113	0.391122	0.280059	0.617442	0.190388	90	12
2H8H-H8H	nn	mean	MSE+N	gradinput	MSE_N_SGL	-0.0570806	0.139738	0.269122	0.253142	0.677531	0.161844	95	1
2H8H-H8H	nn	mean	MSE+UCN	ig	wo_lasso	0.119709	0.170963	0.561969	0.196134	0.597321	0.199187	50	96
2H8H-H8H	nn	mean	MSE+UCN	ig	wo_lasso	0.0891324	0.150201	0.531932	0.198488	0.596097	0.213656	55	96
2H8H-H8H	nn	mean	MSE+UCN	ig	wo_lasso	0.0744654	0.151708	0.480313	0.203109	0.640004	0.233219	60	96
2H8H-H8H	nn	mean	MSE+UCN	ig	wo_lasso	0.0698997	0.154051	0.439475	0.196238	0.685213	0.233287	65	93
2H8H-H8H	nn	mean	MSE+UCN	ig	wo_lasso	0.0819361	0.153192	0.442052	0.203673	0.702383	0.232625	70	83
2H8H-H8H	nn	mean	MSE+UCN	ig	wo_lasso	0.080561	0.166234	0.458258	0.205823	0.677351	0.2313	75	63
2H8H-H8H	nn	mean	MSE+UCN	ig	wo_lasso	0.0787194	0.186168	0.482582	0.203855	0.645703	0.222832	80	42
2H8H-H8H	nn	mean	MSE+UCN	ig	wo_lasso	0.0913649	0.201384	0.536205	0.174101	0.614612	0.237226	85	23
2H8H-H8H	nn	mean	MSE+UCN	ig	wo_lasso	0.14529	0.195655	0.634188	0.127354	0.674773	0.288592	90	12
2H8H-H8H	nn	mean	MSE+UCN	ig	wo_lasso	0.177144	0.115655	0.648448	0.0695007	0.935897	0	95	1
2H8H-H8H	nn	mean	MSE+N	ig	wo_lasso	-0.0206523	0.0915808	0.495981	0.108358	0.479901	0.101959	50	96
2H8H-H8H	nn	mean	MSE+N	ig	wo_lasso	-0.0177788	0.0879297	0.494755	0.108774	0.484919	0.111989	55	96
2H8H-H8H	nn	mean	MSE+N	ig	wo_lasso	-0.0116351	0.0917219	0.484966	0.12168	0.503253	0.124816	60	96
2H8H-H8H	nn	mean	MSE+N	ig	wo_lasso	-0.00682877	0.0864895	0.479126	0.125264	0.517976	0.131747	65	93
2H8H-H8H	nn	mean	MSE+N	ig	wo_lasso	0.00264806	0.0886977	0.481413	0.139236	0.530152	0.1344	70	83
2H8H-H8H	nn	mean	MSE+N	ig	wo_lasso	-0.00469153	0.0922915	0.491965	0.146558	0.501097	0.1335	75	63
2H8H-H8H	nn	mean	MSE+N	ig	wo_lasso	0.00113308	0.101929	0.525288	0.151791	0.472582	0.136732	80	42
2H8H-H8H	nn	mean	MSE+N	ig	wo_lasso	0.0132643	0.109966	0.568294	0.142058	0.442522	0.132403	85	23
2H8H-H8H	nn	mean	MSE+N	ig	wo_lasso	0.0194323	0.127169	0.610498	0.16669	0.429331	0.138113	90	12
2H8H-H8H	nn	mean	MSE+N	ig	wo_lasso	0.0912771	0.162812	0.832659	0.11471	0.320513	0	95	1
2H8H-H8H	nn	mean	MSE+N	ig	MSE_N_GL	-0.0206523	0.0915808	0.495981	0.108358	0.479901	0.101959	50	96
2H8H-H8H	nn	mean	MSE+N	ig	MSE_N_GL	-0.00452423	0.132518	0.480514	0.124288	0.518239	0.141965	55	96
2H8H-H8H	nn	mean	MSE+N	ig	MSE_N_GL	0.00172138	0.14723	0.494725	0.139514	0.514144	0.164103	60	96
2H8H-H8H	nn	mean	MSE+N	ig	MSE_N_GL	0.00668033	0.147587	0.508462	0.141975	0.507846	0.176502	65	93
2H8H-H8H	nn	mean	MSE+N	ig	MSE_N_GL	0.0106061	0.157354	0.521881	0.15042	0.500819	0.196571	70	83
2H8H-H8H	nn	mean	MSE+N	ig	MSE_N_GL	-0.0111223	0.169344	0.530237	0.162066	0.454285	0.211251	75	63
2H8H-H8H	nn	mean	MSE+N	ig	MSE_N_GL	-0.0145807	0.180945	0.55747	0.170267	0.415238	0.226763	80	42
2H8H-H8H	nn	mean	MSE+N	ig	MSE_N_GL	-0.0136045	0.200618	0.585126	0.171597	0.374901	0.237979	85	23
2H8H-H8H	nn	mean	MSE+N	ig	MSE_N_GL	-0.0644264	0.221313	0.56671	0.205122	0.269643	0.231109	90	12
2H8H-H8H	nn	mean	MSE+N	ig	MSE_N_GL	-0.0173262	0.231629	0.73448	0.0549933	0.0384615	0	95	1
2H8H-H8H	nn	mean	MSE+N	ig	MSE_N_SGL	0.000863459	0.22017	0.409246	0.233767	0.63481	0.27898	50	96
2H8H-H8H	nn	mean	MSE+N	ig	MSE_N_SGL	0.000863459	0.22017	0.409246	0.233767	0.63481	0.27898	55	96
2H8H-H8H	nn	mean	MSE+N	ig	MSE_N_SGL	0.000863459	0.22017	0.409246	0.233767	0.63481	0.27898	60	96
2H8H-H8H	nn	mean	MSE+N	ig	MSE_N_SGL	0.0200419	0.209737	0.436355	0.238243	0.634606	0.274649	65	93
2H8H-H8H	nn	mean	MSE+N	ig	MSE_N_SGL	0.0407177	0.201324	0.488152	0.239066	0.632388	0.266752	70	83
2H8H-H8H	nn	mean	MSE+N	ig	MSE_N_SGL	0.0942842	0.178573	0.552971	0.232637	0.644951	0.272122	75	63
2H8H-H8H	nn	mean	MSE+N	ig	MSE_N_SGL	0.108055	0.155569	0.620033	0.208793	0.60908	0.278675	80	42
2H8H-H8H	nn	mean	MSE+N	ig	MSE_N_SGL	0.096585	0.146422	0.65652	0.197677	0.561457	0.307651	85	23
2H8H-H8H	nn	mean	MSE+N	ig	MSE_N_SGL	0.0879344	0.150025	0.682418	0.209551	0.533134	0.352119	90	12
2H8H-H8H	nn	mean	MSE+N	ig	MSE_N_SGL	0.113867	0.112137	0.685815	0.186519	0.685577	0.382891	95	1
4MXO-DB8	nn	mean	MSE+UCN	cam	wo_lasso	-0.0122644	0.104275	0.442002	0.116589	0.554621	0.120098	50	2034
4MXO-DB8	nn	mean	MSE+UCN	cam	wo_lasso	-0.0137933	0.104166	0.443245	0.117094	0.55094	0.118331	55	1939
4MXO-DB8	nn	mean	MSE+UCN	cam	wo_lasso	-0.0158667	0.104515	0.44376	0.117359	0.547786	0.118254	60	1617
4MXO-DB8	nn	mean	MSE+UCN	cam	wo_lasso	-0.0176647	0.107176	0.4324	0.120515	0.555674	0.124973	65	955
4MXO-DB8	nn	mean	MSE+UCN	cam	wo_lasso	-0.0368856	0.0986957	0.409558	0.12808	0.546586	0.136306	70	479
4MXO-DB8	nn	mean	MSE+UCN	cam	wo_lasso	-0.0289767	0.0944762	0.415397	0.145554	0.542565	0.131763	75	249
4MXO-DB8	nn	mean	MSE+UCN	cam	wo_lasso	-0.0239044	0.0958988	0.432892	0.162025	0.530109	0.148286	80	150
4MXO-DB8	nn	mean	MSE+UCN	cam	wo_lasso	-0.00913505	0.0920249	0.446166	0.177866	0.541035	0.150703	85	98
4MXO-DB8	nn	mean	MSE+UCN	cam	wo_lasso	0.00961576	0.0875124	0.509256	0.189767	0.51924	0.172201	90	31
4MXO-DB8	nn	mean	MSE+UCN	cam	wo_lasso	-0.0873197	0.0932029	0.393936	0.0853557	0.385699	0.26438	95	5
4MXO-DB8	nn	mean	MSE+N	cam	wo_lasso	-0.00877334	0.152127	0.447112	0.134815	0.553271	0.155835	50	2034
4MXO-DB8	nn	mean	MSE+N	cam	wo_lasso	-0.0126752	0.150303	0.448531	0.133578	0.546617	0.152508	55	1939
4MXO-DB8	nn	mean	MSE+N	cam	wo_lasso	-0.0178087	0.144158	0.450654	0.131849	0.53773	0.144766	60	1617
4MXO-DB8	nn	mean	MSE+N	cam	wo_lasso	-0.00910544	0.134367	0.457047	0.135944	0.541975	0.141043	65	955
4MXO-DB8	nn	mean	MSE+N	cam	wo_lasso	-0.00545064	0.121833	0.460677	0.148917	0.539639	0.145449	70	479
4MXO-DB8	nn	mean	MSE+N	cam	wo_lasso	-0.00183233	0.11778	0.458787	0.158107	0.544339	0.151609	75	249
4MXO-DB8	nn	mean	MSE+N	cam	wo_lasso	-0.00764418	0.113107	0.46972	0.17272	0.52337	0.163853	80	150
4MXO-DB8	nn	mean	MSE+N	cam	wo_lasso	0.000318659	0.104942	0.483402	0.182462	0.526738	0.161284	85	98
4MXO-DB8	nn	mean	MSE+N	cam	wo_lasso	0.0277877	0.112818	0.576841	0.20821	0.500864	0.184733	90	31
4MXO-DB8	nn	mean	MSE+N	cam	wo_lasso	0.0754996	0.0801433	0.662576	0.151748	0.631929	0.19664	95	5
4MXO-DB8	nn	mean	MSE+N	cam	MSE_N_GL	0.00725675	0.128494	0.376008	0.118877	0.646225	0.107475	50	2034
4MXO-DB8	nn	mean	MSE+N	cam	MSE_N_GL	0.0065247	0.130436	0.376506	0.120787	0.644965	0.109089	55	1939
4MXO-DB8	nn	mean	MSE+N	cam	MSE_N_GL	0.00381262	0.13507	0.375558	0.125461	0.643492	0.113239	60	1617
4MXO-DB8	nn	mean	MSE+N	cam	MSE_N_GL	-0.00500842	0.139279	0.366708	0.139436	0.640158	0.123838	65	955
4MXO-DB8	nn	mean	MSE+N	cam	MSE_N_GL	-0.0141521	0.130706	0.358087	0.151065	0.631263	0.138804	70	479
4MXO-DB8	nn	mean	MSE+N	cam	MSE_N_GL	-0.0180893	0.126219	0.358007	0.165358	0.622055	0.157433	75	249
4MXO-DB8	nn	mean	MSE+N	cam	MSE_N_GL	-0.0294845	0.123565	0.363236	0.187272	0.599031	0.169942	80	150
4MXO-DB8	nn	mean	MSE+N	cam	MSE_N_GL	-0.0210408	0.113483	0.367298	0.195179	0.608278	0.167528	85	98
4MXO-DB8	nn	mean	MSE+N	cam	MSE_N_GL	0.0117214	0.107986	0.432916	0.226416	0.609896	0.194342	90	31
4MXO-DB8	nn	mean	MSE+N	cam	MSE_N_GL	0.0275467	0.123293	0.443531	0.0935092	0.713848	0.332608	95	5
4MXO-DB8	nn	mean	MSE+N	cam	MSE_N_SGL	0.00873075	0.112946	0.426092	0.106958	0.59204	0.125878	50	2034
4MXO-DB8	nn	mean	MSE+N	cam	MSE_N_SGL	0.00670303	0.112767	0.427041	0.107013	0.588241	0.1256	55	1939
4MXO-DB8	nn	mean	MSE+N	cam	MSE_N_SGL	0.00430364	0.112191	0.429777	0.107184	0.581728	0.127654	60	1617
4MXO-DB8	nn	mean	MSE+N	cam	MSE_N_SGL	-0.00285679	0.113488	0.418906	0.111963	0.581773	0.140823	65	955
4MXO-DB8	nn	mean	MSE+N	cam	MSE_N_SGL	-0.00420779	0.111037	0.415761	0.126578	0.576242	0.163844	70	479
4MXO-DB8	nn	mean	MSE+N	cam	MSE_N_SGL	-0.00478663	0.12043	0.404456	0.145607	0.582158	0.189349	75	249
4MXO-DB8	nn	mean	MSE+N	cam	MSE_N_SGL	-0.00893598	0.121662	0.417683	0.160106	0.559479	0.204949	80	150
4MXO-DB8	nn	mean	MSE+N	cam	MSE_N_SGL	-0.00131569	0.118102	0.419016	0.170534	0.576983	0.206802	85	98
4MXO-DB8	nn	mean	MSE+N	cam	MSE_N_SGL	0.0273348	0.0947761	0.497773	0.20437	0.586496	0.190755	90	31
4MXO-DB8	nn	mean	MSE+N	cam	MSE_N_SGL	0.0782725	0.0905473	0.628416	0.135923	0.649086	0.197561	95	5
4MXO-DB8	nn	mean	MSE+UCN	gradcam	wo_lasso	0.0431645	0.138198	0.320411	0.126323	0.759668	0.12238	50	2034
4MXO-DB8	nn	mean	MSE+UCN	gradcam	wo_lasso	0.0405496	0.138904	0.320868	0.12642	0.756095	0.122612	55	1939
4MXO-DB8	nn	mean	MSE+UCN	gradcam	wo_lasso	0.0330585	0.138032	0.319873	0.127053	0.749871	0.12126	60	1617
4MXO-DB8	nn	mean	MSE+UCN	gradcam	wo_lasso	0.021643	0.133158	0.315312	0.13877	0.742598	0.124519	65	955
4MXO-DB8	nn	mean	MSE+UCN	gradcam	wo_lasso	0.018962	0.130424	0.329821	0.160939	0.722228	0.141847	70	479
4MXO-DB8	nn	mean	MSE+UCN	gradcam	wo_lasso	0.0187905	0.120597	0.353706	0.177191	0.690263	0.158305	75	249
4MXO-DB8	nn	mean	MSE+UCN	gradcam	wo_lasso	0.0106563	0.112771	0.359846	0.191815	0.669954	0.17345	80	150
4MXO-DB8	nn	mean	MSE+UCN	gradcam	wo_lasso	0.0230695	0.111806	0.372757	0.202765	0.679839	0.179685	85	98
4MXO-DB8	nn	mean	MSE+UCN	gradcam	wo_lasso	0.013966	0.122636	0.358408	0.223911	0.665893	0.183675	90	31
4MXO-DB8	nn	mean	MSE+UCN	gradcam	wo_lasso	0.0208046	0.105465	0.304867	0.263455	0.691318	0.130125	95	5
4MXO-DB8	nn	mean	MSE+N	gradcam	wo_lasso	-0.0190847	0.140053	0.684538	0.121627	0.27887	0.128923	50	2034
4MXO-DB8	nn	mean	MSE+N	gradcam	wo_lasso	-0.0224051	0.137664	0.68489	0.120881	0.273831	0.12654	55	1939
4MXO-DB8	nn	mean	MSE+N	gradcam	wo_lasso	-0.0239051	0.135559	0.690463	0.118975	0.26452	0.125678	60	1617
4MXO-DB8	nn	mean	MSE+N	gradcam	wo_lasso	-0.0226412	0.127051	0.682838	0.115717	0.274525	0.128287	65	955
4MXO-DB8	nn	mean	MSE+N	gradcam	wo_lasso	-0.0137169	0.111219	0.674528	0.116874	0.296063	0.129344	70	479
4MXO-DB8	nn	mean	MSE+N	gradcam	wo_lasso	-0.017266	0.11248	0.659343	0.124313	0.305973	0.131025	75	249
4MXO-DB8	nn	mean	MSE+N	gradcam	wo_lasso	-0.0246631	0.117401	0.639294	0.133801	0.316466	0.143219	80	150
4MXO-DB8	nn	mean	MSE+N	gradcam	wo_lasso	-0.0177408	0.109206	0.64763	0.132366	0.321117	0.146689	85	98
4MXO-DB8	nn	mean	MSE+N	gradcam	wo_lasso	0.00480884	0.118183	0.729942	0.137779	0.297187	0.178738	90	31
4MXO-DB8	nn	mean	MSE+N	gradcam	wo_lasso	0.0555043	0.168777	0.848305	0.0664738	0.366469	0.198953	95	5
4MXO-DB8	nn	mean	MSE+N	gradcam	MSE_N_GL	-0.0130568	0.106138	0.588721	0.100538	0.389104	0.116087	50	2034
4MXO-DB8	nn	mean	MSE+N	gradcam	MSE_N_GL	-0.0135132	0.106015	0.589425	0.101387	0.387645	0.117031	55	1939
4MXO-DB8	nn	mean	MSE+N	gradcam	MSE_N_GL	-0.013334	0.107002	0.593087	0.104045	0.383246	0.120267	60	1617
4MXO-DB8	nn	mean	MSE+N	gradcam	MSE_N_GL	-0.017383	0.111073	0.583722	0.113988	0.389134	0.135106	65	955
4MXO-DB8	nn	mean	MSE+N	gradcam	MSE_N_GL	-0.0142561	0.11571	0.57223	0.127635	0.408987	0.154678	70	479
4MXO-DB8	nn	mean	MSE+N	gradcam	MSE_N_GL	-0.00885592	0.114692	0.561817	0.138681	0.432313	0.168686	75	249
4MXO-DB8	nn	mean	MSE+N	gradcam	MSE_N_GL	-0.00830271	0.117978	0.551454	0.155189	0.447082	0.187077	80	150
4MXO-DB8	nn	mean	MSE+N	gradcam	MSE_N_GL	-0.0156142	0.117096	0.54618	0.167579	0.442821	0.203816	85	98
4MXO-DB8	nn	mean	MSE+N	gradcam	MSE_N_GL	0.0275831	0.117268	0.609595	0.162408	0.47745	0.208517	90	31
4MXO-DB8	nn	mean	MSE+N	gradcam	MSE_N_GL	0.041401	0.13795	0.589701	0.181994	0.567355	0.253059	95	5
4MXO-DB8	nn	mean	MSE+N	gradcam	MSE_N_SGL	-0.0174179	0.126742	0.559595	0.141119	0.426126	0.161431	50	2034
4MXO-DB8	nn	mean	MSE+N	gradcam	MSE_N_SGL	-0.0198748	0.121717	0.561503	0.13942	0.42095	0.159554	55	1939
4MXO-DB8	nn	mean	MSE+N	gradcam	MSE_N_SGL	-0.0192741	0.115826	0.571244	0.135717	0.410835	0.156703	60	1617
4MXO-DB8	nn	mean	MSE+N	gradcam	MSE_N_SGL	-0.0117968	0.110436	0.564148	0.145017	0.43022	0.161442	65	955
4MXO-DB8	nn	mean	MSE+N	gradcam	MSE_N_SGL	-0.00712229	0.104876	0.552272	0.157037	0.449189	0.167898	70	479
4MXO-DB8	nn	mean	MSE+N	gradcam	MSE_N_SGL	-0.0162053	0.101532	0.518433	0.15605	0.463034	0.161862	75	249
4MXO-DB8	nn	mean	MSE+N	gradcam	MSE_N_SGL	-0.0278844	0.107093	0.494948	0.158105	0.466	0.173602	80	150
4MXO-DB8	nn	mean	MSE+N	gradcam	MSE_N_SGL	-0.0204955	0.104945	0.480142	0.164231	0.490298	0.177968	85	98
4MXO-DB8	nn	mean	MSE+N	gradcam	MSE_N_SGL	0.0292235	0.090046	0.591351	0.148236	0.472166	0.161807	90	31
4MXO-DB8	nn	mean	MSE+N	gradcam	MSE_N_SGL	0.0792596	0.0977188	0.612896	0.231581	0.590168	0.0857132	95	5
4MXO-DB8	nn	mean	MSE+UCN	gradinput	wo_lasso	0.0137398	0.127437	0.401822	0.112858	0.613083	0.171936	50	2034
4MXO-DB8	nn	mean	MSE+UCN	gradinput	wo_lasso	0.0145806	0.127421	0.401127	0.113649	0.614877	0.172929	55	1939
4MXO-DB8	nn	mean	MSE+UCN	gradinput	wo_lasso	0.0142634	0.125117	0.399769	0.116639	0.616056	0.176793	60	1617
4MXO-DB8	nn	mean	MSE+UCN	gradinput	wo_lasso	0.012145	0.127651	0.408317	0.13421	0.601211	0.191636	65	955
4MXO-DB8	nn	mean	MSE+UCN	gradinput	wo_lasso	0.0138215	0.131303	0.434053	0.155524	0.574902	0.209669	70	479
4MXO-DB8	nn	mean	MSE+UCN	gradinput	wo_lasso	0.0315613	0.125891	0.477148	0.175831	0.5726	0.196515	75	249
4MXO-DB8	nn	mean	MSE+UCN	gradinput	wo_lasso	0.044384	0.130671	0.512202	0.192591	0.568125	0.205314	80	150
4MXO-DB8	nn	mean	MSE+UCN	gradinput	wo_lasso	0.053832	0.130423	0.546079	0.214057	0.55109	0.224723	85	98
4MXO-DB8	nn	mean	MSE+UCN	gradinput	wo_lasso	0.0323189	0.108883	0.568087	0.243083	0.489481	0.220474	90	31
4MXO-DB8	nn	mean	MSE+UCN	gradinput	wo_lasso	0.006438	0.0417925	0.724232	0.16075	0.303922	0.176027	95	5
4MXO-DB8	nn	mean	MSE+N	gradinput	wo_lasso	0.025496	0.127754	0.483423	0.117943	0.563452	0.148756	50	2034
4MXO-DB8	nn	mean	MSE+N	gradinput	wo_lasso	0.0241969	0.126451	0.484082	0.117137	0.561251	0.14816	55	1939
4MXO-DB8	nn	mean	MSE+N	gradinput	wo_lasso	0.0198795	0.124256	0.483987	0.117643	0.556094	0.148355	60	1617
4MXO-DB8	nn	mean	MSE+N	gradinput	wo_lasso	0.0276051	0.12018	0.485411	0.129456	0.567768	0.151275	65	955
4MXO-DB8	nn	mean	MSE+N	gradinput	wo_lasso	0.0403474	0.12561	0.49919	0.152702	0.574512	0.166387	70	479
4MXO-DB8	nn	mean	MSE+N	gradinput	wo_lasso	0.0448872	0.137002	0.511	0.181304	0.565356	0.185693	75	249
4MXO-DB8	nn	mean	MSE+N	gradinput	wo_lasso	0.0418655	0.14807	0.508667	0.208417	0.564545	0.211261	80	150
4MXO-DB8	nn	mean	MSE+N	gradinput	wo_lasso	0.0531046	0.148393	0.507325	0.222993	0.591759	0.212474	85	98
4MXO-DB8	nn	mean	MSE+N	gradinput	wo_lasso	0.0411784	0.167176	0.493073	0.254558	0.595052	0.242027	90	31
4MXO-DB8	nn	mean	MSE+N	gradinput	wo_lasso	0.102143	0.139684	0.545336	0.313247	0.68241	0.15352	95	5
4MXO-DB8	nn	mean	MSE+N	gradinput	MSE_N_GL	0.0157892	0.135941	0.468433	0.129948	0.548557	0.159965	50	2034
4MXO-DB8	nn	mean	MSE+N	gradinput	MSE_N_GL	0.0158539	0.137394	0.467612	0.131072	0.549723	0.161613	55	1939
4MXO-DB8	nn	mean	MSE+N	gradinput	MSE_N_GL	0.0158522	0.139398	0.466826	0.132499	0.551023	0.169221	60	1617
4MXO-DB8	nn	mean	MSE+N	gradinput	MSE_N_GL	0.0105068	0.142474	0.471679	0.14407	0.539817	0.186134	65	955
4MXO-DB8	nn	mean	MSE+N	gradinput	MSE_N_GL	0.0240648	0.151126	0.495416	0.1684	0.534681	0.210077	70	479
4MXO-DB8	nn	mean	MSE+N	gradinput	MSE_N_GL	0.0443204	0.148365	0.5193	0.20054	0.556171	0.203214	75	249
4MXO-DB8	nn	mean	MSE+N	gradinput	MSE_N_GL	0.0519386	0.152947	0.53792	0.228252	0.559729	0.213673	80	150
4MXO-DB8	nn	mean	MSE+N	gradinput	MSE_N_GL	0.0496384	0.150852	0.553257	0.244373	0.547239	0.225447	85	98
4MXO-DB8	nn	mean	MSE+N	gradinput	MSE_N_GL	0.03155	0.154043	0.590612	0.262431	0.498307	0.23316	90	31
4MXO-DB8	nn	mean	MSE+N	gradinput	MSE_N_GL	-0.0255987	0.16396	0.465461	0.326851	0.439574	0.240583	95	5
4MXO-DB8	nn	mean	MSE+N	gradinput	MSE_N_SGL	-0.0344501	0.130883	0.342606	0.120487	0.621368	0.14216	50	2034
4MXO-DB8	nn	mean	MSE+N	gradinput	MSE_N_SGL	-0.0357141	0.13251	0.342423	0.122124	0.619753	0.144503	55	1939
4MXO-DB8	nn	mean	MSE+N	gradinput	MSE_N_SGL	-0.036949	0.138019	0.341294	0.127941	0.618871	0.151516	60	1617
4MXO-DB8	nn	mean	MSE+N	gradinput	MSE_N_SGL	-0.0353623	0.140504	0.354673	0.143717	0.601775	0.165132	65	955
4MXO-DB8	nn	mean	MSE+N	gradinput	MSE_N_SGL	-0.029571	0.142433	0.399489	0.156527	0.558449	0.173694	70	479
4MXO-DB8	nn	mean	MSE+N	gradinput	MSE_N_SGL	-0.0299617	0.151602	0.419398	0.178097	0.537167	0.192641	75	249
4MXO-DB8	nn	mean	MSE+N	gradinput	MSE_N_SGL	-0.0133254	0.1577	0.456797	0.197974	0.526414	0.214166	80	150
4MXO-DB8	nn	mean	MSE+N	gradinput	MSE_N_SGL	-0.00406922	0.152204	0.472541	0.203174	0.527754	0.222022	85	98
4MXO-DB8	nn	mean	MSE+N	gradinput	MSE_N_SGL	-0.0238393	0.145869	0.455979	0.200214	0.506284	0.238749	90	31
4MXO-DB8	nn	mean	MSE+N	gradinput	MSE_N_SGL	0.0578404	0.123494	0.622596	0.0780623	0.642157	0.271473	95	5
4MXO-DB8	nn	mean	MSE+UCN	ig	wo_lasso	0.00378811	0.191309	0.662969	0.171303	0.261231	0.224733	50	2034
4MXO-DB8	nn	mean	MSE+UCN	ig	wo_lasso	0.00789179	0.188673	0.666643	0.170766	0.260008	0.224896	55	1939
4MXO-DB8	nn	mean	MSE+UCN	ig	wo_lasso	0.011548	0.177054	0.670557	0.168756	0.249218	0.219835	60	1617
4MXO-DB8	nn	mean	MSE+UCN	ig	wo_lasso	0.00437225	0.168275	0.675196	0.179231	0.226525	0.21235	65	955
4MXO-DB8	nn	mean	MSE+UCN	ig	wo_lasso	0.0146028	0.164034	0.707814	0.203568	0.236344	0.214482	70	479
4MXO-DB8	nn	mean	MSE+UCN	ig	wo_lasso	0.0288334	0.139135	0.792418	0.202693	0.20764	0.188886	75	249
4MXO-DB8	nn	mean	MSE+UCN	ig	wo_lasso	0.0411142	0.117536	0.878402	0.1284	0.162504	0.160393	80	150
4MXO-DB8	nn	mean	MSE+UCN	ig	wo_lasso	0.03935	0.118027	0.900449	0.118064	0.155848	0.167812	85	98
4MXO-DB8	nn	mean	MSE+UCN	ig	wo_lasso	0.0134086	0.12366	0.927058	0.117152	0.13728	0.180964	90	31
4MXO-DB8	nn	mean	MSE+UCN	ig	wo_lasso	0.0286328	0.148603	0.941261	0.0823496	0.252646	0.307979	95	5
4MXO-DB8	nn	mean	MSE+N	ig	wo_lasso	0.0233678	0.129478	0.643857	0.127237	0.337226	0.210696	50	2034
4MXO-DB8	nn	mean	MSE+N	ig	wo_lasso	0.0256196	0.130477	0.645116	0.128961	0.33748	0.216412	55	1939
4MXO-DB8	nn	mean	MSE+N	ig	wo_lasso	0.0440515	0.129744	0.660681	0.128879	0.340322	0.236945	60	1617
4MXO-DB8	nn	mean	MSE+N	ig	wo_lasso	0.0624702	0.139036	0.682215	0.144179	0.343244	0.265541	65	955
4MXO-DB8	nn	mean	MSE+N	ig	wo_lasso	0.0750817	0.149661	0.707268	0.170894	0.365085	0.28587	70	479
4MXO-DB8	nn	mean	MSE+N	ig	wo_lasso	0.0676339	0.144133	0.746833	0.202104	0.340282	0.273109	75	249
4MXO-DB8	nn	mean	MSE+N	ig	wo_lasso	0.0442368	0.124403	0.788014	0.206362	0.277735	0.242229	80	150
4MXO-DB8	nn	mean	MSE+N	ig	wo_lasso	0.04082	0.123404	0.804368	0.221589	0.272637	0.25422	85	98
4MXO-DB8	nn	mean	MSE+N	ig	wo_lasso	0.0493144	0.143845	0.837821	0.281477	0.281556	0.273109	90	31
4MXO-DB8	nn	mean	MSE+N	ig	wo_lasso	0.0695327	0.232165	0.733333	0.378455	0.445055	0.460097	95	5
4MXO-DB8	nn	mean	MSE+N	ig	MSE_N_GL	0.0373934	0.133883	0.741234	0.107784	0.211292	0.139065	50	2034
4MXO-DB8	nn	mean	MSE+N	ig	MSE_N_GL	0.0408724	0.135273	0.742641	0.10861	0.211268	0.141145	55	1939
4MXO-DB8	nn	mean	MSE+N	ig	MSE_N_GL	0.0576177	0.137596	0.750648	0.103796	0.211298	0.1469	60	1617
4MXO-DB8	nn	mean	MSE+N	ig	MSE_N_GL	0.0696793	0.147548	0.762061	0.110135	0.20551	0.154728	65	955
4MXO-DB8	nn	mean	MSE+N	ig	MSE_N_GL	0.0720948	0.147515	0.781782	0.127043	0.218849	0.160816	70	479
4MXO-DB8	nn	mean	MSE+N	ig	MSE_N_GL	0.0641571	0.138925	0.817351	0.143043	0.220526	0.160623	75	249
4MXO-DB8	nn	mean	MSE+N	ig	MSE_N_GL	0.0446917	0.117313	0.857131	0.140765	0.190958	0.156568	80	150
4MXO-DB8	nn	mean	MSE+N	ig	MSE_N_GL	0.04157	0.115377	0.881331	0.13804	0.181868	0.155322	85	98
4MXO-DB8	nn	mean	MSE+N	ig	MSE_N_GL	0.0326077	0.111345	0.90291	0.159727	0.186715	0.148188	90	31
4MXO-DB8	nn	mean	MSE+N	ig	MSE_N_GL	0.00444038	0.143075	0.851026	0.242196	0.246286	0.245235	95	5
4MXO-DB8	nn	mean	MSE+N	ig	MSE_N_SGL	0.0465901	0.125612	0.73126	0.0869532	0.241139	0.117401	50	2034
4MXO-DB8	nn	mean	MSE+N	ig	MSE_N_SGL	0.0487905	0.126922	0.732187	0.0883091	0.240014	0.11959	55	1939
4MXO-DB8	nn	mean	MSE+N	ig	MSE_N_SGL	0.0639298	0.131871	0.739384	0.0896479	0.239499	0.127465	60	1617
4MXO-DB8	nn	mean	MSE+N	ig	MSE_N_SGL	0.0783363	0.139141	0.752822	0.0946925	0.235497	0.141172	65	955
4MXO-DB8	nn	mean	MSE+N	ig	MSE_N_SGL	0.0752332	0.142892	0.767701	0.108726	0.241611	0.155362	70	479
4MXO-DB8	nn	mean	MSE+N	ig	MSE_N_SGL	0.0584617	0.131591	0.791773	0.13071	0.241043	0.166216	75	249
4MXO-DB8	nn	mean	MSE+N	ig	MSE_N_SGL	0.0358676	0.103239	0.823031	0.137736	0.210227	0.170755	80	150
4MXO-DB8	nn	mean	MSE+N	ig	MSE_N_SGL	0.0326477	0.0977896	0.841875	0.135576	0.202959	0.178843	85	98
4MXO-DB8	nn	mean	MSE+N	ig	MSE_N_SGL	0.0127696	0.0664357	0.896652	0.128071	0.156933	0.112233	90	31
4MXO-DB8	nn	mean	MSE+N	ig	MSE_N_SGL	0.0248316	0.0829932	0.902308	0.141515	0.239316	0.180704	95	5

## Sheet: perturbation_stability
target	conv	pool	loss	explainer	penalty	drop	spearman_mean	spearman_std
1O42-843	nn	mean	MSE+UCN	cam	wo_lasso	0	0.0119702	7.80049e-06
1O42-843	nn	mean	MSE+UCN	cam	wo_lasso	0.05	0.0109143	0.00045709
1O42-843	nn	mean	MSE+UCN	cam	wo_lasso	0.1	0.010244	0.00492105
1O42-843	nn	mean	MSE+UCN	cam	wo_lasso	0.2	0.00890221	0.00683078
1O42-843	nn	mean	MSE+UCN	cam	wo_lasso	0.3	0.00856494	0.00386818
1O42-843	nn	mean	MSE+N	cam	wo_lasso	0	-0.020664	1.8682e-05
1O42-843	nn	mean	MSE+N	cam	wo_lasso	0.05	-0.0156712	0.00175281
1O42-843	nn	mean	MSE+N	cam	wo_lasso	0.1	-0.0151468	0.00279361
1O42-843	nn	mean	MSE+N	cam	wo_lasso	0.2	-0.0189673	0.00238884
1O42-843	nn	mean	MSE+N	cam	wo_lasso	0.3	-0.006503	0.00533856
1O42-843	nn	mean	MSE+N	cam	MSE_N_GL	0	-0.00918729	4.06865e-09
1O42-843	nn	mean	MSE+N	cam	MSE_N_GL	0.05	-0.0123981	0.000930838
1O42-843	nn	mean	MSE+N	cam	MSE_N_GL	0.1	-0.0086302	0.0051113
1O42-843	nn	mean	MSE+N	cam	MSE_N_GL	0.2	-0.00496913	0.00518477
1O42-843	nn	mean	MSE+N	cam	MSE_N_GL	0.3	0.0198752	0.00478023
1O42-843	nn	mean	MSE+N	cam	MSE_N_SGL	0	-0.0500261	6.41461e-06
1O42-843	nn	mean	MSE+N	cam	MSE_N_SGL	0.05	-0.0480185	0.00238099
1O42-843	nn	mean	MSE+N	cam	MSE_N_SGL	0.1	-0.048266	0.00273907
1O42-843	nn	mean	MSE+N	cam	MSE_N_SGL	0.2	-0.0372464	0.0042442
1O42-843	nn	mean	MSE+N	cam	MSE_N_SGL	0.3	-0.027556	0.00545312
1O42-843	nn	mean	MSE+UCN	gradcam	wo_lasso	0	0.0540408	2.07357e-06
1O42-843	nn	mean	MSE+UCN	gradcam	wo_lasso	0.05	0.0596516	0.00399034
1O42-843	nn	mean	MSE+UCN	gradcam	wo_lasso	0.1	0.0551038	0.0026597
1O42-843	nn	mean	MSE+UCN	gradcam	wo_lasso	0.2	0.0485377	0.00162962
1O42-843	nn	mean	MSE+UCN	gradcam	wo_lasso	0.3	0.042259	0.0021291
1O42-843	nn	mean	MSE+N	gradcam	wo_lasso	0	-0.016686	9.79113e-06
1O42-843	nn	mean	MSE+N	gradcam	wo_lasso	0.05	-0.0176182	0.00276668
1O42-843	nn	mean	MSE+N	gradcam	wo_lasso	0.1	-0.0311307	0.00300219
1O42-843	nn	mean	MSE+N	gradcam	wo_lasso	0.2	-0.0361021	0.00518746
1O42-843	nn	mean	MSE+N	gradcam	wo_lasso	0.3	-0.0322779	0.00137995
1O42-843	nn	mean	MSE+N	gradcam	MSE_N_GL	0	0.00536191	0
1O42-843	nn	mean	MSE+N	gradcam	MSE_N_GL	0.05	-0.00470084	0.00475968
1O42-843	nn	mean	MSE+N	gradcam	MSE_N_GL	0.1	-0.0176324	0.00489325
1O42-843	nn	mean	MSE+N	gradcam	MSE_N_GL	0.2	-0.0302983	0.00450802
1O42-843	nn	mean	MSE+N	gradcam	MSE_N_GL	0.3	-0.027388	0.00653849
1O42-843	nn	mean	MSE+N	gradcam	MSE_N_SGL	0	-0.00168699	3.39139e-05
1O42-843	nn	mean	MSE+N	gradcam	MSE_N_SGL	0.05	-0.00577655	0.00271751
1O42-843	nn	mean	MSE+N	gradcam	MSE_N_SGL	0.1	-0.0176305	0.0048304
1O42-843	nn	mean	MSE+N	gradcam	MSE_N_SGL	0.2	-0.030698	0.00375926
1O42-843	nn	mean	MSE+N	gradcam	MSE_N_SGL	0.3	-0.0405413	0.0038849
1O42-843	nn	mean	MSE+UCN	gradinput	wo_lasso	0	0.133793	0
1O42-843	nn	mean	MSE+UCN	gradinput	wo_lasso	0.05	0.105178	0.00470546
1O42-843	nn	mean	MSE+UCN	gradinput	wo_lasso	0.1	0.069656	0.00441833
1O42-843	nn	mean	MSE+UCN	gradinput	wo_lasso	0.2	0.0222552	0.00162305
1O42-843	nn	mean	MSE+UCN	gradinput	wo_lasso	0.3	-0.0190701	0.0118796
1O42-843	nn	mean	MSE+N	gradinput	wo_lasso	0	0.0245669	2.20675e-08
1O42-843	nn	mean	MSE+N	gradinput	wo_lasso	0.05	0.00868262	0.00634858
1O42-843	nn	mean	MSE+N	gradinput	wo_lasso	0.1	0.00341615	0.00823862
1O42-843	nn	mean	MSE+N	gradinput	wo_lasso	0.2	-0.0040762	0.00351278
1O42-843	nn	mean	MSE+N	gradinput	wo_lasso	0.3	-0.00560329	0.0126393
1O42-843	nn	mean	MSE+N	gradinput	MSE_N_GL	0	-0.00186016	0
1O42-843	nn	mean	MSE+N	gradinput	MSE_N_GL	0.05	-0.00159079	0.00388074
1O42-843	nn	mean	MSE+N	gradinput	MSE_N_GL	0.1	-0.0135114	0.00215723
1O42-843	nn	mean	MSE+N	gradinput	MSE_N_GL	0.2	-0.0189503	0.00396985
1O42-843	nn	mean	MSE+N	gradinput	MSE_N_GL	0.3	-0.0188201	0.0120912
1O42-843	nn	mean	MSE+N	gradinput	MSE_N_SGL	0	0.0158632	3.15473e-09
1O42-843	nn	mean	MSE+N	gradinput	MSE_N_SGL	0.05	0.00967014	0.00304955
1O42-843	nn	mean	MSE+N	gradinput	MSE_N_SGL	0.1	-0.00280461	0.00116983
1O42-843	nn	mean	MSE+N	gradinput	MSE_N_SGL	0.2	0.000873534	0.00330693
1O42-843	nn	mean	MSE+N	gradinput	MSE_N_SGL	0.3	-0.000864636	0.0127198
1O42-843	nn	mean	MSE+UCN	ig	wo_lasso	0	0.0458909	7.03176e-08
1O42-843	nn	mean	MSE+UCN	ig	wo_lasso	0.05	0.0317903	0.00628727
1O42-843	nn	mean	MSE+UCN	ig	wo_lasso	0.1	0.0160765	0.00884606
1O42-843	nn	mean	MSE+UCN	ig	wo_lasso	0.2	-0.00128406	0.00871364
1O42-843	nn	mean	MSE+UCN	ig	wo_lasso	0.3	-0.0179914	0.00320178
1O42-843	nn	mean	MSE+N	ig	wo_lasso	0	-0.0223035	8.4089e-08
1O42-843	nn	mean	MSE+N	ig	wo_lasso	0.05	-0.0193409	0.00100892
1O42-843	nn	mean	MSE+N	ig	wo_lasso	0.1	-0.00942087	0.0109484
1O42-843	nn	mean	MSE+N	ig	wo_lasso	0.2	0.00377865	0.0104799
1O42-843	nn	mean	MSE+N	ig	wo_lasso	0.3	-0.00923387	0.0129411
1O42-843	nn	mean	MSE+N	ig	MSE_N_GL	0	-0.00514281	7.48536e-08
1O42-843	nn	mean	MSE+N	ig	MSE_N_GL	0.05	-0.00491568	0.00123742
1O42-843	nn	mean	MSE+N	ig	MSE_N_GL	0.1	-1.07194e-05	0.0139798
1O42-843	nn	mean	MSE+N	ig	MSE_N_GL	0.2	0.00601155	0.0152135
1O42-843	nn	mean	MSE+N	ig	MSE_N_GL	0.3	-0.013963	0.0162145
1O42-843	nn	mean	MSE+N	ig	MSE_N_SGL	0	-0.00228952	6.12073e-08
1O42-843	nn	mean	MSE+N	ig	MSE_N_SGL	0.05	0.00426098	0.00203875
1O42-843	nn	mean	MSE+N	ig	MSE_N_SGL	0.1	0.00236541	0.00468996
1O42-843	nn	mean	MSE+N	ig	MSE_N_SGL	0.2	0.00592209	0.00115662
1O42-843	nn	mean	MSE+N	ig	MSE_N_SGL	0.3	0.00751902	0.00291913
2H8H-H8H	nn	mean	MSE+UCN	cam	wo_lasso	0	-0.00654855	0
2H8H-H8H	nn	mean	MSE+UCN	cam	wo_lasso	0.05	-0.00492163	0.00349214
2H8H-H8H	nn	mean	MSE+UCN	cam	wo_lasso	0.1	0.00530043	0.00256664
2H8H-H8H	nn	mean	MSE+UCN	cam	wo_lasso	0.2	-0.00603862	0.00408746
2H8H-H8H	nn	mean	MSE+UCN	cam	wo_lasso	0.3	-0.00751166	0.00918444
2H8H-H8H	nn	mean	MSE+N	cam	wo_lasso	0	0.00135119	0
2H8H-H8H	nn	mean	MSE+N	cam	wo_lasso	0.05	0.00488185	0.00988042
2H8H-H8H	nn	mean	MSE+N	cam	wo_lasso	0.1	0.0090602	0.00269807
2H8H-H8H	nn	mean	MSE+N	cam	wo_lasso	0.2	-0.00720185	0.00555153
2H8H-H8H	nn	mean	MSE+N	cam	wo_lasso	0.3	-0.0156155	0.00375186
2H8H-H8H	nn	mean	MSE+N	cam	MSE_N_GL	0	0.021799	0
2H8H-H8H	nn	mean	MSE+N	cam	MSE_N_GL	0.05	0.0199247	0.0128767
2H8H-H8H	nn	mean	MSE+N	cam	MSE_N_GL	0.1	0.0246281	0.00496437
2H8H-H8H	nn	mean	MSE+N	cam	MSE_N_GL	0.2	-0.000214261	0.00900167
2H8H-H8H	nn	mean	MSE+N	cam	MSE_N_GL	0.3	-0.00349885	0.012792
2H8H-H8H	nn	mean	MSE+N	cam	MSE_N_SGL	0	0.00986946	0
2H8H-H8H	nn	mean	MSE+N	cam	MSE_N_SGL	0.05	0.0075705	0.00421239
2H8H-H8H	nn	mean	MSE+N	cam	MSE_N_SGL	0.1	0.0137946	0.00588228
2H8H-H8H	nn	mean	MSE+N	cam	MSE_N_SGL	0.2	-0.00460821	0.00906165
2H8H-H8H	nn	mean	MSE+N	cam	MSE_N_SGL	0.3	-0.00896471	0.00465606
2H8H-H8H	nn	mean	MSE+UCN	gradcam	wo_lasso	0	0.00594497	2.78155e-05
2H8H-H8H	nn	mean	MSE+UCN	gradcam	wo_lasso	0.05	0.00389062	0.00416822
2H8H-H8H	nn	mean	MSE+UCN	gradcam	wo_lasso	0.1	0.0258697	0.0102498
2H8H-H8H	nn	mean	MSE+UCN	gradcam	wo_lasso	0.2	0.00651851	0.010215
2H8H-H8H	nn	mean	MSE+UCN	gradcam	wo_lasso	0.3	0.0166496	0.0118824
2H8H-H8H	nn	mean	MSE+N	gradcam	wo_lasso	0	-0.0179902	4.81649e-07
2H8H-H8H	nn	mean	MSE+N	gradcam	wo_lasso	0.05	-0.0265312	0.0112152
2H8H-H8H	nn	mean	MSE+N	gradcam	wo_lasso	0.1	-0.0118186	0.00473624
2H8H-H8H	nn	mean	MSE+N	gradcam	wo_lasso	0.2	-0.0223669	0.0178934
2H8H-H8H	nn	mean	MSE+N	gradcam	wo_lasso	0.3	-0.0129359	0.00332487
2H8H-H8H	nn	mean	MSE+N	gradcam	MSE_N_GL	0	-0.00715928	0
2H8H-H8H	nn	mean	MSE+N	gradcam	MSE_N_GL	0.05	-0.0104138	0.000973673
2H8H-H8H	nn	mean	MSE+N	gradcam	MSE_N_GL	0.1	-0.00556097	0.00484229
2H8H-H8H	nn	mean	MSE+N	gradcam	MSE_N_GL	0.2	-0.0286063	0.010927
2H8H-H8H	nn	mean	MSE+N	gradcam	MSE_N_GL	0.3	-0.0150465	0.00536066
2H8H-H8H	nn	mean	MSE+N	gradcam	MSE_N_SGL	0	-0.0155688	0
2H8H-H8H	nn	mean	MSE+N	gradcam	MSE_N_SGL	0.05	-0.0186747	0.00445638
2H8H-H8H	nn	mean	MSE+N	gradcam	MSE_N_SGL	0.1	-0.015021	0.00570143
2H8H-H8H	nn	mean	MSE+N	gradcam	MSE_N_SGL	0.2	-0.0309177	0.0145393
2H8H-H8H	nn	mean	MSE+N	gradcam	MSE_N_SGL	0.3	-0.0206263	0.00917321
2H8H-H8H	nn	mean	MSE+UCN	gradinput	wo_lasso	0	0.01303	5.90346e-08
2H8H-H8H	nn	mean	MSE+UCN	gradinput	wo_lasso	0.05	0.00702143	0.00731859
2H8H-H8H	nn	mean	MSE+UCN	gradinput	wo_lasso	0.1	0.00901405	0.00934162
2H8H-H8H	nn	mean	MSE+UCN	gradinput	wo_lasso	0.2	-0.0203307	0.0151196
2H8H-H8H	nn	mean	MSE+UCN	gradinput	wo_lasso	0.3	-0.00811197	0.0189391
2H8H-H8H	nn	mean	MSE+N	gradinput	wo_lasso	0	-0.0354869	0
2H8H-H8H	nn	mean	MSE+N	gradinput	wo_lasso	0.05	-0.0323444	0.00524412
2H8H-H8H	nn	mean	MSE+N	gradinput	wo_lasso	0.1	-0.0132493	0.00911194
2H8H-H8H	nn	mean	MSE+N	gradinput	wo_lasso	0.2	-0.00729937	0.0107242
2H8H-H8H	nn	mean	MSE+N	gradinput	wo_lasso	0.3	-0.0102495	0.0020472
2H8H-H8H	nn	mean	MSE+N	gradinput	MSE_N_GL	0	0.0168598	0
2H8H-H8H	nn	mean	MSE+N	gradinput	MSE_N_GL	0.05	0.00872923	0.0072517
2H8H-H8H	nn	mean	MSE+N	gradinput	MSE_N_GL	0.1	0.0176561	0.0105253
2H8H-H8H	nn	mean	MSE+N	gradinput	MSE_N_GL	0.2	-0.00253258	0.011929
2H8H-H8H	nn	mean	MSE+N	gradinput	MSE_N_GL	0.3	-0.0095189	0.00145997
2H8H-H8H	nn	mean	MSE+N	gradinput	MSE_N_SGL	0	-0.0446031	2.05178e-08
2H8H-H8H	nn	mean	MSE+N	gradinput	MSE_N_SGL	0.05	-0.0350798	0.0141667
2H8H-H8H	nn	mean	MSE+N	gradinput	MSE_N_SGL	0.1	0.00705333	0.00685404
2H8H-H8H	nn	mean	MSE+N	gradinput	MSE_N_SGL	0.2	-0.0342654	0.00943652
2H8H-H8H	nn	mean	MSE+N	gradinput	MSE_N_SGL	0.3	-0.0157277	0.00713548
2H8H-H8H	nn	mean	MSE+UCN	ig	wo_lasso	0	0.0418684	3.88581e-07
2H8H-H8H	nn	mean	MSE+UCN	ig	wo_lasso	0.05	0.0308659	0.0141312
2H8H-H8H	nn	mean	MSE+UCN	ig	wo_lasso	0.1	0.02983	0.0163774
2H8H-H8H	nn	mean	MSE+UCN	ig	wo_lasso	0.2	0.0127708	0.0250378
2H8H-H8H	nn	mean	MSE+UCN	ig	wo_lasso	0.3	-0.0162691	0.0119715
2H8H-H8H	nn	mean	MSE+N	ig	wo_lasso	0	-0.0205453	0
2H8H-H8H	nn	mean	MSE+N	ig	wo_lasso	0.05	-0.0183035	0.0135561
2H8H-H8H	nn	mean	MSE+N	ig	wo_lasso	0.1	-0.0221521	0.00598609
2H8H-H8H	nn	mean	MSE+N	ig	wo_lasso	0.2	-0.0193262	0.0122527
2H8H-H8H	nn	mean	MSE+N	ig	wo_lasso	0.3	-0.00447451	0.0149892
2H8H-H8H	nn	mean	MSE+N	ig	MSE_N_GL	0	-0.0189622	0
2H8H-H8H	nn	mean	MSE+N	ig	MSE_N_GL	0.05	-0.0139274	0.0100418
2H8H-H8H	nn	mean	MSE+N	ig	MSE_N_GL	0.1	-0.0236969	0.00312064
2H8H-H8H	nn	mean	MSE+N	ig	MSE_N_GL	0.2	-0.0166996	0.0120046
2H8H-H8H	nn	mean	MSE+N	ig	MSE_N_GL	0.3	-0.00339515	0.0104976
2H8H-H8H	nn	mean	MSE+N	ig	MSE_N_SGL	0	-0.0209106	4.00743e-08
2H8H-H8H	nn	mean	MSE+N	ig	MSE_N_SGL	0.05	-0.014714	0.0138942
2H8H-H8H	nn	mean	MSE+N	ig	MSE_N_SGL	0.1	-0.0209824	0.00388131
2H8H-H8H	nn	mean	MSE+N	ig	MSE_N_SGL	0.2	-0.0181311	0.0140198
2H8H-H8H	nn	mean	MSE+N	ig	MSE_N_SGL	0.3	-0.00447571	0.0133104
4MXO-DB8	nn	mean	MSE+UCN	cam	wo_lasso	0	-0.0122644	0
4MXO-DB8	nn	mean	MSE+UCN	cam	wo_lasso	0.05	-0.019363	0.000803067
4MXO-DB8	nn	mean	MSE+UCN	cam	wo_lasso	0.1	-0.0297599	0.00213311
4MXO-DB8	nn	mean	MSE+UCN	cam	wo_lasso	0.2	-0.0428013	0.000514288
4MXO-DB8	nn	mean	MSE+UCN	cam	wo_lasso	0.3	-0.0513079	0.000979583
4MXO-DB8	nn	mean	MSE+N	cam	wo_lasso	0	-0.00877347	5.02131e-07
4MXO-DB8	nn	mean	MSE+N	cam	wo_lasso	0.05	-0.0154521	0.00162218
4MXO-DB8	nn	mean	MSE+N	cam	wo_lasso	0.1	-0.0225197	0.000938942
4MXO-DB8	nn	mean	MSE+N	cam	wo_lasso	0.2	-0.0388065	0.00173803
4MXO-DB8	nn	mean	MSE+N	cam	wo_lasso	0.3	-0.0459152	0.00212887
4MXO-DB8	nn	mean	MSE+N	cam	MSE_N_GL	0	0.00725676	0
4MXO-DB8	nn	mean	MSE+N	cam	MSE_N_GL	0.05	-0.00165314	0.00105245
4MXO-DB8	nn	mean	MSE+N	cam	MSE_N_GL	0.1	-0.00940899	0.0023029
4MXO-DB8	nn	mean	MSE+N	cam	MSE_N_GL	0.2	-0.0247008	0.00164579
4MXO-DB8	nn	mean	MSE+N	cam	MSE_N_GL	0.3	-0.0357622	0.00158005
4MXO-DB8	nn	mean	MSE+N	cam	MSE_N_SGL	0	0.00872474	1.31622e-06
4MXO-DB8	nn	mean	MSE+N	cam	MSE_N_SGL	0.05	0.00105481	0.00115954
4MXO-DB8	nn	mean	MSE+N	cam	MSE_N_SGL	0.1	-0.00857602	0.00146852
4MXO-DB8	nn	mean	MSE+N	cam	MSE_N_SGL	0.2	-0.0331801	0.000761543
4MXO-DB8	nn	mean	MSE+N	cam	MSE_N_SGL	0.3	-0.0481511	0.00202112
4MXO-DB8	nn	mean	MSE+UCN	gradcam	wo_lasso	0	0.0431669	1.70068e-06
4MXO-DB8	nn	mean	MSE+UCN	gradcam	wo_lasso	0.05	0.0400011	0.000582312
4MXO-DB8	nn	mean	MSE+UCN	gradcam	wo_lasso	0.1	0.0416397	0.00134992
4MXO-DB8	nn	mean	MSE+UCN	gradcam	wo_lasso	0.2	0.0365307	0.00193752
4MXO-DB8	nn	mean	MSE+UCN	gradcam	wo_lasso	0.3	0.0264012	0.00241837
4MXO-DB8	nn	mean	MSE+N	gradcam	wo_lasso	0	-0.0190851	4.90076e-07
4MXO-DB8	nn	mean	MSE+N	gradcam	wo_lasso	0.05	-0.0205066	0.00202141
4MXO-DB8	nn	mean	MSE+N	gradcam	wo_lasso	0.1	-0.0270138	0.000926354
4MXO-DB8	nn	mean	MSE+N	gradcam	wo_lasso	0.2	-0.0305604	0.00121173
4MXO-DB8	nn	mean	MSE+N	gradcam	wo_lasso	0.3	-0.0313532	0.00363399
4MXO-DB8	nn	mean	MSE+N	gradcam	MSE_N_GL	0	-0.0130568	0
4MXO-DB8	nn	mean	MSE+N	gradcam	MSE_N_GL	0.05	-0.0065912	0.00101216
4MXO-DB8	nn	mean	MSE+N	gradcam	MSE_N_GL	0.1	-0.00178319	0.00170593
4MXO-DB8	nn	mean	MSE+N	gradcam	MSE_N_GL	0.2	0.00304466	0.00266199
4MXO-DB8	nn	mean	MSE+N	gradcam	MSE_N_GL	0.3	0.0040975	0.00457012
4MXO-DB8	nn	mean	MSE+N	gradcam	MSE_N_SGL	0	-0.0174179	0
4MXO-DB8	nn	mean	MSE+N	gradcam	MSE_N_SGL	0.05	-0.0156002	0.00066204
4MXO-DB8	nn	mean	MSE+N	gradcam	MSE_N_SGL	0.1	-0.0103153	0.00105409
4MXO-DB8	nn	mean	MSE+N	gradcam	MSE_N_SGL	0.2	-0.00468646	0.00122534
4MXO-DB8	nn	mean	MSE+N	gradcam	MSE_N_SGL	0.3	-0.00328875	0.00461115
4MXO-DB8	nn	mean	MSE+UCN	gradinput	wo_lasso	0	0.0165568	2.13848e-09
4MXO-DB8	nn	mean	MSE+UCN	gradinput	wo_lasso	0.05	0.0248109	0.00101963
4MXO-DB8	nn	mean	MSE+UCN	gradinput	wo_lasso	0.1	0.027497	0.000626894
4MXO-DB8	nn	mean	MSE+UCN	gradinput	wo_lasso	0.2	0.034078	0.00163342
4MXO-DB8	nn	mean	MSE+UCN	gradinput	wo_lasso	0.3	0.0260397	0.00124316
4MXO-DB8	nn	mean	MSE+N	gradinput	wo_lasso	0	0.025496	7.42509e-09
4MXO-DB8	nn	mean	MSE+N	gradinput	wo_lasso	0.05	0.0283086	0.000659923
4MXO-DB8	nn	mean	MSE+N	gradinput	wo_lasso	0.1	0.0275578	0.00259569
4MXO-DB8	nn	mean	MSE+N	gradinput	wo_lasso	0.2	0.0229714	0.00138135
4MXO-DB8	nn	mean	MSE+N	gradinput	wo_lasso	0.3	0.0171241	0.00122422
4MXO-DB8	nn	mean	MSE+N	gradinput	MSE_N_GL	0	0.0157892	2.00677e-09
4MXO-DB8	nn	mean	MSE+N	gradinput	MSE_N_GL	0.05	0.024513	0.001272
4MXO-DB8	nn	mean	MSE+N	gradinput	MSE_N_GL	0.1	0.0174012	0.00132618
4MXO-DB8	nn	mean	MSE+N	gradinput	MSE_N_GL	0.2	0.00650699	0.00310053
4MXO-DB8	nn	mean	MSE+N	gradinput	MSE_N_GL	0.3	0.00518577	0.00229674
4MXO-DB8	nn	mean	MSE+N	gradinput	MSE_N_SGL	0	-0.0344501	0
4MXO-DB8	nn	mean	MSE+N	gradinput	MSE_N_SGL	0.05	-0.00450652	0.00059965
4MXO-DB8	nn	mean	MSE+N	gradinput	MSE_N_SGL	0.1	0.00703701	0.00125211
4MXO-DB8	nn	mean	MSE+N	gradinput	MSE_N_SGL	0.2	0.00120694	0.0013334
4MXO-DB8	nn	mean	MSE+N	gradinput	MSE_N_SGL	0.3	-0.00255669	0.0060223
4MXO-DB8	nn	mean	MSE+UCN	ig	wo_lasso	0	0.0567635	1.68066e-08
4MXO-DB8	nn	mean	MSE+UCN	ig	wo_lasso	0.05	0.0494822	0.00352603
4MXO-DB8	nn	mean	MSE+UCN	ig	wo_lasso	0.1	0.0439892	0.00278834
4MXO-DB8	nn	mean	MSE+UCN	ig	wo_lasso	0.2	0.0238052	0.00297144
4MXO-DB8	nn	mean	MSE+UCN	ig	wo_lasso	0.3	0.00914813	0.00757071
4MXO-DB8	nn	mean	MSE+N	ig	wo_lasso	0	-0.00629469	2.09877e-08
4MXO-DB8	nn	mean	MSE+N	ig	wo_lasso	0.05	-0.0129458	0.00329882
4MXO-DB8	nn	mean	MSE+N	ig	wo_lasso	0.1	-0.0148912	0.00296619
4MXO-DB8	nn	mean	MSE+N	ig	wo_lasso	0.2	-0.0281527	0.00259403
4MXO-DB8	nn	mean	MSE+N	ig	wo_lasso	0.3	-0.0362933	0.00241602
4MXO-DB8	nn	mean	MSE+N	ig	MSE_N_GL	0	6.90686e-05	1.52589e-08
4MXO-DB8	nn	mean	MSE+N	ig	MSE_N_GL	0.05	-0.00223177	0.000828864
4MXO-DB8	nn	mean	MSE+N	ig	MSE_N_GL	0.1	-0.00654126	0.00157043
4MXO-DB8	nn	mean	MSE+N	ig	MSE_N_GL	0.2	-0.0236482	0.00622445
4MXO-DB8	nn	mean	MSE+N	ig	MSE_N_GL	0.3	-0.0325733	0.00329194
4MXO-DB8	nn	mean	MSE+N	ig	MSE_N_SGL	0	0.00714844	2.5303e-08
4MXO-DB8	nn	mean	MSE+N	ig	MSE_N_SGL	0.05	0.00619721	0.00165993
4MXO-DB8	nn	mean	MSE+N	ig	MSE_N_SGL	0.1	0.00590714	0.000766725
4MXO-DB8	nn	mean	MSE+N	ig	MSE_N_SGL	0.2	0.000291625	0.00527088
4MXO-DB8	nn	mean	MSE+N	ig	MSE_N_SGL	0.3	-0.00157261	0.000887237

## Sheet: cross_kinase_tests_for_perturba
scope	explainer	metric	setting_a	setting_b	n_pairs	mean_diff_a_minus_b	sd_diff	cohens_dz	t_stat	t_pvalue	wilcoxon_stat	wilcoxon_pvalue	t_fdr_bh	wilcoxon_fdr_bh
ALL	cam	spearman_mean	nn|mean|MSE+N|MSE_N_GL	nn|mean|MSE+N|MSE_N_SGL	15	0.0171093	0.0171241	0.999138	3.86965	0.00170042	6	0.000854492	0.00510125	0.00256348
ALL	cam	spearman_mean	nn|mean|MSE+N|MSE_N_GL	nn|mean|MSE+N|wo_lasso	15	0.0132669	0.00560737	2.36598	9.16341	2.72576e-07	0	6.10352e-05	1.63546e-06	0.000366211
ALL	cam	spearman_mean	nn|mean|MSE+N|MSE_N_GL	nn|mean|MSE+UCN|wo_lasso	15	0.00717876	0.017763	0.404142	1.56523	0.139846	37	0.207764	0.214224	0.415527
ALL	cam	spearman_mean	nn|mean|MSE+N|MSE_N_SGL	nn|mean|MSE+N|wo_lasso	15	-0.00384238	0.0179765	-0.213744	-0.827829	0.421655	54	0.761536	0.421655	0.761536
ALL	cam	spearman_mean	nn|mean|MSE+N|MSE_N_SGL	nn|mean|MSE+UCN|wo_lasso	15	-0.00993056	0.0322998	-0.30745	-1.19075	0.253551	53	0.719727	0.304261	0.761536
ALL	cam	spearman_mean	nn|mean|MSE+N|wo_lasso	nn|mean|MSE+UCN|wo_lasso	15	-0.00608818	0.0151866	-0.400892	-1.55265	0.142816	45	0.421204	0.214224	0.631805
ALL	gradcam	spearman_mean	nn|mean|MSE+N|MSE_N_GL	nn|mean|MSE+N|MSE_N_SGL	15	0.00618113	0.00380933	1.62263	6.28442	2.00718e-05	1	0.00012207	3.01077e-05	0.000183105
ALL	gradcam	spearman_mean	nn|mean|MSE+N|MSE_N_GL	nn|mean|MSE+N|wo_lasso	15	0.0132162	0.0119073	1.10992	4.29872	0.000735362	6	0.000854492	0.000882434	0.00102539
ALL	gradcam	spearman_mean	nn|mean|MSE+N|MSE_N_GL	nn|mean|MSE+UCN|wo_lasso	15	-0.0441293	0.0208656	-2.11493	-8.19111	1.03929e-06	0	6.10352e-05	2.07857e-06	0.00012207
ALL	gradcam	spearman_mean	nn|mean|MSE+N|MSE_N_SGL	nn|mean|MSE+N|wo_lasso	15	0.0070351	0.0115741	0.607834	2.35413	0.0336971	26	0.0553589	0.0336971	0.0553589
ALL	gradcam	spearman_mean	nn|mean|MSE+N|MSE_N_SGL	nn|mean|MSE+UCN|wo_lasso	15	-0.0503104	0.0194946	-2.58074	-9.99515	9.3977e-08	0	6.10352e-05	2.81931e-07	0.00012207
ALL	gradcam	spearman_mean	nn|mean|MSE+N|wo_lasso	nn|mean|MSE+UCN|wo_lasso	15	-0.0573455	0.0215744	-2.65804	-10.2945	6.51244e-08	0	6.10352e-05	2.81931e-07	0.00012207
ALL	gradinput	spearman_mean	nn|mean|MSE+N|MSE_N_GL	nn|mean|MSE+N|MSE_N_SGL	15	0.0119341	0.0261193	0.456907	1.7696	0.098562	40	0.276855	0.118274	0.332227
ALL	gradinput	spearman_mean	nn|mean|MSE+N|MSE_N_GL	nn|mean|MSE+N|wo_lasso	15	-0.000263851	0.0231707	-0.0113873	-0.0441027	0.965445	46	0.454285	0.965445	0.454285
ALL	gradinput	spearman_mean	nn|mean|MSE+N|MSE_N_GL	nn|mean|MSE+UCN|wo_lasso	15	-0.0263707	0.046054	-0.572604	-2.21769	0.0436282	28	0.072998	0.0654423	0.109497
ALL	gradinput	spearman_mean	nn|mean|MSE+N|MSE_N_SGL	nn|mean|MSE+N|wo_lasso	15	-0.0121979	0.0191666	-0.636418	-2.46484	0.0272541	18	0.0150757	0.0545082	0.0452271
ALL	gradinput	spearman_mean	nn|mean|MSE+N|MSE_N_SGL	nn|mean|MSE+UCN|wo_lasso	15	-0.0383048	0.0360433	-1.06274	-4.11599	0.00104888	4	0.000427246	0.00629328	0.00256348
ALL	gradinput	spearman_mean	nn|mean|MSE+N|wo_lasso	nn|mean|MSE+UCN|wo_lasso	15	-0.0261069	0.0388672	-0.671694	-2.60146	0.0209178	24	0.0412598	0.0545082	0.0825195
ALL	ig	spearman_mean	nn|mean|MSE+N|MSE_N_GL	nn|mean|MSE+N|MSE_N_SGL	15	-0.00774423	0.0102997	-0.751888	-2.91205	0.011368	15	0.00836182	0.011368	0.00836182
ALL	ig	spearman_mean	nn|mean|MSE+N|MSE_N_GL	nn|mean|MSE+N|wo_lasso	15	0.0053515	0.00585629	0.913804	3.53915	0.00327067	11	0.00335693	0.00392481	0.00402832
ALL	ig	spearman_mean	nn|mean|MSE+N|MSE_N_GL	nn|mean|MSE+UCN|wo_lasso	15	-0.0344243	0.0247057	-1.39337	-5.39652	9.42015e-05	6	0.000854492	0.000282605	0.00170898
ALL	ig	spearman_mean	nn|mean|MSE+N|MSE_N_SGL	nn|mean|MSE+N|wo_lasso	15	0.0130957	0.0114001	1.14874	4.44904	0.000550412	3	0.000305176	0.00110082	0.00170898
ALL	ig	spearman_mean	nn|mean|MSE+N|MSE_N_SGL	nn|mean|MSE+UCN|wo_lasso	15	-0.02668	0.0259677	-1.02743	-3.97922	0.00137081	10	0.00262451	0.00205621	0.00393677
ALL	ig	spearman_mean	nn|mean|MSE+N|wo_lasso	nn|mean|MSE+UCN|wo_lasso	15	-0.0397758	0.0274841	-1.44723	-5.60508	6.48768e-05	6	0.000854492	0.000282605	0.00170898

## Sheet: within_kinase_tests_for_perturb
target	explainer	metric	setting_a	setting_b	n_pairs	mean_diff_a_minus_b	sd_diff	cohens_dz	t_stat	t_pvalue	wilcoxon_stat	wilcoxon_pvalue	t_fdr_bh	wilcoxon_fdr_bh
1O42-843	cam	spearman_mean	nn|mean|MSE+N|MSE_N_GL	nn|mean|MSE+N|MSE_N_SGL	5	0.0391607	0.00573056	6.83366	15.2805	0.000106979	0	0.0625	0.000641874	0.075
1O42-843	cam	spearman_mean	nn|mean|MSE+N|MSE_N_GL	nn|mean|MSE+N|wo_lasso	5	0.0123286	0.00889782	1.38557	3.09823	0.0362833	0	0.0625	0.0435399	0.075
1O42-843	cam	spearman_mean	nn|mean|MSE+N|MSE_N_GL	nn|mean|MSE+UCN|wo_lasso	5	-0.013181	0.0141331	-0.932636	-2.08544	0.105373	1	0.125	0.105373	0.125
1O42-843	cam	spearman_mean	nn|mean|MSE+N|MSE_N_SGL	nn|mean|MSE+N|wo_lasso	5	-0.0268321	0.00676198	-3.96809	-8.87291	0.000891205	0	0.0625	0.00135576	0.075
1O42-843	cam	spearman_mean	nn|mean|MSE+N|MSE_N_SGL	nn|mean|MSE+UCN|wo_lasso	5	-0.0523417	0.0109107	-4.7973	-10.7271	0.000428028	0	0.0625	0.00128408	0.075
1O42-843	cam	spearman_mean	nn|mean|MSE+N|wo_lasso	nn|mean|MSE+UCN|wo_lasso	5	-0.0255096	0.00645232	-3.95356	-8.84042	0.000903841	0	0.0625	0.00135576	0.075
1O42-843	gradcam	spearman_mean	nn|mean|MSE+N|MSE_N_GL	nn|mean|MSE+N|MSE_N_SGL	5	0.00433515	0.00570188	0.760301	1.70008	0.164339	1	0.125	0.164339	0.15
1O42-843	gradcam	spearman_mean	nn|mean|MSE+N|MSE_N_GL	nn|mean|MSE+N|wo_lasso	5	0.0118315	0.00694354	1.70395	3.81015	0.0189376	0	0.0625	0.0284064	0.09375
1O42-843	gradcam	spearman_mean	nn|mean|MSE+N|MSE_N_GL	nn|mean|MSE+UCN|wo_lasso	5	-0.0668501	0.0114298	-5.84877	-13.0783	0.000197339	0	0.0625	0.000394677	0.09375
1O42-843	gradcam	spearman_mean	nn|mean|MSE+N|MSE_N_SGL	nn|mean|MSE+N|wo_lasso	5	0.00749632	0.00953895	0.785865	1.75725	0.15371	2	0.1875	0.164339	0.1875
1O42-843	gradcam	spearman_mean	nn|mean|MSE+N|MSE_N_SGL	nn|mean|MSE+UCN|wo_lasso	5	-0.0711852	0.010888	-6.53796	-14.6193	0.000127355	0	0.0625	0.000382064	0.09375
1O42-843	gradcam	spearman_mean	nn|mean|MSE+N|wo_lasso	nn|mean|MSE+UCN|wo_lasso	5	-0.0786816	0.00661429	-11.8957	-26.5996	1.18733e-05	0	0.0625	7.12397e-05	0.09375
1O42-843	gradinput	spearman_mean	nn|mean|MSE+N|MSE_N_GL	nn|mean|MSE+N|MSE_N_SGL	5	-0.0154941	0.00420155	-3.6877	-8.24595	0.00117968	0	0.0625	0.00707806	0.15
1O42-843	gradinput	spearman_mean	nn|mean|MSE+N|MSE_N_GL	nn|mean|MSE+N|wo_lasso	5	-0.0163438	0.00614004	-2.66184	-5.95205	0.00399833	0	0.0625	0.011995	0.15
1O42-843	gradinput	spearman_mean	nn|mean|MSE+N|MSE_N_GL	nn|mean|MSE+UCN|wo_lasso	5	-0.073309	0.0537241	-1.36455	-3.05122	0.0379829	1	0.125	0.0759658	0.15
1O42-843	gradinput	spearman_mean	nn|mean|MSE+N|MSE_N_SGL	nn|mean|MSE+N|wo_lasso	5	-0.000849702	0.00630023	-0.134868	-0.301575	0.778004	6	0.8125	0.778004	0.8125
1O42-843	gradinput	spearman_mean	nn|mean|MSE+N|MSE_N_SGL	nn|mean|MSE+UCN|wo_lasso	5	-0.0578149	0.0555777	-1.04025	-2.32608	0.0805977	1	0.125	0.0967173	0.15
1O42-843	gradinput	spearman_mean	nn|mean|MSE+N|wo_lasso	nn|mean|MSE+UCN|wo_lasso	5	-0.0569652	0.0506926	-1.12374	-2.51276	0.0658635	1	0.125	0.0967173	0.15
1O42-843	ig	spearman_mean	nn|mean|MSE+N|MSE_N_GL	nn|mean|MSE+N|MSE_N_SGL	5	-0.00715973	0.00870597	-0.822393	-1.83893	0.139772	1	0.125	0.2135	0.375
1O42-843	ig	spearman_mean	nn|mean|MSE+N|MSE_N_GL	nn|mean|MSE+N|wo_lasso	5	0.00769996	0.00897261	0.858163	1.91891	0.127431	2	0.1875	0.2135	0.375
1O42-843	ig	spearman_mean	nn|mean|MSE+N|MSE_N_GL	nn|mean|MSE+UCN|wo_lasso	5	-0.0185006	0.025341	-0.730065	-1.63247	0.177916	3	0.3125	0.2135	0.375
1O42-843	ig	spearman_mean	nn|mean|MSE+N|MSE_N_SGL	nn|mean|MSE+N|wo_lasso	5	0.0148597	0.00833255	1.78333	3.98765	0.0162968	0	0.0625	0.097781	0.375
1O42-843	ig	spearman_mean	nn|mean|MSE+N|MSE_N_SGL	nn|mean|MSE+UCN|wo_lasso	5	-0.0113408	0.0288394	-0.393241	-0.879313	0.428885	4	0.4375	0.428885	0.4375
1O42-843	ig	spearman_mean	nn|mean|MSE+N|wo_lasso	nn|mean|MSE+UCN|wo_lasso	5	-0.0262005	0.0338562	-0.773876	-1.73044	0.158601	3	0.3125	0.2135	0.375
2H8H-H8H	cam	spearman_mean	nn|mean|MSE+N|MSE_N_GL	nn|mean|MSE+N|MSE_N_SGL	5	0.00899541	0.00377161	2.38503	5.33309	0.00595286	0	0.0625	0.0178586	0.09375
2H8H-H8H	cam	spearman_mean	nn|mean|MSE+N|MSE_N_GL	nn|mean|MSE+N|wo_lasso	5	0.0140326	0.00494558	2.83739	6.34461	0.003161	0	0.0625	0.0178586	0.09375
2H8H-H8H	cam	spearman_mean	nn|mean|MSE+N|MSE_N_GL	nn|mean|MSE+UCN|wo_lasso	5	0.0164717	0.0110444	1.49141	3.33489	0.0289732	0	0.0625	0.0434598	0.09375
2H8H-H8H	cam	spearman_mean	nn|mean|MSE+N|MSE_N_SGL	nn|mean|MSE+N|wo_lasso	5	0.00503715	0.00256418	1.96443	4.39261	0.0117587	0	0.0625	0.0235174	0.09375
2H8H-H8H	cam	spearman_mean	nn|mean|MSE+N|MSE_N_SGL	nn|mean|MSE+UCN|wo_lasso	5	0.00747633	0.00745712	1.00258	2.24183	0.0884427	2	0.1875	0.106131	0.225
2H8H-H8H	cam	spearman_mean	nn|mean|MSE+N|wo_lasso	nn|mean|MSE+UCN|wo_lasso	5	0.00243917	0.00724445	0.336696	0.752874	0.49341	5	0.625	0.49341	0.625
2H8H-H8H	gradcam	spearman_mean	nn|mean|MSE+N|MSE_N_GL	nn|mean|MSE+N|MSE_N_SGL	5	0.00680431	0.00289121	2.35345	5.26246	0.00624403	0	0.0625	0.00936604	0.09375
2H8H-H8H	gradcam	spearman_mean	nn|mean|MSE+N|MSE_N_GL	nn|mean|MSE+N|wo_lasso	5	0.00497118	0.00916596	0.542353	1.21274	0.291953	3	0.3125	0.350344	0.375
2H8H-H8H	gradcam	spearman_mean	nn|mean|MSE+N|MSE_N_GL	nn|mean|MSE+UCN|wo_lasso	5	-0.0251321	0.0105418	-2.38404	-5.33086	0.00596179	0	0.0625	0.00936604	0.09375
2H8H-H8H	gradcam	spearman_mean	nn|mean|MSE+N|MSE_N_SGL	nn|mean|MSE+N|wo_lasso	5	-0.00183313	0.00695163	-0.263697	-0.589645	0.587124	5	0.625	0.587124	0.625
2H8H-H8H	gradcam	spearman_mean	nn|mean|MSE+N|MSE_N_SGL	nn|mean|MSE+UCN|wo_lasso	5	-0.0319364	0.00915679	-3.48773	-7.79879	0.0014584	0	0.0625	0.0043752	0.09375
2H8H-H8H	gradcam	spearman_mean	nn|mean|MSE+N|wo_lasso	nn|mean|MSE+UCN|wo_lasso	5	-0.0301033	0.00493536	-6.0995	-13.6389	0.00016735	0	0.0625	0.0010041	0.09375
2H8H-H8H	gradinput	spearman_mean	nn|mean|MSE+N|MSE_N_GL	nn|mean|MSE+N|MSE_N_SGL	5	0.0307633	0.0230378	1.33534	2.9859	0.0405018	0	0.0625	0.167261	0.125
2H8H-H8H	gradinput	spearman_mean	nn|mean|MSE+N|MSE_N_GL	nn|mean|MSE+N|wo_lasso	5	0.0259646	0.0225544	1.1512	2.57416	0.0617071	0	0.0625	0.167261	0.125
2H8H-H8H	gradinput	spearman_mean	nn|mean|MSE+N|MSE_N_GL	nn|mean|MSE+UCN|wo_lasso	5	0.00611416	0.00748509	0.816844	1.82652	0.141799	1	0.125	0.188236	0.1875
2H8H-H8H	gradinput	spearman_mean	nn|mean|MSE+N|MSE_N_SGL	nn|mean|MSE+N|wo_lasso	5	-0.00479867	0.0169177	-0.283649	-0.634257	0.560374	4	0.4375	0.560374	0.4375
2H8H-H8H	gradinput	spearman_mean	nn|mean|MSE+N|MSE_N_SGL	nn|mean|MSE+UCN|wo_lasso	5	-0.0246491	0.0240428	-1.02522	-2.29246	0.0836303	0	0.0625	0.167261	0.125
2H8H-H8H	gradinput	spearman_mean	nn|mean|MSE+N|wo_lasso	nn|mean|MSE+UCN|wo_lasso	5	-0.0198504	0.0255117	-0.77809	-1.73986	0.156863	2	0.1875	0.188236	0.225
2H8H-H8H	ig	spearman_mean	nn|mean|MSE+N|MSE_N_GL	nn|mean|MSE+N|MSE_N_SGL	5	0.000506502	0.00185188	0.273507	0.611581	0.573867	5	0.625	0.573867	0.625
2H8H-H8H	ig	spearman_mean	nn|mean|MSE+N|MSE_N_GL	nn|mean|MSE+N|wo_lasso	5	0.00162408	0.0021748	0.746772	1.66983	0.170274	2	0.1875	0.217777	0.28125
2H8H-H8H	ig	spearman_mean	nn|mean|MSE+N|MSE_N_GL	nn|mean|MSE+UCN|wo_lasso	5	-0.0351494	0.0292778	-1.20055	-2.68451	0.0549704	1	0.125	0.109941	0.25
2H8H-H8H	ig	spearman_mean	nn|mean|MSE+N|MSE_N_SGL	nn|mean|MSE+N|wo_lasso	5	0.00111757	0.00154676	0.722526	1.61562	0.181481	3	0.3125	0.217777	0.375
2H8H-H8H	ig	spearman_mean	nn|mean|MSE+N|MSE_N_SGL	nn|mean|MSE+UCN|wo_lasso	5	-0.0356559	0.0288873	-1.23431	-2.76001	0.0508493	1	0.125	0.109941	0.25
2H8H-H8H	ig	spearman_mean	nn|mean|MSE+N|wo_lasso	nn|mean|MSE+UCN|wo_lasso	5	-0.0367735	0.0292537	-1.25706	-2.81086	0.0482745	1	0.125	0.109941	0.25
4MXO-DB8	cam	spearman_mean	nn|mean|MSE+N|MSE_N_GL	nn|mean|MSE+N|MSE_N_SGL	5	0.00317186	0.00680556	0.46607	1.04216	0.356179	6	0.8125	0.356179	0.8125
4MXO-DB8	cam	spearman_mean	nn|mean|MSE+N|MSE_N_GL	nn|mean|MSE+N|wo_lasso	5	0.0134397	0.00213272	6.30167	14.091	0.000147213	0	0.0625	0.000441638	0.09375
4MXO-DB8	cam	spearman_mean	nn|mean|MSE+N|MSE_N_GL	nn|mean|MSE+UCN|wo_lasso	5	0.0182456	0.00184774	9.87454	22.0801	2.49017e-05	0	0.0625	0.00014941	0.09375
4MXO-DB8	cam	spearman_mean	nn|mean|MSE+N|MSE_N_SGL	nn|mean|MSE+N|wo_lasso	5	0.0102678	0.00840542	1.22158	2.73152	0.0523606	1	0.125	0.0628327	0.15
4MXO-DB8	cam	spearman_mean	nn|mean|MSE+N|MSE_N_SGL	nn|mean|MSE+UCN|wo_lasso	5	0.0150737	0.00825574	1.82585	4.08272	0.0150647	0	0.0625	0.0225971	0.09375
4MXO-DB8	cam	spearman_mean	nn|mean|MSE+N|wo_lasso	nn|mean|MSE+UCN|wo_lasso	5	0.00480589	0.0015377	3.12538	6.98856	0.00220561	0	0.0625	0.00441122	0.09375
4MXO-DB8	gradcam	spearman_mean	nn|mean|MSE+N|MSE_N_GL	nn|mean|MSE+N|MSE_N_SGL	5	0.00740393	0.00181764	4.07338	9.10836	0.000805885	0	0.0625	0.00197681	0.0625
4MXO-DB8	gradcam	spearman_mean	nn|mean|MSE+N|MSE_N_GL	nn|mean|MSE+N|wo_lasso	5	0.022846	0.0126779	1.80204	4.02949	0.0157402	0	0.0625	0.0188883	0.0625
4MXO-DB8	gradcam	spearman_mean	nn|mean|MSE+N|MSE_N_GL	nn|mean|MSE+UCN|wo_lasso	5	-0.0404057	0.0129726	-3.1147	-6.96468	0.00223407	0	0.0625	0.0033511	0.0625
4MXO-DB8	gradcam	spearman_mean	nn|mean|MSE+N|MSE_N_SGL	nn|mean|MSE+N|wo_lasso	5	0.0154421	0.0119423	1.29306	2.89137	0.0445018	0	0.0625	0.0445018	0.0625
4MXO-DB8	gradcam	spearman_mean	nn|mean|MSE+N|MSE_N_SGL	nn|mean|MSE+UCN|wo_lasso	5	-0.0478096	0.0123783	-3.86239	-8.63656	0.000988405	0	0.0625	0.00197681	0.0625
4MXO-DB8	gradcam	spearman_mean	nn|mean|MSE+N|wo_lasso	nn|mean|MSE+UCN|wo_lasso	5	-0.0632517	0.00454616	-13.9132	-31.1109	6.36085e-06	0	0.0625	3.81651e-05	0.0625
4MXO-DB8	gradinput	spearman_mean	nn|mean|MSE+N|MSE_N_GL	nn|mean|MSE+N|MSE_N_SGL	5	0.0205331	0.0190626	1.07714	2.40856	0.0736696	0	0.0625	0.110504	0.075
4MXO-DB8	gradinput	spearman_mean	nn|mean|MSE+N|MSE_N_GL	nn|mean|MSE+N|wo_lasso	5	-0.0104124	0.00456346	-2.28168	-5.102	0.00697289	0	0.0625	0.0209187	0.075
4MXO-DB8	gradinput	spearman_mean	nn|mean|MSE+N|MSE_N_GL	nn|mean|MSE+UCN|wo_lasso	5	-0.0119173	0.0121197	-0.983301	-2.19873	0.0927843	0	0.0625	0.111341	0.075
4MXO-DB8	gradinput	spearman_mean	nn|mean|MSE+N|MSE_N_SGL	nn|mean|MSE+N|wo_lasso	5	-0.0309455	0.0170616	-1.81375	-4.05568	0.0154035	0	0.0625	0.0308069	0.075
4MXO-DB8	gradinput	spearman_mean	nn|mean|MSE+N|MSE_N_SGL	nn|mean|MSE+UCN|wo_lasso	5	-0.0324504	0.0113243	-2.86555	-6.40756	0.00304759	0	0.0625	0.0182856	0.075
4MXO-DB8	gradinput	spearman_mean	nn|mean|MSE+N|wo_lasso	nn|mean|MSE+UCN|wo_lasso	5	-0.0015049	0.00842119	-0.178704	-0.399593	0.709874	7	1	0.709874	1
4MXO-DB8	ig	spearman_mean	nn|mean|MSE+N|MSE_N_GL	nn|mean|MSE+N|MSE_N_SGL	5	-0.0165794	0.010439	-1.58822	-3.55136	0.0237696	0	0.0625	0.0237696	0.0625
4MXO-DB8	ig	spearman_mean	nn|mean|MSE+N|MSE_N_GL	nn|mean|MSE+N|wo_lasso	5	0.00673046	0.00285673	2.356	5.26818	0.00621982	0	0.0625	0.00932973	0.0625
4MXO-DB8	ig	spearman_mean	nn|mean|MSE+N|MSE_N_GL	nn|mean|MSE+UCN|wo_lasso	5	-0.0496227	0.00553044	-8.97265	-20.0635	3.64225e-05	0	0.0625	0.000218535	0.0625
4MXO-DB8	ig	spearman_mean	nn|mean|MSE+N|MSE_N_SGL	nn|mean|MSE+N|wo_lasso	5	0.0233099	0.00833056	2.79812	6.25678	0.003328	0	0.0625	0.006656	0.0625
4MXO-DB8	ig	spearman_mean	nn|mean|MSE+N|MSE_N_SGL	nn|mean|MSE+UCN|wo_lasso	5	-0.0330433	0.015764	-2.09612	-4.68707	0.00939821	0	0.0625	0.0112778	0.0625
4MXO-DB8	ig	spearman_mean	nn|mean|MSE+N|wo_lasso	nn|mean|MSE+UCN|wo_lasso	5	-0.0563532	0.00752716	-7.48665	-16.7407	7.46106e-05	0	0.0625	0.000223832	0.0625

## Sheet: cross_kinase_tests_spearman_aur
scope	explainer	metric	setting_a	setting_b	n_pairs	mean_diff_a_minus_b	sd_diff	cohens_dz	t_stat	t_pvalue	wilcoxon_stat	wilcoxon_pvalue	t_fdr_bh	wilcoxon_fdr_bh
ALL	cam	spearman_mean	nn|mean|MSE+N|MSE_N_GL	nn|mean|MSE+N|MSE_N_SGL	30	0.00511536	0.0193592	0.264234	1.44727	0.158546	155	0.114177	0.190255	0.68506
ALL	cam	auroc_pos_mean	nn|mean|MSE+N|MSE_N_GL	nn|mean|MSE+N|MSE_N_SGL	30	-0.0212459	0.0489447	-0.434079	-2.37755	0.0242397	123	0.0234101	0.0727191	0.140461
ALL	cam	auroc_neg_mean	nn|mean|MSE+N|MSE_N_GL	nn|mean|MSE+N|MSE_N_SGL	30	0.0363389	0.02677	1.35745	7.43507	3.41387e-08	26	3.45302e-05	2.04832e-07	0.000207181
ALL	cam	spearman_mean	nn|mean|MSE+N|MSE_N_GL	nn|mean|MSE+N|wo_lasso	30	-0.00347888	0.0309951	-0.112239	-0.614761	0.543507	207	0.820369	0.543507	0.820369
ALL	cam	auroc_pos_mean	nn|mean|MSE+N|MSE_N_GL	nn|mean|MSE+N|wo_lasso	30	-0.0307443	0.0670817	-0.458311	-2.51027	0.0178951	147	0.127355	0.0727191	0.291999
ALL	cam	auroc_neg_mean	nn|mean|MSE+N|MSE_N_GL	nn|mean|MSE+N|wo_lasso	30	0.0140459	0.0825966	0.170054	0.931424	0.359324	125	0.0454593	0.431189	0.136378
ALL	cam	spearman_mean	nn|mean|MSE+N|MSE_N_GL	nn|mean|MSE+UCN|wo_lasso	30	-0.0228462	0.074012	-0.308683	-1.69072	0.101612	210	0.655438	0.152418	0.820369
ALL	cam	auroc_pos_mean	nn|mean|MSE+N|MSE_N_GL	nn|mean|MSE+UCN|wo_lasso	30	-0.0109459	0.0553461	-0.197772	-1.08324	0.287625	193	0.427955	0.34515	0.513546
ALL	cam	auroc_neg_mean	nn|mean|MSE+N|MSE_N_GL	nn|mean|MSE+UCN|wo_lasso	30	-0.0283791	0.224553	-0.126381	-0.692215	0.494308	232	1	0.494308	1
ALL	cam	spearman_mean	nn|mean|MSE+N|MSE_N_SGL	nn|mean|MSE+N|wo_lasso	30	-0.00859423	0.0259564	-0.331103	-1.81353	0.0801122	183	0.318396	0.152418	0.820369
ALL	cam	auroc_pos_mean	nn|mean|MSE+N|MSE_N_SGL	nn|mean|MSE+N|wo_lasso	30	-0.0094984	0.0410711	-0.231267	-1.2667	0.215341	178	0.271006	0.323012	0.406508
ALL	cam	auroc_neg_mean	nn|mean|MSE+N|MSE_N_SGL	nn|mean|MSE+N|wo_lasso	30	-0.022293	0.0767607	-0.290422	-1.59071	0.122519	193	0.427955	0.219075	0.641932
ALL	cam	spearman_mean	nn|mean|MSE+N|MSE_N_SGL	nn|mean|MSE+UCN|wo_lasso	30	-0.0279616	0.0813739	-0.343618	-1.88208	0.0698961	212	0.685047	0.152418	0.820369
ALL	cam	auroc_pos_mean	nn|mean|MSE+N|MSE_N_SGL	nn|mean|MSE+UCN|wo_lasso	30	0.0102999	0.0752686	0.136842	0.749517	0.459583	218	0.776569	0.459583	0.776569
ALL	cam	auroc_neg_mean	nn|mean|MSE+N|MSE_N_SGL	nn|mean|MSE+UCN|wo_lasso	30	-0.064718	0.220316	-0.293751	-1.60894	0.118463	206	0.597808	0.219075	0.717369
ALL	cam	spearman_mean	nn|mean|MSE+N|wo_lasso	nn|mean|MSE+UCN|wo_lasso	30	-0.0193673	0.0622599	-0.311072	-1.70381	0.0991104	211	0.670181	0.152418	0.820369
ALL	cam	auroc_pos_mean	nn|mean|MSE+N|wo_lasso	nn|mean|MSE+UCN|wo_lasso	30	0.0197983	0.0664604	0.297897	1.63165	0.113567	161	0.145999	0.227135	0.291999
ALL	cam	auroc_neg_mean	nn|mean|MSE+N|wo_lasso	nn|mean|MSE+UCN|wo_lasso	30	-0.042425	0.155565	-0.272715	-1.49372	0.14605	182	0.308521	0.219075	0.617042
ALL	gradcam	spearman_mean	nn|mean|MSE+N|MSE_N_GL	nn|mean|MSE+N|MSE_N_SGL	30	0.00205021	0.0195266	0.104996	0.575086	0.569669	130	0.0345367	0.569669	0.0518051
ALL	gradcam	auroc_pos_mean	nn|mean|MSE+N|MSE_N_GL	nn|mean|MSE+N|MSE_N_SGL	30	0.0175488	0.0456257	0.384625	2.10668	0.0439139	101	0.00577649	0.263483	0.034659
ALL	gradcam	auroc_neg_mean	nn|mean|MSE+N|MSE_N_GL	nn|mean|MSE+N|MSE_N_SGL	30	-0.0164536	0.0234657	-0.701178	-3.84051	0.000615803	71	0.000505488	0.00369482	0.00303293
ALL	gradcam	spearman_mean	nn|mean|MSE+N|MSE_N_GL	nn|mean|MSE+N|wo_lasso	30	0.0208231	0.0266224	0.782164	4.28409	0.000184089	16	1.31506e-05	0.000615581	3.94517e-05
ALL	gradcam	auroc_pos_mean	nn|mean|MSE+N|MSE_N_GL	nn|mean|MSE+N|wo_lasso	30	-0.0130173	0.0891842	-0.145959	-0.799452	0.430528	176	0.369469	0.516634	0.738939
ALL	gradcam	auroc_neg_mean	nn|mean|MSE+N|MSE_N_GL	nn|mean|MSE+N|wo_lasso	30	0.0502177	0.10053	0.499531	2.73604	0.0105021	92	0.00664703	0.0210043	0.0132941
ALL	gradcam	spearman_mean	nn|mean|MSE+N|MSE_N_GL	nn|mean|MSE+UCN|wo_lasso	30	-0.0111198	0.0540766	-0.205631	-1.12629	0.269278	184	0.32847	0.323133	0.32847
ALL	gradcam	auroc_pos_mean	nn|mean|MSE+N|MSE_N_GL	nn|mean|MSE+UCN|wo_lasso	30	0.0402621	0.249161	0.161591	0.88507	0.383399	213	0.700033	0.516634	0.792159
ALL	gradcam	auroc_neg_mean	nn|mean|MSE+N|MSE_N_GL	nn|mean|MSE+UCN|wo_lasso	30	-0.0467072	0.250304	-0.186602	-1.02206	0.315203	191	0.404495	0.378243	0.485393
ALL	gradcam	spearman_mean	nn|mean|MSE+N|MSE_N_SGL	nn|mean|MSE+N|wo_lasso	30	0.0187729	0.0242248	0.774945	4.24455	0.000205194	18	4.71249e-07	0.000615581	2.8275e-06
ALL	gradcam	auroc_pos_mean	nn|mean|MSE+N|MSE_N_SGL	nn|mean|MSE+N|wo_lasso	30	-0.0305661	0.0979973	-0.311907	-1.70839	0.0982488	158	0.129353	0.294747	0.388059
ALL	gradcam	auroc_neg_mean	nn|mean|MSE+N|MSE_N_SGL	nn|mean|MSE+N|wo_lasso	30	0.0666713	0.109658	0.607991	3.3301	0.00237474	91	0.00276632	0.00712422	0.00829896
ALL	gradcam	spearman_mean	nn|mean|MSE+N|MSE_N_SGL	nn|mean|MSE+UCN|wo_lasso	30	-0.01317	0.044101	-0.298634	-1.63568	0.112715	159	0.134735	0.169073	0.161682
ALL	gradcam	auroc_pos_mean	nn|mean|MSE+N|MSE_N_SGL	nn|mean|MSE+UCN|wo_lasso	30	0.0227133	0.226425	0.100313	0.549437	0.586912	219	0.792159	0.586912	0.792159
ALL	gradcam	auroc_neg_mean	nn|mean|MSE+N|MSE_N_SGL	nn|mean|MSE+UCN|wo_lasso	30	-0.0302536	0.242615	-0.124698	-0.683	0.500028	206	0.597808	0.500028	0.597808
ALL	gradcam	spearman_mean	nn|mean|MSE+N|wo_lasso	nn|mean|MSE+UCN|wo_lasso	30	-0.0319429	0.0463528	-0.689126	-3.7745	0.000735317	73	0.000608409	0.00147063	0.00121682
ALL	gradcam	auroc_pos_mean	nn|mean|MSE+N|wo_lasso	nn|mean|MSE+UCN|wo_lasso	30	0.0532794	0.307551	0.173238	0.948861	0.350532	204	0.569858	0.516634	0.792159
ALL	gradcam	auroc_neg_mean	nn|mean|MSE+N|wo_lasso	nn|mean|MSE+UCN|wo_lasso	30	-0.0969249	0.343513	-0.282158	-1.54544	0.133084	159	0.134735	0.199626	0.202103
ALL	gradinput	spearman_mean	nn|mean|MSE+N|MSE_N_GL	nn|mean|MSE+N|MSE_N_SGL	30	0.0144515	0.0374687	0.385696	2.11255	0.0433687	140	0.0576879	0.0650531	0.115376
ALL	gradinput	auroc_pos_mean	nn|mean|MSE+N|MSE_N_GL	nn|mean|MSE+N|MSE_N_SGL	30	0.0556518	0.0651228	0.854568	4.68066	6.15753e-05	32	5.14463e-06	0.000184726	1.54339e-05
ALL	gradinput	auroc_neg_mean	nn|mean|MSE+N|MSE_N_GL	nn|mean|MSE+N|MSE_N_SGL	30	-0.0601512	0.0606443	-0.991869	-5.43269	7.62485e-06	14	2.04891e-07	3.85967e-05	1.22935e-06
ALL	gradinput	spearman_mean	nn|mean|MSE+N|MSE_N_GL	nn|mean|MSE+N|wo_lasso	30	-0.0113496	0.0722963	-0.156987	-0.859853	0.396923	202	0.542528	0.45012	0.542528
ALL	gradinput	auroc_pos_mean	nn|mean|MSE+N|MSE_N_GL	nn|mean|MSE+N|wo_lasso	30	-0.00702022	0.154768	-0.0453595	-0.248444	0.805542	178	0.271006	0.805542	0.271006
ALL	gradinput	auroc_neg_mean	nn|mean|MSE+N|MSE_N_GL	nn|mean|MSE+N|wo_lasso	30	-0.0224654	0.0532077	-0.422221	-2.3126	0.02804	86	0.00186401	0.02804	0.00223681
ALL	gradinput	spearman_mean	nn|mean|MSE+N|MSE_N_GL	nn|mean|MSE+UCN|wo_lasso	30	-0.0204308	0.0437332	-0.467168	-2.55878	0.0159863	193	0.427955	0.047959	0.513546
ALL	gradinput	auroc_pos_mean	nn|mean|MSE+N|MSE_N_GL	nn|mean|MSE+UCN|wo_lasso	30	-0.0853586	0.109007	-0.783055	-4.28897	0.000181637	57	0.000123337	0.000363274	0.000246674
ALL	gradinput	auroc_neg_mean	nn|mean|MSE+N|MSE_N_GL	nn|mean|MSE+UCN|wo_lasso	30	0.0635091	0.0862709	0.736159	4.03211	0.000366634	73	0.000608409	0.000549951	0.000912613
ALL	gradinput	spearman_mean	nn|mean|MSE+N|MSE_N_SGL	nn|mean|MSE+N|wo_lasso	30	-0.0258011	0.0643247	-0.401108	-2.19696	0.0361651	131	0.036435	0.0650531	0.109305
ALL	gradinput	auroc_pos_mean	nn|mean|MSE+N|MSE_N_SGL	nn|mean|MSE+N|wo_lasso	30	-0.0626721	0.162275	-0.386209	-2.11535	0.0431098	130	0.0345367	0.0517318	0.0414441
ALL	gradinput	auroc_neg_mean	nn|mean|MSE+N|MSE_N_SGL	nn|mean|MSE+N|wo_lasso	30	0.0376858	0.0704534	0.534904	2.92979	0.00654696	93	0.00322299	0.00785635	0.00322299
ALL	gradinput	spearman_mean	nn|mean|MSE+N|MSE_N_SGL	nn|mean|MSE+UCN|wo_lasso	30	-0.0348823	0.0406044	-0.859077	-4.70536	5.74996e-05	53	7.91065e-05	0.000344998	0.000474639
ALL	gradinput	auroc_pos_mean	nn|mean|MSE+N|MSE_N_SGL	nn|mean|MSE+UCN|wo_lasso	30	-0.14101	0.0785135	-1.796	-9.83711	9.56704e-11	0	1.86265e-09	5.74023e-10	1.11759e-08
ALL	gradinput	auroc_neg_mean	nn|mean|MSE+N|MSE_N_SGL	nn|mean|MSE+UCN|wo_lasso	30	0.12366	0.129154	0.957464	5.24425	1.28656e-05	33	5.9735e-06	3.85967e-05	1.79205e-05
ALL	gradinput	spearman_mean	nn|mean|MSE+N|wo_lasso	nn|mean|MSE+UCN|wo_lasso	30	-0.00908119	0.0649711	-0.139773	-0.765567	0.45012	175	0.244946	0.45012	0.36742
ALL	gradinput	auroc_pos_mean	nn|mean|MSE+N|wo_lasso	nn|mean|MSE+UCN|wo_lasso	30	-0.0783384	0.148137	-0.528823	-2.89648	0.00710761	82	0.0013406	0.0106614	0.00201091
ALL	gradinput	auroc_neg_mean	nn|mean|MSE+N|wo_lasso	nn|mean|MSE+UCN|wo_lasso	30	0.0859745	0.102155	0.841608	4.60968	7.49608e-05	53	7.91065e-05	0.000149922	0.000158213
ALL	ig	spearman_mean	nn|mean|MSE+N|MSE_N_GL	nn|mean|MSE+N|MSE_N_SGL	30	-0.0213219	0.056729	-0.375857	-2.05865	0.0486105	149	0.0879386	0.0729157	0.131908
ALL	ig	auroc_pos_mean	nn|mean|MSE+N|MSE_N_GL	nn|mean|MSE+N|MSE_N_SGL	30	0.124127	0.17163	0.723226	3.96127	0.000444384	70	0.000460107	0.00133315	0.00138032
ALL	ig	auroc_neg_mean	nn|mean|MSE+N|MSE_N_GL	nn|mean|MSE+N|MSE_N_SGL	30	-0.22542	0.207341	-1.08719	-5.95481	1.80318e-06	9	6.14673e-08	1.08191e-05	3.68804e-07
ALL	ig	spearman_mean	nn|mean|MSE+N|MSE_N_GL	nn|mean|MSE+N|wo_lasso	30	-0.00512351	0.031863	-0.160798	-0.880729	0.385706	207	0.82039	0.385706	0.82039
ALL	ig	auroc_pos_mean	nn|mean|MSE+N|MSE_N_GL	nn|mean|MSE+N|wo_lasso	30	0.0180386	0.0557989	0.323279	1.77067	0.0871276	146	0.12209	0.104553	0.146508
ALL	ig	auroc_neg_mean	nn|mean|MSE+N|MSE_N_GL	nn|mean|MSE+N|wo_lasso	30	-0.044012	0.0954178	-0.461255	-2.5264	0.0172384	115	0.0266656	0.0206861	0.0319987
ALL	ig	spearman_mean	nn|mean|MSE+N|MSE_N_GL	nn|mean|MSE+UCN|wo_lasso	30	-0.0326441	0.0725984	-0.449653	-2.46285	0.019962	138	0.0522633	0.059886	0.104527
ALL	ig	auroc_pos_mean	nn|mean|MSE+N|MSE_N_GL	nn|mean|MSE+UCN|wo_lasso	30	0.125051	0.151854	0.823497	4.51048	9.86366e-05	53	7.91065e-05	0.00059182	0.000474639
ALL	ig	auroc_neg_mean	nn|mean|MSE+N|MSE_N_GL	nn|mean|MSE+UCN|wo_lasso	30	-0.230297	0.224495	-1.02585	-5.6188	4.55357e-06	22	9.98378e-07	1.36607e-05	2.99513e-06
ALL	ig	spearman_mean	nn|mean|MSE+N|MSE_N_SGL	nn|mean|MSE+N|wo_lasso	30	0.0161984	0.042535	0.380826	2.08587	0.0458969	97	0.00433823	0.0729157	0.0260294
ALL	ig	auroc_pos_mean	nn|mean|MSE+N|MSE_N_SGL	nn|mean|MSE+N|wo_lasso	30	-0.106088	0.209626	-0.506085	-2.77194	0.00963131	149	0.0879386	0.014447	0.131908
ALL	ig	auroc_neg_mean	nn|mean|MSE+N|MSE_N_SGL	nn|mean|MSE+N|wo_lasso	30	0.181408	0.261833	0.692837	3.79482	0.000696288	74	0.000666553	0.00104443	0.00099983
ALL	ig	spearman_mean	nn|mean|MSE+N|MSE_N_SGL	nn|mean|MSE+UCN|wo_lasso	30	-0.0113221	0.0458683	-0.24684	-1.352	0.186826	173	0.228553	0.224191	0.274263
ALL	ig	auroc_pos_mean	nn|mean|MSE+N|MSE_N_SGL	nn|mean|MSE+UCN|wo_lasso	30	0.000923935	0.0706399	0.0130795	0.0716394	0.943381	226	0.903226	0.943381	0.903226
ALL	ig	auroc_neg_mean	nn|mean|MSE+N|MSE_N_SGL	nn|mean|MSE+UCN|wo_lasso	30	-0.00487762	0.066017	-0.0738843	-0.404681	0.688681	211	0.670181	0.688681	0.670181
ALL	ig	spearman_mean	nn|mean|MSE+N|wo_lasso	nn|mean|MSE+UCN|wo_lasso	30	-0.0275206	0.0580988	-0.473686	-2.59449	0.0147039	125	0.026229	0.059886	0.078687
ALL	ig	auroc_pos_mean	nn|mean|MSE+N|wo_lasso	nn|mean|MSE+UCN|wo_lasso	30	0.107012	0.188779	0.566865	3.10485	0.00422611	133	0.0404897	0.00845222	0.0809794
ALL	ig	auroc_neg_mean	nn|mean|MSE+N|wo_lasso	nn|mean|MSE+UCN|wo_lasso	30	-0.186285	0.261747	-0.711699	-3.89814	0.000527169	73	0.000608409	0.00104443	0.00099983

## Sheet: within_kinase_tests_spearman_au
target	explainer	metric	setting_a	setting_b	n_pairs	mean_diff_a_minus_b	sd_diff	cohens_dz	t_stat	t_pvalue	wilcoxon_stat	wilcoxon_pvalue	t_fdr_bh	wilcoxon_fdr_bh
1O42-843	cam	spearman_mean	nn|mean|MSE+N|MSE_N_GL	nn|mean|MSE+N|MSE_N_SGL	10	0.0159443	0.0178291	0.894285	2.82798	0.0197876	5	0.0195312	0.0237451	0.0234375
1O42-843	cam	auroc_pos_mean	nn|mean|MSE+N|MSE_N_GL	nn|mean|MSE+N|MSE_N_SGL	10	-0.00862927	0.0321057	-0.268777	-0.849946	0.417391	19	0.431641	0.561861	0.590625
1O42-843	cam	auroc_neg_mean	nn|mean|MSE+N|MSE_N_GL	nn|mean|MSE+N|MSE_N_SGL	10	0.0323396	0.0240034	1.34729	4.26051	0.00210957	1	0.0108622	0.00478681	0.0130347
1O42-843	cam	spearman_mean	nn|mean|MSE+N|MSE_N_GL	nn|mean|MSE+N|wo_lasso	10	-0.0193397	0.0430721	-0.449009	-1.41989	0.189338	14	0.313938	0.189338	0.313938
1O42-843	cam	auroc_pos_mean	nn|mean|MSE+N|MSE_N_GL	nn|mean|MSE+N|wo_lasso	10	0.00106426	0.0436209	0.0243979	0.0771531	0.94019	19	0.678402	0.94019	0.678402
1O42-843	cam	auroc_neg_mean	nn|mean|MSE+N|MSE_N_GL	nn|mean|MSE+N|wo_lasso	10	-0.0608767	0.0944207	-0.644739	-2.03884	0.0718995	6	0.0506124	0.0718995	0.0506124
1O42-843	cam	spearman_mean	nn|mean|MSE+N|MSE_N_GL	nn|mean|MSE+UCN|wo_lasso	10	-0.113545	0.0514817	-2.20554	-6.97454	6.50529e-05	0	0.00195312	0.000130106	0.00292969
1O42-843	cam	auroc_pos_mean	nn|mean|MSE+N|MSE_N_GL	nn|mean|MSE+UCN|wo_lasso	10	0.0260163	0.0638631	0.407376	1.28824	0.229796	12	0.130859	0.546327	0.550781
1O42-843	cam	auroc_neg_mean	nn|mean|MSE+N|MSE_N_GL	nn|mean|MSE+UCN|wo_lasso	10	-0.269588	0.238248	-1.13154	-3.57826	0.00594693	0	0.00195312	0.0089204	0.00390625
1O42-843	cam	spearman_mean	nn|mean|MSE+N|MSE_N_SGL	nn|mean|MSE+N|wo_lasso	10	-0.035284	0.0267025	-1.32138	-4.17855	0.00238119	0	0.00195312	0.00357178	0.00292969
1O42-843	cam	auroc_pos_mean	nn|mean|MSE+N|MSE_N_SGL	nn|mean|MSE+N|wo_lasso	10	0.00969353	0.0404761	0.239488	0.757326	0.468218	20	0.492188	0.561861	0.590625
1O42-843	cam	auroc_neg_mean	nn|mean|MSE+N|MSE_N_SGL	nn|mean|MSE+N|wo_lasso	10	-0.0932163	0.0866171	-1.07619	-3.40321	0.00783343	3	0.00976562	0.00940012	0.0130347
1O42-843	cam	spearman_mean	nn|mean|MSE+N|MSE_N_SGL	nn|mean|MSE+UCN|wo_lasso	10	-0.129489	0.0398691	-3.24787	-10.2707	2.86378e-06	0	0.00195312	8.59134e-06	0.00292969
1O42-843	cam	auroc_pos_mean	nn|mean|MSE+N|MSE_N_SGL	nn|mean|MSE+UCN|wo_lasso	10	0.0346456	0.0858191	0.403705	1.27663	0.233689	15	0.232422	0.546327	0.550781
1O42-843	cam	auroc_neg_mean	nn|mean|MSE+N|MSE_N_SGL	nn|mean|MSE+UCN|wo_lasso	10	-0.301927	0.228683	-1.32028	-4.17511	0.0023934	0	0.00195312	0.00478681	0.00390625
1O42-843	cam	spearman_mean	nn|mean|MSE+N|wo_lasso	nn|mean|MSE+UCN|wo_lasso	10	-0.0942054	0.0225402	-4.17944	-13.2165	3.36915e-07	0	0.00195312	2.02149e-06	0.00292969
1O42-843	cam	auroc_pos_mean	nn|mean|MSE+N|wo_lasso	nn|mean|MSE+UCN|wo_lasso	10	0.0249521	0.0676084	0.369067	1.16709	0.273163	16	0.275391	0.546327	0.550781
1O42-843	cam	auroc_neg_mean	nn|mean|MSE+N|wo_lasso	nn|mean|MSE+UCN|wo_lasso	10	-0.208711	0.14775	-1.4126	-4.46703	0.00156133	0	0.00195312	0.00478681	0.00390625
1O42-843	gradcam	spearman_mean	nn|mean|MSE+N|MSE_N_GL	nn|mean|MSE+N|MSE_N_SGL	10	0.013405	0.00898403	1.49209	4.71841	0.00109153	2	0.00585938	0.00330216	0.0117188
1O42-843	gradcam	auroc_pos_mean	nn|mean|MSE+N|MSE_N_GL	nn|mean|MSE+N|MSE_N_SGL	10	0.0373041	0.0419745	0.888733	2.81042	0.0203631	7	0.0371094	0.0305446	0.0556641
1O42-843	gradcam	auroc_neg_mean	nn|mean|MSE+N|MSE_N_GL	nn|mean|MSE+N|MSE_N_SGL	10	-0.00958337	0.024637	-0.388984	-1.23007	0.249852	15	0.232422	0.249852	0.232422
1O42-843	gradcam	spearman_mean	nn|mean|MSE+N|MSE_N_GL	nn|mean|MSE+N|wo_lasso	10	0.0471327	0.0316283	1.49021	4.71244	0.00110072	0	0.00195312	0.00330216	0.00585938
1O42-843	gradcam	auroc_pos_mean	nn|mean|MSE+N|MSE_N_GL	nn|mean|MSE+N|wo_lasso	10	0.0209507	0.0658742	0.318042	1.00574	0.340815	23	0.695312	0.389103	0.695312
1O42-843	gradcam	auroc_neg_mean	nn|mean|MSE+N|MSE_N_GL	nn|mean|MSE+N|wo_lasso	10	0.0937757	0.0571187	1.64177	5.19173	0.000570327	0	0.00195312	0.00121366	0.00234375
1O42-843	gradcam	spearman_mean	nn|mean|MSE+N|MSE_N_GL	nn|mean|MSE+UCN|wo_lasso	10	0.0382191	0.0434587	0.879434	2.78101	0.0213653	6	0.0273438	0.032048	0.0410156
1O42-843	gradcam	auroc_pos_mean	nn|mean|MSE+N|MSE_N_GL	nn|mean|MSE+UCN|wo_lasso	10	0.171103	0.0801064	2.13595	6.75446	8.32276e-05	0	0.00195312	0.000172233	0.00390625
1O42-843	gradcam	auroc_neg_mean	nn|mean|MSE+N|MSE_N_GL	nn|mean|MSE+UCN|wo_lasso	10	-0.132507	0.0903094	-1.46726	-4.63989	0.00121946	0	0.00195312	0.00182919	0.00234375
1O42-843	gradcam	spearman_mean	nn|mean|MSE+N|MSE_N_SGL	nn|mean|MSE+N|wo_lasso	10	0.0337277	0.0290411	1.16138	3.6726	0.00513412	0	0.00195312	0.0102682	0.00585938
1O42-843	gradcam	auroc_pos_mean	nn|mean|MSE+N|MSE_N_SGL	nn|mean|MSE+N|wo_lasso	10	-0.0163533	0.0571491	-0.286152	-0.904892	0.389103	17	0.322266	0.389103	0.386719
1O42-843	gradcam	auroc_neg_mean	nn|mean|MSE+N|MSE_N_SGL	nn|mean|MSE+N|wo_lasso	10	0.103359	0.0635221	1.62714	5.14545	0.000606831	0	0.00195312	0.00121366	0.00234375
1O42-843	gradcam	spearman_mean	nn|mean|MSE+N|MSE_N_SGL	nn|mean|MSE+UCN|wo_lasso	10	0.0248141	0.0390886	0.634817	2.00747	0.0756365	11	0.105469	0.0907638	0.126562
1O42-843	gradcam	auroc_pos_mean	nn|mean|MSE+N|MSE_N_SGL	nn|mean|MSE+UCN|wo_lasso	10	0.133799	0.0629218	2.12643	6.72437	8.61164e-05	0	0.00195312	0.000172233	0.00390625
1O42-843	gradcam	auroc_neg_mean	nn|mean|MSE+N|MSE_N_SGL	nn|mean|MSE+UCN|wo_lasso	10	-0.122924	0.0902056	-1.36271	-4.30927	0.00196379	0	0.00195312	0.00235655	0.00234375
1O42-843	gradcam	spearman_mean	nn|mean|MSE+N|wo_lasso	nn|mean|MSE+UCN|wo_lasso	10	-0.0089136	0.0508462	-0.175305	-0.554364	0.592836	23	0.695312	0.592836	0.695312
1O42-843	gradcam	auroc_pos_mean	nn|mean|MSE+N|wo_lasso	nn|mean|MSE+UCN|wo_lasso	10	0.150152	0.0608314	2.46834	7.80557	2.69284e-05	0	0.00195312	0.000161571	0.00390625
1O42-843	gradcam	auroc_neg_mean	nn|mean|MSE+N|wo_lasso	nn|mean|MSE+UCN|wo_lasso	10	-0.226283	0.137034	-1.65129	-5.22183	0.000547861	0	0.00195312	0.00121366	0.00234375
1O42-843	gradinput	spearman_mean	nn|mean|MSE+N|MSE_N_GL	nn|mean|MSE+N|MSE_N_SGL	10	-0.0149568	0.0057571	-2.59796	-8.21549	1.78889e-05	0	0.00195312	0.000107333	0.00585938
1O42-843	gradinput	auroc_pos_mean	nn|mean|MSE+N|MSE_N_GL	nn|mean|MSE+N|MSE_N_SGL	10	0.0301457	0.0278002	1.08437	3.42908	0.00751917	0	0.00195312	0.0150383	0.00390625
1O42-843	gradinput	auroc_neg_mean	nn|mean|MSE+N|MSE_N_GL	nn|mean|MSE+N|MSE_N_SGL	10	-0.0906929	0.0718689	-1.26192	-3.99054	0.00315514	0	0.00195312	0.00518221	0.00292969
1O42-843	gradinput	spearman_mean	nn|mean|MSE+N|MSE_N_GL	nn|mean|MSE+N|wo_lasso	10	-0.0585436	0.0867738	-0.674669	-2.13349	0.0616705	0	0.00195312	0.0925058	0.00585938
1O42-843	gradinput	auroc_pos_mean	nn|mean|MSE+N|MSE_N_GL	nn|mean|MSE+N|wo_lasso	10	-0.0925928	0.208085	-0.444975	-1.40713	0.192971	15	0.232422	0.231565	0.232422
1O42-843	gradinput	auroc_neg_mean	nn|mean|MSE+N|MSE_N_GL	nn|mean|MSE+N|wo_lasso	10	-0.0252667	0.0254479	-0.992879	-3.13976	0.0119327	6	0.0273438	0.0143192	0.0273438
1O42-843	gradinput	spearman_mean	nn|mean|MSE+N|MSE_N_GL	nn|mean|MSE+UCN|wo_lasso	10	-0.0547681	0.0501306	-1.09251	-3.45481	0.00721968	3	0.00976562	0.021659	0.0195312
1O42-843	gradinput	auroc_pos_mean	nn|mean|MSE+N|MSE_N_GL	nn|mean|MSE+UCN|wo_lasso	10	-0.153298	0.0713275	-2.14921	-6.7964	7.93751e-05	0	0.00195312	0.000278123	0.00390625
1O42-843	gradinput	auroc_neg_mean	nn|mean|MSE+N|MSE_N_GL	nn|mean|MSE+UCN|wo_lasso	10	0.0990831	0.0797148	1.24297	3.93062	0.00345481	0	0.00195312	0.00518221	0.00292969
1O42-843	gradinput	spearman_mean	nn|mean|MSE+N|MSE_N_SGL	nn|mean|MSE+N|wo_lasso	10	-0.0435868	0.0823973	-0.528984	-1.67279	0.128697	7	0.0371094	0.154437	0.0445313
1O42-843	gradinput	auroc_pos_mean	nn|mean|MSE+N|MSE_N_SGL	nn|mean|MSE+N|wo_lasso	10	-0.122738	0.235687	-0.520769	-1.64682	0.134001	1	0.00390625	0.201002	0.00585938
1O42-843	gradinput	auroc_neg_mean	nn|mean|MSE+N|MSE_N_SGL	nn|mean|MSE+N|wo_lasso	10	0.0654262	0.0923634	0.708356	2.24002	0.0518418	1	0.00390625	0.0518418	0.0046875
1O42-843	gradinput	spearman_mean	nn|mean|MSE+N|MSE_N_SGL	nn|mean|MSE+UCN|wo_lasso	10	-0.0398113	0.0479494	-0.830277	-2.62557	0.0275582	7	0.0371094	0.0551164	0.0445313
1O42-843	gradinput	auroc_pos_mean	nn|mean|MSE+N|MSE_N_SGL	nn|mean|MSE+UCN|wo_lasso	10	-0.183444	0.0871064	-2.10597	-6.65966	9.27077e-05	0	0.00195312	0.000278123	0.00390625
1O42-843	gradinput	auroc_neg_mean	nn|mean|MSE+N|MSE_N_SGL	nn|mean|MSE+UCN|wo_lasso	10	0.189776	0.147979	1.28245	4.05547	0.00286131	0	0.00195312	0.00518221	0.00292969
1O42-843	gradinput	spearman_mean	nn|mean|MSE+N|wo_lasso	nn|mean|MSE+UCN|wo_lasso	10	0.0037755	0.0994389	0.0379681	0.120066	0.907069	26	0.921875	0.907069	0.921875
1O42-843	gradinput	auroc_pos_mean	nn|mean|MSE+N|wo_lasso	nn|mean|MSE+UCN|wo_lasso	10	-0.0607051	0.188098	-0.322732	-1.02057	0.334108	10	0.0839844	0.334108	0.100781
1O42-843	gradinput	auroc_neg_mean	nn|mean|MSE+N|wo_lasso	nn|mean|MSE+UCN|wo_lasso	10	0.12435	0.0671241	1.85254	5.85824	0.00024127	0	0.00195312	0.00144762	0.00292969
1O42-843	ig	spearman_mean	nn|mean|MSE+N|MSE_N_GL	nn|mean|MSE+N|MSE_N_SGL	10	0.00639789	0.0526944	0.121415	0.383948	0.709931	21	0.556641	0.851917	0.625
1O42-843	ig	auroc_pos_mean	nn|mean|MSE+N|MSE_N_GL	nn|mean|MSE+N|MSE_N_SGL	10	0.34891	0.0674066	5.17621	16.3686	5.27296e-08	0	0.00195312	7.90944e-08	0.00234375
1O42-843	ig	auroc_neg_mean	nn|mean|MSE+N|MSE_N_GL	nn|mean|MSE+N|MSE_N_SGL	10	-0.446678	0.0985357	-4.53316	-14.3351	1.67142e-07	0	0.00195312	3.34284e-07	0.00234375
1O42-843	ig	spearman_mean	nn|mean|MSE+N|MSE_N_GL	nn|mean|MSE+N|wo_lasso	10	0.00766961	0.0210848	0.36375	1.15028	0.279675	16	0.275391	0.55935	0.413086
1O42-843	ig	auroc_pos_mean	nn|mean|MSE+N|MSE_N_GL	nn|mean|MSE+N|wo_lasso	10	-0.0308091	0.00849204	-3.628	-11.4728	1.12797e-06	0	0.00195312	1.35357e-06	0.00234375
1O42-843	ig	auroc_neg_mean	nn|mean|MSE+N|MSE_N_GL	nn|mean|MSE+N|wo_lasso	10	0.0544456	0.0294354	1.84967	5.84916	0.000244014	0	0.00195312	0.000292817	0.00234375
1O42-843	ig	spearman_mean	nn|mean|MSE+N|MSE_N_GL	nn|mean|MSE+UCN|wo_lasso	10	-0.0115454	0.0429136	-0.269038	-0.850774	0.416955	22	0.625	0.625432	0.625
1O42-843	ig	auroc_pos_mean	nn|mean|MSE+N|MSE_N_GL	nn|mean|MSE+UCN|wo_lasso	10	0.322602	0.0367663	8.77439	27.7471	4.98044e-10	0	0.00195312	1.49413e-09	0.00234375
1O42-843	ig	auroc_neg_mean	nn|mean|MSE+N|MSE_N_GL	nn|mean|MSE+UCN|wo_lasso	10	-0.414837	0.0959872	-4.3218	-13.6667	2.52495e-07	0	0.00195312	3.78743e-07	0.00234375
1O42-843	ig	spearman_mean	nn|mean|MSE+N|MSE_N_SGL	nn|mean|MSE+N|wo_lasso	10	0.00127172	0.0453795	0.0280241	0.0886199	0.931325	12	0.130859	0.931325	0.261719
1O42-843	ig	auroc_pos_mean	nn|mean|MSE+N|MSE_N_SGL	nn|mean|MSE+N|wo_lasso	10	-0.37972	0.061226	-6.20193	-19.6122	1.07902e-08	0	0.00195312	2.15803e-08	0.00234375
1O42-843	ig	auroc_neg_mean	nn|mean|MSE+N|MSE_N_SGL	nn|mean|MSE+N|wo_lasso	10	0.501123	0.0714471	7.01391	22.1799	3.63927e-09	0	0.00195312	1.17283e-08	0.00234375
1O42-843	ig	spearman_mean	nn|mean|MSE+N|MSE_N_SGL	nn|mean|MSE+UCN|wo_lasso	10	-0.0179433	0.024475	-0.733127	-2.31835	0.0456087	7	0.0371094	0.273652	0.193359
1O42-843	ig	auroc_pos_mean	nn|mean|MSE+N|MSE_N_SGL	nn|mean|MSE+UCN|wo_lasso	10	-0.0263086	0.0393593	-0.668422	-2.11374	0.0636823	8	0.0488281	0.0636823	0.0488281
1O42-843	ig	auroc_neg_mean	nn|mean|MSE+N|MSE_N_SGL	nn|mean|MSE+UCN|wo_lasso	10	0.0318406	0.0356712	0.892614	2.82269	0.0199591	7	0.0371094	0.0199591	0.0371094
1O42-843	ig	spearman_mean	nn|mean|MSE+N|wo_lasso	nn|mean|MSE+UCN|wo_lasso	10	-0.019215	0.0338825	-0.567107	-1.79335	0.106505	9	0.0644531	0.319516	0.193359
1O42-843	ig	auroc_pos_mean	nn|mean|MSE+N|wo_lasso	nn|mean|MSE+UCN|wo_lasso	10	0.353411	0.0316761	11.157	35.2816	5.83621e-11	0	0.00195312	3.50173e-10	0.00234375
1O42-843	ig	auroc_neg_mean	nn|mean|MSE+N|wo_lasso	nn|mean|MSE+UCN|wo_lasso	10	-0.469283	0.0674509	-6.9574	-22.0012	3.90944e-09	0	0.00195312	1.17283e-08	0.00234375
2H8H-H8H	cam	spearman_mean	nn|mean|MSE+N|MSE_N_GL	nn|mean|MSE+N|MSE_N_SGL	10	0.0128172	0.00879718	1.45697	4.60735	0.00127711	0	0.00195312	0.00255421	0.00390625
2H8H-H8H	cam	auroc_pos_mean	nn|mean|MSE+N|MSE_N_GL	nn|mean|MSE+N|MSE_N_SGL	10	0.0115982	0.0356033	0.325761	1.03015	0.329829	19	0.431641	0.628779	0.738281
2H8H-H8H	cam	auroc_neg_mean	nn|mean|MSE+N|MSE_N_GL	nn|mean|MSE+N|MSE_N_SGL	10	0.0281785	0.0357952	0.787214	2.48939	0.0344565	11	0.105469	0.0516848	0.158203
2H8H-H8H	cam	spearman_mean	nn|mean|MSE+N|MSE_N_GL	nn|mean|MSE+N|wo_lasso	10	0.016026	0.00555032	2.8874	9.13075	7.58664e-06	0	0.00195312	2.27599e-05	0.00390625
2H8H-H8H	cam	auroc_pos_mean	nn|mean|MSE+N|MSE_N_GL	nn|mean|MSE+N|wo_lasso	10	0.0164521	0.00926448	1.77582	5.61565	0.000327648	2	0.00585938	0.00196589	0.0351562
2H8H-H8H	cam	auroc_neg_mean	nn|mean|MSE+N|MSE_N_GL	nn|mean|MSE+N|wo_lasso	10	0.0117404	0.00776018	1.51291	4.78423	0.000995378	3	0.00976562	0.00298613	0.0195312
2H8H-H8H	cam	spearman_mean	nn|mean|MSE+N|MSE_N_GL	nn|mean|MSE+UCN|wo_lasso	10	0.0244783	0.00662929	3.69244	11.6765	9.71471e-07	0	0.00195312	5.82882e-06	0.00390625
2H8H-H8H	cam	auroc_pos_mean	nn|mean|MSE+N|MSE_N_GL	nn|mean|MSE+UCN|wo_lasso	10	-0.00377848	0.0252334	-0.149741	-0.473523	0.647115	26	0.921875	0.702853	0.921875
2H8H-H8H	cam	auroc_neg_mean	nn|mean|MSE+N|MSE_N_GL	nn|mean|MSE+UCN|wo_lasso	10	0.0759547	0.04588	1.65551	5.23518	0.000538203	0	0.00195312	0.00298613	0.00585938
2H8H-H8H	cam	spearman_mean	nn|mean|MSE+N|MSE_N_SGL	nn|mean|MSE+N|wo_lasso	10	0.00320875	0.0131312	0.244361	0.772738	0.459489	10	0.0839844	0.459489	0.0839844
2H8H-H8H	cam	auroc_pos_mean	nn|mean|MSE+N|MSE_N_SGL	nn|mean|MSE+N|wo_lasso	10	0.00485391	0.0389717	0.12455	0.39386	0.702853	24	0.769531	0.702853	0.921875
2H8H-H8H	cam	auroc_neg_mean	nn|mean|MSE+N|MSE_N_SGL	nn|mean|MSE+N|wo_lasso	10	-0.016438	0.0292209	-0.562544	-1.77892	0.108962	13	0.160156	0.108962	0.192188
2H8H-H8H	cam	spearman_mean	nn|mean|MSE+N|MSE_N_SGL	nn|mean|MSE+UCN|wo_lasso	10	0.011661	0.0104589	1.11494	3.52576	0.00645683	4	0.0136719	0.00968524	0.0164063
2H8H-H8H	cam	auroc_pos_mean	nn|mean|MSE+N|MSE_N_SGL	nn|mean|MSE+UCN|wo_lasso	10	-0.0153767	0.0574393	-0.267703	-0.84655	0.419186	20	0.492188	0.628779	0.738281
2H8H-H8H	cam	auroc_neg_mean	nn|mean|MSE+N|MSE_N_SGL	nn|mean|MSE+UCN|wo_lasso	10	0.0477762	0.0707647	0.675142	2.13499	0.0615208	14	0.193359	0.0738249	0.193359
2H8H-H8H	cam	spearman_mean	nn|mean|MSE+N|wo_lasso	nn|mean|MSE+UCN|wo_lasso	10	0.00845228	0.00831544	1.01646	3.21432	0.0105854	3	0.00976562	0.0127025	0.0146484
2H8H-H8H	cam	auroc_pos_mean	nn|mean|MSE+N|wo_lasso	nn|mean|MSE+UCN|wo_lasso	10	-0.0202306	0.0203084	-0.996165	-3.15015	0.0117347	6	0.0273438	0.0352041	0.0820312
2H8H-H8H	cam	auroc_neg_mean	nn|mean|MSE+N|wo_lasso	nn|mean|MSE+UCN|wo_lasso	10	0.0642143	0.0482231	1.33161	4.21091	0.00226974	0	0.00195312	0.00453949	0.00585938
2H8H-H8H	gradcam	spearman_mean	nn|mean|MSE+N|MSE_N_GL	nn|mean|MSE+N|MSE_N_SGL	10	-0.00687998	0.026061	-0.263995	-0.834825	0.425421	23	0.695312	0.425421	0.695312
2H8H-H8H	gradcam	auroc_pos_mean	nn|mean|MSE+N|MSE_N_GL	nn|mean|MSE+N|MSE_N_SGL	10	-0.0125976	0.0527627	-0.23876	-0.755026	0.46953	24	0.769531	0.46953	0.769531
2H8H-H8H	gradcam	auroc_neg_mean	nn|mean|MSE+N|MSE_N_GL	nn|mean|MSE+N|MSE_N_SGL	10	-0.0103925	0.0257757	-0.403189	-1.275	0.23424	13	0.160156	0.23424	0.160156
2H8H-H8H	gradcam	spearman_mean	nn|mean|MSE+N|MSE_N_GL	nn|mean|MSE+N|wo_lasso	10	0.0087588	0.00538598	1.62622	5.14256	0.000609194	0	0.00747354	0.00365516	0.00896825
2H8H-H8H	gradcam	auroc_pos_mean	nn|mean|MSE+N|MSE_N_GL	nn|mean|MSE+N|wo_lasso	10	0.0555816	0.0222676	2.49608	7.8933	2.46375e-05	0	0.00747354	3.69563e-05	0.00896825
2H8H-H8H	gradcam	auroc_neg_mean	nn|mean|MSE+N|MSE_N_GL	nn|mean|MSE+N|wo_lasso	10	-0.0761341	0.0292451	-2.60331	-8.2324	1.75957e-05	0	0.00747354	2.63935e-05	0.0112103
2H8H-H8H	gradcam	spearman_mean	nn|mean|MSE+N|MSE_N_GL	nn|mean|MSE+UCN|wo_lasso	10	-0.0435789	0.0514513	-0.846993	-2.67843	0.0252711	0	0.00195312	0.0379066	0.00292969
2H8H-H8H	gradcam	auroc_pos_mean	nn|mean|MSE+N|MSE_N_GL	nn|mean|MSE+UCN|wo_lasso	10	-0.293323	0.0616385	-4.75876	-15.0485	1.09689e-07	0	0.00195312	2.19378e-07	0.00292969
2H8H-H8H	gradcam	auroc_neg_mean	nn|mean|MSE+N|MSE_N_GL	nn|mean|MSE+UCN|wo_lasso	10	0.272645	0.0634307	4.29831	13.5924	2.64642e-07	0	0.00195312	7.15425e-07	0.00390625
2H8H-H8H	gradcam	spearman_mean	nn|mean|MSE+N|MSE_N_SGL	nn|mean|MSE+N|wo_lasso	10	0.0156388	0.0231133	0.676613	2.13964	0.061057	0	0.00195312	0.0732684	0.00292969
2H8H-H8H	gradcam	auroc_pos_mean	nn|mean|MSE+N|MSE_N_SGL	nn|mean|MSE+N|wo_lasso	10	0.0681792	0.034198	1.99366	6.30452	0.00014023	0	0.00195312	0.000168276	0.00292969
2H8H-H8H	gradcam	auroc_neg_mean	nn|mean|MSE+N|MSE_N_SGL	nn|mean|MSE+N|wo_lasso	10	-0.0657417	0.0547466	-1.20084	-3.79738	0.00423438	7	0.0371094	0.00508125	0.0445313
2H8H-H8H	gradcam	spearman_mean	nn|mean|MSE+N|MSE_N_SGL	nn|mean|MSE+UCN|wo_lasso	10	-0.0366989	0.0300228	-1.22237	-3.86547	0.00381505	0	0.00195312	0.0114452	0.00292969
2H8H-H8H	gradcam	auroc_pos_mean	nn|mean|MSE+N|MSE_N_SGL	nn|mean|MSE+UCN|wo_lasso	10	-0.280725	0.0204392	-13.7346	-43.4327	9.07953e-12	0	0.00195312	5.44772e-11	0.00292969
2H8H-H8H	gradcam	auroc_neg_mean	nn|mean|MSE+N|MSE_N_SGL	nn|mean|MSE+UCN|wo_lasso	10	0.283037	0.0488252	5.79694	18.3315	1.95485e-08	0	0.00195312	1.17291e-07	0.00390625
2H8H-H8H	gradcam	spearman_mean	nn|mean|MSE+N|wo_lasso	nn|mean|MSE+UCN|wo_lasso	10	-0.0523377	0.0492741	-1.06217	-3.35889	0.00840396	0	0.00195312	0.0168079	0.00292969
2H8H-H8H	gradcam	auroc_pos_mean	nn|mean|MSE+N|wo_lasso	nn|mean|MSE+UCN|wo_lasso	10	-0.348905	0.0412833	-8.45147	-26.7259	6.95393e-10	0	0.00195312	2.08618e-09	0.00292969
2H8H-H8H	gradcam	auroc_neg_mean	nn|mean|MSE+N|wo_lasso	nn|mean|MSE+UCN|wo_lasso	10	0.348779	0.0840347	4.15041	13.1248	3.57712e-07	0	0.00195312	7.15425e-07	0.00390625
2H8H-H8H	gradinput	spearman_mean	nn|mean|MSE+N|MSE_N_GL	nn|mean|MSE+N|MSE_N_SGL	10	0.0163796	0.0260694	0.628307	1.98688	0.0781883	11	0.105469	0.117282	0.126562
2H8H-H8H	gradinput	auroc_pos_mean	nn|mean|MSE+N|MSE_N_GL	nn|mean|MSE+N|MSE_N_SGL	10	0.0539376	0.0621075	0.868455	2.74629	0.0226135	1	0.00390625	0.0339202	0.00585938
2H8H-H8H	gradinput	auroc_neg_mean	nn|mean|MSE+N|MSE_N_GL	nn|mean|MSE+N|MSE_N_SGL	10	-0.0462437	0.01798	-2.57195	-8.13323	1.93939e-05	0	0.00195312	5.81816e-05	0.00390625
2H8H-H8H	gradinput	spearman_mean	nn|mean|MSE+N|MSE_N_GL	nn|mean|MSE+N|wo_lasso	10	0.0431736	0.0440935	0.979138	3.09631	0.0127985	10	0.0839844	0.0383956	0.125977
2H8H-H8H	gradinput	auroc_pos_mean	nn|mean|MSE+N|MSE_N_GL	nn|mean|MSE+N|wo_lasso	10	0.0680296	0.131018	0.519239	1.64198	0.135011	10	0.0839844	0.162013	0.100781
2H8H-H8H	gradinput	auroc_neg_mean	nn|mean|MSE+N|MSE_N_GL	nn|mean|MSE+N|wo_lasso	10	0.00760837	0.035408	0.214877	0.679501	0.513915	22	0.625	0.513915	0.625
2H8H-H8H	gradinput	spearman_mean	nn|mean|MSE+N|MSE_N_GL	nn|mean|MSE+UCN|wo_lasso	10	-0.00620736	0.0388859	-0.15963	-0.504795	0.625831	10	0.0839844	0.625831	0.125977
2H8H-H8H	gradinput	auroc_pos_mean	nn|mean|MSE+N|MSE_N_GL	nn|mean|MSE+UCN|wo_lasso	10	-0.119146	0.074038	-1.60925	-5.08891	0.000654894	0	0.00195312	0.00130979	0.00390625
2H8H-H8H	gradinput	auroc_neg_mean	nn|mean|MSE+N|MSE_N_GL	nn|mean|MSE+UCN|wo_lasso	10	0.109497	0.0524085	2.08929	6.60692	9.84879e-05	1	0.00390625	0.000196976	0.00585938
2H8H-H8H	gradinput	spearman_mean	nn|mean|MSE+N|MSE_N_SGL	nn|mean|MSE+N|wo_lasso	10	0.026794	0.0412431	0.649659	2.0544	0.0701124	10	0.0839844	0.117282	0.125977
2H8H-H8H	gradinput	auroc_pos_mean	nn|mean|MSE+N|MSE_N_SGL	nn|mean|MSE+N|wo_lasso	10	0.014092	0.116428	0.121036	0.382748	0.710789	17	0.322266	0.710789	0.322266
2H8H-H8H	gradinput	auroc_neg_mean	nn|mean|MSE+N|MSE_N_SGL	nn|mean|MSE+N|wo_lasso	10	0.053852	0.033318	1.6163	5.1112	0.000635476	0	0.00195312	0.000953214	0.00390625
2H8H-H8H	gradinput	spearman_mean	nn|mean|MSE+N|MSE_N_SGL	nn|mean|MSE+UCN|wo_lasso	10	-0.022587	0.0405439	-0.557098	-1.7617	0.111962	12	0.130859	0.134354	0.130859
2H8H-H8H	gradinput	auroc_pos_mean	nn|mean|MSE+N|MSE_N_SGL	nn|mean|MSE+UCN|wo_lasso	10	-0.173084	0.0491568	-3.52105	-11.1345	1.45295e-06	0	0.00195312	8.71771e-06	0.00390625
2H8H-H8H	gradinput	auroc_neg_mean	nn|mean|MSE+N|MSE_N_SGL	nn|mean|MSE+UCN|wo_lasso	10	0.15574	0.0517709	3.00826	9.51295	5.41341e-06	0	0.00195312	3.24805e-05	0.00390625
2H8H-H8H	gradinput	spearman_mean	nn|mean|MSE+N|wo_lasso	nn|mean|MSE+UCN|wo_lasso	10	-0.049381	0.00908394	-5.43607	-17.1904	3.43549e-08	0	0.00195312	2.06129e-07	0.0117188
2H8H-H8H	gradinput	auroc_pos_mean	nn|mean|MSE+N|wo_lasso	nn|mean|MSE+UCN|wo_lasso	10	-0.187176	0.0697345	-2.68412	-8.48792	1.37514e-05	0	0.00195312	4.12542e-05	0.00390625
2H8H-H8H	gradinput	auroc_neg_mean	nn|mean|MSE+N|wo_lasso	nn|mean|MSE+UCN|wo_lasso	10	0.101888	0.081117	1.25607	3.97203	0.00324467	3	0.00976562	0.0038936	0.0117188
2H8H-H8H	ig	spearman_mean	nn|mean|MSE+N|MSE_N_GL	nn|mean|MSE+N|MSE_N_SGL	10	-0.0691304	0.060097	-1.15031	-3.63761	0.00542103	1	0.00390625	0.00813155	0.00585938
2H8H-H8H	ig	auroc_pos_mean	nn|mean|MSE+N|MSE_N_GL	nn|mean|MSE+N|MSE_N_SGL	10	0.0125585	0.0745009	0.168569	0.53306	0.606902	21	0.556641	0.823634	0.845703
2H8H-H8H	ig	auroc_neg_mean	nn|mean|MSE+N|MSE_N_GL	nn|mean|MSE+N|MSE_N_SGL	10	-0.213215	0.159108	-1.34007	-4.23766	0.00218181	0	0.00195312	0.00436361	0.00292969
2H8H-H8H	ig	spearman_mean	nn|mean|MSE+N|MSE_N_GL	nn|mean|MSE+N|wo_lasso	10	-0.0193397	0.0430721	-0.449009	-1.41989	0.189338	14	0.313938	0.189338	0.313938
2H8H-H8H	ig	auroc_pos_mean	nn|mean|MSE+N|MSE_N_GL	nn|mean|MSE+N|wo_lasso	10	0.00106426	0.0436209	0.0243979	0.0771531	0.94019	19	0.678402	0.94019	0.845703
2H8H-H8H	ig	auroc_neg_mean	nn|mean|MSE+N|MSE_N_GL	nn|mean|MSE+N|wo_lasso	10	-0.0608767	0.0944207	-0.644739	-2.03884	0.0718995	6	0.0506124	0.0718995	0.0607349
2H8H-H8H	ig	spearman_mean	nn|mean|MSE+N|MSE_N_GL	nn|mean|MSE+UCN|wo_lasso	10	-0.113545	0.0514817	-2.20554	-6.97454	6.50529e-05	0	0.00195312	0.000195159	0.00390625
2H8H-H8H	ig	auroc_pos_mean	nn|mean|MSE+N|MSE_N_GL	nn|mean|MSE+UCN|wo_lasso	10	0.0260163	0.0638631	0.407376	1.28824	0.229796	12	0.130859	0.81949	0.785156
2H8H-H8H	ig	auroc_neg_mean	nn|mean|MSE+N|MSE_N_GL	nn|mean|MSE+UCN|wo_lasso	10	-0.269588	0.238248	-1.13154	-3.57826	0.00594693	0	0.00195312	0.0089204	0.00292969
2H8H-H8H	ig	spearman_mean	nn|mean|MSE+N|MSE_N_SGL	nn|mean|MSE+N|wo_lasso	10	0.0497906	0.0360871	1.37974	4.36311	0.00181522	0	0.00195312	0.00363043	0.00390625
2H8H-H8H	ig	auroc_pos_mean	nn|mean|MSE+N|MSE_N_SGL	nn|mean|MSE+N|wo_lasso	10	-0.0114943	0.0871396	-0.131906	-0.417124	0.686361	25	0.845703	0.823634	0.845703
2H8H-H8H	ig	auroc_neg_mean	nn|mean|MSE+N|MSE_N_SGL	nn|mean|MSE+N|wo_lasso	10	0.152338	0.0769389	1.97999	6.26127	0.000147635	0	0.00195312	0.000885813	0.00292969
2H8H-H8H	ig	spearman_mean	nn|mean|MSE+N|MSE_N_SGL	nn|mean|MSE+UCN|wo_lasso	10	-0.0444147	0.0473296	-0.938413	-2.96752	0.0157657	6	0.0273438	0.0189188	0.0328125
2H8H-H8H	ig	auroc_pos_mean	nn|mean|MSE+N|MSE_N_SGL	nn|mean|MSE+UCN|wo_lasso	10	0.0134578	0.0998957	0.134718	0.426017	0.680103	24	0.769531	0.823634	0.845703
2H8H-H8H	ig	auroc_neg_mean	nn|mean|MSE+N|MSE_N_SGL	nn|mean|MSE+UCN|wo_lasso	10	-0.0563731	0.0859914	-0.655566	-2.07308	0.0680234	9	0.0644531	0.0718995	0.0644531
2H8H-H8H	ig	spearman_mean	nn|mean|MSE+N|wo_lasso	nn|mean|MSE+UCN|wo_lasso	10	-0.0942054	0.0225402	-4.17944	-13.2165	3.36915e-07	0	0.00195312	2.02149e-06	0.00390625
2H8H-H8H	ig	auroc_pos_mean	nn|mean|MSE+N|wo_lasso	nn|mean|MSE+UCN|wo_lasso	10	0.0249521	0.0676084	0.369067	1.16709	0.273163	16	0.275391	0.81949	0.826172
2H8H-H8H	ig	auroc_neg_mean	nn|mean|MSE+N|wo_lasso	nn|mean|MSE+UCN|wo_lasso	10	-0.208711	0.14775	-1.4126	-4.46703	0.00156133	0	0.00195312	0.00436361	0.00292969
4MXO-DB8	cam	spearman_mean	nn|mean|MSE+N|MSE_N_GL	nn|mean|MSE+N|MSE_N_SGL	10	-0.0134155	0.0153166	-0.875878	-2.76977	0.0217617	0	0.00195312	0.127531	0.00585938
4MXO-DB8	cam	auroc_pos_mean	nn|mean|MSE+N|MSE_N_GL	nn|mean|MSE+N|MSE_N_SGL	10	-0.0667065	0.0418208	-1.59505	-5.044	0.000695989	0	0.00195312	0.00139198	0.00292969
4MXO-DB8	cam	auroc_neg_mean	nn|mean|MSE+N|MSE_N_GL	nn|mean|MSE+N|MSE_N_SGL	10	0.0484986	0.0139868	3.46745	10.965	1.65373e-06	0	0.00195312	4.96118e-06	0.00234375
4MXO-DB8	cam	spearman_mean	nn|mean|MSE+N|MSE_N_GL	nn|mean|MSE+N|wo_lasso	10	-0.00712289	0.0221945	-0.320931	-1.01487	0.336672	18	0.375	0.336672	0.375
4MXO-DB8	cam	auroc_pos_mean	nn|mean|MSE+N|MSE_N_GL	nn|mean|MSE+N|wo_lasso	10	-0.109749	0.0444605	-2.46847	-7.80598	2.69172e-05	0	0.00195312	0.000161503	0.00292969
4MXO-DB8	cam	auroc_neg_mean	nn|mean|MSE+N|MSE_N_GL	nn|mean|MSE+N|wo_lasso	10	0.0912739	0.0117181	7.78917	24.6315	1.43643e-09	0	0.00195312	8.6186e-09	0.00234375
4MXO-DB8	cam	spearman_mean	nn|mean|MSE+N|MSE_N_GL	nn|mean|MSE+UCN|wo_lasso	10	0.0205282	0.035173	0.583635	1.84562	0.0980322	6	0.0273438	0.127531	0.0410156
4MXO-DB8	cam	auroc_pos_mean	nn|mean|MSE+N|MSE_N_GL	nn|mean|MSE+UCN|wo_lasso	10	-0.0550756	0.0376318	-1.46354	-4.62811	0.00123999	1	0.00390625	0.00185998	0.0046875
4MXO-DB8	cam	auroc_neg_mean	nn|mean|MSE+N|MSE_N_GL	nn|mean|MSE+UCN|wo_lasso	10	0.108496	0.0778011	1.39453	4.40988	0.0016959	0	0.00195312	0.00254384	0.00234375
4MXO-DB8	cam	spearman_mean	nn|mean|MSE+N|MSE_N_SGL	nn|mean|MSE+N|wo_lasso	10	0.00629258	0.00964051	0.652723	2.06409	0.0690215	14	0.193359	0.127531	0.232031
4MXO-DB8	cam	auroc_pos_mean	nn|mean|MSE+N|MSE_N_SGL	nn|mean|MSE+N|wo_lasso	10	-0.0430426	0.0197455	-2.17987	-6.89334	7.11965e-05	0	0.00195312	0.00021359	0.00292969
4MXO-DB8	cam	auroc_neg_mean	nn|mean|MSE+N|MSE_N_SGL	nn|mean|MSE+N|wo_lasso	10	0.0427753	0.0172679	2.47716	7.83346	2.61757e-05	0	0.00195312	5.23515e-05	0.00234375
4MXO-DB8	cam	spearman_mean	nn|mean|MSE+N|MSE_N_SGL	nn|mean|MSE+UCN|wo_lasso	10	0.0339437	0.0467122	0.726656	2.29789	0.0471622	0	0.00195312	0.127531	0.00585938
4MXO-DB8	cam	auroc_pos_mean	nn|mean|MSE+N|MSE_N_SGL	nn|mean|MSE+UCN|wo_lasso	10	0.0116309	0.078726	0.147739	0.467191	0.651467	11	0.105469	0.651467	0.105469
4MXO-DB8	cam	auroc_neg_mean	nn|mean|MSE+N|MSE_N_SGL	nn|mean|MSE+UCN|wo_lasso	10	0.0599969	0.0723617	0.829126	2.62193	0.0277232	0	0.00195312	0.0332679	0.00234375
4MXO-DB8	cam	spearman_mean	nn|mean|MSE+N|wo_lasso	nn|mean|MSE+UCN|wo_lasso	10	0.0276511	0.0487211	0.567538	1.79471	0.106276	2	0.00585938	0.127531	0.0117188
4MXO-DB8	cam	auroc_pos_mean	nn|mean|MSE+N|wo_lasso	nn|mean|MSE+UCN|wo_lasso	10	0.0546735	0.078025	0.700718	2.21587	0.0539267	0	0.00195312	0.0647121	0.00292969
4MXO-DB8	cam	auroc_neg_mean	nn|mean|MSE+N|wo_lasso	nn|mean|MSE+UCN|wo_lasso	10	0.0172216	0.0806992	0.213406	0.674848	0.516732	12	0.130859	0.516732	0.130859
4MXO-DB8	gradcam	spearman_mean	nn|mean|MSE+N|MSE_N_GL	nn|mean|MSE+N|MSE_N_SGL	10	-0.000374403	0.0151757	-0.0246712	-0.0780172	0.939521	22	0.625	0.939521	0.625
4MXO-DB8	gradcam	auroc_pos_mean	nn|mean|MSE+N|MSE_N_GL	nn|mean|MSE+N|MSE_N_SGL	10	0.0279399	0.0244658	1.142	3.61132	0.00564763	5	0.0195312	0.00564763	0.0195312
4MXO-DB8	gradcam	auroc_neg_mean	nn|mean|MSE+N|MSE_N_GL	nn|mean|MSE+N|MSE_N_SGL	10	-0.029385	0.0149615	-1.96403	-6.21082	0.000156817	1	0.00390625	0.000156817	0.00390625
4MXO-DB8	gradcam	spearman_mean	nn|mean|MSE+N|MSE_N_GL	nn|mean|MSE+N|wo_lasso	10	0.00657777	0.00990457	0.664115	2.10012	0.065106	9	0.0644531	0.0781272	0.0773438
4MXO-DB8	gradcam	auroc_pos_mean	nn|mean|MSE+N|MSE_N_GL	nn|mean|MSE+N|wo_lasso	10	-0.115584	0.0509329	-2.26934	-7.17629	5.21539e-05	0	0.00195312	6.25847e-05	0.00234375
4MXO-DB8	gradcam	auroc_neg_mean	nn|mean|MSE+N|MSE_N_GL	nn|mean|MSE+N|wo_lasso	10	0.133011	0.0313605	4.24136	13.4124	2.96865e-07	0	0.00195312	5.93731e-07	0.00234375
4MXO-DB8	gradcam	spearman_mean	nn|mean|MSE+N|MSE_N_GL	nn|mean|MSE+UCN|wo_lasso	10	-0.0279997	0.0263574	-1.06231	-3.35932	0.00839828	4	0.0136719	0.0251948	0.0410156
4MXO-DB8	gradcam	auroc_pos_mean	nn|mean|MSE+N|MSE_N_GL	nn|mean|MSE+UCN|wo_lasso	10	0.243006	0.0385417	6.30502	19.9382	9.33061e-09	0	0.00195312	5.59836e-08	0.00234375
4MXO-DB8	gradcam	auroc_neg_mean	nn|mean|MSE+N|MSE_N_GL	nn|mean|MSE+UCN|wo_lasso	10	-0.280259	0.0871512	-3.21578	-10.1692	3.11133e-06	0	0.00195312	4.66699e-06	0.00234375
4MXO-DB8	gradcam	spearman_mean	nn|mean|MSE+N|MSE_N_SGL	nn|mean|MSE+N|wo_lasso	10	0.00695217	0.00993235	0.699952	2.21344	0.0541402	9	0.0644531	0.0781272	0.0773438
4MXO-DB8	gradcam	auroc_pos_mean	nn|mean|MSE+N|MSE_N_SGL	nn|mean|MSE+N|wo_lasso	10	-0.143524	0.0356829	-4.02221	-12.7194	4.68234e-07	0	0.00195312	9.36468e-07	0.00234375
4MXO-DB8	gradcam	auroc_neg_mean	nn|mean|MSE+N|MSE_N_SGL	nn|mean|MSE+N|wo_lasso	10	0.162396	0.0235899	6.88413	21.7695	4.29337e-09	0	0.00195312	1.77587e-08	0.00234375
4MXO-DB8	gradcam	spearman_mean	nn|mean|MSE+N|MSE_N_SGL	nn|mean|MSE+UCN|wo_lasso	10	-0.0276252	0.0372452	-0.741712	-2.3455	0.0436255	9	0.0644531	0.0781272	0.0773438
4MXO-DB8	gradcam	auroc_pos_mean	nn|mean|MSE+N|MSE_N_SGL	nn|mean|MSE+UCN|wo_lasso	10	0.215066	0.0607672	3.53918	11.1919	1.39125e-06	0	0.00195312	2.08688e-06	0.00234375
4MXO-DB8	gradcam	auroc_neg_mean	nn|mean|MSE+N|MSE_N_SGL	nn|mean|MSE+UCN|wo_lasso	10	-0.250874	0.0804071	-3.12005	-9.86646	4.00145e-06	0	0.00195312	4.80174e-06	0.00234375
4MXO-DB8	gradcam	spearman_mean	nn|mean|MSE+N|wo_lasso	nn|mean|MSE+UCN|wo_lasso	10	-0.0345774	0.0291682	-1.18545	-3.74872	0.00456368	3	0.00976562	0.0251948	0.0410156
4MXO-DB8	gradcam	auroc_pos_mean	nn|mean|MSE+N|wo_lasso	nn|mean|MSE+UCN|wo_lasso	10	0.35859	0.0751953	4.76879	15.0802	1.07702e-07	0	0.00195312	3.23105e-07	0.00234375
4MXO-DB8	gradcam	auroc_neg_mean	nn|mean|MSE+N|wo_lasso	nn|mean|MSE+UCN|wo_lasso	10	-0.41327	0.0622531	-6.63855	-20.9929	5.91958e-09	0	0.00195312	1.77587e-08	0.00234375
4MXO-DB8	gradinput	spearman_mean	nn|mean|MSE+N|MSE_N_GL	nn|mean|MSE+N|MSE_N_SGL	10	0.0419317	0.0447972	0.936036	2.96001	0.0159594	10	0.0839844	0.0319188	0.100781
4MXO-DB8	gradinput	auroc_pos_mean	nn|mean|MSE+N|MSE_N_GL	nn|mean|MSE+N|MSE_N_SGL	10	0.0828722	0.0865204	0.957835	3.02894	0.0142712	10	0.0839844	0.0285424	0.125977
4MXO-DB8	gradinput	auroc_neg_mean	nn|mean|MSE+N|MSE_N_GL	nn|mean|MSE+N|MSE_N_SGL	10	-0.0435171	0.0693056	-0.627902	-1.9856	0.0783497	10	0.0839844	0.235049	0.251953
4MXO-DB8	gradinput	spearman_mean	nn|mean|MSE+N|MSE_N_GL	nn|mean|MSE+N|wo_lasso	10	-0.0186788	0.0391193	-0.477482	-1.50993	0.165342	7	0.0371094	0.198411	0.0556641
4MXO-DB8	gradinput	auroc_pos_mean	nn|mean|MSE+N|MSE_N_GL	nn|mean|MSE+N|wo_lasso	10	0.00350255	0.046903	0.0746766	0.236148	0.818604	27	1	0.818604	1
4MXO-DB8	gradinput	auroc_neg_mean	nn|mean|MSE+N|MSE_N_GL	nn|mean|MSE+N|wo_lasso	10	-0.0497379	0.0733545	-0.678048	-2.14418	0.0606082	0	0.00195312	0.235049	0.0117188
4MXO-DB8	gradinput	spearman_mean	nn|mean|MSE+N|MSE_N_GL	nn|mean|MSE+UCN|wo_lasso	10	-0.000316878	0.0123798	-0.0255963	-0.0809425	0.937259	21	0.556641	0.937259	0.556641
4MXO-DB8	gradinput	auroc_pos_mean	nn|mean|MSE+N|MSE_N_GL	nn|mean|MSE+UCN|wo_lasso	10	0.016368	0.0991156	0.165141	0.522222	0.614125	10	0.0839844	0.785127	0.125977
4MXO-DB8	gradinput	auroc_neg_mean	nn|mean|MSE+N|MSE_N_GL	nn|mean|MSE+UCN|wo_lasso	10	-0.0180525	0.0611016	-0.295451	-0.934299	0.374537	13	0.160156	0.58671	0.320312
4MXO-DB8	gradinput	spearman_mean	nn|mean|MSE+N|MSE_N_SGL	nn|mean|MSE+N|wo_lasso	10	-0.0606105	0.00841115	-7.20597	-22.7873	2.86488e-09	0	0.00195312	1.71893e-08	0.0117188
4MXO-DB8	gradinput	auroc_pos_mean	nn|mean|MSE+N|MSE_N_SGL	nn|mean|MSE+N|wo_lasso	10	-0.0793697	0.0698662	-1.13602	-3.59242	0.00581674	4	0.0136719	0.0174502	0.0410156
4MXO-DB8	gradinput	auroc_neg_mean	nn|mean|MSE+N|MSE_N_SGL	nn|mean|MSE+N|wo_lasso	10	-0.00622074	0.0553679	-0.112353	-0.355291	0.730556	24	0.769531	0.730556	0.921875
4MXO-DB8	gradinput	spearman_mean	nn|mean|MSE+N|MSE_N_SGL	nn|mean|MSE+UCN|wo_lasso	10	-0.0422486	0.0333814	-1.26563	-4.00228	0.00309974	6	0.0273438	0.00929923	0.0546875
4MXO-DB8	gradinput	auroc_pos_mean	nn|mean|MSE+N|MSE_N_SGL	nn|mean|MSE+UCN|wo_lasso	10	-0.0665042	0.0233981	-2.84229	-8.98811	8.63088e-06	0	0.00195312	5.17853e-05	0.0117188
4MXO-DB8	gradinput	auroc_neg_mean	nn|mean|MSE+N|MSE_N_SGL	nn|mean|MSE+UCN|wo_lasso	10	0.0254646	0.111611	0.228156	0.721492	0.488925	26	0.921875	0.58671	0.921875
4MXO-DB8	gradinput	spearman_mean	nn|mean|MSE+N|wo_lasso	nn|mean|MSE+UCN|wo_lasso	10	0.0183619	0.0283932	0.646699	2.04504	0.0711822	3	0.00976562	0.106773	0.0292969
4MXO-DB8	gradinput	auroc_pos_mean	nn|mean|MSE+N|wo_lasso	nn|mean|MSE+UCN|wo_lasso	10	0.0128655	0.087848	0.146452	0.463121	0.654272	19	0.431641	0.785127	0.517969
4MXO-DB8	gradinput	auroc_neg_mean	nn|mean|MSE+N|wo_lasso	nn|mean|MSE+UCN|wo_lasso	10	0.0316853	0.131711	0.240566	0.760738	0.466276	24	0.769531	0.58671	0.921875
4MXO-DB8	ig	spearman_mean	nn|mean|MSE+N|MSE_N_GL	nn|mean|MSE+N|MSE_N_SGL	10	-0.00123337	0.0118132	-0.104406	-0.330161	0.748834	24	0.769531	0.753314	1
4MXO-DB8	ig	auroc_pos_mean	nn|mean|MSE+N|MSE_N_GL	nn|mean|MSE+N|MSE_N_SGL	10	0.0109121	0.0246562	0.44257	1.39953	0.195165	10	0.0839844	0.249724	0.125977
4MXO-DB8	ig	auroc_neg_mean	nn|mean|MSE+N|MSE_N_GL	nn|mean|MSE+N|MSE_N_SGL	10	-0.0163667	0.0195042	-0.839135	-2.65358	0.0263214	9	0.0644531	0.0394821	0.0966797
4MXO-DB8	ig	spearman_mean	nn|mean|MSE+N|MSE_N_GL	nn|mean|MSE+N|wo_lasso	10	-0.00370042	0.0237261	-0.155964	-0.493201	0.63368	26	0.921875	0.753314	1
4MXO-DB8	ig	auroc_pos_mean	nn|mean|MSE+N|MSE_N_GL	nn|mean|MSE+N|wo_lasso	10	0.0838607	0.0164995	5.08263	16.0727	6.18329e-08	0	0.00195312	3.70997e-07	0.00585938
4MXO-DB8	ig	auroc_neg_mean	nn|mean|MSE+N|MSE_N_GL	nn|mean|MSE+N|wo_lasso	10	-0.125605	0.0327274	-3.83791	-12.1365	6.99199e-07	0	0.00195312	4.1952e-06	0.00390625
4MXO-DB8	ig	spearman_mean	nn|mean|MSE+N|MSE_N_GL	nn|mean|MSE+UCN|wo_lasso	10	0.0271582	0.0273931	0.991424	3.13516	0.0120214	4	0.0136719	0.0320993	0.0410156
4MXO-DB8	ig	auroc_pos_mean	nn|mean|MSE+N|MSE_N_GL	nn|mean|MSE+UCN|wo_lasso	10	0.0265347	0.0618749	0.428844	1.35612	0.208104	16	0.275391	0.249724	0.275391
4MXO-DB8	ig	auroc_neg_mean	nn|mean|MSE+N|MSE_N_GL	nn|mean|MSE+UCN|wo_lasso	10	-0.00646708	0.0345992	-0.186914	-0.591075	0.569015	22	0.625	0.569015	0.625
4MXO-DB8	ig	spearman_mean	nn|mean|MSE+N|MSE_N_SGL	nn|mean|MSE+N|wo_lasso	10	-0.00246705	0.024076	-0.102469	-0.324037	0.753314	27	1	0.753314	1
4MXO-DB8	ig	auroc_pos_mean	nn|mean|MSE+N|MSE_N_SGL	nn|mean|MSE+N|wo_lasso	10	0.0729486	0.0387345	1.8833	5.95552	0.000213881	0	0.00195312	0.000641642	0.00585938
4MXO-DB8	ig	auroc_neg_mean	nn|mean|MSE+N|MSE_N_SGL	nn|mean|MSE+N|wo_lasso	10	-0.109238	0.038791	-2.81607	-8.90519	9.30994e-06	0	0.00195312	1.86199e-05	0.00390625
4MXO-DB8	ig	spearman_mean	nn|mean|MSE+N|MSE_N_SGL	nn|mean|MSE+UCN|wo_lasso	10	0.0283916	0.0303674	0.934938	2.95653	0.0160497	10	0.0839844	0.0320993	0.167969
4MXO-DB8	ig	auroc_pos_mean	nn|mean|MSE+N|MSE_N_SGL	nn|mean|MSE+UCN|wo_lasso	10	0.0156226	0.0575495	0.271464	0.858443	0.412926	15	0.232422	0.412926	0.275391
4MXO-DB8	ig	auroc_neg_mean	nn|mean|MSE+N|MSE_N_SGL	nn|mean|MSE+UCN|wo_lasso	10	0.00989961	0.0262525	0.377092	1.19247	0.263568	20	0.492188	0.316282	0.590625
4MXO-DB8	ig	spearman_mean	nn|mean|MSE+N|wo_lasso	nn|mean|MSE+UCN|wo_lasso	10	0.0308587	0.0203961	1.51296	4.78441	0.000995122	0	0.00195312	0.00597073	0.0117188
4MXO-DB8	ig	auroc_pos_mean	nn|mean|MSE+N|wo_lasso	nn|mean|MSE+UCN|wo_lasso	10	-0.057326	0.0656502	-0.873204	-2.76131	0.0220647	2	0.00585938	0.0441294	0.0117188
4MXO-DB8	ig	auroc_neg_mean	nn|mean|MSE+N|wo_lasso	nn|mean|MSE+UCN|wo_lasso	10	0.119138	0.0344563	3.45765	10.9341	1.69365e-06	0	0.00195312	5.08094e-06	0.00390625
