# Supplementary material for: Structure-Aware Compound–Protein Affinity Prediction via Graph Neural Networks with Group Lasso Regularization
Source: Comput Struct Biotechnol J. 2026 Apr 28;35(1):0012. doi: 10.34133/csbj.0012 (PMC13121889; doi:10.34133/csbj.0012)
Supplement: Supplementary 1 — Tables S1 to S10 [file csbj.0012.f1.zip › supplementary files/Supplementary_Table_3_Scaffold_Analysis_for_Kinase_4MXO.xlsx]

## Sheet: pairs_with_scaffolds
smiles_i	smiles_j	pair_core_key
COc1ccc2c(=Nc3ccc(Cl)cc3Cl)c(C#N)c[nH]c2c1	COc1cc2[nH]cc(C#N)c(=Nc3ccc(Br)cc3Cl)c2cc1OC	c1ccc(N=c2cc[nH]c3ccccc23)cc1||c1ccc(N=c2cc[nH]c3ccccc23)cc1
COc1ccc2c(=Nc3ccc(Cl)cc3Cl)c(C#N)c[nH]c2c1	COc1cc2[nH]cc(C#N)c(=Nc3ccc(Cl)cc3Br)c2cc1OC	c1ccc(N=c2cc[nH]c3ccccc23)cc1||c1ccc(N=c2cc[nH]c3ccccc23)cc1
COc1ccc2c(=Nc3ccc(Cl)cc3Cl)c(C#N)c[nH]c2c1	COc1cc2[nH]cc(C#N)c(=Nc3ccc(Cl)cc3I)c2cc1OC	c1ccc(N=c2cc[nH]c3ccccc23)cc1||c1ccc(N=c2cc[nH]c3ccccc23)cc1
COc1ccc2c(=Nc3ccc(Cl)cc3Cl)c(C#N)c[nH]c2c1	COc1cc(N=c2c(C#N)c[nH]c3cc(OC)c(OC)cc23)c(Br)cc1Cl	c1ccc(N=c2cc[nH]c3ccccc23)cc1||c1ccc(N=c2cc[nH]c3ccccc23)cc1
COc1ccc2c(=Nc3ccc(Cl)cc3Cl)c(C#N)c[nH]c2c1	COc1ccc(Cl)c(N=c2c(C#N)c[nH]c3cc(OC)c(OC)cc23)c1	c1ccc(N=c2cc[nH]c3ccccc23)cc1||c1ccc(N=c2cc[nH]c3ccccc23)cc1
COc1ccc2c(=Nc3ccc(Cl)cc3Cl)c(C#N)c[nH]c2c1	CCOc1cc2[nH]cc(C#N)c(=Nc3ccc(Cl)cc3Cl)c2cc1OCC	c1ccc(N=c2cc[nH]c3ccccc23)cc1||c1ccc(N=c2cc[nH]c3ccccc23)cc1
COc1ccc2c(=Nc3ccc(Cl)cc3Cl)c(C#N)c[nH]c2c1	COCCOc1cc2[nH]cc(C#N)c(=Nc3ccc(Cl)cc3Cl)c2cc1OC	c1ccc(N=c2cc[nH]c3ccccc23)cc1||c1ccc(N=c2cc[nH]c3ccccc23)cc1
COc1ccc2c(=Nc3ccc(Cl)cc3Cl)c(C#N)c[nH]c2c1	COc1cc(N=c2c(C#N)c[nH]c3cc(OC)c(OC)cc23)c(Cl)cc1C	c1ccc(N=c2cc[nH]c3ccccc23)cc1||c1ccc(N=c2cc[nH]c3ccccc23)cc1
COc1ccc2c(=Nc3ccc(Cl)cc3Cl)c(C#N)c[nH]c2c1	COc1cc(N=c2c(C#N)c[nH]c3cc(OC)c(OC)cc23)c(C)cc1Cl	c1ccc(N=c2cc[nH]c3ccccc23)cc1||c1ccc(N=c2cc[nH]c3ccccc23)cc1
COc1ccc2c(=Nc3ccc(Cl)cc3Cl)c(C#N)c[nH]c2c1	COCCOc1cc2[nH]cc(C#N)c(=Nc3cc(OC)c(Cl)cc3Cl)c2cc1OC	c1ccc(N=c2cc[nH]c3ccccc23)cc1||c1ccc(N=c2cc[nH]c3ccccc23)cc1
COc1ccc2c(=Nc3ccc(Cl)cc3Cl)c(C#N)c[nH]c2c1	COc1cc(N=c2c(C#N)c[nH]c3cc(OC)c(OC)cc23)c(C)cc1C	c1ccc(N=c2cc[nH]c3ccccc23)cc1||c1ccc(N=c2cc[nH]c3ccccc23)cc1
COc1ccc2c(=Nc3ccc(Cl)cc3Cl)c(C#N)c[nH]c2c1	COc1cc(N=c2c(C#N)c[nH]c3cc(/C=C/n4ccnc4)ccc23)c(Cl)cc1Cl	C(=Cn1ccnc1)c1ccc2c(=Nc3ccccc3)cc[nH]c2c1||c1ccc(N=c2cc[nH]c3ccccc23)cc1
COc1ccc2c(=Nc3ccc(Cl)cc3Cl)c(C#N)c[nH]c2c1	COCCOc1cc2[nH]cc(C#N)c(=Nc3ccc(Cl)cc3Cl)c2cc1OCCOC	c1ccc(N=c2cc[nH]c3ccccc23)cc1||c1ccc(N=c2cc[nH]c3ccccc23)cc1
COc1ccc2c(=Nc3ccc(Cl)cc3Cl)c(C#N)c[nH]c2c1	COc1cc(N=c2c(C#N)c[nH]c3cc(/C=C/n4ccnc4)c(OC)cc23)c(Cl)cc1Cl	C(=Cn1ccnc1)c1ccc2c(=Nc3ccccc3)cc[nH]c2c1||c1ccc(N=c2cc[nH]c3ccccc23)cc1
COc1ccc2c(=Nc3ccc(Cl)cc3Cl)c(C#N)c[nH]c2c1	COc1cc(N=c2c(C#N)c[nH]c3cc(OCCCn4ccnn4)c(OC)cc23)c(Cl)cc1Cl	c1ccc(N=c2cc[nH]c3cc(OCCCn4ccnn4)ccc23)cc1||c1ccc(N=c2cc[nH]c3ccccc23)cc1
COc1ccc2c(=Nc3ccc(Cl)cc3Cl)c(C#N)c[nH]c2c1	COc1cc(N=c2c(C#N)c[nH]c3cc(OCCCn4nccn4)c(OC)cc23)c(Cl)cc1Cl	c1ccc(N=c2cc[nH]c3cc(OCCCn4nccn4)ccc23)cc1||c1ccc(N=c2cc[nH]c3ccccc23)cc1
COc1ccc2c(=Nc3ccc(Cl)cc3Cl)c(C#N)c[nH]c2c1	COCCOc1cc2[nH]cc(C#N)c(=Nc3cc(OC)c(Cl)cc3Cl)c2cc1OCCOC	c1ccc(N=c2cc[nH]c3ccccc23)cc1||c1ccc(N=c2cc[nH]c3ccccc23)cc1
COc1ccc2c(=Nc3ccc(Cl)cc3Cl)c(C#N)c[nH]c2c1	COCCOc1cc2[nH]cc(C#N)c(=Nc3cc(OC)c(OC)c(OC)c3)c2cc1OC	c1ccc(N=c2cc[nH]c3ccccc23)cc1||c1ccc(N=c2cc[nH]c3ccccc23)cc1
COc1ccc2c(=Nc3ccc(Cl)cc3Cl)c(C#N)c[nH]c2c1	COc1cc(N=c2c(C#N)c[nH]c3cc(/C=C/c4cccnc4)ccc23)c(Cl)cc1Cl	C(=Cc1ccc2c(=Nc3ccccc3)cc[nH]c2c1)c1cccnc1||c1ccc(N=c2cc[nH]c3ccccc23)cc1
COc1ccc2c(=Nc3ccc(Cl)cc3Cl)c(C#N)c[nH]c2c1	COc1cc(N=c2c(C#N)c[nH]c3cc(/C=C/c4ccccn4)ccc23)c(Cl)cc1Cl	C(=Cc1ccccn1)c1ccc2c(=Nc3ccccc3)cc[nH]c2c1||c1ccc(N=c2cc[nH]c3ccccc23)cc1
COc1ccc2c(=Nc3ccc(Cl)cc3Cl)c(C#N)c[nH]c2c1	COc1cc(N=c2c(C#N)c[nH]c3cc(/C=C/c4ccncc4)ccc23)c(Cl)cc1Cl	C(=Cc1ccc2c(=Nc3ccccc3)cc[nH]c2c1)c1ccncc1||c1ccc(N=c2cc[nH]c3ccccc23)cc1
COc1ccc2c(=Nc3ccc(Cl)cc3Cl)c(C#N)c[nH]c2c1	COc1cc(N=c2c(C#N)c[nH]c3cc(/C=C/c4cc[n+]([O-])cc4)ccc23)c(Cl)cc1Cl	C(=Cc1ccc2c(=Nc3ccccc3)cc[nH]c2c1)c1cc[nH+]cc1||c1ccc(N=c2cc[nH]c3ccccc23)cc1
COc1ccc2c(=Nc3ccc(Cl)cc3Cl)c(C#N)c[nH]c2c1	COc1cc(N=c2c(C#N)c[nH]c3cc(/C=C/c4cnccn4)c(OC)cc23)c(Cl)cc1Cl	C(=Cc1cnccn1)c1ccc2c(=Nc3ccccc3)cc[nH]c2c1||c1ccc(N=c2cc[nH]c3ccccc23)cc1
COc1ccc2c(=Nc3ccc(Cl)cc3Cl)c(C#N)c[nH]c2c1	COc1ccc(Cl)c(N=c2c(C#N)c[nH]c3cc(/C=C/c4ccncc4)ccc23)c1	C(=Cc1ccc2c(=Nc3ccccc3)cc[nH]c2c1)c1ccncc1||c1ccc(N=c2cc[nH]c3ccccc23)cc1
COc1ccc2c(=Nc3ccc(Cl)cc3Cl)c(C#N)c[nH]c2c1	COc1cc(N=c2c(C#N)c[nH]c3cc(OCCCn4ccnc4)c(OC)cc23)c(Cl)cc1Cl	c1ccc(N=c2cc[nH]c3cc(OCCCn4ccnc4)ccc23)cc1||c1ccc(N=c2cc[nH]c3ccccc23)cc1
COc1ccc2c(=Nc3ccc(Cl)cc3Cl)c(C#N)c[nH]c2c1	COc1cc(N=c2c(C#N)c[nH]c3cc(C#CCCN(C)C)c(OC)cc23)c(Cl)cc1Cl	c1ccc(N=c2cc[nH]c3ccccc23)cc1||c1ccc(N=c2cc[nH]c3ccccc23)cc1
COc1ccc2c(=Nc3ccc(Cl)cc3Cl)c(C#N)c[nH]c2c1	COc1cc2c(=Nc3ccc(Cl)cc3Cl)c(C#N)c[nH]c2cc1OCCCN1CCOCC1	c1ccc(N=c2cc[nH]c3cc(OCCCN4CCOCC4)ccc23)cc1||c1ccc(N=c2cc[nH]c3ccccc23)cc1
COc1ccc2c(=Nc3ccc(Cl)cc3Cl)c(C#N)c[nH]c2c1	COc1cc(N=c2c(C#N)c[nH]c3cc(OCCN4CCOCC4)c(OC)cc23)c(Cl)cc1Cl	c1ccc(N=c2cc[nH]c3cc(OCCN4CCOCC4)ccc23)cc1||c1ccc(N=c2cc[nH]c3ccccc23)cc1
COc1ccc2c(=Nc3ccc(Cl)cc3Cl)c(C#N)c[nH]c2c1	COc1cc(N=c2c(C#N)c[nH]c3cc(C#Cc4cccnc4)c(OC)cc23)c(Cl)cc1Cl	C(#Cc1ccc2c(=Nc3ccccc3)cc[nH]c2c1)c1cccnc1||c1ccc(N=c2cc[nH]c3ccccc23)cc1
COc1ccc2c(=Nc3ccc(Cl)cc3Cl)c(C#N)c[nH]c2c1	CCOc1cc(N=c2c(C#N)c[nH]c3cc(/C=C/c4ccncc4)ccc23)c(Cl)cc1Cl	C(=Cc1ccc2c(=Nc3ccccc3)cc[nH]c2c1)c1ccncc1||c1ccc(N=c2cc[nH]c3ccccc23)cc1
COc1ccc2c(=Nc3ccc(Cl)cc3Cl)c(C#N)c[nH]c2c1	COc1cc(N=c2c(C#N)c[nH]c3cc(/C=C/c4ccncc4)c(OC)cc23)c(Cl)cc1Cl	C(=Cc1ccc2c(=Nc3ccccc3)cc[nH]c2c1)c1ccncc1||c1ccc(N=c2cc[nH]c3ccccc23)cc1
COc1ccc2c(=Nc3ccc(Cl)cc3Cl)c(C#N)c[nH]c2c1	COc1cc(N=c2c(C#N)c[nH]c3cc(/C=C/c4cccnc4)c(OC)cc23)c(Cl)cc1Cl	C(=Cc1ccc2c(=Nc3ccccc3)cc[nH]c2c1)c1cccnc1||c1ccc(N=c2cc[nH]c3ccccc23)cc1
COc1ccc2c(=Nc3ccc(Cl)cc3Cl)c(C#N)c[nH]c2c1	COc1cc(N=c2c(C#N)c[nH]c3cc(/C=C/c4cc[n+]([O-])cc4)c(OC)cc23)c(Cl)cc1Cl	C(=Cc1ccc2c(=Nc3ccccc3)cc[nH]c2c1)c1cc[nH+]cc1||c1ccc(N=c2cc[nH]c3ccccc23)cc1
COc1ccc2c(=Nc3ccc(Cl)cc3Cl)c(C#N)c[nH]c2c1	COc1ccc(Cl)c(N=c2c(C#N)c[nH]c3cc(/C=C/c4ccncc4)c(OC)cc23)c1	C(=Cc1ccc2c(=Nc3ccccc3)cc[nH]c2c1)c1ccncc1||c1ccc(N=c2cc[nH]c3ccccc23)cc1
COc1ccc2c(=Nc3ccc(Cl)cc3Cl)c(C#N)c[nH]c2c1	COc1cc(N=c2c(C#N)c[nH]c3cc(-c4coc(CN(C)C)c4)c(OC)cc23)c(Cl)cc1Cl	c1ccc(N=c2cc[nH]c3cc(-c4ccoc4)ccc23)cc1||c1ccc(N=c2cc[nH]c3ccccc23)cc1
COc1ccc2c(=Nc3ccc(Cl)cc3Cl)c(C#N)c[nH]c2c1	COc1cc(N=c2c(C#N)c[nH]c3cc(OCCCN4CCOCC4)c(OC)cc23)c(Br)cc1Cl	c1ccc(N=c2cc[nH]c3cc(OCCCN4CCOCC4)ccc23)cc1||c1ccc(N=c2cc[nH]c3ccccc23)cc1
COc1ccc2c(=Nc3ccc(Cl)cc3Cl)c(C#N)c[nH]c2c1	COc1cc(N=c2c(C#N)c[nH]c3cc(OCC4CCN(C)CC4)c(OC)cc23)c(Cl)cc1Cl	c1ccc(N=c2cc[nH]c3cc(OCC4CCNCC4)ccc23)cc1||c1ccc(N=c2cc[nH]c3ccccc23)cc1
COc1ccc2c(=Nc3ccc(Cl)cc3Cl)c(C#N)c[nH]c2c1	COc1cc(N=c2c(C#N)c[nH]c3cc(OCC4CCCN(C)C4)c(OC)cc23)c(Cl)cc1Cl	c1ccc(N=c2cc[nH]c3cc(OCC4CCCNC4)ccc23)cc1||c1ccc(N=c2cc[nH]c3ccccc23)cc1
COc1ccc2c(=Nc3ccc(Cl)cc3Cl)c(C#N)c[nH]c2c1	COc1cc2c(=Nc3ccc(Cl)cc3Cl)c(C#N)c[nH]c2cc1OCCCN1CCC(O)CC1	c1ccc(N=c2cc[nH]c3cc(OCCCN4CCCCC4)ccc23)cc1||c1ccc(N=c2cc[nH]c3ccccc23)cc1
COc1ccc2c(=Nc3ccc(Cl)cc3Cl)c(C#N)c[nH]c2c1	COc1cc(N=c2c(C#N)c[nH]c3cc(OCCCN4CCOCC4)c(OC)cc23)c(Cl)cc1Cl	c1ccc(N=c2cc[nH]c3cc(OCCCN4CCOCC4)ccc23)cc1||c1ccc(N=c2cc[nH]c3ccccc23)cc1
COc1ccc2c(=Nc3ccc(Cl)cc3Cl)c(C#N)c[nH]c2c1	COc1cc2c(=Nc3ccc(Cl)cc3Cl)c(C#N)c[nH]c2cc1OCCCN1CCN(C)CC1	c1ccc(N=c2cc[nH]c3cc(OCCCN4CCNCC4)ccc23)cc1||c1ccc(N=c2cc[nH]c3ccccc23)cc1
COc1ccc2c(=Nc3ccc(Cl)cc3Cl)c(C#N)c[nH]c2c1	COc1cc(N=c2c(C#N)c[nH]c3cc(OCCCN4CCNCC4)c(OC)cc23)c(Cl)cc1Cl	c1ccc(N=c2cc[nH]c3cc(OCCCN4CCNCC4)ccc23)cc1||c1ccc(N=c2cc[nH]c3ccccc23)cc1
COc1ccc2c(=Nc3ccc(Cl)cc3Cl)c(C#N)c[nH]c2c1	COc1ccc(Cl)c(N=c2c(C#N)c[nH]c3cc(OCC4CCN(C)CC4)c(OC)cc23)c1	c1ccc(N=c2cc[nH]c3cc(OCC4CCNCC4)ccc23)cc1||c1ccc(N=c2cc[nH]c3ccccc23)cc1
COc1ccc2c(=Nc3ccc(Cl)cc3Cl)c(C#N)c[nH]c2c1	COc1ccc(Cl)c(N=c2c(C#N)c[nH]c3cc(OCCCN4CCOCC4)c(OC)cc23)c1	c1ccc(N=c2cc[nH]c3cc(OCCCN4CCOCC4)ccc23)cc1||c1ccc(N=c2cc[nH]c3ccccc23)cc1
COc1ccc2c(=Nc3ccc(Cl)cc3Cl)c(C#N)c[nH]c2c1	COc1cc(N=c2c(C#N)c[nH]c3cc(C#CCCN4CCOCC4)c(OC)cc23)c(Cl)cc1Cl	C(#Cc1ccc2c(=Nc3ccccc3)cc[nH]c2c1)CCN1CCOCC1||c1ccc(N=c2cc[nH]c3ccccc23)cc1
COc1ccc2c(=Nc3ccc(Cl)cc3Cl)c(C#N)c[nH]c2c1	COc1cc2c(=Nc3ccc(Cl)cc3Cl)c(C#N)c[nH]c2cc1C#CCCN1CCN(C)CC1	C(#Cc1ccc2c(=Nc3ccccc3)cc[nH]c2c1)CCN1CCNCC1||c1ccc(N=c2cc[nH]c3ccccc23)cc1
COc1ccc2c(=Nc3ccc(Cl)cc3Cl)c(C#N)c[nH]c2c1	COc1cc(N=c2c(C#N)c[nH]c3cc(C#CCN4CCN(C)CC4)c(OC)cc23)c(Cl)cc1Cl	C(#Cc1ccc2c(=Nc3ccccc3)cc[nH]c2c1)CN1CCNCC1||c1ccc(N=c2cc[nH]c3ccccc23)cc1
COc1ccc2c(=Nc3ccc(Cl)cc3Cl)c(C#N)c[nH]c2c1	COc1cc(N=c2c(C#N)c[nH]c3cc(C#CCCN4CCNCC4)c(OC)cc23)c(Cl)cc1Cl	C(#Cc1ccc2c(=Nc3ccccc3)cc[nH]c2c1)CCN1CCNCC1||c1ccc(N=c2cc[nH]c3ccccc23)cc1
COc1ccc2c(=Nc3ccc(Cl)cc3Cl)c(C#N)c[nH]c2c1	COc1cc(N=c2c(C#N)c[nH]c3cc(OCCC4CCN(C)CC4)c(OC)cc23)c(Cl)cc1Cl	c1ccc(N=c2cc[nH]c3cc(OCCC4CCNCC4)ccc23)cc1||c1ccc(N=c2cc[nH]c3ccccc23)cc1
COc1ccc2c(=Nc3ccc(Cl)cc3Cl)c(C#N)c[nH]c2c1	COc1cc(N=c2c(C#N)c[nH]c3cc(OCCCN4CCCCC4)c(OC)cc23)c(Cl)cc1Cl	c1ccc(N=c2cc[nH]c3cc(OCCCN4CCCCC4)ccc23)cc1||c1ccc(N=c2cc[nH]c3ccccc23)cc1
COc1ccc2c(=Nc3ccc(Cl)cc3Cl)c(C#N)c[nH]c2c1	COc1cc(N=c2c(C#N)c[nH]c3cc(OCCCCN4CCOCC4)c(OC)cc23)c(Cl)cc1Cl	c1ccc(N=c2cc[nH]c3cc(OCCCCN4CCOCC4)ccc23)cc1||c1ccc(N=c2cc[nH]c3ccccc23)cc1
COc1ccc2c(=Nc3ccc(Cl)cc3Cl)c(C#N)c[nH]c2c1	COc1cc(N=c2c(C#N)c[nH]c3cc(OCCCN4CCC(O)CC4)c(OC)cc23)c(Cl)cc1Cl	c1ccc(N=c2cc[nH]c3cc(OCCCN4CCCCC4)ccc23)cc1||c1ccc(N=c2cc[nH]c3ccccc23)cc1
COc1ccc2c(=Nc3ccc(Cl)cc3Cl)c(C#N)c[nH]c2c1	COc1cc(N=c2c(C#N)c[nH]c3cc(OCCCN4CCN(C)CC4)c(OC)cc23)c(Cl)cc1Cl	c1ccc(N=c2cc[nH]c3cc(OCCCN4CCNCC4)ccc23)cc1||c1ccc(N=c2cc[nH]c3ccccc23)cc1
COc1ccc2c(=Nc3ccc(Cl)cc3Cl)c(C#N)c[nH]c2c1	COc1cc(N=c2c(C#N)c[nH]c3cc(OCCCN4CCOCC4)c(OC)cc23)c(Cl)cc1C	c1ccc(N=c2cc[nH]c3cc(OCCCN4CCOCC4)ccc23)cc1||c1ccc(N=c2cc[nH]c3ccccc23)cc1
COc1ccc2c(=Nc3ccc(Cl)cc3Cl)c(C#N)c[nH]c2c1	COc1cc(N=c2c(C#N)c[nH]c3cc(OCCCN4CCOCC4)c(OC)cc23)c(C)cc1Cl	c1ccc(N=c2cc[nH]c3cc(OCCCN4CCOCC4)ccc23)cc1||c1ccc(N=c2cc[nH]c3ccccc23)cc1
COc1ccc2c(=Nc3ccc(Cl)cc3Cl)c(C#N)c[nH]c2c1	COc1cc(N=c2c(C#N)c[nH]c3cc(OCCCN(C)CCN(C)C)c(OC)cc23)c(Cl)cc1Cl	c1ccc(N=c2cc[nH]c3ccccc23)cc1||c1ccc(N=c2cc[nH]c3ccccc23)cc1
COc1ccc2c(=Nc3ccc(Cl)cc3Cl)c(C#N)c[nH]c2c1	COc1cc(N=c2c(C#N)c[nH]c3cc(-c4cncc(CN5CCOCC5)c4)ccc23)c(Cl)cc1Cl	c1ccc(N=c2cc[nH]c3cc(-c4cncc(CN5CCOCC5)c4)ccc23)cc1||c1ccc(N=c2cc[nH]c3ccccc23)cc1
COc1ccc2c(=Nc3ccc(Cl)cc3Cl)c(C#N)c[nH]c2c1	COc1cc(N=c2c(C#N)c[nH]c3cc(-c4ccc(CN5CCC(O)CC5)s4)ccc23)c(Cl)cc1Cl	c1ccc(N=c2cc[nH]c3cc(-c4ccc(CN5CCCCC5)s4)ccc23)cc1||c1ccc(N=c2cc[nH]c3ccccc23)cc1
COc1ccc2c(=Nc3ccc(Cl)cc3Cl)c(C#N)c[nH]c2c1	COc1cc(N=c2c(C#N)c[nH]c3cc(-c4csc(CN5CCC(O)CC5)c4)ccc23)c(Cl)cc1Cl	c1ccc(N=c2cc[nH]c3cc(-c4csc(CN5CCCCC5)c4)ccc23)cc1||c1ccc(N=c2cc[nH]c3ccccc23)cc1
COc1ccc2c(=Nc3ccc(Cl)cc3Cl)c(C#N)c[nH]c2c1	COc1cc(N=c2c(C#N)c[nH]c3cc(-c4ccc(CN5CCCCC5)s4)ccc23)c(Cl)cc1Cl	c1ccc(N=c2cc[nH]c3cc(-c4ccc(CN5CCCCC5)s4)ccc23)cc1||c1ccc(N=c2cc[nH]c3ccccc23)cc1
COc1ccc2c(=Nc3ccc(Cl)cc3Cl)c(C#N)c[nH]c2c1	COc1cc(N=c2c(C#N)c[nH]c3cc(-c4coc(CN5CCN(C)CC5)c4)ccc23)c(Cl)cc1Cl	c1ccc(N=c2cc[nH]c3cc(-c4coc(CN5CCNCC5)c4)ccc23)cc1||c1ccc(N=c2cc[nH]c3ccccc23)cc1
COc1ccc2c(=Nc3ccc(Cl)cc3Cl)c(C#N)c[nH]c2c1	COc1cc(N=c2c(C#N)c[nH]c3cc(-c4ccc(CN5CCN(C)CC5)o4)ccc23)c(Cl)cc1Cl	c1ccc(N=c2cc[nH]c3cc(-c4ccc(CN5CCNCC5)o4)ccc23)cc1||c1ccc(N=c2cc[nH]c3ccccc23)cc1
COc1ccc2c(=Nc3ccc(Cl)cc3Cl)c(C#N)c[nH]c2c1	COc1cc(N=c2c(C#N)c[nH]c3cc(-c4csc(CN5CCN(C)CC5)c4)ccc23)c(Cl)cc1Cl	c1ccc(N=c2cc[nH]c3cc(-c4csc(CN5CCNCC5)c4)ccc23)cc1||c1ccc(N=c2cc[nH]c3ccccc23)cc1
COc1ccc2c(=Nc3ccc(Cl)cc3Cl)c(C#N)c[nH]c2c1	COc1cc(N=c2c(C#N)c[nH]c3cc(-c4ccc(CN5CCN(C)CC5)s4)ccc23)c(Cl)cc1Cl	c1ccc(N=c2cc[nH]c3cc(-c4ccc(CN5CCNCC5)s4)ccc23)cc1||c1ccc(N=c2cc[nH]c3ccccc23)cc1
COc1ccc2c(=Nc3ccc(Cl)cc3Cl)c(C#N)c[nH]c2c1	COc1cc(N=c2c(C#N)c[nH]c3cc(C#CCCN4CCN(C)CC4)c(OC)cc23)c(Cl)cc1Cl	C(#Cc1ccc2c(=Nc3ccccc3)cc[nH]c2c1)CCN1CCNCC1||c1ccc(N=c2cc[nH]c3ccccc23)cc1
COc1ccc2c(=Nc3ccc(Cl)cc3Cl)c(C#N)c[nH]c2c1	COc1cc(N=c2c(C#N)c[nH]c3cc(OCCCC4CCN(C)CC4)c(OC)cc23)c(Cl)cc1Cl	c1ccc(N=c2cc[nH]c3cc(OCCCC4CCNCC4)ccc23)cc1||c1ccc(N=c2cc[nH]c3ccccc23)cc1
COc1ccc2c(=Nc3ccc(Cl)cc3Cl)c(C#N)c[nH]c2c1	COc1cc(N=c2c(C#N)c[nH]c3cc(OCCCCCN4CCOCC4)c(OC)cc23)c(Cl)cc1Cl	c1ccc(N=c2cc[nH]c3cc(OCCCCCN4CCOCC4)ccc23)cc1||c1ccc(N=c2cc[nH]c3ccccc23)cc1
COc1ccc2c(=Nc3ccc(Cl)cc3Cl)c(C#N)c[nH]c2c1	COc1cc(N=c2c(C#N)c[nH]c3cc(OCCCN4CCCN(C)CC4)c(OC)cc23)c(Cl)cc1Cl	c1ccc(N=c2cc[nH]c3cc(OCCCN4CCCNCC4)ccc23)cc1||c1ccc(N=c2cc[nH]c3ccccc23)cc1
COc1ccc2c(=Nc3ccc(Cl)cc3Cl)c(C#N)c[nH]c2c1	CCN1CCN(CCCOc2cc3[nH]cc(C#N)c(=Nc4cc(OC)c(Cl)cc4Cl)c3cc2OC)CC1	c1ccc(N=c2cc[nH]c3cc(OCCCN4CCNCC4)ccc23)cc1||c1ccc(N=c2cc[nH]c3ccccc23)cc1
COc1ccc2c(=Nc3ccc(Cl)cc3Cl)c(C#N)c[nH]c2c1	COc1cc(N=c2c(C#N)c[nH]c3cc(OCCCNCCN4CCOCC4)c(OC)cc23)c(Cl)cc1Cl	c1ccc(N=c2cc[nH]c3cc(OCCCNCCN4CCOCC4)ccc23)cc1||c1ccc(N=c2cc[nH]c3ccccc23)cc1
COc1ccc2c(=Nc3ccc(Cl)cc3Cl)c(C#N)c[nH]c2c1	COc1cc(N=c2c(C#N)c[nH]c3cc(OCCCN4CCN(CCO)CC4)c(OC)cc23)c(Cl)cc1Cl	c1ccc(N=c2cc[nH]c3cc(OCCCN4CCNCC4)ccc23)cc1||c1ccc(N=c2cc[nH]c3ccccc23)cc1
COc1ccc2c(=Nc3ccc(Cl)cc3Cl)c(C#N)c[nH]c2c1	COc1cc(N=c2c(C#N)c[nH]c3cc(OCC4CCN(C)CC4)c(OC)cc23)c(C)cc1C	c1ccc(N=c2cc[nH]c3cc(OCC4CCNCC4)ccc23)cc1||c1ccc(N=c2cc[nH]c3ccccc23)cc1
COc1ccc2c(=Nc3ccc(Cl)cc3Cl)c(C#N)c[nH]c2c1	COc1cc(N=c2c(C#N)c[nH]c3cc(OCCCN4CCOCC4)c(OC)cc23)c(C)cc1C	c1ccc(N=c2cc[nH]c3cc(OCCCN4CCOCC4)ccc23)cc1||c1ccc(N=c2cc[nH]c3ccccc23)cc1
COc1ccc2c(=Nc3ccc(Cl)cc3Cl)c(C#N)c[nH]c2c1	COc1cc(N=c2c(C#N)c[nH]c3cc(C#Cc4ncccc4CN(C)C)c(OC)cc23)c(Cl)cc1Cl	C(#Cc1ccccn1)c1ccc2c(=Nc3ccccc3)cc[nH]c2c1||c1ccc(N=c2cc[nH]c3ccccc23)cc1
COc1ccc2c(=Nc3ccc(Cl)cc3Cl)c(C#N)c[nH]c2c1	COc1cc(N=c2c(C#N)c[nH]c3cc(-c4ccccc4CN4CCOCC4)ccc23)c(Cl)cc1Cl	c1ccc(N=c2cc[nH]c3cc(-c4ccccc4CN4CCOCC4)ccc23)cc1||c1ccc(N=c2cc[nH]c3ccccc23)cc1
COc1ccc2c(=Nc3ccc(Cl)cc3Cl)c(C#N)c[nH]c2c1	COc1cc(N=c2c(C#N)c[nH]c3cc(-c4ccc(CN5CCOCC5)cc4)ccc23)c(Cl)cc1Cl	c1ccc(N=c2cc[nH]c3cc(-c4ccc(CN5CCOCC5)cc4)ccc23)cc1||c1ccc(N=c2cc[nH]c3ccccc23)cc1
COc1ccc2c(=Nc3ccc(Cl)cc3Cl)c(C#N)c[nH]c2c1	COc1cc(N=c2c(C#N)c[nH]c3cc4cc(OC)c(OCCN5CCOCC5)cc4cc23)c(Cl)cc1Cl	c1ccc(N=c2cc[nH]c3cc4ccc(OCCN5CCOCC5)cc4cc23)cc1||c1ccc(N=c2cc[nH]c3ccccc23)cc1
COc1ccc2c(=Nc3ccc(Cl)cc3Cl)c(C#N)c[nH]c2c1	COc1cc(N=c2c(C#N)c[nH]c3cc4cc(OCCN5CCOCC5)c(OC)cc4cc23)c(Cl)cc1Cl	c1ccc(N=c2cc[nH]c3cc4cc(OCCN5CCOCC5)ccc4cc23)cc1||c1ccc(N=c2cc[nH]c3ccccc23)cc1
COc1ccc2c(=Nc3ccc(Cl)cc3Cl)c(C#N)c[nH]c2c1	COc1cc(N=c2c(C#N)c[nH]c3ccc(-c4ccc(CN5CCN(C)CC5)cn4)cc23)c(Cl)cc1Cl	c1ccc(N=c2cc[nH]c3ccc(-c4ccc(CN5CCNCC5)cn4)cc23)cc1||c1ccc(N=c2cc[nH]c3ccccc23)cc1
COc1ccc2c(=Nc3ccc(Cl)cc3Cl)c(C#N)c[nH]c2c1	COc1cc(N=c2c(C#N)c[nH]c3cc4cc(OCCN5CCOCC5)c(OC)cc4cc23)c(Cl)cc1F	c1ccc(N=c2cc[nH]c3cc4cc(OCCN5CCOCC5)ccc4cc23)cc1||c1ccc(N=c2cc[nH]c3ccccc23)cc1
COc1ccc2c(=Nc3ccc(Cl)cc3Cl)c(C#N)c[nH]c2c1	COc1cc(N=c2c(C#N)c[nH]c3cc(-c4coc(CN5CCN(C)CC5)c4)c(OC)cc23)c(Cl)cc1Cl	c1ccc(N=c2cc[nH]c3cc(-c4coc(CN5CCNCC5)c4)ccc23)cc1||c1ccc(N=c2cc[nH]c3ccccc23)cc1
COc1ccc2c(=Nc3ccc(Cl)cc3Cl)c(C#N)c[nH]c2c1	COc1cc(N=c2c(C#N)c[nH]c3cc(-c4ccc(CN5CCN(C)CC5)o4)c(OC)cc23)c(Cl)cc1Cl	c1ccc(N=c2cc[nH]c3cc(-c4ccc(CN5CCNCC5)o4)ccc23)cc1||c1ccc(N=c2cc[nH]c3ccccc23)cc1
COc1ccc2c(=Nc3ccc(Cl)cc3Cl)c(C#N)c[nH]c2c1	CCOc1cc2c(=Nc3cc(OC)c(Cl)cc3Cl)c(C#N)c[nH]c2cc1C#CCCN1CCN(C)CC1	C(#Cc1ccc2c(=Nc3ccccc3)cc[nH]c2c1)CCN1CCNCC1||c1ccc(N=c2cc[nH]c3ccccc23)cc1
COc1ccc2c(=Nc3ccc(Cl)cc3Cl)c(C#N)c[nH]c2c1	COc1cc(N=c2c(C#N)c[nH]c3cc(OCCCN4C[C@@H](C)N(C)[C@@H](C)C4)c(OC)cc23)c(Cl)cc1Cl	c1ccc(N=c2cc[nH]c3cc(OCCCN4CCNCC4)ccc23)cc1||c1ccc(N=c2cc[nH]c3ccccc23)cc1
COc1ccc2c(=Nc3ccc(Cl)cc3Cl)c(C#N)c[nH]c2c1	CCCN1CCN(CCCOc2cc3[nH]cc(C#N)c(=Nc4cc(OC)c(Cl)cc4Cl)c3cc2OC)CC1	c1ccc(N=c2cc[nH]c3cc(OCCCN4CCNCC4)ccc23)cc1||c1ccc(N=c2cc[nH]c3ccccc23)cc1
COc1ccc2c(=Nc3ccc(Cl)cc3Cl)c(C#N)c[nH]c2c1	COc1cc2c(=Nc3cc(OC)c(OC)c(OC)c3)c(C#N)c[nH]c2cc1OCCCN1CCN(C)CC1	c1ccc(N=c2cc[nH]c3cc(OCCCN4CCNCC4)ccc23)cc1||c1ccc(N=c2cc[nH]c3ccccc23)cc1
COc1ccc2c(=Nc3ccc(Cl)cc3Cl)c(C#N)c[nH]c2c1	COc1cc(N=c2c(C#N)c[nH]c3cc(-c4ccc(CCN5CCOCC5)cc4)ccc23)c(Cl)cc1Cl	c1ccc(N=c2cc[nH]c3cc(-c4ccc(CCN5CCOCC5)cc4)ccc23)cc1||c1ccc(N=c2cc[nH]c3ccccc23)cc1
COc1ccc2c(=Nc3ccc(Cl)cc3Cl)c(C#N)c[nH]c2c1	COc1cc(N=c2c(C#N)c[nH]c3cc(-c4ccc(CN5CCOCC5)cc4)c(OC)cc23)c(Cl)cc1Cl	c1ccc(N=c2cc[nH]c3cc(-c4ccc(CN5CCOCC5)cc4)ccc23)cc1||c1ccc(N=c2cc[nH]c3ccccc23)cc1
COc1ccc2c(=Nc3ccc(Cl)cc3Cl)c(C#N)c[nH]c2c1	COc1cc(N=c2c(C#N)c[nH]c3cc(-c4cccc(CN5CCN(C)CC5)c4)ccc23)c(Cl)cc1Cl	c1ccc(N=c2cc[nH]c3cc(-c4cccc(CN5CCNCC5)c4)ccc23)cc1||c1ccc(N=c2cc[nH]c3ccccc23)cc1
COc1ccc2c(=Nc3ccc(Cl)cc3Cl)c(C#N)c[nH]c2c1	COc1cc(N=c2c(C#N)c[nH]c3cc(-c4ccc(CN5CCN(C)CC5)cc4)ccc23)c(Cl)cc1Cl	c1ccc(N=c2cc[nH]c3cc(-c4ccc(CN5CCNCC5)cc4)ccc23)cc1||c1ccc(N=c2cc[nH]c3ccccc23)cc1
COc1ccc2c(=Nc3ccc(Cl)cc3Cl)c(C#N)c[nH]c2c1	COc1cc(N=c2c(C#N)c[nH]c3cc4cc(OC)c(OCCN5CCC(O)CC5)cc4cc23)c(Cl)cc1Cl	c1ccc(N=c2cc[nH]c3cc4ccc(OCCN5CCCCC5)cc4cc23)cc1||c1ccc(N=c2cc[nH]c3ccccc23)cc1
COc1ccc2c(=Nc3ccc(Cl)cc3Cl)c(C#N)c[nH]c2c1	COc1cc(N=c2c(C#N)c[nH]c3cc4cc(OCCN5CCC(O)CC5)c(OC)cc4cc23)c(Cl)cc1Cl	c1ccc(N=c2cc[nH]c3cc4cc(OCCN5CCCCC5)ccc4cc23)cc1||c1ccc(N=c2cc[nH]c3ccccc23)cc1
COc1ccc2c(=Nc3ccc(Cl)cc3Cl)c(C#N)c[nH]c2c1	COc1cc(N=c2c(C#N)c[nH]c3cc4cc(OC)c(OCCN5CCN(C)CC5)cc4cc23)c(Cl)cc1Cl	c1ccc(N=c2cc[nH]c3cc4ccc(OCCN5CCNCC5)cc4cc23)cc1||c1ccc(N=c2cc[nH]c3ccccc23)cc1
COc1ccc2c(=Nc3ccc(Cl)cc3Cl)c(C#N)c[nH]c2c1	COc1cc(N=c2c(C#N)c[nH]c3cc4cc(OCCN5CCN(C)CC5)c(OC)cc4cc23)c(Cl)cc1Cl	c1ccc(N=c2cc[nH]c3cc4cc(OCCN5CCNCC5)ccc4cc23)cc1||c1ccc(N=c2cc[nH]c3ccccc23)cc1
COc1ccc2c(=Nc3ccc(Cl)cc3Cl)c(C#N)c[nH]c2c1	COc1cc(N=c2c(C#N)c[nH]c3cc4cc(OC)c(OCCN5CCOCC5)cc4cc23)c(Cl)cc1C	c1ccc(N=c2cc[nH]c3cc4ccc(OCCN5CCOCC5)cc4cc23)cc1||c1ccc(N=c2cc[nH]c3ccccc23)cc1
COc1ccc2c(=Nc3ccc(Cl)cc3Cl)c(C#N)c[nH]c2c1	COc1cc(N=c2c(C#N)c[nH]c3cc4cc(OCCN5CCOCC5)c(OC)cc4cc23)c(Cl)cc1C	c1ccc(N=c2cc[nH]c3cc4cc(OCCN5CCOCC5)ccc4cc23)cc1||c1ccc(N=c2cc[nH]c3ccccc23)cc1
COc1ccc2c(=Nc3ccc(Cl)cc3Cl)c(C#N)c[nH]c2c1	COc1cc(N=c2c(C#N)c[nH]c3cc4cc(OC)c(OCCN5CCOCC5)cc4cc23)c(C)cc1Cl	c1ccc(N=c2cc[nH]c3cc4ccc(OCCN5CCOCC5)cc4cc23)cc1||c1ccc(N=c2cc[nH]c3ccccc23)cc1
COc1ccc2c(=Nc3ccc(Cl)cc3Cl)c(C#N)c[nH]c2c1	COc1cc(N=c2c(C#N)c[nH]c3cc4cc(OCCN5CCOCC5)c(OC)cc4cc23)c(C)cc1Cl	c1ccc(N=c2cc[nH]c3cc4cc(OCCN5CCOCC5)ccc4cc23)cc1||c1ccc(N=c2cc[nH]c3ccccc23)cc1
COc1ccc2c(=Nc3ccc(Cl)cc3Cl)c(C#N)c[nH]c2c1	COc1cc(N=c2c(C#N)c[nH]c3cc(-c4ccc(CCN5CCOCC5)cc4)c(OC)cc23)c(Cl)cc1Cl	c1ccc(N=c2cc[nH]c3cc(-c4ccc(CCN5CCOCC5)cc4)ccc23)cc1||c1ccc(N=c2cc[nH]c3ccccc23)cc1
COc1ccc2c(=Nc3ccc(Cl)cc3Cl)c(C#N)c[nH]c2c1	CCN1CCN(Cc2ccc(-c3ccc4c(=Nc5cc(OC)c(Cl)cc5Cl)c(C#N)c[nH]c4c3)cc2)CC1	c1ccc(N=c2cc[nH]c3cc(-c4ccc(CN5CCNCC5)cc4)ccc23)cc1||c1ccc(N=c2cc[nH]c3ccccc23)cc1
COc1ccc2c(=Nc3ccc(Cl)cc3Cl)c(C#N)c[nH]c2c1	COc1cc(N=c2c(C#N)c[nH]c3cc(-c4ccc(CN5CCN(CCO)CC5)cc4)ccc23)c(Cl)cc1Cl	c1ccc(N=c2cc[nH]c3cc(-c4ccc(CN5CCNCC5)cc4)ccc23)cc1||c1ccc(N=c2cc[nH]c3ccccc23)cc1
COc1ccc2c(=Nc3ccc(Cl)cc3Cl)c(C#N)c[nH]c2c1	COc1cc(N=c2c(C#N)c[nH]c3cc4cc(OCCN5CCC(O)CC5)c(OC)cc4cc23)c(Cl)cc1C	c1ccc(N=c2cc[nH]c3cc4cc(OCCN5CCCCC5)ccc4cc23)cc1||c1ccc(N=c2cc[nH]c3ccccc23)cc1
COc1ccc2c(=Nc3ccc(Cl)cc3Cl)c(C#N)c[nH]c2c1	COc1cc(N=c2c(C#N)c[nH]c3cc4cc(OC)c(OCCN5CCN(C)CC5)cc4cc23)c(C)cc1Cl	c1ccc(N=c2cc[nH]c3cc4ccc(OCCN5CCNCC5)cc4cc23)cc1||c1ccc(N=c2cc[nH]c3ccccc23)cc1
COc1ccc2c(=Nc3ccc(Cl)cc3Cl)c(C#N)c[nH]c2c1	COc1cc(N=c2c(C#N)c[nH]c3cc4cc(OCCN5CCN(C)CC5)c(OC)cc4cc23)c(C)cc1Cl	c1ccc(N=c2cc[nH]c3cc4cc(OCCN5CCNCC5)ccc4cc23)cc1||c1ccc(N=c2cc[nH]c3ccccc23)cc1
COc1ccc2c(=Nc3ccc(Cl)cc3Cl)c(C#N)c[nH]c2c1	N#Cc1c[nH]c2cc(OCCCN3CCOCC3)c(OCCCN3CCOCC3)cc2c1=Nc1ccc(Cl)cc1Cl	c1ccc(N=c2cc[nH]c3cc(OCCCN4CCOCC4)c(OCCCN4CCOCC4)cc23)cc1||c1ccc(N=c2cc[nH]c3ccccc23)cc1
COc1ccc2c(=Nc3ccc(Cl)cc3Cl)c(C#N)c[nH]c2c1	COc1cc(N=c2c(C#N)c[nH]c3cc(/C=C/c4ccc(-c5ccccc5)cc4)ccc23)c(Cl)cc1Cl	C(=Cc1ccc2c(=Nc3ccccc3)cc[nH]c2c1)c1ccc(-c2ccccc2)cc1||c1ccc(N=c2cc[nH]c3ccccc23)cc1
COc1ccc2c(=Nc3ccc(Cl)cc3Cl)c(C#N)c[nH]c2c1	CCN1CCN(CCc2ccc(-c3ccc4c(=Nc5cc(OC)c(Cl)cc5Cl)c(C#N)c[nH]c4c3)cc2)CC1	c1ccc(N=c2cc[nH]c3cc(-c4ccc(CCN5CCNCC5)cc4)ccc23)cc1||c1ccc(N=c2cc[nH]c3ccccc23)cc1
COc1ccc2c(=Nc3ccc(Cl)cc3Cl)c(C#N)c[nH]c2c1	CCN1CCN(Cc2ccc(-c3cc4[nH]cc(C#N)c(=Nc5cc(OC)c(Cl)cc5Cl)c4cc3OC)cc2)CC1	c1ccc(N=c2cc[nH]c3cc(-c4ccc(CN5CCNCC5)cc4)ccc23)cc1||c1ccc(N=c2cc[nH]c3ccccc23)cc1
COc1ccc2c(=Nc3ccc(Cl)cc3Cl)c(C#N)c[nH]c2c1	COc1cc(N=c2c(C#N)c[nH]c3cc(-c4coc(CN5CCN(c6ccccc6)CC5)c4)c(OC)cc23)c(Cl)cc1Cl	c1ccc(N=c2cc[nH]c3cc(-c4coc(CN5CCN(c6ccccc6)CC5)c4)ccc23)cc1||c1ccc(N=c2cc[nH]c3ccccc23)cc1
COc1ccc2[nH]cc(C#N)c(=Nc3ccc(Cl)cc3Cl)c2c1	COc1ccc(Cl)c(N=c2c(C#N)c[nH]c3cc4[nH]cnc4cc23)c1	c1ccc(N=c2cc[nH]c3cc4[nH]cnc4cc23)cc1||c1ccc(N=c2cc[nH]c3ccccc23)cc1
COc1ccc2[nH]cc(C#N)c(=Nc3ccc(Cl)cc3Cl)c2c1	COc1cc2[nH]cc(C#N)c(=Nc3ccc(Br)cc3Cl)c2cc1OC	c1ccc(N=c2cc[nH]c3ccccc23)cc1||c1ccc(N=c2cc[nH]c3ccccc23)cc1
COc1ccc2[nH]cc(C#N)c(=Nc3ccc(Cl)cc3Cl)c2c1	COc1cc2[nH]cc(C#N)c(=Nc3ccc(Cl)cc3Br)c2cc1OC	c1ccc(N=c2cc[nH]c3ccccc23)cc1||c1ccc(N=c2cc[nH]c3ccccc23)cc1
COc1ccc2[nH]cc(C#N)c(=Nc3ccc(Cl)cc3Cl)c2c1	COc1cc2[nH]cc(C#N)c(=Nc3ccc(Cl)cc3I)c2cc1OC	c1ccc(N=c2cc[nH]c3ccccc23)cc1||c1ccc(N=c2cc[nH]c3ccccc23)cc1
COc1ccc2[nH]cc(C#N)c(=Nc3ccc(Cl)cc3Cl)c2c1	COc1cc(N=c2c(C#N)c[nH]c3cc(OC)c(OC)cc23)c(Br)cc1Cl	c1ccc(N=c2cc[nH]c3ccccc23)cc1||c1ccc(N=c2cc[nH]c3ccccc23)cc1
COc1ccc2[nH]cc(C#N)c(=Nc3ccc(Cl)cc3Cl)c2c1	COc1cc(N=c2c(C#N)c[nH]c3cc(OC)c(OC)cc23)c(Cl)cc1Cl	c1ccc(N=c2cc[nH]c3ccccc23)cc1||c1ccc(N=c2cc[nH]c3ccccc23)cc1
COc1ccc2[nH]cc(C#N)c(=Nc3ccc(Cl)cc3Cl)c2c1	COc1ccc(Cl)c(N=c2c(C#N)c[nH]c3cc(OC)c(OC)cc23)c1	c1ccc(N=c2cc[nH]c3ccccc23)cc1||c1ccc(N=c2cc[nH]c3ccccc23)cc1
COc1ccc2[nH]cc(C#N)c(=Nc3ccc(Cl)cc3Cl)c2c1	CCOc1cc2[nH]cc(C#N)c(=Nc3ccc(Cl)cc3Cl)c2cc1OCC	c1ccc(N=c2cc[nH]c3ccccc23)cc1||c1ccc(N=c2cc[nH]c3ccccc23)cc1
COc1ccc2[nH]cc(C#N)c(=Nc3ccc(Cl)cc3Cl)c2c1	COCCOc1cc2[nH]cc(C#N)c(=Nc3ccc(Cl)cc3Cl)c2cc1OC	c1ccc(N=c2cc[nH]c3ccccc23)cc1||c1ccc(N=c2cc[nH]c3ccccc23)cc1
COc1ccc2[nH]cc(C#N)c(=Nc3ccc(Cl)cc3Cl)c2c1	COc1cc(N=c2c(C#N)c[nH]c3cc(OC)c(OC)cc23)c(Cl)cc1C	c1ccc(N=c2cc[nH]c3ccccc23)cc1||c1ccc(N=c2cc[nH]c3ccccc23)cc1
COc1ccc2[nH]cc(C#N)c(=Nc3ccc(Cl)cc3Cl)c2c1	COCCOc1cc2[nH]cc(C#N)c(=Nc3cc(OC)c(Cl)cc3Cl)c2cc1OC	c1ccc(N=c2cc[nH]c3ccccc23)cc1||c1ccc(N=c2cc[nH]c3ccccc23)cc1
COc1ccc2[nH]cc(C#N)c(=Nc3ccc(Cl)cc3Cl)c2c1	COc1cc(N=c2c(C#N)c[nH]c3cc(OC)c(OC)cc23)c(C)cc1C	c1ccc(N=c2cc[nH]c3ccccc23)cc1||c1ccc(N=c2cc[nH]c3ccccc23)cc1
COc1ccc2[nH]cc(C#N)c(=Nc3ccc(Cl)cc3Cl)c2c1	COc1cc(N=c2c(C#N)c[nH]c3cc(/C=C/n4ccnc4)ccc23)c(Cl)cc1Cl	C(=Cn1ccnc1)c1ccc2c(=Nc3ccccc3)cc[nH]c2c1||c1ccc(N=c2cc[nH]c3ccccc23)cc1
COc1ccc2[nH]cc(C#N)c(=Nc3ccc(Cl)cc3Cl)c2c1	COCCOc1cc2[nH]cc(C#N)c(=Nc3ccc(Cl)cc3Cl)c2cc1OCCOC	c1ccc(N=c2cc[nH]c3ccccc23)cc1||c1ccc(N=c2cc[nH]c3ccccc23)cc1
COc1ccc2[nH]cc(C#N)c(=Nc3ccc(Cl)cc3Cl)c2c1	COc1cc(N=c2c(C#N)c[nH]c3cc(/C=C/n4ccnc4)c(OC)cc23)c(Cl)cc1Cl	C(=Cn1ccnc1)c1ccc2c(=Nc3ccccc3)cc[nH]c2c1||c1ccc(N=c2cc[nH]c3ccccc23)cc1
COc1ccc2[nH]cc(C#N)c(=Nc3ccc(Cl)cc3Cl)c2c1	COc1cc(N=c2c(C#N)c[nH]c3cc(OCCCn4ccnn4)c(OC)cc23)c(Cl)cc1Cl	c1ccc(N=c2cc[nH]c3cc(OCCCn4ccnn4)ccc23)cc1||c1ccc(N=c2cc[nH]c3ccccc23)cc1
COc1ccc2[nH]cc(C#N)c(=Nc3ccc(Cl)cc3Cl)c2c1	COc1cc(N=c2c(C#N)c[nH]c3cc(OCCCn4nccn4)c(OC)cc23)c(Cl)cc1Cl	c1ccc(N=c2cc[nH]c3cc(OCCCn4nccn4)ccc23)cc1||c1ccc(N=c2cc[nH]c3ccccc23)cc1
COc1ccc2[nH]cc(C#N)c(=Nc3ccc(Cl)cc3Cl)c2c1	COCCOc1cc2[nH]cc(C#N)c(=Nc3cc(OC)c(Cl)cc3Cl)c2cc1OCCOC	c1ccc(N=c2cc[nH]c3ccccc23)cc1||c1ccc(N=c2cc[nH]c3ccccc23)cc1
COc1ccc2[nH]cc(C#N)c(=Nc3ccc(Cl)cc3Cl)c2c1	COCCOc1cc2[nH]cc(C#N)c(=Nc3cc(OC)c(OC)c(OC)c3)c2cc1OC	c1ccc(N=c2cc[nH]c3ccccc23)cc1||c1ccc(N=c2cc[nH]c3ccccc23)cc1
COc1ccc2[nH]cc(C#N)c(=Nc3ccc(Cl)cc3Cl)c2c1	COc1cc(N=c2c(C#N)c[nH]c3cc(/C=C/c4cccnc4)ccc23)c(Cl)cc1Cl	C(=Cc1ccc2c(=Nc3ccccc3)cc[nH]c2c1)c1cccnc1||c1ccc(N=c2cc[nH]c3ccccc23)cc1
COc1ccc2[nH]cc(C#N)c(=Nc3ccc(Cl)cc3Cl)c2c1	COc1cc(N=c2c(C#N)c[nH]c3cc(/C=C/c4ccccn4)ccc23)c(Cl)cc1Cl	C(=Cc1ccccn1)c1ccc2c(=Nc3ccccc3)cc[nH]c2c1||c1ccc(N=c2cc[nH]c3ccccc23)cc1
COc1ccc2[nH]cc(C#N)c(=Nc3ccc(Cl)cc3Cl)c2c1	COc1cc(N=c2c(C#N)c[nH]c3cc(/C=C/c4ccncc4)ccc23)c(Cl)cc1Cl	C(=Cc1ccc2c(=Nc3ccccc3)cc[nH]c2c1)c1ccncc1||c1ccc(N=c2cc[nH]c3ccccc23)cc1
COc1ccc2[nH]cc(C#N)c(=Nc3ccc(Cl)cc3Cl)c2c1	COc1cc(N=c2c(C#N)c[nH]c3cc(/C=C/c4cc[n+]([O-])cc4)ccc23)c(Cl)cc1Cl	C(=Cc1ccc2c(=Nc3ccccc3)cc[nH]c2c1)c1cc[nH+]cc1||c1ccc(N=c2cc[nH]c3ccccc23)cc1
COc1ccc2[nH]cc(C#N)c(=Nc3ccc(Cl)cc3Cl)c2c1	COc1cc(N=c2c(C#N)c[nH]c3cc(/C=C/c4cnccn4)c(OC)cc23)c(Cl)cc1Cl	C(=Cc1cnccn1)c1ccc2c(=Nc3ccccc3)cc[nH]c2c1||c1ccc(N=c2cc[nH]c3ccccc23)cc1
COc1ccc2[nH]cc(C#N)c(=Nc3ccc(Cl)cc3Cl)c2c1	COc1ccc(Cl)c(N=c2c(C#N)c[nH]c3cc(/C=C/c4ccncc4)ccc23)c1	C(=Cc1ccc2c(=Nc3ccccc3)cc[nH]c2c1)c1ccncc1||c1ccc(N=c2cc[nH]c3ccccc23)cc1
COc1ccc2[nH]cc(C#N)c(=Nc3ccc(Cl)cc3Cl)c2c1	COc1cc(N=c2c(C#N)c[nH]c3cc(OCCCn4ccnc4)c(OC)cc23)c(Cl)cc1Cl	c1ccc(N=c2cc[nH]c3cc(OCCCn4ccnc4)ccc23)cc1||c1ccc(N=c2cc[nH]c3ccccc23)cc1
COc1ccc2[nH]cc(C#N)c(=Nc3ccc(Cl)cc3Cl)c2c1	COc1cc(N=c2c(C#N)c[nH]c3cc(C#CCCN(C)C)c(OC)cc23)c(Cl)cc1Cl	c1ccc(N=c2cc[nH]c3ccccc23)cc1||c1ccc(N=c2cc[nH]c3ccccc23)cc1
COc1ccc2[nH]cc(C#N)c(=Nc3ccc(Cl)cc3Cl)c2c1	COc1cc2c(=Nc3ccc(Cl)cc3Cl)c(C#N)c[nH]c2cc1OCC1CCN(C)CC1	c1ccc(N=c2cc[nH]c3cc(OCC4CCNCC4)ccc23)cc1||c1ccc(N=c2cc[nH]c3ccccc23)cc1
COc1ccc2[nH]cc(C#N)c(=Nc3ccc(Cl)cc3Cl)c2c1	COc1cc2c(=Nc3ccc(Cl)cc3Cl)c(C#N)c[nH]c2cc1OCCCN1CCOCC1	c1ccc(N=c2cc[nH]c3cc(OCCCN4CCOCC4)ccc23)cc1||c1ccc(N=c2cc[nH]c3ccccc23)cc1
COc1ccc2[nH]cc(C#N)c(=Nc3ccc(Cl)cc3Cl)c2c1	COc1cc(N=c2c(C#N)c[nH]c3cc(OCCN4CCOCC4)c(OC)cc23)c(Cl)cc1Cl	c1ccc(N=c2cc[nH]c3cc(OCCN4CCOCC4)ccc23)cc1||c1ccc(N=c2cc[nH]c3ccccc23)cc1
COc1ccc2[nH]cc(C#N)c(=Nc3ccc(Cl)cc3Cl)c2c1	COc1cc(N=c2c(C#N)c[nH]c3cc(C#Cc4cccnc4)c(OC)cc23)c(Cl)cc1Cl	C(#Cc1ccc2c(=Nc3ccccc3)cc[nH]c2c1)c1cccnc1||c1ccc(N=c2cc[nH]c3ccccc23)cc1
COc1ccc2[nH]cc(C#N)c(=Nc3ccc(Cl)cc3Cl)c2c1	COc1cc(N=c2c(C#N)c[nH]c3cc(/C=C/c4ccncc4)c(OC)cc23)c(Cl)cc1Cl	C(=Cc1ccc2c(=Nc3ccccc3)cc[nH]c2c1)c1ccncc1||c1ccc(N=c2cc[nH]c3ccccc23)cc1
COc1ccc2[nH]cc(C#N)c(=Nc3ccc(Cl)cc3Cl)c2c1	COc1cc(N=c2c(C#N)c[nH]c3cc(/C=C/c4cccnc4)c(OC)cc23)c(Cl)cc1Cl	C(=Cc1ccc2c(=Nc3ccccc3)cc[nH]c2c1)c1cccnc1||c1ccc(N=c2cc[nH]c3ccccc23)cc1
COc1ccc2[nH]cc(C#N)c(=Nc3ccc(Cl)cc3Cl)c2c1	COc1cc(N=c2c(C#N)c[nH]c3cc(/C=C/c4cc[n+]([O-])cc4)c(OC)cc23)c(Cl)cc1Cl	C(=Cc1ccc2c(=Nc3ccccc3)cc[nH]c2c1)c1cc[nH+]cc1||c1ccc(N=c2cc[nH]c3ccccc23)cc1
COc1ccc2[nH]cc(C#N)c(=Nc3ccc(Cl)cc3Cl)c2c1	COc1ccc(Cl)c(N=c2c(C#N)c[nH]c3cc(/C=C/c4ccncc4)c(OC)cc23)c1	C(=Cc1ccc2c(=Nc3ccccc3)cc[nH]c2c1)c1ccncc1||c1ccc(N=c2cc[nH]c3ccccc23)cc1
COc1ccc2[nH]cc(C#N)c(=Nc3ccc(Cl)cc3Cl)c2c1	COc1cc(N=c2c(C#N)c[nH]c3cc(-c4coc(CN(C)C)c4)c(OC)cc23)c(Cl)cc1Cl	c1ccc(N=c2cc[nH]c3cc(-c4ccoc4)ccc23)cc1||c1ccc(N=c2cc[nH]c3ccccc23)cc1
COc1ccc2[nH]cc(C#N)c(=Nc3ccc(Cl)cc3Cl)c2c1	COc1cc(N=c2c(C#N)c[nH]c3cc(OCCCN4CCOCC4)c(OC)cc23)c(Br)cc1Cl	c1ccc(N=c2cc[nH]c3cc(OCCCN4CCOCC4)ccc23)cc1||c1ccc(N=c2cc[nH]c3ccccc23)cc1
COc1ccc2[nH]cc(C#N)c(=Nc3ccc(Cl)cc3Cl)c2c1	COc1cc(N=c2c(C#N)c[nH]c3cc(OCC4CCN(C)CC4)c(OC)cc23)c(Cl)cc1Cl	c1ccc(N=c2cc[nH]c3cc(OCC4CCNCC4)ccc23)cc1||c1ccc(N=c2cc[nH]c3ccccc23)cc1
COc1ccc2[nH]cc(C#N)c(=Nc3ccc(Cl)cc3Cl)c2c1	COc1cc(N=c2c(C#N)c[nH]c3cc(OCC4CCCN(C)C4)c(OC)cc23)c(Cl)cc1Cl	c1ccc(N=c2cc[nH]c3cc(OCC4CCCNC4)ccc23)cc1||c1ccc(N=c2cc[nH]c3ccccc23)cc1
COc1ccc2[nH]cc(C#N)c(=Nc3ccc(Cl)cc3Cl)c2c1	COc1cc2c(=Nc3ccc(Cl)cc3Cl)c(C#N)c[nH]c2cc1OCCCN1CCC(O)CC1	c1ccc(N=c2cc[nH]c3cc(OCCCN4CCCCC4)ccc23)cc1||c1ccc(N=c2cc[nH]c3ccccc23)cc1
COc1ccc2[nH]cc(C#N)c(=Nc3ccc(Cl)cc3Cl)c2c1	COc1cc(N=c2c(C#N)c[nH]c3cc(OC)c(OCCCN4CCOCC4)cc23)c(Cl)cc1Cl	c1ccc(N=c2cc[nH]c3ccc(OCCCN4CCOCC4)cc23)cc1||c1ccc(N=c2cc[nH]c3ccccc23)cc1
COc1ccc2[nH]cc(C#N)c(=Nc3ccc(Cl)cc3Cl)c2c1	COc1cc(N=c2c(C#N)c[nH]c3cc(OCCCN4CCOCC4)c(OC)cc23)c(Cl)cc1Cl	c1ccc(N=c2cc[nH]c3cc(OCCCN4CCOCC4)ccc23)cc1||c1ccc(N=c2cc[nH]c3ccccc23)cc1
COc1ccc2[nH]cc(C#N)c(=Nc3ccc(Cl)cc3Cl)c2c1	COc1cc2c(=Nc3ccc(Cl)cc3Cl)c(C#N)c[nH]c2cc1OCCCN1CCN(C)CC1	c1ccc(N=c2cc[nH]c3cc(OCCCN4CCNCC4)ccc23)cc1||c1ccc(N=c2cc[nH]c3ccccc23)cc1
COc1ccc2[nH]cc(C#N)c(=Nc3ccc(Cl)cc3Cl)c2c1	COc1cc(N=c2c(C#N)c[nH]c3cc(OCCCN4CCNCC4)c(OC)cc23)c(Cl)cc1Cl	c1ccc(N=c2cc[nH]c3cc(OCCCN4CCNCC4)ccc23)cc1||c1ccc(N=c2cc[nH]c3ccccc23)cc1
COc1ccc2[nH]cc(C#N)c(=Nc3ccc(Cl)cc3Cl)c2c1	COc1ccc(Cl)c(N=c2c(C#N)c[nH]c3cc(OCC4CCN(C)CC4)c(OC)cc23)c1	c1ccc(N=c2cc[nH]c3cc(OCC4CCNCC4)ccc23)cc1||c1ccc(N=c2cc[nH]c3ccccc23)cc1
COc1ccc2[nH]cc(C#N)c(=Nc3ccc(Cl)cc3Cl)c2c1	COc1ccc(Cl)c(N=c2c(C#N)c[nH]c3cc(OCCCN4CCOCC4)c(OC)cc23)c1	c1ccc(N=c2cc[nH]c3cc(OCCCN4CCOCC4)ccc23)cc1||c1ccc(N=c2cc[nH]c3ccccc23)cc1
COc1ccc2[nH]cc(C#N)c(=Nc3ccc(Cl)cc3Cl)c2c1	COc1cc2c(=Nc3ccc4[nH]c(=N)sc4c3)c(C#N)c[nH]c2cc1OCCCN1CCNCC1	N=c1[nH]c2ccc(N=c3cc[nH]c4cc(OCCCN5CCNCC5)ccc34)cc2s1||c1ccc(N=c2cc[nH]c3ccccc23)cc1
COc1ccc2[nH]cc(C#N)c(=Nc3ccc(Cl)cc3Cl)c2c1	COCCOc1cc2[nH]cc(C#N)c(=Nc3cc(OC)c(OC)c(OC)c3)c2cc1OCCOC	c1ccc(N=c2cc[nH]c3ccccc23)cc1||c1ccc(N=c2cc[nH]c3ccccc23)cc1
COc1ccc2[nH]cc(C#N)c(=Nc3ccc(Cl)cc3Cl)c2c1	COc1cc(N=c2c(C#N)c[nH]c3cc(C#CCCN4CCOCC4)c(OC)cc23)c(Cl)cc1Cl	C(#Cc1ccc2c(=Nc3ccccc3)cc[nH]c2c1)CCN1CCOCC1||c1ccc(N=c2cc[nH]c3ccccc23)cc1
COc1ccc2[nH]cc(C#N)c(=Nc3ccc(Cl)cc3Cl)c2c1	COc1cc2c(=Nc3ccc(Cl)cc3Cl)c(C#N)c[nH]c2cc1C#CCCN1CCN(C)CC1	C(#Cc1ccc2c(=Nc3ccccc3)cc[nH]c2c1)CCN1CCNCC1||c1ccc(N=c2cc[nH]c3ccccc23)cc1
COc1ccc2[nH]cc(C#N)c(=Nc3ccc(Cl)cc3Cl)c2c1	COc1cc(N=c2c(C#N)c[nH]c3cc(C#CCCN4CCN(C)CC4)ccc23)c(Cl)cc1Cl	C(#Cc1ccc2c(=Nc3ccccc3)cc[nH]c2c1)CCN1CCNCC1||c1ccc(N=c2cc[nH]c3ccccc23)cc1
COc1ccc2[nH]cc(C#N)c(=Nc3ccc(Cl)cc3Cl)c2c1	COc1cc(N=c2c(C#N)c[nH]c3cc(C#CCN4CCN(C)CC4)c(OC)cc23)c(Cl)cc1Cl	C(#Cc1ccc2c(=Nc3ccccc3)cc[nH]c2c1)CN1CCNCC1||c1ccc(N=c2cc[nH]c3ccccc23)cc1
COc1ccc2[nH]cc(C#N)c(=Nc3ccc(Cl)cc3Cl)c2c1	COc1cc(N=c2c(C#N)c[nH]c3cc(C#CCCN4CCNCC4)c(OC)cc23)c(Cl)cc1Cl	C(#Cc1ccc2c(=Nc3ccccc3)cc[nH]c2c1)CCN1CCNCC1||c1ccc(N=c2cc[nH]c3ccccc23)cc1
COc1ccc2[nH]cc(C#N)c(=Nc3ccc(Cl)cc3Cl)c2c1	COc1cc(N=c2c(C#N)c[nH]c3cc(OCCC4CCN(C)CC4)c(OC)cc23)c(Cl)cc1Cl	c1ccc(N=c2cc[nH]c3cc(OCCC4CCNCC4)ccc23)cc1||c1ccc(N=c2cc[nH]c3ccccc23)cc1
COc1ccc2[nH]cc(C#N)c(=Nc3ccc(Cl)cc3Cl)c2c1	COc1cc(N=c2c(C#N)c[nH]c3cc(OCCCN4CCCCC4)c(OC)cc23)c(Cl)cc1Cl	c1ccc(N=c2cc[nH]c3cc(OCCCN4CCCCC4)ccc23)cc1||c1ccc(N=c2cc[nH]c3ccccc23)cc1
COc1ccc2[nH]cc(C#N)c(=Nc3ccc(Cl)cc3Cl)c2c1	COc1cc(N=c2c(C#N)c[nH]c3cc(OCCCCN4CCOCC4)c(OC)cc23)c(Cl)cc1Cl	c1ccc(N=c2cc[nH]c3cc(OCCCCN4CCOCC4)ccc23)cc1||c1ccc(N=c2cc[nH]c3ccccc23)cc1
COc1ccc2[nH]cc(C#N)c(=Nc3ccc(Cl)cc3Cl)c2c1	COc1cc(N=c2c(C#N)c[nH]c3cc(OCCCN4CCC(O)CC4)c(OC)cc23)c(Cl)cc1Cl	c1ccc(N=c2cc[nH]c3cc(OCCCN4CCCCC4)ccc23)cc1||c1ccc(N=c2cc[nH]c3ccccc23)cc1
COc1ccc2[nH]cc(C#N)c(=Nc3ccc(Cl)cc3Cl)c2c1	COc1cc(N=c2c(C#N)c[nH]c3cc(OCCCN4CCN(C)CC4)c(OC)cc23)c(Cl)cc1Cl	c1ccc(N=c2cc[nH]c3cc(OCCCN4CCNCC4)ccc23)cc1||c1ccc(N=c2cc[nH]c3ccccc23)cc1
COc1ccc2[nH]cc(C#N)c(=Nc3ccc(Cl)cc3Cl)c2c1	COc1cc(N=c2c(C#N)c[nH]c3cc(OCCCN4CCOCC4)c(OC)cc23)c(Cl)cc1C	c1ccc(N=c2cc[nH]c3cc(OCCCN4CCOCC4)ccc23)cc1||c1ccc(N=c2cc[nH]c3ccccc23)cc1
COc1ccc2[nH]cc(C#N)c(=Nc3ccc(Cl)cc3Cl)c2c1	COc1cc(N=c2c(C#N)c[nH]c3cc(OCCCN4CCOCC4)c(OC)cc23)c(C)cc1Cl	c1ccc(N=c2cc[nH]c3cc(OCCCN4CCOCC4)ccc23)cc1||c1ccc(N=c2cc[nH]c3ccccc23)cc1
COc1ccc2[nH]cc(C#N)c(=Nc3ccc(Cl)cc3Cl)c2c1	COc1ccc(C)c(N=c2c(C#N)c[nH]c3cc(OCC4CCN(C)CC4)c(OC)cc23)c1	c1ccc(N=c2cc[nH]c3cc(OCC4CCNCC4)ccc23)cc1||c1ccc(N=c2cc[nH]c3ccccc23)cc1
COc1ccc2[nH]cc(C#N)c(=Nc3ccc(Cl)cc3Cl)c2c1	COc1cc(N=c2c(C#N)c[nH]c3cc(OCCCN(C)CCN(C)C)c(OC)cc23)c(Cl)cc1Cl	c1ccc(N=c2cc[nH]c3ccccc23)cc1||c1ccc(N=c2cc[nH]c3ccccc23)cc1
COc1ccc2[nH]cc(C#N)c(=Nc3ccc(Cl)cc3Cl)c2c1	COc1cc(N=c2c(C#N)c[nH]c3cc(-c4ccc(CN5CCC(O)CC5)s4)ccc23)c(Cl)cc1Cl	c1ccc(N=c2cc[nH]c3cc(-c4ccc(CN5CCCCC5)s4)ccc23)cc1||c1ccc(N=c2cc[nH]c3ccccc23)cc1
COc1ccc2[nH]cc(C#N)c(=Nc3ccc(Cl)cc3Cl)c2c1	COc1cc(N=c2c(C#N)c[nH]c3cc(-c4csc(CN5CCC(O)CC5)c4)ccc23)c(Cl)cc1Cl	c1ccc(N=c2cc[nH]c3cc(-c4csc(CN5CCCCC5)c4)ccc23)cc1||c1ccc(N=c2cc[nH]c3ccccc23)cc1
COc1ccc2[nH]cc(C#N)c(=Nc3ccc(Cl)cc3Cl)c2c1	COc1cc(N=c2c(C#N)c[nH]c3cc(-c4ccc(CN5CCCCC5)s4)ccc23)c(Cl)cc1Cl	c1ccc(N=c2cc[nH]c3cc(-c4ccc(CN5CCCCC5)s4)ccc23)cc1||c1ccc(N=c2cc[nH]c3ccccc23)cc1
COc1ccc2[nH]cc(C#N)c(=Nc3ccc(Cl)cc3Cl)c2c1	COc1cc(N=c2c(C#N)c[nH]c3cc(-c4coc(CN5CCN(C)CC5)c4)ccc23)c(Cl)cc1Cl	c1ccc(N=c2cc[nH]c3cc(-c4coc(CN5CCNCC5)c4)ccc23)cc1||c1ccc(N=c2cc[nH]c3ccccc23)cc1
COc1ccc2[nH]cc(C#N)c(=Nc3ccc(Cl)cc3Cl)c2c1	COc1cc(N=c2c(C#N)c[nH]c3cc(-c4ccc(CN5CCN(C)CC5)o4)ccc23)c(Cl)cc1Cl	c1ccc(N=c2cc[nH]c3cc(-c4ccc(CN5CCNCC5)o4)ccc23)cc1||c1ccc(N=c2cc[nH]c3ccccc23)cc1
COc1ccc2[nH]cc(C#N)c(=Nc3ccc(Cl)cc3Cl)c2c1	COc1cc(N=c2c(C#N)c[nH]c3cc(-c4csc(CN5CCN(C)CC5)c4)ccc23)c(Cl)cc1Cl	c1ccc(N=c2cc[nH]c3cc(-c4csc(CN5CCNCC5)c4)ccc23)cc1||c1ccc(N=c2cc[nH]c3ccccc23)cc1
COc1ccc2[nH]cc(C#N)c(=Nc3ccc(Cl)cc3Cl)c2c1	COc1cc(N=c2c(C#N)c[nH]c3cc(-c4ccc(CN5CCN(C)CC5)s4)ccc23)c(Cl)cc1Cl	c1ccc(N=c2cc[nH]c3cc(-c4ccc(CN5CCNCC5)s4)ccc23)cc1||c1ccc(N=c2cc[nH]c3ccccc23)cc1
COc1ccc2[nH]cc(C#N)c(=Nc3ccc(Cl)cc3Cl)c2c1	COc1cc(N=c2c(C#N)c[nH]c3cc(C#CCCN4CCN(C)CC4)c(OC)cc23)c(Cl)cc1Cl	C(#Cc1ccc2c(=Nc3ccccc3)cc[nH]c2c1)CCN1CCNCC1||c1ccc(N=c2cc[nH]c3ccccc23)cc1
COc1ccc2[nH]cc(C#N)c(=Nc3ccc(Cl)cc3Cl)c2c1	COc1cc(N=c2c(C#N)c[nH]c3cc(OCCCC4CCN(C)CC4)c(OC)cc23)c(Cl)cc1Cl	c1ccc(N=c2cc[nH]c3cc(OCCCC4CCNCC4)ccc23)cc1||c1ccc(N=c2cc[nH]c3ccccc23)cc1
COc1ccc2[nH]cc(C#N)c(=Nc3ccc(Cl)cc3Cl)c2c1	COc1cc(N=c2c(C#N)c[nH]c3cc(OCCCCCN4CCOCC4)c(OC)cc23)c(Cl)cc1Cl	c1ccc(N=c2cc[nH]c3cc(OCCCCCN4CCOCC4)ccc23)cc1||c1ccc(N=c2cc[nH]c3ccccc23)cc1
COc1ccc2[nH]cc(C#N)c(=Nc3ccc(Cl)cc3Cl)c2c1	COc1cc(N=c2c(C#N)c[nH]c3cc(OCCCN4CCCN(C)CC4)c(OC)cc23)c(Cl)cc1Cl	c1ccc(N=c2cc[nH]c3cc(OCCCN4CCCNCC4)ccc23)cc1||c1ccc(N=c2cc[nH]c3ccccc23)cc1
COc1ccc2[nH]cc(C#N)c(=Nc3ccc(Cl)cc3Cl)c2c1	CCN1CCN(CCCOc2cc3[nH]cc(C#N)c(=Nc4cc(OC)c(Cl)cc4Cl)c3cc2OC)CC1	c1ccc(N=c2cc[nH]c3cc(OCCCN4CCNCC4)ccc23)cc1||c1ccc(N=c2cc[nH]c3ccccc23)cc1
COc1ccc2[nH]cc(C#N)c(=Nc3ccc(Cl)cc3Cl)c2c1	COc1cc(N=c2c(C#N)c[nH]c3cc(OCCCNCCN4CCOCC4)c(OC)cc23)c(Cl)cc1Cl	c1ccc(N=c2cc[nH]c3cc(OCCCNCCN4CCOCC4)ccc23)cc1||c1ccc(N=c2cc[nH]c3ccccc23)cc1
COc1ccc2[nH]cc(C#N)c(=Nc3ccc(Cl)cc3Cl)c2c1	COc1cc(N=c2c(C#N)c[nH]c3cc(OCCCN4CCN(CCO)CC4)c(OC)cc23)c(Cl)cc1Cl	c1ccc(N=c2cc[nH]c3cc(OCCCN4CCNCC4)ccc23)cc1||c1ccc(N=c2cc[nH]c3ccccc23)cc1
COc1ccc2[nH]cc(C#N)c(=Nc3ccc(Cl)cc3Cl)c2c1	COc1cc(N=c2c(C#N)c[nH]c3cc(OCC4CCN(C)CC4)c(OC)cc23)c(C)cc1C	c1ccc(N=c2cc[nH]c3cc(OCC4CCNCC4)ccc23)cc1||c1ccc(N=c2cc[nH]c3ccccc23)cc1
COc1ccc2[nH]cc(C#N)c(=Nc3ccc(Cl)cc3Cl)c2c1	COc1cc(N=c2c(C#N)c[nH]c3cc(OCCCN4CCOCC4)c(OC)cc23)c(C)cc1C	c1ccc(N=c2cc[nH]c3cc(OCCCN4CCOCC4)ccc23)cc1||c1ccc(N=c2cc[nH]c3ccccc23)cc1
COc1ccc2[nH]cc(C#N)c(=Nc3ccc(Cl)cc3Cl)c2c1	COc1cc(N=c2c(C#N)c[nH]c3cc(-c4ccccc4CN4CCOCC4)ccc23)c(Cl)cc1Cl	c1ccc(N=c2cc[nH]c3cc(-c4ccccc4CN4CCOCC4)ccc23)cc1||c1ccc(N=c2cc[nH]c3ccccc23)cc1
COc1ccc2[nH]cc(C#N)c(=Nc3ccc(Cl)cc3Cl)c2c1	COc1cc(N=c2c(C#N)c[nH]c3cc(-c4cccc(CN5CCOCC5)c4)ccc23)c(Cl)cc1Cl	c1ccc(N=c2cc[nH]c3cc(-c4cccc(CN5CCOCC5)c4)ccc23)cc1||c1ccc(N=c2cc[nH]c3ccccc23)cc1
COc1ccc2[nH]cc(C#N)c(=Nc3ccc(Cl)cc3Cl)c2c1	COc1cc(N=c2c(C#N)c[nH]c3cc(-c4ccc(CN5CCOCC5)cc4)ccc23)c(Cl)cc1Cl	c1ccc(N=c2cc[nH]c3cc(-c4ccc(CN5CCOCC5)cc4)ccc23)cc1||c1ccc(N=c2cc[nH]c3ccccc23)cc1
COc1ccc2[nH]cc(C#N)c(=Nc3ccc(Cl)cc3Cl)c2c1	COc1cc(N=c2c(C#N)c[nH]c3cc(/C=C/c4cccc(CN(C)C)n4)c(OC)cc23)c(Cl)cc1Cl	C(=Cc1ccccn1)c1ccc2c(=Nc3ccccc3)cc[nH]c2c1||c1ccc(N=c2cc[nH]c3ccccc23)cc1
COc1ccc2[nH]cc(C#N)c(=Nc3ccc(Cl)cc3Cl)c2c1	COc1cc(N=c2c(C#N)c[nH]c3cc4cc(OC)c(OCCN5CCOCC5)cc4cc23)c(Cl)cc1Cl	c1ccc(N=c2cc[nH]c3cc4ccc(OCCN5CCOCC5)cc4cc23)cc1||c1ccc(N=c2cc[nH]c3ccccc23)cc1
COc1ccc2[nH]cc(C#N)c(=Nc3ccc(Cl)cc3Cl)c2c1	COc1cc(N=c2c(C#N)c[nH]c3cc4cc(OCCN5CCOCC5)c(OC)cc4cc23)c(Cl)cc1Cl	c1ccc(N=c2cc[nH]c3cc4cc(OCCN5CCOCC5)ccc4cc23)cc1||c1ccc(N=c2cc[nH]c3ccccc23)cc1
COc1ccc2[nH]cc(C#N)c(=Nc3ccc(Cl)cc3Cl)c2c1	COc1cc(N=c2c(C#N)c[nH]c3cc4cc(OCCN5CCOCC5)c(OC)cc4cc23)c(Cl)cc1F	c1ccc(N=c2cc[nH]c3cc4cc(OCCN5CCOCC5)ccc4cc23)cc1||c1ccc(N=c2cc[nH]c3ccccc23)cc1
COc1ccc2[nH]cc(C#N)c(=Nc3ccc(Cl)cc3Cl)c2c1	COc1cc(N=c2c(C#N)c[nH]c3cc(-c4coc(CN5CCN(C)CC5)c4)c(OC)cc23)c(Cl)cc1Cl	c1ccc(N=c2cc[nH]c3cc(-c4coc(CN5CCNCC5)c4)ccc23)cc1||c1ccc(N=c2cc[nH]c3ccccc23)cc1
COc1ccc2[nH]cc(C#N)c(=Nc3ccc(Cl)cc3Cl)c2c1	COc1cc(N=c2c(C#N)c[nH]c3cc(-c4ccc(CN5CCN(C)CC5)o4)c(OC)cc23)c(Cl)cc1Cl	c1ccc(N=c2cc[nH]c3cc(-c4ccc(CN5CCNCC5)o4)ccc23)cc1||c1ccc(N=c2cc[nH]c3ccccc23)cc1
COc1ccc2[nH]cc(C#N)c(=Nc3ccc(Cl)cc3Cl)c2c1	CCOc1cc2c(=Nc3cc(OC)c(Cl)cc3Cl)c(C#N)c[nH]c2cc1C#CCCN1CCN(C)CC1	C(#Cc1ccc2c(=Nc3ccccc3)cc[nH]c2c1)CCN1CCNCC1||c1ccc(N=c2cc[nH]c3ccccc23)cc1
COc1ccc2[nH]cc(C#N)c(=Nc3ccc(Cl)cc3Cl)c2c1	COc1cc(N=c2c(C#N)c[nH]c3cc(OCCCN4C[C@@H](C)N(C)[C@@H](C)C4)c(OC)cc23)c(Cl)cc1Cl	c1ccc(N=c2cc[nH]c3cc(OCCCN4CCNCC4)ccc23)cc1||c1ccc(N=c2cc[nH]c3ccccc23)cc1
COc1ccc2[nH]cc(C#N)c(=Nc3ccc(Cl)cc3Cl)c2c1	CCCN1CCN(CCCOc2cc3[nH]cc(C#N)c(=Nc4cc(OC)c(Cl)cc4Cl)c3cc2OC)CC1	c1ccc(N=c2cc[nH]c3cc(OCCCN4CCNCC4)ccc23)cc1||c1ccc(N=c2cc[nH]c3ccccc23)cc1
COc1ccc2[nH]cc(C#N)c(=Nc3ccc(Cl)cc3Cl)c2c1	COc1cc2c(=Nc3cc(OC)c(OC)c(OC)c3)c(C#N)c[nH]c2cc1OCCCN1CCN(C)CC1	c1ccc(N=c2cc[nH]c3cc(OCCCN4CCNCC4)ccc23)cc1||c1ccc(N=c2cc[nH]c3ccccc23)cc1
COc1ccc2[nH]cc(C#N)c(=Nc3ccc(Cl)cc3Cl)c2c1	COc1cc(N=c2c(C#N)c[nH]c3cc(-c4cccc(CCN5CCOCC5)c4)ccc23)c(Cl)cc1Cl	c1ccc(N=c2cc[nH]c3cc(-c4cccc(CCN5CCOCC5)c4)ccc23)cc1||c1ccc(N=c2cc[nH]c3ccccc23)cc1
COc1ccc2[nH]cc(C#N)c(=Nc3ccc(Cl)cc3Cl)c2c1	COc1cc(N=c2c(C#N)c[nH]c3cc(-c4ccc(CCN5CCOCC5)cc4)ccc23)c(Cl)cc1Cl	c1ccc(N=c2cc[nH]c3cc(-c4ccc(CCN5CCOCC5)cc4)ccc23)cc1||c1ccc(N=c2cc[nH]c3ccccc23)cc1
COc1ccc2[nH]cc(C#N)c(=Nc3ccc(Cl)cc3Cl)c2c1	COc1cc(N=c2c(C#N)c[nH]c3cc(-c4ccc(CN5CCOCC5)cc4)c(OC)cc23)c(Cl)cc1Cl	c1ccc(N=c2cc[nH]c3cc(-c4ccc(CN5CCOCC5)cc4)ccc23)cc1||c1ccc(N=c2cc[nH]c3ccccc23)cc1
COc1ccc2[nH]cc(C#N)c(=Nc3ccc(Cl)cc3Cl)c2c1	COc1cc(N=c2c(C#N)c[nH]c3cc(-c4cccc(CN5CCN(C)CC5)c4)ccc23)c(Cl)cc1Cl	c1ccc(N=c2cc[nH]c3cc(-c4cccc(CN5CCNCC5)c4)ccc23)cc1||c1ccc(N=c2cc[nH]c3ccccc23)cc1
COc1ccc2[nH]cc(C#N)c(=Nc3ccc(Cl)cc3Cl)c2c1	COc1cc(N=c2c(C#N)c[nH]c3cc(-c4ccc(CN5CCN(C)CC5)cc4)ccc23)c(Cl)cc1Cl	c1ccc(N=c2cc[nH]c3cc(-c4ccc(CN5CCNCC5)cc4)ccc23)cc1||c1ccc(N=c2cc[nH]c3ccccc23)cc1
COc1ccc2[nH]cc(C#N)c(=Nc3ccc(Cl)cc3Cl)c2c1	COc1cc(N=c2c(C#N)c[nH]c3cc4cc(OC)c(OCCN5CCC(O)CC5)cc4cc23)c(Cl)cc1Cl	c1ccc(N=c2cc[nH]c3cc4ccc(OCCN5CCCCC5)cc4cc23)cc1||c1ccc(N=c2cc[nH]c3ccccc23)cc1
COc1ccc2[nH]cc(C#N)c(=Nc3ccc(Cl)cc3Cl)c2c1	COc1cc(N=c2c(C#N)c[nH]c3cc4cc(OCCN5CCC(O)CC5)c(OC)cc4cc23)c(Cl)cc1Cl	c1ccc(N=c2cc[nH]c3cc4cc(OCCN5CCCCC5)ccc4cc23)cc1||c1ccc(N=c2cc[nH]c3ccccc23)cc1
COc1ccc2[nH]cc(C#N)c(=Nc3ccc(Cl)cc3Cl)c2c1	COc1cc(N=c2c(C#N)c[nH]c3cc4cc(OC)c(OCCN5CCN(C)CC5)cc4cc23)c(Cl)cc1Cl	c1ccc(N=c2cc[nH]c3cc4ccc(OCCN5CCNCC5)cc4cc23)cc1||c1ccc(N=c2cc[nH]c3ccccc23)cc1
COc1ccc2[nH]cc(C#N)c(=Nc3ccc(Cl)cc3Cl)c2c1	COc1cc(N=c2c(C#N)c[nH]c3cc4cc(OCCN5CCN(C)CC5)c(OC)cc4cc23)c(Cl)cc1Cl	c1ccc(N=c2cc[nH]c3cc4cc(OCCN5CCNCC5)ccc4cc23)cc1||c1ccc(N=c2cc[nH]c3ccccc23)cc1
COc1ccc2[nH]cc(C#N)c(=Nc3ccc(Cl)cc3Cl)c2c1	COc1cc(N=c2c(C#N)c[nH]c3cc4cc(OC)c(OCCN5CCOCC5)cc4cc23)c(Cl)cc1C	c1ccc(N=c2cc[nH]c3cc4ccc(OCCN5CCOCC5)cc4cc23)cc1||c1ccc(N=c2cc[nH]c3ccccc23)cc1
COc1ccc2[nH]cc(C#N)c(=Nc3ccc(Cl)cc3Cl)c2c1	COc1cc(N=c2c(C#N)c[nH]c3cc4cc(OCCN5CCOCC5)c(OC)cc4cc23)c(Cl)cc1C	c1ccc(N=c2cc[nH]c3cc4cc(OCCN5CCOCC5)ccc4cc23)cc1||c1ccc(N=c2cc[nH]c3ccccc23)cc1
COc1ccc2[nH]cc(C#N)c(=Nc3ccc(Cl)cc3Cl)c2c1	COc1cc(N=c2c(C#N)c[nH]c3cc4cc(OC)c(OCCN5CCOCC5)cc4cc23)c(C)cc1Cl	c1ccc(N=c2cc[nH]c3cc4ccc(OCCN5CCOCC5)cc4cc23)cc1||c1ccc(N=c2cc[nH]c3ccccc23)cc1
COc1ccc2[nH]cc(C#N)c(=Nc3ccc(Cl)cc3Cl)c2c1	COc1cc(N=c2c(C#N)c[nH]c3cc4cc(OCCN5CCOCC5)c(OC)cc4cc23)c(C)cc1Cl	c1ccc(N=c2cc[nH]c3cc4cc(OCCN5CCOCC5)ccc4cc23)cc1||c1ccc(N=c2cc[nH]c3ccccc23)cc1
COc1ccc2[nH]cc(C#N)c(=Nc3ccc(Cl)cc3Cl)c2c1	COc1cc2c(=Nc3cc(OC)c(OC)c(OC)c3)c(C#N)c[nH]c2cc1C#CCCN1CCN(C)CC1	C(#Cc1ccc2c(=Nc3ccccc3)cc[nH]c2c1)CCN1CCNCC1||c1ccc(N=c2cc[nH]c3ccccc23)cc1
COc1ccc2[nH]cc(C#N)c(=Nc3ccc(Cl)cc3Cl)c2c1	COc1cc(N=c2c(C#N)c[nH]c3cc(-c4ccc(CCN5CCOCC5)cc4)c(OC)cc23)c(Cl)cc1Cl	c1ccc(N=c2cc[nH]c3cc(-c4ccc(CCN5CCOCC5)cc4)ccc23)cc1||c1ccc(N=c2cc[nH]c3ccccc23)cc1
COc1ccc2[nH]cc(C#N)c(=Nc3ccc(Cl)cc3Cl)c2c1	CCN1CCN(Cc2ccc(-c3ccc4c(=Nc5cc(OC)c(Cl)cc5Cl)c(C#N)c[nH]c4c3)cc2)CC1	c1ccc(N=c2cc[nH]c3cc(-c4ccc(CN5CCNCC5)cc4)ccc23)cc1||c1ccc(N=c2cc[nH]c3ccccc23)cc1
COc1ccc2[nH]cc(C#N)c(=Nc3ccc(Cl)cc3Cl)c2c1	COc1cc(N=c2c(C#N)c[nH]c3cc(-c4ccc(CN5CCN(CCO)CC5)cc4)ccc23)c(Cl)cc1Cl	c1ccc(N=c2cc[nH]c3cc(-c4ccc(CN5CCNCC5)cc4)ccc23)cc1||c1ccc(N=c2cc[nH]c3ccccc23)cc1
COc1ccc2[nH]cc(C#N)c(=Nc3ccc(Cl)cc3Cl)c2c1	COc1cc(N=c2c(C#N)c[nH]c3cc4cc(OCCN5CCC(O)CC5)c(OC)cc4cc23)c(Cl)cc1C	c1ccc(N=c2cc[nH]c3cc4cc(OCCN5CCCCC5)ccc4cc23)cc1||c1ccc(N=c2cc[nH]c3ccccc23)cc1
COc1ccc2[nH]cc(C#N)c(=Nc3ccc(Cl)cc3Cl)c2c1	COc1cc(N=c2c(C#N)c[nH]c3cc4cc(OC)c(OCCN5CCN(C)CC5)cc4cc23)c(C)cc1Cl	c1ccc(N=c2cc[nH]c3cc4ccc(OCCN5CCNCC5)cc4cc23)cc1||c1ccc(N=c2cc[nH]c3ccccc23)cc1
COc1ccc2[nH]cc(C#N)c(=Nc3ccc(Cl)cc3Cl)c2c1	COc1cc(N=c2c(C#N)c[nH]c3cc4cc(OCCN5CCN(C)CC5)c(OC)cc4cc23)c(C)cc1Cl	c1ccc(N=c2cc[nH]c3cc4cc(OCCN5CCNCC5)ccc4cc23)cc1||c1ccc(N=c2cc[nH]c3ccccc23)cc1
COc1ccc2[nH]cc(C#N)c(=Nc3ccc(Cl)cc3Cl)c2c1	N#Cc1c[nH]c2cc(OCCCN3CCOCC3)c(OCCCN3CCOCC3)cc2c1=Nc1ccc(Cl)cc1Cl	c1ccc(N=c2cc[nH]c3cc(OCCCN4CCOCC4)c(OCCCN4CCOCC4)cc23)cc1||c1ccc(N=c2cc[nH]c3ccccc23)cc1
COc1ccc2[nH]cc(C#N)c(=Nc3ccc(Cl)cc3Cl)c2c1	CCN1CCN(CCc2ccc(-c3ccc4c(=Nc5cc(OC)c(Cl)cc5Cl)c(C#N)c[nH]c4c3)cc2)CC1	c1ccc(N=c2cc[nH]c3cc(-c4ccc(CCN5CCNCC5)cc4)ccc23)cc1||c1ccc(N=c2cc[nH]c3ccccc23)cc1
COc1ccc2[nH]cc(C#N)c(=Nc3ccc(Cl)cc3Cl)c2c1	CCN1CCN(Cc2ccc(-c3cc4[nH]cc(C#N)c(=Nc5cc(OC)c(Cl)cc5Cl)c4cc3OC)cc2)CC1	c1ccc(N=c2cc[nH]c3cc(-c4ccc(CN5CCNCC5)cc4)ccc23)cc1||c1ccc(N=c2cc[nH]c3ccccc23)cc1
COc1ccc2[nH]cc(C#N)c(=Nc3ccc(Cl)cc3Cl)c2c1	COc1cc(N=c2c(C#N)c[nH]c3cc(-c4coc(CN5CCN(c6ccccc6)CC5)c4)c(OC)cc23)c(Cl)cc1Cl	c1ccc(N=c2cc[nH]c3cc(-c4coc(CN5CCN(c6ccccc6)CC5)c4)ccc23)cc1||c1ccc(N=c2cc[nH]c3ccccc23)cc1
COc1cc2[nH]ccc(=Nc3ccc(Cl)cc3Cl)c2cc1OC	COc1cc2[nH]cc(C#N)c(=Nc3cc(Cl)cc(Cl)c3)c2cc1OC	c1ccc(N=c2cc[nH]c3ccccc23)cc1||c1ccc(N=c2cc[nH]c3ccccc23)cc1
COc1cc2[nH]ccc(=Nc3ccc(Cl)cc3Cl)c2cc1OC	COc1cc2[nH]cc(C#N)c(=Nc3ccc(Cl)cc3I)c2cc1OC	c1ccc(N=c2cc[nH]c3ccccc23)cc1||c1ccc(N=c2cc[nH]c3ccccc23)cc1
COc1cc2[nH]ccc(=Nc3ccc(Cl)cc3Cl)c2cc1OC	COc1cc(N=c2c(C#N)c[nH]c3cc(OC)c(OC)cc23)c(Br)cc1Cl	c1ccc(N=c2cc[nH]c3ccccc23)cc1||c1ccc(N=c2cc[nH]c3ccccc23)cc1
COc1cc2[nH]ccc(=Nc3ccc(Cl)cc3Cl)c2cc1OC	COCCOc1cc2[nH]cc(C#N)c(=Nc3ccc(Cl)cc3Cl)c2cc1OC	c1ccc(N=c2cc[nH]c3ccccc23)cc1||c1ccc(N=c2cc[nH]c3ccccc23)cc1
COc1cc2[nH]ccc(=Nc3ccc(Cl)cc3Cl)c2cc1OC	CCOc1cc(N=c2c(C#N)c[nH]c3cc(OC)c(OC)cc23)c(Cl)cc1Cl	c1ccc(N=c2cc[nH]c3ccccc23)cc1||c1ccc(N=c2cc[nH]c3ccccc23)cc1
COc1cc2[nH]ccc(=Nc3ccc(Cl)cc3Cl)c2cc1OC	COc1cc(N=c2c(C#N)c[nH]c3cc(OC)c(OC)cc23)c(Cl)cc1C	c1ccc(N=c2cc[nH]c3ccccc23)cc1||c1ccc(N=c2cc[nH]c3ccccc23)cc1
COc1cc2[nH]ccc(=Nc3ccc(Cl)cc3Cl)c2cc1OC	COc1cc(N=c2c(C#N)c[nH]c3cc(OC)c(OC)cc23)c(C)cc1Cl	c1ccc(N=c2cc[nH]c3ccccc23)cc1||c1ccc(N=c2cc[nH]c3ccccc23)cc1
COc1cc2[nH]ccc(=Nc3ccc(Cl)cc3Cl)c2cc1OC	COc1cc(N=c2c(C#N)c[nH]c3cc(OC)c(OC)cc23)cc(OC)c1	c1ccc(N=c2cc[nH]c3ccccc23)cc1||c1ccc(N=c2cc[nH]c3ccccc23)cc1
COc1cc2[nH]ccc(=Nc3ccc(Cl)cc3Cl)c2cc1OC	COc1ccc(N=c2c(C#N)c[nH]c3cc(OC)c(OC)cc23)cc1OC	c1ccc(N=c2cc[nH]c3ccccc23)cc1||c1ccc(N=c2cc[nH]c3ccccc23)cc1
COc1cc2[nH]ccc(=Nc3ccc(Cl)cc3Cl)c2cc1OC	COCCOc1cc2[nH]cc(C#N)c(=Nc3cc(OC)c(Cl)cc3Cl)c2cc1OC	c1ccc(N=c2cc[nH]c3ccccc23)cc1||c1ccc(N=c2cc[nH]c3ccccc23)cc1
COc1cc2[nH]ccc(=Nc3ccc(Cl)cc3Cl)c2cc1OC	COc1cc(N=c2c(C#N)c[nH]c3cc(OC)c(OC)cc23)c(C)cc1C	c1ccc(N=c2cc[nH]c3ccccc23)cc1||c1ccc(N=c2cc[nH]c3ccccc23)cc1
COc1cc2[nH]ccc(=Nc3ccc(Cl)cc3Cl)c2cc1OC	COc1cc(N=c2c(C#N)c[nH]c3cc(/C=C/n4ccnc4)ccc23)c(Cl)cc1Cl	C(=Cn1ccnc1)c1ccc2c(=Nc3ccccc3)cc[nH]c2c1||c1ccc(N=c2cc[nH]c3ccccc23)cc1
COc1cc2[nH]ccc(=Nc3ccc(Cl)cc3Cl)c2cc1OC	COc1cc(N=c2c(C#N)c[nH]c3cc(/C=C/n4ccnc4)c(OC)cc23)c(Cl)cc1Cl	C(=Cn1ccnc1)c1ccc2c(=Nc3ccccc3)cc[nH]c2c1||c1ccc(N=c2cc[nH]c3ccccc23)cc1
COc1cc2[nH]ccc(=Nc3ccc(Cl)cc3Cl)c2cc1OC	COc1cc(N=c2c(C#N)c[nH]c3cc(OCCCn4ccnn4)c(OC)cc23)c(Cl)cc1Cl	c1ccc(N=c2cc[nH]c3cc(OCCCn4ccnn4)ccc23)cc1||c1ccc(N=c2cc[nH]c3ccccc23)cc1
COc1cc2[nH]ccc(=Nc3ccc(Cl)cc3Cl)c2cc1OC	COCCOc1cc2[nH]cc(C#N)c(=Nc3cc(OC)c(Cl)cc3Cl)c2cc1OCCOC	c1ccc(N=c2cc[nH]c3ccccc23)cc1||c1ccc(N=c2cc[nH]c3ccccc23)cc1
COc1cc2[nH]ccc(=Nc3ccc(Cl)cc3Cl)c2cc1OC	COc1cc(N=c2c(C#N)c[nH]c3cc(/C=C/c4cc[n+]([O-])cc4)ccc23)c(Cl)cc1Cl	C(=Cc1ccc2c(=Nc3ccccc3)cc[nH]c2c1)c1cc[nH+]cc1||c1ccc(N=c2cc[nH]c3ccccc23)cc1
COc1cc2[nH]ccc(=Nc3ccc(Cl)cc3Cl)c2cc1OC	COc1cc(N=c2c(C#N)c[nH]c3cc(OCCCn4ccnc4)c(OC)cc23)c(Cl)cc1Cl	c1ccc(N=c2cc[nH]c3cc(OCCCn4ccnc4)ccc23)cc1||c1ccc(N=c2cc[nH]c3ccccc23)cc1
COc1cc2[nH]ccc(=Nc3ccc(Cl)cc3Cl)c2cc1OC	COc1cc(N=c2c(C#N)c[nH]c3cc(C#CCCN(C)C)c(OC)cc23)c(Cl)cc1Cl	c1ccc(N=c2cc[nH]c3ccccc23)cc1||c1ccc(N=c2cc[nH]c3ccccc23)cc1
COc1cc2[nH]ccc(=Nc3ccc(Cl)cc3Cl)c2cc1OC	COc1cc2c(=Nc3ccc(Cl)cc3Cl)c(C#N)c[nH]c2cc1OCCCN1CCOCC1	c1ccc(N=c2cc[nH]c3cc(OCCCN4CCOCC4)ccc23)cc1||c1ccc(N=c2cc[nH]c3ccccc23)cc1
COc1cc2[nH]ccc(=Nc3ccc(Cl)cc3Cl)c2cc1OC	COc1cc(N=c2c(C#N)c[nH]c3cc(OCCN4CCOCC4)c(OC)cc23)c(Cl)cc1Cl	c1ccc(N=c2cc[nH]c3cc(OCCN4CCOCC4)ccc23)cc1||c1ccc(N=c2cc[nH]c3ccccc23)cc1
COc1cc2[nH]ccc(=Nc3ccc(Cl)cc3Cl)c2cc1OC	CCOc1cc(N=c2c(C#N)c[nH]c3cc(/C=C/c4ccncc4)ccc23)c(Cl)cc1Cl	C(=Cc1ccc2c(=Nc3ccccc3)cc[nH]c2c1)c1ccncc1||c1ccc(N=c2cc[nH]c3ccccc23)cc1
COc1cc2[nH]ccc(=Nc3ccc(Cl)cc3Cl)c2cc1OC	COc1cc(N=c2c(C#N)c[nH]c3cc(/C=C/c4ccncc4)c(OC)cc23)c(Cl)cc1Cl	C(=Cc1ccc2c(=Nc3ccccc3)cc[nH]c2c1)c1ccncc1||c1ccc(N=c2cc[nH]c3ccccc23)cc1
COc1cc2[nH]ccc(=Nc3ccc(Cl)cc3Cl)c2cc1OC	COc1cc(N=c2c(C#N)c[nH]c3cc(/C=C/c4cc[n+]([O-])cc4)c(OC)cc23)c(Cl)cc1Cl	C(=Cc1ccc2c(=Nc3ccccc3)cc[nH]c2c1)c1cc[nH+]cc1||c1ccc(N=c2cc[nH]c3ccccc23)cc1
COc1cc2[nH]ccc(=Nc3ccc(Cl)cc3Cl)c2cc1OC	COc1ccc(Cl)c(N=c2c(C#N)c[nH]c3cc(/C=C/c4ccncc4)c(OC)cc23)c1	C(=Cc1ccc2c(=Nc3ccccc3)cc[nH]c2c1)c1ccncc1||c1ccc(N=c2cc[nH]c3ccccc23)cc1
COc1cc2[nH]ccc(=Nc3ccc(Cl)cc3Cl)c2cc1OC	COc1cc(N=c2c(C#N)c[nH]c3cc(-c4coc(CN(C)C)c4)c(OC)cc23)c(Cl)cc1Cl	c1ccc(N=c2cc[nH]c3cc(-c4ccoc4)ccc23)cc1||c1ccc(N=c2cc[nH]c3ccccc23)cc1
COc1cc2[nH]ccc(=Nc3ccc(Cl)cc3Cl)c2cc1OC	COc1cc(N=c2c(C#N)c[nH]c3cc(/C=C/CCN4CCOCC4)ccc23)c(Cl)cc1Cl	C(=Cc1ccc2c(=Nc3ccccc3)cc[nH]c2c1)CCN1CCOCC1||c1ccc(N=c2cc[nH]c3ccccc23)cc1
COc1cc2[nH]ccc(=Nc3ccc(Cl)cc3Cl)c2cc1OC	COc1cc(N=c2c(C#N)c[nH]c3cc(OCCCN4CCOCC4)c(OC)cc23)c(Br)cc1Cl	c1ccc(N=c2cc[nH]c3cc(OCCCN4CCOCC4)ccc23)cc1||c1ccc(N=c2cc[nH]c3ccccc23)cc1
COc1cc2[nH]ccc(=Nc3ccc(Cl)cc3Cl)c2cc1OC	COc1cc(N=c2c(C#N)c[nH]c3cc(OCC4CCN(C)CC4)c(OC)cc23)c(Cl)cc1Cl	c1ccc(N=c2cc[nH]c3cc(OCC4CCNCC4)ccc23)cc1||c1ccc(N=c2cc[nH]c3ccccc23)cc1
COc1cc2[nH]ccc(=Nc3ccc(Cl)cc3Cl)c2cc1OC	COc1cc2c(=Nc3ccc(Cl)cc3Cl)c(C#N)c[nH]c2cc1OCCCN1CCC(O)CC1	c1ccc(N=c2cc[nH]c3cc(OCCCN4CCCCC4)ccc23)cc1||c1ccc(N=c2cc[nH]c3ccccc23)cc1
COc1cc2[nH]ccc(=Nc3ccc(Cl)cc3Cl)c2cc1OC	COc1cc(N=c2c(C#N)c[nH]c3cc(OCCCN4CCOCC4)c(OC)cc23)c(Cl)cc1Cl	c1ccc(N=c2cc[nH]c3cc(OCCCN4CCOCC4)ccc23)cc1||c1ccc(N=c2cc[nH]c3ccccc23)cc1
COc1cc2[nH]ccc(=Nc3ccc(Cl)cc3Cl)c2cc1OC	COc1cc(N=c2c(C#N)c[nH]c3cc(OCCCN4CCNCC4)c(OC)cc23)c(Cl)cc1Cl	c1ccc(N=c2cc[nH]c3cc(OCCCN4CCNCC4)ccc23)cc1||c1ccc(N=c2cc[nH]c3ccccc23)cc1
COc1cc2[nH]ccc(=Nc3ccc(Cl)cc3Cl)c2cc1OC	COc1ccc(Cl)c(N=c2c(C#N)c[nH]c3cc(OCCCN4CCOCC4)c(OC)cc23)c1	c1ccc(N=c2cc[nH]c3cc(OCCCN4CCOCC4)ccc23)cc1||c1ccc(N=c2cc[nH]c3ccccc23)cc1
COc1cc2[nH]ccc(=Nc3ccc(Cl)cc3Cl)c2cc1OC	COc1cc(N=c2c(C#N)c[nH]c3cc(C#CCCN4CCOCC4)c(OC)cc23)c(Cl)cc1Cl	C(#Cc1ccc2c(=Nc3ccccc3)cc[nH]c2c1)CCN1CCOCC1||c1ccc(N=c2cc[nH]c3ccccc23)cc1
COc1cc2[nH]ccc(=Nc3ccc(Cl)cc3Cl)c2cc1OC	COc1cc(N=c2c(C#N)c[nH]c3cc(C#CCCN4CCNCC4)c(OC)cc23)c(Cl)cc1Cl	C(#Cc1ccc2c(=Nc3ccccc3)cc[nH]c2c1)CCN1CCNCC1||c1ccc(N=c2cc[nH]c3ccccc23)cc1
COc1cc2[nH]ccc(=Nc3ccc(Cl)cc3Cl)c2cc1OC	COc1cc(N=c2c(C#N)c[nH]c3cc(OCCC4CCN(C)CC4)c(OC)cc23)c(Cl)cc1Cl	c1ccc(N=c2cc[nH]c3cc(OCCC4CCNCC4)ccc23)cc1||c1ccc(N=c2cc[nH]c3ccccc23)cc1
COc1cc2[nH]ccc(=Nc3ccc(Cl)cc3Cl)c2cc1OC	COc1cc(N=c2c(C#N)c[nH]c3cc(OCCCN4CCCCC4)c(OC)cc23)c(Cl)cc1Cl	c1ccc(N=c2cc[nH]c3cc(OCCCN4CCCCC4)ccc23)cc1||c1ccc(N=c2cc[nH]c3ccccc23)cc1
COc1cc2[nH]ccc(=Nc3ccc(Cl)cc3Cl)c2cc1OC	CCOc1cc(N=c2c(C#N)c[nH]c3cc(OCC4CCN(C)CC4)c(OC)cc23)c(Cl)cc1Cl	c1ccc(N=c2cc[nH]c3cc(OCC4CCNCC4)ccc23)cc1||c1ccc(N=c2cc[nH]c3ccccc23)cc1
COc1cc2[nH]ccc(=Nc3ccc(Cl)cc3Cl)c2cc1OC	COc1cc(N=c2c(C#N)c[nH]c3cc(OCCCCN4CCOCC4)c(OC)cc23)c(Cl)cc1Cl	c1ccc(N=c2cc[nH]c3cc(OCCCCN4CCOCC4)ccc23)cc1||c1ccc(N=c2cc[nH]c3ccccc23)cc1
COc1cc2[nH]ccc(=Nc3ccc(Cl)cc3Cl)c2cc1OC	COc1cc(N=c2c(C#N)c[nH]c3cc(OCCCN4CCC(O)CC4)c(OC)cc23)c(Cl)cc1Cl	c1ccc(N=c2cc[nH]c3cc(OCCCN4CCCCC4)ccc23)cc1||c1ccc(N=c2cc[nH]c3ccccc23)cc1
COc1cc2[nH]ccc(=Nc3ccc(Cl)cc3Cl)c2cc1OC	COc1cc(N=c2c(C#N)c[nH]c3cc(OCCCN4CCN(C)CC4)c(OC)cc23)c(Cl)cc1Cl	c1ccc(N=c2cc[nH]c3cc(OCCCN4CCNCC4)ccc23)cc1||c1ccc(N=c2cc[nH]c3ccccc23)cc1
COc1cc2[nH]ccc(=Nc3ccc(Cl)cc3Cl)c2cc1OC	COc1cc(N=c2c(C#N)c[nH]c3cc(OCCCN4CCOCC4)c(OC)cc23)c(Cl)cc1C	c1ccc(N=c2cc[nH]c3cc(OCCCN4CCOCC4)ccc23)cc1||c1ccc(N=c2cc[nH]c3ccccc23)cc1
COc1cc2[nH]ccc(=Nc3ccc(Cl)cc3Cl)c2cc1OC	COc1cc(N=c2c(C#N)c[nH]c3cc(OCCCN4CCOCC4)c(OC)cc23)c(C)cc1Cl	c1ccc(N=c2cc[nH]c3cc(OCCCN4CCOCC4)ccc23)cc1||c1ccc(N=c2cc[nH]c3ccccc23)cc1
COc1cc2[nH]ccc(=Nc3ccc(Cl)cc3Cl)c2cc1OC	COc1cc(N=c2c(C#N)c[nH]c3cc(OCCCN(C)CCN(C)C)c(OC)cc23)c(Cl)cc1Cl	c1ccc(N=c2cc[nH]c3ccccc23)cc1||c1ccc(N=c2cc[nH]c3ccccc23)cc1
COc1cc2[nH]ccc(=Nc3ccc(Cl)cc3Cl)c2cc1OC	COc1cc(N=c2c(C#N)c[nH]c3cc(-c4cncc(CN5CCOCC5)c4)ccc23)c(Cl)cc1Cl	c1ccc(N=c2cc[nH]c3cc(-c4cncc(CN5CCOCC5)c4)ccc23)cc1||c1ccc(N=c2cc[nH]c3ccccc23)cc1
COc1cc2[nH]ccc(=Nc3ccc(Cl)cc3Cl)c2cc1OC	COc1cc(N=c2c(C#N)c[nH]c3cc(-c4cccc(CN5CCOCC5)n4)ccc23)c(Cl)cc1Cl	c1ccc(N=c2cc[nH]c3cc(-c4cccc(CN5CCOCC5)n4)ccc23)cc1||c1ccc(N=c2cc[nH]c3ccccc23)cc1
COc1cc2[nH]ccc(=Nc3ccc(Cl)cc3Cl)c2cc1OC	COc1cc(N=c2c(C#N)c[nH]c3cc(-c4ccc(CN5CCC(O)CC5)s4)ccc23)c(Cl)cc1Cl	c1ccc(N=c2cc[nH]c3cc(-c4ccc(CN5CCCCC5)s4)ccc23)cc1||c1ccc(N=c2cc[nH]c3ccccc23)cc1
COc1cc2[nH]ccc(=Nc3ccc(Cl)cc3Cl)c2cc1OC	COc1cc(N=c2c(C#N)c[nH]c3cc(-c4csc(CN5CCC(O)CC5)c4)ccc23)c(Cl)cc1Cl	c1ccc(N=c2cc[nH]c3cc(-c4csc(CN5CCCCC5)c4)ccc23)cc1||c1ccc(N=c2cc[nH]c3ccccc23)cc1
COc1cc2[nH]ccc(=Nc3ccc(Cl)cc3Cl)c2cc1OC	COc1cc(N=c2c(C#N)c[nH]c3cc(-c4ccc(CN5CCCCC5)s4)ccc23)c(Cl)cc1Cl	c1ccc(N=c2cc[nH]c3cc(-c4ccc(CN5CCCCC5)s4)ccc23)cc1||c1ccc(N=c2cc[nH]c3ccccc23)cc1
COc1cc2[nH]ccc(=Nc3ccc(Cl)cc3Cl)c2cc1OC	COc1cc(N=c2c(C#N)c[nH]c3cc(-c4coc(CN5CCN(C)CC5)c4)ccc23)c(Cl)cc1Cl	c1ccc(N=c2cc[nH]c3cc(-c4coc(CN5CCNCC5)c4)ccc23)cc1||c1ccc(N=c2cc[nH]c3ccccc23)cc1
COc1cc2[nH]ccc(=Nc3ccc(Cl)cc3Cl)c2cc1OC	COc1cc(N=c2c(C#N)c[nH]c3cc(-c4ccc(CN5CCN(C)CC5)o4)ccc23)c(Cl)cc1Cl	c1ccc(N=c2cc[nH]c3cc(-c4ccc(CN5CCNCC5)o4)ccc23)cc1||c1ccc(N=c2cc[nH]c3ccccc23)cc1
COc1cc2[nH]ccc(=Nc3ccc(Cl)cc3Cl)c2cc1OC	COc1cc(N=c2c(C#N)c[nH]c3cc(-c4csc(CN5CCN(C)CC5)c4)ccc23)c(Cl)cc1Cl	c1ccc(N=c2cc[nH]c3cc(-c4csc(CN5CCNCC5)c4)ccc23)cc1||c1ccc(N=c2cc[nH]c3ccccc23)cc1
COc1cc2[nH]ccc(=Nc3ccc(Cl)cc3Cl)c2cc1OC	COc1cc(N=c2c(C#N)c[nH]c3cc(-c4ccc(CN5CCN(C)CC5)s4)ccc23)c(Cl)cc1Cl	c1ccc(N=c2cc[nH]c3cc(-c4ccc(CN5CCNCC5)s4)ccc23)cc1||c1ccc(N=c2cc[nH]c3ccccc23)cc1
COc1cc2[nH]ccc(=Nc3ccc(Cl)cc3Cl)c2cc1OC	COc1cc(N=c2c(C#N)c[nH]c3cc(C#CCCN4CCN(C)CC4)c(OC)cc23)c(Cl)cc1Cl	C(#Cc1ccc2c(=Nc3ccccc3)cc[nH]c2c1)CCN1CCNCC1||c1ccc(N=c2cc[nH]c3ccccc23)cc1
COc1cc2[nH]ccc(=Nc3ccc(Cl)cc3Cl)c2cc1OC	COc1cc(N=c2c(C#N)c[nH]c3cc(OCCCC4CCN(C)CC4)c(OC)cc23)c(Cl)cc1Cl	c1ccc(N=c2cc[nH]c3cc(OCCCC4CCNCC4)ccc23)cc1||c1ccc(N=c2cc[nH]c3ccccc23)cc1
COc1cc2[nH]ccc(=Nc3ccc(Cl)cc3Cl)c2cc1OC	COc1cc(N=c2c(C#N)c[nH]c3cc(OCCCCCN4CCOCC4)c(OC)cc23)c(Cl)cc1Cl	c1ccc(N=c2cc[nH]c3cc(OCCCCCN4CCOCC4)ccc23)cc1||c1ccc(N=c2cc[nH]c3ccccc23)cc1
COc1cc2[nH]ccc(=Nc3ccc(Cl)cc3Cl)c2cc1OC	COc1cc(N=c2c(C#N)c[nH]c3cc(OCCCN4CCCN(C)CC4)c(OC)cc23)c(Cl)cc1Cl	c1ccc(N=c2cc[nH]c3cc(OCCCN4CCCNCC4)ccc23)cc1||c1ccc(N=c2cc[nH]c3ccccc23)cc1
COc1cc2[nH]ccc(=Nc3ccc(Cl)cc3Cl)c2cc1OC	CCN1CCN(CCCOc2cc3[nH]cc(C#N)c(=Nc4cc(OC)c(Cl)cc4Cl)c3cc2OC)CC1	c1ccc(N=c2cc[nH]c3cc(OCCCN4CCNCC4)ccc23)cc1||c1ccc(N=c2cc[nH]c3ccccc23)cc1
COc1cc2[nH]ccc(=Nc3ccc(Cl)cc3Cl)c2cc1OC	COc1cc(N=c2c(C#N)c[nH]c3cc(OCCCNCCN4CCOCC4)c(OC)cc23)c(Cl)cc1Cl	c1ccc(N=c2cc[nH]c3cc(OCCCNCCN4CCOCC4)ccc23)cc1||c1ccc(N=c2cc[nH]c3ccccc23)cc1
COc1cc2[nH]ccc(=Nc3ccc(Cl)cc3Cl)c2cc1OC	COc1cc(N=c2c(C#N)c[nH]c3cc(OCCCN4CCN(CCO)CC4)c(OC)cc23)c(Cl)cc1Cl	c1ccc(N=c2cc[nH]c3cc(OCCCN4CCNCC4)ccc23)cc1||c1ccc(N=c2cc[nH]c3ccccc23)cc1
COc1cc2[nH]ccc(=Nc3ccc(Cl)cc3Cl)c2cc1OC	COc1cc(N=c2c(C#N)c[nH]c3cc(OCCCN4CCOCC4)c(OC)cc23)c(C)cc1C	c1ccc(N=c2cc[nH]c3cc(OCCCN4CCOCC4)ccc23)cc1||c1ccc(N=c2cc[nH]c3ccccc23)cc1
COc1cc2[nH]ccc(=Nc3ccc(Cl)cc3Cl)c2cc1OC	COc1cc(N=c2c(C#N)c[nH]c3cc(C#Cc4ncccc4CN(C)C)c(OC)cc23)c(Cl)cc1Cl	C(#Cc1ccccn1)c1ccc2c(=Nc3ccccc3)cc[nH]c2c1||c1ccc(N=c2cc[nH]c3ccccc23)cc1
COc1cc2[nH]ccc(=Nc3ccc(Cl)cc3Cl)c2cc1OC	COc1cc(N=c2c(C#N)c[nH]c3cc(-c4ccccc4CN4CCOCC4)ccc23)c(Cl)cc1Cl	c1ccc(N=c2cc[nH]c3cc(-c4ccccc4CN4CCOCC4)ccc23)cc1||c1ccc(N=c2cc[nH]c3ccccc23)cc1
COc1cc2[nH]ccc(=Nc3ccc(Cl)cc3Cl)c2cc1OC	COc1cc(N=c2c(C#N)c[nH]c3cc(-c4ccc(CN5CCOCC5)cc4)ccc23)c(Cl)cc1Cl	c1ccc(N=c2cc[nH]c3cc(-c4ccc(CN5CCOCC5)cc4)ccc23)cc1||c1ccc(N=c2cc[nH]c3ccccc23)cc1
COc1cc2[nH]ccc(=Nc3ccc(Cl)cc3Cl)c2cc1OC	COc1cc(N=c2c(C#N)c[nH]c3cc4cc(OC)c(OCCN5CCOCC5)cc4cc23)c(Cl)cc1Cl	c1ccc(N=c2cc[nH]c3cc4ccc(OCCN5CCOCC5)cc4cc23)cc1||c1ccc(N=c2cc[nH]c3ccccc23)cc1
COc1cc2[nH]ccc(=Nc3ccc(Cl)cc3Cl)c2cc1OC	COc1cc(N=c2c(C#N)c[nH]c3cc4cc(OCCN5CCOCC5)c(OC)cc4cc23)c(Cl)cc1Cl	c1ccc(N=c2cc[nH]c3cc4cc(OCCN5CCOCC5)ccc4cc23)cc1||c1ccc(N=c2cc[nH]c3ccccc23)cc1
COc1cc2[nH]ccc(=Nc3ccc(Cl)cc3Cl)c2cc1OC	COc1cc(N=c2c(C#N)c[nH]c3ccc(-c4ccc(CN5CCN(C)CC5)cn4)cc23)c(Cl)cc1Cl	c1ccc(N=c2cc[nH]c3ccc(-c4ccc(CN5CCNCC5)cn4)cc23)cc1||c1ccc(N=c2cc[nH]c3ccccc23)cc1
COc1cc2[nH]ccc(=Nc3ccc(Cl)cc3Cl)c2cc1OC	COc1cc(N=c2c(C#N)c[nH]c3cc4cc(OCCN5CCOCC5)c(OC)cc4cc23)c(Cl)cc1F	c1ccc(N=c2cc[nH]c3cc4cc(OCCN5CCOCC5)ccc4cc23)cc1||c1ccc(N=c2cc[nH]c3ccccc23)cc1
COc1cc2[nH]ccc(=Nc3ccc(Cl)cc3Cl)c2cc1OC	COc1cc(N=c2c(C#N)c[nH]c3cc(-c4coc(CN5CCN(C)CC5)c4)c(OC)cc23)c(Cl)cc1Cl	c1ccc(N=c2cc[nH]c3cc(-c4coc(CN5CCNCC5)c4)ccc23)cc1||c1ccc(N=c2cc[nH]c3ccccc23)cc1
COc1cc2[nH]ccc(=Nc3ccc(Cl)cc3Cl)c2cc1OC	CCOc1cc2c(=Nc3cc(OC)c(Cl)cc3Cl)c(C#N)c[nH]c2cc1C#CCCN1CCN(C)CC1	C(#Cc1ccc2c(=Nc3ccccc3)cc[nH]c2c1)CCN1CCNCC1||c1ccc(N=c2cc[nH]c3ccccc23)cc1
COc1cc2[nH]ccc(=Nc3ccc(Cl)cc3Cl)c2cc1OC	COc1cc(N=c2c(C#N)c[nH]c3cc(OCCCN4C[C@@H](C)N(C)[C@@H](C)C4)c(OC)cc23)c(Cl)cc1Cl	c1ccc(N=c2cc[nH]c3cc(OCCCN4CCNCC4)ccc23)cc1||c1ccc(N=c2cc[nH]c3ccccc23)cc1
COc1cc2[nH]ccc(=Nc3ccc(Cl)cc3Cl)c2cc1OC	CCCN1CCN(CCCOc2cc3[nH]cc(C#N)c(=Nc4cc(OC)c(Cl)cc4Cl)c3cc2OC)CC1	c1ccc(N=c2cc[nH]c3cc(OCCCN4CCNCC4)ccc23)cc1||c1ccc(N=c2cc[nH]c3ccccc23)cc1
COc1cc2[nH]ccc(=Nc3ccc(Cl)cc3Cl)c2cc1OC	COc1cc2c(=Nc3cc(OC)c(OC)c(OC)c3)c(C#N)c[nH]c2cc1OCCCN1CCN(C)CC1	c1ccc(N=c2cc[nH]c3cc(OCCCN4CCNCC4)ccc23)cc1||c1ccc(N=c2cc[nH]c3ccccc23)cc1
COc1cc2[nH]ccc(=Nc3ccc(Cl)cc3Cl)c2cc1OC	COc1cc(N=c2c(C#N)c[nH]c3cc(-c4ccc(CN5CCN(C)CC5)cc4)ccc23)c(Cl)cc1Cl	c1ccc(N=c2cc[nH]c3cc(-c4ccc(CN5CCNCC5)cc4)ccc23)cc1||c1ccc(N=c2cc[nH]c3ccccc23)cc1
COc1cc2[nH]ccc(=Nc3ccc(Cl)cc3Cl)c2cc1OC	COc1cc(N=c2c(C#N)c[nH]c3cc4cc(OC)c(OCCN5CCC(O)CC5)cc4cc23)c(Cl)cc1Cl	c1ccc(N=c2cc[nH]c3cc4ccc(OCCN5CCCCC5)cc4cc23)cc1||c1ccc(N=c2cc[nH]c3ccccc23)cc1
COc1cc2[nH]ccc(=Nc3ccc(Cl)cc3Cl)c2cc1OC	COc1cc(N=c2c(C#N)c[nH]c3cc4cc(OCCN5CCC(O)CC5)c(OC)cc4cc23)c(Cl)cc1Cl	c1ccc(N=c2cc[nH]c3cc4cc(OCCN5CCCCC5)ccc4cc23)cc1||c1ccc(N=c2cc[nH]c3ccccc23)cc1
COc1cc2[nH]ccc(=Nc3ccc(Cl)cc3Cl)c2cc1OC	COc1cc(N=c2c(C#N)c[nH]c3cc4cc(OC)c(OCCN5CCN(C)CC5)cc4cc23)c(Cl)cc1Cl	c1ccc(N=c2cc[nH]c3cc4ccc(OCCN5CCNCC5)cc4cc23)cc1||c1ccc(N=c2cc[nH]c3ccccc23)cc1
COc1cc2[nH]ccc(=Nc3ccc(Cl)cc3Cl)c2cc1OC	COc1cc(N=c2c(C#N)c[nH]c3cc4cc(OCCN5CCN(C)CC5)c(OC)cc4cc23)c(Cl)cc1Cl	c1ccc(N=c2cc[nH]c3cc4cc(OCCN5CCNCC5)ccc4cc23)cc1||c1ccc(N=c2cc[nH]c3ccccc23)cc1
COc1cc2[nH]ccc(=Nc3ccc(Cl)cc3Cl)c2cc1OC	COc1cc(N=c2c(C#N)c[nH]c3cc4cc(OC)c(OCCN5CCOCC5)cc4cc23)c(Cl)cc1C	c1ccc(N=c2cc[nH]c3cc4ccc(OCCN5CCOCC5)cc4cc23)cc1||c1ccc(N=c2cc[nH]c3ccccc23)cc1
COc1cc2[nH]ccc(=Nc3ccc(Cl)cc3Cl)c2cc1OC	COc1cc(N=c2c(C#N)c[nH]c3cc4cc(OCCN5CCOCC5)c(OC)cc4cc23)c(Cl)cc1C	c1ccc(N=c2cc[nH]c3cc4cc(OCCN5CCOCC5)ccc4cc23)cc1||c1ccc(N=c2cc[nH]c3ccccc23)cc1
COc1cc2[nH]ccc(=Nc3ccc(Cl)cc3Cl)c2cc1OC	COc1cc(N=c2c(C#N)c[nH]c3cc4cc(OC)c(OCCN5CCOCC5)cc4cc23)c(C)cc1Cl	c1ccc(N=c2cc[nH]c3cc4ccc(OCCN5CCOCC5)cc4cc23)cc1||c1ccc(N=c2cc[nH]c3ccccc23)cc1
COc1cc2[nH]ccc(=Nc3ccc(Cl)cc3Cl)c2cc1OC	COc1cc(N=c2c(C#N)c[nH]c3cc4cc(OCCN5CCOCC5)c(OC)cc4cc23)c(C)cc1Cl	c1ccc(N=c2cc[nH]c3cc4cc(OCCN5CCOCC5)ccc4cc23)cc1||c1ccc(N=c2cc[nH]c3ccccc23)cc1
COc1cc2[nH]ccc(=Nc3ccc(Cl)cc3Cl)c2cc1OC	COc1cc(N=c2c(C#N)c[nH]c3cc4cc(OCCN5CCC(O)CC5)c(OC)cc4cc23)c(Cl)cc1C	c1ccc(N=c2cc[nH]c3cc4cc(OCCN5CCCCC5)ccc4cc23)cc1||c1ccc(N=c2cc[nH]c3ccccc23)cc1
COc1cc2[nH]ccc(=Nc3ccc(Cl)cc3Cl)c2cc1OC	COc1cc(N=c2c(C#N)c[nH]c3cc4cc(OC)c(OCCN5CCN(C)CC5)cc4cc23)c(C)cc1Cl	c1ccc(N=c2cc[nH]c3cc4ccc(OCCN5CCNCC5)cc4cc23)cc1||c1ccc(N=c2cc[nH]c3ccccc23)cc1
COc1cc2[nH]ccc(=Nc3ccc(Cl)cc3Cl)c2cc1OC	COc1cc(N=c2c(C#N)c[nH]c3cc4cc(OCCN5CCN(C)CC5)c(OC)cc4cc23)c(C)cc1Cl	c1ccc(N=c2cc[nH]c3cc4cc(OCCN5CCNCC5)ccc4cc23)cc1||c1ccc(N=c2cc[nH]c3ccccc23)cc1
COc1cc2[nH]ccc(=Nc3ccc(Cl)cc3Cl)c2cc1OC	COc1cc(N=c2c(C#N)c[nH]c3cc(/C=C/c4ccc(-c5ccccc5)cc4)ccc23)c(Cl)cc1Cl	C(=Cc1ccc2c(=Nc3ccccc3)cc[nH]c2c1)c1ccc(-c2ccccc2)cc1||c1ccc(N=c2cc[nH]c3ccccc23)cc1
COc1cc2[nH]ccc(=Nc3ccc(Cl)cc3Cl)c2cc1OC	CCN1CCN(Cc2ccc(-c3cc4[nH]cc(C#N)c(=Nc5cc(OC)c(Cl)cc5Cl)c4cc3OC)cc2)CC1	c1ccc(N=c2cc[nH]c3cc(-c4ccc(CN5CCNCC5)cc4)ccc23)cc1||c1ccc(N=c2cc[nH]c3ccccc23)cc1
COc1ccc(Cl)c(N=c2c(C#N)c[nH]c3cc4[nH]cnc4cc23)c1	COc1cc2[nH]cc(C#N)c(=Nc3cc(Cl)cc(Cl)c3)c2cc1OC	c1ccc(N=c2cc[nH]c3cc4[nH]cnc4cc23)cc1||c1ccc(N=c2cc[nH]c3ccccc23)cc1
COc1ccc(Cl)c(N=c2c(C#N)c[nH]c3cc4[nH]cnc4cc23)c1	CCOc1cc(N=c2c(C#N)c[nH]c3cc(OC)c(OC)cc23)c(Cl)cc1Cl	c1ccc(N=c2cc[nH]c3cc4[nH]cnc4cc23)cc1||c1ccc(N=c2cc[nH]c3ccccc23)cc1
COc1ccc(Cl)c(N=c2c(C#N)c[nH]c3cc4[nH]cnc4cc23)c1	COc1cc(N=c2c(C#N)c[nH]c3cc(OC)c(OC)cc23)c(Cl)cc1C	c1ccc(N=c2cc[nH]c3cc4[nH]cnc4cc23)cc1||c1ccc(N=c2cc[nH]c3ccccc23)cc1
COc1ccc(Cl)c(N=c2c(C#N)c[nH]c3cc4[nH]cnc4cc23)c1	COc1cc(N=c2c(C#N)c[nH]c3cc(OC)c(OC)cc23)c(C)cc1Cl	c1ccc(N=c2cc[nH]c3cc4[nH]cnc4cc23)cc1||c1ccc(N=c2cc[nH]c3ccccc23)cc1
COc1ccc(Cl)c(N=c2c(C#N)c[nH]c3cc4[nH]cnc4cc23)c1	COc1cc(N=c2c(C#N)c[nH]c3cc(OC)c(OC)cc23)cc(OC)c1	c1ccc(N=c2cc[nH]c3cc4[nH]cnc4cc23)cc1||c1ccc(N=c2cc[nH]c3ccccc23)cc1
COc1ccc(Cl)c(N=c2c(C#N)c[nH]c3cc4[nH]cnc4cc23)c1	COc1ccc(N=c2c(C#N)c[nH]c3cc(OC)c(OC)cc23)cc1OC	c1ccc(N=c2cc[nH]c3cc4[nH]cnc4cc23)cc1||c1ccc(N=c2cc[nH]c3ccccc23)cc1
COc1ccc(Cl)c(N=c2c(C#N)c[nH]c3cc4[nH]cnc4cc23)c1	COCCOc1cc2[nH]cc(C#N)c(=Nc3cc(OC)c(Cl)cc3Cl)c2cc1OC	c1ccc(N=c2cc[nH]c3cc4[nH]cnc4cc23)cc1||c1ccc(N=c2cc[nH]c3ccccc23)cc1
COc1ccc(Cl)c(N=c2c(C#N)c[nH]c3cc4[nH]cnc4cc23)c1	COc1cc2[nH]cc(C#N)c(=Nc3cc(OC)c(OC)c(OC)c3C)c2cc1OC	c1ccc(N=c2cc[nH]c3cc4[nH]cnc4cc23)cc1||c1ccc(N=c2cc[nH]c3ccccc23)cc1
COc1ccc(Cl)c(N=c2c(C#N)c[nH]c3cc4[nH]cnc4cc23)c1	COc1cc(N=c2c(C#N)c[nH]c3cc(/C=C/n4ccnc4)c(OC)cc23)c(Cl)cc1Cl	C(=Cn1ccnc1)c1ccc2c(=Nc3ccccc3)cc[nH]c2c1||c1ccc(N=c2cc[nH]c3cc4[nH]cnc4cc23)cc1
COc1ccc(Cl)c(N=c2c(C#N)c[nH]c3cc4[nH]cnc4cc23)c1	COc1cc(N=c2c(C#N)c[nH]c3cc(OCCCn4ccnn4)c(OC)cc23)c(Cl)cc1Cl	c1ccc(N=c2cc[nH]c3cc(OCCCn4ccnn4)ccc23)cc1||c1ccc(N=c2cc[nH]c3cc4[nH]cnc4cc23)cc1
COc1ccc(Cl)c(N=c2c(C#N)c[nH]c3cc4[nH]cnc4cc23)c1	COCCOc1cc2[nH]cc(C#N)c(=Nc3cc(OC)c(Cl)cc3Cl)c2cc1OCCOC	c1ccc(N=c2cc[nH]c3cc4[nH]cnc4cc23)cc1||c1ccc(N=c2cc[nH]c3ccccc23)cc1
COc1ccc(Cl)c(N=c2c(C#N)c[nH]c3cc4[nH]cnc4cc23)c1	COc1cc(N=c2c(C#N)c[nH]c3ccc(C#Cc4cccnc4)cc23)c(Cl)cc1Cl	C(#Cc1ccc2[nH]ccc(=Nc3ccccc3)c2c1)c1cccnc1||c1ccc(N=c2cc[nH]c3cc4[nH]cnc4cc23)cc1
COc1ccc(Cl)c(N=c2c(C#N)c[nH]c3cc4[nH]cnc4cc23)c1	COc1cc(N=c2c(C#N)c[nH]c3cc(C#Cc4ccccn4)ccc23)c(Cl)cc1Cl	C(#Cc1ccccn1)c1ccc2c(=Nc3ccccc3)cc[nH]c2c1||c1ccc(N=c2cc[nH]c3cc4[nH]cnc4cc23)cc1
COc1ccc(Cl)c(N=c2c(C#N)c[nH]c3cc4[nH]cnc4cc23)c1	COc1cc(N=c2c(C#N)c[nH]c3ccc(/C=C/c4ccncc4)cc23)c(Cl)cc1Cl	C(=Cc1ccc2[nH]ccc(=Nc3ccccc3)c2c1)c1ccncc1||c1ccc(N=c2cc[nH]c3cc4[nH]cnc4cc23)cc1
COc1ccc(Cl)c(N=c2c(C#N)c[nH]c3cc4[nH]cnc4cc23)c1	COc1cc(N=c2c(C#N)c[nH]c3cc(CCc4ccncc4)ccc23)c(Cl)cc1Cl	c1ccc(N=c2cc[nH]c3cc(CCc4ccncc4)ccc23)cc1||c1ccc(N=c2cc[nH]c3cc4[nH]cnc4cc23)cc1
COc1ccc(Cl)c(N=c2c(C#N)c[nH]c3cc4[nH]cnc4cc23)c1	COc1cc(N=c2c(C#N)c[nH]c3cc(OCCCn4ccnc4)c(OC)cc23)c(Cl)cc1Cl	c1ccc(N=c2cc[nH]c3cc(OCCCn4ccnc4)ccc23)cc1||c1ccc(N=c2cc[nH]c3cc4[nH]cnc4cc23)cc1
COc1ccc(Cl)c(N=c2c(C#N)c[nH]c3cc4[nH]cnc4cc23)c1	COc1cc(N=c2c(C#N)c[nH]c3cc(OCCN4CCOCC4)c(OC)cc23)c(Cl)cc1Cl	c1ccc(N=c2cc[nH]c3cc(OCCN4CCOCC4)ccc23)cc1||c1ccc(N=c2cc[nH]c3cc4[nH]cnc4cc23)cc1
COc1ccc(Cl)c(N=c2c(C#N)c[nH]c3cc4[nH]cnc4cc23)c1	COc1cc(N=c2c(C#N)c[nH]c3cc(C#Cc4ccccc4)ccc23)c(Cl)cc1Cl	C(#Cc1ccc2c(=Nc3ccccc3)cc[nH]c2c1)c1ccccc1||c1ccc(N=c2cc[nH]c3cc4[nH]cnc4cc23)cc1
COc1ccc(Cl)c(N=c2c(C#N)c[nH]c3cc4[nH]cnc4cc23)c1	CCOc1cc(N=c2c(C#N)c[nH]c3cc(/C=C/c4ccncc4)ccc23)c(Cl)cc1Cl	C(=Cc1ccc2c(=Nc3ccccc3)cc[nH]c2c1)c1ccncc1||c1ccc(N=c2cc[nH]c3cc4[nH]cnc4cc23)cc1
COc1ccc(Cl)c(N=c2c(C#N)c[nH]c3cc4[nH]cnc4cc23)c1	COc1cc(N=c2c(C#N)c[nH]c3cc(/C=C/c4cc[n+]([O-])cc4)c(OC)cc23)c(Cl)cc1Cl	C(=Cc1ccc2c(=Nc3ccccc3)cc[nH]c2c1)c1cc[nH+]cc1||c1ccc(N=c2cc[nH]c3cc4[nH]cnc4cc23)cc1
COc1ccc(Cl)c(N=c2c(C#N)c[nH]c3cc4[nH]cnc4cc23)c1	COc1cc(N=c2c(C#N)c[nH]c3cc(-c4coc(CN(C)C)c4)c(OC)cc23)c(Cl)cc1Cl	c1ccc(N=c2cc[nH]c3cc(-c4ccoc4)ccc23)cc1||c1ccc(N=c2cc[nH]c3cc4[nH]cnc4cc23)cc1
COc1ccc(Cl)c(N=c2c(C#N)c[nH]c3cc4[nH]cnc4cc23)c1	COc1cc(N=c2c(C#N)c[nH]c3cc(/C=C/CCN4CCOCC4)ccc23)c(Cl)cc1Cl	C(=Cc1ccc2c(=Nc3ccccc3)cc[nH]c2c1)CCN1CCOCC1||c1ccc(N=c2cc[nH]c3cc4[nH]cnc4cc23)cc1
COc1ccc(Cl)c(N=c2c(C#N)c[nH]c3cc4[nH]cnc4cc23)c1	COc1cc(N=c2c(C#N)c[nH]c3ccc(/C=C/CCN4CCOCC4)cc23)c(Cl)cc1Cl	C(=Cc1ccc2[nH]ccc(=Nc3ccccc3)c2c1)CCN1CCOCC1||c1ccc(N=c2cc[nH]c3cc4[nH]cnc4cc23)cc1
COc1ccc(Cl)c(N=c2c(C#N)c[nH]c3cc4[nH]cnc4cc23)c1	COc1cc(N=c2c(C#N)c[nH]c3cc(OCCCN4CCOCC4)c(OC)cc23)c(Br)cc1Cl	c1ccc(N=c2cc[nH]c3cc(OCCCN4CCOCC4)ccc23)cc1||c1ccc(N=c2cc[nH]c3cc4[nH]cnc4cc23)cc1
COc1ccc(Cl)c(N=c2c(C#N)c[nH]c3cc4[nH]cnc4cc23)c1	COc1cc(N=c2c(C#N)c[nH]c3cc(OCCCN4CCOCC4)c(OC)cc23)c(Cl)cc1Cl	c1ccc(N=c2cc[nH]c3cc(OCCCN4CCOCC4)ccc23)cc1||c1ccc(N=c2cc[nH]c3cc4[nH]cnc4cc23)cc1
COc1ccc(Cl)c(N=c2c(C#N)c[nH]c3cc4[nH]cnc4cc23)c1	COc1cc(N=c2c(C#N)c[nH]c3cc(OCCCN4CCNCC4)c(OC)cc23)c(Cl)cc1Cl	c1ccc(N=c2cc[nH]c3cc(OCCCN4CCNCC4)ccc23)cc1||c1ccc(N=c2cc[nH]c3cc4[nH]cnc4cc23)cc1
COc1ccc(Cl)c(N=c2c(C#N)c[nH]c3cc4[nH]cnc4cc23)c1	COc1ccc(Cl)c(N=c2c(C#N)c[nH]c3cc(OCCCN4CCOCC4)c(OC)cc23)c1	c1ccc(N=c2cc[nH]c3cc(OCCCN4CCOCC4)ccc23)cc1||c1ccc(N=c2cc[nH]c3cc4[nH]cnc4cc23)cc1
COc1ccc(Cl)c(N=c2c(C#N)c[nH]c3cc4[nH]cnc4cc23)c1	COc1cc(N=c2c(C#N)c[nH]c3cc(-c4ccsc4CN4CCOCC4)ccc23)c(Cl)cc1Cl	c1ccc(N=c2cc[nH]c3cc(-c4ccsc4CN4CCOCC4)ccc23)cc1||c1ccc(N=c2cc[nH]c3cc4[nH]cnc4cc23)cc1
COc1ccc(Cl)c(N=c2c(C#N)c[nH]c3cc4[nH]cnc4cc23)c1	COc1cc(N=c2c(C#N)c[nH]c3cc(OCCCN4CCCCC4)c(OC)cc23)c(Cl)cc1Cl	c1ccc(N=c2cc[nH]c3cc(OCCCN4CCCCC4)ccc23)cc1||c1ccc(N=c2cc[nH]c3cc4[nH]cnc4cc23)cc1
COc1ccc(Cl)c(N=c2c(C#N)c[nH]c3cc4[nH]cnc4cc23)c1	CCOc1cc(N=c2c(C#N)c[nH]c3cc(OCC4CCN(C)CC4)c(OC)cc23)c(Cl)cc1Cl	c1ccc(N=c2cc[nH]c3cc(OCC4CCNCC4)ccc23)cc1||c1ccc(N=c2cc[nH]c3cc4[nH]cnc4cc23)cc1
COc1ccc(Cl)c(N=c2c(C#N)c[nH]c3cc4[nH]cnc4cc23)c1	COc1cc(N=c2c(C#N)c[nH]c3cc(OCCCCN4CCOCC4)c(OC)cc23)c(Cl)cc1Cl	c1ccc(N=c2cc[nH]c3cc(OCCCCN4CCOCC4)ccc23)cc1||c1ccc(N=c2cc[nH]c3cc4[nH]cnc4cc23)cc1
COc1ccc(Cl)c(N=c2c(C#N)c[nH]c3cc4[nH]cnc4cc23)c1	COc1cc(N=c2c(C#N)c[nH]c3cc(OCCCN4CCC(O)CC4)c(OC)cc23)c(Cl)cc1Cl	c1ccc(N=c2cc[nH]c3cc(OCCCN4CCCCC4)ccc23)cc1||c1ccc(N=c2cc[nH]c3cc4[nH]cnc4cc23)cc1
COc1ccc(Cl)c(N=c2c(C#N)c[nH]c3cc4[nH]cnc4cc23)c1	COc1cc(N=c2c(C#N)c[nH]c3cc(OCCCN4CCN(C)CC4)c(OC)cc23)c(Cl)cc1Cl	c1ccc(N=c2cc[nH]c3cc(OCCCN4CCNCC4)ccc23)cc1||c1ccc(N=c2cc[nH]c3cc4[nH]cnc4cc23)cc1
COc1ccc(Cl)c(N=c2c(C#N)c[nH]c3cc4[nH]cnc4cc23)c1	COc1cc(N=c2c(C#N)c[nH]c3cc(OCCCN4CCOCC4)c(OC)cc23)c(Cl)cc1C	c1ccc(N=c2cc[nH]c3cc(OCCCN4CCOCC4)ccc23)cc1||c1ccc(N=c2cc[nH]c3cc4[nH]cnc4cc23)cc1
COc1ccc(Cl)c(N=c2c(C#N)c[nH]c3cc4[nH]cnc4cc23)c1	COc1cc(N=c2c(C#N)c[nH]c3cc(OCCCN4CCOCC4)c(OC)cc23)c(C)cc1Cl	c1ccc(N=c2cc[nH]c3cc(OCCCN4CCOCC4)ccc23)cc1||c1ccc(N=c2cc[nH]c3cc4[nH]cnc4cc23)cc1
COc1ccc(Cl)c(N=c2c(C#N)c[nH]c3cc4[nH]cnc4cc23)c1	COc1cc(N=c2c(C#N)c[nH]c3cc(OCCCN(C)CCN(C)C)c(OC)cc23)c(Cl)cc1Cl	c1ccc(N=c2cc[nH]c3cc4[nH]cnc4cc23)cc1||c1ccc(N=c2cc[nH]c3ccccc23)cc1
COc1ccc(Cl)c(N=c2c(C#N)c[nH]c3cc4[nH]cnc4cc23)c1	COc1cc(N=c2c(C#N)c[nH]c3cc(C#Cc4cccc(CN(C)C)n4)ccc23)c(Cl)cc1Cl	C(#Cc1ccccn1)c1ccc2c(=Nc3ccccc3)cc[nH]c2c1||c1ccc(N=c2cc[nH]c3cc4[nH]cnc4cc23)cc1
COc1ccc(Cl)c(N=c2c(C#N)c[nH]c3cc4[nH]cnc4cc23)c1	COc1cc(N=c2c(C#N)c[nH]c3cc(C#Cc4ccc(CN(C)C)s4)c(OC)cc23)c(Cl)cc1Cl	C(#Cc1cccs1)c1ccc2c(=Nc3ccccc3)cc[nH]c2c1||c1ccc(N=c2cc[nH]c3cc4[nH]cnc4cc23)cc1
COc1ccc(Cl)c(N=c2c(C#N)c[nH]c3cc4[nH]cnc4cc23)c1	COc1cc(N=c2c(C#N)c[nH]c3cc(-c4cncc(CN5CCOCC5)c4)ccc23)c(Cl)cc1Cl	c1ccc(N=c2cc[nH]c3cc(-c4cncc(CN5CCOCC5)c4)ccc23)cc1||c1ccc(N=c2cc[nH]c3cc4[nH]cnc4cc23)cc1
COc1ccc(Cl)c(N=c2c(C#N)c[nH]c3cc4[nH]cnc4cc23)c1	COc1cc(N=c2c(C#N)c[nH]c3cc(-c4ccc(CN5CCOCC5)nc4)ccc23)c(Cl)cc1Cl	c1ccc(N=c2cc[nH]c3cc(-c4ccc(CN5CCOCC5)nc4)ccc23)cc1||c1ccc(N=c2cc[nH]c3cc4[nH]cnc4cc23)cc1
COc1ccc(Cl)c(N=c2c(C#N)c[nH]c3cc4[nH]cnc4cc23)c1	COc1cc(N=c2c(C#N)c[nH]c3cc(-c4cccc(CN5CCOCC5)n4)ccc23)c(Cl)cc1Cl	c1ccc(N=c2cc[nH]c3cc(-c4cccc(CN5CCOCC5)n4)ccc23)cc1||c1ccc(N=c2cc[nH]c3cc4[nH]cnc4cc23)cc1
COc1ccc(Cl)c(N=c2c(C#N)c[nH]c3cc4[nH]cnc4cc23)c1	COc1cc(N=c2c(C#N)c[nH]c3cc(-c4cc(CN5CCOCC5)ccn4)ccc23)c(Cl)cc1Cl	c1ccc(N=c2cc[nH]c3cc(-c4cc(CN5CCOCC5)ccn4)ccc23)cc1||c1ccc(N=c2cc[nH]c3cc4[nH]cnc4cc23)cc1
COc1ccc(Cl)c(N=c2c(C#N)c[nH]c3cc4[nH]cnc4cc23)c1	COc1cc(N=c2c(C#N)c[nH]c3cc(-c4ccc(CN5CCC(O)CC5)s4)ccc23)c(Cl)cc1Cl	c1ccc(N=c2cc[nH]c3cc(-c4ccc(CN5CCCCC5)s4)ccc23)cc1||c1ccc(N=c2cc[nH]c3cc4[nH]cnc4cc23)cc1
COc1ccc(Cl)c(N=c2c(C#N)c[nH]c3cc4[nH]cnc4cc23)c1	COc1cc(N=c2c(C#N)c[nH]c3cc(-c4csc(CN5CCC(O)CC5)c4)ccc23)c(Cl)cc1Cl	c1ccc(N=c2cc[nH]c3cc(-c4csc(CN5CCCCC5)c4)ccc23)cc1||c1ccc(N=c2cc[nH]c3cc4[nH]cnc4cc23)cc1
COc1ccc(Cl)c(N=c2c(C#N)c[nH]c3cc4[nH]cnc4cc23)c1	COc1cc(N=c2c(C#N)c[nH]c3cc(-c4coc(CN5CCN(C)CC5)c4)ccc23)c(Cl)cc1Cl	c1ccc(N=c2cc[nH]c3cc(-c4coc(CN5CCNCC5)c4)ccc23)cc1||c1ccc(N=c2cc[nH]c3cc4[nH]cnc4cc23)cc1
COc1ccc(Cl)c(N=c2c(C#N)c[nH]c3cc4[nH]cnc4cc23)c1	COc1cc(N=c2c(C#N)c[nH]c3cc(/C=C/CCCN4CCOCC4)c(OC)cc23)c(Cl)cc1Cl	C(=Cc1ccc2c(=Nc3ccccc3)cc[nH]c2c1)CCCN1CCOCC1||c1ccc(N=c2cc[nH]c3cc4[nH]cnc4cc23)cc1
COc1ccc(Cl)c(N=c2c(C#N)c[nH]c3cc4[nH]cnc4cc23)c1	COc1cc(N=c2c(C#N)c[nH]c3cc(OCCCC4CCN(C)CC4)c(OC)cc23)c(Cl)cc1Cl	c1ccc(N=c2cc[nH]c3cc(OCCCC4CCNCC4)ccc23)cc1||c1ccc(N=c2cc[nH]c3cc4[nH]cnc4cc23)cc1
COc1ccc(Cl)c(N=c2c(C#N)c[nH]c3cc4[nH]cnc4cc23)c1	COc1cc(N=c2c(C#N)c[nH]c3cc(OCCCCCN4CCOCC4)c(OC)cc23)c(Cl)cc1Cl	c1ccc(N=c2cc[nH]c3cc(OCCCCCN4CCOCC4)ccc23)cc1||c1ccc(N=c2cc[nH]c3cc4[nH]cnc4cc23)cc1
COc1ccc(Cl)c(N=c2c(C#N)c[nH]c3cc4[nH]cnc4cc23)c1	COc1cc(N=c2c(C#N)c[nH]c3cc(OCCCN4CCCN(C)CC4)c(OC)cc23)c(Cl)cc1Cl	c1ccc(N=c2cc[nH]c3cc(OCCCN4CCCNCC4)ccc23)cc1||c1ccc(N=c2cc[nH]c3cc4[nH]cnc4cc23)cc1
COc1ccc(Cl)c(N=c2c(C#N)c[nH]c3cc4[nH]cnc4cc23)c1	CCN1CCN(CCCOc2cc3[nH]cc(C#N)c(=Nc4cc(OC)c(Cl)cc4Cl)c3cc2OC)CC1	c1ccc(N=c2cc[nH]c3cc(OCCCN4CCNCC4)ccc23)cc1||c1ccc(N=c2cc[nH]c3cc4[nH]cnc4cc23)cc1
COc1ccc(Cl)c(N=c2c(C#N)c[nH]c3cc4[nH]cnc4cc23)c1	COc1cc(N=c2c(C#N)c[nH]c3cc(OCCCN4CCN(CCO)CC4)c(OC)cc23)c(Cl)cc1Cl	c1ccc(N=c2cc[nH]c3cc(OCCCN4CCNCC4)ccc23)cc1||c1ccc(N=c2cc[nH]c3cc4[nH]cnc4cc23)cc1
COc1ccc(Cl)c(N=c2c(C#N)c[nH]c3cc4[nH]cnc4cc23)c1	COc1cc(N=c2c(C#N)c[nH]c3cc(OCCCN4CCOCC4)c(OC)cc23)c(C)cc1C	c1ccc(N=c2cc[nH]c3cc(OCCCN4CCOCC4)ccc23)cc1||c1ccc(N=c2cc[nH]c3cc4[nH]cnc4cc23)cc1
COc1ccc(Cl)c(N=c2c(C#N)c[nH]c3cc4[nH]cnc4cc23)c1	COc1cc(N=c2c(C#N)c[nH]c3cc(C#Cc4cc(CN(C)C)ccn4)c(OC)cc23)c(Cl)cc1Cl	C(#Cc1ccccn1)c1ccc2c(=Nc3ccccc3)cc[nH]c2c1||c1ccc(N=c2cc[nH]c3cc4[nH]cnc4cc23)cc1
COc1ccc(Cl)c(N=c2c(C#N)c[nH]c3cc4[nH]cnc4cc23)c1	COc1cc(N=c2c(C#N)c[nH]c3cc(C#Cc4ncccc4CN(C)C)c(OC)cc23)c(Cl)cc1Cl	C(#Cc1ccccn1)c1ccc2c(=Nc3ccccc3)cc[nH]c2c1||c1ccc(N=c2cc[nH]c3cc4[nH]cnc4cc23)cc1
COc1ccc(Cl)c(N=c2c(C#N)c[nH]c3cc4[nH]cnc4cc23)c1	COc1cc(N=c2c(C#N)c[nH]c3cc(-c4ccccc4CN4CCOCC4)ccc23)c(Cl)cc1Cl	c1ccc(N=c2cc[nH]c3cc(-c4ccccc4CN4CCOCC4)ccc23)cc1||c1ccc(N=c2cc[nH]c3cc4[nH]cnc4cc23)cc1
COc1ccc(Cl)c(N=c2c(C#N)c[nH]c3cc4[nH]cnc4cc23)c1	COc1cc(N=c2c(C#N)c[nH]c3cc4cc(OC)c(OCCN5CCOCC5)cc4cc23)c(Cl)cc1Cl	c1ccc(N=c2cc[nH]c3cc4[nH]cnc4cc23)cc1||c1ccc(N=c2cc[nH]c3cc4ccc(OCCN5CCOCC5)cc4cc23)cc1
COc1ccc(Cl)c(N=c2c(C#N)c[nH]c3cc4[nH]cnc4cc23)c1	COc1cc(N=c2c(C#N)c[nH]c3cc4cc(OCCN5CCOCC5)c(OC)cc4cc23)c(Cl)cc1Cl	c1ccc(N=c2cc[nH]c3cc4[nH]cnc4cc23)cc1||c1ccc(N=c2cc[nH]c3cc4cc(OCCN5CCOCC5)ccc4cc23)cc1
COc1ccc(Cl)c(N=c2c(C#N)c[nH]c3cc4[nH]cnc4cc23)c1	COc1cc(N=c2c(C#N)c[nH]c3ccc(-c4ccc(CN5CCN(C)CC5)cn4)cc23)c(Cl)cc1Cl	c1ccc(N=c2cc[nH]c3cc4[nH]cnc4cc23)cc1||c1ccc(N=c2cc[nH]c3ccc(-c4ccc(CN5CCNCC5)cn4)cc23)cc1
COc1ccc(Cl)c(N=c2c(C#N)c[nH]c3cc4[nH]cnc4cc23)c1	COc1cc(N=c2c(C#N)c[nH]c3cc4cc(OCCN5CCOCC5)c(OC)cc4cc23)c(Cl)cc1F	c1ccc(N=c2cc[nH]c3cc4[nH]cnc4cc23)cc1||c1ccc(N=c2cc[nH]c3cc4cc(OCCN5CCOCC5)ccc4cc23)cc1
COc1ccc(Cl)c(N=c2c(C#N)c[nH]c3cc4[nH]cnc4cc23)c1	COc1cc(N=c2c(C#N)c[nH]c3cc(-c4coc(CN5CCN(C)CC5)c4)c(OC)cc23)c(Cl)cc1Cl	c1ccc(N=c2cc[nH]c3cc(-c4coc(CN5CCNCC5)c4)ccc23)cc1||c1ccc(N=c2cc[nH]c3cc4[nH]cnc4cc23)cc1
COc1ccc(Cl)c(N=c2c(C#N)c[nH]c3cc4[nH]cnc4cc23)c1	COc1cc(N=c2c(C#N)c[nH]c3cc(OCCCN4C[C@@H](C)N(C)[C@@H](C)C4)c(OC)cc23)c(Cl)cc1Cl	c1ccc(N=c2cc[nH]c3cc(OCCCN4CCNCC4)ccc23)cc1||c1ccc(N=c2cc[nH]c3cc4[nH]cnc4cc23)cc1
COc1ccc(Cl)c(N=c2c(C#N)c[nH]c3cc4[nH]cnc4cc23)c1	CCCN1CCN(CCCOc2cc3[nH]cc(C#N)c(=Nc4cc(OC)c(Cl)cc4Cl)c3cc2OC)CC1	c1ccc(N=c2cc[nH]c3cc(OCCCN4CCNCC4)ccc23)cc1||c1ccc(N=c2cc[nH]c3cc4[nH]cnc4cc23)cc1
COc1ccc(Cl)c(N=c2c(C#N)c[nH]c3cc4[nH]cnc4cc23)c1	COc1cc(N=c2c(C#N)c[nH]c3cc(/C=C/c4ccc5ccccc5c4)ccc23)c(Cl)cc1Cl	C(=Cc1ccc2c(=Nc3ccccc3)cc[nH]c2c1)c1ccc2ccccc2c1||c1ccc(N=c2cc[nH]c3cc4[nH]cnc4cc23)cc1
COc1ccc(Cl)c(N=c2c(C#N)c[nH]c3cc4[nH]cnc4cc23)c1	COc1cc(N=c2c(C#N)c[nH]c3cc4cc(OC)c(OCCN5CCC(O)CC5)cc4cc23)c(Cl)cc1Cl	c1ccc(N=c2cc[nH]c3cc4[nH]cnc4cc23)cc1||c1ccc(N=c2cc[nH]c3cc4ccc(OCCN5CCCCC5)cc4cc23)cc1
COc1ccc(Cl)c(N=c2c(C#N)c[nH]c3cc4[nH]cnc4cc23)c1	COc1cc(N=c2c(C#N)c[nH]c3cc4cc(OCCN5CCC(O)CC5)c(OC)cc4cc23)c(Cl)cc1Cl	c1ccc(N=c2cc[nH]c3cc4[nH]cnc4cc23)cc1||c1ccc(N=c2cc[nH]c3cc4cc(OCCN5CCCCC5)ccc4cc23)cc1
COc1ccc(Cl)c(N=c2c(C#N)c[nH]c3cc4[nH]cnc4cc23)c1	COc1cc(N=c2c(C#N)c[nH]c3cc4cc(OC)c(OCCN5CCN(C)CC5)cc4cc23)c(Cl)cc1Cl	c1ccc(N=c2cc[nH]c3cc4[nH]cnc4cc23)cc1||c1ccc(N=c2cc[nH]c3cc4ccc(OCCN5CCNCC5)cc4cc23)cc1
COc1ccc(Cl)c(N=c2c(C#N)c[nH]c3cc4[nH]cnc4cc23)c1	COc1cc(N=c2c(C#N)c[nH]c3cc4cc(OCCN5CCN(C)CC5)c(OC)cc4cc23)c(Cl)cc1Cl	c1ccc(N=c2cc[nH]c3cc4[nH]cnc4cc23)cc1||c1ccc(N=c2cc[nH]c3cc4cc(OCCN5CCNCC5)ccc4cc23)cc1
COc1ccc(Cl)c(N=c2c(C#N)c[nH]c3cc4[nH]cnc4cc23)c1	COc1cc(N=c2c(C#N)c[nH]c3cc4cc(OC)c(OCCN5CCOCC5)cc4cc23)c(Cl)cc1C	c1ccc(N=c2cc[nH]c3cc4[nH]cnc4cc23)cc1||c1ccc(N=c2cc[nH]c3cc4ccc(OCCN5CCOCC5)cc4cc23)cc1
COc1ccc(Cl)c(N=c2c(C#N)c[nH]c3cc4[nH]cnc4cc23)c1	COc1cc(N=c2c(C#N)c[nH]c3cc4cc(OCCN5CCOCC5)c(OC)cc4cc23)c(Cl)cc1C	c1ccc(N=c2cc[nH]c3cc4[nH]cnc4cc23)cc1||c1ccc(N=c2cc[nH]c3cc4cc(OCCN5CCOCC5)ccc4cc23)cc1
COc1ccc(Cl)c(N=c2c(C#N)c[nH]c3cc4[nH]cnc4cc23)c1	COc1cc(N=c2c(C#N)c[nH]c3cc4cc(OC)c(OCCN5CCOCC5)cc4cc23)c(C)cc1Cl	c1ccc(N=c2cc[nH]c3cc4[nH]cnc4cc23)cc1||c1ccc(N=c2cc[nH]c3cc4ccc(OCCN5CCOCC5)cc4cc23)cc1
COc1ccc(Cl)c(N=c2c(C#N)c[nH]c3cc4[nH]cnc4cc23)c1	COc1cc(N=c2c(C#N)c[nH]c3cc4cc(OCCN5CCOCC5)c(OC)cc4cc23)c(C)cc1Cl	c1ccc(N=c2cc[nH]c3cc4[nH]cnc4cc23)cc1||c1ccc(N=c2cc[nH]c3cc4cc(OCCN5CCOCC5)ccc4cc23)cc1
COc1ccc(Cl)c(N=c2c(C#N)c[nH]c3cc4[nH]cnc4cc23)c1	COc1cc(N=c2c(C#N)c[nH]c3cc4cc(OCCN5CCC(O)CC5)c(OC)cc4cc23)c(Cl)cc1C	c1ccc(N=c2cc[nH]c3cc4[nH]cnc4cc23)cc1||c1ccc(N=c2cc[nH]c3cc4cc(OCCN5CCCCC5)ccc4cc23)cc1
COc1ccc(Cl)c(N=c2c(C#N)c[nH]c3cc4[nH]cnc4cc23)c1	COc1cc(N=c2c(C#N)c[nH]c3cc4cc(OC)c(OCCN5CCN(C)CC5)cc4cc23)c(C)cc1Cl	c1ccc(N=c2cc[nH]c3cc4[nH]cnc4cc23)cc1||c1ccc(N=c2cc[nH]c3cc4ccc(OCCN5CCNCC5)cc4cc23)cc1
COc1ccc(Cl)c(N=c2c(C#N)c[nH]c3cc4[nH]cnc4cc23)c1	COc1cc(N=c2c(C#N)c[nH]c3cc4cc(OCCN5CCN(C)CC5)c(OC)cc4cc23)c(C)cc1Cl	c1ccc(N=c2cc[nH]c3cc4[nH]cnc4cc23)cc1||c1ccc(N=c2cc[nH]c3cc4cc(OCCN5CCNCC5)ccc4cc23)cc1
COc1ccc(Cl)c(N=c2c(C#N)c[nH]c3cc4[nH]cnc4cc23)c1	COc1cc(N=c2c(C#N)c[nH]c3cc(C#Cc4ccc(-c5ccccc5)cc4)ccc23)c(Cl)cc1Cl	C(#Cc1ccc2c(=Nc3ccccc3)cc[nH]c2c1)c1ccc(-c2ccccc2)cc1||c1ccc(N=c2cc[nH]c3cc4[nH]cnc4cc23)cc1
COc1ccc(Cl)c(N=c2c(C#N)c[nH]c3cc4[nH]cnc4cc23)c1	COc1cc(N=c2c(C#N)c[nH]c3cc(/C=C/c4ccc(-c5ccccc5)cc4)ccc23)c(Cl)cc1Cl	C(=Cc1ccc2c(=Nc3ccccc3)cc[nH]c2c1)c1ccc(-c2ccccc2)cc1||c1ccc(N=c2cc[nH]c3cc4[nH]cnc4cc23)cc1
COc1ccc(Cl)c(N=c2c(C#N)c[nH]c3cc4[nH]cnc4cc23)c1	COc1cc(N=c2c(C#N)c[nH]c3cc(C#Cc4ccc(CN5CCN(C)CC5)cn4)c(OC)cc23)c(Cl)cc1Cl	C(#Cc1ccc(CN2CCNCC2)cn1)c1ccc2c(=Nc3ccccc3)cc[nH]c2c1||c1ccc(N=c2cc[nH]c3cc4[nH]cnc4cc23)cc1
COc1ccc(Cl)c(N=c2c(C#N)c[nH]c3cc4[nH]cnc4cc23)c1	COc1cc(N=c2c(C#N)c[nH]c3cc(/C=C/CCCCCCCCCN4CCOCC4)c(OC)cc23)c(Cl)cc1Cl	C(=Cc1ccc2c(=Nc3ccccc3)cc[nH]c2c1)CCCCCCCCCN1CCOCC1||c1ccc(N=c2cc[nH]c3cc4[nH]cnc4cc23)cc1
COc1cc2[nH]cc(C#N)c(=Nc3ccc(Br)cc3Cl)c2cc1OC	COc1cc2[nH]cc(C#N)c(=Nc3cc(Cl)cc(Cl)c3)c2cc1OC	c1ccc(N=c2cc[nH]c3ccccc23)cc1||c1ccc(N=c2cc[nH]c3ccccc23)cc1
COc1cc2[nH]cc(C#N)c(=Nc3ccc(Br)cc3Cl)c2cc1OC	COc1cc2[nH]cc(C#N)c(=Nc3cc(O)c(Cl)cc3Cl)c2cc1OC	c1ccc(N=c2cc[nH]c3ccccc23)cc1||c1ccc(N=c2cc[nH]c3ccccc23)cc1
COc1cc2[nH]cc(C#N)c(=Nc3ccc(Br)cc3Cl)c2cc1OC	COc1cc2[nH]cc(C=O)c(=Nc3ccc(Cl)cc3Cl)c2cc1OC	c1ccc(N=c2cc[nH]c3ccccc23)cc1||c1ccc(N=c2cc[nH]c3ccccc23)cc1
COc1cc2[nH]cc(C#N)c(=Nc3ccc(Br)cc3Cl)c2cc1OC	CCOc1cc(N=c2c(C#N)c[nH]c3cc(OC)c(OC)cc23)c(Cl)cc1Cl	c1ccc(N=c2cc[nH]c3ccccc23)cc1||c1ccc(N=c2cc[nH]c3ccccc23)cc1
COc1cc2[nH]cc(C#N)c(=Nc3ccc(Br)cc3Cl)c2cc1OC	COc1cc(N=c2c(C#N)c[nH]c3cc(OC)c(OC)cc23)c(C)cc1Cl	c1ccc(N=c2cc[nH]c3ccccc23)cc1||c1ccc(N=c2cc[nH]c3ccccc23)cc1
COc1cc2[nH]cc(C#N)c(=Nc3ccc(Br)cc3Cl)c2cc1OC	COc1cc(N=c2c(C#N)c[nH]c3cc(OC)c(OC)cc23)cc(OC)c1	c1ccc(N=c2cc[nH]c3ccccc23)cc1||c1ccc(N=c2cc[nH]c3ccccc23)cc1
COc1cc2[nH]cc(C#N)c(=Nc3ccc(Br)cc3Cl)c2cc1OC	COc1ccc(N=c2c(C#N)c[nH]c3cc(OC)c(OC)cc23)cc1OC	c1ccc(N=c2cc[nH]c3ccccc23)cc1||c1ccc(N=c2cc[nH]c3ccccc23)cc1
COc1cc2[nH]cc(C#N)c(=Nc3ccc(Br)cc3Cl)c2cc1OC	COc1cc2[nH]cc(C#N)c(=Nc3cc(OC)c(OC)c(OC)c3Br)c2cc1OC	c1ccc(N=c2cc[nH]c3ccccc23)cc1||c1ccc(N=c2cc[nH]c3ccccc23)cc1
COc1cc2[nH]cc(C#N)c(=Nc3ccc(Br)cc3Cl)c2cc1OC	COc1cc2[nH]cc(C#N)c(=Nc3cc(OC)c(OC)c(OC)c3C)c2cc1OC	c1ccc(N=c2cc[nH]c3ccccc23)cc1||c1ccc(N=c2cc[nH]c3ccccc23)cc1
COc1cc2[nH]cc(C#N)c(=Nc3ccc(Br)cc3Cl)c2cc1OC	COc1cc(N=c2c(C#N)c[nH]c3ccc(C#Cc4cccnc4)cc23)c(Cl)cc1Cl	C(#Cc1ccc2[nH]ccc(=Nc3ccccc3)c2c1)c1cccnc1||c1ccc(N=c2cc[nH]c3ccccc23)cc1
COc1cc2[nH]cc(C#N)c(=Nc3ccc(Br)cc3Cl)c2cc1OC	COc1cc(N=c2c(C#N)c[nH]c3cc(C#Cc4ccccn4)ccc23)c(Cl)cc1Cl	C(#Cc1ccccn1)c1ccc2c(=Nc3ccccc3)cc[nH]c2c1||c1ccc(N=c2cc[nH]c3ccccc23)cc1
COc1cc2[nH]cc(C#N)c(=Nc3ccc(Br)cc3Cl)c2cc1OC	COc1cc(N=c2c(C#N)c[nH]c3ccc(/C=C/c4ccncc4)cc23)c(Cl)cc1Cl	C(=Cc1ccc2[nH]ccc(=Nc3ccccc3)c2c1)c1ccncc1||c1ccc(N=c2cc[nH]c3ccccc23)cc1
COc1cc2[nH]cc(C#N)c(=Nc3ccc(Br)cc3Cl)c2cc1OC	COc1cc(N=c2c(C#N)c[nH]c3cc(CCc4ccncc4)ccc23)c(Cl)cc1Cl	c1ccc(N=c2cc[nH]c3cc(CCc4ccncc4)ccc23)cc1||c1ccc(N=c2cc[nH]c3ccccc23)cc1
COc1cc2[nH]cc(C#N)c(=Nc3ccc(Br)cc3Cl)c2cc1OC	COc1cc(N=c2c(C#N)c[nH]c3cc4cc(OC)c(OC)cc4cc23)c(C)cc1Cl	c1ccc(N=c2cc[nH]c3cc4ccccc4cc23)cc1||c1ccc(N=c2cc[nH]c3ccccc23)cc1
COc1cc2[nH]cc(C#N)c(=Nc3ccc(Br)cc3Cl)c2cc1OC	COc1cc(N=c2c(C#N)c[nH]c3cc(OC4CCN(C)CC4)c(OC)cc23)c(Cl)cc1Cl	c1ccc(N=c2cc[nH]c3cc(OC4CCNCC4)ccc23)cc1||c1ccc(N=c2cc[nH]c3ccccc23)cc1
COc1cc2[nH]cc(C#N)c(=Nc3ccc(Br)cc3Cl)c2cc1OC	COc1cc2[nH]cc(C#N)c(=Nc3ccc(Cl)cc3Cl)c2cc1OCCCN1CCOCC1	c1ccc(N=c2cc[nH]c3ccc(OCCCN4CCOCC4)cc23)cc1||c1ccc(N=c2cc[nH]c3ccccc23)cc1
COc1cc2[nH]cc(C#N)c(=Nc3ccc(Br)cc3Cl)c2cc1OC	CCCCOc1cc2[nH]cc(C#N)c(=Nc3ccc(Cl)cc3Cl)c2cc1OCCCC	c1ccc(N=c2cc[nH]c3ccccc23)cc1||c1ccc(N=c2cc[nH]c3ccccc23)cc1
COc1cc2[nH]cc(C#N)c(=Nc3ccc(Br)cc3Cl)c2cc1OC	COc1cc(N=c2c(C#N)c[nH]c3cc(C#Cc4ccccc4)ccc23)c(Cl)cc1Cl	C(#Cc1ccc2c(=Nc3ccccc3)cc[nH]c2c1)c1ccccc1||c1ccc(N=c2cc[nH]c3ccccc23)cc1
COc1cc2[nH]cc(C#N)c(=Nc3ccc(Br)cc3Cl)c2cc1OC	COc1cc(N=c2c(C#N)c[nH]c3cc(/C=C/c4ccccc4)ccc23)c(Cl)cc1Cl	C(=Cc1ccc2c(=Nc3ccccc3)cc[nH]c2c1)c1ccccc1||c1ccc(N=c2cc[nH]c3ccccc23)cc1
COc1cc2[nH]cc(C#N)c(=Nc3ccc(Br)cc3Cl)c2cc1OC	CCOc1cc(N=c2c(C#N)c[nH]c3cc(/C=C/c4ccncc4)ccc23)c(Cl)cc1Cl	C(=Cc1ccc2c(=Nc3ccccc3)cc[nH]c2c1)c1ccncc1||c1ccc(N=c2cc[nH]c3ccccc23)cc1
COc1cc2[nH]cc(C#N)c(=Nc3ccc(Br)cc3Cl)c2cc1OC	COc1cc(N=c2c(C#N)c[nH]c3cc(/C=C/c4cc[n+]([O-])cc4)c(OC)cc23)c(Cl)cc1Cl	C(=Cc1ccc2c(=Nc3ccccc3)cc[nH]c2c1)c1cc[nH+]cc1||c1ccc(N=c2cc[nH]c3ccccc23)cc1
COc1cc2[nH]cc(C#N)c(=Nc3ccc(Br)cc3Cl)c2cc1OC	COc1cc(N=c2c(C#N)c[nH]c3cc(-c4coc(CN(C)C)c4)c(OC)cc23)c(Cl)cc1Cl	c1ccc(N=c2cc[nH]c3cc(-c4ccoc4)ccc23)cc1||c1ccc(N=c2cc[nH]c3ccccc23)cc1
COc1cc2[nH]cc(C#N)c(=Nc3ccc(Br)cc3Cl)c2cc1OC	COc1cc(N=c2c(C#N)c[nH]c3cc(/C=C/CCN4CCOCC4)ccc23)c(Cl)cc1Cl	C(=Cc1ccc2c(=Nc3ccccc3)cc[nH]c2c1)CCN1CCOCC1||c1ccc(N=c2cc[nH]c3ccccc23)cc1
COc1cc2[nH]cc(C#N)c(=Nc3ccc(Br)cc3Cl)c2cc1OC	COc1cc(N=c2c(C#N)c[nH]c3ccc(/C=C/CCN4CCOCC4)cc23)c(Cl)cc1Cl	C(=Cc1ccc2[nH]ccc(=Nc3ccccc3)c2c1)CCN1CCOCC1||c1ccc(N=c2cc[nH]c3ccccc23)cc1
COc1cc2[nH]cc(C#N)c(=Nc3ccc(Br)cc3Cl)c2cc1OC	COc1cc(N=c2c(C#N)c[nH]c3cc(/C=C/CN4CCOCC4)c(OC)cc23)c(Cl)cc1Cl	C(=Cc1ccc2c(=Nc3ccccc3)cc[nH]c2c1)CN1CCOCC1||c1ccc(N=c2cc[nH]c3ccccc23)cc1
COc1cc2[nH]cc(C#N)c(=Nc3ccc(Br)cc3Cl)c2cc1OC	COc1cc(N=c2c(C#N)c[nH]c3cc(OCCCN4CCOCC4)c(OC)cc23)c(Br)cc1Cl	c1ccc(N=c2cc[nH]c3cc(OCCCN4CCOCC4)ccc23)cc1||c1ccc(N=c2cc[nH]c3ccccc23)cc1
COc1cc2[nH]cc(C#N)c(=Nc3ccc(Br)cc3Cl)c2cc1OC	COc1cc(N=c2c(C#N)c[nH]c3cc(OCCCN4CCOCC4)c(OC)cc23)c(Cl)cc1Cl	c1ccc(N=c2cc[nH]c3cc(OCCCN4CCOCC4)ccc23)cc1||c1ccc(N=c2cc[nH]c3ccccc23)cc1
COc1cc2[nH]cc(C#N)c(=Nc3ccc(Br)cc3Cl)c2cc1OC	COc1cc(N=c2c(C#N)c[nH]c3cc(OCCCN4CCNCC4)c(OC)cc23)c(Cl)cc1Cl	c1ccc(N=c2cc[nH]c3cc(OCCCN4CCNCC4)ccc23)cc1||c1ccc(N=c2cc[nH]c3ccccc23)cc1
COc1cc2[nH]cc(C#N)c(=Nc3ccc(Br)cc3Cl)c2cc1OC	COc1cc(N=c2c(C#N)c[nH]c3cc(-c4ccsc4CN4CCOCC4)ccc23)c(Cl)cc1Cl	c1ccc(N=c2cc[nH]c3cc(-c4ccsc4CN4CCOCC4)ccc23)cc1||c1ccc(N=c2cc[nH]c3ccccc23)cc1
COc1cc2[nH]cc(C#N)c(=Nc3ccc(Br)cc3Cl)c2cc1OC	COc1cc(N=c2c(C#N)c[nH]c3cc(-c4cscc4CN4CCOCC4)ccc23)c(Cl)cc1Cl	c1ccc(N=c2cc[nH]c3cc(-c4cscc4CN4CCOCC4)ccc23)cc1||c1ccc(N=c2cc[nH]c3ccccc23)cc1
COc1cc2[nH]cc(C#N)c(=Nc3ccc(Br)cc3Cl)c2cc1OC	COc1cc(N=c2c(C#N)c[nH]c3ccc(C#CCCN4CCN(C)CC4)cc23)c(Cl)cc1Cl	C(#Cc1ccc2[nH]ccc(=Nc3ccccc3)c2c1)CCN1CCNCC1||c1ccc(N=c2cc[nH]c3ccccc23)cc1
COc1cc2[nH]cc(C#N)c(=Nc3ccc(Br)cc3Cl)c2cc1OC	COc1cc(N=c2c(C#N)c[nH]c3cc(/C=C/CCN4CCOCC4)c(OC)cc23)c(Cl)cc1Cl	C(=Cc1ccc2c(=Nc3ccccc3)cc[nH]c2c1)CCN1CCOCC1||c1ccc(N=c2cc[nH]c3ccccc23)cc1
COc1cc2[nH]cc(C#N)c(=Nc3ccc(Br)cc3Cl)c2cc1OC	COc1cc(N=c2c(C#N)c[nH]c3cc(OCCCN4CCCCC4)c(OC)cc23)c(Cl)cc1Cl	c1ccc(N=c2cc[nH]c3cc(OCCCN4CCCCC4)ccc23)cc1||c1ccc(N=c2cc[nH]c3ccccc23)cc1
COc1cc2[nH]cc(C#N)c(=Nc3ccc(Br)cc3Cl)c2cc1OC	CCOc1cc(N=c2c(C#N)c[nH]c3cc(OCC4CCN(C)CC4)c(OC)cc23)c(Cl)cc1Cl	c1ccc(N=c2cc[nH]c3cc(OCC4CCNCC4)ccc23)cc1||c1ccc(N=c2cc[nH]c3ccccc23)cc1
COc1cc2[nH]cc(C#N)c(=Nc3ccc(Br)cc3Cl)c2cc1OC	COc1cc(N=c2c(C#N)c[nH]c3cc(OCCCCN4CCOCC4)c(OC)cc23)c(Cl)cc1Cl	c1ccc(N=c2cc[nH]c3cc(OCCCCN4CCOCC4)ccc23)cc1||c1ccc(N=c2cc[nH]c3ccccc23)cc1
COc1cc2[nH]cc(C#N)c(=Nc3ccc(Br)cc3Cl)c2cc1OC	COc1cc(N=c2c(C#N)c[nH]c3cc(OCCCN4CCC(O)CC4)c(OC)cc23)c(Cl)cc1Cl	c1ccc(N=c2cc[nH]c3cc(OCCCN4CCCCC4)ccc23)cc1||c1ccc(N=c2cc[nH]c3ccccc23)cc1
COc1cc2[nH]cc(C#N)c(=Nc3ccc(Br)cc3Cl)c2cc1OC	COc1cc2c(=Nc3nc4ccccc4s3)c(C#N)c[nH]c2cc1OCCCN1CCN(C)CC1	c1ccc(N=c2cc[nH]c3ccccc23)cc1||c1ccc2sc(N=c3cc[nH]c4cc(OCCCN5CCNCC5)ccc34)nc2c1
COc1cc2[nH]cc(C#N)c(=Nc3ccc(Br)cc3Cl)c2cc1OC	COc1cc(N=c2c(C#N)c[nH]c3cc(OCCCN4CCN(C)CC4)c(OC)cc23)c(Cl)cc1Cl	c1ccc(N=c2cc[nH]c3cc(OCCCN4CCNCC4)ccc23)cc1||c1ccc(N=c2cc[nH]c3ccccc23)cc1
COc1cc2[nH]cc(C#N)c(=Nc3ccc(Br)cc3Cl)c2cc1OC	COc1cc(N=c2c(C#N)c[nH]c3cc(OCCCN4CCOCC4)c(OC)cc23)c(Cl)cc1C	c1ccc(N=c2cc[nH]c3cc(OCCCN4CCOCC4)ccc23)cc1||c1ccc(N=c2cc[nH]c3ccccc23)cc1
COc1cc2[nH]cc(C#N)c(=Nc3ccc(Br)cc3Cl)c2cc1OC	COc1cc(N=c2c(C#N)c[nH]c3cc(OCCCN4CCOCC4)c(OC)cc23)c(C)cc1Cl	c1ccc(N=c2cc[nH]c3cc(OCCCN4CCOCC4)ccc23)cc1||c1ccc(N=c2cc[nH]c3ccccc23)cc1
COc1cc2[nH]cc(C#N)c(=Nc3ccc(Br)cc3Cl)c2cc1OC	COc1cc(N=c2c(C#N)c[nH]c3cc(C#Cc4cccc(CN(C)C)n4)ccc23)c(Cl)cc1Cl	C(#Cc1ccccn1)c1ccc2c(=Nc3ccccc3)cc[nH]c2c1||c1ccc(N=c2cc[nH]c3ccccc23)cc1
COc1cc2[nH]cc(C#N)c(=Nc3ccc(Br)cc3Cl)c2cc1OC	COc1cc(N=c2c(C#N)c[nH]c3cc(C#Cc4ccc(CN(C)C)s4)c(OC)cc23)c(Cl)cc1Cl	C(#Cc1cccs1)c1ccc2c(=Nc3ccccc3)cc[nH]c2c1||c1ccc(N=c2cc[nH]c3ccccc23)cc1
COc1cc2[nH]cc(C#N)c(=Nc3ccc(Br)cc3Cl)c2cc1OC	COc1cc(N=c2c(C#N)c[nH]c3cc(-c4cncc(CN5CCOCC5)c4)ccc23)c(Cl)cc1Cl	c1ccc(N=c2cc[nH]c3cc(-c4cncc(CN5CCOCC5)c4)ccc23)cc1||c1ccc(N=c2cc[nH]c3ccccc23)cc1
COc1cc2[nH]cc(C#N)c(=Nc3ccc(Br)cc3Cl)c2cc1OC	COc1cc(N=c2c(C#N)c[nH]c3cc(-c4ccc(CN5CCOCC5)cn4)ccc23)c(Cl)cc1Cl	c1ccc(N=c2cc[nH]c3cc(-c4ccc(CN5CCOCC5)cn4)ccc23)cc1||c1ccc(N=c2cc[nH]c3ccccc23)cc1
COc1cc2[nH]cc(C#N)c(=Nc3ccc(Br)cc3Cl)c2cc1OC	COc1cc(N=c2c(C#N)c[nH]c3cc(-c4ccc(CN5CCOCC5)nc4)ccc23)c(Cl)cc1Cl	c1ccc(N=c2cc[nH]c3cc(-c4ccc(CN5CCOCC5)nc4)ccc23)cc1||c1ccc(N=c2cc[nH]c3ccccc23)cc1
COc1cc2[nH]cc(C#N)c(=Nc3ccc(Br)cc3Cl)c2cc1OC	COc1cc(N=c2c(C#N)c[nH]c3cc(-c4cccc(CN5CCOCC5)n4)ccc23)c(Cl)cc1Cl	c1ccc(N=c2cc[nH]c3cc(-c4cccc(CN5CCOCC5)n4)ccc23)cc1||c1ccc(N=c2cc[nH]c3ccccc23)cc1
COc1cc2[nH]cc(C#N)c(=Nc3ccc(Br)cc3Cl)c2cc1OC	COc1cc(N=c2c(C#N)c[nH]c3cc(-c4cc(CN5CCOCC5)ccn4)ccc23)c(Cl)cc1Cl	c1ccc(N=c2cc[nH]c3cc(-c4cc(CN5CCOCC5)ccn4)ccc23)cc1||c1ccc(N=c2cc[nH]c3ccccc23)cc1
COc1cc2[nH]cc(C#N)c(=Nc3ccc(Br)cc3Cl)c2cc1OC	COc1cc(N=c2c(C#N)c[nH]c3cc(-c4ccc(CN5CCSCC5)cn4)ccc23)c(Cl)cc1Cl	c1ccc(N=c2cc[nH]c3cc(-c4ccc(CN5CCSCC5)cn4)ccc23)cc1||c1ccc(N=c2cc[nH]c3ccccc23)cc1
COc1cc2[nH]cc(C#N)c(=Nc3ccc(Br)cc3Cl)c2cc1OC	COc1cc(N=c2c(C#N)c[nH]c3cc(-c4csc(CN5CCC(O)CC5)c4)ccc23)c(Cl)cc1Cl	c1ccc(N=c2cc[nH]c3cc(-c4csc(CN5CCCCC5)c4)ccc23)cc1||c1ccc(N=c2cc[nH]c3ccccc23)cc1
COc1cc2[nH]cc(C#N)c(=Nc3ccc(Br)cc3Cl)c2cc1OC	COc1cc(N=c2c(C#N)c[nH]c3cc(/C=C/CCCN4CCOCC4)c(OC)cc23)c(Cl)cc1Cl	C(=Cc1ccc2c(=Nc3ccccc3)cc[nH]c2c1)CCCN1CCOCC1||c1ccc(N=c2cc[nH]c3ccccc23)cc1
COc1cc2[nH]cc(C#N)c(=Nc3ccc(Br)cc3Cl)c2cc1OC	COc1cc(N=c2c(C#N)c[nH]c3cc(OCCCN4CCCN(C)CC4)c(OC)cc23)c(Cl)cc1Cl	c1ccc(N=c2cc[nH]c3cc(OCCCN4CCCNCC4)ccc23)cc1||c1ccc(N=c2cc[nH]c3ccccc23)cc1
COc1cc2[nH]cc(C#N)c(=Nc3ccc(Br)cc3Cl)c2cc1OC	CCN1CCN(CCCOc2cc3[nH]cc(C#N)c(=Nc4cc(OC)c(Cl)cc4Cl)c3cc2OC)CC1	c1ccc(N=c2cc[nH]c3cc(OCCCN4CCNCC4)ccc23)cc1||c1ccc(N=c2cc[nH]c3ccccc23)cc1
COc1cc2[nH]cc(C#N)c(=Nc3ccc(Br)cc3Cl)c2cc1OC	COc1cc(N=c2c(C#N)c[nH]c3cc(OCCCN4CCN(CCO)CC4)c(OC)cc23)c(Cl)cc1Cl	c1ccc(N=c2cc[nH]c3cc(OCCCN4CCNCC4)ccc23)cc1||c1ccc(N=c2cc[nH]c3ccccc23)cc1
COc1cc2[nH]cc(C#N)c(=Nc3ccc(Br)cc3Cl)c2cc1OC	COc1cc(N=c2c(C#N)c[nH]c3cc(C#Cc4ccc(CN(C)C)cn4)c(OC)cc23)c(Cl)cc1Cl	C(#Cc1ccccn1)c1ccc2c(=Nc3ccccc3)cc[nH]c2c1||c1ccc(N=c2cc[nH]c3ccccc23)cc1
COc1cc2[nH]cc(C#N)c(=Nc3ccc(Br)cc3Cl)c2cc1OC	COc1cc(N=c2c(C#N)c[nH]c3cc(C#Cc4cc(CN(C)C)ccn4)c(OC)cc23)c(Cl)cc1Cl	C(#Cc1ccccn1)c1ccc2c(=Nc3ccccc3)cc[nH]c2c1||c1ccc(N=c2cc[nH]c3ccccc23)cc1
COc1cc2[nH]cc(C#N)c(=Nc3ccc(Br)cc3Cl)c2cc1OC	COc1cc(N=c2c(C#N)c[nH]c3cc(C#Cc4ncccc4CN(C)C)c(OC)cc23)c(Cl)cc1Cl	C(#Cc1ccccn1)c1ccc2c(=Nc3ccccc3)cc[nH]c2c1||c1ccc(N=c2cc[nH]c3ccccc23)cc1
COc1cc2[nH]cc(C#N)c(=Nc3ccc(Br)cc3Cl)c2cc1OC	COc1cc(N=c2c(C#N)c[nH]c3cc(-c4ccccc4CN4CCOCC4)ccc23)c(Cl)cc1Cl	c1ccc(N=c2cc[nH]c3cc(-c4ccccc4CN4CCOCC4)ccc23)cc1||c1ccc(N=c2cc[nH]c3ccccc23)cc1
COc1cc2[nH]cc(C#N)c(=Nc3ccc(Br)cc3Cl)c2cc1OC	COc1cc(N=c2c(C#N)c[nH]c3cc(/C=C/c4cc(CN(C)C)ccn4)c(OC)cc23)c(Cl)cc1Cl	C(=Cc1ccccn1)c1ccc2c(=Nc3ccccc3)cc[nH]c2c1||c1ccc(N=c2cc[nH]c3ccccc23)cc1
COc1cc2[nH]cc(C#N)c(=Nc3ccc(Br)cc3Cl)c2cc1OC	COc1cc(N=c2c(C#N)c[nH]c3cc4cc(OCCN5CCOCC5)c(OC)cc4cc23)c(Cl)cc1Cl	c1ccc(N=c2cc[nH]c3cc4cc(OCCN5CCOCC5)ccc4cc23)cc1||c1ccc(N=c2cc[nH]c3ccccc23)cc1
COc1cc2[nH]cc(C#N)c(=Nc3ccc(Br)cc3Cl)c2cc1OC	COc1cc(N=c2c(C#N)c[nH]c3ccc(-c4ccc(CN5CCN(C)CC5)cn4)cc23)c(Cl)cc1Cl	c1ccc(N=c2cc[nH]c3ccc(-c4ccc(CN5CCNCC5)cn4)cc23)cc1||c1ccc(N=c2cc[nH]c3ccccc23)cc1
COc1cc2[nH]cc(C#N)c(=Nc3ccc(Br)cc3Cl)c2cc1OC	COc1cc(N=c2c(C#N)c[nH]c3cc4cc(OCCN5CCOCC5)c(OC)cc4cc23)c(Cl)cc1F	c1ccc(N=c2cc[nH]c3cc4cc(OCCN5CCOCC5)ccc4cc23)cc1||c1ccc(N=c2cc[nH]c3ccccc23)cc1
COc1cc2[nH]cc(C#N)c(=Nc3ccc(Br)cc3Cl)c2cc1OC	COc1cc(N=c2c(C#N)c[nH]c3cc(-c4coc(CN5CCN(C)CC5)c4)c(OC)cc23)c(Cl)cc1Cl	c1ccc(N=c2cc[nH]c3cc(-c4coc(CN5CCNCC5)c4)ccc23)cc1||c1ccc(N=c2cc[nH]c3ccccc23)cc1
COc1cc2[nH]cc(C#N)c(=Nc3ccc(Br)cc3Cl)c2cc1OC	COc1cc(N=c2c(C#N)c[nH]c3cc(/C=C/CCCCN4CCOCC4)c(OC)cc23)c(Cl)cc1Cl	C(=Cc1ccc2c(=Nc3ccccc3)cc[nH]c2c1)CCCCN1CCOCC1||c1ccc(N=c2cc[nH]c3ccccc23)cc1
COc1cc2[nH]cc(C#N)c(=Nc3ccc(Br)cc3Cl)c2cc1OC	COc1cc(N=c2c(C#N)c[nH]c3cc(OCCCN4C[C@@H](C)N(C)[C@@H](C)C4)c(OC)cc23)c(Cl)cc1Cl	c1ccc(N=c2cc[nH]c3cc(OCCCN4CCNCC4)ccc23)cc1||c1ccc(N=c2cc[nH]c3ccccc23)cc1
COc1cc2[nH]cc(C#N)c(=Nc3ccc(Br)cc3Cl)c2cc1OC	CCCN1CCN(CCCOc2cc3[nH]cc(C#N)c(=Nc4cc(OC)c(Cl)cc4Cl)c3cc2OC)CC1	c1ccc(N=c2cc[nH]c3cc(OCCCN4CCNCC4)ccc23)cc1||c1ccc(N=c2cc[nH]c3ccccc23)cc1
COc1cc2[nH]cc(C#N)c(=Nc3ccc(Br)cc3Cl)c2cc1OC	COc1cc(N=c2c(C#N)c[nH]c3cc(/C=C/c4ccc5ccccc5c4)ccc23)c(Cl)cc1Cl	C(=Cc1ccc2c(=Nc3ccccc3)cc[nH]c2c1)c1ccc2ccccc2c1||c1ccc(N=c2cc[nH]c3ccccc23)cc1
COc1cc2[nH]cc(C#N)c(=Nc3ccc(Br)cc3Cl)c2cc1OC	COc1cc(N=c2c(C#N)c[nH]c3cc(C#Cc4ccc(CN(C)C)cc4)c(OC)cc23)c(Cl)cc1Cl	C(#Cc1ccc2c(=Nc3ccccc3)cc[nH]c2c1)c1ccccc1||c1ccc(N=c2cc[nH]c3ccccc23)cc1
COc1cc2[nH]cc(C#N)c(=Nc3ccc(Br)cc3Cl)c2cc1OC	COc1cc(N=c2c(C#N)c[nH]c3cc(C#Cc4cccc(CN(C)C)c4)c(OC)cc23)c(Cl)cc1Cl	C(#Cc1ccc2c(=Nc3ccccc3)cc[nH]c2c1)c1ccccc1||c1ccc(N=c2cc[nH]c3ccccc23)cc1
COc1cc2[nH]cc(C#N)c(=Nc3ccc(Br)cc3Cl)c2cc1OC	COc1cc(N=c2c(C#N)c[nH]c3cc4cc(OCCN5CCC(O)CC5)c(OC)cc4cc23)c(Cl)cc1Cl	c1ccc(N=c2cc[nH]c3cc4cc(OCCN5CCCCC5)ccc4cc23)cc1||c1ccc(N=c2cc[nH]c3ccccc23)cc1
COc1cc2[nH]cc(C#N)c(=Nc3ccc(Br)cc3Cl)c2cc1OC	COc1cc(N=c2c(C#N)c[nH]c3cc4cc(OC)c(OCCN5CCN(C)CC5)cc4cc23)c(Cl)cc1Cl	c1ccc(N=c2cc[nH]c3cc4ccc(OCCN5CCNCC5)cc4cc23)cc1||c1ccc(N=c2cc[nH]c3ccccc23)cc1
COc1cc2[nH]cc(C#N)c(=Nc3ccc(Br)cc3Cl)c2cc1OC	COc1cc(N=c2c(C#N)c[nH]c3cc4cc(OCCN5CCN(C)CC5)c(OC)cc4cc23)c(Cl)cc1Cl	c1ccc(N=c2cc[nH]c3cc4cc(OCCN5CCNCC5)ccc4cc23)cc1||c1ccc(N=c2cc[nH]c3ccccc23)cc1
COc1cc2[nH]cc(C#N)c(=Nc3ccc(Br)cc3Cl)c2cc1OC	COc1cc(N=c2c(C#N)c[nH]c3cc4cc(OCCN5CCOCC5)c(OC)cc4cc23)c(Cl)cc1C	c1ccc(N=c2cc[nH]c3cc4cc(OCCN5CCOCC5)ccc4cc23)cc1||c1ccc(N=c2cc[nH]c3ccccc23)cc1
COc1cc2[nH]cc(C#N)c(=Nc3ccc(Br)cc3Cl)c2cc1OC	COc1cc(N=c2c(C#N)c[nH]c3cc4cc(OCCN5CCOCC5)c(OC)cc4cc23)c(C)cc1Cl	c1ccc(N=c2cc[nH]c3cc4cc(OCCN5CCOCC5)ccc4cc23)cc1||c1ccc(N=c2cc[nH]c3ccccc23)cc1
COc1cc2[nH]cc(C#N)c(=Nc3ccc(Br)cc3Cl)c2cc1OC	COc1cc(N=c2c(C#N)c[nH]c3cc4cc(OCCN5CCC(O)CC5)c(OC)cc4cc23)c(Cl)cc1C	c1ccc(N=c2cc[nH]c3cc4cc(OCCN5CCCCC5)ccc4cc23)cc1||c1ccc(N=c2cc[nH]c3ccccc23)cc1
COc1cc2[nH]cc(C#N)c(=Nc3ccc(Br)cc3Cl)c2cc1OC	COc1cc(N=c2c(C#N)c[nH]c3cc4cc(OCCN5CCN(C)CC5)c(OC)cc4cc23)c(C)cc1Cl	c1ccc(N=c2cc[nH]c3cc4cc(OCCN5CCNCC5)ccc4cc23)cc1||c1ccc(N=c2cc[nH]c3ccccc23)cc1
COc1cc2[nH]cc(C#N)c(=Nc3ccc(Br)cc3Cl)c2cc1OC	COc1cc(N=c2c(C#N)c[nH]c3cc(C#Cc4ccc(-c5ccccc5)cc4)ccc23)c(Cl)cc1Cl	C(#Cc1ccc2c(=Nc3ccccc3)cc[nH]c2c1)c1ccc(-c2ccccc2)cc1||c1ccc(N=c2cc[nH]c3ccccc23)cc1
COc1cc2[nH]cc(C#N)c(=Nc3ccc(Br)cc3Cl)c2cc1OC	COc1cc(N=c2c(C#N)c[nH]c3cc(/C=C/c4ccc(-c5ccccc5)cc4)ccc23)c(Cl)cc1Cl	C(=Cc1ccc2c(=Nc3ccccc3)cc[nH]c2c1)c1ccc(-c2ccccc2)cc1||c1ccc(N=c2cc[nH]c3ccccc23)cc1
COc1cc2[nH]cc(C#N)c(=Nc3ccc(Br)cc3Cl)c2cc1OC	COc1cc(N=c2c(C#N)c[nH]c3cc(C#Cc4ccc(CN5CCN(C)CC5)cn4)c(OC)cc23)c(Cl)cc1Cl	C(#Cc1ccc(CN2CCNCC2)cn1)c1ccc2c(=Nc3ccccc3)cc[nH]c2c1||c1ccc(N=c2cc[nH]c3ccccc23)cc1
COc1cc2[nH]cc(C#N)c(=Nc3ccc(Br)cc3Cl)c2cc1OC	CCCCCCCCCCCCOc1c(OC)cc(N=c2c(C#N)c[nH]c3cc(OC)c(OC)cc23)cc1OC	c1ccc(N=c2cc[nH]c3ccccc23)cc1||c1ccc(N=c2cc[nH]c3ccccc23)cc1
COc1cc2[nH]cc(C#N)c(=Nc3ccc(Br)cc3Cl)c2cc1OC	COc1cc(N=c2c(C#N)c[nH]c3cc(/C=C/CCCCCCCCCN4CCOCC4)c(OC)cc23)c(Cl)cc1Cl	C(=Cc1ccc2c(=Nc3ccccc3)cc[nH]c2c1)CCCCCCCCCN1CCOCC1||c1ccc(N=c2cc[nH]c3ccccc23)cc1
COc1cc2[nH]cc(C#N)c(=Nc3ccc(Cl)cc3Br)c2cc1OC	COc1cc2[nH]cc(C#N)c(=Nc3cc(Cl)cc(Cl)c3)c2cc1OC	c1ccc(N=c2cc[nH]c3ccccc23)cc1||c1ccc(N=c2cc[nH]c3ccccc23)cc1
COc1cc2[nH]cc(C#N)c(=Nc3ccc(Cl)cc3Br)c2cc1OC	COc1cc2[nH]cc(C#N)c(=Nc3cc(O)c(Cl)cc3Cl)c2cc1OC	c1ccc(N=c2cc[nH]c3ccccc23)cc1||c1ccc(N=c2cc[nH]c3ccccc23)cc1
COc1cc2[nH]cc(C#N)c(=Nc3ccc(Cl)cc3Br)c2cc1OC	COc1cc2[nH]cc(C=O)c(=Nc3ccc(Cl)cc3Cl)c2cc1OC	c1ccc(N=c2cc[nH]c3ccccc23)cc1||c1ccc(N=c2cc[nH]c3ccccc23)cc1
COc1cc2[nH]cc(C#N)c(=Nc3ccc(Cl)cc3Br)c2cc1OC	CCOc1cc(N=c2c(C#N)c[nH]c3cc(OC)c(OC)cc23)c(Cl)cc1Cl	c1ccc(N=c2cc[nH]c3ccccc23)cc1||c1ccc(N=c2cc[nH]c3ccccc23)cc1
COc1cc2[nH]cc(C#N)c(=Nc3ccc(Cl)cc3Br)c2cc1OC	COc1cc(N=c2c(C#N)c[nH]c3cc(OC)c(OC)cc23)c(C)cc1Cl	c1ccc(N=c2cc[nH]c3ccccc23)cc1||c1ccc(N=c2cc[nH]c3ccccc23)cc1
COc1cc2[nH]cc(C#N)c(=Nc3ccc(Cl)cc3Br)c2cc1OC	COc1cc(N=c2c(C#N)c[nH]c3cc(OC)c(OC)cc23)cc(OC)c1	c1ccc(N=c2cc[nH]c3ccccc23)cc1||c1ccc(N=c2cc[nH]c3ccccc23)cc1
COc1cc2[nH]cc(C#N)c(=Nc3ccc(Cl)cc3Br)c2cc1OC	COc1ccc(N=c2c(C#N)c[nH]c3cc(OC)c(OC)cc23)cc1OC	c1ccc(N=c2cc[nH]c3ccccc23)cc1||c1ccc(N=c2cc[nH]c3ccccc23)cc1
COc1cc2[nH]cc(C#N)c(=Nc3ccc(Cl)cc3Br)c2cc1OC	COc1cc2[nH]cc(C#N)c(=Nc3cc(OC)c(OC)c(OC)c3Br)c2cc1OC	c1ccc(N=c2cc[nH]c3ccccc23)cc1||c1ccc(N=c2cc[nH]c3ccccc23)cc1
COc1cc2[nH]cc(C#N)c(=Nc3ccc(Cl)cc3Br)c2cc1OC	COc1cc2[nH]cc(C#N)c(=Nc3cc(OC)c(OC)c(OC)c3C)c2cc1OC	c1ccc(N=c2cc[nH]c3ccccc23)cc1||c1ccc(N=c2cc[nH]c3ccccc23)cc1
COc1cc2[nH]cc(C#N)c(=Nc3ccc(Cl)cc3Br)c2cc1OC	COc1cc2[nH]cc(C#N)c(=Nc3cc(OC)c(OC(C)C)c(OC)c3)c2cc1OC	c1ccc(N=c2cc[nH]c3ccccc23)cc1||c1ccc(N=c2cc[nH]c3ccccc23)cc1
COc1cc2[nH]cc(C#N)c(=Nc3ccc(Cl)cc3Br)c2cc1OC	COc1cc(N=c2c(C#N)c[nH]c3ccc(C#Cc4cccnc4)cc23)c(Cl)cc1Cl	C(#Cc1ccc2[nH]ccc(=Nc3ccccc3)c2c1)c1cccnc1||c1ccc(N=c2cc[nH]c3ccccc23)cc1
COc1cc2[nH]cc(C#N)c(=Nc3ccc(Cl)cc3Br)c2cc1OC	COc1cc(N=c2c(C#N)c[nH]c3cc(C#Cc4ccccn4)ccc23)c(Cl)cc1Cl	C(#Cc1ccccn1)c1ccc2c(=Nc3ccccc3)cc[nH]c2c1||c1ccc(N=c2cc[nH]c3ccccc23)cc1
COc1cc2[nH]cc(C#N)c(=Nc3ccc(Cl)cc3Br)c2cc1OC	COc1cc(N=c2c(C#N)c[nH]c3ccc(/C=C/c4ccncc4)cc23)c(Cl)cc1Cl	C(=Cc1ccc2[nH]ccc(=Nc3ccccc3)c2c1)c1ccncc1||c1ccc(N=c2cc[nH]c3ccccc23)cc1
COc1cc2[nH]cc(C#N)c(=Nc3ccc(Cl)cc3Br)c2cc1OC	COc1cc(N=c2c(C#N)c[nH]c3cc(CCc4ccncc4)ccc23)c(Cl)cc1Cl	c1ccc(N=c2cc[nH]c3cc(CCc4ccncc4)ccc23)cc1||c1ccc(N=c2cc[nH]c3ccccc23)cc1
COc1cc2[nH]cc(C#N)c(=Nc3ccc(Cl)cc3Br)c2cc1OC	COc1cc(N=c2c(C#N)c[nH]c3cc4cc(OC)c(OC)cc4cc23)c(C)cc1Cl	c1ccc(N=c2cc[nH]c3cc4ccccc4cc23)cc1||c1ccc(N=c2cc[nH]c3ccccc23)cc1
COc1cc2[nH]cc(C#N)c(=Nc3ccc(Cl)cc3Br)c2cc1OC	COc1cc(N=c2c(C#N)c[nH]c3cc(OC4CCN(C)CC4)c(OC)cc23)c(Cl)cc1Cl	c1ccc(N=c2cc[nH]c3cc(OC4CCNCC4)ccc23)cc1||c1ccc(N=c2cc[nH]c3ccccc23)cc1
COc1cc2[nH]cc(C#N)c(=Nc3ccc(Cl)cc3Br)c2cc1OC	COc1cc2[nH]cc(C#N)c(=Nc3ccc(Cl)cc3Cl)c2cc1OCCCN1CCOCC1	c1ccc(N=c2cc[nH]c3ccc(OCCCN4CCOCC4)cc23)cc1||c1ccc(N=c2cc[nH]c3ccccc23)cc1
COc1cc2[nH]cc(C#N)c(=Nc3ccc(Cl)cc3Br)c2cc1OC	CCCCOc1cc2[nH]cc(C#N)c(=Nc3ccc(Cl)cc3Cl)c2cc1OCCCC	c1ccc(N=c2cc[nH]c3ccccc23)cc1||c1ccc(N=c2cc[nH]c3ccccc23)cc1
COc1cc2[nH]cc(C#N)c(=Nc3ccc(Cl)cc3Br)c2cc1OC	COc1cc(N=c2c(C#N)c[nH]c3cc(C#Cc4ccccc4)ccc23)c(Cl)cc1Cl	C(#Cc1ccc2c(=Nc3ccccc3)cc[nH]c2c1)c1ccccc1||c1ccc(N=c2cc[nH]c3ccccc23)cc1
COc1cc2[nH]cc(C#N)c(=Nc3ccc(Cl)cc3Br)c2cc1OC	COc1cc(N=c2c(C#N)c[nH]c3cc(/C=C/c4ccccc4)ccc23)c(Cl)cc1Cl	C(=Cc1ccc2c(=Nc3ccccc3)cc[nH]c2c1)c1ccccc1||c1ccc(N=c2cc[nH]c3ccccc23)cc1
COc1cc2[nH]cc(C#N)c(=Nc3ccc(Cl)cc3Br)c2cc1OC	CCOc1cc(N=c2c(C#N)c[nH]c3cc(/C=C/c4ccncc4)ccc23)c(Cl)cc1Cl	C(=Cc1ccc2c(=Nc3ccccc3)cc[nH]c2c1)c1ccncc1||c1ccc(N=c2cc[nH]c3ccccc23)cc1
COc1cc2[nH]cc(C#N)c(=Nc3ccc(Cl)cc3Br)c2cc1OC	COc1cc(N=c2c(C#N)c[nH]c3cc(/C=C/c4cc[n+]([O-])cc4)c(OC)cc23)c(Cl)cc1Cl	C(=Cc1ccc2c(=Nc3ccccc3)cc[nH]c2c1)c1cc[nH+]cc1||c1ccc(N=c2cc[nH]c3ccccc23)cc1
COc1cc2[nH]cc(C#N)c(=Nc3ccc(Cl)cc3Br)c2cc1OC	COc1cc(N=c2c(C#N)c[nH]c3cc(-c4ccc(CN(C)C)cn4)ccc23)c(Cl)cc1Cl	c1ccc(N=c2cc[nH]c3cc(-c4ccccn4)ccc23)cc1||c1ccc(N=c2cc[nH]c3ccccc23)cc1
COc1cc2[nH]cc(C#N)c(=Nc3ccc(Cl)cc3Br)c2cc1OC	COc1cc(N=c2c(C#N)c[nH]c3cc(-c4coc(CN(C)C)c4)c(OC)cc23)c(Cl)cc1Cl	c1ccc(N=c2cc[nH]c3cc(-c4ccoc4)ccc23)cc1||c1ccc(N=c2cc[nH]c3ccccc23)cc1
COc1cc2[nH]cc(C#N)c(=Nc3ccc(Cl)cc3Br)c2cc1OC	COc1cc(N=c2c(C#N)c[nH]c3cc(/C=C/CCN4CCOCC4)ccc23)c(Cl)cc1Cl	C(=Cc1ccc2c(=Nc3ccccc3)cc[nH]c2c1)CCN1CCOCC1||c1ccc(N=c2cc[nH]c3ccccc23)cc1
COc1cc2[nH]cc(C#N)c(=Nc3ccc(Cl)cc3Br)c2cc1OC	COc1cc(N=c2c(C#N)c[nH]c3ccc(/C=C/CCN4CCOCC4)cc23)c(Cl)cc1Cl	C(=Cc1ccc2[nH]ccc(=Nc3ccccc3)c2c1)CCN1CCOCC1||c1ccc(N=c2cc[nH]c3ccccc23)cc1
COc1cc2[nH]cc(C#N)c(=Nc3ccc(Cl)cc3Br)c2cc1OC	COc1cc(N=c2c(C#N)c[nH]c3cc(/C=C/CN4CCOCC4)c(OC)cc23)c(Cl)cc1Cl	C(=Cc1ccc2c(=Nc3ccccc3)cc[nH]c2c1)CN1CCOCC1||c1ccc(N=c2cc[nH]c3ccccc23)cc1
COc1cc2[nH]cc(C#N)c(=Nc3ccc(Cl)cc3Br)c2cc1OC	COc1cc(N=c2c(C#N)c[nH]c3cc(OCCCN4CCOCC4)c(OC)cc23)c(Br)cc1Cl	c1ccc(N=c2cc[nH]c3cc(OCCCN4CCOCC4)ccc23)cc1||c1ccc(N=c2cc[nH]c3ccccc23)cc1
COc1cc2[nH]cc(C#N)c(=Nc3ccc(Cl)cc3Br)c2cc1OC	COc1cc(N=c2c(C#N)c[nH]c3cc(OCCCN4CCOCC4)c(OC)cc23)c(Cl)cc1Cl	c1ccc(N=c2cc[nH]c3cc(OCCCN4CCOCC4)ccc23)cc1||c1ccc(N=c2cc[nH]c3ccccc23)cc1
COc1cc2[nH]cc(C#N)c(=Nc3ccc(Cl)cc3Br)c2cc1OC	COc1cc(N=c2c(C#N)c[nH]c3cc(-c4ccsc4CN4CCOCC4)ccc23)c(Cl)cc1Cl	c1ccc(N=c2cc[nH]c3cc(-c4ccsc4CN4CCOCC4)ccc23)cc1||c1ccc(N=c2cc[nH]c3ccccc23)cc1
COc1cc2[nH]cc(C#N)c(=Nc3ccc(Cl)cc3Br)c2cc1OC	COc1cc(N=c2c(C#N)c[nH]c3cc(-c4cscc4CN4CCOCC4)ccc23)c(Cl)cc1Cl	c1ccc(N=c2cc[nH]c3cc(-c4cscc4CN4CCOCC4)ccc23)cc1||c1ccc(N=c2cc[nH]c3ccccc23)cc1
COc1cc2[nH]cc(C#N)c(=Nc3ccc(Cl)cc3Br)c2cc1OC	COc1cc(N=c2c(C#N)c[nH]c3ccc(C#CCCN4CCN(C)CC4)cc23)c(Cl)cc1Cl	C(#Cc1ccc2[nH]ccc(=Nc3ccccc3)c2c1)CCN1CCNCC1||c1ccc(N=c2cc[nH]c3ccccc23)cc1
COc1cc2[nH]cc(C#N)c(=Nc3ccc(Cl)cc3Br)c2cc1OC	COc1cc(N=c2c(C#N)c[nH]c3cc(/C=C/CCN4CCOCC4)c(OC)cc23)c(Cl)cc1Cl	C(=Cc1ccc2c(=Nc3ccccc3)cc[nH]c2c1)CCN1CCOCC1||c1ccc(N=c2cc[nH]c3ccccc23)cc1
COc1cc2[nH]cc(C#N)c(=Nc3ccc(Cl)cc3Br)c2cc1OC	CCOc1cc(N=c2c(C#N)c[nH]c3cc(OCC4CCN(C)CC4)c(OC)cc23)c(Cl)cc1Cl	c1ccc(N=c2cc[nH]c3cc(OCC4CCNCC4)ccc23)cc1||c1ccc(N=c2cc[nH]c3ccccc23)cc1
COc1cc2[nH]cc(C#N)c(=Nc3ccc(Cl)cc3Br)c2cc1OC	COc1cc(N=c2c(C#N)c[nH]c3cc(OCCCN4CCC(O)CC4)c(OC)cc23)c(Cl)cc1Cl	c1ccc(N=c2cc[nH]c3cc(OCCCN4CCCCC4)ccc23)cc1||c1ccc(N=c2cc[nH]c3ccccc23)cc1
COc1cc2[nH]cc(C#N)c(=Nc3ccc(Cl)cc3Br)c2cc1OC	COc1cc2c(=Nc3nc4ccccc4s3)c(C#N)c[nH]c2cc1OCCCN1CCN(C)CC1	c1ccc(N=c2cc[nH]c3ccccc23)cc1||c1ccc2sc(N=c3cc[nH]c4cc(OCCCN5CCNCC5)ccc34)nc2c1
COc1cc2[nH]cc(C#N)c(=Nc3ccc(Cl)cc3Br)c2cc1OC	COc1cc2c(=Nc3nc4ccccc4[nH]3)c(C#N)c[nH]c2cc1OCCCN1CCN(C)CC1	c1ccc(N=c2cc[nH]c3ccccc23)cc1||c1ccc2[nH]c(N=c3cc[nH]c4cc(OCCCN5CCNCC5)ccc34)nc2c1
COc1cc2[nH]cc(C#N)c(=Nc3ccc(Cl)cc3Br)c2cc1OC	COc1cc(N=c2c(C#N)c[nH]c3cc(C#Cc4cccc(CN(C)C)n4)ccc23)c(Cl)cc1Cl	C(#Cc1ccccn1)c1ccc2c(=Nc3ccccc3)cc[nH]c2c1||c1ccc(N=c2cc[nH]c3ccccc23)cc1
COc1cc2[nH]cc(C#N)c(=Nc3ccc(Cl)cc3Br)c2cc1OC	COc1cc(N=c2c(C#N)c[nH]c3cc(C#Cc4ccc(CN(C)C)s4)c(OC)cc23)c(Cl)cc1Cl	C(#Cc1cccs1)c1ccc2c(=Nc3ccccc3)cc[nH]c2c1||c1ccc(N=c2cc[nH]c3ccccc23)cc1
COc1cc2[nH]cc(C#N)c(=Nc3ccc(Cl)cc3Br)c2cc1OC	COc1cc(N=c2c(C#N)c[nH]c3cc(-c4cncc(CN5CCOCC5)c4)ccc23)c(Cl)cc1Cl	c1ccc(N=c2cc[nH]c3cc(-c4cncc(CN5CCOCC5)c4)ccc23)cc1||c1ccc(N=c2cc[nH]c3ccccc23)cc1
COc1cc2[nH]cc(C#N)c(=Nc3ccc(Cl)cc3Br)c2cc1OC	COc1cc(N=c2c(C#N)c[nH]c3cc(-c4ccc(CN5CCOCC5)cn4)ccc23)c(Cl)cc1Cl	c1ccc(N=c2cc[nH]c3cc(-c4ccc(CN5CCOCC5)cn4)ccc23)cc1||c1ccc(N=c2cc[nH]c3ccccc23)cc1
COc1cc2[nH]cc(C#N)c(=Nc3ccc(Cl)cc3Br)c2cc1OC	COc1cc(N=c2c(C#N)c[nH]c3cc(-c4ccc(CN5CCOCC5)nc4)ccc23)c(Cl)cc1Cl	c1ccc(N=c2cc[nH]c3cc(-c4ccc(CN5CCOCC5)nc4)ccc23)cc1||c1ccc(N=c2cc[nH]c3ccccc23)cc1
COc1cc2[nH]cc(C#N)c(=Nc3ccc(Cl)cc3Br)c2cc1OC	COc1cc(N=c2c(C#N)c[nH]c3cc(-c4cccc(CN5CCOCC5)n4)ccc23)c(Cl)cc1Cl	c1ccc(N=c2cc[nH]c3cc(-c4cccc(CN5CCOCC5)n4)ccc23)cc1||c1ccc(N=c2cc[nH]c3ccccc23)cc1
COc1cc2[nH]cc(C#N)c(=Nc3ccc(Cl)cc3Br)c2cc1OC	COc1cc(N=c2c(C#N)c[nH]c3cc(-c4cc(CN5CCOCC5)ccn4)ccc23)c(Cl)cc1Cl	c1ccc(N=c2cc[nH]c3cc(-c4cc(CN5CCOCC5)ccn4)ccc23)cc1||c1ccc(N=c2cc[nH]c3ccccc23)cc1
COc1cc2[nH]cc(C#N)c(=Nc3ccc(Cl)cc3Br)c2cc1OC	COc1cc(N=c2c(C#N)c[nH]c3cc(-c4ccc(CN5CCSCC5)cn4)ccc23)c(Cl)cc1Cl	c1ccc(N=c2cc[nH]c3cc(-c4ccc(CN5CCSCC5)cn4)ccc23)cc1||c1ccc(N=c2cc[nH]c3ccccc23)cc1
COc1cc2[nH]cc(C#N)c(=Nc3ccc(Cl)cc3Br)c2cc1OC	COc1cc(N=c2c(C#N)c[nH]c3cc(/C=C/CCCN4CCOCC4)c(OC)cc23)c(Cl)cc1Cl	C(=Cc1ccc2c(=Nc3ccccc3)cc[nH]c2c1)CCCN1CCOCC1||c1ccc(N=c2cc[nH]c3ccccc23)cc1
COc1cc2[nH]cc(C#N)c(=Nc3ccc(Cl)cc3Br)c2cc1OC	CCN1CCN(CCCOc2cc3[nH]cc(C#N)c(=Nc4cc(OC)c(Cl)cc4Cl)c3cc2OC)CC1	c1ccc(N=c2cc[nH]c3cc(OCCCN4CCNCC4)ccc23)cc1||c1ccc(N=c2cc[nH]c3ccccc23)cc1
COc1cc2[nH]cc(C#N)c(=Nc3ccc(Cl)cc3Br)c2cc1OC	COc1cc(N=c2c(C#N)c[nH]c3cc(OCCCN4CCN(CCO)CC4)c(OC)cc23)c(Cl)cc1Cl	c1ccc(N=c2cc[nH]c3cc(OCCCN4CCNCC4)ccc23)cc1||c1ccc(N=c2cc[nH]c3ccccc23)cc1
COc1cc2[nH]cc(C#N)c(=Nc3ccc(Cl)cc3Br)c2cc1OC	COc1cc(N=c2c(C#N)c[nH]c3cc(C#Cc4ccc(CN(C)C)cn4)c(OC)cc23)c(Cl)cc1Cl	C(#Cc1ccccn1)c1ccc2c(=Nc3ccccc3)cc[nH]c2c1||c1ccc(N=c2cc[nH]c3ccccc23)cc1
COc1cc2[nH]cc(C#N)c(=Nc3ccc(Cl)cc3Br)c2cc1OC	COc1cc(N=c2c(C#N)c[nH]c3cc(C#Cc4cc(CN(C)C)ccn4)c(OC)cc23)c(Cl)cc1Cl	C(#Cc1ccccn1)c1ccc2c(=Nc3ccccc3)cc[nH]c2c1||c1ccc(N=c2cc[nH]c3ccccc23)cc1
COc1cc2[nH]cc(C#N)c(=Nc3ccc(Cl)cc3Br)c2cc1OC	COc1cc(N=c2c(C#N)c[nH]c3cc(C#Cc4ncccc4CN(C)C)c(OC)cc23)c(Cl)cc1Cl	C(#Cc1ccccn1)c1ccc2c(=Nc3ccccc3)cc[nH]c2c1||c1ccc(N=c2cc[nH]c3ccccc23)cc1
COc1cc2[nH]cc(C#N)c(=Nc3ccc(Cl)cc3Br)c2cc1OC	COc1cc(N=c2c(C#N)c[nH]c3cc(C#Cc4cncc(CN(C)C)c4)c(OC)cc23)c(Cl)cc1Cl	C(#Cc1ccc2c(=Nc3ccccc3)cc[nH]c2c1)c1cccnc1||c1ccc(N=c2cc[nH]c3ccccc23)cc1
COc1cc2[nH]cc(C#N)c(=Nc3ccc(Cl)cc3Br)c2cc1OC	COc1cc(N=c2c(C#N)c[nH]c3cc(C#Cc4cccc(CN(C)C)n4)c(OC)cc23)c(Cl)cc1Cl	C(#Cc1ccccn1)c1ccc2c(=Nc3ccccc3)cc[nH]c2c1||c1ccc(N=c2cc[nH]c3ccccc23)cc1
COc1cc2[nH]cc(C#N)c(=Nc3ccc(Cl)cc3Br)c2cc1OC	COc1cc(N=c2c(C#N)c[nH]c3cc(-c4ccccc4CN4CCOCC4)ccc23)c(Cl)cc1Cl	c1ccc(N=c2cc[nH]c3cc(-c4ccccc4CN4CCOCC4)ccc23)cc1||c1ccc(N=c2cc[nH]c3ccccc23)cc1
COc1cc2[nH]cc(C#N)c(=Nc3ccc(Cl)cc3Br)c2cc1OC	COc1cc(N=c2c(C#N)c[nH]c3cc(/C=C/c4cc(CN(C)C)ccn4)c(OC)cc23)c(Cl)cc1Cl	C(=Cc1ccccn1)c1ccc2c(=Nc3ccccc3)cc[nH]c2c1||c1ccc(N=c2cc[nH]c3ccccc23)cc1
COc1cc2[nH]cc(C#N)c(=Nc3ccc(Cl)cc3Br)c2cc1OC	COc1cc(N=c2c(C#N)c[nH]c3cc4cc(OCCN5CCOCC5)c(OC)cc4cc23)c(Cl)cc1Cl	c1ccc(N=c2cc[nH]c3cc4cc(OCCN5CCOCC5)ccc4cc23)cc1||c1ccc(N=c2cc[nH]c3ccccc23)cc1
COc1cc2[nH]cc(C#N)c(=Nc3ccc(Cl)cc3Br)c2cc1OC	COc1cc(N=c2c(C#N)c[nH]c3ccc(-c4ccc(CN5CCN(C)CC5)cn4)cc23)c(Cl)cc1Cl	c1ccc(N=c2cc[nH]c3ccc(-c4ccc(CN5CCNCC5)cn4)cc23)cc1||c1ccc(N=c2cc[nH]c3ccccc23)cc1
COc1cc2[nH]cc(C#N)c(=Nc3ccc(Cl)cc3Br)c2cc1OC	COc1cc(N=c2c(C#N)c[nH]c3cc4cc(OCCN5CCOCC5)c(OC)cc4cc23)c(Cl)cc1F	c1ccc(N=c2cc[nH]c3cc4cc(OCCN5CCOCC5)ccc4cc23)cc1||c1ccc(N=c2cc[nH]c3ccccc23)cc1
COc1cc2[nH]cc(C#N)c(=Nc3ccc(Cl)cc3Br)c2cc1OC	COc1cc(N=c2c(C#N)c[nH]c3cc(-c4coc(CN5CCN(C)CC5)c4)c(OC)cc23)c(Cl)cc1Cl	c1ccc(N=c2cc[nH]c3cc(-c4coc(CN5CCNCC5)c4)ccc23)cc1||c1ccc(N=c2cc[nH]c3ccccc23)cc1
COc1cc2[nH]cc(C#N)c(=Nc3ccc(Cl)cc3Br)c2cc1OC	COc1cc(N=c2c(C#N)c[nH]c3cc(/C=C/CCCCN4CCOCC4)c(OC)cc23)c(Cl)cc1Cl	C(=Cc1ccc2c(=Nc3ccccc3)cc[nH]c2c1)CCCCN1CCOCC1||c1ccc(N=c2cc[nH]c3ccccc23)cc1
COc1cc2[nH]cc(C#N)c(=Nc3ccc(Cl)cc3Br)c2cc1OC	COc1cc(N=c2c(C#N)c[nH]c3cc(/C=C/c4ccc5ccccc5c4)ccc23)c(Cl)cc1Cl	C(=Cc1ccc2c(=Nc3ccccc3)cc[nH]c2c1)c1ccc2ccccc2c1||c1ccc(N=c2cc[nH]c3ccccc23)cc1
COc1cc2[nH]cc(C#N)c(=Nc3ccc(Cl)cc3Br)c2cc1OC	COc1cc(N=c2c(C#N)c[nH]c3cc(C#Cc4ccc(CN(C)C)cc4)c(OC)cc23)c(Cl)cc1Cl	C(#Cc1ccc2c(=Nc3ccccc3)cc[nH]c2c1)c1ccccc1||c1ccc(N=c2cc[nH]c3ccccc23)cc1
COc1cc2[nH]cc(C#N)c(=Nc3ccc(Cl)cc3Br)c2cc1OC	COc1cc(N=c2c(C#N)c[nH]c3cc(C#Cc4cccc(CN(C)C)c4)c(OC)cc23)c(Cl)cc1Cl	C(#Cc1ccc2c(=Nc3ccccc3)cc[nH]c2c1)c1ccccc1||c1ccc(N=c2cc[nH]c3ccccc23)cc1
COc1cc2[nH]cc(C#N)c(=Nc3ccc(Cl)cc3Br)c2cc1OC	COc1cc(N=c2c(C#N)c[nH]c3cc(-c4cccc(CN5CCOCC5)c4)c(OC)cc23)c(Cl)cc1Cl	c1ccc(N=c2cc[nH]c3cc(-c4cccc(CN5CCOCC5)c4)ccc23)cc1||c1ccc(N=c2cc[nH]c3ccccc23)cc1
COc1cc2[nH]cc(C#N)c(=Nc3ccc(Cl)cc3Br)c2cc1OC	COc1cc(N=c2c(C#N)c[nH]c3cc4cc(OCCN5CCC(O)CC5)c(OC)cc4cc23)c(Cl)cc1Cl	c1ccc(N=c2cc[nH]c3cc4cc(OCCN5CCCCC5)ccc4cc23)cc1||c1ccc(N=c2cc[nH]c3ccccc23)cc1
COc1cc2[nH]cc(C#N)c(=Nc3ccc(Cl)cc3Br)c2cc1OC	COc1cc(N=c2c(C#N)c[nH]c3cc4cc(OCCN5CCN(C)CC5)c(OC)cc4cc23)c(Cl)cc1Cl	c1ccc(N=c2cc[nH]c3cc4cc(OCCN5CCNCC5)ccc4cc23)cc1||c1ccc(N=c2cc[nH]c3ccccc23)cc1
COc1cc2[nH]cc(C#N)c(=Nc3ccc(Cl)cc3Br)c2cc1OC	COc1cc(N=c2c(C#N)c[nH]c3cc4cc(OCCN5CCOCC5)c(OC)cc4cc23)c(Cl)cc1C	c1ccc(N=c2cc[nH]c3cc4cc(OCCN5CCOCC5)ccc4cc23)cc1||c1ccc(N=c2cc[nH]c3ccccc23)cc1
COc1cc2[nH]cc(C#N)c(=Nc3ccc(Cl)cc3Br)c2cc1OC	COc1cc(N=c2c(C#N)c[nH]c3cc4cc(OCCN5CCOCC5)c(OC)cc4cc23)c(C)cc1Cl	c1ccc(N=c2cc[nH]c3cc4cc(OCCN5CCOCC5)ccc4cc23)cc1||c1ccc(N=c2cc[nH]c3ccccc23)cc1
COc1cc2[nH]cc(C#N)c(=Nc3ccc(Cl)cc3Br)c2cc1OC	COc1cc(N=c2c(C#N)c[nH]c3cc4cc(OCCN5CCC(O)CC5)c(OC)cc4cc23)c(Cl)cc1C	c1ccc(N=c2cc[nH]c3cc4cc(OCCN5CCCCC5)ccc4cc23)cc1||c1ccc(N=c2cc[nH]c3ccccc23)cc1
COc1cc2[nH]cc(C#N)c(=Nc3ccc(Cl)cc3Br)c2cc1OC	COc1cc(N=c2c(C#N)c[nH]c3cc4cc(OCCN5CCN(C)CC5)c(OC)cc4cc23)c(C)cc1Cl	c1ccc(N=c2cc[nH]c3cc4cc(OCCN5CCNCC5)ccc4cc23)cc1||c1ccc(N=c2cc[nH]c3ccccc23)cc1
COc1cc2[nH]cc(C#N)c(=Nc3ccc(Cl)cc3Br)c2cc1OC	COc1cc(N=c2c(C#N)c[nH]c3cc(C#Cc4ccc(-c5ccccc5)cc4)ccc23)c(Cl)cc1Cl	C(#Cc1ccc2c(=Nc3ccccc3)cc[nH]c2c1)c1ccc(-c2ccccc2)cc1||c1ccc(N=c2cc[nH]c3ccccc23)cc1
COc1cc2[nH]cc(C#N)c(=Nc3ccc(Cl)cc3Br)c2cc1OC	COc1cc(N=c2c(C#N)c[nH]c3cc(/C=C/c4ccc(-c5ccccc5)cc4)ccc23)c(Cl)cc1Cl	C(=Cc1ccc2c(=Nc3ccccc3)cc[nH]c2c1)c1ccc(-c2ccccc2)cc1||c1ccc(N=c2cc[nH]c3ccccc23)cc1
COc1cc2[nH]cc(C#N)c(=Nc3ccc(Cl)cc3Br)c2cc1OC	COc1cc(N=c2c(C#N)c[nH]c3cc(C#Cc4ccc(CN5CCN(C)CC5)cn4)c(OC)cc23)c(Cl)cc1Cl	C(#Cc1ccc(CN2CCNCC2)cn1)c1ccc2c(=Nc3ccccc3)cc[nH]c2c1||c1ccc(N=c2cc[nH]c3ccccc23)cc1
COc1cc2[nH]cc(C#N)c(=Nc3ccc(Cl)cc3Br)c2cc1OC	COc1cc(N=c2c(C#N)c[nH]c3cc(C#Cc4cccc(CN5CCN(C)CC5)n4)c(OC)cc23)c(Cl)cc1Cl	C(#Cc1cccc(CN2CCNCC2)n1)c1ccc2c(=Nc3ccccc3)cc[nH]c2c1||c1ccc(N=c2cc[nH]c3ccccc23)cc1
COc1cc2[nH]cc(C#N)c(=Nc3ccc(Cl)cc3Br)c2cc1OC	CCCCCCCCCCCCOc1c(OC)cc(N=c2c(C#N)c[nH]c3cc(OC)c(OC)cc23)cc1OC	c1ccc(N=c2cc[nH]c3ccccc23)cc1||c1ccc(N=c2cc[nH]c3ccccc23)cc1
COc1cc2[nH]cc(C#N)c(=Nc3ccc(Cl)cc3Br)c2cc1OC	COc1cc(N=c2c(C#N)c[nH]c3cc(/C=C/CCCCCCCCCN4CCOCC4)c(OC)cc23)c(Cl)cc1Cl	C(=Cc1ccc2c(=Nc3ccccc3)cc[nH]c2c1)CCCCCCCCCN1CCOCC1||c1ccc(N=c2cc[nH]c3ccccc23)cc1
COc1cc2[nH]cc(C#N)c(=Nc3c(Cl)cccc3Cl)c2cc1OC	COc1cc2[nH]cc(C#N)c(=Nc3cc(Cl)cc(Cl)c3)c2cc1OC	c1ccc(N=c2cc[nH]c3ccccc23)cc1||c1ccc(N=c2cc[nH]c3ccccc23)cc1
COc1cc2[nH]cc(C#N)c(=Nc3c(Cl)cccc3Cl)c2cc1OC	COc1cc(N=c2c(C#N)c[nH]c3cc(OC)c(OC)cc23)c(Br)cc1Cl	c1ccc(N=c2cc[nH]c3ccccc23)cc1||c1ccc(N=c2cc[nH]c3ccccc23)cc1
COc1cc2[nH]cc(C#N)c(=Nc3c(Cl)cccc3Cl)c2cc1OC	COCCOc1cc2[nH]cc(C#N)c(=Nc3ccc(Cl)cc3Cl)c2cc1OC	c1ccc(N=c2cc[nH]c3ccccc23)cc1||c1ccc(N=c2cc[nH]c3ccccc23)cc1
COc1cc2[nH]cc(C#N)c(=Nc3c(Cl)cccc3Cl)c2cc1OC	CCOc1cc(N=c2c(C#N)c[nH]c3cc(OC)c(OC)cc23)c(Cl)cc1Cl	c1ccc(N=c2cc[nH]c3ccccc23)cc1||c1ccc(N=c2cc[nH]c3ccccc23)cc1
COc1cc2[nH]cc(C#N)c(=Nc3c(Cl)cccc3Cl)c2cc1OC	COc1cc(N=c2c(C#N)c[nH]c3cc(OC)c(OC)cc23)c(Cl)cc1C	c1ccc(N=c2cc[nH]c3ccccc23)cc1||c1ccc(N=c2cc[nH]c3ccccc23)cc1
COc1cc2[nH]cc(C#N)c(=Nc3c(Cl)cccc3Cl)c2cc1OC	COc1cc(N=c2c(C#N)c[nH]c3cc(OC)c(OC)cc23)c(C)cc1Cl	c1ccc(N=c2cc[nH]c3ccccc23)cc1||c1ccc(N=c2cc[nH]c3ccccc23)cc1
COc1cc2[nH]cc(C#N)c(=Nc3c(Cl)cccc3Cl)c2cc1OC	COc1cc(N=c2c(C#N)c[nH]c3cc(OC)c(OC)cc23)cc(OC)c1	c1ccc(N=c2cc[nH]c3ccccc23)cc1||c1ccc(N=c2cc[nH]c3ccccc23)cc1
COc1cc2[nH]cc(C#N)c(=Nc3c(Cl)cccc3Cl)c2cc1OC	COc1ccc(N=c2c(C#N)c[nH]c3cc(OC)c(OC)cc23)cc1OC	c1ccc(N=c2cc[nH]c3ccccc23)cc1||c1ccc(N=c2cc[nH]c3ccccc23)cc1
COc1cc2[nH]cc(C#N)c(=Nc3c(Cl)cccc3Cl)c2cc1OC	COCCOc1cc2[nH]cc(C#N)c(=Nc3cc(OC)c(Cl)cc3Cl)c2cc1OC	c1ccc(N=c2cc[nH]c3ccccc23)cc1||c1ccc(N=c2cc[nH]c3ccccc23)cc1
COc1cc2[nH]cc(C#N)c(=Nc3c(Cl)cccc3Cl)c2cc1OC	COc1cc(N=c2c(C#N)c[nH]c3cc(OC)c(OC)cc23)c(C)cc1C	c1ccc(N=c2cc[nH]c3ccccc23)cc1||c1ccc(N=c2cc[nH]c3ccccc23)cc1
COc1cc2[nH]cc(C#N)c(=Nc3c(Cl)cccc3Cl)c2cc1OC	COc1cc(N=c2c(C#N)c[nH]c3cc(/C=C/n4ccnc4)c(OC)cc23)c(Cl)cc1Cl	C(=Cn1ccnc1)c1ccc2c(=Nc3ccccc3)cc[nH]c2c1||c1ccc(N=c2cc[nH]c3ccccc23)cc1
COc1cc2[nH]cc(C#N)c(=Nc3c(Cl)cccc3Cl)c2cc1OC	COc1cc(N=c2c(C#N)c[nH]c3cc(OCCCn4ccnn4)c(OC)cc23)c(Cl)cc1Cl	c1ccc(N=c2cc[nH]c3cc(OCCCn4ccnn4)ccc23)cc1||c1ccc(N=c2cc[nH]c3ccccc23)cc1
COc1cc2[nH]cc(C#N)c(=Nc3c(Cl)cccc3Cl)c2cc1OC	COCCOc1cc2[nH]cc(C#N)c(=Nc3cc(OC)c(Cl)cc3Cl)c2cc1OCCOC	c1ccc(N=c2cc[nH]c3ccccc23)cc1||c1ccc(N=c2cc[nH]c3ccccc23)cc1
COc1cc2[nH]cc(C#N)c(=Nc3c(Cl)cccc3Cl)c2cc1OC	COc1cc(N=c2c(C#N)c[nH]c3cc(/C=C/c4cc[n+]([O-])cc4)ccc23)c(Cl)cc1Cl	C(=Cc1ccc2c(=Nc3ccccc3)cc[nH]c2c1)c1cc[nH+]cc1||c1ccc(N=c2cc[nH]c3ccccc23)cc1
COc1cc2[nH]cc(C#N)c(=Nc3c(Cl)cccc3Cl)c2cc1OC	COc1cc(N=c2c(C#N)c[nH]c3cc(OCCCn4ccnc4)c(OC)cc23)c(Cl)cc1Cl	c1ccc(N=c2cc[nH]c3cc(OCCCn4ccnc4)ccc23)cc1||c1ccc(N=c2cc[nH]c3ccccc23)cc1
COc1cc2[nH]cc(C#N)c(=Nc3c(Cl)cccc3Cl)c2cc1OC	COc1cc(N=c2c(C#N)c[nH]c3cc(C#CCCN(C)C)c(OC)cc23)c(Cl)cc1Cl	c1ccc(N=c2cc[nH]c3ccccc23)cc1||c1ccc(N=c2cc[nH]c3ccccc23)cc1
COc1cc2[nH]cc(C#N)c(=Nc3c(Cl)cccc3Cl)c2cc1OC	COc1cc2c(=Nc3ccc(Cl)cc3Cl)c(C#N)c[nH]c2cc1OCCCN1CCOCC1	c1ccc(N=c2cc[nH]c3cc(OCCCN4CCOCC4)ccc23)cc1||c1ccc(N=c2cc[nH]c3ccccc23)cc1
COc1cc2[nH]cc(C#N)c(=Nc3c(Cl)cccc3Cl)c2cc1OC	COc1cc(N=c2c(C#N)c[nH]c3cc(OCCN4CCOCC4)c(OC)cc23)c(Cl)cc1Cl	c1ccc(N=c2cc[nH]c3cc(OCCN4CCOCC4)ccc23)cc1||c1ccc(N=c2cc[nH]c3ccccc23)cc1
COc1cc2[nH]cc(C#N)c(=Nc3c(Cl)cccc3Cl)c2cc1OC	CCOc1cc(N=c2c(C#N)c[nH]c3cc(/C=C/c4ccncc4)ccc23)c(Cl)cc1Cl	C(=Cc1ccc2c(=Nc3ccccc3)cc[nH]c2c1)c1ccncc1||c1ccc(N=c2cc[nH]c3ccccc23)cc1
COc1cc2[nH]cc(C#N)c(=Nc3c(Cl)cccc3Cl)c2cc1OC	COc1cc(N=c2c(C#N)c[nH]c3cc(/C=C/c4ccncc4)c(OC)cc23)c(Cl)cc1Cl	C(=Cc1ccc2c(=Nc3ccccc3)cc[nH]c2c1)c1ccncc1||c1ccc(N=c2cc[nH]c3ccccc23)cc1
COc1cc2[nH]cc(C#N)c(=Nc3c(Cl)cccc3Cl)c2cc1OC	COc1cc(N=c2c(C#N)c[nH]c3cc(/C=C/c4cc[n+]([O-])cc4)c(OC)cc23)c(Cl)cc1Cl	C(=Cc1ccc2c(=Nc3ccccc3)cc[nH]c2c1)c1cc[nH+]cc1||c1ccc(N=c2cc[nH]c3ccccc23)cc1
COc1cc2[nH]cc(C#N)c(=Nc3c(Cl)cccc3Cl)c2cc1OC	COc1ccc(Cl)c(N=c2c(C#N)c[nH]c3cc(/C=C/c4ccncc4)c(OC)cc23)c1	C(=Cc1ccc2c(=Nc3ccccc3)cc[nH]c2c1)c1ccncc1||c1ccc(N=c2cc[nH]c3ccccc23)cc1
COc1cc2[nH]cc(C#N)c(=Nc3c(Cl)cccc3Cl)c2cc1OC	COc1cc(N=c2c(C#N)c[nH]c3cc(-c4coc(CN(C)C)c4)c(OC)cc23)c(Cl)cc1Cl	c1ccc(N=c2cc[nH]c3cc(-c4ccoc4)ccc23)cc1||c1ccc(N=c2cc[nH]c3ccccc23)cc1
COc1cc2[nH]cc(C#N)c(=Nc3c(Cl)cccc3Cl)c2cc1OC	COc1cc(N=c2c(C#N)c[nH]c3cc(/C=C/CCN4CCOCC4)ccc23)c(Cl)cc1Cl	C(=Cc1ccc2c(=Nc3ccccc3)cc[nH]c2c1)CCN1CCOCC1||c1ccc(N=c2cc[nH]c3ccccc23)cc1
COc1cc2[nH]cc(C#N)c(=Nc3c(Cl)cccc3Cl)c2cc1OC	COc1cc(N=c2c(C#N)c[nH]c3cc(OCCCN4CCOCC4)c(OC)cc23)c(Br)cc1Cl	c1ccc(N=c2cc[nH]c3cc(OCCCN4CCOCC4)ccc23)cc1||c1ccc(N=c2cc[nH]c3ccccc23)cc1
COc1cc2[nH]cc(C#N)c(=Nc3c(Cl)cccc3Cl)c2cc1OC	COc1cc2c(=Nc3ccc(Cl)cc3Cl)c(C#N)c[nH]c2cc1OCCCN1CCC(O)CC1	c1ccc(N=c2cc[nH]c3cc(OCCCN4CCCCC4)ccc23)cc1||c1ccc(N=c2cc[nH]c3ccccc23)cc1
COc1cc2[nH]cc(C#N)c(=Nc3c(Cl)cccc3Cl)c2cc1OC	COc1cc(N=c2c(C#N)c[nH]c3cc(OCCCN4CCOCC4)c(OC)cc23)c(Cl)cc1Cl	c1ccc(N=c2cc[nH]c3cc(OCCCN4CCOCC4)ccc23)cc1||c1ccc(N=c2cc[nH]c3ccccc23)cc1
COc1cc2[nH]cc(C#N)c(=Nc3c(Cl)cccc3Cl)c2cc1OC	COc1cc(N=c2c(C#N)c[nH]c3cc(OCCCN4CCNCC4)c(OC)cc23)c(Cl)cc1Cl	c1ccc(N=c2cc[nH]c3cc(OCCCN4CCNCC4)ccc23)cc1||c1ccc(N=c2cc[nH]c3ccccc23)cc1
COc1cc2[nH]cc(C#N)c(=Nc3c(Cl)cccc3Cl)c2cc1OC	COc1ccc(Cl)c(N=c2c(C#N)c[nH]c3cc(OCCCN4CCOCC4)c(OC)cc23)c1	c1ccc(N=c2cc[nH]c3cc(OCCCN4CCOCC4)ccc23)cc1||c1ccc(N=c2cc[nH]c3ccccc23)cc1
COc1cc2[nH]cc(C#N)c(=Nc3c(Cl)cccc3Cl)c2cc1OC	COc1cc(N=c2c(C#N)c[nH]c3cc(C#CCCN4CCOCC4)c(OC)cc23)c(Cl)cc1Cl	C(#Cc1ccc2c(=Nc3ccccc3)cc[nH]c2c1)CCN1CCOCC1||c1ccc(N=c2cc[nH]c3ccccc23)cc1
COc1cc2[nH]cc(C#N)c(=Nc3c(Cl)cccc3Cl)c2cc1OC	COc1cc(N=c2c(C#N)c[nH]c3cc(C#CCCN4CCNCC4)c(OC)cc23)c(Cl)cc1Cl	C(#Cc1ccc2c(=Nc3ccccc3)cc[nH]c2c1)CCN1CCNCC1||c1ccc(N=c2cc[nH]c3ccccc23)cc1
COc1cc2[nH]cc(C#N)c(=Nc3c(Cl)cccc3Cl)c2cc1OC	COc1cc(N=c2c(C#N)c[nH]c3cc(OCCCN4CCCCC4)c(OC)cc23)c(Cl)cc1Cl	c1ccc(N=c2cc[nH]c3cc(OCCCN4CCCCC4)ccc23)cc1||c1ccc(N=c2cc[nH]c3ccccc23)cc1
COc1cc2[nH]cc(C#N)c(=Nc3c(Cl)cccc3Cl)c2cc1OC	CCOc1cc(N=c2c(C#N)c[nH]c3cc(OCC4CCN(C)CC4)c(OC)cc23)c(Cl)cc1Cl	c1ccc(N=c2cc[nH]c3cc(OCC4CCNCC4)ccc23)cc1||c1ccc(N=c2cc[nH]c3ccccc23)cc1
COc1cc2[nH]cc(C#N)c(=Nc3c(Cl)cccc3Cl)c2cc1OC	COc1cc(N=c2c(C#N)c[nH]c3cc(OCCCCN4CCOCC4)c(OC)cc23)c(Cl)cc1Cl	c1ccc(N=c2cc[nH]c3cc(OCCCCN4CCOCC4)ccc23)cc1||c1ccc(N=c2cc[nH]c3ccccc23)cc1
COc1cc2[nH]cc(C#N)c(=Nc3c(Cl)cccc3Cl)c2cc1OC	COc1cc(N=c2c(C#N)c[nH]c3cc(OCCCN4CCC(O)CC4)c(OC)cc23)c(Cl)cc1Cl	c1ccc(N=c2cc[nH]c3cc(OCCCN4CCCCC4)ccc23)cc1||c1ccc(N=c2cc[nH]c3ccccc23)cc1
COc1cc2[nH]cc(C#N)c(=Nc3c(Cl)cccc3Cl)c2cc1OC	COc1cc(N=c2c(C#N)c[nH]c3cc(OCCCN4CCN(C)CC4)c(OC)cc23)c(Cl)cc1Cl	c1ccc(N=c2cc[nH]c3cc(OCCCN4CCNCC4)ccc23)cc1||c1ccc(N=c2cc[nH]c3ccccc23)cc1
COc1cc2[nH]cc(C#N)c(=Nc3c(Cl)cccc3Cl)c2cc1OC	COc1cc(N=c2c(C#N)c[nH]c3cc(OCCCN4CCOCC4)c(OC)cc23)c(Cl)cc1C	c1ccc(N=c2cc[nH]c3cc(OCCCN4CCOCC4)ccc23)cc1||c1ccc(N=c2cc[nH]c3ccccc23)cc1
COc1cc2[nH]cc(C#N)c(=Nc3c(Cl)cccc3Cl)c2cc1OC	COc1cc(N=c2c(C#N)c[nH]c3cc(OCCCN4CCOCC4)c(OC)cc23)c(C)cc1Cl	c1ccc(N=c2cc[nH]c3cc(OCCCN4CCOCC4)ccc23)cc1||c1ccc(N=c2cc[nH]c3ccccc23)cc1
COc1cc2[nH]cc(C#N)c(=Nc3c(Cl)cccc3Cl)c2cc1OC	COc1cc(N=c2c(C#N)c[nH]c3cc(OCCCN(C)CCN(C)C)c(OC)cc23)c(Cl)cc1Cl	c1ccc(N=c2cc[nH]c3ccccc23)cc1||c1ccc(N=c2cc[nH]c3ccccc23)cc1
COc1cc2[nH]cc(C#N)c(=Nc3c(Cl)cccc3Cl)c2cc1OC	COc1cc(N=c2c(C#N)c[nH]c3cc(-c4cncc(CN5CCOCC5)c4)ccc23)c(Cl)cc1Cl	c1ccc(N=c2cc[nH]c3cc(-c4cncc(CN5CCOCC5)c4)ccc23)cc1||c1ccc(N=c2cc[nH]c3ccccc23)cc1
COc1cc2[nH]cc(C#N)c(=Nc3c(Cl)cccc3Cl)c2cc1OC	COc1cc(N=c2c(C#N)c[nH]c3cc(-c4cccc(CN5CCOCC5)n4)ccc23)c(Cl)cc1Cl	c1ccc(N=c2cc[nH]c3cc(-c4cccc(CN5CCOCC5)n4)ccc23)cc1||c1ccc(N=c2cc[nH]c3ccccc23)cc1
COc1cc2[nH]cc(C#N)c(=Nc3c(Cl)cccc3Cl)c2cc1OC	COc1cc(N=c2c(C#N)c[nH]c3cc(-c4ccc(CN5CCC(O)CC5)s4)ccc23)c(Cl)cc1Cl	c1ccc(N=c2cc[nH]c3cc(-c4ccc(CN5CCCCC5)s4)ccc23)cc1||c1ccc(N=c2cc[nH]c3ccccc23)cc1
COc1cc2[nH]cc(C#N)c(=Nc3c(Cl)cccc3Cl)c2cc1OC	COc1cc(N=c2c(C#N)c[nH]c3cc(-c4csc(CN5CCC(O)CC5)c4)ccc23)c(Cl)cc1Cl	c1ccc(N=c2cc[nH]c3cc(-c4csc(CN5CCCCC5)c4)ccc23)cc1||c1ccc(N=c2cc[nH]c3ccccc23)cc1
COc1cc2[nH]cc(C#N)c(=Nc3c(Cl)cccc3Cl)c2cc1OC	COc1cc(N=c2c(C#N)c[nH]c3cc(-c4ccc(CN5CCCCC5)s4)ccc23)c(Cl)cc1Cl	c1ccc(N=c2cc[nH]c3cc(-c4ccc(CN5CCCCC5)s4)ccc23)cc1||c1ccc(N=c2cc[nH]c3ccccc23)cc1
COc1cc2[nH]cc(C#N)c(=Nc3c(Cl)cccc3Cl)c2cc1OC	COc1cc(N=c2c(C#N)c[nH]c3cc(-c4coc(CN5CCN(C)CC5)c4)ccc23)c(Cl)cc1Cl	c1ccc(N=c2cc[nH]c3cc(-c4coc(CN5CCNCC5)c4)ccc23)cc1||c1ccc(N=c2cc[nH]c3ccccc23)cc1
COc1cc2[nH]cc(C#N)c(=Nc3c(Cl)cccc3Cl)c2cc1OC	COc1cc(N=c2c(C#N)c[nH]c3cc(-c4csc(CN5CCN(C)CC5)c4)ccc23)c(Cl)cc1Cl	c1ccc(N=c2cc[nH]c3cc(-c4csc(CN5CCNCC5)c4)ccc23)cc1||c1ccc(N=c2cc[nH]c3ccccc23)cc1
COc1cc2[nH]cc(C#N)c(=Nc3c(Cl)cccc3Cl)c2cc1OC	COc1cc(N=c2c(C#N)c[nH]c3cc(-c4ccc(CN5CCN(C)CC5)s4)ccc23)c(Cl)cc1Cl	c1ccc(N=c2cc[nH]c3cc(-c4ccc(CN5CCNCC5)s4)ccc23)cc1||c1ccc(N=c2cc[nH]c3ccccc23)cc1
COc1cc2[nH]cc(C#N)c(=Nc3c(Cl)cccc3Cl)c2cc1OC	COc1cc(N=c2c(C#N)c[nH]c3cc(C#CCCN4CCN(C)CC4)c(OC)cc23)c(Cl)cc1Cl	C(#Cc1ccc2c(=Nc3ccccc3)cc[nH]c2c1)CCN1CCNCC1||c1ccc(N=c2cc[nH]c3ccccc23)cc1
COc1cc2[nH]cc(C#N)c(=Nc3c(Cl)cccc3Cl)c2cc1OC	COc1cc(N=c2c(C#N)c[nH]c3cc(OCCCC4CCN(C)CC4)c(OC)cc23)c(Cl)cc1Cl	c1ccc(N=c2cc[nH]c3cc(OCCCC4CCNCC4)ccc23)cc1||c1ccc(N=c2cc[nH]c3ccccc23)cc1
COc1cc2[nH]cc(C#N)c(=Nc3c(Cl)cccc3Cl)c2cc1OC	COc1cc(N=c2c(C#N)c[nH]c3cc(OCCCCCN4CCOCC4)c(OC)cc23)c(Cl)cc1Cl	c1ccc(N=c2cc[nH]c3cc(OCCCCCN4CCOCC4)ccc23)cc1||c1ccc(N=c2cc[nH]c3ccccc23)cc1
COc1cc2[nH]cc(C#N)c(=Nc3c(Cl)cccc3Cl)c2cc1OC	COc1cc(N=c2c(C#N)c[nH]c3cc(OCCCN4CCCN(C)CC4)c(OC)cc23)c(Cl)cc1Cl	c1ccc(N=c2cc[nH]c3cc(OCCCN4CCCNCC4)ccc23)cc1||c1ccc(N=c2cc[nH]c3ccccc23)cc1
COc1cc2[nH]cc(C#N)c(=Nc3c(Cl)cccc3Cl)c2cc1OC	CCN1CCN(CCCOc2cc3[nH]cc(C#N)c(=Nc4cc(OC)c(Cl)cc4Cl)c3cc2OC)CC1	c1ccc(N=c2cc[nH]c3cc(OCCCN4CCNCC4)ccc23)cc1||c1ccc(N=c2cc[nH]c3ccccc23)cc1
COc1cc2[nH]cc(C#N)c(=Nc3c(Cl)cccc3Cl)c2cc1OC	COc1cc(N=c2c(C#N)c[nH]c3cc(OCCCNCCN4CCOCC4)c(OC)cc23)c(Cl)cc1Cl	c1ccc(N=c2cc[nH]c3cc(OCCCNCCN4CCOCC4)ccc23)cc1||c1ccc(N=c2cc[nH]c3ccccc23)cc1
COc1cc2[nH]cc(C#N)c(=Nc3c(Cl)cccc3Cl)c2cc1OC	COc1cc(N=c2c(C#N)c[nH]c3cc(OCCCN4CCN(CCO)CC4)c(OC)cc23)c(Cl)cc1Cl	c1ccc(N=c2cc[nH]c3cc(OCCCN4CCNCC4)ccc23)cc1||c1ccc(N=c2cc[nH]c3ccccc23)cc1
COc1cc2[nH]cc(C#N)c(=Nc3c(Cl)cccc3Cl)c2cc1OC	COc1cc(N=c2c(C#N)c[nH]c3cc(OCCCN4CCOCC4)c(OC)cc23)c(C)cc1C	c1ccc(N=c2cc[nH]c3cc(OCCCN4CCOCC4)ccc23)cc1||c1ccc(N=c2cc[nH]c3ccccc23)cc1
COc1cc2[nH]cc(C#N)c(=Nc3c(Cl)cccc3Cl)c2cc1OC	COc1cc(N=c2c(C#N)c[nH]c3cc(C#Cc4ncccc4CN(C)C)c(OC)cc23)c(Cl)cc1Cl	C(#Cc1ccccn1)c1ccc2c(=Nc3ccccc3)cc[nH]c2c1||c1ccc(N=c2cc[nH]c3ccccc23)cc1
COc1cc2[nH]cc(C#N)c(=Nc3c(Cl)cccc3Cl)c2cc1OC	COc1cc(N=c2c(C#N)c[nH]c3cc(-c4ccccc4CN4CCOCC4)ccc23)c(Cl)cc1Cl	c1ccc(N=c2cc[nH]c3cc(-c4ccccc4CN4CCOCC4)ccc23)cc1||c1ccc(N=c2cc[nH]c3ccccc23)cc1
COc1cc2[nH]cc(C#N)c(=Nc3c(Cl)cccc3Cl)c2cc1OC	COc1cc(N=c2c(C#N)c[nH]c3cc(-c4ccc(CN5CCOCC5)cc4)ccc23)c(Cl)cc1Cl	c1ccc(N=c2cc[nH]c3cc(-c4ccc(CN5CCOCC5)cc4)ccc23)cc1||c1ccc(N=c2cc[nH]c3ccccc23)cc1
COc1cc2[nH]cc(C#N)c(=Nc3c(Cl)cccc3Cl)c2cc1OC	COc1cc(N=c2c(C#N)c[nH]c3cc4cc(OC)c(OCCN5CCOCC5)cc4cc23)c(Cl)cc1Cl	c1ccc(N=c2cc[nH]c3cc4ccc(OCCN5CCOCC5)cc4cc23)cc1||c1ccc(N=c2cc[nH]c3ccccc23)cc1
COc1cc2[nH]cc(C#N)c(=Nc3c(Cl)cccc3Cl)c2cc1OC	COc1cc(N=c2c(C#N)c[nH]c3cc4cc(OCCN5CCOCC5)c(OC)cc4cc23)c(Cl)cc1Cl	c1ccc(N=c2cc[nH]c3cc4cc(OCCN5CCOCC5)ccc4cc23)cc1||c1ccc(N=c2cc[nH]c3ccccc23)cc1
COc1cc2[nH]cc(C#N)c(=Nc3c(Cl)cccc3Cl)c2cc1OC	COc1cc(N=c2c(C#N)c[nH]c3ccc(-c4ccc(CN5CCN(C)CC5)cn4)cc23)c(Cl)cc1Cl	c1ccc(N=c2cc[nH]c3ccc(-c4ccc(CN5CCNCC5)cn4)cc23)cc1||c1ccc(N=c2cc[nH]c3ccccc23)cc1
COc1cc2[nH]cc(C#N)c(=Nc3c(Cl)cccc3Cl)c2cc1OC	COc1cc(N=c2c(C#N)c[nH]c3cc4cc(OCCN5CCOCC5)c(OC)cc4cc23)c(Cl)cc1F	c1ccc(N=c2cc[nH]c3cc4cc(OCCN5CCOCC5)ccc4cc23)cc1||c1ccc(N=c2cc[nH]c3ccccc23)cc1
COc1cc2[nH]cc(C#N)c(=Nc3c(Cl)cccc3Cl)c2cc1OC	COc1cc(N=c2c(C#N)c[nH]c3cc(-c4coc(CN5CCN(C)CC5)c4)c(OC)cc23)c(Cl)cc1Cl	c1ccc(N=c2cc[nH]c3cc(-c4coc(CN5CCNCC5)c4)ccc23)cc1||c1ccc(N=c2cc[nH]c3ccccc23)cc1
COc1cc2[nH]cc(C#N)c(=Nc3c(Cl)cccc3Cl)c2cc1OC	CCOc1cc2c(=Nc3cc(OC)c(Cl)cc3Cl)c(C#N)c[nH]c2cc1C#CCCN1CCN(C)CC1	C(#Cc1ccc2c(=Nc3ccccc3)cc[nH]c2c1)CCN1CCNCC1||c1ccc(N=c2cc[nH]c3ccccc23)cc1
COc1cc2[nH]cc(C#N)c(=Nc3c(Cl)cccc3Cl)c2cc1OC	COc1cc(N=c2c(C#N)c[nH]c3cc(OCCCN4C[C@@H](C)N(C)[C@@H](C)C4)c(OC)cc23)c(Cl)cc1Cl	c1ccc(N=c2cc[nH]c3cc(OCCCN4CCNCC4)ccc23)cc1||c1ccc(N=c2cc[nH]c3ccccc23)cc1
COc1cc2[nH]cc(C#N)c(=Nc3c(Cl)cccc3Cl)c2cc1OC	CCCN1CCN(CCCOc2cc3[nH]cc(C#N)c(=Nc4cc(OC)c(Cl)cc4Cl)c3cc2OC)CC1	c1ccc(N=c2cc[nH]c3cc(OCCCN4CCNCC4)ccc23)cc1||c1ccc(N=c2cc[nH]c3ccccc23)cc1
COc1cc2[nH]cc(C#N)c(=Nc3c(Cl)cccc3Cl)c2cc1OC	COc1cc2c(=Nc3cc(OC)c(OC)c(OC)c3)c(C#N)c[nH]c2cc1OCCCN1CCN(C)CC1	c1ccc(N=c2cc[nH]c3cc(OCCCN4CCNCC4)ccc23)cc1||c1ccc(N=c2cc[nH]c3ccccc23)cc1
COc1cc2[nH]cc(C#N)c(=Nc3c(Cl)cccc3Cl)c2cc1OC	COc1cc(N=c2c(C#N)c[nH]c3cc(-c4ccc(CN5CCN(C)CC5)cc4)ccc23)c(Cl)cc1Cl	c1ccc(N=c2cc[nH]c3cc(-c4ccc(CN5CCNCC5)cc4)ccc23)cc1||c1ccc(N=c2cc[nH]c3ccccc23)cc1
COc1cc2[nH]cc(C#N)c(=Nc3c(Cl)cccc3Cl)c2cc1OC	COc1cc(N=c2c(C#N)c[nH]c3cc4cc(OC)c(OCCN5CCC(O)CC5)cc4cc23)c(Cl)cc1Cl	c1ccc(N=c2cc[nH]c3cc4ccc(OCCN5CCCCC5)cc4cc23)cc1||c1ccc(N=c2cc[nH]c3ccccc23)cc1
COc1cc2[nH]cc(C#N)c(=Nc3c(Cl)cccc3Cl)c2cc1OC	COc1cc(N=c2c(C#N)c[nH]c3cc4cc(OCCN5CCC(O)CC5)c(OC)cc4cc23)c(Cl)cc1Cl	c1ccc(N=c2cc[nH]c3cc4cc(OCCN5CCCCC5)ccc4cc23)cc1||c1ccc(N=c2cc[nH]c3ccccc23)cc1
COc1cc2[nH]cc(C#N)c(=Nc3c(Cl)cccc3Cl)c2cc1OC	COc1cc(N=c2c(C#N)c[nH]c3cc4cc(OC)c(OCCN5CCN(C)CC5)cc4cc23)c(Cl)cc1Cl	c1ccc(N=c2cc[nH]c3cc4ccc(OCCN5CCNCC5)cc4cc23)cc1||c1ccc(N=c2cc[nH]c3ccccc23)cc1
COc1cc2[nH]cc(C#N)c(=Nc3c(Cl)cccc3Cl)c2cc1OC	COc1cc(N=c2c(C#N)c[nH]c3cc4cc(OCCN5CCN(C)CC5)c(OC)cc4cc23)c(Cl)cc1Cl	c1ccc(N=c2cc[nH]c3cc4cc(OCCN5CCNCC5)ccc4cc23)cc1||c1ccc(N=c2cc[nH]c3ccccc23)cc1
COc1cc2[nH]cc(C#N)c(=Nc3c(Cl)cccc3Cl)c2cc1OC	COc1cc(N=c2c(C#N)c[nH]c3cc4cc(OC)c(OCCN5CCOCC5)cc4cc23)c(Cl)cc1C	c1ccc(N=c2cc[nH]c3cc4ccc(OCCN5CCOCC5)cc4cc23)cc1||c1ccc(N=c2cc[nH]c3ccccc23)cc1
COc1cc2[nH]cc(C#N)c(=Nc3c(Cl)cccc3Cl)c2cc1OC	COc1cc(N=c2c(C#N)c[nH]c3cc4cc(OCCN5CCOCC5)c(OC)cc4cc23)c(Cl)cc1C	c1ccc(N=c2cc[nH]c3cc4cc(OCCN5CCOCC5)ccc4cc23)cc1||c1ccc(N=c2cc[nH]c3ccccc23)cc1
COc1cc2[nH]cc(C#N)c(=Nc3c(Cl)cccc3Cl)c2cc1OC	COc1cc(N=c2c(C#N)c[nH]c3cc4cc(OC)c(OCCN5CCOCC5)cc4cc23)c(C)cc1Cl	c1ccc(N=c2cc[nH]c3cc4ccc(OCCN5CCOCC5)cc4cc23)cc1||c1ccc(N=c2cc[nH]c3ccccc23)cc1
COc1cc2[nH]cc(C#N)c(=Nc3c(Cl)cccc3Cl)c2cc1OC	COc1cc(N=c2c(C#N)c[nH]c3cc4cc(OCCN5CCOCC5)c(OC)cc4cc23)c(C)cc1Cl	c1ccc(N=c2cc[nH]c3cc4cc(OCCN5CCOCC5)ccc4cc23)cc1||c1ccc(N=c2cc[nH]c3ccccc23)cc1
COc1cc2[nH]cc(C#N)c(=Nc3c(Cl)cccc3Cl)c2cc1OC	CCN1CCN(Cc2ccc(-c3ccc4c(=Nc5cc(OC)c(Cl)cc5Cl)c(C#N)c[nH]c4c3)cc2)CC1	c1ccc(N=c2cc[nH]c3cc(-c4ccc(CN5CCNCC5)cc4)ccc23)cc1||c1ccc(N=c2cc[nH]c3ccccc23)cc1
COc1cc2[nH]cc(C#N)c(=Nc3c(Cl)cccc3Cl)c2cc1OC	COc1cc(N=c2c(C#N)c[nH]c3cc(-c4ccc(CN5CCN(CCO)CC5)cc4)ccc23)c(Cl)cc1Cl	c1ccc(N=c2cc[nH]c3cc(-c4ccc(CN5CCNCC5)cc4)ccc23)cc1||c1ccc(N=c2cc[nH]c3ccccc23)cc1
COc1cc2[nH]cc(C#N)c(=Nc3c(Cl)cccc3Cl)c2cc1OC	COc1cc(N=c2c(C#N)c[nH]c3cc4cc(OCCN5CCC(O)CC5)c(OC)cc4cc23)c(Cl)cc1C	c1ccc(N=c2cc[nH]c3cc4cc(OCCN5CCCCC5)ccc4cc23)cc1||c1ccc(N=c2cc[nH]c3ccccc23)cc1
COc1cc2[nH]cc(C#N)c(=Nc3c(Cl)cccc3Cl)c2cc1OC	COc1cc(N=c2c(C#N)c[nH]c3cc4cc(OC)c(OCCN5CCN(C)CC5)cc4cc23)c(C)cc1Cl	c1ccc(N=c2cc[nH]c3cc4ccc(OCCN5CCNCC5)cc4cc23)cc1||c1ccc(N=c2cc[nH]c3ccccc23)cc1
COc1cc2[nH]cc(C#N)c(=Nc3c(Cl)cccc3Cl)c2cc1OC	COc1cc(N=c2c(C#N)c[nH]c3cc4cc(OCCN5CCN(C)CC5)c(OC)cc4cc23)c(C)cc1Cl	c1ccc(N=c2cc[nH]c3cc4cc(OCCN5CCNCC5)ccc4cc23)cc1||c1ccc(N=c2cc[nH]c3ccccc23)cc1
COc1cc2[nH]cc(C#N)c(=Nc3c(Cl)cccc3Cl)c2cc1OC	COc1cc(N=c2c(C#N)c[nH]c3cc(/C=C/c4ccc(-c5ccccc5)cc4)ccc23)c(Cl)cc1Cl	C(=Cc1ccc2c(=Nc3ccccc3)cc[nH]c2c1)c1ccc(-c2ccccc2)cc1||c1ccc(N=c2cc[nH]c3ccccc23)cc1
COc1cc2[nH]cc(C#N)c(=Nc3c(Cl)cccc3Cl)c2cc1OC	CCN1CCN(CCc2ccc(-c3ccc4c(=Nc5cc(OC)c(Cl)cc5Cl)c(C#N)c[nH]c4c3)cc2)CC1	c1ccc(N=c2cc[nH]c3cc(-c4ccc(CCN5CCNCC5)cc4)ccc23)cc1||c1ccc(N=c2cc[nH]c3ccccc23)cc1
COc1cc2[nH]cc(C#N)c(=Nc3c(Cl)cccc3Cl)c2cc1OC	COc1cc(N=c2c(C#N)c[nH]c3cc(-c4coc(CN5CCN(c6ccccc6)CC5)c4)c(OC)cc23)c(Cl)cc1Cl	c1ccc(N=c2cc[nH]c3cc(-c4coc(CN5CCN(c6ccccc6)CC5)c4)ccc23)cc1||c1ccc(N=c2cc[nH]c3ccccc23)cc1
COc1cc2[nH]cc(C#N)c(=Nc3c(Cl)cccc3Cl)c2cc1OC	COc1cc(N=c2c(C#N)c[nH]c3cc(/C=C/CCCCCCCCCN4CCOCC4)c(OC)cc23)c(Cl)cc1Cl	C(=Cc1ccc2c(=Nc3ccccc3)cc[nH]c2c1)CCCCCCCCCN1CCOCC1||c1ccc(N=c2cc[nH]c3ccccc23)cc1
COc1cc2[nH]cc(C#N)c(=Nc3cccc(Cl)c3Cl)c2cc1OC	COc1cc2[nH]cc(C#N)c(=Nc3cc(Cl)cc(Cl)c3)c2cc1OC	c1ccc(N=c2cc[nH]c3ccccc23)cc1||c1ccc(N=c2cc[nH]c3ccccc23)cc1
COc1cc2[nH]cc(C#N)c(=Nc3cccc(Cl)c3Cl)c2cc1OC	COc1cc2[nH]cc(C#N)c(=Nc3ccc(Cl)cc3I)c2cc1OC	c1ccc(N=c2cc[nH]c3ccccc23)cc1||c1ccc(N=c2cc[nH]c3ccccc23)cc1
COc1cc2[nH]cc(C#N)c(=Nc3cccc(Cl)c3Cl)c2cc1OC	COc1cc(N=c2c(C#N)c[nH]c3cc(OC)c(OC)cc23)c(Br)cc1Cl	c1ccc(N=c2cc[nH]c3ccccc23)cc1||c1ccc(N=c2cc[nH]c3ccccc23)cc1
COc1cc2[nH]cc(C#N)c(=Nc3cccc(Cl)c3Cl)c2cc1OC	COCCOc1cc2[nH]cc(C#N)c(=Nc3ccc(Cl)cc3Cl)c2cc1OC	c1ccc(N=c2cc[nH]c3ccccc23)cc1||c1ccc(N=c2cc[nH]c3ccccc23)cc1
COc1cc2[nH]cc(C#N)c(=Nc3cccc(Cl)c3Cl)c2cc1OC	CCOc1cc(N=c2c(C#N)c[nH]c3cc(OC)c(OC)cc23)c(Cl)cc1Cl	c1ccc(N=c2cc[nH]c3ccccc23)cc1||c1ccc(N=c2cc[nH]c3ccccc23)cc1
COc1cc2[nH]cc(C#N)c(=Nc3cccc(Cl)c3Cl)c2cc1OC	COc1cc(N=c2c(C#N)c[nH]c3cc(OC)c(OC)cc23)c(Cl)cc1C	c1ccc(N=c2cc[nH]c3ccccc23)cc1||c1ccc(N=c2cc[nH]c3ccccc23)cc1
COc1cc2[nH]cc(C#N)c(=Nc3cccc(Cl)c3Cl)c2cc1OC	COc1cc(N=c2c(C#N)c[nH]c3cc(OC)c(OC)cc23)c(C)cc1Cl	c1ccc(N=c2cc[nH]c3ccccc23)cc1||c1ccc(N=c2cc[nH]c3ccccc23)cc1
COc1cc2[nH]cc(C#N)c(=Nc3cccc(Cl)c3Cl)c2cc1OC	COc1cc(N=c2c(C#N)c[nH]c3cc(OC)c(OC)cc23)cc(OC)c1	c1ccc(N=c2cc[nH]c3ccccc23)cc1||c1ccc(N=c2cc[nH]c3ccccc23)cc1
COc1cc2[nH]cc(C#N)c(=Nc3cccc(Cl)c3Cl)c2cc1OC	COc1ccc(N=c2c(C#N)c[nH]c3cc(OC)c(OC)cc23)cc1OC	c1ccc(N=c2cc[nH]c3ccccc23)cc1||c1ccc(N=c2cc[nH]c3ccccc23)cc1
COc1cc2[nH]cc(C#N)c(=Nc3cccc(Cl)c3Cl)c2cc1OC	COCCOc1cc2[nH]cc(C#N)c(=Nc3cc(OC)c(Cl)cc3Cl)c2cc1OC	c1ccc(N=c2cc[nH]c3ccccc23)cc1||c1ccc(N=c2cc[nH]c3ccccc23)cc1
COc1cc2[nH]cc(C#N)c(=Nc3cccc(Cl)c3Cl)c2cc1OC	COc1cc(N=c2c(C#N)c[nH]c3cc(OC)c(OC)cc23)c(C)cc1C	c1ccc(N=c2cc[nH]c3ccccc23)cc1||c1ccc(N=c2cc[nH]c3ccccc23)cc1
COc1cc2[nH]cc(C#N)c(=Nc3cccc(Cl)c3Cl)c2cc1OC	COc1cc(N=c2c(C#N)c[nH]c3cc(/C=C/n4ccnc4)ccc23)c(Cl)cc1Cl	C(=Cn1ccnc1)c1ccc2c(=Nc3ccccc3)cc[nH]c2c1||c1ccc(N=c2cc[nH]c3ccccc23)cc1
COc1cc2[nH]cc(C#N)c(=Nc3cccc(Cl)c3Cl)c2cc1OC	COc1cc(N=c2c(C#N)c[nH]c3cc(/C=C/n4ccnc4)c(OC)cc23)c(Cl)cc1Cl	C(=Cn1ccnc1)c1ccc2c(=Nc3ccccc3)cc[nH]c2c1||c1ccc(N=c2cc[nH]c3ccccc23)cc1
COc1cc2[nH]cc(C#N)c(=Nc3cccc(Cl)c3Cl)c2cc1OC	COc1cc(N=c2c(C#N)c[nH]c3cc(OCCCn4ccnn4)c(OC)cc23)c(Cl)cc1Cl	c1ccc(N=c2cc[nH]c3cc(OCCCn4ccnn4)ccc23)cc1||c1ccc(N=c2cc[nH]c3ccccc23)cc1
COc1cc2[nH]cc(C#N)c(=Nc3cccc(Cl)c3Cl)c2cc1OC	COCCOc1cc2[nH]cc(C#N)c(=Nc3cc(OC)c(Cl)cc3Cl)c2cc1OCCOC	c1ccc(N=c2cc[nH]c3ccccc23)cc1||c1ccc(N=c2cc[nH]c3ccccc23)cc1
COc1cc2[nH]cc(C#N)c(=Nc3cccc(Cl)c3Cl)c2cc1OC	COc1cc(N=c2c(C#N)c[nH]c3cc(/C=C/c4cc[n+]([O-])cc4)ccc23)c(Cl)cc1Cl	C(=Cc1ccc2c(=Nc3ccccc3)cc[nH]c2c1)c1cc[nH+]cc1||c1ccc(N=c2cc[nH]c3ccccc23)cc1
COc1cc2[nH]cc(C#N)c(=Nc3cccc(Cl)c3Cl)c2cc1OC	COc1cc(N=c2c(C#N)c[nH]c3cc(OCCCn4ccnc4)c(OC)cc23)c(Cl)cc1Cl	c1ccc(N=c2cc[nH]c3cc(OCCCn4ccnc4)ccc23)cc1||c1ccc(N=c2cc[nH]c3ccccc23)cc1
COc1cc2[nH]cc(C#N)c(=Nc3cccc(Cl)c3Cl)c2cc1OC	COc1cc(N=c2c(C#N)c[nH]c3cc(C#CCCN(C)C)c(OC)cc23)c(Cl)cc1Cl	c1ccc(N=c2cc[nH]c3ccccc23)cc1||c1ccc(N=c2cc[nH]c3ccccc23)cc1
COc1cc2[nH]cc(C#N)c(=Nc3cccc(Cl)c3Cl)c2cc1OC	COc1cc2c(=Nc3ccc(Cl)cc3Cl)c(C#N)c[nH]c2cc1OCCCN1CCOCC1	c1ccc(N=c2cc[nH]c3cc(OCCCN4CCOCC4)ccc23)cc1||c1ccc(N=c2cc[nH]c3ccccc23)cc1
COc1cc2[nH]cc(C#N)c(=Nc3cccc(Cl)c3Cl)c2cc1OC	COc1cc(N=c2c(C#N)c[nH]c3cc(OCCN4CCOCC4)c(OC)cc23)c(Cl)cc1Cl	c1ccc(N=c2cc[nH]c3cc(OCCN4CCOCC4)ccc23)cc1||c1ccc(N=c2cc[nH]c3ccccc23)cc1
COc1cc2[nH]cc(C#N)c(=Nc3cccc(Cl)c3Cl)c2cc1OC	CCOc1cc(N=c2c(C#N)c[nH]c3cc(/C=C/c4ccncc4)ccc23)c(Cl)cc1Cl	C(=Cc1ccc2c(=Nc3ccccc3)cc[nH]c2c1)c1ccncc1||c1ccc(N=c2cc[nH]c3ccccc23)cc1
COc1cc2[nH]cc(C#N)c(=Nc3cccc(Cl)c3Cl)c2cc1OC	COc1cc(N=c2c(C#N)c[nH]c3cc(/C=C/c4ccncc4)c(OC)cc23)c(Cl)cc1Cl	C(=Cc1ccc2c(=Nc3ccccc3)cc[nH]c2c1)c1ccncc1||c1ccc(N=c2cc[nH]c3ccccc23)cc1
COc1cc2[nH]cc(C#N)c(=Nc3cccc(Cl)c3Cl)c2cc1OC	COc1cc(N=c2c(C#N)c[nH]c3cc(/C=C/c4cccnc4)c(OC)cc23)c(Cl)cc1Cl	C(=Cc1ccc2c(=Nc3ccccc3)cc[nH]c2c1)c1cccnc1||c1ccc(N=c2cc[nH]c3ccccc23)cc1
COc1cc2[nH]cc(C#N)c(=Nc3cccc(Cl)c3Cl)c2cc1OC	COc1cc(N=c2c(C#N)c[nH]c3cc(/C=C/c4cc[n+]([O-])cc4)c(OC)cc23)c(Cl)cc1Cl	C(=Cc1ccc2c(=Nc3ccccc3)cc[nH]c2c1)c1cc[nH+]cc1||c1ccc(N=c2cc[nH]c3ccccc23)cc1
COc1cc2[nH]cc(C#N)c(=Nc3cccc(Cl)c3Cl)c2cc1OC	COc1ccc(Cl)c(N=c2c(C#N)c[nH]c3cc(/C=C/c4ccncc4)c(OC)cc23)c1	C(=Cc1ccc2c(=Nc3ccccc3)cc[nH]c2c1)c1ccncc1||c1ccc(N=c2cc[nH]c3ccccc23)cc1
COc1cc2[nH]cc(C#N)c(=Nc3cccc(Cl)c3Cl)c2cc1OC	COc1cc(N=c2c(C#N)c[nH]c3cc(-c4coc(CN(C)C)c4)c(OC)cc23)c(Cl)cc1Cl	c1ccc(N=c2cc[nH]c3cc(-c4ccoc4)ccc23)cc1||c1ccc(N=c2cc[nH]c3ccccc23)cc1
COc1cc2[nH]cc(C#N)c(=Nc3cccc(Cl)c3Cl)c2cc1OC	COc1cc(N=c2c(C#N)c[nH]c3cc(/C=C/CCN4CCOCC4)ccc23)c(Cl)cc1Cl	C(=Cc1ccc2c(=Nc3ccccc3)cc[nH]c2c1)CCN1CCOCC1||c1ccc(N=c2cc[nH]c3ccccc23)cc1
COc1cc2[nH]cc(C#N)c(=Nc3cccc(Cl)c3Cl)c2cc1OC	COc1cc(N=c2c(C#N)c[nH]c3cc(OCCCN4CCOCC4)c(OC)cc23)c(Br)cc1Cl	c1ccc(N=c2cc[nH]c3cc(OCCCN4CCOCC4)ccc23)cc1||c1ccc(N=c2cc[nH]c3ccccc23)cc1
COc1cc2[nH]cc(C#N)c(=Nc3cccc(Cl)c3Cl)c2cc1OC	COc1cc(N=c2c(C#N)c[nH]c3cc(OCC4CCN(C)CC4)c(OC)cc23)c(Cl)cc1Cl	c1ccc(N=c2cc[nH]c3cc(OCC4CCNCC4)ccc23)cc1||c1ccc(N=c2cc[nH]c3ccccc23)cc1
COc1cc2[nH]cc(C#N)c(=Nc3cccc(Cl)c3Cl)c2cc1OC	COc1cc2c(=Nc3ccc(Cl)cc3Cl)c(C#N)c[nH]c2cc1OCCCN1CCC(O)CC1	c1ccc(N=c2cc[nH]c3cc(OCCCN4CCCCC4)ccc23)cc1||c1ccc(N=c2cc[nH]c3ccccc23)cc1
COc1cc2[nH]cc(C#N)c(=Nc3cccc(Cl)c3Cl)c2cc1OC	COc1cc(N=c2c(C#N)c[nH]c3cc(OCCCN4CCOCC4)c(OC)cc23)c(Cl)cc1Cl	c1ccc(N=c2cc[nH]c3cc(OCCCN4CCOCC4)ccc23)cc1||c1ccc(N=c2cc[nH]c3ccccc23)cc1
COc1cc2[nH]cc(C#N)c(=Nc3cccc(Cl)c3Cl)c2cc1OC	COc1cc2c(=Nc3ccc(Cl)cc3Cl)c(C#N)c[nH]c2cc1OCCCN1CCN(C)CC1	c1ccc(N=c2cc[nH]c3cc(OCCCN4CCNCC4)ccc23)cc1||c1ccc(N=c2cc[nH]c3ccccc23)cc1
COc1cc2[nH]cc(C#N)c(=Nc3cccc(Cl)c3Cl)c2cc1OC	COc1cc(N=c2c(C#N)c[nH]c3cc(OCCCN4CCNCC4)c(OC)cc23)c(Cl)cc1Cl	c1ccc(N=c2cc[nH]c3cc(OCCCN4CCNCC4)ccc23)cc1||c1ccc(N=c2cc[nH]c3ccccc23)cc1
COc1cc2[nH]cc(C#N)c(=Nc3cccc(Cl)c3Cl)c2cc1OC	COc1ccc(Cl)c(N=c2c(C#N)c[nH]c3cc(OCCCN4CCOCC4)c(OC)cc23)c1	c1ccc(N=c2cc[nH]c3cc(OCCCN4CCOCC4)ccc23)cc1||c1ccc(N=c2cc[nH]c3ccccc23)cc1
COc1cc2[nH]cc(C#N)c(=Nc3cccc(Cl)c3Cl)c2cc1OC	COc1cc(N=c2c(C#N)c[nH]c3cc(C#CCCN4CCOCC4)c(OC)cc23)c(Cl)cc1Cl	C(#Cc1ccc2c(=Nc3ccccc3)cc[nH]c2c1)CCN1CCOCC1||c1ccc(N=c2cc[nH]c3ccccc23)cc1
COc1cc2[nH]cc(C#N)c(=Nc3cccc(Cl)c3Cl)c2cc1OC	COc1cc2c(=Nc3ccc(Cl)cc3Cl)c(C#N)c[nH]c2cc1C#CCCN1CCN(C)CC1	C(#Cc1ccc2c(=Nc3ccccc3)cc[nH]c2c1)CCN1CCNCC1||c1ccc(N=c2cc[nH]c3ccccc23)cc1
COc1cc2[nH]cc(C#N)c(=Nc3cccc(Cl)c3Cl)c2cc1OC	COc1cc(N=c2c(C#N)c[nH]c3cc(C#CCCN4CCNCC4)c(OC)cc23)c(Cl)cc1Cl	C(#Cc1ccc2c(=Nc3ccccc3)cc[nH]c2c1)CCN1CCNCC1||c1ccc(N=c2cc[nH]c3ccccc23)cc1
COc1cc2[nH]cc(C#N)c(=Nc3cccc(Cl)c3Cl)c2cc1OC	COc1cc(N=c2c(C#N)c[nH]c3cc(OCCC4CCN(C)CC4)c(OC)cc23)c(Cl)cc1Cl	c1ccc(N=c2cc[nH]c3cc(OCCC4CCNCC4)ccc23)cc1||c1ccc(N=c2cc[nH]c3ccccc23)cc1
COc1cc2[nH]cc(C#N)c(=Nc3cccc(Cl)c3Cl)c2cc1OC	COc1cc(N=c2c(C#N)c[nH]c3cc(OCCCN4CCCCC4)c(OC)cc23)c(Cl)cc1Cl	c1ccc(N=c2cc[nH]c3cc(OCCCN4CCCCC4)ccc23)cc1||c1ccc(N=c2cc[nH]c3ccccc23)cc1
COc1cc2[nH]cc(C#N)c(=Nc3cccc(Cl)c3Cl)c2cc1OC	CCOc1cc(N=c2c(C#N)c[nH]c3cc(OCC4CCN(C)CC4)c(OC)cc23)c(Cl)cc1Cl	c1ccc(N=c2cc[nH]c3cc(OCC4CCNCC4)ccc23)cc1||c1ccc(N=c2cc[nH]c3ccccc23)cc1
COc1cc2[nH]cc(C#N)c(=Nc3cccc(Cl)c3Cl)c2cc1OC	COc1cc(N=c2c(C#N)c[nH]c3cc(OCCCCN4CCOCC4)c(OC)cc23)c(Cl)cc1Cl	c1ccc(N=c2cc[nH]c3cc(OCCCCN4CCOCC4)ccc23)cc1||c1ccc(N=c2cc[nH]c3ccccc23)cc1
COc1cc2[nH]cc(C#N)c(=Nc3cccc(Cl)c3Cl)c2cc1OC	COc1cc(N=c2c(C#N)c[nH]c3cc(OCCCN4CCC(O)CC4)c(OC)cc23)c(Cl)cc1Cl	c1ccc(N=c2cc[nH]c3cc(OCCCN4CCCCC4)ccc23)cc1||c1ccc(N=c2cc[nH]c3ccccc23)cc1
COc1cc2[nH]cc(C#N)c(=Nc3cccc(Cl)c3Cl)c2cc1OC	COc1cc(N=c2c(C#N)c[nH]c3cc(OCCCN4CCN(C)CC4)c(OC)cc23)c(Cl)cc1Cl	c1ccc(N=c2cc[nH]c3cc(OCCCN4CCNCC4)ccc23)cc1||c1ccc(N=c2cc[nH]c3ccccc23)cc1
COc1cc2[nH]cc(C#N)c(=Nc3cccc(Cl)c3Cl)c2cc1OC	COc1cc(N=c2c(C#N)c[nH]c3cc(OCCCN4CCOCC4)c(OC)cc23)c(Cl)cc1C	c1ccc(N=c2cc[nH]c3cc(OCCCN4CCOCC4)ccc23)cc1||c1ccc(N=c2cc[nH]c3ccccc23)cc1
COc1cc2[nH]cc(C#N)c(=Nc3cccc(Cl)c3Cl)c2cc1OC	COc1cc(N=c2c(C#N)c[nH]c3cc(OCCCN4CCOCC4)c(OC)cc23)c(C)cc1Cl	c1ccc(N=c2cc[nH]c3cc(OCCCN4CCOCC4)ccc23)cc1||c1ccc(N=c2cc[nH]c3ccccc23)cc1
COc1cc2[nH]cc(C#N)c(=Nc3cccc(Cl)c3Cl)c2cc1OC	COc1cc(N=c2c(C#N)c[nH]c3cc(OCCCN(C)CCN(C)C)c(OC)cc23)c(Cl)cc1Cl	c1ccc(N=c2cc[nH]c3ccccc23)cc1||c1ccc(N=c2cc[nH]c3ccccc23)cc1
COc1cc2[nH]cc(C#N)c(=Nc3cccc(Cl)c3Cl)c2cc1OC	COc1cc(N=c2c(C#N)c[nH]c3cc(-c4cncc(CN5CCOCC5)c4)ccc23)c(Cl)cc1Cl	c1ccc(N=c2cc[nH]c3cc(-c4cncc(CN5CCOCC5)c4)ccc23)cc1||c1ccc(N=c2cc[nH]c3ccccc23)cc1
COc1cc2[nH]cc(C#N)c(=Nc3cccc(Cl)c3Cl)c2cc1OC	COc1cc(N=c2c(C#N)c[nH]c3cc(-c4ccc(CN5CCC(O)CC5)s4)ccc23)c(Cl)cc1Cl	c1ccc(N=c2cc[nH]c3cc(-c4ccc(CN5CCCCC5)s4)ccc23)cc1||c1ccc(N=c2cc[nH]c3ccccc23)cc1
COc1cc2[nH]cc(C#N)c(=Nc3cccc(Cl)c3Cl)c2cc1OC	COc1cc(N=c2c(C#N)c[nH]c3cc(-c4csc(CN5CCC(O)CC5)c4)ccc23)c(Cl)cc1Cl	c1ccc(N=c2cc[nH]c3cc(-c4csc(CN5CCCCC5)c4)ccc23)cc1||c1ccc(N=c2cc[nH]c3ccccc23)cc1
COc1cc2[nH]cc(C#N)c(=Nc3cccc(Cl)c3Cl)c2cc1OC	COc1cc(N=c2c(C#N)c[nH]c3cc(-c4ccc(CN5CCCCC5)s4)ccc23)c(Cl)cc1Cl	c1ccc(N=c2cc[nH]c3cc(-c4ccc(CN5CCCCC5)s4)ccc23)cc1||c1ccc(N=c2cc[nH]c3ccccc23)cc1
COc1cc2[nH]cc(C#N)c(=Nc3cccc(Cl)c3Cl)c2cc1OC	COc1cc(N=c2c(C#N)c[nH]c3cc(-c4coc(CN5CCN(C)CC5)c4)ccc23)c(Cl)cc1Cl	c1ccc(N=c2cc[nH]c3cc(-c4coc(CN5CCNCC5)c4)ccc23)cc1||c1ccc(N=c2cc[nH]c3ccccc23)cc1
COc1cc2[nH]cc(C#N)c(=Nc3cccc(Cl)c3Cl)c2cc1OC	COc1cc(N=c2c(C#N)c[nH]c3cc(-c4ccc(CN5CCN(C)CC5)o4)ccc23)c(Cl)cc1Cl	c1ccc(N=c2cc[nH]c3cc(-c4ccc(CN5CCNCC5)o4)ccc23)cc1||c1ccc(N=c2cc[nH]c3ccccc23)cc1
COc1cc2[nH]cc(C#N)c(=Nc3cccc(Cl)c3Cl)c2cc1OC	COc1cc(N=c2c(C#N)c[nH]c3cc(-c4csc(CN5CCN(C)CC5)c4)ccc23)c(Cl)cc1Cl	c1ccc(N=c2cc[nH]c3cc(-c4csc(CN5CCNCC5)c4)ccc23)cc1||c1ccc(N=c2cc[nH]c3ccccc23)cc1
COc1cc2[nH]cc(C#N)c(=Nc3cccc(Cl)c3Cl)c2cc1OC	COc1cc(N=c2c(C#N)c[nH]c3cc(-c4ccc(CN5CCN(C)CC5)s4)ccc23)c(Cl)cc1Cl	c1ccc(N=c2cc[nH]c3cc(-c4ccc(CN5CCNCC5)s4)ccc23)cc1||c1ccc(N=c2cc[nH]c3ccccc23)cc1
COc1cc2[nH]cc(C#N)c(=Nc3cccc(Cl)c3Cl)c2cc1OC	COc1cc(N=c2c(C#N)c[nH]c3cc(C#CCCN4CCN(C)CC4)c(OC)cc23)c(Cl)cc1Cl	C(#Cc1ccc2c(=Nc3ccccc3)cc[nH]c2c1)CCN1CCNCC1||c1ccc(N=c2cc[nH]c3ccccc23)cc1
COc1cc2[nH]cc(C#N)c(=Nc3cccc(Cl)c3Cl)c2cc1OC	COc1cc(N=c2c(C#N)c[nH]c3cc(OCCCC4CCN(C)CC4)c(OC)cc23)c(Cl)cc1Cl	c1ccc(N=c2cc[nH]c3cc(OCCCC4CCNCC4)ccc23)cc1||c1ccc(N=c2cc[nH]c3ccccc23)cc1
COc1cc2[nH]cc(C#N)c(=Nc3cccc(Cl)c3Cl)c2cc1OC	COc1cc(N=c2c(C#N)c[nH]c3cc(OCCCCCN4CCOCC4)c(OC)cc23)c(Cl)cc1Cl	c1ccc(N=c2cc[nH]c3cc(OCCCCCN4CCOCC4)ccc23)cc1||c1ccc(N=c2cc[nH]c3ccccc23)cc1
COc1cc2[nH]cc(C#N)c(=Nc3cccc(Cl)c3Cl)c2cc1OC	COc1cc(N=c2c(C#N)c[nH]c3cc(OCCCN4CCCN(C)CC4)c(OC)cc23)c(Cl)cc1Cl	c1ccc(N=c2cc[nH]c3cc(OCCCN4CCCNCC4)ccc23)cc1||c1ccc(N=c2cc[nH]c3ccccc23)cc1
COc1cc2[nH]cc(C#N)c(=Nc3cccc(Cl)c3Cl)c2cc1OC	CCN1CCN(CCCOc2cc3[nH]cc(C#N)c(=Nc4cc(OC)c(Cl)cc4Cl)c3cc2OC)CC1	c1ccc(N=c2cc[nH]c3cc(OCCCN4CCNCC4)ccc23)cc1||c1ccc(N=c2cc[nH]c3ccccc23)cc1
COc1cc2[nH]cc(C#N)c(=Nc3cccc(Cl)c3Cl)c2cc1OC	COc1cc(N=c2c(C#N)c[nH]c3cc(OCCCNCCN4CCOCC4)c(OC)cc23)c(Cl)cc1Cl	c1ccc(N=c2cc[nH]c3cc(OCCCNCCN4CCOCC4)ccc23)cc1||c1ccc(N=c2cc[nH]c3ccccc23)cc1
COc1cc2[nH]cc(C#N)c(=Nc3cccc(Cl)c3Cl)c2cc1OC	COc1cc(N=c2c(C#N)c[nH]c3cc(OCCCN4CCN(CCO)CC4)c(OC)cc23)c(Cl)cc1Cl	c1ccc(N=c2cc[nH]c3cc(OCCCN4CCNCC4)ccc23)cc1||c1ccc(N=c2cc[nH]c3ccccc23)cc1
COc1cc2[nH]cc(C#N)c(=Nc3cccc(Cl)c3Cl)c2cc1OC	COc1cc(N=c2c(C#N)c[nH]c3cc(OCCCN4CCOCC4)c(OC)cc23)c(C)cc1C	c1ccc(N=c2cc[nH]c3cc(OCCCN4CCOCC4)ccc23)cc1||c1ccc(N=c2cc[nH]c3ccccc23)cc1
COc1cc2[nH]cc(C#N)c(=Nc3cccc(Cl)c3Cl)c2cc1OC	COc1cc(N=c2c(C#N)c[nH]c3cc(C#Cc4ncccc4CN(C)C)c(OC)cc23)c(Cl)cc1Cl	C(#Cc1ccccn1)c1ccc2c(=Nc3ccccc3)cc[nH]c2c1||c1ccc(N=c2cc[nH]c3ccccc23)cc1
COc1cc2[nH]cc(C#N)c(=Nc3cccc(Cl)c3Cl)c2cc1OC	COc1cc(N=c2c(C#N)c[nH]c3cc(-c4ccccc4CN4CCOCC4)ccc23)c(Cl)cc1Cl	c1ccc(N=c2cc[nH]c3cc(-c4ccccc4CN4CCOCC4)ccc23)cc1||c1ccc(N=c2cc[nH]c3ccccc23)cc1
COc1cc2[nH]cc(C#N)c(=Nc3cccc(Cl)c3Cl)c2cc1OC	COc1cc(N=c2c(C#N)c[nH]c3cc(-c4ccc(CN5CCOCC5)cc4)ccc23)c(Cl)cc1Cl	c1ccc(N=c2cc[nH]c3cc(-c4ccc(CN5CCOCC5)cc4)ccc23)cc1||c1ccc(N=c2cc[nH]c3ccccc23)cc1
COc1cc2[nH]cc(C#N)c(=Nc3cccc(Cl)c3Cl)c2cc1OC	COc1cc(N=c2c(C#N)c[nH]c3cc4cc(OC)c(OCCN5CCOCC5)cc4cc23)c(Cl)cc1Cl	c1ccc(N=c2cc[nH]c3cc4ccc(OCCN5CCOCC5)cc4cc23)cc1||c1ccc(N=c2cc[nH]c3ccccc23)cc1
COc1cc2[nH]cc(C#N)c(=Nc3cccc(Cl)c3Cl)c2cc1OC	COc1cc(N=c2c(C#N)c[nH]c3cc4cc(OCCN5CCOCC5)c(OC)cc4cc23)c(Cl)cc1Cl	c1ccc(N=c2cc[nH]c3cc4cc(OCCN5CCOCC5)ccc4cc23)cc1||c1ccc(N=c2cc[nH]c3ccccc23)cc1
COc1cc2[nH]cc(C#N)c(=Nc3cccc(Cl)c3Cl)c2cc1OC	COc1cc(N=c2c(C#N)c[nH]c3ccc(-c4ccc(CN5CCN(C)CC5)cn4)cc23)c(Cl)cc1Cl	c1ccc(N=c2cc[nH]c3ccc(-c4ccc(CN5CCNCC5)cn4)cc23)cc1||c1ccc(N=c2cc[nH]c3ccccc23)cc1
COc1cc2[nH]cc(C#N)c(=Nc3cccc(Cl)c3Cl)c2cc1OC	COc1cc(N=c2c(C#N)c[nH]c3cc4cc(OCCN5CCOCC5)c(OC)cc4cc23)c(Cl)cc1F	c1ccc(N=c2cc[nH]c3cc4cc(OCCN5CCOCC5)ccc4cc23)cc1||c1ccc(N=c2cc[nH]c3ccccc23)cc1
COc1cc2[nH]cc(C#N)c(=Nc3cccc(Cl)c3Cl)c2cc1OC	COc1cc(N=c2c(C#N)c[nH]c3cc(-c4coc(CN5CCN(C)CC5)c4)c(OC)cc23)c(Cl)cc1Cl	c1ccc(N=c2cc[nH]c3cc(-c4coc(CN5CCNCC5)c4)ccc23)cc1||c1ccc(N=c2cc[nH]c3ccccc23)cc1
COc1cc2[nH]cc(C#N)c(=Nc3cccc(Cl)c3Cl)c2cc1OC	CCOc1cc2c(=Nc3cc(OC)c(Cl)cc3Cl)c(C#N)c[nH]c2cc1C#CCCN1CCN(C)CC1	C(#Cc1ccc2c(=Nc3ccccc3)cc[nH]c2c1)CCN1CCNCC1||c1ccc(N=c2cc[nH]c3ccccc23)cc1
COc1cc2[nH]cc(C#N)c(=Nc3cccc(Cl)c3Cl)c2cc1OC	COc1cc(N=c2c(C#N)c[nH]c3cc(OCCCN4C[C@@H](C)N(C)[C@@H](C)C4)c(OC)cc23)c(Cl)cc1Cl	c1ccc(N=c2cc[nH]c3cc(OCCCN4CCNCC4)ccc23)cc1||c1ccc(N=c2cc[nH]c3ccccc23)cc1
COc1cc2[nH]cc(C#N)c(=Nc3cccc(Cl)c3Cl)c2cc1OC	CCCN1CCN(CCCOc2cc3[nH]cc(C#N)c(=Nc4cc(OC)c(Cl)cc4Cl)c3cc2OC)CC1	c1ccc(N=c2cc[nH]c3cc(OCCCN4CCNCC4)ccc23)cc1||c1ccc(N=c2cc[nH]c3ccccc23)cc1
COc1cc2[nH]cc(C#N)c(=Nc3cccc(Cl)c3Cl)c2cc1OC	COc1cc2c(=Nc3cc(OC)c(OC)c(OC)c3)c(C#N)c[nH]c2cc1OCCCN1CCN(C)CC1	c1ccc(N=c2cc[nH]c3cc(OCCCN4CCNCC4)ccc23)cc1||c1ccc(N=c2cc[nH]c3ccccc23)cc1
COc1cc2[nH]cc(C#N)c(=Nc3cccc(Cl)c3Cl)c2cc1OC	COc1cc(N=c2c(C#N)c[nH]c3cc(-c4ccc(CN5CCN(C)CC5)cc4)ccc23)c(Cl)cc1Cl	c1ccc(N=c2cc[nH]c3cc(-c4ccc(CN5CCNCC5)cc4)ccc23)cc1||c1ccc(N=c2cc[nH]c3ccccc23)cc1
COc1cc2[nH]cc(C#N)c(=Nc3cccc(Cl)c3Cl)c2cc1OC	COc1cc(N=c2c(C#N)c[nH]c3cc4cc(OC)c(OCCN5CCC(O)CC5)cc4cc23)c(Cl)cc1Cl	c1ccc(N=c2cc[nH]c3cc4ccc(OCCN5CCCCC5)cc4cc23)cc1||c1ccc(N=c2cc[nH]c3ccccc23)cc1
COc1cc2[nH]cc(C#N)c(=Nc3cccc(Cl)c3Cl)c2cc1OC	COc1cc(N=c2c(C#N)c[nH]c3cc4cc(OCCN5CCC(O)CC5)c(OC)cc4cc23)c(Cl)cc1Cl	c1ccc(N=c2cc[nH]c3cc4cc(OCCN5CCCCC5)ccc4cc23)cc1||c1ccc(N=c2cc[nH]c3ccccc23)cc1
COc1cc2[nH]cc(C#N)c(=Nc3cccc(Cl)c3Cl)c2cc1OC	COc1cc(N=c2c(C#N)c[nH]c3cc4cc(OC)c(OCCN5CCN(C)CC5)cc4cc23)c(Cl)cc1Cl	c1ccc(N=c2cc[nH]c3cc4ccc(OCCN5CCNCC5)cc4cc23)cc1||c1ccc(N=c2cc[nH]c3ccccc23)cc1
COc1cc2[nH]cc(C#N)c(=Nc3cccc(Cl)c3Cl)c2cc1OC	COc1cc(N=c2c(C#N)c[nH]c3cc4cc(OCCN5CCN(C)CC5)c(OC)cc4cc23)c(Cl)cc1Cl	c1ccc(N=c2cc[nH]c3cc4cc(OCCN5CCNCC5)ccc4cc23)cc1||c1ccc(N=c2cc[nH]c3ccccc23)cc1
COc1cc2[nH]cc(C#N)c(=Nc3cccc(Cl)c3Cl)c2cc1OC	COc1cc(N=c2c(C#N)c[nH]c3cc4cc(OC)c(OCCN5CCOCC5)cc4cc23)c(Cl)cc1C	c1ccc(N=c2cc[nH]c3cc4ccc(OCCN5CCOCC5)cc4cc23)cc1||c1ccc(N=c2cc[nH]c3ccccc23)cc1
COc1cc2[nH]cc(C#N)c(=Nc3cccc(Cl)c3Cl)c2cc1OC	COc1cc(N=c2c(C#N)c[nH]c3cc4cc(OCCN5CCOCC5)c(OC)cc4cc23)c(Cl)cc1C	c1ccc(N=c2cc[nH]c3cc4cc(OCCN5CCOCC5)ccc4cc23)cc1||c1ccc(N=c2cc[nH]c3ccccc23)cc1
COc1cc2[nH]cc(C#N)c(=Nc3cccc(Cl)c3Cl)c2cc1OC	COc1cc(N=c2c(C#N)c[nH]c3cc4cc(OC)c(OCCN5CCOCC5)cc4cc23)c(C)cc1Cl	c1ccc(N=c2cc[nH]c3cc4ccc(OCCN5CCOCC5)cc4cc23)cc1||c1ccc(N=c2cc[nH]c3ccccc23)cc1
COc1cc2[nH]cc(C#N)c(=Nc3cccc(Cl)c3Cl)c2cc1OC	COc1cc(N=c2c(C#N)c[nH]c3cc4cc(OCCN5CCOCC5)c(OC)cc4cc23)c(C)cc1Cl	c1ccc(N=c2cc[nH]c3cc4cc(OCCN5CCOCC5)ccc4cc23)cc1||c1ccc(N=c2cc[nH]c3ccccc23)cc1
COc1cc2[nH]cc(C#N)c(=Nc3cccc(Cl)c3Cl)c2cc1OC	CCN1CCN(Cc2ccc(-c3ccc4c(=Nc5cc(OC)c(Cl)cc5Cl)c(C#N)c[nH]c4c3)cc2)CC1	c1ccc(N=c2cc[nH]c3cc(-c4ccc(CN5CCNCC5)cc4)ccc23)cc1||c1ccc(N=c2cc[nH]c3ccccc23)cc1
COc1cc2[nH]cc(C#N)c(=Nc3cccc(Cl)c3Cl)c2cc1OC	COc1cc(N=c2c(C#N)c[nH]c3cc(-c4ccc(CN5CCN(CCO)CC5)cc4)ccc23)c(Cl)cc1Cl	c1ccc(N=c2cc[nH]c3cc(-c4ccc(CN5CCNCC5)cc4)ccc23)cc1||c1ccc(N=c2cc[nH]c3ccccc23)cc1
COc1cc2[nH]cc(C#N)c(=Nc3cccc(Cl)c3Cl)c2cc1OC	COc1cc(N=c2c(C#N)c[nH]c3cc4cc(OCCN5CCC(O)CC5)c(OC)cc4cc23)c(Cl)cc1C	c1ccc(N=c2cc[nH]c3cc4cc(OCCN5CCCCC5)ccc4cc23)cc1||c1ccc(N=c2cc[nH]c3ccccc23)cc1
COc1cc2[nH]cc(C#N)c(=Nc3cccc(Cl)c3Cl)c2cc1OC	COc1cc(N=c2c(C#N)c[nH]c3cc4cc(OC)c(OCCN5CCN(C)CC5)cc4cc23)c(C)cc1Cl	c1ccc(N=c2cc[nH]c3cc4ccc(OCCN5CCNCC5)cc4cc23)cc1||c1ccc(N=c2cc[nH]c3ccccc23)cc1
COc1cc2[nH]cc(C#N)c(=Nc3cccc(Cl)c3Cl)c2cc1OC	COc1cc(N=c2c(C#N)c[nH]c3cc4cc(OCCN5CCN(C)CC5)c(OC)cc4cc23)c(C)cc1Cl	c1ccc(N=c2cc[nH]c3cc4cc(OCCN5CCNCC5)ccc4cc23)cc1||c1ccc(N=c2cc[nH]c3ccccc23)cc1
COc1cc2[nH]cc(C#N)c(=Nc3cccc(Cl)c3Cl)c2cc1OC	COc1cc(N=c2c(C#N)c[nH]c3cc(/C=C/c4ccc(-c5ccccc5)cc4)ccc23)c(Cl)cc1Cl	C(=Cc1ccc2c(=Nc3ccccc3)cc[nH]c2c1)c1ccc(-c2ccccc2)cc1||c1ccc(N=c2cc[nH]c3ccccc23)cc1
COc1cc2[nH]cc(C#N)c(=Nc3cccc(Cl)c3Cl)c2cc1OC	CCN1CCN(CCc2ccc(-c3ccc4c(=Nc5cc(OC)c(Cl)cc5Cl)c(C#N)c[nH]c4c3)cc2)CC1	c1ccc(N=c2cc[nH]c3cc(-c4ccc(CCN5CCNCC5)cc4)ccc23)cc1||c1ccc(N=c2cc[nH]c3ccccc23)cc1
COc1cc2[nH]cc(C#N)c(=Nc3cccc(Cl)c3Cl)c2cc1OC	CCN1CCN(Cc2ccc(-c3cc4[nH]cc(C#N)c(=Nc5cc(OC)c(Cl)cc5Cl)c4cc3OC)cc2)CC1	c1ccc(N=c2cc[nH]c3cc(-c4ccc(CN5CCNCC5)cc4)ccc23)cc1||c1ccc(N=c2cc[nH]c3ccccc23)cc1
COc1cc2[nH]cc(C#N)c(=Nc3cccc(Cl)c3Cl)c2cc1OC	COc1cc(N=c2c(C#N)c[nH]c3cc(-c4coc(CN5CCN(c6ccccc6)CC5)c4)c(OC)cc23)c(Cl)cc1Cl	c1ccc(N=c2cc[nH]c3cc(-c4coc(CN5CCN(c6ccccc6)CC5)c4)ccc23)cc1||c1ccc(N=c2cc[nH]c3ccccc23)cc1
COc1cc2[nH]cc(C#N)c(=Nc3cccc(Cl)c3Cl)c2cc1OC	COc1cc(N=c2c(C#N)c[nH]c3cc(/C=C/CCCCCCCCCN4CCOCC4)c(OC)cc23)c(Cl)cc1Cl	C(=Cc1ccc2c(=Nc3ccccc3)cc[nH]c2c1)CCCCCCCCCN1CCOCC1||c1ccc(N=c2cc[nH]c3ccccc23)cc1
COc1cc2[nH]cc(C#N)c(=Nc3cc(Cl)ccc3Cl)c2cc1OC	COc1cc2[nH]cc(C#N)c(=Nc3cc(Cl)cc(Cl)c3)c2cc1OC	c1ccc(N=c2cc[nH]c3ccccc23)cc1||c1ccc(N=c2cc[nH]c3ccccc23)cc1
COc1cc2[nH]cc(C#N)c(=Nc3cc(Cl)ccc3Cl)c2cc1OC	COc1cc(N=c2c(C#N)c[nH]c3cc(OC)c(OC)cc23)c(Br)cc1Cl	c1ccc(N=c2cc[nH]c3ccccc23)cc1||c1ccc(N=c2cc[nH]c3ccccc23)cc1
COc1cc2[nH]cc(C#N)c(=Nc3cc(Cl)ccc3Cl)c2cc1OC	CCOc1cc(N=c2c(C#N)c[nH]c3cc(OC)c(OC)cc23)c(Cl)cc1Cl	c1ccc(N=c2cc[nH]c3ccccc23)cc1||c1ccc(N=c2cc[nH]c3ccccc23)cc1
COc1cc2[nH]cc(C#N)c(=Nc3cc(Cl)ccc3Cl)c2cc1OC	COc1cc(N=c2c(C#N)c[nH]c3cc(OC)c(OC)cc23)c(Cl)cc1C	c1ccc(N=c2cc[nH]c3ccccc23)cc1||c1ccc(N=c2cc[nH]c3ccccc23)cc1
COc1cc2[nH]cc(C#N)c(=Nc3cc(Cl)ccc3Cl)c2cc1OC	COc1cc(N=c2c(C#N)c[nH]c3cc(OC)c(OC)cc23)c(C)cc1Cl	c1ccc(N=c2cc[nH]c3ccccc23)cc1||c1ccc(N=c2cc[nH]c3ccccc23)cc1
COc1cc2[nH]cc(C#N)c(=Nc3cc(Cl)ccc3Cl)c2cc1OC	COc1cc(N=c2c(C#N)c[nH]c3cc(OC)c(OC)cc23)cc(OC)c1	c1ccc(N=c2cc[nH]c3ccccc23)cc1||c1ccc(N=c2cc[nH]c3ccccc23)cc1
COc1cc2[nH]cc(C#N)c(=Nc3cc(Cl)ccc3Cl)c2cc1OC	COc1ccc(N=c2c(C#N)c[nH]c3cc(OC)c(OC)cc23)cc1OC	c1ccc(N=c2cc[nH]c3ccccc23)cc1||c1ccc(N=c2cc[nH]c3ccccc23)cc1
COc1cc2[nH]cc(C#N)c(=Nc3cc(Cl)ccc3Cl)c2cc1OC	COCCOc1cc2[nH]cc(C#N)c(=Nc3cc(OC)c(Cl)cc3Cl)c2cc1OC	c1ccc(N=c2cc[nH]c3ccccc23)cc1||c1ccc(N=c2cc[nH]c3ccccc23)cc1
COc1cc2[nH]cc(C#N)c(=Nc3cc(Cl)ccc3Cl)c2cc1OC	COc1cc2[nH]cc(C#N)c(=Nc3cc(OC)c(OC)c(OC)c3C)c2cc1OC	c1ccc(N=c2cc[nH]c3ccccc23)cc1||c1ccc(N=c2cc[nH]c3ccccc23)cc1
COc1cc2[nH]cc(C#N)c(=Nc3cc(Cl)ccc3Cl)c2cc1OC	COc1cc(N=c2c(C#N)c[nH]c3cc(/C=C/n4ccnc4)c(OC)cc23)c(Cl)cc1Cl	C(=Cn1ccnc1)c1ccc2c(=Nc3ccccc3)cc[nH]c2c1||c1ccc(N=c2cc[nH]c3ccccc23)cc1
COc1cc2[nH]cc(C#N)c(=Nc3cc(Cl)ccc3Cl)c2cc1OC	COc1cc(N=c2c(C#N)c[nH]c3cc(OCCCn4ccnn4)c(OC)cc23)c(Cl)cc1Cl	c1ccc(N=c2cc[nH]c3cc(OCCCn4ccnn4)ccc23)cc1||c1ccc(N=c2cc[nH]c3ccccc23)cc1
COc1cc2[nH]cc(C#N)c(=Nc3cc(Cl)ccc3Cl)c2cc1OC	COCCOc1cc2[nH]cc(C#N)c(=Nc3cc(OC)c(Cl)cc3Cl)c2cc1OCCOC	c1ccc(N=c2cc[nH]c3ccccc23)cc1||c1ccc(N=c2cc[nH]c3ccccc23)cc1
COc1cc2[nH]cc(C#N)c(=Nc3cc(Cl)ccc3Cl)c2cc1OC	COc1cc(N=c2c(C#N)c[nH]c3ccc(C#Cc4cccnc4)cc23)c(Cl)cc1Cl	C(#Cc1ccc2[nH]ccc(=Nc3ccccc3)c2c1)c1cccnc1||c1ccc(N=c2cc[nH]c3ccccc23)cc1
COc1cc2[nH]cc(C#N)c(=Nc3cc(Cl)ccc3Cl)c2cc1OC	COc1cc(N=c2c(C#N)c[nH]c3cc(C#Cc4ccccn4)ccc23)c(Cl)cc1Cl	C(#Cc1ccccn1)c1ccc2c(=Nc3ccccc3)cc[nH]c2c1||c1ccc(N=c2cc[nH]c3ccccc23)cc1
COc1cc2[nH]cc(C#N)c(=Nc3cc(Cl)ccc3Cl)c2cc1OC	COc1cc(N=c2c(C#N)c[nH]c3ccc(/C=C/c4ccncc4)cc23)c(Cl)cc1Cl	C(=Cc1ccc2[nH]ccc(=Nc3ccccc3)c2c1)c1ccncc1||c1ccc(N=c2cc[nH]c3ccccc23)cc1
COc1cc2[nH]cc(C#N)c(=Nc3cc(Cl)ccc3Cl)c2cc1OC	COc1cc(N=c2c(C#N)c[nH]c3cc(CCc4ccncc4)ccc23)c(Cl)cc1Cl	c1ccc(N=c2cc[nH]c3cc(CCc4ccncc4)ccc23)cc1||c1ccc(N=c2cc[nH]c3ccccc23)cc1
COc1cc2[nH]cc(C#N)c(=Nc3cc(Cl)ccc3Cl)c2cc1OC	COc1cc(N=c2c(C#N)c[nH]c3cc(OCCCn4ccnc4)c(OC)cc23)c(Cl)cc1Cl	c1ccc(N=c2cc[nH]c3cc(OCCCn4ccnc4)ccc23)cc1||c1ccc(N=c2cc[nH]c3ccccc23)cc1
COc1cc2[nH]cc(C#N)c(=Nc3cc(Cl)ccc3Cl)c2cc1OC	COc1cc2c(=Nc3ccc(Cl)cc3Cl)c(C#N)c[nH]c2cc1OCCCN1CCOCC1	c1ccc(N=c2cc[nH]c3cc(OCCCN4CCOCC4)ccc23)cc1||c1ccc(N=c2cc[nH]c3ccccc23)cc1
COc1cc2[nH]cc(C#N)c(=Nc3cc(Cl)ccc3Cl)c2cc1OC	COc1cc(N=c2c(C#N)c[nH]c3cc(OCCN4CCOCC4)c(OC)cc23)c(Cl)cc1Cl	c1ccc(N=c2cc[nH]c3cc(OCCN4CCOCC4)ccc23)cc1||c1ccc(N=c2cc[nH]c3ccccc23)cc1
COc1cc2[nH]cc(C#N)c(=Nc3cc(Cl)ccc3Cl)c2cc1OC	CCOc1cc(N=c2c(C#N)c[nH]c3cc(/C=C/c4ccncc4)ccc23)c(Cl)cc1Cl	C(=Cc1ccc2c(=Nc3ccccc3)cc[nH]c2c1)c1ccncc1||c1ccc(N=c2cc[nH]c3ccccc23)cc1
COc1cc2[nH]cc(C#N)c(=Nc3cc(Cl)ccc3Cl)c2cc1OC	COc1cc(N=c2c(C#N)c[nH]c3cc(/C=C/c4cc[n+]([O-])cc4)c(OC)cc23)c(Cl)cc1Cl	C(=Cc1ccc2c(=Nc3ccccc3)cc[nH]c2c1)c1cc[nH+]cc1||c1ccc(N=c2cc[nH]c3ccccc23)cc1
COc1cc2[nH]cc(C#N)c(=Nc3cc(Cl)ccc3Cl)c2cc1OC	COc1cc(N=c2c(C#N)c[nH]c3cc(-c4coc(CN(C)C)c4)c(OC)cc23)c(Cl)cc1Cl	c1ccc(N=c2cc[nH]c3cc(-c4ccoc4)ccc23)cc1||c1ccc(N=c2cc[nH]c3ccccc23)cc1
COc1cc2[nH]cc(C#N)c(=Nc3cc(Cl)ccc3Cl)c2cc1OC	COc1cc(N=c2c(C#N)c[nH]c3cc(/C=C/CCN4CCOCC4)ccc23)c(Cl)cc1Cl	C(=Cc1ccc2c(=Nc3ccccc3)cc[nH]c2c1)CCN1CCOCC1||c1ccc(N=c2cc[nH]c3ccccc23)cc1
COc1cc2[nH]cc(C#N)c(=Nc3cc(Cl)ccc3Cl)c2cc1OC	COc1cc(N=c2c(C#N)c[nH]c3cc(OCCCN4CCOCC4)c(OC)cc23)c(Br)cc1Cl	c1ccc(N=c2cc[nH]c3cc(OCCCN4CCOCC4)ccc23)cc1||c1ccc(N=c2cc[nH]c3ccccc23)cc1
COc1cc2[nH]cc(C#N)c(=Nc3cc(Cl)ccc3Cl)c2cc1OC	COc1cc2c(=Nc3ccc(Cl)cc3Cl)c(C#N)c[nH]c2cc1OCCCN1CCC(O)CC1	c1ccc(N=c2cc[nH]c3cc(OCCCN4CCCCC4)ccc23)cc1||c1ccc(N=c2cc[nH]c3ccccc23)cc1
COc1cc2[nH]cc(C#N)c(=Nc3cc(Cl)ccc3Cl)c2cc1OC	COc1cc(N=c2c(C#N)c[nH]c3cc(OCCCN4CCOCC4)c(OC)cc23)c(Cl)cc1Cl	c1ccc(N=c2cc[nH]c3cc(OCCCN4CCOCC4)ccc23)cc1||c1ccc(N=c2cc[nH]c3ccccc23)cc1
COc1cc2[nH]cc(C#N)c(=Nc3cc(Cl)ccc3Cl)c2cc1OC	COc1cc(N=c2c(C#N)c[nH]c3cc(OCCCN4CCNCC4)c(OC)cc23)c(Cl)cc1Cl	c1ccc(N=c2cc[nH]c3cc(OCCCN4CCNCC4)ccc23)cc1||c1ccc(N=c2cc[nH]c3ccccc23)cc1
COc1cc2[nH]cc(C#N)c(=Nc3cc(Cl)ccc3Cl)c2cc1OC	COc1ccc(Cl)c(N=c2c(C#N)c[nH]c3cc(OCCCN4CCOCC4)c(OC)cc23)c1	c1ccc(N=c2cc[nH]c3cc(OCCCN4CCOCC4)ccc23)cc1||c1ccc(N=c2cc[nH]c3ccccc23)cc1
COc1cc2[nH]cc(C#N)c(=Nc3cc(Cl)ccc3Cl)c2cc1OC	COc1cc(N=c2c(C#N)c[nH]c3cc(-c4ccsc4CN4CCOCC4)ccc23)c(Cl)cc1Cl	c1ccc(N=c2cc[nH]c3cc(-c4ccsc4CN4CCOCC4)ccc23)cc1||c1ccc(N=c2cc[nH]c3ccccc23)cc1
COc1cc2[nH]cc(C#N)c(=Nc3cc(Cl)ccc3Cl)c2cc1OC	COc1cc(N=c2c(C#N)c[nH]c3cc(OCCCN4CCCCC4)c(OC)cc23)c(Cl)cc1Cl	c1ccc(N=c2cc[nH]c3cc(OCCCN4CCCCC4)ccc23)cc1||c1ccc(N=c2cc[nH]c3ccccc23)cc1
COc1cc2[nH]cc(C#N)c(=Nc3cc(Cl)ccc3Cl)c2cc1OC	CCOc1cc(N=c2c(C#N)c[nH]c3cc(OCC4CCN(C)CC4)c(OC)cc23)c(Cl)cc1Cl	c1ccc(N=c2cc[nH]c3cc(OCC4CCNCC4)ccc23)cc1||c1ccc(N=c2cc[nH]c3ccccc23)cc1
COc1cc2[nH]cc(C#N)c(=Nc3cc(Cl)ccc3Cl)c2cc1OC	COc1cc(N=c2c(C#N)c[nH]c3cc(OCCCCN4CCOCC4)c(OC)cc23)c(Cl)cc1Cl	c1ccc(N=c2cc[nH]c3cc(OCCCCN4CCOCC4)ccc23)cc1||c1ccc(N=c2cc[nH]c3ccccc23)cc1
COc1cc2[nH]cc(C#N)c(=Nc3cc(Cl)ccc3Cl)c2cc1OC	COc1cc(N=c2c(C#N)c[nH]c3cc(OCCCN4CCC(O)CC4)c(OC)cc23)c(Cl)cc1Cl	c1ccc(N=c2cc[nH]c3cc(OCCCN4CCCCC4)ccc23)cc1||c1ccc(N=c2cc[nH]c3ccccc23)cc1
COc1cc2[nH]cc(C#N)c(=Nc3cc(Cl)ccc3Cl)c2cc1OC	COc1cc(N=c2c(C#N)c[nH]c3cc(OCCCN4CCN(C)CC4)c(OC)cc23)c(Cl)cc1Cl	c1ccc(N=c2cc[nH]c3cc(OCCCN4CCNCC4)ccc23)cc1||c1ccc(N=c2cc[nH]c3ccccc23)cc1
COc1cc2[nH]cc(C#N)c(=Nc3cc(Cl)ccc3Cl)c2cc1OC	COc1cc(N=c2c(C#N)c[nH]c3cc(OCCCN4CCOCC4)c(OC)cc23)c(Cl)cc1C	c1ccc(N=c2cc[nH]c3cc(OCCCN4CCOCC4)ccc23)cc1||c1ccc(N=c2cc[nH]c3ccccc23)cc1
COc1cc2[nH]cc(C#N)c(=Nc3cc(Cl)ccc3Cl)c2cc1OC	COc1cc(N=c2c(C#N)c[nH]c3cc(OCCCN4CCOCC4)c(OC)cc23)c(C)cc1Cl	c1ccc(N=c2cc[nH]c3cc(OCCCN4CCOCC4)ccc23)cc1||c1ccc(N=c2cc[nH]c3ccccc23)cc1
COc1cc2[nH]cc(C#N)c(=Nc3cc(Cl)ccc3Cl)c2cc1OC	COc1cc(N=c2c(C#N)c[nH]c3cc(OCCCN(C)CCN(C)C)c(OC)cc23)c(Cl)cc1Cl	c1ccc(N=c2cc[nH]c3ccccc23)cc1||c1ccc(N=c2cc[nH]c3ccccc23)cc1
COc1cc2[nH]cc(C#N)c(=Nc3cc(Cl)ccc3Cl)c2cc1OC	COc1cc(N=c2c(C#N)c[nH]c3cc(C#Cc4cccc(CN(C)C)n4)ccc23)c(Cl)cc1Cl	C(#Cc1ccccn1)c1ccc2c(=Nc3ccccc3)cc[nH]c2c1||c1ccc(N=c2cc[nH]c3ccccc23)cc1
COc1cc2[nH]cc(C#N)c(=Nc3cc(Cl)ccc3Cl)c2cc1OC	COc1cc(N=c2c(C#N)c[nH]c3cc(-c4cncc(CN5CCOCC5)c4)ccc23)c(Cl)cc1Cl	c1ccc(N=c2cc[nH]c3cc(-c4cncc(CN5CCOCC5)c4)ccc23)cc1||c1ccc(N=c2cc[nH]c3ccccc23)cc1
COc1cc2[nH]cc(C#N)c(=Nc3cc(Cl)ccc3Cl)c2cc1OC	COc1cc(N=c2c(C#N)c[nH]c3cc(-c4cccc(CN5CCOCC5)n4)ccc23)c(Cl)cc1Cl	c1ccc(N=c2cc[nH]c3cc(-c4cccc(CN5CCOCC5)n4)ccc23)cc1||c1ccc(N=c2cc[nH]c3ccccc23)cc1
COc1cc2[nH]cc(C#N)c(=Nc3cc(Cl)ccc3Cl)c2cc1OC	COc1cc(N=c2c(C#N)c[nH]c3cc(-c4ccc(CN5CCC(O)CC5)s4)ccc23)c(Cl)cc1Cl	c1ccc(N=c2cc[nH]c3cc(-c4ccc(CN5CCCCC5)s4)ccc23)cc1||c1ccc(N=c2cc[nH]c3ccccc23)cc1
COc1cc2[nH]cc(C#N)c(=Nc3cc(Cl)ccc3Cl)c2cc1OC	COc1cc(N=c2c(C#N)c[nH]c3cc(-c4csc(CN5CCC(O)CC5)c4)ccc23)c(Cl)cc1Cl	c1ccc(N=c2cc[nH]c3cc(-c4csc(CN5CCCCC5)c4)ccc23)cc1||c1ccc(N=c2cc[nH]c3ccccc23)cc1
COc1cc2[nH]cc(C#N)c(=Nc3cc(Cl)ccc3Cl)c2cc1OC	COc1cc(N=c2c(C#N)c[nH]c3cc(-c4coc(CN5CCN(C)CC5)c4)ccc23)c(Cl)cc1Cl	c1ccc(N=c2cc[nH]c3cc(-c4coc(CN5CCNCC5)c4)ccc23)cc1||c1ccc(N=c2cc[nH]c3ccccc23)cc1
COc1cc2[nH]cc(C#N)c(=Nc3cc(Cl)ccc3Cl)c2cc1OC	COc1cc(N=c2c(C#N)c[nH]c3cc(-c4csc(CN5CCN(C)CC5)c4)ccc23)c(Cl)cc1Cl	c1ccc(N=c2cc[nH]c3cc(-c4csc(CN5CCNCC5)c4)ccc23)cc1||c1ccc(N=c2cc[nH]c3ccccc23)cc1
COc1cc2[nH]cc(C#N)c(=Nc3cc(Cl)ccc3Cl)c2cc1OC	COc1cc(N=c2c(C#N)c[nH]c3cc(-c4ccc(CN5CCN(C)CC5)s4)ccc23)c(Cl)cc1Cl	c1ccc(N=c2cc[nH]c3cc(-c4ccc(CN5CCNCC5)s4)ccc23)cc1||c1ccc(N=c2cc[nH]c3ccccc23)cc1
COc1cc2[nH]cc(C#N)c(=Nc3cc(Cl)ccc3Cl)c2cc1OC	COc1cc(N=c2c(C#N)c[nH]c3cc(C#CCCN4CCN(C)CC4)c(OC)cc23)c(Cl)cc1Cl	C(#Cc1ccc2c(=Nc3ccccc3)cc[nH]c2c1)CCN1CCNCC1||c1ccc(N=c2cc[nH]c3ccccc23)cc1
COc1cc2[nH]cc(C#N)c(=Nc3cc(Cl)ccc3Cl)c2cc1OC	COc1cc(N=c2c(C#N)c[nH]c3cc(OCCCC4CCN(C)CC4)c(OC)cc23)c(Cl)cc1Cl	c1ccc(N=c2cc[nH]c3cc(OCCCC4CCNCC4)ccc23)cc1||c1ccc(N=c2cc[nH]c3ccccc23)cc1
COc1cc2[nH]cc(C#N)c(=Nc3cc(Cl)ccc3Cl)c2cc1OC	COc1cc(N=c2c(C#N)c[nH]c3cc(OCCCCCN4CCOCC4)c(OC)cc23)c(Cl)cc1Cl	c1ccc(N=c2cc[nH]c3cc(OCCCCCN4CCOCC4)ccc23)cc1||c1ccc(N=c2cc[nH]c3ccccc23)cc1
COc1cc2[nH]cc(C#N)c(=Nc3cc(Cl)ccc3Cl)c2cc1OC	COc1cc(N=c2c(C#N)c[nH]c3cc(OCCCN4CCCN(C)CC4)c(OC)cc23)c(Cl)cc1Cl	c1ccc(N=c2cc[nH]c3cc(OCCCN4CCCNCC4)ccc23)cc1||c1ccc(N=c2cc[nH]c3ccccc23)cc1
COc1cc2[nH]cc(C#N)c(=Nc3cc(Cl)ccc3Cl)c2cc1OC	CCN1CCN(CCCOc2cc3[nH]cc(C#N)c(=Nc4cc(OC)c(Cl)cc4Cl)c3cc2OC)CC1	c1ccc(N=c2cc[nH]c3cc(OCCCN4CCNCC4)ccc23)cc1||c1ccc(N=c2cc[nH]c3ccccc23)cc1
COc1cc2[nH]cc(C#N)c(=Nc3cc(Cl)ccc3Cl)c2cc1OC	COc1cc(N=c2c(C#N)c[nH]c3cc(OCCCNCCN4CCOCC4)c(OC)cc23)c(Cl)cc1Cl	c1ccc(N=c2cc[nH]c3cc(OCCCNCCN4CCOCC4)ccc23)cc1||c1ccc(N=c2cc[nH]c3ccccc23)cc1
COc1cc2[nH]cc(C#N)c(=Nc3cc(Cl)ccc3Cl)c2cc1OC	COc1cc(N=c2c(C#N)c[nH]c3cc(OCCCN4CCN(CCO)CC4)c(OC)cc23)c(Cl)cc1Cl	c1ccc(N=c2cc[nH]c3cc(OCCCN4CCNCC4)ccc23)cc1||c1ccc(N=c2cc[nH]c3ccccc23)cc1
COc1cc2[nH]cc(C#N)c(=Nc3cc(Cl)ccc3Cl)c2cc1OC	COc1cc(N=c2c(C#N)c[nH]c3cc(OCCCN4CCOCC4)c(OC)cc23)c(C)cc1C	c1ccc(N=c2cc[nH]c3cc(OCCCN4CCOCC4)ccc23)cc1||c1ccc(N=c2cc[nH]c3ccccc23)cc1
COc1cc2[nH]cc(C#N)c(=Nc3cc(Cl)ccc3Cl)c2cc1OC	COc1cc(N=c2c(C#N)c[nH]c3cc(C#Cc4cc(CN(C)C)ccn4)c(OC)cc23)c(Cl)cc1Cl	C(#Cc1ccccn1)c1ccc2c(=Nc3ccccc3)cc[nH]c2c1||c1ccc(N=c2cc[nH]c3ccccc23)cc1
COc1cc2[nH]cc(C#N)c(=Nc3cc(Cl)ccc3Cl)c2cc1OC	COc1cc(N=c2c(C#N)c[nH]c3cc(C#Cc4ncccc4CN(C)C)c(OC)cc23)c(Cl)cc1Cl	C(#Cc1ccccn1)c1ccc2c(=Nc3ccccc3)cc[nH]c2c1||c1ccc(N=c2cc[nH]c3ccccc23)cc1
COc1cc2[nH]cc(C#N)c(=Nc3cc(Cl)ccc3Cl)c2cc1OC	COc1cc(N=c2c(C#N)c[nH]c3cc(-c4ccccc4CN4CCOCC4)ccc23)c(Cl)cc1Cl	c1ccc(N=c2cc[nH]c3cc(-c4ccccc4CN4CCOCC4)ccc23)cc1||c1ccc(N=c2cc[nH]c3ccccc23)cc1
COc1cc2[nH]cc(C#N)c(=Nc3cc(Cl)ccc3Cl)c2cc1OC	COc1cc(N=c2c(C#N)c[nH]c3cc(-c4ccc(CN5CCOCC5)cc4)ccc23)c(Cl)cc1Cl	c1ccc(N=c2cc[nH]c3cc(-c4ccc(CN5CCOCC5)cc4)ccc23)cc1||c1ccc(N=c2cc[nH]c3ccccc23)cc1
COc1cc2[nH]cc(C#N)c(=Nc3cc(Cl)ccc3Cl)c2cc1OC	COc1cc(N=c2c(C#N)c[nH]c3cc4cc(OC)c(OCCN5CCOCC5)cc4cc23)c(Cl)cc1Cl	c1ccc(N=c2cc[nH]c3cc4ccc(OCCN5CCOCC5)cc4cc23)cc1||c1ccc(N=c2cc[nH]c3ccccc23)cc1
COc1cc2[nH]cc(C#N)c(=Nc3cc(Cl)ccc3Cl)c2cc1OC	COc1cc(N=c2c(C#N)c[nH]c3cc4cc(OCCN5CCOCC5)c(OC)cc4cc23)c(Cl)cc1Cl	c1ccc(N=c2cc[nH]c3cc4cc(OCCN5CCOCC5)ccc4cc23)cc1||c1ccc(N=c2cc[nH]c3ccccc23)cc1
COc1cc2[nH]cc(C#N)c(=Nc3cc(Cl)ccc3Cl)c2cc1OC	COc1cc(N=c2c(C#N)c[nH]c3ccc(-c4ccc(CN5CCN(C)CC5)cn4)cc23)c(Cl)cc1Cl	c1ccc(N=c2cc[nH]c3ccc(-c4ccc(CN5CCNCC5)cn4)cc23)cc1||c1ccc(N=c2cc[nH]c3ccccc23)cc1
COc1cc2[nH]cc(C#N)c(=Nc3cc(Cl)ccc3Cl)c2cc1OC	COc1cc(N=c2c(C#N)c[nH]c3cc4cc(OCCN5CCOCC5)c(OC)cc4cc23)c(Cl)cc1F	c1ccc(N=c2cc[nH]c3cc4cc(OCCN5CCOCC5)ccc4cc23)cc1||c1ccc(N=c2cc[nH]c3ccccc23)cc1
COc1cc2[nH]cc(C#N)c(=Nc3cc(Cl)ccc3Cl)c2cc1OC	COc1cc(N=c2c(C#N)c[nH]c3cc(-c4coc(CN5CCN(C)CC5)c4)c(OC)cc23)c(Cl)cc1Cl	c1ccc(N=c2cc[nH]c3cc(-c4coc(CN5CCNCC5)c4)ccc23)cc1||c1ccc(N=c2cc[nH]c3ccccc23)cc1
COc1cc2[nH]cc(C#N)c(=Nc3cc(Cl)ccc3Cl)c2cc1OC	COc1cc(N=c2c(C#N)c[nH]c3cc(OCCCN4C[C@@H](C)N(C)[C@@H](C)C4)c(OC)cc23)c(Cl)cc1Cl	c1ccc(N=c2cc[nH]c3cc(OCCCN4CCNCC4)ccc23)cc1||c1ccc(N=c2cc[nH]c3ccccc23)cc1
COc1cc2[nH]cc(C#N)c(=Nc3cc(Cl)ccc3Cl)c2cc1OC	CCCN1CCN(CCCOc2cc3[nH]cc(C#N)c(=Nc4cc(OC)c(Cl)cc4Cl)c3cc2OC)CC1	c1ccc(N=c2cc[nH]c3cc(OCCCN4CCNCC4)ccc23)cc1||c1ccc(N=c2cc[nH]c3ccccc23)cc1
COc1cc2[nH]cc(C#N)c(=Nc3cc(Cl)ccc3Cl)c2cc1OC	COc1cc(N=c2c(C#N)c[nH]c3cc4cc(OC)c(OCCN5CCC(O)CC5)cc4cc23)c(Cl)cc1Cl	c1ccc(N=c2cc[nH]c3cc4ccc(OCCN5CCCCC5)cc4cc23)cc1||c1ccc(N=c2cc[nH]c3ccccc23)cc1
COc1cc2[nH]cc(C#N)c(=Nc3cc(Cl)ccc3Cl)c2cc1OC	COc1cc(N=c2c(C#N)c[nH]c3cc4cc(OCCN5CCC(O)CC5)c(OC)cc4cc23)c(Cl)cc1Cl	c1ccc(N=c2cc[nH]c3cc4cc(OCCN5CCCCC5)ccc4cc23)cc1||c1ccc(N=c2cc[nH]c3ccccc23)cc1
COc1cc2[nH]cc(C#N)c(=Nc3cc(Cl)ccc3Cl)c2cc1OC	COc1cc(N=c2c(C#N)c[nH]c3cc4cc(OC)c(OCCN5CCN(C)CC5)cc4cc23)c(Cl)cc1Cl	c1ccc(N=c2cc[nH]c3cc4ccc(OCCN5CCNCC5)cc4cc23)cc1||c1ccc(N=c2cc[nH]c3ccccc23)cc1
COc1cc2[nH]cc(C#N)c(=Nc3cc(Cl)ccc3Cl)c2cc1OC	COc1cc(N=c2c(C#N)c[nH]c3cc4cc(OCCN5CCN(C)CC5)c(OC)cc4cc23)c(Cl)cc1Cl	c1ccc(N=c2cc[nH]c3cc4cc(OCCN5CCNCC5)ccc4cc23)cc1||c1ccc(N=c2cc[nH]c3ccccc23)cc1
COc1cc2[nH]cc(C#N)c(=Nc3cc(Cl)ccc3Cl)c2cc1OC	COc1cc(N=c2c(C#N)c[nH]c3cc4cc(OC)c(OCCN5CCOCC5)cc4cc23)c(Cl)cc1C	c1ccc(N=c2cc[nH]c3cc4ccc(OCCN5CCOCC5)cc4cc23)cc1||c1ccc(N=c2cc[nH]c3ccccc23)cc1
COc1cc2[nH]cc(C#N)c(=Nc3cc(Cl)ccc3Cl)c2cc1OC	COc1cc(N=c2c(C#N)c[nH]c3cc4cc(OCCN5CCOCC5)c(OC)cc4cc23)c(Cl)cc1C	c1ccc(N=c2cc[nH]c3cc4cc(OCCN5CCOCC5)ccc4cc23)cc1||c1ccc(N=c2cc[nH]c3ccccc23)cc1
COc1cc2[nH]cc(C#N)c(=Nc3cc(Cl)ccc3Cl)c2cc1OC	COc1cc(N=c2c(C#N)c[nH]c3cc4cc(OC)c(OCCN5CCOCC5)cc4cc23)c(C)cc1Cl	c1ccc(N=c2cc[nH]c3cc4ccc(OCCN5CCOCC5)cc4cc23)cc1||c1ccc(N=c2cc[nH]c3ccccc23)cc1
COc1cc2[nH]cc(C#N)c(=Nc3cc(Cl)ccc3Cl)c2cc1OC	COc1cc(N=c2c(C#N)c[nH]c3cc4cc(OCCN5CCOCC5)c(OC)cc4cc23)c(C)cc1Cl	c1ccc(N=c2cc[nH]c3cc4cc(OCCN5CCOCC5)ccc4cc23)cc1||c1ccc(N=c2cc[nH]c3ccccc23)cc1
COc1cc2[nH]cc(C#N)c(=Nc3cc(Cl)ccc3Cl)c2cc1OC	CCN1CCN(Cc2ccc(-c3ccc4c(=Nc5cc(OC)c(Cl)cc5Cl)c(C#N)c[nH]c4c3)cc2)CC1	c1ccc(N=c2cc[nH]c3cc(-c4ccc(CN5CCNCC5)cc4)ccc23)cc1||c1ccc(N=c2cc[nH]c3ccccc23)cc1
COc1cc2[nH]cc(C#N)c(=Nc3cc(Cl)ccc3Cl)c2cc1OC	COc1cc(N=c2c(C#N)c[nH]c3cc4cc(OCCN5CCC(O)CC5)c(OC)cc4cc23)c(Cl)cc1C	c1ccc(N=c2cc[nH]c3cc4cc(OCCN5CCCCC5)ccc4cc23)cc1||c1ccc(N=c2cc[nH]c3ccccc23)cc1
COc1cc2[nH]cc(C#N)c(=Nc3cc(Cl)ccc3Cl)c2cc1OC	COc1cc(N=c2c(C#N)c[nH]c3cc4cc(OC)c(OCCN5CCN(C)CC5)cc4cc23)c(C)cc1Cl	c1ccc(N=c2cc[nH]c3cc4ccc(OCCN5CCNCC5)cc4cc23)cc1||c1ccc(N=c2cc[nH]c3ccccc23)cc1
COc1cc2[nH]cc(C#N)c(=Nc3cc(Cl)ccc3Cl)c2cc1OC	COc1cc(N=c2c(C#N)c[nH]c3cc4cc(OCCN5CCN(C)CC5)c(OC)cc4cc23)c(C)cc1Cl	c1ccc(N=c2cc[nH]c3cc4cc(OCCN5CCNCC5)ccc4cc23)cc1||c1ccc(N=c2cc[nH]c3ccccc23)cc1
COc1cc2[nH]cc(C#N)c(=Nc3cc(Cl)ccc3Cl)c2cc1OC	COc1cc(N=c2c(C#N)c[nH]c3cc(C#Cc4ccc(-c5ccccc5)cc4)ccc23)c(Cl)cc1Cl	C(#Cc1ccc2c(=Nc3ccccc3)cc[nH]c2c1)c1ccc(-c2ccccc2)cc1||c1ccc(N=c2cc[nH]c3ccccc23)cc1
COc1cc2[nH]cc(C#N)c(=Nc3cc(Cl)ccc3Cl)c2cc1OC	COc1cc(N=c2c(C#N)c[nH]c3cc(/C=C/c4ccc(-c5ccccc5)cc4)ccc23)c(Cl)cc1Cl	C(=Cc1ccc2c(=Nc3ccccc3)cc[nH]c2c1)c1ccc(-c2ccccc2)cc1||c1ccc(N=c2cc[nH]c3ccccc23)cc1
COc1cc2[nH]cc(C#N)c(=Nc3cc(Cl)ccc3Cl)c2cc1OC	CCN1CCN(CCc2ccc(-c3ccc4c(=Nc5cc(OC)c(Cl)cc5Cl)c(C#N)c[nH]c4c3)cc2)CC1	c1ccc(N=c2cc[nH]c3cc(-c4ccc(CCN5CCNCC5)cc4)ccc23)cc1||c1ccc(N=c2cc[nH]c3ccccc23)cc1
COc1cc2[nH]cc(C#N)c(=Nc3cc(Cl)ccc3Cl)c2cc1OC	COc1cc(N=c2c(C#N)c[nH]c3cc(-c4coc(CN5CCN(c6ccccc6)CC5)c4)c(OC)cc23)c(Cl)cc1Cl	c1ccc(N=c2cc[nH]c3cc(-c4coc(CN5CCN(c6ccccc6)CC5)c4)ccc23)cc1||c1ccc(N=c2cc[nH]c3ccccc23)cc1
COc1cc2[nH]cc(C#N)c(=Nc3cc(Cl)ccc3Cl)c2cc1OC	COc1cc(N=c2c(C#N)c[nH]c3cc(/C=C/CCCCCCCCCN4CCOCC4)c(OC)cc23)c(Cl)cc1Cl	C(=Cc1ccc2c(=Nc3ccccc3)cc[nH]c2c1)CCCCCCCCCN1CCOCC1||c1ccc(N=c2cc[nH]c3ccccc23)cc1
COc1cc2[nH]cc(C#N)c(=Nc3ccc(Cl)c(Cl)c3)c2cc1OC	COc1cc2[nH]cc(C#N)c(=Nc3cc(Cl)cc(Cl)c3)c2cc1OC	c1ccc(N=c2cc[nH]c3ccccc23)cc1||c1ccc(N=c2cc[nH]c3ccccc23)cc1
COc1cc2[nH]cc(C#N)c(=Nc3ccc(Cl)c(Cl)c3)c2cc1OC	COc1cc(N=c2c(C#N)c[nH]c3cc(OC)c(OC)cc23)c(Br)cc1Cl	c1ccc(N=c2cc[nH]c3ccccc23)cc1||c1ccc(N=c2cc[nH]c3ccccc23)cc1
COc1cc2[nH]cc(C#N)c(=Nc3ccc(Cl)c(Cl)c3)c2cc1OC	COCCOc1cc2[nH]cc(C#N)c(=Nc3ccc(Cl)cc3Cl)c2cc1OC	c1ccc(N=c2cc[nH]c3ccccc23)cc1||c1ccc(N=c2cc[nH]c3ccccc23)cc1
COc1cc2[nH]cc(C#N)c(=Nc3ccc(Cl)c(Cl)c3)c2cc1OC	CCOc1cc(N=c2c(C#N)c[nH]c3cc(OC)c(OC)cc23)c(Cl)cc1Cl	c1ccc(N=c2cc[nH]c3ccccc23)cc1||c1ccc(N=c2cc[nH]c3ccccc23)cc1
COc1cc2[nH]cc(C#N)c(=Nc3ccc(Cl)c(Cl)c3)c2cc1OC	COc1cc(N=c2c(C#N)c[nH]c3cc(OC)c(OC)cc23)c(Cl)cc1C	c1ccc(N=c2cc[nH]c3ccccc23)cc1||c1ccc(N=c2cc[nH]c3ccccc23)cc1
COc1cc2[nH]cc(C#N)c(=Nc3ccc(Cl)c(Cl)c3)c2cc1OC	COc1cc(N=c2c(C#N)c[nH]c3cc(OC)c(OC)cc23)c(C)cc1Cl	c1ccc(N=c2cc[nH]c3ccccc23)cc1||c1ccc(N=c2cc[nH]c3ccccc23)cc1
COc1cc2[nH]cc(C#N)c(=Nc3ccc(Cl)c(Cl)c3)c2cc1OC	COc1cc(N=c2c(C#N)c[nH]c3cc(OC)c(OC)cc23)cc(OC)c1	c1ccc(N=c2cc[nH]c3ccccc23)cc1||c1ccc(N=c2cc[nH]c3ccccc23)cc1
COc1cc2[nH]cc(C#N)c(=Nc3ccc(Cl)c(Cl)c3)c2cc1OC	COc1ccc(N=c2c(C#N)c[nH]c3cc(OC)c(OC)cc23)cc1OC	c1ccc(N=c2cc[nH]c3ccccc23)cc1||c1ccc(N=c2cc[nH]c3ccccc23)cc1
COc1cc2[nH]cc(C#N)c(=Nc3ccc(Cl)c(Cl)c3)c2cc1OC	COCCOc1cc2[nH]cc(C#N)c(=Nc3cc(OC)c(Cl)cc3Cl)c2cc1OC	c1ccc(N=c2cc[nH]c3ccccc23)cc1||c1ccc(N=c2cc[nH]c3ccccc23)cc1
COc1cc2[nH]cc(C#N)c(=Nc3ccc(Cl)c(Cl)c3)c2cc1OC	COc1cc(N=c2c(C#N)c[nH]c3cc(OC)c(OC)cc23)c(C)cc1C	c1ccc(N=c2cc[nH]c3ccccc23)cc1||c1ccc(N=c2cc[nH]c3ccccc23)cc1
COc1cc2[nH]cc(C#N)c(=Nc3ccc(Cl)c(Cl)c3)c2cc1OC	COc1cc(N=c2c(C#N)c[nH]c3cc(/C=C/n4ccnc4)c(OC)cc23)c(Cl)cc1Cl	C(=Cn1ccnc1)c1ccc2c(=Nc3ccccc3)cc[nH]c2c1||c1ccc(N=c2cc[nH]c3ccccc23)cc1
COc1cc2[nH]cc(C#N)c(=Nc3ccc(Cl)c(Cl)c3)c2cc1OC	COc1cc(N=c2c(C#N)c[nH]c3cc(OCCCn4ccnn4)c(OC)cc23)c(Cl)cc1Cl	c1ccc(N=c2cc[nH]c3cc(OCCCn4ccnn4)ccc23)cc1||c1ccc(N=c2cc[nH]c3ccccc23)cc1
COc1cc2[nH]cc(C#N)c(=Nc3ccc(Cl)c(Cl)c3)c2cc1OC	COCCOc1cc2[nH]cc(C#N)c(=Nc3cc(OC)c(Cl)cc3Cl)c2cc1OCCOC	c1ccc(N=c2cc[nH]c3ccccc23)cc1||c1ccc(N=c2cc[nH]c3ccccc23)cc1
COc1cc2[nH]cc(C#N)c(=Nc3ccc(Cl)c(Cl)c3)c2cc1OC	COc1cc(N=c2c(C#N)c[nH]c3ccc(/C=C/c4ccncc4)cc23)c(Cl)cc1Cl	C(=Cc1ccc2[nH]ccc(=Nc3ccccc3)c2c1)c1ccncc1||c1ccc(N=c2cc[nH]c3ccccc23)cc1
COc1cc2[nH]cc(C#N)c(=Nc3ccc(Cl)c(Cl)c3)c2cc1OC	COc1cc(N=c2c(C#N)c[nH]c3cc(/C=C/c4cc[n+]([O-])cc4)ccc23)c(Cl)cc1Cl	C(=Cc1ccc2c(=Nc3ccccc3)cc[nH]c2c1)c1cc[nH+]cc1||c1ccc(N=c2cc[nH]c3ccccc23)cc1
COc1cc2[nH]cc(C#N)c(=Nc3ccc(Cl)c(Cl)c3)c2cc1OC	COc1cc(N=c2c(C#N)c[nH]c3cc(OCCCn4ccnc4)c(OC)cc23)c(Cl)cc1Cl	c1ccc(N=c2cc[nH]c3cc(OCCCn4ccnc4)ccc23)cc1||c1ccc(N=c2cc[nH]c3ccccc23)cc1
COc1cc2[nH]cc(C#N)c(=Nc3ccc(Cl)c(Cl)c3)c2cc1OC	COc1cc(N=c2c(C#N)c[nH]c3cc(C#CCCN(C)C)c(OC)cc23)c(Cl)cc1Cl	c1ccc(N=c2cc[nH]c3ccccc23)cc1||c1ccc(N=c2cc[nH]c3ccccc23)cc1
COc1cc2[nH]cc(C#N)c(=Nc3ccc(Cl)c(Cl)c3)c2cc1OC	COc1cc2c(=Nc3ccc(Cl)cc3Cl)c(C#N)c[nH]c2cc1OCCCN1CCOCC1	c1ccc(N=c2cc[nH]c3cc(OCCCN4CCOCC4)ccc23)cc1||c1ccc(N=c2cc[nH]c3ccccc23)cc1
COc1cc2[nH]cc(C#N)c(=Nc3ccc(Cl)c(Cl)c3)c2cc1OC	COc1cc(N=c2c(C#N)c[nH]c3cc(OCCN4CCOCC4)c(OC)cc23)c(Cl)cc1Cl	c1ccc(N=c2cc[nH]c3cc(OCCN4CCOCC4)ccc23)cc1||c1ccc(N=c2cc[nH]c3ccccc23)cc1
COc1cc2[nH]cc(C#N)c(=Nc3ccc(Cl)c(Cl)c3)c2cc1OC	CCOc1cc(N=c2c(C#N)c[nH]c3cc(/C=C/c4ccncc4)ccc23)c(Cl)cc1Cl	C(=Cc1ccc2c(=Nc3ccccc3)cc[nH]c2c1)c1ccncc1||c1ccc(N=c2cc[nH]c3ccccc23)cc1
COc1cc2[nH]cc(C#N)c(=Nc3ccc(Cl)c(Cl)c3)c2cc1OC	COc1cc(N=c2c(C#N)c[nH]c3cc(/C=C/c4ccncc4)c(OC)cc23)c(Cl)cc1Cl	C(=Cc1ccc2c(=Nc3ccccc3)cc[nH]c2c1)c1ccncc1||c1ccc(N=c2cc[nH]c3ccccc23)cc1
COc1cc2[nH]cc(C#N)c(=Nc3ccc(Cl)c(Cl)c3)c2cc1OC	COc1cc(N=c2c(C#N)c[nH]c3cc(/C=C/c4cc[n+]([O-])cc4)c(OC)cc23)c(Cl)cc1Cl	C(=Cc1ccc2c(=Nc3ccccc3)cc[nH]c2c1)c1cc[nH+]cc1||c1ccc(N=c2cc[nH]c3ccccc23)cc1
COc1cc2[nH]cc(C#N)c(=Nc3ccc(Cl)c(Cl)c3)c2cc1OC	COc1ccc(Cl)c(N=c2c(C#N)c[nH]c3cc(/C=C/c4ccncc4)c(OC)cc23)c1	C(=Cc1ccc2c(=Nc3ccccc3)cc[nH]c2c1)c1ccncc1||c1ccc(N=c2cc[nH]c3ccccc23)cc1
COc1cc2[nH]cc(C#N)c(=Nc3ccc(Cl)c(Cl)c3)c2cc1OC	COc1cc(N=c2c(C#N)c[nH]c3cc(-c4coc(CN(C)C)c4)c(OC)cc23)c(Cl)cc1Cl	c1ccc(N=c2cc[nH]c3cc(-c4ccoc4)ccc23)cc1||c1ccc(N=c2cc[nH]c3ccccc23)cc1
COc1cc2[nH]cc(C#N)c(=Nc3ccc(Cl)c(Cl)c3)c2cc1OC	COc1cc(N=c2c(C#N)c[nH]c3cc(/C=C/CCN4CCOCC4)ccc23)c(Cl)cc1Cl	C(=Cc1ccc2c(=Nc3ccccc3)cc[nH]c2c1)CCN1CCOCC1||c1ccc(N=c2cc[nH]c3ccccc23)cc1
COc1cc2[nH]cc(C#N)c(=Nc3ccc(Cl)c(Cl)c3)c2cc1OC	COc1cc(N=c2c(C#N)c[nH]c3cc(OCCCN4CCOCC4)c(OC)cc23)c(Br)cc1Cl	c1ccc(N=c2cc[nH]c3cc(OCCCN4CCOCC4)ccc23)cc1||c1ccc(N=c2cc[nH]c3ccccc23)cc1
COc1cc2[nH]cc(C#N)c(=Nc3ccc(Cl)c(Cl)c3)c2cc1OC	COc1cc2c(=Nc3ccc(Cl)cc3Cl)c(C#N)c[nH]c2cc1OCCCN1CCC(O)CC1	c1ccc(N=c2cc[nH]c3cc(OCCCN4CCCCC4)ccc23)cc1||c1ccc(N=c2cc[nH]c3ccccc23)cc1
COc1cc2[nH]cc(C#N)c(=Nc3ccc(Cl)c(Cl)c3)c2cc1OC	COc1cc(N=c2c(C#N)c[nH]c3cc(OCCCN4CCOCC4)c(OC)cc23)c(Cl)cc1Cl	c1ccc(N=c2cc[nH]c3cc(OCCCN4CCOCC4)ccc23)cc1||c1ccc(N=c2cc[nH]c3ccccc23)cc1
COc1cc2[nH]cc(C#N)c(=Nc3ccc(Cl)c(Cl)c3)c2cc1OC	COc1cc(N=c2c(C#N)c[nH]c3cc(OCCCN4CCNCC4)c(OC)cc23)c(Cl)cc1Cl	c1ccc(N=c2cc[nH]c3cc(OCCCN4CCNCC4)ccc23)cc1||c1ccc(N=c2cc[nH]c3ccccc23)cc1
COc1cc2[nH]cc(C#N)c(=Nc3ccc(Cl)c(Cl)c3)c2cc1OC	COc1ccc(Cl)c(N=c2c(C#N)c[nH]c3cc(OCCCN4CCOCC4)c(OC)cc23)c1	c1ccc(N=c2cc[nH]c3cc(OCCCN4CCOCC4)ccc23)cc1||c1ccc(N=c2cc[nH]c3ccccc23)cc1
COc1cc2[nH]cc(C#N)c(=Nc3ccc(Cl)c(Cl)c3)c2cc1OC	COc1cc(N=c2c(C#N)c[nH]c3cc(C#CCCN4CCOCC4)c(OC)cc23)c(Cl)cc1Cl	C(#Cc1ccc2c(=Nc3ccccc3)cc[nH]c2c1)CCN1CCOCC1||c1ccc(N=c2cc[nH]c3ccccc23)cc1
COc1cc2[nH]cc(C#N)c(=Nc3ccc(Cl)c(Cl)c3)c2cc1OC	COc1cc(N=c2c(C#N)c[nH]c3cc(C#CCCN4CCNCC4)c(OC)cc23)c(Cl)cc1Cl	C(#Cc1ccc2c(=Nc3ccccc3)cc[nH]c2c1)CCN1CCNCC1||c1ccc(N=c2cc[nH]c3ccccc23)cc1
COc1cc2[nH]cc(C#N)c(=Nc3ccc(Cl)c(Cl)c3)c2cc1OC	COc1cc(N=c2c(C#N)c[nH]c3cc(OCCCN4CCCCC4)c(OC)cc23)c(Cl)cc1Cl	c1ccc(N=c2cc[nH]c3cc(OCCCN4CCCCC4)ccc23)cc1||c1ccc(N=c2cc[nH]c3ccccc23)cc1
COc1cc2[nH]cc(C#N)c(=Nc3ccc(Cl)c(Cl)c3)c2cc1OC	CCOc1cc(N=c2c(C#N)c[nH]c3cc(OCC4CCN(C)CC4)c(OC)cc23)c(Cl)cc1Cl	c1ccc(N=c2cc[nH]c3cc(OCC4CCNCC4)ccc23)cc1||c1ccc(N=c2cc[nH]c3ccccc23)cc1
COc1cc2[nH]cc(C#N)c(=Nc3ccc(Cl)c(Cl)c3)c2cc1OC	COc1cc(N=c2c(C#N)c[nH]c3cc(OCCCCN4CCOCC4)c(OC)cc23)c(Cl)cc1Cl	c1ccc(N=c2cc[nH]c3cc(OCCCCN4CCOCC4)ccc23)cc1||c1ccc(N=c2cc[nH]c3ccccc23)cc1
COc1cc2[nH]cc(C#N)c(=Nc3ccc(Cl)c(Cl)c3)c2cc1OC	COc1cc(N=c2c(C#N)c[nH]c3cc(OCCCN4CCC(O)CC4)c(OC)cc23)c(Cl)cc1Cl	c1ccc(N=c2cc[nH]c3cc(OCCCN4CCCCC4)ccc23)cc1||c1ccc(N=c2cc[nH]c3ccccc23)cc1
COc1cc2[nH]cc(C#N)c(=Nc3ccc(Cl)c(Cl)c3)c2cc1OC	COc1cc(N=c2c(C#N)c[nH]c3cc(OCCCN4CCN(C)CC4)c(OC)cc23)c(Cl)cc1Cl	c1ccc(N=c2cc[nH]c3cc(OCCCN4CCNCC4)ccc23)cc1||c1ccc(N=c2cc[nH]c3ccccc23)cc1
COc1cc2[nH]cc(C#N)c(=Nc3ccc(Cl)c(Cl)c3)c2cc1OC	COc1cc(N=c2c(C#N)c[nH]c3cc(OCCCN4CCOCC4)c(OC)cc23)c(Cl)cc1C	c1ccc(N=c2cc[nH]c3cc(OCCCN4CCOCC4)ccc23)cc1||c1ccc(N=c2cc[nH]c3ccccc23)cc1
COc1cc2[nH]cc(C#N)c(=Nc3ccc(Cl)c(Cl)c3)c2cc1OC	COc1cc(N=c2c(C#N)c[nH]c3cc(OCCCN4CCOCC4)c(OC)cc23)c(C)cc1Cl	c1ccc(N=c2cc[nH]c3cc(OCCCN4CCOCC4)ccc23)cc1||c1ccc(N=c2cc[nH]c3ccccc23)cc1
COc1cc2[nH]cc(C#N)c(=Nc3ccc(Cl)c(Cl)c3)c2cc1OC	COc1cc(N=c2c(C#N)c[nH]c3cc(OCCCN(C)CCN(C)C)c(OC)cc23)c(Cl)cc1Cl	c1ccc(N=c2cc[nH]c3ccccc23)cc1||c1ccc(N=c2cc[nH]c3ccccc23)cc1
COc1cc2[nH]cc(C#N)c(=Nc3ccc(Cl)c(Cl)c3)c2cc1OC	COc1cc(N=c2c(C#N)c[nH]c3cc(-c4cncc(CN5CCOCC5)c4)ccc23)c(Cl)cc1Cl	c1ccc(N=c2cc[nH]c3cc(-c4cncc(CN5CCOCC5)c4)ccc23)cc1||c1ccc(N=c2cc[nH]c3ccccc23)cc1
COc1cc2[nH]cc(C#N)c(=Nc3ccc(Cl)c(Cl)c3)c2cc1OC	COc1cc(N=c2c(C#N)c[nH]c3cc(-c4cccc(CN5CCOCC5)n4)ccc23)c(Cl)cc1Cl	c1ccc(N=c2cc[nH]c3cc(-c4cccc(CN5CCOCC5)n4)ccc23)cc1||c1ccc(N=c2cc[nH]c3ccccc23)cc1
COc1cc2[nH]cc(C#N)c(=Nc3ccc(Cl)c(Cl)c3)c2cc1OC	COc1cc(N=c2c(C#N)c[nH]c3cc(-c4ccc(CN5CCC(O)CC5)s4)ccc23)c(Cl)cc1Cl	c1ccc(N=c2cc[nH]c3cc(-c4ccc(CN5CCCCC5)s4)ccc23)cc1||c1ccc(N=c2cc[nH]c3ccccc23)cc1
COc1cc2[nH]cc(C#N)c(=Nc3ccc(Cl)c(Cl)c3)c2cc1OC	COc1cc(N=c2c(C#N)c[nH]c3cc(-c4csc(CN5CCC(O)CC5)c4)ccc23)c(Cl)cc1Cl	c1ccc(N=c2cc[nH]c3cc(-c4csc(CN5CCCCC5)c4)ccc23)cc1||c1ccc(N=c2cc[nH]c3ccccc23)cc1
COc1cc2[nH]cc(C#N)c(=Nc3ccc(Cl)c(Cl)c3)c2cc1OC	COc1cc(N=c2c(C#N)c[nH]c3cc(-c4ccc(CN5CCCCC5)s4)ccc23)c(Cl)cc1Cl	c1ccc(N=c2cc[nH]c3cc(-c4ccc(CN5CCCCC5)s4)ccc23)cc1||c1ccc(N=c2cc[nH]c3ccccc23)cc1
COc1cc2[nH]cc(C#N)c(=Nc3ccc(Cl)c(Cl)c3)c2cc1OC	COc1cc(N=c2c(C#N)c[nH]c3cc(-c4coc(CN5CCN(C)CC5)c4)ccc23)c(Cl)cc1Cl	c1ccc(N=c2cc[nH]c3cc(-c4coc(CN5CCNCC5)c4)ccc23)cc1||c1ccc(N=c2cc[nH]c3ccccc23)cc1
COc1cc2[nH]cc(C#N)c(=Nc3ccc(Cl)c(Cl)c3)c2cc1OC	COc1cc(N=c2c(C#N)c[nH]c3cc(-c4csc(CN5CCN(C)CC5)c4)ccc23)c(Cl)cc1Cl	c1ccc(N=c2cc[nH]c3cc(-c4csc(CN5CCNCC5)c4)ccc23)cc1||c1ccc(N=c2cc[nH]c3ccccc23)cc1
COc1cc2[nH]cc(C#N)c(=Nc3ccc(Cl)c(Cl)c3)c2cc1OC	COc1cc(N=c2c(C#N)c[nH]c3cc(-c4ccc(CN5CCN(C)CC5)s4)ccc23)c(Cl)cc1Cl	c1ccc(N=c2cc[nH]c3cc(-c4ccc(CN5CCNCC5)s4)ccc23)cc1||c1ccc(N=c2cc[nH]c3ccccc23)cc1
COc1cc2[nH]cc(C#N)c(=Nc3ccc(Cl)c(Cl)c3)c2cc1OC	COc1cc(N=c2c(C#N)c[nH]c3cc(C#CCCN4CCN(C)CC4)c(OC)cc23)c(Cl)cc1Cl	C(#Cc1ccc2c(=Nc3ccccc3)cc[nH]c2c1)CCN1CCNCC1||c1ccc(N=c2cc[nH]c3ccccc23)cc1
COc1cc2[nH]cc(C#N)c(=Nc3ccc(Cl)c(Cl)c3)c2cc1OC	COc1cc(N=c2c(C#N)c[nH]c3cc(OCCCC4CCN(C)CC4)c(OC)cc23)c(Cl)cc1Cl	c1ccc(N=c2cc[nH]c3cc(OCCCC4CCNCC4)ccc23)cc1||c1ccc(N=c2cc[nH]c3ccccc23)cc1
COc1cc2[nH]cc(C#N)c(=Nc3ccc(Cl)c(Cl)c3)c2cc1OC	COc1cc(N=c2c(C#N)c[nH]c3cc(OCCCCCN4CCOCC4)c(OC)cc23)c(Cl)cc1Cl	c1ccc(N=c2cc[nH]c3cc(OCCCCCN4CCOCC4)ccc23)cc1||c1ccc(N=c2cc[nH]c3ccccc23)cc1
COc1cc2[nH]cc(C#N)c(=Nc3ccc(Cl)c(Cl)c3)c2cc1OC	COc1cc(N=c2c(C#N)c[nH]c3cc(OCCCN4CCCN(C)CC4)c(OC)cc23)c(Cl)cc1Cl	c1ccc(N=c2cc[nH]c3cc(OCCCN4CCCNCC4)ccc23)cc1||c1ccc(N=c2cc[nH]c3ccccc23)cc1
COc1cc2[nH]cc(C#N)c(=Nc3ccc(Cl)c(Cl)c3)c2cc1OC	CCN1CCN(CCCOc2cc3[nH]cc(C#N)c(=Nc4cc(OC)c(Cl)cc4Cl)c3cc2OC)CC1	c1ccc(N=c2cc[nH]c3cc(OCCCN4CCNCC4)ccc23)cc1||c1ccc(N=c2cc[nH]c3ccccc23)cc1
COc1cc2[nH]cc(C#N)c(=Nc3ccc(Cl)c(Cl)c3)c2cc1OC	COc1cc(N=c2c(C#N)c[nH]c3cc(OCCCNCCN4CCOCC4)c(OC)cc23)c(Cl)cc1Cl	c1ccc(N=c2cc[nH]c3cc(OCCCNCCN4CCOCC4)ccc23)cc1||c1ccc(N=c2cc[nH]c3ccccc23)cc1
COc1cc2[nH]cc(C#N)c(=Nc3ccc(Cl)c(Cl)c3)c2cc1OC	COc1cc(N=c2c(C#N)c[nH]c3cc(OCCCN4CCN(CCO)CC4)c(OC)cc23)c(Cl)cc1Cl	c1ccc(N=c2cc[nH]c3cc(OCCCN4CCNCC4)ccc23)cc1||c1ccc(N=c2cc[nH]c3ccccc23)cc1
COc1cc2[nH]cc(C#N)c(=Nc3ccc(Cl)c(Cl)c3)c2cc1OC	COc1cc(N=c2c(C#N)c[nH]c3cc(OCCCN4CCOCC4)c(OC)cc23)c(C)cc1C	c1ccc(N=c2cc[nH]c3cc(OCCCN4CCOCC4)ccc23)cc1||c1ccc(N=c2cc[nH]c3ccccc23)cc1
COc1cc2[nH]cc(C#N)c(=Nc3ccc(Cl)c(Cl)c3)c2cc1OC	COc1cc(N=c2c(C#N)c[nH]c3cc(C#Cc4cc(CN(C)C)ccn4)c(OC)cc23)c(Cl)cc1Cl	C(#Cc1ccccn1)c1ccc2c(=Nc3ccccc3)cc[nH]c2c1||c1ccc(N=c2cc[nH]c3ccccc23)cc1
COc1cc2[nH]cc(C#N)c(=Nc3ccc(Cl)c(Cl)c3)c2cc1OC	COc1cc(N=c2c(C#N)c[nH]c3cc(C#Cc4ncccc4CN(C)C)c(OC)cc23)c(Cl)cc1Cl	C(#Cc1ccccn1)c1ccc2c(=Nc3ccccc3)cc[nH]c2c1||c1ccc(N=c2cc[nH]c3ccccc23)cc1
COc1cc2[nH]cc(C#N)c(=Nc3ccc(Cl)c(Cl)c3)c2cc1OC	COc1cc(N=c2c(C#N)c[nH]c3cc(-c4ccccc4CN4CCOCC4)ccc23)c(Cl)cc1Cl	c1ccc(N=c2cc[nH]c3cc(-c4ccccc4CN4CCOCC4)ccc23)cc1||c1ccc(N=c2cc[nH]c3ccccc23)cc1
COc1cc2[nH]cc(C#N)c(=Nc3ccc(Cl)c(Cl)c3)c2cc1OC	COc1cc(N=c2c(C#N)c[nH]c3cc(-c4ccc(CN5CCOCC5)cc4)ccc23)c(Cl)cc1Cl	c1ccc(N=c2cc[nH]c3cc(-c4ccc(CN5CCOCC5)cc4)ccc23)cc1||c1ccc(N=c2cc[nH]c3ccccc23)cc1
COc1cc2[nH]cc(C#N)c(=Nc3ccc(Cl)c(Cl)c3)c2cc1OC	COc1cc(N=c2c(C#N)c[nH]c3cc4cc(OC)c(OCCN5CCOCC5)cc4cc23)c(Cl)cc1Cl	c1ccc(N=c2cc[nH]c3cc4ccc(OCCN5CCOCC5)cc4cc23)cc1||c1ccc(N=c2cc[nH]c3ccccc23)cc1
COc1cc2[nH]cc(C#N)c(=Nc3ccc(Cl)c(Cl)c3)c2cc1OC	COc1cc(N=c2c(C#N)c[nH]c3cc4cc(OCCN5CCOCC5)c(OC)cc4cc23)c(Cl)cc1Cl	c1ccc(N=c2cc[nH]c3cc4cc(OCCN5CCOCC5)ccc4cc23)cc1||c1ccc(N=c2cc[nH]c3ccccc23)cc1
COc1cc2[nH]cc(C#N)c(=Nc3ccc(Cl)c(Cl)c3)c2cc1OC	COc1cc(N=c2c(C#N)c[nH]c3ccc(-c4ccc(CN5CCN(C)CC5)cn4)cc23)c(Cl)cc1Cl	c1ccc(N=c2cc[nH]c3ccc(-c4ccc(CN5CCNCC5)cn4)cc23)cc1||c1ccc(N=c2cc[nH]c3ccccc23)cc1
COc1cc2[nH]cc(C#N)c(=Nc3ccc(Cl)c(Cl)c3)c2cc1OC	COc1cc(N=c2c(C#N)c[nH]c3cc4cc(OCCN5CCOCC5)c(OC)cc4cc23)c(Cl)cc1F	c1ccc(N=c2cc[nH]c3cc4cc(OCCN5CCOCC5)ccc4cc23)cc1||c1ccc(N=c2cc[nH]c3ccccc23)cc1
COc1cc2[nH]cc(C#N)c(=Nc3ccc(Cl)c(Cl)c3)c2cc1OC	COc1cc(N=c2c(C#N)c[nH]c3cc(-c4coc(CN5CCN(C)CC5)c4)c(OC)cc23)c(Cl)cc1Cl	c1ccc(N=c2cc[nH]c3cc(-c4coc(CN5CCNCC5)c4)ccc23)cc1||c1ccc(N=c2cc[nH]c3ccccc23)cc1
COc1cc2[nH]cc(C#N)c(=Nc3ccc(Cl)c(Cl)c3)c2cc1OC	CCOc1cc2c(=Nc3cc(OC)c(Cl)cc3Cl)c(C#N)c[nH]c2cc1C#CCCN1CCN(C)CC1	C(#Cc1ccc2c(=Nc3ccccc3)cc[nH]c2c1)CCN1CCNCC1||c1ccc(N=c2cc[nH]c3ccccc23)cc1
COc1cc2[nH]cc(C#N)c(=Nc3ccc(Cl)c(Cl)c3)c2cc1OC	COc1cc(N=c2c(C#N)c[nH]c3cc(OCCCN4C[C@@H](C)N(C)[C@@H](C)C4)c(OC)cc23)c(Cl)cc1Cl	c1ccc(N=c2cc[nH]c3cc(OCCCN4CCNCC4)ccc23)cc1||c1ccc(N=c2cc[nH]c3ccccc23)cc1
COc1cc2[nH]cc(C#N)c(=Nc3ccc(Cl)c(Cl)c3)c2cc1OC	CCCN1CCN(CCCOc2cc3[nH]cc(C#N)c(=Nc4cc(OC)c(Cl)cc4Cl)c3cc2OC)CC1	c1ccc(N=c2cc[nH]c3cc(OCCCN4CCNCC4)ccc23)cc1||c1ccc(N=c2cc[nH]c3ccccc23)cc1
COc1cc2[nH]cc(C#N)c(=Nc3ccc(Cl)c(Cl)c3)c2cc1OC	COc1cc2c(=Nc3cc(OC)c(OC)c(OC)c3)c(C#N)c[nH]c2cc1OCCCN1CCN(C)CC1	c1ccc(N=c2cc[nH]c3cc(OCCCN4CCNCC4)ccc23)cc1||c1ccc(N=c2cc[nH]c3ccccc23)cc1
COc1cc2[nH]cc(C#N)c(=Nc3ccc(Cl)c(Cl)c3)c2cc1OC	COc1cc(N=c2c(C#N)c[nH]c3cc(-c4ccc(CN5CCN(C)CC5)cc4)ccc23)c(Cl)cc1Cl	c1ccc(N=c2cc[nH]c3cc(-c4ccc(CN5CCNCC5)cc4)ccc23)cc1||c1ccc(N=c2cc[nH]c3ccccc23)cc1
COc1cc2[nH]cc(C#N)c(=Nc3ccc(Cl)c(Cl)c3)c2cc1OC	COc1cc(N=c2c(C#N)c[nH]c3cc4cc(OC)c(OCCN5CCC(O)CC5)cc4cc23)c(Cl)cc1Cl	c1ccc(N=c2cc[nH]c3cc4ccc(OCCN5CCCCC5)cc4cc23)cc1||c1ccc(N=c2cc[nH]c3ccccc23)cc1
COc1cc2[nH]cc(C#N)c(=Nc3ccc(Cl)c(Cl)c3)c2cc1OC	COc1cc(N=c2c(C#N)c[nH]c3cc4cc(OCCN5CCC(O)CC5)c(OC)cc4cc23)c(Cl)cc1Cl	c1ccc(N=c2cc[nH]c3cc4cc(OCCN5CCCCC5)ccc4cc23)cc1||c1ccc(N=c2cc[nH]c3ccccc23)cc1
COc1cc2[nH]cc(C#N)c(=Nc3ccc(Cl)c(Cl)c3)c2cc1OC	COc1cc(N=c2c(C#N)c[nH]c3cc4cc(OC)c(OCCN5CCN(C)CC5)cc4cc23)c(Cl)cc1Cl	c1ccc(N=c2cc[nH]c3cc4ccc(OCCN5CCNCC5)cc4cc23)cc1||c1ccc(N=c2cc[nH]c3ccccc23)cc1
COc1cc2[nH]cc(C#N)c(=Nc3ccc(Cl)c(Cl)c3)c2cc1OC	COc1cc(N=c2c(C#N)c[nH]c3cc4cc(OCCN5CCN(C)CC5)c(OC)cc4cc23)c(Cl)cc1Cl	c1ccc(N=c2cc[nH]c3cc4cc(OCCN5CCNCC5)ccc4cc23)cc1||c1ccc(N=c2cc[nH]c3ccccc23)cc1
COc1cc2[nH]cc(C#N)c(=Nc3ccc(Cl)c(Cl)c3)c2cc1OC	COc1cc(N=c2c(C#N)c[nH]c3cc4cc(OC)c(OCCN5CCOCC5)cc4cc23)c(Cl)cc1C	c1ccc(N=c2cc[nH]c3cc4ccc(OCCN5CCOCC5)cc4cc23)cc1||c1ccc(N=c2cc[nH]c3ccccc23)cc1
COc1cc2[nH]cc(C#N)c(=Nc3ccc(Cl)c(Cl)c3)c2cc1OC	COc1cc(N=c2c(C#N)c[nH]c3cc4cc(OCCN5CCOCC5)c(OC)cc4cc23)c(Cl)cc1C	c1ccc(N=c2cc[nH]c3cc4cc(OCCN5CCOCC5)ccc4cc23)cc1||c1ccc(N=c2cc[nH]c3ccccc23)cc1
COc1cc2[nH]cc(C#N)c(=Nc3ccc(Cl)c(Cl)c3)c2cc1OC	COc1cc(N=c2c(C#N)c[nH]c3cc4cc(OC)c(OCCN5CCOCC5)cc4cc23)c(C)cc1Cl	c1ccc(N=c2cc[nH]c3cc4ccc(OCCN5CCOCC5)cc4cc23)cc1||c1ccc(N=c2cc[nH]c3ccccc23)cc1
COc1cc2[nH]cc(C#N)c(=Nc3ccc(Cl)c(Cl)c3)c2cc1OC	COc1cc(N=c2c(C#N)c[nH]c3cc4cc(OCCN5CCOCC5)c(OC)cc4cc23)c(C)cc1Cl	c1ccc(N=c2cc[nH]c3cc4cc(OCCN5CCOCC5)ccc4cc23)cc1||c1ccc(N=c2cc[nH]c3ccccc23)cc1
COc1cc2[nH]cc(C#N)c(=Nc3ccc(Cl)c(Cl)c3)c2cc1OC	CCN1CCN(Cc2ccc(-c3ccc4c(=Nc5cc(OC)c(Cl)cc5Cl)c(C#N)c[nH]c4c3)cc2)CC1	c1ccc(N=c2cc[nH]c3cc(-c4ccc(CN5CCNCC5)cc4)ccc23)cc1||c1ccc(N=c2cc[nH]c3ccccc23)cc1
COc1cc2[nH]cc(C#N)c(=Nc3ccc(Cl)c(Cl)c3)c2cc1OC	COc1cc(N=c2c(C#N)c[nH]c3cc(-c4ccc(CN5CCN(CCO)CC5)cc4)ccc23)c(Cl)cc1Cl	c1ccc(N=c2cc[nH]c3cc(-c4ccc(CN5CCNCC5)cc4)ccc23)cc1||c1ccc(N=c2cc[nH]c3ccccc23)cc1
COc1cc2[nH]cc(C#N)c(=Nc3ccc(Cl)c(Cl)c3)c2cc1OC	COc1cc(N=c2c(C#N)c[nH]c3cc4cc(OCCN5CCC(O)CC5)c(OC)cc4cc23)c(Cl)cc1C	c1ccc(N=c2cc[nH]c3cc4cc(OCCN5CCCCC5)ccc4cc23)cc1||c1ccc(N=c2cc[nH]c3ccccc23)cc1
COc1cc2[nH]cc(C#N)c(=Nc3ccc(Cl)c(Cl)c3)c2cc1OC	COc1cc(N=c2c(C#N)c[nH]c3cc4cc(OC)c(OCCN5CCN(C)CC5)cc4cc23)c(C)cc1Cl	c1ccc(N=c2cc[nH]c3cc4ccc(OCCN5CCNCC5)cc4cc23)cc1||c1ccc(N=c2cc[nH]c3ccccc23)cc1
COc1cc2[nH]cc(C#N)c(=Nc3ccc(Cl)c(Cl)c3)c2cc1OC	COc1cc(N=c2c(C#N)c[nH]c3cc4cc(OCCN5CCN(C)CC5)c(OC)cc4cc23)c(C)cc1Cl	c1ccc(N=c2cc[nH]c3cc4cc(OCCN5CCNCC5)ccc4cc23)cc1||c1ccc(N=c2cc[nH]c3ccccc23)cc1
COc1cc2[nH]cc(C#N)c(=Nc3ccc(Cl)c(Cl)c3)c2cc1OC	COc1cc(N=c2c(C#N)c[nH]c3cc(/C=C/c4ccc(-c5ccccc5)cc4)ccc23)c(Cl)cc1Cl	C(=Cc1ccc2c(=Nc3ccccc3)cc[nH]c2c1)c1ccc(-c2ccccc2)cc1||c1ccc(N=c2cc[nH]c3ccccc23)cc1
COc1cc2[nH]cc(C#N)c(=Nc3ccc(Cl)c(Cl)c3)c2cc1OC	CCN1CCN(CCc2ccc(-c3ccc4c(=Nc5cc(OC)c(Cl)cc5Cl)c(C#N)c[nH]c4c3)cc2)CC1	c1ccc(N=c2cc[nH]c3cc(-c4ccc(CCN5CCNCC5)cc4)ccc23)cc1||c1ccc(N=c2cc[nH]c3ccccc23)cc1
COc1cc2[nH]cc(C#N)c(=Nc3ccc(Cl)c(Cl)c3)c2cc1OC	COc1cc(N=c2c(C#N)c[nH]c3cc(-c4coc(CN5CCN(c6ccccc6)CC5)c4)c(OC)cc23)c(Cl)cc1Cl	c1ccc(N=c2cc[nH]c3cc(-c4coc(CN5CCN(c6ccccc6)CC5)c4)ccc23)cc1||c1ccc(N=c2cc[nH]c3ccccc23)cc1
COc1cc2[nH]cc(C#N)c(=Nc3ccc(Cl)c(Cl)c3)c2cc1OC	COc1cc(N=c2c(C#N)c[nH]c3cc(/C=C/CCCCCCCCCN4CCOCC4)c(OC)cc23)c(Cl)cc1Cl	C(=Cc1ccc2c(=Nc3ccccc3)cc[nH]c2c1)CCCCCCCCCN1CCOCC1||c1ccc(N=c2cc[nH]c3ccccc23)cc1
COc1cc2[nH]cc(C#N)c(=Nc3ccc(Cl)cc3Cl)c2cc1OC	COc1cc2[nH]cc(C#N)c(=Nc3cc(Cl)cc(Cl)c3)c2cc1OC	c1ccc(N=c2cc[nH]c3ccccc23)cc1||c1ccc(N=c2cc[nH]c3ccccc23)cc1
COc1cc2[nH]cc(C#N)c(=Nc3ccc(Cl)cc3Cl)c2cc1OC	COc1cc(N=c2c(C#N)c[nH]c3cc(OC)c(OC)cc23)c(Br)cc1Cl	c1ccc(N=c2cc[nH]c3ccccc23)cc1||c1ccc(N=c2cc[nH]c3ccccc23)cc1
COc1cc2[nH]cc(C#N)c(=Nc3ccc(Cl)cc3Cl)c2cc1OC	CCOc1cc(N=c2c(C#N)c[nH]c3cc(OC)c(OC)cc23)c(Cl)cc1Cl	c1ccc(N=c2cc[nH]c3ccccc23)cc1||c1ccc(N=c2cc[nH]c3ccccc23)cc1
COc1cc2[nH]cc(C#N)c(=Nc3ccc(Cl)cc3Cl)c2cc1OC	COc1cc(N=c2c(C#N)c[nH]c3cc(OC)c(OC)cc23)c(Cl)cc1C	c1ccc(N=c2cc[nH]c3ccccc23)cc1||c1ccc(N=c2cc[nH]c3ccccc23)cc1
COc1cc2[nH]cc(C#N)c(=Nc3ccc(Cl)cc3Cl)c2cc1OC	COc1cc(N=c2c(C#N)c[nH]c3cc(OC)c(OC)cc23)c(C)cc1Cl	c1ccc(N=c2cc[nH]c3ccccc23)cc1||c1ccc(N=c2cc[nH]c3ccccc23)cc1
COc1cc2[nH]cc(C#N)c(=Nc3ccc(Cl)cc3Cl)c2cc1OC	COc1cc(N=c2c(C#N)c[nH]c3cc(OC)c(OC)cc23)cc(OC)c1	c1ccc(N=c2cc[nH]c3ccccc23)cc1||c1ccc(N=c2cc[nH]c3ccccc23)cc1
COc1cc2[nH]cc(C#N)c(=Nc3ccc(Cl)cc3Cl)c2cc1OC	COc1ccc(N=c2c(C#N)c[nH]c3cc(OC)c(OC)cc23)cc1OC	c1ccc(N=c2cc[nH]c3ccccc23)cc1||c1ccc(N=c2cc[nH]c3ccccc23)cc1
COc1cc2[nH]cc(C#N)c(=Nc3ccc(Cl)cc3Cl)c2cc1OC	COCCOc1cc2[nH]cc(C#N)c(=Nc3cc(OC)c(Cl)cc3Cl)c2cc1OC	c1ccc(N=c2cc[nH]c3ccccc23)cc1||c1ccc(N=c2cc[nH]c3ccccc23)cc1
COc1cc2[nH]cc(C#N)c(=Nc3ccc(Cl)cc3Cl)c2cc1OC	COc1cc2[nH]cc(C#N)c(=Nc3cc(OC)c(OC)c(OC)c3C)c2cc1OC	c1ccc(N=c2cc[nH]c3ccccc23)cc1||c1ccc(N=c2cc[nH]c3ccccc23)cc1
COc1cc2[nH]cc(C#N)c(=Nc3ccc(Cl)cc3Cl)c2cc1OC	COc1cc(N=c2c(C#N)c[nH]c3cc(/C=C/n4ccnc4)c(OC)cc23)c(Cl)cc1Cl	C(=Cn1ccnc1)c1ccc2c(=Nc3ccccc3)cc[nH]c2c1||c1ccc(N=c2cc[nH]c3ccccc23)cc1
COc1cc2[nH]cc(C#N)c(=Nc3ccc(Cl)cc3Cl)c2cc1OC	COc1cc(N=c2c(C#N)c[nH]c3cc(OCCCn4ccnn4)c(OC)cc23)c(Cl)cc1Cl	c1ccc(N=c2cc[nH]c3cc(OCCCn4ccnn4)ccc23)cc1||c1ccc(N=c2cc[nH]c3ccccc23)cc1
COc1cc2[nH]cc(C#N)c(=Nc3ccc(Cl)cc3Cl)c2cc1OC	COCCOc1cc2[nH]cc(C#N)c(=Nc3cc(OC)c(Cl)cc3Cl)c2cc1OCCOC	c1ccc(N=c2cc[nH]c3ccccc23)cc1||c1ccc(N=c2cc[nH]c3ccccc23)cc1
COc1cc2[nH]cc(C#N)c(=Nc3ccc(Cl)cc3Cl)c2cc1OC	COc1cc(N=c2c(C#N)c[nH]c3ccc(C#Cc4cccnc4)cc23)c(Cl)cc1Cl	C(#Cc1ccc2[nH]ccc(=Nc3ccccc3)c2c1)c1cccnc1||c1ccc(N=c2cc[nH]c3ccccc23)cc1
COc1cc2[nH]cc(C#N)c(=Nc3ccc(Cl)cc3Cl)c2cc1OC	COc1cc(N=c2c(C#N)c[nH]c3cc(C#Cc4ccccn4)ccc23)c(Cl)cc1Cl	C(#Cc1ccccn1)c1ccc2c(=Nc3ccccc3)cc[nH]c2c1||c1ccc(N=c2cc[nH]c3ccccc23)cc1
COc1cc2[nH]cc(C#N)c(=Nc3ccc(Cl)cc3Cl)c2cc1OC	COc1cc(N=c2c(C#N)c[nH]c3ccc(/C=C/c4ccncc4)cc23)c(Cl)cc1Cl	C(=Cc1ccc2[nH]ccc(=Nc3ccccc3)c2c1)c1ccncc1||c1ccc(N=c2cc[nH]c3ccccc23)cc1
COc1cc2[nH]cc(C#N)c(=Nc3ccc(Cl)cc3Cl)c2cc1OC	COc1cc(N=c2c(C#N)c[nH]c3cc(CCc4ccncc4)ccc23)c(Cl)cc1Cl	c1ccc(N=c2cc[nH]c3cc(CCc4ccncc4)ccc23)cc1||c1ccc(N=c2cc[nH]c3ccccc23)cc1
COc1cc2[nH]cc(C#N)c(=Nc3ccc(Cl)cc3Cl)c2cc1OC	COc1cc(N=c2c(C#N)c[nH]c3cc(OCCCn4ccnc4)c(OC)cc23)c(Cl)cc1Cl	c1ccc(N=c2cc[nH]c3cc(OCCCn4ccnc4)ccc23)cc1||c1ccc(N=c2cc[nH]c3ccccc23)cc1
COc1cc2[nH]cc(C#N)c(=Nc3ccc(Cl)cc3Cl)c2cc1OC	COc1cc(N=c2c(C#N)c[nH]c3cc(OCCN4CCOCC4)c(OC)cc23)c(Cl)cc1Cl	c1ccc(N=c2cc[nH]c3cc(OCCN4CCOCC4)ccc23)cc1||c1ccc(N=c2cc[nH]c3ccccc23)cc1
COc1cc2[nH]cc(C#N)c(=Nc3ccc(Cl)cc3Cl)c2cc1OC	CCOc1cc(N=c2c(C#N)c[nH]c3cc(/C=C/c4ccncc4)ccc23)c(Cl)cc1Cl	C(=Cc1ccc2c(=Nc3ccccc3)cc[nH]c2c1)c1ccncc1||c1ccc(N=c2cc[nH]c3ccccc23)cc1
COc1cc2[nH]cc(C#N)c(=Nc3ccc(Cl)cc3Cl)c2cc1OC	COc1cc(N=c2c(C#N)c[nH]c3cc(/C=C/c4cc[n+]([O-])cc4)c(OC)cc23)c(Cl)cc1Cl	C(=Cc1ccc2c(=Nc3ccccc3)cc[nH]c2c1)c1cc[nH+]cc1||c1ccc(N=c2cc[nH]c3ccccc23)cc1
COc1cc2[nH]cc(C#N)c(=Nc3ccc(Cl)cc3Cl)c2cc1OC	COc1cc(N=c2c(C#N)c[nH]c3cc(-c4coc(CN(C)C)c4)c(OC)cc23)c(Cl)cc1Cl	c1ccc(N=c2cc[nH]c3cc(-c4ccoc4)ccc23)cc1||c1ccc(N=c2cc[nH]c3ccccc23)cc1
COc1cc2[nH]cc(C#N)c(=Nc3ccc(Cl)cc3Cl)c2cc1OC	COc1cc(N=c2c(C#N)c[nH]c3cc(/C=C/CCN4CCOCC4)ccc23)c(Cl)cc1Cl	C(=Cc1ccc2c(=Nc3ccccc3)cc[nH]c2c1)CCN1CCOCC1||c1ccc(N=c2cc[nH]c3ccccc23)cc1
COc1cc2[nH]cc(C#N)c(=Nc3ccc(Cl)cc3Cl)c2cc1OC	COc1cc(N=c2c(C#N)c[nH]c3cc(OCCCN4CCOCC4)c(OC)cc23)c(Br)cc1Cl	c1ccc(N=c2cc[nH]c3cc(OCCCN4CCOCC4)ccc23)cc1||c1ccc(N=c2cc[nH]c3ccccc23)cc1
COc1cc2[nH]cc(C#N)c(=Nc3ccc(Cl)cc3Cl)c2cc1OC	COc1cc2c(=Nc3ccc(Cl)cc3Cl)c(C#N)c[nH]c2cc1OCCCN1CCC(O)CC1	c1ccc(N=c2cc[nH]c3cc(OCCCN4CCCCC4)ccc23)cc1||c1ccc(N=c2cc[nH]c3ccccc23)cc1
COc1cc2[nH]cc(C#N)c(=Nc3ccc(Cl)cc3Cl)c2cc1OC	COc1cc(N=c2c(C#N)c[nH]c3cc(OCCCN4CCOCC4)c(OC)cc23)c(Cl)cc1Cl	c1ccc(N=c2cc[nH]c3cc(OCCCN4CCOCC4)ccc23)cc1||c1ccc(N=c2cc[nH]c3ccccc23)cc1
COc1cc2[nH]cc(C#N)c(=Nc3ccc(Cl)cc3Cl)c2cc1OC	COc1cc(N=c2c(C#N)c[nH]c3cc(OCCCN4CCNCC4)c(OC)cc23)c(Cl)cc1Cl	c1ccc(N=c2cc[nH]c3cc(OCCCN4CCNCC4)ccc23)cc1||c1ccc(N=c2cc[nH]c3ccccc23)cc1
COc1cc2[nH]cc(C#N)c(=Nc3ccc(Cl)cc3Cl)c2cc1OC	COc1ccc(Cl)c(N=c2c(C#N)c[nH]c3cc(OCCCN4CCOCC4)c(OC)cc23)c1	c1ccc(N=c2cc[nH]c3cc(OCCCN4CCOCC4)ccc23)cc1||c1ccc(N=c2cc[nH]c3ccccc23)cc1
COc1cc2[nH]cc(C#N)c(=Nc3ccc(Cl)cc3Cl)c2cc1OC	COc1cc(N=c2c(C#N)c[nH]c3cc(-c4ccsc4CN4CCOCC4)ccc23)c(Cl)cc1Cl	c1ccc(N=c2cc[nH]c3cc(-c4ccsc4CN4CCOCC4)ccc23)cc1||c1ccc(N=c2cc[nH]c3ccccc23)cc1
COc1cc2[nH]cc(C#N)c(=Nc3ccc(Cl)cc3Cl)c2cc1OC	COc1cc(N=c2c(C#N)c[nH]c3cc(OCCCN4CCCCC4)c(OC)cc23)c(Cl)cc1Cl	c1ccc(N=c2cc[nH]c3cc(OCCCN4CCCCC4)ccc23)cc1||c1ccc(N=c2cc[nH]c3ccccc23)cc1
COc1cc2[nH]cc(C#N)c(=Nc3ccc(Cl)cc3Cl)c2cc1OC	CCOc1cc(N=c2c(C#N)c[nH]c3cc(OCC4CCN(C)CC4)c(OC)cc23)c(Cl)cc1Cl	c1ccc(N=c2cc[nH]c3cc(OCC4CCNCC4)ccc23)cc1||c1ccc(N=c2cc[nH]c3ccccc23)cc1
COc1cc2[nH]cc(C#N)c(=Nc3ccc(Cl)cc3Cl)c2cc1OC	COc1cc(N=c2c(C#N)c[nH]c3cc(OCCCCN4CCOCC4)c(OC)cc23)c(Cl)cc1Cl	c1ccc(N=c2cc[nH]c3cc(OCCCCN4CCOCC4)ccc23)cc1||c1ccc(N=c2cc[nH]c3ccccc23)cc1
COc1cc2[nH]cc(C#N)c(=Nc3ccc(Cl)cc3Cl)c2cc1OC	COc1cc(N=c2c(C#N)c[nH]c3cc(OCCCN4CCC(O)CC4)c(OC)cc23)c(Cl)cc1Cl	c1ccc(N=c2cc[nH]c3cc(OCCCN4CCCCC4)ccc23)cc1||c1ccc(N=c2cc[nH]c3ccccc23)cc1
COc1cc2[nH]cc(C#N)c(=Nc3ccc(Cl)cc3Cl)c2cc1OC	COc1cc(N=c2c(C#N)c[nH]c3cc(OCCCN4CCN(C)CC4)c(OC)cc23)c(Cl)cc1Cl	c1ccc(N=c2cc[nH]c3cc(OCCCN4CCNCC4)ccc23)cc1||c1ccc(N=c2cc[nH]c3ccccc23)cc1
COc1cc2[nH]cc(C#N)c(=Nc3ccc(Cl)cc3Cl)c2cc1OC	COc1cc(N=c2c(C#N)c[nH]c3cc(OCCCN4CCOCC4)c(OC)cc23)c(Cl)cc1C	c1ccc(N=c2cc[nH]c3cc(OCCCN4CCOCC4)ccc23)cc1||c1ccc(N=c2cc[nH]c3ccccc23)cc1
COc1cc2[nH]cc(C#N)c(=Nc3ccc(Cl)cc3Cl)c2cc1OC	COc1cc(N=c2c(C#N)c[nH]c3cc(OCCCN4CCOCC4)c(OC)cc23)c(C)cc1Cl	c1ccc(N=c2cc[nH]c3cc(OCCCN4CCOCC4)ccc23)cc1||c1ccc(N=c2cc[nH]c3ccccc23)cc1
COc1cc2[nH]cc(C#N)c(=Nc3ccc(Cl)cc3Cl)c2cc1OC	COc1cc(N=c2c(C#N)c[nH]c3cc(OCCCN(C)CCN(C)C)c(OC)cc23)c(Cl)cc1Cl	c1ccc(N=c2cc[nH]c3ccccc23)cc1||c1ccc(N=c2cc[nH]c3ccccc23)cc1
COc1cc2[nH]cc(C#N)c(=Nc3ccc(Cl)cc3Cl)c2cc1OC	COc1cc(N=c2c(C#N)c[nH]c3cc(C#Cc4cccc(CN(C)C)n4)ccc23)c(Cl)cc1Cl	C(#Cc1ccccn1)c1ccc2c(=Nc3ccccc3)cc[nH]c2c1||c1ccc(N=c2cc[nH]c3ccccc23)cc1
COc1cc2[nH]cc(C#N)c(=Nc3ccc(Cl)cc3Cl)c2cc1OC	COc1cc(N=c2c(C#N)c[nH]c3cc(C#Cc4ccc(CN(C)C)s4)c(OC)cc23)c(Cl)cc1Cl	C(#Cc1cccs1)c1ccc2c(=Nc3ccccc3)cc[nH]c2c1||c1ccc(N=c2cc[nH]c3ccccc23)cc1
COc1cc2[nH]cc(C#N)c(=Nc3ccc(Cl)cc3Cl)c2cc1OC	COc1cc(N=c2c(C#N)c[nH]c3cc(-c4cncc(CN5CCOCC5)c4)ccc23)c(Cl)cc1Cl	c1ccc(N=c2cc[nH]c3cc(-c4cncc(CN5CCOCC5)c4)ccc23)cc1||c1ccc(N=c2cc[nH]c3ccccc23)cc1
COc1cc2[nH]cc(C#N)c(=Nc3ccc(Cl)cc3Cl)c2cc1OC	COc1cc(N=c2c(C#N)c[nH]c3cc(-c4cccc(CN5CCOCC5)n4)ccc23)c(Cl)cc1Cl	c1ccc(N=c2cc[nH]c3cc(-c4cccc(CN5CCOCC5)n4)ccc23)cc1||c1ccc(N=c2cc[nH]c3ccccc23)cc1
COc1cc2[nH]cc(C#N)c(=Nc3ccc(Cl)cc3Cl)c2cc1OC	COc1cc(N=c2c(C#N)c[nH]c3cc(-c4ccc(CN5CCC(O)CC5)s4)ccc23)c(Cl)cc1Cl	c1ccc(N=c2cc[nH]c3cc(-c4ccc(CN5CCCCC5)s4)ccc23)cc1||c1ccc(N=c2cc[nH]c3ccccc23)cc1
COc1cc2[nH]cc(C#N)c(=Nc3ccc(Cl)cc3Cl)c2cc1OC	COc1cc(N=c2c(C#N)c[nH]c3cc(-c4csc(CN5CCC(O)CC5)c4)ccc23)c(Cl)cc1Cl	c1ccc(N=c2cc[nH]c3cc(-c4csc(CN5CCCCC5)c4)ccc23)cc1||c1ccc(N=c2cc[nH]c3ccccc23)cc1
COc1cc2[nH]cc(C#N)c(=Nc3ccc(Cl)cc3Cl)c2cc1OC	COc1cc(N=c2c(C#N)c[nH]c3cc(-c4coc(CN5CCN(C)CC5)c4)ccc23)c(Cl)cc1Cl	c1ccc(N=c2cc[nH]c3cc(-c4coc(CN5CCNCC5)c4)ccc23)cc1||c1ccc(N=c2cc[nH]c3ccccc23)cc1
COc1cc2[nH]cc(C#N)c(=Nc3ccc(Cl)cc3Cl)c2cc1OC	COc1cc(N=c2c(C#N)c[nH]c3cc(OCCCC4CCN(C)CC4)c(OC)cc23)c(Cl)cc1Cl	c1ccc(N=c2cc[nH]c3cc(OCCCC4CCNCC4)ccc23)cc1||c1ccc(N=c2cc[nH]c3ccccc23)cc1
COc1cc2[nH]cc(C#N)c(=Nc3ccc(Cl)cc3Cl)c2cc1OC	COc1cc(N=c2c(C#N)c[nH]c3cc(OCCCCCN4CCOCC4)c(OC)cc23)c(Cl)cc1Cl	c1ccc(N=c2cc[nH]c3cc(OCCCCCN4CCOCC4)ccc23)cc1||c1ccc(N=c2cc[nH]c3ccccc23)cc1
COc1cc2[nH]cc(C#N)c(=Nc3ccc(Cl)cc3Cl)c2cc1OC	COc1cc(N=c2c(C#N)c[nH]c3cc(OCCCN4CCCN(C)CC4)c(OC)cc23)c(Cl)cc1Cl	c1ccc(N=c2cc[nH]c3cc(OCCCN4CCCNCC4)ccc23)cc1||c1ccc(N=c2cc[nH]c3ccccc23)cc1
COc1cc2[nH]cc(C#N)c(=Nc3ccc(Cl)cc3Cl)c2cc1OC	CCN1CCN(CCCOc2cc3[nH]cc(C#N)c(=Nc4cc(OC)c(Cl)cc4Cl)c3cc2OC)CC1	c1ccc(N=c2cc[nH]c3cc(OCCCN4CCNCC4)ccc23)cc1||c1ccc(N=c2cc[nH]c3ccccc23)cc1
COc1cc2[nH]cc(C#N)c(=Nc3ccc(Cl)cc3Cl)c2cc1OC	COc1cc(N=c2c(C#N)c[nH]c3cc(OCCCNCCN4CCOCC4)c(OC)cc23)c(Cl)cc1Cl	c1ccc(N=c2cc[nH]c3cc(OCCCNCCN4CCOCC4)ccc23)cc1||c1ccc(N=c2cc[nH]c3ccccc23)cc1
COc1cc2[nH]cc(C#N)c(=Nc3ccc(Cl)cc3Cl)c2cc1OC	COc1cc(N=c2c(C#N)c[nH]c3cc(OCCCN4CCN(CCO)CC4)c(OC)cc23)c(Cl)cc1Cl	c1ccc(N=c2cc[nH]c3cc(OCCCN4CCNCC4)ccc23)cc1||c1ccc(N=c2cc[nH]c3ccccc23)cc1
COc1cc2[nH]cc(C#N)c(=Nc3ccc(Cl)cc3Cl)c2cc1OC	COc1cc(N=c2c(C#N)c[nH]c3cc(OCCCN4CCOCC4)c(OC)cc23)c(C)cc1C	c1ccc(N=c2cc[nH]c3cc(OCCCN4CCOCC4)ccc23)cc1||c1ccc(N=c2cc[nH]c3ccccc23)cc1
COc1cc2[nH]cc(C#N)c(=Nc3ccc(Cl)cc3Cl)c2cc1OC	COc1cc(N=c2c(C#N)c[nH]c3cc(C#Cc4cc(CN(C)C)ccn4)c(OC)cc23)c(Cl)cc1Cl	C(#Cc1ccccn1)c1ccc2c(=Nc3ccccc3)cc[nH]c2c1||c1ccc(N=c2cc[nH]c3ccccc23)cc1
COc1cc2[nH]cc(C#N)c(=Nc3ccc(Cl)cc3Cl)c2cc1OC	COc1cc(N=c2c(C#N)c[nH]c3cc(C#Cc4ncccc4CN(C)C)c(OC)cc23)c(Cl)cc1Cl	C(#Cc1ccccn1)c1ccc2c(=Nc3ccccc3)cc[nH]c2c1||c1ccc(N=c2cc[nH]c3ccccc23)cc1
COc1cc2[nH]cc(C#N)c(=Nc3ccc(Cl)cc3Cl)c2cc1OC	COc1cc(N=c2c(C#N)c[nH]c3cc(-c4ccccc4CN4CCOCC4)ccc23)c(Cl)cc1Cl	c1ccc(N=c2cc[nH]c3cc(-c4ccccc4CN4CCOCC4)ccc23)cc1||c1ccc(N=c2cc[nH]c3ccccc23)cc1
COc1cc2[nH]cc(C#N)c(=Nc3ccc(Cl)cc3Cl)c2cc1OC	COc1cc(N=c2c(C#N)c[nH]c3cc(-c4ccc(CN5CCOCC5)cc4)ccc23)c(Cl)cc1Cl	c1ccc(N=c2cc[nH]c3cc(-c4ccc(CN5CCOCC5)cc4)ccc23)cc1||c1ccc(N=c2cc[nH]c3ccccc23)cc1
COc1cc2[nH]cc(C#N)c(=Nc3ccc(Cl)cc3Cl)c2cc1OC	COc1cc(N=c2c(C#N)c[nH]c3cc4cc(OC)c(OCCN5CCOCC5)cc4cc23)c(Cl)cc1Cl	c1ccc(N=c2cc[nH]c3cc4ccc(OCCN5CCOCC5)cc4cc23)cc1||c1ccc(N=c2cc[nH]c3ccccc23)cc1
COc1cc2[nH]cc(C#N)c(=Nc3ccc(Cl)cc3Cl)c2cc1OC	COc1cc(N=c2c(C#N)c[nH]c3cc4cc(OCCN5CCOCC5)c(OC)cc4cc23)c(Cl)cc1Cl	c1ccc(N=c2cc[nH]c3cc4cc(OCCN5CCOCC5)ccc4cc23)cc1||c1ccc(N=c2cc[nH]c3ccccc23)cc1
COc1cc2[nH]cc(C#N)c(=Nc3ccc(Cl)cc3Cl)c2cc1OC	COc1cc(N=c2c(C#N)c[nH]c3ccc(-c4ccc(CN5CCN(C)CC5)cn4)cc23)c(Cl)cc1Cl	c1ccc(N=c2cc[nH]c3ccc(-c4ccc(CN5CCNCC5)cn4)cc23)cc1||c1ccc(N=c2cc[nH]c3ccccc23)cc1
COc1cc2[nH]cc(C#N)c(=Nc3ccc(Cl)cc3Cl)c2cc1OC	COc1cc(N=c2c(C#N)c[nH]c3cc4cc(OCCN5CCOCC5)c(OC)cc4cc23)c(Cl)cc1F	c1ccc(N=c2cc[nH]c3cc4cc(OCCN5CCOCC5)ccc4cc23)cc1||c1ccc(N=c2cc[nH]c3ccccc23)cc1
COc1cc2[nH]cc(C#N)c(=Nc3ccc(Cl)cc3Cl)c2cc1OC	COc1cc(N=c2c(C#N)c[nH]c3cc(-c4coc(CN5CCN(C)CC5)c4)c(OC)cc23)c(Cl)cc1Cl	c1ccc(N=c2cc[nH]c3cc(-c4coc(CN5CCNCC5)c4)ccc23)cc1||c1ccc(N=c2cc[nH]c3ccccc23)cc1
COc1cc2[nH]cc(C#N)c(=Nc3ccc(Cl)cc3Cl)c2cc1OC	COc1cc(N=c2c(C#N)c[nH]c3cc(OCCCN4C[C@@H](C)N(C)[C@@H](C)C4)c(OC)cc23)c(Cl)cc1Cl	c1ccc(N=c2cc[nH]c3cc(OCCCN4CCNCC4)ccc23)cc1||c1ccc(N=c2cc[nH]c3ccccc23)cc1
COc1cc2[nH]cc(C#N)c(=Nc3ccc(Cl)cc3Cl)c2cc1OC	CCCN1CCN(CCCOc2cc3[nH]cc(C#N)c(=Nc4cc(OC)c(Cl)cc4Cl)c3cc2OC)CC1	c1ccc(N=c2cc[nH]c3cc(OCCCN4CCNCC4)ccc23)cc1||c1ccc(N=c2cc[nH]c3ccccc23)cc1
COc1cc2[nH]cc(C#N)c(=Nc3ccc(Cl)cc3Cl)c2cc1OC	COc1cc(N=c2c(C#N)c[nH]c3cc4cc(OC)c(OCCN5CCC(O)CC5)cc4cc23)c(Cl)cc1Cl	c1ccc(N=c2cc[nH]c3cc4ccc(OCCN5CCCCC5)cc4cc23)cc1||c1ccc(N=c2cc[nH]c3ccccc23)cc1
COc1cc2[nH]cc(C#N)c(=Nc3ccc(Cl)cc3Cl)c2cc1OC	COc1cc(N=c2c(C#N)c[nH]c3cc4cc(OCCN5CCC(O)CC5)c(OC)cc4cc23)c(Cl)cc1Cl	c1ccc(N=c2cc[nH]c3cc4cc(OCCN5CCCCC5)ccc4cc23)cc1||c1ccc(N=c2cc[nH]c3ccccc23)cc1
COc1cc2[nH]cc(C#N)c(=Nc3ccc(Cl)cc3Cl)c2cc1OC	COc1cc(N=c2c(C#N)c[nH]c3cc4cc(OC)c(OCCN5CCN(C)CC5)cc4cc23)c(Cl)cc1Cl	c1ccc(N=c2cc[nH]c3cc4ccc(OCCN5CCNCC5)cc4cc23)cc1||c1ccc(N=c2cc[nH]c3ccccc23)cc1
COc1cc2[nH]cc(C#N)c(=Nc3ccc(Cl)cc3Cl)c2cc1OC	COc1cc(N=c2c(C#N)c[nH]c3cc4cc(OCCN5CCN(C)CC5)c(OC)cc4cc23)c(Cl)cc1Cl	c1ccc(N=c2cc[nH]c3cc4cc(OCCN5CCNCC5)ccc4cc23)cc1||c1ccc(N=c2cc[nH]c3ccccc23)cc1
COc1cc2[nH]cc(C#N)c(=Nc3ccc(Cl)cc3Cl)c2cc1OC	COc1cc(N=c2c(C#N)c[nH]c3cc4cc(OC)c(OCCN5CCOCC5)cc4cc23)c(Cl)cc1C	c1ccc(N=c2cc[nH]c3cc4ccc(OCCN5CCOCC5)cc4cc23)cc1||c1ccc(N=c2cc[nH]c3ccccc23)cc1
COc1cc2[nH]cc(C#N)c(=Nc3ccc(Cl)cc3Cl)c2cc1OC	COc1cc(N=c2c(C#N)c[nH]c3cc4cc(OCCN5CCOCC5)c(OC)cc4cc23)c(Cl)cc1C	c1ccc(N=c2cc[nH]c3cc4cc(OCCN5CCOCC5)ccc4cc23)cc1||c1ccc(N=c2cc[nH]c3ccccc23)cc1
COc1cc2[nH]cc(C#N)c(=Nc3ccc(Cl)cc3Cl)c2cc1OC	COc1cc(N=c2c(C#N)c[nH]c3cc4cc(OC)c(OCCN5CCOCC5)cc4cc23)c(C)cc1Cl	c1ccc(N=c2cc[nH]c3cc4ccc(OCCN5CCOCC5)cc4cc23)cc1||c1ccc(N=c2cc[nH]c3ccccc23)cc1
COc1cc2[nH]cc(C#N)c(=Nc3ccc(Cl)cc3Cl)c2cc1OC	COc1cc(N=c2c(C#N)c[nH]c3cc4cc(OCCN5CCOCC5)c(OC)cc4cc23)c(C)cc1Cl	c1ccc(N=c2cc[nH]c3cc4cc(OCCN5CCOCC5)ccc4cc23)cc1||c1ccc(N=c2cc[nH]c3ccccc23)cc1
COc1cc2[nH]cc(C#N)c(=Nc3ccc(Cl)cc3Cl)c2cc1OC	CCN1CCN(Cc2ccc(-c3ccc4c(=Nc5cc(OC)c(Cl)cc5Cl)c(C#N)c[nH]c4c3)cc2)CC1	c1ccc(N=c2cc[nH]c3cc(-c4ccc(CN5CCNCC5)cc4)ccc23)cc1||c1ccc(N=c2cc[nH]c3ccccc23)cc1
COc1cc2[nH]cc(C#N)c(=Nc3ccc(Cl)cc3Cl)c2cc1OC	COc1cc(N=c2c(C#N)c[nH]c3cc4cc(OCCN5CCC(O)CC5)c(OC)cc4cc23)c(Cl)cc1C	c1ccc(N=c2cc[nH]c3cc4cc(OCCN5CCCCC5)ccc4cc23)cc1||c1ccc(N=c2cc[nH]c3ccccc23)cc1
COc1cc2[nH]cc(C#N)c(=Nc3ccc(Cl)cc3Cl)c2cc1OC	COc1cc(N=c2c(C#N)c[nH]c3cc4cc(OC)c(OCCN5CCN(C)CC5)cc4cc23)c(C)cc1Cl	c1ccc(N=c2cc[nH]c3cc4ccc(OCCN5CCNCC5)cc4cc23)cc1||c1ccc(N=c2cc[nH]c3ccccc23)cc1
COc1cc2[nH]cc(C#N)c(=Nc3ccc(Cl)cc3Cl)c2cc1OC	COc1cc(N=c2c(C#N)c[nH]c3cc4cc(OCCN5CCN(C)CC5)c(OC)cc4cc23)c(C)cc1Cl	c1ccc(N=c2cc[nH]c3cc4cc(OCCN5CCNCC5)ccc4cc23)cc1||c1ccc(N=c2cc[nH]c3ccccc23)cc1
COc1cc2[nH]cc(C#N)c(=Nc3ccc(Cl)cc3Cl)c2cc1OC	COc1cc(N=c2c(C#N)c[nH]c3cc(C#Cc4ccc(-c5ccccc5)cc4)ccc23)c(Cl)cc1Cl	C(#Cc1ccc2c(=Nc3ccccc3)cc[nH]c2c1)c1ccc(-c2ccccc2)cc1||c1ccc(N=c2cc[nH]c3ccccc23)cc1
COc1cc2[nH]cc(C#N)c(=Nc3ccc(Cl)cc3Cl)c2cc1OC	COc1cc(N=c2c(C#N)c[nH]c3cc(/C=C/c4ccc(-c5ccccc5)cc4)ccc23)c(Cl)cc1Cl	C(=Cc1ccc2c(=Nc3ccccc3)cc[nH]c2c1)c1ccc(-c2ccccc2)cc1||c1ccc(N=c2cc[nH]c3ccccc23)cc1
COc1cc2[nH]cc(C#N)c(=Nc3ccc(Cl)cc3Cl)c2cc1OC	COc1cc(N=c2c(C#N)c[nH]c3cc(C#Cc4ccc(CN5CCN(C)CC5)cn4)c(OC)cc23)c(Cl)cc1Cl	C(#Cc1ccc(CN2CCNCC2)cn1)c1ccc2c(=Nc3ccccc3)cc[nH]c2c1||c1ccc(N=c2cc[nH]c3ccccc23)cc1
COc1cc2[nH]cc(C#N)c(=Nc3ccc(Cl)cc3Cl)c2cc1OC	CCN1CCN(CCc2ccc(-c3ccc4c(=Nc5cc(OC)c(Cl)cc5Cl)c(C#N)c[nH]c4c3)cc2)CC1	c1ccc(N=c2cc[nH]c3cc(-c4ccc(CCN5CCNCC5)cc4)ccc23)cc1||c1ccc(N=c2cc[nH]c3ccccc23)cc1
COc1cc2[nH]cc(C#N)c(=Nc3ccc(Cl)cc3Cl)c2cc1OC	COc1cc(N=c2c(C#N)c[nH]c3cc(-c4coc(CN5CCN(c6ccccc6)CC5)c4)c(OC)cc23)c(Cl)cc1Cl	c1ccc(N=c2cc[nH]c3cc(-c4coc(CN5CCN(c6ccccc6)CC5)c4)ccc23)cc1||c1ccc(N=c2cc[nH]c3ccccc23)cc1
COc1cc2[nH]cc(C#N)c(=Nc3ccc(Cl)cc3Cl)c2cc1OC	COc1cc(N=c2c(C#N)c[nH]c3cc(/C=C/CCCCCCCCCN4CCOCC4)c(OC)cc23)c(Cl)cc1Cl	C(=Cc1ccc2c(=Nc3ccccc3)cc[nH]c2c1)CCCCCCCCCN1CCOCC1||c1ccc(N=c2cc[nH]c3ccccc23)cc1
COc1cc2[nH]cc(C#N)c(=Nc3cc(Cl)cc(Cl)c3)c2cc1OC	COc1cc2[nH]cc(C#N)c(=Nc3ccc(Cl)cc3F)c2cc1OC	c1ccc(N=c2cc[nH]c3ccccc23)cc1||c1ccc(N=c2cc[nH]c3ccccc23)cc1
COc1cc2[nH]cc(C#N)c(=Nc3cc(Cl)cc(Cl)c3)c2cc1OC	COc1cc2[nH]cc(C#N)c(=Nc3ccc(Cl)cc3I)c2cc1OC	c1ccc(N=c2cc[nH]c3ccccc23)cc1||c1ccc(N=c2cc[nH]c3ccccc23)cc1
COc1cc2[nH]cc(C#N)c(=Nc3cc(Cl)cc(Cl)c3)c2cc1OC	COc1cc2[nH]cc(C#N)c(=Nc3ccc(I)cc3Cl)c2cc1OC	c1ccc(N=c2cc[nH]c3ccccc23)cc1||c1ccc(N=c2cc[nH]c3ccccc23)cc1
COc1cc2[nH]cc(C#N)c(=Nc3cc(Cl)cc(Cl)c3)c2cc1OC	COc1cc2[nH]cc(C#N)c(=Nc3ccccc3Cl)c2cc1OC	c1ccc(N=c2cc[nH]c3ccccc23)cc1||c1ccc(N=c2cc[nH]c3ccccc23)cc1
COc1cc2[nH]cc(C#N)c(=Nc3cc(Cl)cc(Cl)c3)c2cc1OC	COc1cc2ncc(C#N)c(Nc3ccc(Cl)cc3)c2cc1OC	c1ccc(N=c2cc[nH]c3ccccc23)cc1||c1ccc(Nc2ccnc3ccccc23)cc1
COc1cc2[nH]cc(C#N)c(=Nc3cc(Cl)cc(Cl)c3)c2cc1OC	COc1cc(N=c2cc[nH]c3cc(OC)c(OC)cc23)c(Cl)cc1Cl	c1ccc(N=c2cc[nH]c3ccccc23)cc1||c1ccc(N=c2cc[nH]c3ccccc23)cc1
COc1cc2[nH]cc(C#N)c(=Nc3cc(Cl)cc(Cl)c3)c2cc1OC	C=Cc1ccc2c(=Nc3cc(OC)c(Cl)cc3Cl)c(C#N)c[nH]c2c1	c1ccc(N=c2cc[nH]c3ccccc23)cc1||c1ccc(N=c2cc[nH]c3ccccc23)cc1
COc1cc2[nH]cc(C#N)c(=Nc3cc(Cl)cc(Cl)c3)c2cc1OC	COc1cc(N=c2c(C#N)c[nH]c3cc(OC)c(OC)cc23)c(Br)cc1Cl	c1ccc(N=c2cc[nH]c3ccccc23)cc1||c1ccc(N=c2cc[nH]c3ccccc23)cc1
COc1cc2[nH]cc(C#N)c(=Nc3cc(Cl)cc(Cl)c3)c2cc1OC	COc1cc(N=c2c(C#N)c[nH]c3cc(OC)c(OC)cc23)c(Cl)cc1Cl	c1ccc(N=c2cc[nH]c3ccccc23)cc1||c1ccc(N=c2cc[nH]c3ccccc23)cc1
COc1cc2[nH]cc(C#N)c(=Nc3cc(Cl)cc(Cl)c3)c2cc1OC	COc1cc(N=c2c(C#N)c[nH]c3cc(OC)c(OC)cc23)c(F)cc1Cl	c1ccc(N=c2cc[nH]c3ccccc23)cc1||c1ccc(N=c2cc[nH]c3ccccc23)cc1
COc1cc2[nH]cc(C#N)c(=Nc3cc(Cl)cc(Cl)c3)c2cc1OC	COc1ccc(Cl)c(N=c2c(C#N)c[nH]c3cc(OC)c(OC)cc23)c1	c1ccc(N=c2cc[nH]c3ccccc23)cc1||c1ccc(N=c2cc[nH]c3ccccc23)cc1
COc1cc2[nH]cc(C#N)c(=Nc3cc(Cl)cc(Cl)c3)c2cc1OC	CCOc1cc2[nH]cc(C#N)c(=Nc3ccc(Cl)cc3Cl)c2cc1OCC	c1ccc(N=c2cc[nH]c3ccccc23)cc1||c1ccc(N=c2cc[nH]c3ccccc23)cc1
COc1cc2[nH]cc(C#N)c(=Nc3cc(Cl)cc(Cl)c3)c2cc1OC	COCCOc1cc2[nH]cc(C#N)c(=Nc3ccc(Cl)cc3Cl)c2cc1OC	c1ccc(N=c2cc[nH]c3ccccc23)cc1||c1ccc(N=c2cc[nH]c3ccccc23)cc1
COc1cc2[nH]cc(C#N)c(=Nc3cc(Cl)cc(Cl)c3)c2cc1OC	COc1cc(N=c2c(C#N)c[nH]c3cc(OC)c(OC)cc23)c(Cl)cc1C	c1ccc(N=c2cc[nH]c3ccccc23)cc1||c1ccc(N=c2cc[nH]c3ccccc23)cc1
COc1cc2[nH]cc(C#N)c(=Nc3cc(Cl)cc(Cl)c3)c2cc1OC	COCCOc1cc2[nH]cc(C#N)c(=Nc3cc(OC)c(Cl)cc3Cl)c2cc1OC	c1ccc(N=c2cc[nH]c3ccccc23)cc1||c1ccc(N=c2cc[nH]c3ccccc23)cc1
COc1cc2[nH]cc(C#N)c(=Nc3cc(Cl)cc(Cl)c3)c2cc1OC	COc1cc(N=c2c(C#N)c[nH]c3cc(OC)c(OC)cc23)c(C)cc1C	c1ccc(N=c2cc[nH]c3ccccc23)cc1||c1ccc(N=c2cc[nH]c3ccccc23)cc1
COc1cc2[nH]cc(C#N)c(=Nc3cc(Cl)cc(Cl)c3)c2cc1OC	COc1cc2[nH]cc(C#N)c(=Nc3cc(OC)c(OC)c(OC)c3)c2cc1OC	c1ccc(N=c2cc[nH]c3ccccc23)cc1||c1ccc(N=c2cc[nH]c3ccccc23)cc1
COc1cc2[nH]cc(C#N)c(=Nc3cc(Cl)cc(Cl)c3)c2cc1OC	COc1cc(N=c2c(C#N)c[nH]c3cc(/C=C/n4ccnc4)ccc23)c(Cl)cc1Cl	C(=Cn1ccnc1)c1ccc2c(=Nc3ccccc3)cc[nH]c2c1||c1ccc(N=c2cc[nH]c3ccccc23)cc1
COc1cc2[nH]cc(C#N)c(=Nc3cc(Cl)cc(Cl)c3)c2cc1OC	COCCOc1cc2[nH]cc(C#N)c(=Nc3ccc(Cl)cc3Cl)c2cc1OCCOC	c1ccc(N=c2cc[nH]c3ccccc23)cc1||c1ccc(N=c2cc[nH]c3ccccc23)cc1
COc1cc2[nH]cc(C#N)c(=Nc3cc(Cl)cc(Cl)c3)c2cc1OC	CCOc1c(OC)cc(N=c2c(C#N)c[nH]c3cc(OC)c(OC)cc23)cc1OC	c1ccc(N=c2cc[nH]c3ccccc23)cc1||c1ccc(N=c2cc[nH]c3ccccc23)cc1
COc1cc2[nH]cc(C#N)c(=Nc3cc(Cl)cc(Cl)c3)c2cc1OC	COc1cc(N=c2c(C#N)c[nH]c3cc(/C=C/c4cnccn4)ccc23)c(Cl)cc1Cl	C(=Cc1cnccn1)c1ccc2c(=Nc3ccccc3)cc[nH]c2c1||c1ccc(N=c2cc[nH]c3ccccc23)cc1
COc1cc2[nH]cc(C#N)c(=Nc3cc(Cl)cc(Cl)c3)c2cc1OC	COc1cc(N=c2c(C#N)c[nH]c3cc(/C=C/n4ccnc4)c(OC)cc23)c(Cl)cc1Cl	C(=Cn1ccnc1)c1ccc2c(=Nc3ccccc3)cc[nH]c2c1||c1ccc(N=c2cc[nH]c3ccccc23)cc1
COc1cc2[nH]cc(C#N)c(=Nc3cc(Cl)cc(Cl)c3)c2cc1OC	COc1cc(N=c2c(C#N)c[nH]c3cc(OCCCn4ccnn4)c(OC)cc23)c(Cl)cc1Cl	c1ccc(N=c2cc[nH]c3cc(OCCCn4ccnn4)ccc23)cc1||c1ccc(N=c2cc[nH]c3ccccc23)cc1
COc1cc2[nH]cc(C#N)c(=Nc3cc(Cl)cc(Cl)c3)c2cc1OC	COc1cc(N=c2c(C#N)c[nH]c3cc(OCCCn4nccn4)c(OC)cc23)c(Cl)cc1Cl	c1ccc(N=c2cc[nH]c3cc(OCCCn4nccn4)ccc23)cc1||c1ccc(N=c2cc[nH]c3ccccc23)cc1
COc1cc2[nH]cc(C#N)c(=Nc3cc(Cl)cc(Cl)c3)c2cc1OC	COCCOc1cc2[nH]cc(C#N)c(=Nc3cc(OC)c(Cl)cc3Cl)c2cc1OCCOC	c1ccc(N=c2cc[nH]c3ccccc23)cc1||c1ccc(N=c2cc[nH]c3ccccc23)cc1
COc1cc2[nH]cc(C#N)c(=Nc3cc(Cl)cc(Cl)c3)c2cc1OC	COCCOc1cc2[nH]cc(C#N)c(=Nc3cc(OC)c(OC)c(OC)c3)c2cc1OC	c1ccc(N=c2cc[nH]c3ccccc23)cc1||c1ccc(N=c2cc[nH]c3ccccc23)cc1
COc1cc2[nH]cc(C#N)c(=Nc3cc(Cl)cc(Cl)c3)c2cc1OC	COc1cc(N=c2c(C#N)c[nH]c3cc(C#Cc4cccnc4)ccc23)c(Cl)cc1Cl	C(#Cc1ccc2c(=Nc3ccccc3)cc[nH]c2c1)c1cccnc1||c1ccc(N=c2cc[nH]c3ccccc23)cc1
COc1cc2[nH]cc(C#N)c(=Nc3cc(Cl)cc(Cl)c3)c2cc1OC	COc1cc(N=c2c(C#N)c[nH]c3cc(C#Cc4ccncc4)ccc23)c(Cl)cc1Cl	C(#Cc1ccc2c(=Nc3ccccc3)cc[nH]c2c1)c1ccncc1||c1ccc(N=c2cc[nH]c3ccccc23)cc1
COc1cc2[nH]cc(C#N)c(=Nc3cc(Cl)cc(Cl)c3)c2cc1OC	COc1cc(N=c2c(C#N)c[nH]c3cc(/C=C/c4cccnc4)ccc23)c(Cl)cc1Cl	C(=Cc1ccc2c(=Nc3ccccc3)cc[nH]c2c1)c1cccnc1||c1ccc(N=c2cc[nH]c3ccccc23)cc1
COc1cc2[nH]cc(C#N)c(=Nc3cc(Cl)cc(Cl)c3)c2cc1OC	COc1cc(N=c2c(C#N)c[nH]c3cc(/C=C/c4ccccn4)ccc23)c(Cl)cc1Cl	C(=Cc1ccccn1)c1ccc2c(=Nc3ccccc3)cc[nH]c2c1||c1ccc(N=c2cc[nH]c3ccccc23)cc1
COc1cc2[nH]cc(C#N)c(=Nc3cc(Cl)cc(Cl)c3)c2cc1OC	COc1cc(N=c2c(C#N)c[nH]c3cc(/C=C/c4ccncc4)ccc23)c(Cl)cc1Cl	C(=Cc1ccc2c(=Nc3ccccc3)cc[nH]c2c1)c1ccncc1||c1ccc(N=c2cc[nH]c3ccccc23)cc1
COc1cc2[nH]cc(C#N)c(=Nc3cc(Cl)cc(Cl)c3)c2cc1OC	COc1cc(N=c2c(C#N)c[nH]c3cc(/C=C/c4cc[n+]([O-])cc4)ccc23)c(Cl)cc1Cl	C(=Cc1ccc2c(=Nc3ccccc3)cc[nH]c2c1)c1cc[nH+]cc1||c1ccc(N=c2cc[nH]c3ccccc23)cc1
COc1cc2[nH]cc(C#N)c(=Nc3cc(Cl)cc(Cl)c3)c2cc1OC	COc1cc(N=c2c(C#N)c[nH]c3cc(/C=C/c4cnccn4)c(OC)cc23)c(Cl)cc1Cl	C(=Cc1cnccn1)c1ccc2c(=Nc3ccccc3)cc[nH]c2c1||c1ccc(N=c2cc[nH]c3ccccc23)cc1
COc1cc2[nH]cc(C#N)c(=Nc3cc(Cl)cc(Cl)c3)c2cc1OC	COc1ccc(Cl)c(N=c2c(C#N)c[nH]c3cc(/C=C/c4ccncc4)ccc23)c1	C(=Cc1ccc2c(=Nc3ccccc3)cc[nH]c2c1)c1ccncc1||c1ccc(N=c2cc[nH]c3ccccc23)cc1
COc1cc2[nH]cc(C#N)c(=Nc3cc(Cl)cc(Cl)c3)c2cc1OC	COc1cc(N=c2c(C#N)c[nH]c3cc(OCCCn4ccnc4)c(OC)cc23)c(Cl)cc1Cl	c1ccc(N=c2cc[nH]c3cc(OCCCn4ccnc4)ccc23)cc1||c1ccc(N=c2cc[nH]c3ccccc23)cc1
COc1cc2[nH]cc(C#N)c(=Nc3cc(Cl)cc(Cl)c3)c2cc1OC	COc1cc(N=c2c(C#N)c[nH]c3cc(C#CCCN(C)C)c(OC)cc23)c(Cl)cc1Cl	c1ccc(N=c2cc[nH]c3ccccc23)cc1||c1ccc(N=c2cc[nH]c3ccccc23)cc1
COc1cc2[nH]cc(C#N)c(=Nc3cc(Cl)cc(Cl)c3)c2cc1OC	COc1cc(N=c2c(C#N)c[nH]c3cc(/C=C/CCN(C)C)c(OC)cc23)c(Cl)cc1Cl	c1ccc(N=c2cc[nH]c3ccccc23)cc1||c1ccc(N=c2cc[nH]c3ccccc23)cc1
COc1cc2[nH]cc(C#N)c(=Nc3cc(Cl)cc(Cl)c3)c2cc1OC	COc1cc2c(=Nc3ccc(Cl)cc3Cl)c(C#N)c[nH]c2cc1OCC1CCN(C)CC1	c1ccc(N=c2cc[nH]c3cc(OCC4CCNCC4)ccc23)cc1||c1ccc(N=c2cc[nH]c3ccccc23)cc1
COc1cc2[nH]cc(C#N)c(=Nc3cc(Cl)cc(Cl)c3)c2cc1OC	COc1cc2c(=Nc3ccc(Cl)cc3Cl)c(C#N)c[nH]c2cc1OCCCN1CCOCC1	c1ccc(N=c2cc[nH]c3cc(OCCCN4CCOCC4)ccc23)cc1||c1ccc(N=c2cc[nH]c3ccccc23)cc1
COc1cc2[nH]cc(C#N)c(=Nc3cc(Cl)cc(Cl)c3)c2cc1OC	COc1cc(N=c2c(C#N)c[nH]c3cc(OCCN4CCOCC4)c(OC)cc23)c(Cl)cc1Cl	c1ccc(N=c2cc[nH]c3cc(OCCN4CCOCC4)ccc23)cc1||c1ccc(N=c2cc[nH]c3ccccc23)cc1
COc1cc2[nH]cc(C#N)c(=Nc3cc(Cl)cc(Cl)c3)c2cc1OC	COc1cc(N=c2c(C#N)c[nH]c3cc(C#Cc4cccnc4)c(OC)cc23)c(Cl)cc1Cl	C(#Cc1ccc2c(=Nc3ccccc3)cc[nH]c2c1)c1cccnc1||c1ccc(N=c2cc[nH]c3ccccc23)cc1
COc1cc2[nH]cc(C#N)c(=Nc3cc(Cl)cc(Cl)c3)c2cc1OC	COc1cc(N=c2c(C#N)c[nH]c3cc(/C=C/c4ccncc4)c(OC)cc23)c(Cl)cc1Cl	C(=Cc1ccc2c(=Nc3ccccc3)cc[nH]c2c1)c1ccncc1||c1ccc(N=c2cc[nH]c3ccccc23)cc1
COc1cc2[nH]cc(C#N)c(=Nc3cc(Cl)cc(Cl)c3)c2cc1OC	COc1cc(N=c2c(C#N)c[nH]c3cc(/C=C/c4cccnc4)c(OC)cc23)c(Cl)cc1Cl	C(=Cc1ccc2c(=Nc3ccccc3)cc[nH]c2c1)c1cccnc1||c1ccc(N=c2cc[nH]c3ccccc23)cc1
COc1cc2[nH]cc(C#N)c(=Nc3cc(Cl)cc(Cl)c3)c2cc1OC	COc1cc(N=c2c(C#N)c[nH]c3cc(/C=C/c4cc[n+]([O-])cc4)c(OC)cc23)c(Cl)cc1Cl	C(=Cc1ccc2c(=Nc3ccccc3)cc[nH]c2c1)c1cc[nH+]cc1||c1ccc(N=c2cc[nH]c3ccccc23)cc1
COc1cc2[nH]cc(C#N)c(=Nc3cc(Cl)cc(Cl)c3)c2cc1OC	COc1ccc(Cl)c(N=c2c(C#N)c[nH]c3cc(/C=C/c4ccncc4)c(OC)cc23)c1	C(=Cc1ccc2c(=Nc3ccccc3)cc[nH]c2c1)c1ccncc1||c1ccc(N=c2cc[nH]c3ccccc23)cc1
COc1cc2[nH]cc(C#N)c(=Nc3cc(Cl)cc(Cl)c3)c2cc1OC	COc1cc(N=c2c(C#N)c[nH]c3cc(-c4coc(CN(C)C)c4)c(OC)cc23)c(Cl)cc1Cl	c1ccc(N=c2cc[nH]c3cc(-c4ccoc4)ccc23)cc1||c1ccc(N=c2cc[nH]c3ccccc23)cc1
COc1cc2[nH]cc(C#N)c(=Nc3cc(Cl)cc(Cl)c3)c2cc1OC	COc1cc(N=c2c(C#N)c[nH]c3cc(OCCCN4CCOCC4)c(OC)cc23)c(Br)cc1Cl	c1ccc(N=c2cc[nH]c3cc(OCCCN4CCOCC4)ccc23)cc1||c1ccc(N=c2cc[nH]c3ccccc23)cc1
COc1cc2[nH]cc(C#N)c(=Nc3cc(Cl)cc(Cl)c3)c2cc1OC	COc1cc(N=c2c(C#N)c[nH]c3cc(OCC4CCN(C)CC4)c(OC)cc23)c(Cl)cc1Cl	c1ccc(N=c2cc[nH]c3cc(OCC4CCNCC4)ccc23)cc1||c1ccc(N=c2cc[nH]c3ccccc23)cc1
COc1cc2[nH]cc(C#N)c(=Nc3cc(Cl)cc(Cl)c3)c2cc1OC	COc1cc(N=c2c(C#N)c[nH]c3cc(OCC4CCCN(C)C4)c(OC)cc23)c(Cl)cc1Cl	c1ccc(N=c2cc[nH]c3cc(OCC4CCCNC4)ccc23)cc1||c1ccc(N=c2cc[nH]c3ccccc23)cc1
COc1cc2[nH]cc(C#N)c(=Nc3cc(Cl)cc(Cl)c3)c2cc1OC	COc1cc(N=c2c(C#N)c[nH]c3cc(OCC4CCCCN4C)c(OC)cc23)c(Cl)cc1Cl	c1ccc(N=c2cc[nH]c3cc(OCC4CCCCN4)ccc23)cc1||c1ccc(N=c2cc[nH]c3ccccc23)cc1
COc1cc2[nH]cc(C#N)c(=Nc3cc(Cl)cc(Cl)c3)c2cc1OC	COc1cc2c(=Nc3ccc(Cl)cc3Cl)c(C#N)c[nH]c2cc1OCCCN1CCC(O)CC1	c1ccc(N=c2cc[nH]c3cc(OCCCN4CCCCC4)ccc23)cc1||c1ccc(N=c2cc[nH]c3ccccc23)cc1
COc1cc2[nH]cc(C#N)c(=Nc3cc(Cl)cc(Cl)c3)c2cc1OC	COc1cc(N=c2c(C#N)c[nH]c3cc(OC)c(OCCCN4CCOCC4)cc23)c(Cl)cc1Cl	c1ccc(N=c2cc[nH]c3ccc(OCCCN4CCOCC4)cc23)cc1||c1ccc(N=c2cc[nH]c3ccccc23)cc1
COc1cc2[nH]cc(C#N)c(=Nc3cc(Cl)cc(Cl)c3)c2cc1OC	COc1cc(N=c2c(C#N)c[nH]c3cc(OCCCN4CCOCC4)c(OC)cc23)c(Cl)cc1Cl	c1ccc(N=c2cc[nH]c3cc(OCCCN4CCOCC4)ccc23)cc1||c1ccc(N=c2cc[nH]c3ccccc23)cc1
COc1cc2[nH]cc(C#N)c(=Nc3cc(Cl)cc(Cl)c3)c2cc1OC	COc1cc2c(=Nc3ccc(Cl)cc3Cl)c(C#N)c[nH]c2cc1OCCCN1CCN(C)CC1	c1ccc(N=c2cc[nH]c3cc(OCCCN4CCNCC4)ccc23)cc1||c1ccc(N=c2cc[nH]c3ccccc23)cc1
COc1cc2[nH]cc(C#N)c(=Nc3cc(Cl)cc(Cl)c3)c2cc1OC	COc1cc(N=c2c(C#N)c[nH]c3cc(OCCCN4CCNCC4)c(OC)cc23)c(Cl)cc1Cl	c1ccc(N=c2cc[nH]c3cc(OCCCN4CCNCC4)ccc23)cc1||c1ccc(N=c2cc[nH]c3ccccc23)cc1
COc1cc2[nH]cc(C#N)c(=Nc3cc(Cl)cc(Cl)c3)c2cc1OC	COc1ccc(Cl)c(N=c2c(C#N)c[nH]c3cc(OCC4CCN(C)CC4)c(OC)cc23)c1	c1ccc(N=c2cc[nH]c3cc(OCC4CCNCC4)ccc23)cc1||c1ccc(N=c2cc[nH]c3ccccc23)cc1
COc1cc2[nH]cc(C#N)c(=Nc3cc(Cl)cc(Cl)c3)c2cc1OC	COc1ccc(Cl)c(N=c2c(C#N)c[nH]c3cc(OCCCN4CCOCC4)c(OC)cc23)c1	c1ccc(N=c2cc[nH]c3cc(OCCCN4CCOCC4)ccc23)cc1||c1ccc(N=c2cc[nH]c3ccccc23)cc1
COc1cc2[nH]cc(C#N)c(=Nc3cc(Cl)cc(Cl)c3)c2cc1OC	COc1cc2c(=Nc3ccc4[nH]c(=N)sc4c3)c(C#N)c[nH]c2cc1OCCCN1CCNCC1	N=c1[nH]c2ccc(N=c3cc[nH]c4cc(OCCCN5CCNCC5)ccc34)cc2s1||c1ccc(N=c2cc[nH]c3ccccc23)cc1
COc1cc2[nH]cc(C#N)c(=Nc3cc(Cl)cc(Cl)c3)c2cc1OC	COCCOc1cc2[nH]cc(C#N)c(=Nc3cc(OC)c(OC)c(OC)c3)c2cc1OCCOC	c1ccc(N=c2cc[nH]c3ccccc23)cc1||c1ccc(N=c2cc[nH]c3ccccc23)cc1
COc1cc2[nH]cc(C#N)c(=Nc3cc(Cl)cc(Cl)c3)c2cc1OC	COc1cc(N=c2c(C#N)c[nH]c3cc(C#Cc4ccccc4)c(OC)cc23)c(Cl)cc1Cl	C(#Cc1ccc2c(=Nc3ccccc3)cc[nH]c2c1)c1ccccc1||c1ccc(N=c2cc[nH]c3ccccc23)cc1
COc1cc2[nH]cc(C#N)c(=Nc3cc(Cl)cc(Cl)c3)c2cc1OC	COc1cc(N=c2c(C#N)c[nH]c3cc(/C=C/c4ccccc4)c(OC)cc23)c(Cl)cc1Cl	C(=Cc1ccc2c(=Nc3ccccc3)cc[nH]c2c1)c1ccccc1||c1ccc(N=c2cc[nH]c3ccccc23)cc1
COc1cc2[nH]cc(C#N)c(=Nc3cc(Cl)cc(Cl)c3)c2cc1OC	COc1cc(N=c2c(C#N)c[nH]c3cc(C#CCCN4CCOCC4)c(OC)cc23)c(Cl)cc1Cl	C(#Cc1ccc2c(=Nc3ccccc3)cc[nH]c2c1)CCN1CCOCC1||c1ccc(N=c2cc[nH]c3ccccc23)cc1
COc1cc2[nH]cc(C#N)c(=Nc3cc(Cl)cc(Cl)c3)c2cc1OC	COc1cc2c(=Nc3ccc(Cl)cc3Cl)c(C#N)c[nH]c2cc1C#CCCN1CCN(C)CC1	C(#Cc1ccc2c(=Nc3ccccc3)cc[nH]c2c1)CCN1CCNCC1||c1ccc(N=c2cc[nH]c3ccccc23)cc1
COc1cc2[nH]cc(C#N)c(=Nc3cc(Cl)cc(Cl)c3)c2cc1OC	COc1cc(N=c2c(C#N)c[nH]c3cc(C#CCCN4CCN(C)CC4)ccc23)c(Cl)cc1Cl	C(#Cc1ccc2c(=Nc3ccccc3)cc[nH]c2c1)CCN1CCNCC1||c1ccc(N=c2cc[nH]c3ccccc23)cc1
COc1cc2[nH]cc(C#N)c(=Nc3cc(Cl)cc(Cl)c3)c2cc1OC	COc1cc(N=c2c(C#N)c[nH]c3cc(C#CCN4CCN(C)CC4)c(OC)cc23)c(Cl)cc1Cl	C(#Cc1ccc2c(=Nc3ccccc3)cc[nH]c2c1)CN1CCNCC1||c1ccc(N=c2cc[nH]c3ccccc23)cc1
COc1cc2[nH]cc(C#N)c(=Nc3cc(Cl)cc(Cl)c3)c2cc1OC	COc1cc(N=c2c(C#N)c[nH]c3cc(C#CCCN4CCNCC4)c(OC)cc23)c(Cl)cc1Cl	C(#Cc1ccc2c(=Nc3ccccc3)cc[nH]c2c1)CCN1CCNCC1||c1ccc(N=c2cc[nH]c3ccccc23)cc1
COc1cc2[nH]cc(C#N)c(=Nc3cc(Cl)cc(Cl)c3)c2cc1OC	COc1cc(N=c2c(C#N)c[nH]c3cc(OCCC4CCN(C)CC4)c(OC)cc23)c(Cl)cc1Cl	c1ccc(N=c2cc[nH]c3cc(OCCC4CCNCC4)ccc23)cc1||c1ccc(N=c2cc[nH]c3ccccc23)cc1
COc1cc2[nH]cc(C#N)c(=Nc3cc(Cl)cc(Cl)c3)c2cc1OC	COc1cc(N=c2c(C#N)c[nH]c3cc(OCCCN4CCCCC4)c(OC)cc23)c(Cl)cc1Cl	c1ccc(N=c2cc[nH]c3cc(OCCCN4CCCCC4)ccc23)cc1||c1ccc(N=c2cc[nH]c3ccccc23)cc1
COc1cc2[nH]cc(C#N)c(=Nc3cc(Cl)cc(Cl)c3)c2cc1OC	COc1cc(N=c2c(C#N)c[nH]c3cc(OCCCCN4CCOCC4)c(OC)cc23)c(Cl)cc1Cl	c1ccc(N=c2cc[nH]c3cc(OCCCCN4CCOCC4)ccc23)cc1||c1ccc(N=c2cc[nH]c3ccccc23)cc1
COc1cc2[nH]cc(C#N)c(=Nc3cc(Cl)cc(Cl)c3)c2cc1OC	COc1cc(N=c2c(C#N)c[nH]c3cc(OCCCN4CCC(O)CC4)c(OC)cc23)c(Cl)cc1Cl	c1ccc(N=c2cc[nH]c3cc(OCCCN4CCCCC4)ccc23)cc1||c1ccc(N=c2cc[nH]c3ccccc23)cc1
COc1cc2[nH]cc(C#N)c(=Nc3cc(Cl)cc(Cl)c3)c2cc1OC	COc1cc(N=c2c(C#N)c[nH]c3cc(OCCCN4CCN(C)CC4)c(OC)cc23)c(Cl)cc1Cl	c1ccc(N=c2cc[nH]c3cc(OCCCN4CCNCC4)ccc23)cc1||c1ccc(N=c2cc[nH]c3ccccc23)cc1
COc1cc2[nH]cc(C#N)c(=Nc3cc(Cl)cc(Cl)c3)c2cc1OC	COc1cc(N=c2c(C#N)c[nH]c3cc(OCCCN4CCOCC4)c(OC)cc23)c(Cl)cc1C	c1ccc(N=c2cc[nH]c3cc(OCCCN4CCOCC4)ccc23)cc1||c1ccc(N=c2cc[nH]c3ccccc23)cc1
COc1cc2[nH]cc(C#N)c(=Nc3cc(Cl)cc(Cl)c3)c2cc1OC	COc1cc(N=c2c(C#N)c[nH]c3cc(OCCCN4CCOCC4)c(OC)cc23)c(C)cc1Cl	c1ccc(N=c2cc[nH]c3cc(OCCCN4CCOCC4)ccc23)cc1||c1ccc(N=c2cc[nH]c3ccccc23)cc1
COc1cc2[nH]cc(C#N)c(=Nc3cc(Cl)cc(Cl)c3)c2cc1OC	COc1cc2c(=Nc3ccc(C)cc3C)c(C#N)c[nH]c2cc1OCC1CCN(C)CC1	c1ccc(N=c2cc[nH]c3cc(OCC4CCNCC4)ccc23)cc1||c1ccc(N=c2cc[nH]c3ccccc23)cc1
COc1cc2[nH]cc(C#N)c(=Nc3cc(Cl)cc(Cl)c3)c2cc1OC	COc1ccc(C)c(N=c2c(C#N)c[nH]c3cc(OCC4CCN(C)CC4)c(OC)cc23)c1	c1ccc(N=c2cc[nH]c3cc(OCC4CCNCC4)ccc23)cc1||c1ccc(N=c2cc[nH]c3ccccc23)cc1
COc1cc2[nH]cc(C#N)c(=Nc3cc(Cl)cc(Cl)c3)c2cc1OC	COc1cc(N=c2c(C#N)c[nH]c3cc(OCCCN(C)CCN(C)C)c(OC)cc23)c(Cl)cc1Cl	c1ccc(N=c2cc[nH]c3ccccc23)cc1||c1ccc(N=c2cc[nH]c3ccccc23)cc1
COc1cc2[nH]cc(C#N)c(=Nc3cc(Cl)cc(Cl)c3)c2cc1OC	COc1cc2c(=Nc3cc(OC)c(OC)c(OC)c3)c(C#N)c[nH]c2cc1C#Cc1cccnc1	C(#Cc1ccc2c(=Nc3ccccc3)cc[nH]c2c1)c1cccnc1||c1ccc(N=c2cc[nH]c3ccccc23)cc1
COc1cc2[nH]cc(C#N)c(=Nc3cc(Cl)cc(Cl)c3)c2cc1OC	COc1cc(N=c2c(C#N)c[nH]c3cc(-c4ccc(CN5CCC(O)CC5)s4)ccc23)c(Cl)cc1Cl	c1ccc(N=c2cc[nH]c3cc(-c4ccc(CN5CCCCC5)s4)ccc23)cc1||c1ccc(N=c2cc[nH]c3ccccc23)cc1
COc1cc2[nH]cc(C#N)c(=Nc3cc(Cl)cc(Cl)c3)c2cc1OC	COc1cc(N=c2c(C#N)c[nH]c3cc(-c4csc(CN5CCC(O)CC5)c4)ccc23)c(Cl)cc1Cl	c1ccc(N=c2cc[nH]c3cc(-c4csc(CN5CCCCC5)c4)ccc23)cc1||c1ccc(N=c2cc[nH]c3ccccc23)cc1
COc1cc2[nH]cc(C#N)c(=Nc3cc(Cl)cc(Cl)c3)c2cc1OC	COc1cc(N=c2c(C#N)c[nH]c3cc(-c4ccc(CN5CCCCC5)s4)ccc23)c(Cl)cc1Cl	c1ccc(N=c2cc[nH]c3cc(-c4ccc(CN5CCCCC5)s4)ccc23)cc1||c1ccc(N=c2cc[nH]c3ccccc23)cc1
COc1cc2[nH]cc(C#N)c(=Nc3cc(Cl)cc(Cl)c3)c2cc1OC	COc1cc(N=c2c(C#N)c[nH]c3cc(-c4coc(CN5CCN(C)CC5)c4)ccc23)c(Cl)cc1Cl	c1ccc(N=c2cc[nH]c3cc(-c4coc(CN5CCNCC5)c4)ccc23)cc1||c1ccc(N=c2cc[nH]c3ccccc23)cc1
COc1cc2[nH]cc(C#N)c(=Nc3cc(Cl)cc(Cl)c3)c2cc1OC	COc1cc(N=c2c(C#N)c[nH]c3ccc(-c4coc(CN5CCN(C)CC5)c4)cc23)c(Cl)cc1Cl	c1ccc(N=c2cc[nH]c3ccc(-c4coc(CN5CCNCC5)c4)cc23)cc1||c1ccc(N=c2cc[nH]c3ccccc23)cc1
COc1cc2[nH]cc(C#N)c(=Nc3cc(Cl)cc(Cl)c3)c2cc1OC	COc1cc(N=c2c(C#N)c[nH]c3cc(-c4ccc(CN5CCN(C)CC5)o4)ccc23)c(Cl)cc1Cl	c1ccc(N=c2cc[nH]c3cc(-c4ccc(CN5CCNCC5)o4)ccc23)cc1||c1ccc(N=c2cc[nH]c3ccccc23)cc1
COc1cc2[nH]cc(C#N)c(=Nc3cc(Cl)cc(Cl)c3)c2cc1OC	COc1cc(N=c2c(C#N)c[nH]c3cc(-c4csc(CN5CCN(C)CC5)c4)ccc23)c(Cl)cc1Cl	c1ccc(N=c2cc[nH]c3cc(-c4csc(CN5CCNCC5)c4)ccc23)cc1||c1ccc(N=c2cc[nH]c3ccccc23)cc1
COc1cc2[nH]cc(C#N)c(=Nc3cc(Cl)cc(Cl)c3)c2cc1OC	COc1cc(N=c2c(C#N)c[nH]c3cc(-c4ccc(CN5CCN(C)CC5)s4)ccc23)c(Cl)cc1Cl	c1ccc(N=c2cc[nH]c3cc(-c4ccc(CN5CCNCC5)s4)ccc23)cc1||c1ccc(N=c2cc[nH]c3ccccc23)cc1
COc1cc2[nH]cc(C#N)c(=Nc3cc(Cl)cc(Cl)c3)c2cc1OC	COc1cc(N=c2c(C#N)c[nH]c3cc(C#CCCN4CCN(C)CC4)c(OC)cc23)c(Cl)cc1Cl	C(#Cc1ccc2c(=Nc3ccccc3)cc[nH]c2c1)CCN1CCNCC1||c1ccc(N=c2cc[nH]c3ccccc23)cc1
COc1cc2[nH]cc(C#N)c(=Nc3cc(Cl)cc(Cl)c3)c2cc1OC	COc1cc(N=c2c(C#N)c[nH]c3cc(/C=C/CCN4CCCCC4)c(OC)cc23)c(Cl)cc1Cl	C(=Cc1ccc2c(=Nc3ccccc3)cc[nH]c2c1)CCN1CCCCC1||c1ccc(N=c2cc[nH]c3ccccc23)cc1
COc1cc2[nH]cc(C#N)c(=Nc3cc(Cl)cc(Cl)c3)c2cc1OC	COc1cc(N=c2c(C#N)c[nH]c3cc(/C=C/CCN4CCN(C)CC4)c(OC)cc23)c(Cl)cc1Cl	C(=Cc1ccc2c(=Nc3ccccc3)cc[nH]c2c1)CCN1CCNCC1||c1ccc(N=c2cc[nH]c3ccccc23)cc1
COc1cc2[nH]cc(C#N)c(=Nc3cc(Cl)cc(Cl)c3)c2cc1OC	COc1cc(N=c2c(C#N)c[nH]c3cc(OCCCC4CCN(C)CC4)c(OC)cc23)c(Cl)cc1Cl	c1ccc(N=c2cc[nH]c3cc(OCCCC4CCNCC4)ccc23)cc1||c1ccc(N=c2cc[nH]c3ccccc23)cc1
COc1cc2[nH]cc(C#N)c(=Nc3cc(Cl)cc(Cl)c3)c2cc1OC	COc1cc(N=c2c(C#N)c[nH]c3cc(OCCCCCN4CCOCC4)c(OC)cc23)c(Cl)cc1Cl	c1ccc(N=c2cc[nH]c3cc(OCCCCCN4CCOCC4)ccc23)cc1||c1ccc(N=c2cc[nH]c3ccccc23)cc1
COc1cc2[nH]cc(C#N)c(=Nc3cc(Cl)cc(Cl)c3)c2cc1OC	COc1cc(N=c2c(C#N)c[nH]c3cc(OCCCN4CCCN(C)CC4)c(OC)cc23)c(Cl)cc1Cl	c1ccc(N=c2cc[nH]c3cc(OCCCN4CCCNCC4)ccc23)cc1||c1ccc(N=c2cc[nH]c3ccccc23)cc1
COc1cc2[nH]cc(C#N)c(=Nc3cc(Cl)cc(Cl)c3)c2cc1OC	CCN1CCN(CCCOc2cc3[nH]cc(C#N)c(=Nc4cc(OC)c(Cl)cc4Cl)c3cc2OC)CC1	c1ccc(N=c2cc[nH]c3cc(OCCCN4CCNCC4)ccc23)cc1||c1ccc(N=c2cc[nH]c3ccccc23)cc1
COc1cc2[nH]cc(C#N)c(=Nc3cc(Cl)cc(Cl)c3)c2cc1OC	COc1cc(N=c2c(C#N)c[nH]c3cc(OCCCNCCN4CCOCC4)c(OC)cc23)c(Cl)cc1Cl	c1ccc(N=c2cc[nH]c3cc(OCCCNCCN4CCOCC4)ccc23)cc1||c1ccc(N=c2cc[nH]c3ccccc23)cc1
COc1cc2[nH]cc(C#N)c(=Nc3cc(Cl)cc(Cl)c3)c2cc1OC	COc1cc(N=c2c(C#N)c[nH]c3cc(OCCCN4CCN(CCO)CC4)c(OC)cc23)c(Cl)cc1Cl	c1ccc(N=c2cc[nH]c3cc(OCCCN4CCNCC4)ccc23)cc1||c1ccc(N=c2cc[nH]c3ccccc23)cc1
COc1cc2[nH]cc(C#N)c(=Nc3cc(Cl)cc(Cl)c3)c2cc1OC	COc1cc(N=c2c(C#N)c[nH]c3cc(OCC4CCN(C)CC4)c(OC)cc23)c(C)cc1C	c1ccc(N=c2cc[nH]c3cc(OCC4CCNCC4)ccc23)cc1||c1ccc(N=c2cc[nH]c3ccccc23)cc1
COc1cc2[nH]cc(C#N)c(=Nc3cc(Cl)cc(Cl)c3)c2cc1OC	COc1cc(N=c2c(C#N)c[nH]c3cc(OCCCN4CCOCC4)c(OC)cc23)c(C)cc1C	c1ccc(N=c2cc[nH]c3cc(OCCCN4CCOCC4)ccc23)cc1||c1ccc(N=c2cc[nH]c3ccccc23)cc1
COc1cc2[nH]cc(C#N)c(=Nc3cc(Cl)cc(Cl)c3)c2cc1OC	COc1cc2c(=Nc3cc(OC)c(OC)c(OC)c3)c(C#N)c[nH]c2cc1OCC1CCN(C)CC1	c1ccc(N=c2cc[nH]c3cc(OCC4CCNCC4)ccc23)cc1||c1ccc(N=c2cc[nH]c3ccccc23)cc1
COc1cc2[nH]cc(C#N)c(=Nc3cc(Cl)cc(Cl)c3)c2cc1OC	COc1cc(N=c2c(C#N)c[nH]c3cc(-c4cccc(CN5CCOCC5)c4)ccc23)c(Cl)cc1Cl	c1ccc(N=c2cc[nH]c3cc(-c4cccc(CN5CCOCC5)c4)ccc23)cc1||c1ccc(N=c2cc[nH]c3ccccc23)cc1
COc1cc2[nH]cc(C#N)c(=Nc3cc(Cl)cc(Cl)c3)c2cc1OC	COc1cc(N=c2c(C#N)c[nH]c3cc(-c4ccc(CN5CCOCC5)cc4)ccc23)c(Cl)cc1Cl	c1ccc(N=c2cc[nH]c3cc(-c4ccc(CN5CCOCC5)cc4)ccc23)cc1||c1ccc(N=c2cc[nH]c3ccccc23)cc1
COc1cc2[nH]cc(C#N)c(=Nc3cc(Cl)cc(Cl)c3)c2cc1OC	COc1cc(N=c2c(C#N)c[nH]c3cc(/C=C/c4ccc(CN(C)C)cn4)c(OC)cc23)c(Cl)cc1Cl	C(=Cc1ccccn1)c1ccc2c(=Nc3ccccc3)cc[nH]c2c1||c1ccc(N=c2cc[nH]c3ccccc23)cc1
COc1cc2[nH]cc(C#N)c(=Nc3cc(Cl)cc(Cl)c3)c2cc1OC	COc1cc(N=c2c(C#N)c[nH]c3cc(/C=C/c4cccc(CN(C)C)n4)c(OC)cc23)c(Cl)cc1Cl	C(=Cc1ccccn1)c1ccc2c(=Nc3ccccc3)cc[nH]c2c1||c1ccc(N=c2cc[nH]c3ccccc23)cc1
COc1cc2[nH]cc(C#N)c(=Nc3cc(Cl)cc(Cl)c3)c2cc1OC	COc1cc(N=c2c(C#N)c[nH]c3cc4cc(OC)c(OCCN5CCOCC5)cc4cc23)c(Cl)cc1Cl	c1ccc(N=c2cc[nH]c3cc4ccc(OCCN5CCOCC5)cc4cc23)cc1||c1ccc(N=c2cc[nH]c3ccccc23)cc1
COc1cc2[nH]cc(C#N)c(=Nc3cc(Cl)cc(Cl)c3)c2cc1OC	COc1cc(N=c2c(C#N)c[nH]c3cc4cc(OCCN5CCOCC5)c(OC)cc4cc23)c(Cl)cc1Cl	c1ccc(N=c2cc[nH]c3cc4cc(OCCN5CCOCC5)ccc4cc23)cc1||c1ccc(N=c2cc[nH]c3ccccc23)cc1
COc1cc2[nH]cc(C#N)c(=Nc3cc(Cl)cc(Cl)c3)c2cc1OC	COc1cc(N=c2c(C#N)c[nH]c3cc(-c4ccc(CN5CCN(C)CC5)cn4)ccc23)c(Cl)cc1Cl	c1ccc(N=c2cc[nH]c3cc(-c4ccc(CN5CCNCC5)cn4)ccc23)cc1||c1ccc(N=c2cc[nH]c3ccccc23)cc1
COc1cc2[nH]cc(C#N)c(=Nc3cc(Cl)cc(Cl)c3)c2cc1OC	COc1cc(N=c2c(C#N)c[nH]c3cc4cc(OCCN5CCOCC5)c(OC)cc4cc23)c(Cl)cc1F	c1ccc(N=c2cc[nH]c3cc4cc(OCCN5CCOCC5)ccc4cc23)cc1||c1ccc(N=c2cc[nH]c3ccccc23)cc1
COc1cc2[nH]cc(C#N)c(=Nc3cc(Cl)cc(Cl)c3)c2cc1OC	COc1cc(N=c2c(C#N)c[nH]c3cc(-c4coc(CN5CCN(C)CC5)c4)c(OC)cc23)c(Cl)cc1Cl	c1ccc(N=c2cc[nH]c3cc(-c4coc(CN5CCNCC5)c4)ccc23)cc1||c1ccc(N=c2cc[nH]c3ccccc23)cc1
COc1cc2[nH]cc(C#N)c(=Nc3cc(Cl)cc(Cl)c3)c2cc1OC	COc1cc(N=c2c(C#N)c[nH]c3cc(-c4ccc(CN5CCN(C)CC5)o4)c(OC)cc23)c(Cl)cc1Cl	c1ccc(N=c2cc[nH]c3cc(-c4ccc(CN5CCNCC5)o4)ccc23)cc1||c1ccc(N=c2cc[nH]c3ccccc23)cc1
COc1cc2[nH]cc(C#N)c(=Nc3cc(Cl)cc(Cl)c3)c2cc1OC	CCOc1cc2c(=Nc3cc(OC)c(Cl)cc3Cl)c(C#N)c[nH]c2cc1C#CCCN1CCN(C)CC1	C(#Cc1ccc2c(=Nc3ccccc3)cc[nH]c2c1)CCN1CCNCC1||c1ccc(N=c2cc[nH]c3ccccc23)cc1
COc1cc2[nH]cc(C#N)c(=Nc3cc(Cl)cc(Cl)c3)c2cc1OC	CCN1CCN(CC/C=C/c2cc3[nH]cc(C#N)c(=Nc4cc(OC)c(Cl)cc4Cl)c3cc2OC)CC1	C(=Cc1ccc2c(=Nc3ccccc3)cc[nH]c2c1)CCN1CCNCC1||c1ccc(N=c2cc[nH]c3ccccc23)cc1
COc1cc2[nH]cc(C#N)c(=Nc3cc(Cl)cc(Cl)c3)c2cc1OC	COc1cc(N=c2c(C#N)c[nH]c3cc(OCCCN4C[C@@H](C)N(C)[C@@H](C)C4)c(OC)cc23)c(Cl)cc1Cl	c1ccc(N=c2cc[nH]c3cc(OCCCN4CCNCC4)ccc23)cc1||c1ccc(N=c2cc[nH]c3ccccc23)cc1
COc1cc2[nH]cc(C#N)c(=Nc3cc(Cl)cc(Cl)c3)c2cc1OC	CCCN1CCN(CCCOc2cc3[nH]cc(C#N)c(=Nc4cc(OC)c(Cl)cc4Cl)c3cc2OC)CC1	c1ccc(N=c2cc[nH]c3cc(OCCCN4CCNCC4)ccc23)cc1||c1ccc(N=c2cc[nH]c3ccccc23)cc1
COc1cc2[nH]cc(C#N)c(=Nc3cc(Cl)cc(Cl)c3)c2cc1OC	COc1cc2c(=Nc3cc(OC)c(OC)c(OC)c3)c(C#N)c[nH]c2cc1OCCCN1CCN(C)CC1	c1ccc(N=c2cc[nH]c3cc(OCCCN4CCNCC4)ccc23)cc1||c1ccc(N=c2cc[nH]c3ccccc23)cc1
COc1cc2[nH]cc(C#N)c(=Nc3cc(Cl)cc(Cl)c3)c2cc1OC	COc1cc(N=c2c(C#N)c[nH]c3cc(C#Cc4cccc(CCN(C)C)n4)c(OC)cc23)c(Cl)cc1Cl	C(#Cc1ccccn1)c1ccc2c(=Nc3ccccc3)cc[nH]c2c1||c1ccc(N=c2cc[nH]c3ccccc23)cc1
COc1cc2[nH]cc(C#N)c(=Nc3cc(Cl)cc(Cl)c3)c2cc1OC	CCOc1cc2c(=Nc3cc(OC)c(Cl)cc3Cl)c(C#N)c[nH]c2cc1C#Cc1cccc(CN(C)C)n1	C(#Cc1ccccn1)c1ccc2c(=Nc3ccccc3)cc[nH]c2c1||c1ccc(N=c2cc[nH]c3ccccc23)cc1
COc1cc2[nH]cc(C#N)c(=Nc3cc(Cl)cc(Cl)c3)c2cc1OC	COc1cc(N=c2c(C#N)c[nH]c3cc(/C=C/c4ccc(CN(C)C)cc4)c(OC)cc23)c(Cl)cc1Cl	C(=Cc1ccc2c(=Nc3ccccc3)cc[nH]c2c1)c1ccccc1||c1ccc(N=c2cc[nH]c3ccccc23)cc1
COc1cc2[nH]cc(C#N)c(=Nc3cc(Cl)cc(Cl)c3)c2cc1OC	COc1cc(N=c2c(C#N)c[nH]c3cc(/C=C/c4cccc(CN(C)C)c4)c(OC)cc23)c(Cl)cc1Cl	C(=Cc1ccc2c(=Nc3ccccc3)cc[nH]c2c1)c1ccccc1||c1ccc(N=c2cc[nH]c3ccccc23)cc1
COc1cc2[nH]cc(C#N)c(=Nc3cc(Cl)cc(Cl)c3)c2cc1OC	COc1cc(N=c2c(C#N)c[nH]c3cc(-c4cccc(CCN5CCOCC5)c4)ccc23)c(Cl)cc1Cl	c1ccc(N=c2cc[nH]c3cc(-c4cccc(CCN5CCOCC5)c4)ccc23)cc1||c1ccc(N=c2cc[nH]c3ccccc23)cc1
COc1cc2[nH]cc(C#N)c(=Nc3cc(Cl)cc(Cl)c3)c2cc1OC	COc1cc(N=c2c(C#N)c[nH]c3cc(-c4ccc(CCN5CCOCC5)cc4)ccc23)c(Cl)cc1Cl	c1ccc(N=c2cc[nH]c3cc(-c4ccc(CCN5CCOCC5)cc4)ccc23)cc1||c1ccc(N=c2cc[nH]c3ccccc23)cc1
COc1cc2[nH]cc(C#N)c(=Nc3cc(Cl)cc(Cl)c3)c2cc1OC	COc1cc(N=c2c(C#N)c[nH]c3cc(-c4ccc(CN5CCOCC5)cc4)c(OC)cc23)c(Cl)cc1Cl	c1ccc(N=c2cc[nH]c3cc(-c4ccc(CN5CCOCC5)cc4)ccc23)cc1||c1ccc(N=c2cc[nH]c3ccccc23)cc1
COc1cc2[nH]cc(C#N)c(=Nc3cc(Cl)cc(Cl)c3)c2cc1OC	COc1cc(N=c2c(C#N)c[nH]c3cc(-c4cccc(CN5CCN(C)CC5)c4)ccc23)c(Cl)cc1Cl	c1ccc(N=c2cc[nH]c3cc(-c4cccc(CN5CCNCC5)c4)ccc23)cc1||c1ccc(N=c2cc[nH]c3ccccc23)cc1
COc1cc2[nH]cc(C#N)c(=Nc3cc(Cl)cc(Cl)c3)c2cc1OC	COc1cc(N=c2c(C#N)c[nH]c3cc(-c4ccc(CN5CCN(C)CC5)cc4)ccc23)c(Cl)cc1Cl	c1ccc(N=c2cc[nH]c3cc(-c4ccc(CN5CCNCC5)cc4)ccc23)cc1||c1ccc(N=c2cc[nH]c3ccccc23)cc1
COc1cc2[nH]cc(C#N)c(=Nc3cc(Cl)cc(Cl)c3)c2cc1OC	COc1cc(N=c2c(C#N)c[nH]c3cc4cc(OC)c(OCCN5CCC(O)CC5)cc4cc23)c(Cl)cc1Cl	c1ccc(N=c2cc[nH]c3cc4ccc(OCCN5CCCCC5)cc4cc23)cc1||c1ccc(N=c2cc[nH]c3ccccc23)cc1
COc1cc2[nH]cc(C#N)c(=Nc3cc(Cl)cc(Cl)c3)c2cc1OC	COc1cc(N=c2c(C#N)c[nH]c3cc4cc(OCCN5CCC(O)CC5)c(OC)cc4cc23)c(Cl)cc1Cl	c1ccc(N=c2cc[nH]c3cc4cc(OCCN5CCCCC5)ccc4cc23)cc1||c1ccc(N=c2cc[nH]c3ccccc23)cc1
COc1cc2[nH]cc(C#N)c(=Nc3cc(Cl)cc(Cl)c3)c2cc1OC	COc1cc(N=c2c(C#N)c[nH]c3cc4cc(OC)c(OCCN5CCN(C)CC5)cc4cc23)c(Cl)cc1Cl	c1ccc(N=c2cc[nH]c3cc4ccc(OCCN5CCNCC5)cc4cc23)cc1||c1ccc(N=c2cc[nH]c3ccccc23)cc1
COc1cc2[nH]cc(C#N)c(=Nc3cc(Cl)cc(Cl)c3)c2cc1OC	COc1cc(N=c2c(C#N)c[nH]c3cc4cc(OCCN5CCN(C)CC5)c(OC)cc4cc23)c(Cl)cc1Cl	c1ccc(N=c2cc[nH]c3cc4cc(OCCN5CCNCC5)ccc4cc23)cc1||c1ccc(N=c2cc[nH]c3ccccc23)cc1
COc1cc2[nH]cc(C#N)c(=Nc3cc(Cl)cc(Cl)c3)c2cc1OC	COc1cc(N=c2c(C#N)c[nH]c3cc4cc(OC)c(OCCN5CCOCC5)cc4cc23)c(Cl)cc1C	c1ccc(N=c2cc[nH]c3cc4ccc(OCCN5CCOCC5)cc4cc23)cc1||c1ccc(N=c2cc[nH]c3ccccc23)cc1
COc1cc2[nH]cc(C#N)c(=Nc3cc(Cl)cc(Cl)c3)c2cc1OC	COc1cc(N=c2c(C#N)c[nH]c3cc4cc(OCCN5CCOCC5)c(OC)cc4cc23)c(Cl)cc1C	c1ccc(N=c2cc[nH]c3cc4cc(OCCN5CCOCC5)ccc4cc23)cc1||c1ccc(N=c2cc[nH]c3ccccc23)cc1
COc1cc2[nH]cc(C#N)c(=Nc3cc(Cl)cc(Cl)c3)c2cc1OC	COc1cc(N=c2c(C#N)c[nH]c3cc4cc(OC)c(OCCN5CCOCC5)cc4cc23)c(C)cc1Cl	c1ccc(N=c2cc[nH]c3cc4ccc(OCCN5CCOCC5)cc4cc23)cc1||c1ccc(N=c2cc[nH]c3ccccc23)cc1
COc1cc2[nH]cc(C#N)c(=Nc3cc(Cl)cc(Cl)c3)c2cc1OC	COc1cc(N=c2c(C#N)c[nH]c3cc4cc(OCCN5CCOCC5)c(OC)cc4cc23)c(C)cc1Cl	c1ccc(N=c2cc[nH]c3cc4cc(OCCN5CCOCC5)ccc4cc23)cc1||c1ccc(N=c2cc[nH]c3ccccc23)cc1
COc1cc2[nH]cc(C#N)c(=Nc3cc(Cl)cc(Cl)c3)c2cc1OC	COc1cc2c(=Nc3cc(OC)c(OC)c(OC)c3)c(C#N)c[nH]c2cc1C#CCCN1CCN(C)CC1	C(#Cc1ccc2c(=Nc3ccccc3)cc[nH]c2c1)CCN1CCNCC1||c1ccc(N=c2cc[nH]c3ccccc23)cc1
COc1cc2[nH]cc(C#N)c(=Nc3cc(Cl)cc(Cl)c3)c2cc1OC	COc1cc(N=c2c(C#N)c[nH]c3cc(-c4ccc(CCN5CCOCC5)cc4)c(OC)cc23)c(Cl)cc1Cl	c1ccc(N=c2cc[nH]c3cc(-c4ccc(CCN5CCOCC5)cc4)ccc23)cc1||c1ccc(N=c2cc[nH]c3ccccc23)cc1
COc1cc2[nH]cc(C#N)c(=Nc3cc(Cl)cc(Cl)c3)c2cc1OC	COc1cc(N=c2c(C#N)c[nH]c3cc(-c4cccc(CCN5CCOCC5)c4)c(OC)cc23)c(Cl)cc1Cl	c1ccc(N=c2cc[nH]c3cc(-c4cccc(CCN5CCOCC5)c4)ccc23)cc1||c1ccc(N=c2cc[nH]c3ccccc23)cc1
COc1cc2[nH]cc(C#N)c(=Nc3cc(Cl)cc(Cl)c3)c2cc1OC	COc1cc(N=c2c(C#N)c[nH]c3cc4cc(OCCN5CCC(O)CC5)c(OC)cc4cc23)c(Cl)cc1C	c1ccc(N=c2cc[nH]c3cc4cc(OCCN5CCCCC5)ccc4cc23)cc1||c1ccc(N=c2cc[nH]c3ccccc23)cc1
COc1cc2[nH]cc(C#N)c(=Nc3cc(Cl)cc(Cl)c3)c2cc1OC	COc1cc(N=c2c(C#N)c[nH]c3cc4cc(OC)c(OCCN5CCN(C)CC5)cc4cc23)c(C)cc1Cl	c1ccc(N=c2cc[nH]c3cc4ccc(OCCN5CCNCC5)cc4cc23)cc1||c1ccc(N=c2cc[nH]c3ccccc23)cc1
COc1cc2[nH]cc(C#N)c(=Nc3cc(Cl)cc(Cl)c3)c2cc1OC	COc1cc(N=c2c(C#N)c[nH]c3cc4cc(OCCN5CCN(C)CC5)c(OC)cc4cc23)c(C)cc1Cl	c1ccc(N=c2cc[nH]c3cc4cc(OCCN5CCNCC5)ccc4cc23)cc1||c1ccc(N=c2cc[nH]c3ccccc23)cc1
COc1cc2[nH]cc(C#N)c(=Nc3cc(Cl)cc(Cl)c3)c2cc1OC	N#Cc1c[nH]c2cc(OCCCN3CCOCC3)c(OCCCN3CCOCC3)cc2c1=Nc1ccc(Cl)cc1Cl	c1ccc(N=c2cc[nH]c3cc(OCCCN4CCOCC4)c(OCCCN4CCOCC4)cc23)cc1||c1ccc(N=c2cc[nH]c3ccccc23)cc1
COc1cc2[nH]cc(C#N)c(=Nc3cc(Cl)cc(Cl)c3)c2cc1OC	CCN1CCN(Cc2ccc(-c3cc4[nH]cc(C#N)c(=Nc5cc(OC)c(Cl)cc5Cl)c4cc3OC)cc2)CC1	c1ccc(N=c2cc[nH]c3cc(-c4ccc(CN5CCNCC5)cc4)ccc23)cc1||c1ccc(N=c2cc[nH]c3ccccc23)cc1
COc1cc2[nH]cc(C#N)c(=Nc3cc(O)c(Cl)cc3Cl)c2cc1OC	COc1cc2[nH]cc(C#N)c(=Nc3ccc(Cl)cc3I)c2cc1OC	c1ccc(N=c2cc[nH]c3ccccc23)cc1||c1ccc(N=c2cc[nH]c3ccccc23)cc1
COc1cc2[nH]cc(C#N)c(=Nc3cc(O)c(Cl)cc3Cl)c2cc1OC	COc1cc(N=c2c(C#N)c[nH]c3cc(OC)c(OC)cc23)c(Br)cc1Cl	c1ccc(N=c2cc[nH]c3ccccc23)cc1||c1ccc(N=c2cc[nH]c3ccccc23)cc1
COc1cc2[nH]cc(C#N)c(=Nc3cc(O)c(Cl)cc3Cl)c2cc1OC	COc1ccc(Cl)c(N=c2c(C#N)c[nH]c3cc(OC)c(OC)cc23)c1	c1ccc(N=c2cc[nH]c3ccccc23)cc1||c1ccc(N=c2cc[nH]c3ccccc23)cc1
COc1cc2[nH]cc(C#N)c(=Nc3cc(O)c(Cl)cc3Cl)c2cc1OC	CCOc1cc2[nH]cc(C#N)c(=Nc3ccc(Cl)cc3Cl)c2cc1OCC	c1ccc(N=c2cc[nH]c3ccccc23)cc1||c1ccc(N=c2cc[nH]c3ccccc23)cc1
COc1cc2[nH]cc(C#N)c(=Nc3cc(O)c(Cl)cc3Cl)c2cc1OC	COCCOc1cc2[nH]cc(C#N)c(=Nc3ccc(Cl)cc3Cl)c2cc1OC	c1ccc(N=c2cc[nH]c3ccccc23)cc1||c1ccc(N=c2cc[nH]c3ccccc23)cc1
COc1cc2[nH]cc(C#N)c(=Nc3cc(O)c(Cl)cc3Cl)c2cc1OC	COc1cc(N=c2c(C#N)c[nH]c3cc(OC)c(OC)cc23)c(Cl)cc1C	c1ccc(N=c2cc[nH]c3ccccc23)cc1||c1ccc(N=c2cc[nH]c3ccccc23)cc1
COc1cc2[nH]cc(C#N)c(=Nc3cc(O)c(Cl)cc3Cl)c2cc1OC	COc1cc(N=c2c(C#N)c[nH]c3cc(OC)c(OC)cc23)c(C)cc1Cl	c1ccc(N=c2cc[nH]c3ccccc23)cc1||c1ccc(N=c2cc[nH]c3ccccc23)cc1
COc1cc2[nH]cc(C#N)c(=Nc3cc(O)c(Cl)cc3Cl)c2cc1OC	COCCOc1cc2[nH]cc(C#N)c(=Nc3cc(OC)c(Cl)cc3Cl)c2cc1OC	c1ccc(N=c2cc[nH]c3ccccc23)cc1||c1ccc(N=c2cc[nH]c3ccccc23)cc1
COc1cc2[nH]cc(C#N)c(=Nc3cc(O)c(Cl)cc3Cl)c2cc1OC	COc1cc(N=c2c(C#N)c[nH]c3cc(OC)c(OC)cc23)c(C)cc1C	c1ccc(N=c2cc[nH]c3ccccc23)cc1||c1ccc(N=c2cc[nH]c3ccccc23)cc1
COc1cc2[nH]cc(C#N)c(=Nc3cc(O)c(Cl)cc3Cl)c2cc1OC	COc1cc(N=c2c(C#N)c[nH]c3cc(/C=C/n4ccnc4)ccc23)c(Cl)cc1Cl	C(=Cn1ccnc1)c1ccc2c(=Nc3ccccc3)cc[nH]c2c1||c1ccc(N=c2cc[nH]c3ccccc23)cc1
COc1cc2[nH]cc(C#N)c(=Nc3cc(O)c(Cl)cc3Cl)c2cc1OC	COCCOc1cc2[nH]cc(C#N)c(=Nc3ccc(Cl)cc3Cl)c2cc1OCCOC	c1ccc(N=c2cc[nH]c3ccccc23)cc1||c1ccc(N=c2cc[nH]c3ccccc23)cc1
COc1cc2[nH]cc(C#N)c(=Nc3cc(O)c(Cl)cc3Cl)c2cc1OC	COc1cc(N=c2c(C#N)c[nH]c3cc(/C=C/n4ccnc4)c(OC)cc23)c(Cl)cc1Cl	C(=Cn1ccnc1)c1ccc2c(=Nc3ccccc3)cc[nH]c2c1||c1ccc(N=c2cc[nH]c3ccccc23)cc1
COc1cc2[nH]cc(C#N)c(=Nc3cc(O)c(Cl)cc3Cl)c2cc1OC	COc1cc(N=c2c(C#N)c[nH]c3cc(OCCCn4ccnn4)c(OC)cc23)c(Cl)cc1Cl	c1ccc(N=c2cc[nH]c3cc(OCCCn4ccnn4)ccc23)cc1||c1ccc(N=c2cc[nH]c3ccccc23)cc1
COc1cc2[nH]cc(C#N)c(=Nc3cc(O)c(Cl)cc3Cl)c2cc1OC	COc1cc(N=c2c(C#N)c[nH]c3cc(OCCCn4nccn4)c(OC)cc23)c(Cl)cc1Cl	c1ccc(N=c2cc[nH]c3cc(OCCCn4nccn4)ccc23)cc1||c1ccc(N=c2cc[nH]c3ccccc23)cc1
COc1cc2[nH]cc(C#N)c(=Nc3cc(O)c(Cl)cc3Cl)c2cc1OC	COCCOc1cc2[nH]cc(C#N)c(=Nc3cc(OC)c(Cl)cc3Cl)c2cc1OCCOC	c1ccc(N=c2cc[nH]c3ccccc23)cc1||c1ccc(N=c2cc[nH]c3ccccc23)cc1
COc1cc2[nH]cc(C#N)c(=Nc3cc(O)c(Cl)cc3Cl)c2cc1OC	COCCOc1cc2[nH]cc(C#N)c(=Nc3cc(OC)c(OC)c(OC)c3)c2cc1OC	c1ccc(N=c2cc[nH]c3ccccc23)cc1||c1ccc(N=c2cc[nH]c3ccccc23)cc1
COc1cc2[nH]cc(C#N)c(=Nc3cc(O)c(Cl)cc3Cl)c2cc1OC	COc1cc(N=c2c(C#N)c[nH]c3cc(/C=C/c4cccnc4)ccc23)c(Cl)cc1Cl	C(=Cc1ccc2c(=Nc3ccccc3)cc[nH]c2c1)c1cccnc1||c1ccc(N=c2cc[nH]c3ccccc23)cc1
COc1cc2[nH]cc(C#N)c(=Nc3cc(O)c(Cl)cc3Cl)c2cc1OC	COc1cc(N=c2c(C#N)c[nH]c3cc(/C=C/c4ccncc4)ccc23)c(Cl)cc1Cl	C(=Cc1ccc2c(=Nc3ccccc3)cc[nH]c2c1)c1ccncc1||c1ccc(N=c2cc[nH]c3ccccc23)cc1
COc1cc2[nH]cc(C#N)c(=Nc3cc(O)c(Cl)cc3Cl)c2cc1OC	COc1cc(N=c2c(C#N)c[nH]c3cc(/C=C/c4cc[n+]([O-])cc4)ccc23)c(Cl)cc1Cl	C(=Cc1ccc2c(=Nc3ccccc3)cc[nH]c2c1)c1cc[nH+]cc1||c1ccc(N=c2cc[nH]c3ccccc23)cc1
COc1cc2[nH]cc(C#N)c(=Nc3cc(O)c(Cl)cc3Cl)c2cc1OC	COc1cc(N=c2c(C#N)c[nH]c3cc(/C=C/c4cnccn4)c(OC)cc23)c(Cl)cc1Cl	C(=Cc1cnccn1)c1ccc2c(=Nc3ccccc3)cc[nH]c2c1||c1ccc(N=c2cc[nH]c3ccccc23)cc1
COc1cc2[nH]cc(C#N)c(=Nc3cc(O)c(Cl)cc3Cl)c2cc1OC	COc1ccc(Cl)c(N=c2c(C#N)c[nH]c3cc(/C=C/c4ccncc4)ccc23)c1	C(=Cc1ccc2c(=Nc3ccccc3)cc[nH]c2c1)c1ccncc1||c1ccc(N=c2cc[nH]c3ccccc23)cc1
COc1cc2[nH]cc(C#N)c(=Nc3cc(O)c(Cl)cc3Cl)c2cc1OC	COc1cc(N=c2c(C#N)c[nH]c3cc(OCCCn4ccnc4)c(OC)cc23)c(Cl)cc1Cl	c1ccc(N=c2cc[nH]c3cc(OCCCn4ccnc4)ccc23)cc1||c1ccc(N=c2cc[nH]c3ccccc23)cc1
COc1cc2[nH]cc(C#N)c(=Nc3cc(O)c(Cl)cc3Cl)c2cc1OC	COc1cc(N=c2c(C#N)c[nH]c3cc(C#CCCN(C)C)c(OC)cc23)c(Cl)cc1Cl	c1ccc(N=c2cc[nH]c3ccccc23)cc1||c1ccc(N=c2cc[nH]c3ccccc23)cc1
COc1cc2[nH]cc(C#N)c(=Nc3cc(O)c(Cl)cc3Cl)c2cc1OC	COc1cc2c(=Nc3ccc(Cl)cc3Cl)c(C#N)c[nH]c2cc1OCCCN1CCOCC1	c1ccc(N=c2cc[nH]c3cc(OCCCN4CCOCC4)ccc23)cc1||c1ccc(N=c2cc[nH]c3ccccc23)cc1
COc1cc2[nH]cc(C#N)c(=Nc3cc(O)c(Cl)cc3Cl)c2cc1OC	COc1cc(N=c2c(C#N)c[nH]c3cc(OCCN4CCOCC4)c(OC)cc23)c(Cl)cc1Cl	c1ccc(N=c2cc[nH]c3cc(OCCN4CCOCC4)ccc23)cc1||c1ccc(N=c2cc[nH]c3ccccc23)cc1
COc1cc2[nH]cc(C#N)c(=Nc3cc(O)c(Cl)cc3Cl)c2cc1OC	COc1cc(N=c2c(C#N)c[nH]c3cc(C#Cc4cccnc4)c(OC)cc23)c(Cl)cc1Cl	C(#Cc1ccc2c(=Nc3ccccc3)cc[nH]c2c1)c1cccnc1||c1ccc(N=c2cc[nH]c3ccccc23)cc1
COc1cc2[nH]cc(C#N)c(=Nc3cc(O)c(Cl)cc3Cl)c2cc1OC	CCOc1cc(N=c2c(C#N)c[nH]c3cc(/C=C/c4ccncc4)ccc23)c(Cl)cc1Cl	C(=Cc1ccc2c(=Nc3ccccc3)cc[nH]c2c1)c1ccncc1||c1ccc(N=c2cc[nH]c3ccccc23)cc1
COc1cc2[nH]cc(C#N)c(=Nc3cc(O)c(Cl)cc3Cl)c2cc1OC	COc1cc(N=c2c(C#N)c[nH]c3cc(/C=C/c4ccncc4)c(OC)cc23)c(Cl)cc1Cl	C(=Cc1ccc2c(=Nc3ccccc3)cc[nH]c2c1)c1ccncc1||c1ccc(N=c2cc[nH]c3ccccc23)cc1
COc1cc2[nH]cc(C#N)c(=Nc3cc(O)c(Cl)cc3Cl)c2cc1OC	COc1cc(N=c2c(C#N)c[nH]c3cc(/C=C/c4cccnc4)c(OC)cc23)c(Cl)cc1Cl	C(=Cc1ccc2c(=Nc3ccccc3)cc[nH]c2c1)c1cccnc1||c1ccc(N=c2cc[nH]c3ccccc23)cc1
COc1cc2[nH]cc(C#N)c(=Nc3cc(O)c(Cl)cc3Cl)c2cc1OC	COc1cc(N=c2c(C#N)c[nH]c3cc(/C=C/c4cc[n+]([O-])cc4)c(OC)cc23)c(Cl)cc1Cl	C(=Cc1ccc2c(=Nc3ccccc3)cc[nH]c2c1)c1cc[nH+]cc1||c1ccc(N=c2cc[nH]c3ccccc23)cc1
COc1cc2[nH]cc(C#N)c(=Nc3cc(O)c(Cl)cc3Cl)c2cc1OC	COc1ccc(Cl)c(N=c2c(C#N)c[nH]c3cc(/C=C/c4ccncc4)c(OC)cc23)c1	C(=Cc1ccc2c(=Nc3ccccc3)cc[nH]c2c1)c1ccncc1||c1ccc(N=c2cc[nH]c3ccccc23)cc1
COc1cc2[nH]cc(C#N)c(=Nc3cc(O)c(Cl)cc3Cl)c2cc1OC	COc1cc(N=c2c(C#N)c[nH]c3cc(-c4coc(CN(C)C)c4)c(OC)cc23)c(Cl)cc1Cl	c1ccc(N=c2cc[nH]c3cc(-c4ccoc4)ccc23)cc1||c1ccc(N=c2cc[nH]c3ccccc23)cc1
COc1cc2[nH]cc(C#N)c(=Nc3cc(O)c(Cl)cc3Cl)c2cc1OC	COc1cc(N=c2c(C#N)c[nH]c3cc(OCCCN4CCOCC4)c(OC)cc23)c(Br)cc1Cl	c1ccc(N=c2cc[nH]c3cc(OCCCN4CCOCC4)ccc23)cc1||c1ccc(N=c2cc[nH]c3ccccc23)cc1
COc1cc2[nH]cc(C#N)c(=Nc3cc(O)c(Cl)cc3Cl)c2cc1OC	COc1cc(N=c2c(C#N)c[nH]c3cc(OCC4CCN(C)CC4)c(OC)cc23)c(Cl)cc1Cl	c1ccc(N=c2cc[nH]c3cc(OCC4CCNCC4)ccc23)cc1||c1ccc(N=c2cc[nH]c3ccccc23)cc1
COc1cc2[nH]cc(C#N)c(=Nc3cc(O)c(Cl)cc3Cl)c2cc1OC	COc1cc(N=c2c(C#N)c[nH]c3cc(OCC4CCCN(C)C4)c(OC)cc23)c(Cl)cc1Cl	c1ccc(N=c2cc[nH]c3cc(OCC4CCCNC4)ccc23)cc1||c1ccc(N=c2cc[nH]c3ccccc23)cc1
COc1cc2[nH]cc(C#N)c(=Nc3cc(O)c(Cl)cc3Cl)c2cc1OC	COc1cc2c(=Nc3ccc(Cl)cc3Cl)c(C#N)c[nH]c2cc1OCCCN1CCC(O)CC1	c1ccc(N=c2cc[nH]c3cc(OCCCN4CCCCC4)ccc23)cc1||c1ccc(N=c2cc[nH]c3ccccc23)cc1
COc1cc2[nH]cc(C#N)c(=Nc3cc(O)c(Cl)cc3Cl)c2cc1OC	COc1cc(N=c2c(C#N)c[nH]c3cc(OCCCN4CCOCC4)c(OC)cc23)c(Cl)cc1Cl	c1ccc(N=c2cc[nH]c3cc(OCCCN4CCOCC4)ccc23)cc1||c1ccc(N=c2cc[nH]c3ccccc23)cc1
COc1cc2[nH]cc(C#N)c(=Nc3cc(O)c(Cl)cc3Cl)c2cc1OC	COc1cc2c(=Nc3ccc(Cl)cc3Cl)c(C#N)c[nH]c2cc1OCCCN1CCN(C)CC1	c1ccc(N=c2cc[nH]c3cc(OCCCN4CCNCC4)ccc23)cc1||c1ccc(N=c2cc[nH]c3ccccc23)cc1
COc1cc2[nH]cc(C#N)c(=Nc3cc(O)c(Cl)cc3Cl)c2cc1OC	COc1cc(N=c2c(C#N)c[nH]c3cc(OCCCN4CCNCC4)c(OC)cc23)c(Cl)cc1Cl	c1ccc(N=c2cc[nH]c3cc(OCCCN4CCNCC4)ccc23)cc1||c1ccc(N=c2cc[nH]c3ccccc23)cc1
COc1cc2[nH]cc(C#N)c(=Nc3cc(O)c(Cl)cc3Cl)c2cc1OC	COc1ccc(Cl)c(N=c2c(C#N)c[nH]c3cc(OCC4CCN(C)CC4)c(OC)cc23)c1	c1ccc(N=c2cc[nH]c3cc(OCC4CCNCC4)ccc23)cc1||c1ccc(N=c2cc[nH]c3ccccc23)cc1
COc1cc2[nH]cc(C#N)c(=Nc3cc(O)c(Cl)cc3Cl)c2cc1OC	COc1ccc(Cl)c(N=c2c(C#N)c[nH]c3cc(OCCCN4CCOCC4)c(OC)cc23)c1	c1ccc(N=c2cc[nH]c3cc(OCCCN4CCOCC4)ccc23)cc1||c1ccc(N=c2cc[nH]c3ccccc23)cc1
COc1cc2[nH]cc(C#N)c(=Nc3cc(O)c(Cl)cc3Cl)c2cc1OC	COc1cc(N=c2c(C#N)c[nH]c3cc(C#CCCN4CCOCC4)c(OC)cc23)c(Cl)cc1Cl	C(#Cc1ccc2c(=Nc3ccccc3)cc[nH]c2c1)CCN1CCOCC1||c1ccc(N=c2cc[nH]c3ccccc23)cc1
COc1cc2[nH]cc(C#N)c(=Nc3cc(O)c(Cl)cc3Cl)c2cc1OC	COc1cc2c(=Nc3ccc(Cl)cc3Cl)c(C#N)c[nH]c2cc1C#CCCN1CCN(C)CC1	C(#Cc1ccc2c(=Nc3ccccc3)cc[nH]c2c1)CCN1CCNCC1||c1ccc(N=c2cc[nH]c3ccccc23)cc1
COc1cc2[nH]cc(C#N)c(=Nc3cc(O)c(Cl)cc3Cl)c2cc1OC	COc1cc(N=c2c(C#N)c[nH]c3cc(C#CCN4CCN(C)CC4)c(OC)cc23)c(Cl)cc1Cl	C(#Cc1ccc2c(=Nc3ccccc3)cc[nH]c2c1)CN1CCNCC1||c1ccc(N=c2cc[nH]c3ccccc23)cc1
COc1cc2[nH]cc(C#N)c(=Nc3cc(O)c(Cl)cc3Cl)c2cc1OC	COc1cc(N=c2c(C#N)c[nH]c3cc(C#CCCN4CCNCC4)c(OC)cc23)c(Cl)cc1Cl	C(#Cc1ccc2c(=Nc3ccccc3)cc[nH]c2c1)CCN1CCNCC1||c1ccc(N=c2cc[nH]c3ccccc23)cc1
COc1cc2[nH]cc(C#N)c(=Nc3cc(O)c(Cl)cc3Cl)c2cc1OC	COc1cc(N=c2c(C#N)c[nH]c3cc(OCCC4CCN(C)CC4)c(OC)cc23)c(Cl)cc1Cl	c1ccc(N=c2cc[nH]c3cc(OCCC4CCNCC4)ccc23)cc1||c1ccc(N=c2cc[nH]c3ccccc23)cc1
COc1cc2[nH]cc(C#N)c(=Nc3cc(O)c(Cl)cc3Cl)c2cc1OC	COc1cc(N=c2c(C#N)c[nH]c3cc(OCCCN4CCCCC4)c(OC)cc23)c(Cl)cc1Cl	c1ccc(N=c2cc[nH]c3cc(OCCCN4CCCCC4)ccc23)cc1||c1ccc(N=c2cc[nH]c3ccccc23)cc1
COc1cc2[nH]cc(C#N)c(=Nc3cc(O)c(Cl)cc3Cl)c2cc1OC	COc1cc(N=c2c(C#N)c[nH]c3cc(OCCCCN4CCOCC4)c(OC)cc23)c(Cl)cc1Cl	c1ccc(N=c2cc[nH]c3cc(OCCCCN4CCOCC4)ccc23)cc1||c1ccc(N=c2cc[nH]c3ccccc23)cc1
COc1cc2[nH]cc(C#N)c(=Nc3cc(O)c(Cl)cc3Cl)c2cc1OC	COc1cc(N=c2c(C#N)c[nH]c3cc(OCCCN4CCC(O)CC4)c(OC)cc23)c(Cl)cc1Cl	c1ccc(N=c2cc[nH]c3cc(OCCCN4CCCCC4)ccc23)cc1||c1ccc(N=c2cc[nH]c3ccccc23)cc1
COc1cc2[nH]cc(C#N)c(=Nc3cc(O)c(Cl)cc3Cl)c2cc1OC	COc1cc(N=c2c(C#N)c[nH]c3cc(OCCCN4CCN(C)CC4)c(OC)cc23)c(Cl)cc1Cl	c1ccc(N=c2cc[nH]c3cc(OCCCN4CCNCC4)ccc23)cc1||c1ccc(N=c2cc[nH]c3ccccc23)cc1
COc1cc2[nH]cc(C#N)c(=Nc3cc(O)c(Cl)cc3Cl)c2cc1OC	COc1cc(N=c2c(C#N)c[nH]c3cc(OCCCN4CCOCC4)c(OC)cc23)c(Cl)cc1C	c1ccc(N=c2cc[nH]c3cc(OCCCN4CCOCC4)ccc23)cc1||c1ccc(N=c2cc[nH]c3ccccc23)cc1
COc1cc2[nH]cc(C#N)c(=Nc3cc(O)c(Cl)cc3Cl)c2cc1OC	COc1cc(N=c2c(C#N)c[nH]c3cc(OCCCN4CCOCC4)c(OC)cc23)c(C)cc1Cl	c1ccc(N=c2cc[nH]c3cc(OCCCN4CCOCC4)ccc23)cc1||c1ccc(N=c2cc[nH]c3ccccc23)cc1
COc1cc2[nH]cc(C#N)c(=Nc3cc(O)c(Cl)cc3Cl)c2cc1OC	COc1cc(N=c2c(C#N)c[nH]c3cc(OCCCN(C)CCN(C)C)c(OC)cc23)c(Cl)cc1Cl	c1ccc(N=c2cc[nH]c3ccccc23)cc1||c1ccc(N=c2cc[nH]c3ccccc23)cc1
COc1cc2[nH]cc(C#N)c(=Nc3cc(O)c(Cl)cc3Cl)c2cc1OC	COc1cc(N=c2c(C#N)c[nH]c3cc(-c4cncc(CN5CCOCC5)c4)ccc23)c(Cl)cc1Cl	c1ccc(N=c2cc[nH]c3cc(-c4cncc(CN5CCOCC5)c4)ccc23)cc1||c1ccc(N=c2cc[nH]c3ccccc23)cc1
COc1cc2[nH]cc(C#N)c(=Nc3cc(O)c(Cl)cc3Cl)c2cc1OC	COc1cc(N=c2c(C#N)c[nH]c3cc(-c4ccc(CN5CCC(O)CC5)s4)ccc23)c(Cl)cc1Cl	c1ccc(N=c2cc[nH]c3cc(-c4ccc(CN5CCCCC5)s4)ccc23)cc1||c1ccc(N=c2cc[nH]c3ccccc23)cc1
COc1cc2[nH]cc(C#N)c(=Nc3cc(O)c(Cl)cc3Cl)c2cc1OC	COc1cc(N=c2c(C#N)c[nH]c3cc(-c4csc(CN5CCC(O)CC5)c4)ccc23)c(Cl)cc1Cl	c1ccc(N=c2cc[nH]c3cc(-c4csc(CN5CCCCC5)c4)ccc23)cc1||c1ccc(N=c2cc[nH]c3ccccc23)cc1
COc1cc2[nH]cc(C#N)c(=Nc3cc(O)c(Cl)cc3Cl)c2cc1OC	COc1cc(N=c2c(C#N)c[nH]c3cc(-c4ccc(CN5CCCCC5)s4)ccc23)c(Cl)cc1Cl	c1ccc(N=c2cc[nH]c3cc(-c4ccc(CN5CCCCC5)s4)ccc23)cc1||c1ccc(N=c2cc[nH]c3ccccc23)cc1
COc1cc2[nH]cc(C#N)c(=Nc3cc(O)c(Cl)cc3Cl)c2cc1OC	COc1cc(N=c2c(C#N)c[nH]c3cc(-c4coc(CN5CCN(C)CC5)c4)ccc23)c(Cl)cc1Cl	c1ccc(N=c2cc[nH]c3cc(-c4coc(CN5CCNCC5)c4)ccc23)cc1||c1ccc(N=c2cc[nH]c3ccccc23)cc1
COc1cc2[nH]cc(C#N)c(=Nc3cc(O)c(Cl)cc3Cl)c2cc1OC	COc1cc(N=c2c(C#N)c[nH]c3cc(-c4ccc(CN5CCN(C)CC5)o4)ccc23)c(Cl)cc1Cl	c1ccc(N=c2cc[nH]c3cc(-c4ccc(CN5CCNCC5)o4)ccc23)cc1||c1ccc(N=c2cc[nH]c3ccccc23)cc1
COc1cc2[nH]cc(C#N)c(=Nc3cc(O)c(Cl)cc3Cl)c2cc1OC	COc1cc(N=c2c(C#N)c[nH]c3cc(-c4csc(CN5CCN(C)CC5)c4)ccc23)c(Cl)cc1Cl	c1ccc(N=c2cc[nH]c3cc(-c4csc(CN5CCNCC5)c4)ccc23)cc1||c1ccc(N=c2cc[nH]c3ccccc23)cc1
COc1cc2[nH]cc(C#N)c(=Nc3cc(O)c(Cl)cc3Cl)c2cc1OC	COc1cc(N=c2c(C#N)c[nH]c3cc(-c4ccc(CN5CCN(C)CC5)s4)ccc23)c(Cl)cc1Cl	c1ccc(N=c2cc[nH]c3cc(-c4ccc(CN5CCNCC5)s4)ccc23)cc1||c1ccc(N=c2cc[nH]c3ccccc23)cc1
COc1cc2[nH]cc(C#N)c(=Nc3cc(O)c(Cl)cc3Cl)c2cc1OC	COc1cc(N=c2c(C#N)c[nH]c3cc(C#CCCN4CCN(C)CC4)c(OC)cc23)c(Cl)cc1Cl	C(#Cc1ccc2c(=Nc3ccccc3)cc[nH]c2c1)CCN1CCNCC1||c1ccc(N=c2cc[nH]c3ccccc23)cc1
COc1cc2[nH]cc(C#N)c(=Nc3cc(O)c(Cl)cc3Cl)c2cc1OC	COc1cc(N=c2c(C#N)c[nH]c3cc(OCCCC4CCN(C)CC4)c(OC)cc23)c(Cl)cc1Cl	c1ccc(N=c2cc[nH]c3cc(OCCCC4CCNCC4)ccc23)cc1||c1ccc(N=c2cc[nH]c3ccccc23)cc1
COc1cc2[nH]cc(C#N)c(=Nc3cc(O)c(Cl)cc3Cl)c2cc1OC	COc1cc(N=c2c(C#N)c[nH]c3cc(OCCCCCN4CCOCC4)c(OC)cc23)c(Cl)cc1Cl	c1ccc(N=c2cc[nH]c3cc(OCCCCCN4CCOCC4)ccc23)cc1||c1ccc(N=c2cc[nH]c3ccccc23)cc1
COc1cc2[nH]cc(C#N)c(=Nc3cc(O)c(Cl)cc3Cl)c2cc1OC	COc1cc(N=c2c(C#N)c[nH]c3cc(OCCCN4CCCN(C)CC4)c(OC)cc23)c(Cl)cc1Cl	c1ccc(N=c2cc[nH]c3cc(OCCCN4CCCNCC4)ccc23)cc1||c1ccc(N=c2cc[nH]c3ccccc23)cc1
COc1cc2[nH]cc(C#N)c(=Nc3cc(O)c(Cl)cc3Cl)c2cc1OC	CCN1CCN(CCCOc2cc3[nH]cc(C#N)c(=Nc4cc(OC)c(Cl)cc4Cl)c3cc2OC)CC1	c1ccc(N=c2cc[nH]c3cc(OCCCN4CCNCC4)ccc23)cc1||c1ccc(N=c2cc[nH]c3ccccc23)cc1
COc1cc2[nH]cc(C#N)c(=Nc3cc(O)c(Cl)cc3Cl)c2cc1OC	COc1cc(N=c2c(C#N)c[nH]c3cc(OCCCNCCN4CCOCC4)c(OC)cc23)c(Cl)cc1Cl	c1ccc(N=c2cc[nH]c3cc(OCCCNCCN4CCOCC4)ccc23)cc1||c1ccc(N=c2cc[nH]c3ccccc23)cc1
COc1cc2[nH]cc(C#N)c(=Nc3cc(O)c(Cl)cc3Cl)c2cc1OC	COc1cc(N=c2c(C#N)c[nH]c3cc(OCCCN4CCN(CCO)CC4)c(OC)cc23)c(Cl)cc1Cl	c1ccc(N=c2cc[nH]c3cc(OCCCN4CCNCC4)ccc23)cc1||c1ccc(N=c2cc[nH]c3ccccc23)cc1
COc1cc2[nH]cc(C#N)c(=Nc3cc(O)c(Cl)cc3Cl)c2cc1OC	COc1cc(N=c2c(C#N)c[nH]c3cc(OCC4CCN(C)CC4)c(OC)cc23)c(C)cc1C	c1ccc(N=c2cc[nH]c3cc(OCC4CCNCC4)ccc23)cc1||c1ccc(N=c2cc[nH]c3ccccc23)cc1
COc1cc2[nH]cc(C#N)c(=Nc3cc(O)c(Cl)cc3Cl)c2cc1OC	COc1cc(N=c2c(C#N)c[nH]c3cc(OCCCN4CCOCC4)c(OC)cc23)c(C)cc1C	c1ccc(N=c2cc[nH]c3cc(OCCCN4CCOCC4)ccc23)cc1||c1ccc(N=c2cc[nH]c3ccccc23)cc1
COc1cc2[nH]cc(C#N)c(=Nc3cc(O)c(Cl)cc3Cl)c2cc1OC	COc1cc(N=c2c(C#N)c[nH]c3cc(C#Cc4ncccc4CN(C)C)c(OC)cc23)c(Cl)cc1Cl	C(#Cc1ccccn1)c1ccc2c(=Nc3ccccc3)cc[nH]c2c1||c1ccc(N=c2cc[nH]c3ccccc23)cc1
COc1cc2[nH]cc(C#N)c(=Nc3cc(O)c(Cl)cc3Cl)c2cc1OC	COc1cc(N=c2c(C#N)c[nH]c3cc(-c4ccccc4CN4CCOCC4)ccc23)c(Cl)cc1Cl	c1ccc(N=c2cc[nH]c3cc(-c4ccccc4CN4CCOCC4)ccc23)cc1||c1ccc(N=c2cc[nH]c3ccccc23)cc1
COc1cc2[nH]cc(C#N)c(=Nc3cc(O)c(Cl)cc3Cl)c2cc1OC	COc1cc(N=c2c(C#N)c[nH]c3cc(-c4ccc(CN5CCOCC5)cc4)ccc23)c(Cl)cc1Cl	c1ccc(N=c2cc[nH]c3cc(-c4ccc(CN5CCOCC5)cc4)ccc23)cc1||c1ccc(N=c2cc[nH]c3ccccc23)cc1
COc1cc2[nH]cc(C#N)c(=Nc3cc(O)c(Cl)cc3Cl)c2cc1OC	COc1cc(N=c2c(C#N)c[nH]c3cc4cc(OC)c(OCCN5CCOCC5)cc4cc23)c(Cl)cc1Cl	c1ccc(N=c2cc[nH]c3cc4ccc(OCCN5CCOCC5)cc4cc23)cc1||c1ccc(N=c2cc[nH]c3ccccc23)cc1
COc1cc2[nH]cc(C#N)c(=Nc3cc(O)c(Cl)cc3Cl)c2cc1OC	COc1cc(N=c2c(C#N)c[nH]c3cc4cc(OCCN5CCOCC5)c(OC)cc4cc23)c(Cl)cc1Cl	c1ccc(N=c2cc[nH]c3cc4cc(OCCN5CCOCC5)ccc4cc23)cc1||c1ccc(N=c2cc[nH]c3ccccc23)cc1
COc1cc2[nH]cc(C#N)c(=Nc3cc(O)c(Cl)cc3Cl)c2cc1OC	COc1cc(N=c2c(C#N)c[nH]c3ccc(-c4ccc(CN5CCN(C)CC5)cn4)cc23)c(Cl)cc1Cl	c1ccc(N=c2cc[nH]c3ccc(-c4ccc(CN5CCNCC5)cn4)cc23)cc1||c1ccc(N=c2cc[nH]c3ccccc23)cc1
COc1cc2[nH]cc(C#N)c(=Nc3cc(O)c(Cl)cc3Cl)c2cc1OC	COc1cc(N=c2c(C#N)c[nH]c3cc4cc(OCCN5CCOCC5)c(OC)cc4cc23)c(Cl)cc1F	c1ccc(N=c2cc[nH]c3cc4cc(OCCN5CCOCC5)ccc4cc23)cc1||c1ccc(N=c2cc[nH]c3ccccc23)cc1
COc1cc2[nH]cc(C#N)c(=Nc3cc(O)c(Cl)cc3Cl)c2cc1OC	COc1cc(N=c2c(C#N)c[nH]c3cc(-c4coc(CN5CCN(C)CC5)c4)c(OC)cc23)c(Cl)cc1Cl	c1ccc(N=c2cc[nH]c3cc(-c4coc(CN5CCNCC5)c4)ccc23)cc1||c1ccc(N=c2cc[nH]c3ccccc23)cc1
COc1cc2[nH]cc(C#N)c(=Nc3cc(O)c(Cl)cc3Cl)c2cc1OC	COc1cc(N=c2c(C#N)c[nH]c3cc(-c4ccc(CN5CCN(C)CC5)o4)c(OC)cc23)c(Cl)cc1Cl	c1ccc(N=c2cc[nH]c3cc(-c4ccc(CN5CCNCC5)o4)ccc23)cc1||c1ccc(N=c2cc[nH]c3ccccc23)cc1
COc1cc2[nH]cc(C#N)c(=Nc3cc(O)c(Cl)cc3Cl)c2cc1OC	CCOc1cc2c(=Nc3cc(OC)c(Cl)cc3Cl)c(C#N)c[nH]c2cc1C#CCCN1CCN(C)CC1	C(#Cc1ccc2c(=Nc3ccccc3)cc[nH]c2c1)CCN1CCNCC1||c1ccc(N=c2cc[nH]c3ccccc23)cc1
COc1cc2[nH]cc(C#N)c(=Nc3cc(O)c(Cl)cc3Cl)c2cc1OC	COc1cc(N=c2c(C#N)c[nH]c3cc(OCCCN4C[C@@H](C)N(C)[C@@H](C)C4)c(OC)cc23)c(Cl)cc1Cl	c1ccc(N=c2cc[nH]c3cc(OCCCN4CCNCC4)ccc23)cc1||c1ccc(N=c2cc[nH]c3ccccc23)cc1
COc1cc2[nH]cc(C#N)c(=Nc3cc(O)c(Cl)cc3Cl)c2cc1OC	CCCN1CCN(CCCOc2cc3[nH]cc(C#N)c(=Nc4cc(OC)c(Cl)cc4Cl)c3cc2OC)CC1	c1ccc(N=c2cc[nH]c3cc(OCCCN4CCNCC4)ccc23)cc1||c1ccc(N=c2cc[nH]c3ccccc23)cc1
COc1cc2[nH]cc(C#N)c(=Nc3cc(O)c(Cl)cc3Cl)c2cc1OC	COc1cc2c(=Nc3cc(OC)c(OC)c(OC)c3)c(C#N)c[nH]c2cc1OCCCN1CCN(C)CC1	c1ccc(N=c2cc[nH]c3cc(OCCCN4CCNCC4)ccc23)cc1||c1ccc(N=c2cc[nH]c3ccccc23)cc1
COc1cc2[nH]cc(C#N)c(=Nc3cc(O)c(Cl)cc3Cl)c2cc1OC	COc1cc(N=c2c(C#N)c[nH]c3cc(-c4ccc(CCN5CCOCC5)cc4)ccc23)c(Cl)cc1Cl	c1ccc(N=c2cc[nH]c3cc(-c4ccc(CCN5CCOCC5)cc4)ccc23)cc1||c1ccc(N=c2cc[nH]c3ccccc23)cc1
COc1cc2[nH]cc(C#N)c(=Nc3cc(O)c(Cl)cc3Cl)c2cc1OC	COc1cc(N=c2c(C#N)c[nH]c3cc(-c4ccc(CN5CCOCC5)cc4)c(OC)cc23)c(Cl)cc1Cl	c1ccc(N=c2cc[nH]c3cc(-c4ccc(CN5CCOCC5)cc4)ccc23)cc1||c1ccc(N=c2cc[nH]c3ccccc23)cc1
COc1cc2[nH]cc(C#N)c(=Nc3cc(O)c(Cl)cc3Cl)c2cc1OC	COc1cc(N=c2c(C#N)c[nH]c3cc(-c4cccc(CN5CCN(C)CC5)c4)ccc23)c(Cl)cc1Cl	c1ccc(N=c2cc[nH]c3cc(-c4cccc(CN5CCNCC5)c4)ccc23)cc1||c1ccc(N=c2cc[nH]c3ccccc23)cc1
COc1cc2[nH]cc(C#N)c(=Nc3cc(O)c(Cl)cc3Cl)c2cc1OC	COc1cc(N=c2c(C#N)c[nH]c3cc(-c4ccc(CN5CCN(C)CC5)cc4)ccc23)c(Cl)cc1Cl	c1ccc(N=c2cc[nH]c3cc(-c4ccc(CN5CCNCC5)cc4)ccc23)cc1||c1ccc(N=c2cc[nH]c3ccccc23)cc1
COc1cc2[nH]cc(C#N)c(=Nc3cc(O)c(Cl)cc3Cl)c2cc1OC	COc1cc(N=c2c(C#N)c[nH]c3cc4cc(OC)c(OCCN5CCC(O)CC5)cc4cc23)c(Cl)cc1Cl	c1ccc(N=c2cc[nH]c3cc4ccc(OCCN5CCCCC5)cc4cc23)cc1||c1ccc(N=c2cc[nH]c3ccccc23)cc1
COc1cc2[nH]cc(C#N)c(=Nc3cc(O)c(Cl)cc3Cl)c2cc1OC	COc1cc(N=c2c(C#N)c[nH]c3cc4cc(OCCN5CCC(O)CC5)c(OC)cc4cc23)c(Cl)cc1Cl	c1ccc(N=c2cc[nH]c3cc4cc(OCCN5CCCCC5)ccc4cc23)cc1||c1ccc(N=c2cc[nH]c3ccccc23)cc1
COc1cc2[nH]cc(C#N)c(=Nc3cc(O)c(Cl)cc3Cl)c2cc1OC	COc1cc(N=c2c(C#N)c[nH]c3cc4cc(OC)c(OCCN5CCN(C)CC5)cc4cc23)c(Cl)cc1Cl	c1ccc(N=c2cc[nH]c3cc4ccc(OCCN5CCNCC5)cc4cc23)cc1||c1ccc(N=c2cc[nH]c3ccccc23)cc1
COc1cc2[nH]cc(C#N)c(=Nc3cc(O)c(Cl)cc3Cl)c2cc1OC	COc1cc(N=c2c(C#N)c[nH]c3cc4cc(OCCN5CCN(C)CC5)c(OC)cc4cc23)c(Cl)cc1Cl	c1ccc(N=c2cc[nH]c3cc4cc(OCCN5CCNCC5)ccc4cc23)cc1||c1ccc(N=c2cc[nH]c3ccccc23)cc1
COc1cc2[nH]cc(C#N)c(=Nc3cc(O)c(Cl)cc3Cl)c2cc1OC	COc1cc(N=c2c(C#N)c[nH]c3cc4cc(OC)c(OCCN5CCOCC5)cc4cc23)c(Cl)cc1C	c1ccc(N=c2cc[nH]c3cc4ccc(OCCN5CCOCC5)cc4cc23)cc1||c1ccc(N=c2cc[nH]c3ccccc23)cc1
COc1cc2[nH]cc(C#N)c(=Nc3cc(O)c(Cl)cc3Cl)c2cc1OC	COc1cc(N=c2c(C#N)c[nH]c3cc4cc(OCCN5CCOCC5)c(OC)cc4cc23)c(Cl)cc1C	c1ccc(N=c2cc[nH]c3cc4cc(OCCN5CCOCC5)ccc4cc23)cc1||c1ccc(N=c2cc[nH]c3ccccc23)cc1
COc1cc2[nH]cc(C#N)c(=Nc3cc(O)c(Cl)cc3Cl)c2cc1OC	COc1cc(N=c2c(C#N)c[nH]c3cc4cc(OC)c(OCCN5CCOCC5)cc4cc23)c(C)cc1Cl	c1ccc(N=c2cc[nH]c3cc4ccc(OCCN5CCOCC5)cc4cc23)cc1||c1ccc(N=c2cc[nH]c3ccccc23)cc1
COc1cc2[nH]cc(C#N)c(=Nc3cc(O)c(Cl)cc3Cl)c2cc1OC	COc1cc(N=c2c(C#N)c[nH]c3cc4cc(OCCN5CCOCC5)c(OC)cc4cc23)c(C)cc1Cl	c1ccc(N=c2cc[nH]c3cc4cc(OCCN5CCOCC5)ccc4cc23)cc1||c1ccc(N=c2cc[nH]c3ccccc23)cc1
COc1cc2[nH]cc(C#N)c(=Nc3cc(O)c(Cl)cc3Cl)c2cc1OC	COc1cc(N=c2c(C#N)c[nH]c3cc(-c4ccc(CCN5CCOCC5)cc4)c(OC)cc23)c(Cl)cc1Cl	c1ccc(N=c2cc[nH]c3cc(-c4ccc(CCN5CCOCC5)cc4)ccc23)cc1||c1ccc(N=c2cc[nH]c3ccccc23)cc1
COc1cc2[nH]cc(C#N)c(=Nc3cc(O)c(Cl)cc3Cl)c2cc1OC	CCN1CCN(Cc2ccc(-c3ccc4c(=Nc5cc(OC)c(Cl)cc5Cl)c(C#N)c[nH]c4c3)cc2)CC1	c1ccc(N=c2cc[nH]c3cc(-c4ccc(CN5CCNCC5)cc4)ccc23)cc1||c1ccc(N=c2cc[nH]c3ccccc23)cc1
COc1cc2[nH]cc(C#N)c(=Nc3cc(O)c(Cl)cc3Cl)c2cc1OC	COc1cc(N=c2c(C#N)c[nH]c3cc(-c4ccc(CN5CCN(CCO)CC5)cc4)ccc23)c(Cl)cc1Cl	c1ccc(N=c2cc[nH]c3cc(-c4ccc(CN5CCNCC5)cc4)ccc23)cc1||c1ccc(N=c2cc[nH]c3ccccc23)cc1
COc1cc2[nH]cc(C#N)c(=Nc3cc(O)c(Cl)cc3Cl)c2cc1OC	COc1cc(N=c2c(C#N)c[nH]c3cc4cc(OCCN5CCC(O)CC5)c(OC)cc4cc23)c(Cl)cc1C	c1ccc(N=c2cc[nH]c3cc4cc(OCCN5CCCCC5)ccc4cc23)cc1||c1ccc(N=c2cc[nH]c3ccccc23)cc1
COc1cc2[nH]cc(C#N)c(=Nc3cc(O)c(Cl)cc3Cl)c2cc1OC	COc1cc(N=c2c(C#N)c[nH]c3cc4cc(OC)c(OCCN5CCN(C)CC5)cc4cc23)c(C)cc1Cl	c1ccc(N=c2cc[nH]c3cc4ccc(OCCN5CCNCC5)cc4cc23)cc1||c1ccc(N=c2cc[nH]c3ccccc23)cc1
COc1cc2[nH]cc(C#N)c(=Nc3cc(O)c(Cl)cc3Cl)c2cc1OC	COc1cc(N=c2c(C#N)c[nH]c3cc4cc(OCCN5CCN(C)CC5)c(OC)cc4cc23)c(C)cc1Cl	c1ccc(N=c2cc[nH]c3cc4cc(OCCN5CCNCC5)ccc4cc23)cc1||c1ccc(N=c2cc[nH]c3ccccc23)cc1
COc1cc2[nH]cc(C#N)c(=Nc3cc(O)c(Cl)cc3Cl)c2cc1OC	COc1cc(N=c2c(C#N)c[nH]c3cc(/C=C/c4ccc(-c5ccccc5)cc4)ccc23)c(Cl)cc1Cl	C(=Cc1ccc2c(=Nc3ccccc3)cc[nH]c2c1)c1ccc(-c2ccccc2)cc1||c1ccc(N=c2cc[nH]c3ccccc23)cc1
COc1cc2[nH]cc(C#N)c(=Nc3cc(O)c(Cl)cc3Cl)c2cc1OC	CCN1CCN(CCc2ccc(-c3ccc4c(=Nc5cc(OC)c(Cl)cc5Cl)c(C#N)c[nH]c4c3)cc2)CC1	c1ccc(N=c2cc[nH]c3cc(-c4ccc(CCN5CCNCC5)cc4)ccc23)cc1||c1ccc(N=c2cc[nH]c3ccccc23)cc1
COc1cc2[nH]cc(C#N)c(=Nc3cc(O)c(Cl)cc3Cl)c2cc1OC	CCN1CCN(Cc2ccc(-c3cc4[nH]cc(C#N)c(=Nc5cc(OC)c(Cl)cc5Cl)c4cc3OC)cc2)CC1	c1ccc(N=c2cc[nH]c3cc(-c4ccc(CN5CCNCC5)cc4)ccc23)cc1||c1ccc(N=c2cc[nH]c3ccccc23)cc1
COc1cc2[nH]cc(C#N)c(=Nc3cc(O)c(Cl)cc3Cl)c2cc1OC	COc1cc(N=c2c(C#N)c[nH]c3cc(-c4coc(CN5CCN(c6ccccc6)CC5)c4)c(OC)cc23)c(Cl)cc1Cl	c1ccc(N=c2cc[nH]c3cc(-c4coc(CN5CCN(c6ccccc6)CC5)c4)ccc23)cc1||c1ccc(N=c2cc[nH]c3ccccc23)cc1
COc1cc2[nH]cc(C#N)c(=Nc3cc(O)c(Cl)cc3Cl)c2cc1OC	COc1cc(N=c2c(C#N)c[nH]c3cc(/C=C/CCCCCCCCCN4CCOCC4)c(OC)cc23)c(Cl)cc1Cl	C(=Cc1ccc2c(=Nc3ccccc3)cc[nH]c2c1)CCCCCCCCCN1CCOCC1||c1ccc(N=c2cc[nH]c3ccccc23)cc1
COc1cc2[nH]cc(C#N)c(=Nc3ccc(Cl)cc3F)c2cc1OC	COc1cc(N=c2c(C#N)c[nH]c3cc(OC)c(OC)cc23)c(Br)cc1Cl	c1ccc(N=c2cc[nH]c3ccccc23)cc1||c1ccc(N=c2cc[nH]c3ccccc23)cc1
COc1cc2[nH]cc(C#N)c(=Nc3ccc(Cl)cc3F)c2cc1OC	COCCOc1cc2[nH]cc(C#N)c(=Nc3ccc(Cl)cc3Cl)c2cc1OC	c1ccc(N=c2cc[nH]c3ccccc23)cc1||c1ccc(N=c2cc[nH]c3ccccc23)cc1
COc1cc2[nH]cc(C#N)c(=Nc3ccc(Cl)cc3F)c2cc1OC	CCOc1cc(N=c2c(C#N)c[nH]c3cc(OC)c(OC)cc23)c(Cl)cc1Cl	c1ccc(N=c2cc[nH]c3ccccc23)cc1||c1ccc(N=c2cc[nH]c3ccccc23)cc1
COc1cc2[nH]cc(C#N)c(=Nc3ccc(Cl)cc3F)c2cc1OC	COc1cc(N=c2c(C#N)c[nH]c3cc(OC)c(OC)cc23)c(Cl)cc1C	c1ccc(N=c2cc[nH]c3ccccc23)cc1||c1ccc(N=c2cc[nH]c3ccccc23)cc1
COc1cc2[nH]cc(C#N)c(=Nc3ccc(Cl)cc3F)c2cc1OC	COc1cc(N=c2c(C#N)c[nH]c3cc(OC)c(OC)cc23)c(C)cc1Cl	c1ccc(N=c2cc[nH]c3ccccc23)cc1||c1ccc(N=c2cc[nH]c3ccccc23)cc1
COc1cc2[nH]cc(C#N)c(=Nc3ccc(Cl)cc3F)c2cc1OC	COc1cc(N=c2c(C#N)c[nH]c3cc(OC)c(OC)cc23)cc(OC)c1	c1ccc(N=c2cc[nH]c3ccccc23)cc1||c1ccc(N=c2cc[nH]c3ccccc23)cc1
COc1cc2[nH]cc(C#N)c(=Nc3ccc(Cl)cc3F)c2cc1OC	COc1ccc(N=c2c(C#N)c[nH]c3cc(OC)c(OC)cc23)cc1OC	c1ccc(N=c2cc[nH]c3ccccc23)cc1||c1ccc(N=c2cc[nH]c3ccccc23)cc1
COc1cc2[nH]cc(C#N)c(=Nc3ccc(Cl)cc3F)c2cc1OC	COCCOc1cc2[nH]cc(C#N)c(=Nc3cc(OC)c(Cl)cc3Cl)c2cc1OC	c1ccc(N=c2cc[nH]c3ccccc23)cc1||c1ccc(N=c2cc[nH]c3ccccc23)cc1
COc1cc2[nH]cc(C#N)c(=Nc3ccc(Cl)cc3F)c2cc1OC	COc1cc(N=c2c(C#N)c[nH]c3cc(OC)c(OC)cc23)c(C)cc1C	c1ccc(N=c2cc[nH]c3ccccc23)cc1||c1ccc(N=c2cc[nH]c3ccccc23)cc1
COc1cc2[nH]cc(C#N)c(=Nc3ccc(Cl)cc3F)c2cc1OC	COc1cc(N=c2c(C#N)c[nH]c3cc(/C=C/n4ccnc4)c(OC)cc23)c(Cl)cc1Cl	C(=Cn1ccnc1)c1ccc2c(=Nc3ccccc3)cc[nH]c2c1||c1ccc(N=c2cc[nH]c3ccccc23)cc1
COc1cc2[nH]cc(C#N)c(=Nc3ccc(Cl)cc3F)c2cc1OC	COc1cc(N=c2c(C#N)c[nH]c3cc(OCCCn4ccnn4)c(OC)cc23)c(Cl)cc1Cl	c1ccc(N=c2cc[nH]c3cc(OCCCn4ccnn4)ccc23)cc1||c1ccc(N=c2cc[nH]c3ccccc23)cc1
COc1cc2[nH]cc(C#N)c(=Nc3ccc(Cl)cc3F)c2cc1OC	COCCOc1cc2[nH]cc(C#N)c(=Nc3cc(OC)c(Cl)cc3Cl)c2cc1OCCOC	c1ccc(N=c2cc[nH]c3ccccc23)cc1||c1ccc(N=c2cc[nH]c3ccccc23)cc1
COc1cc2[nH]cc(C#N)c(=Nc3ccc(Cl)cc3F)c2cc1OC	COc1cc(N=c2c(C#N)c[nH]c3ccc(/C=C/c4ccncc4)cc23)c(Cl)cc1Cl	C(=Cc1ccc2[nH]ccc(=Nc3ccccc3)c2c1)c1ccncc1||c1ccc(N=c2cc[nH]c3ccccc23)cc1
COc1cc2[nH]cc(C#N)c(=Nc3ccc(Cl)cc3F)c2cc1OC	COc1cc(N=c2c(C#N)c[nH]c3cc(/C=C/c4cc[n+]([O-])cc4)ccc23)c(Cl)cc1Cl	C(=Cc1ccc2c(=Nc3ccccc3)cc[nH]c2c1)c1cc[nH+]cc1||c1ccc(N=c2cc[nH]c3ccccc23)cc1
COc1cc2[nH]cc(C#N)c(=Nc3ccc(Cl)cc3F)c2cc1OC	COc1cc(N=c2c(C#N)c[nH]c3cc(OCCCn4ccnc4)c(OC)cc23)c(Cl)cc1Cl	c1ccc(N=c2cc[nH]c3cc(OCCCn4ccnc4)ccc23)cc1||c1ccc(N=c2cc[nH]c3ccccc23)cc1
COc1cc2[nH]cc(C#N)c(=Nc3ccc(Cl)cc3F)c2cc1OC	COc1cc(N=c2c(C#N)c[nH]c3cc(C#CCCN(C)C)c(OC)cc23)c(Cl)cc1Cl	c1ccc(N=c2cc[nH]c3ccccc23)cc1||c1ccc(N=c2cc[nH]c3ccccc23)cc1
COc1cc2[nH]cc(C#N)c(=Nc3ccc(Cl)cc3F)c2cc1OC	COc1cc2c(=Nc3ccc(Cl)cc3Cl)c(C#N)c[nH]c2cc1OCCCN1CCOCC1	c1ccc(N=c2cc[nH]c3cc(OCCCN4CCOCC4)ccc23)cc1||c1ccc(N=c2cc[nH]c3ccccc23)cc1
COc1cc2[nH]cc(C#N)c(=Nc3ccc(Cl)cc3F)c2cc1OC	COc1cc(N=c2c(C#N)c[nH]c3cc(OCCN4CCOCC4)c(OC)cc23)c(Cl)cc1Cl	c1ccc(N=c2cc[nH]c3cc(OCCN4CCOCC4)ccc23)cc1||c1ccc(N=c2cc[nH]c3ccccc23)cc1
COc1cc2[nH]cc(C#N)c(=Nc3ccc(Cl)cc3F)c2cc1OC	CCOc1cc(N=c2c(C#N)c[nH]c3cc(/C=C/c4ccncc4)ccc23)c(Cl)cc1Cl	C(=Cc1ccc2c(=Nc3ccccc3)cc[nH]c2c1)c1ccncc1||c1ccc(N=c2cc[nH]c3ccccc23)cc1
COc1cc2[nH]cc(C#N)c(=Nc3ccc(Cl)cc3F)c2cc1OC	COc1cc(N=c2c(C#N)c[nH]c3cc(/C=C/c4ccncc4)c(OC)cc23)c(Cl)cc1Cl	C(=Cc1ccc2c(=Nc3ccccc3)cc[nH]c2c1)c1ccncc1||c1ccc(N=c2cc[nH]c3ccccc23)cc1
COc1cc2[nH]cc(C#N)c(=Nc3ccc(Cl)cc3F)c2cc1OC	COc1cc(N=c2c(C#N)c[nH]c3cc(/C=C/c4cc[n+]([O-])cc4)c(OC)cc23)c(Cl)cc1Cl	C(=Cc1ccc2c(=Nc3ccccc3)cc[nH]c2c1)c1cc[nH+]cc1||c1ccc(N=c2cc[nH]c3ccccc23)cc1
COc1cc2[nH]cc(C#N)c(=Nc3ccc(Cl)cc3F)c2cc1OC	COc1ccc(Cl)c(N=c2c(C#N)c[nH]c3cc(/C=C/c4ccncc4)c(OC)cc23)c1	C(=Cc1ccc2c(=Nc3ccccc3)cc[nH]c2c1)c1ccncc1||c1ccc(N=c2cc[nH]c3ccccc23)cc1
COc1cc2[nH]cc(C#N)c(=Nc3ccc(Cl)cc3F)c2cc1OC	COc1cc(N=c2c(C#N)c[nH]c3cc(-c4coc(CN(C)C)c4)c(OC)cc23)c(Cl)cc1Cl	c1ccc(N=c2cc[nH]c3cc(-c4ccoc4)ccc23)cc1||c1ccc(N=c2cc[nH]c3ccccc23)cc1
COc1cc2[nH]cc(C#N)c(=Nc3ccc(Cl)cc3F)c2cc1OC	COc1cc(N=c2c(C#N)c[nH]c3cc(/C=C/CCN4CCOCC4)ccc23)c(Cl)cc1Cl	C(=Cc1ccc2c(=Nc3ccccc3)cc[nH]c2c1)CCN1CCOCC1||c1ccc(N=c2cc[nH]c3ccccc23)cc1
COc1cc2[nH]cc(C#N)c(=Nc3ccc(Cl)cc3F)c2cc1OC	COc1cc(N=c2c(C#N)c[nH]c3cc(OCCCN4CCOCC4)c(OC)cc23)c(Br)cc1Cl	c1ccc(N=c2cc[nH]c3cc(OCCCN4CCOCC4)ccc23)cc1||c1ccc(N=c2cc[nH]c3ccccc23)cc1
COc1cc2[nH]cc(C#N)c(=Nc3ccc(Cl)cc3F)c2cc1OC	COc1cc2c(=Nc3ccc(Cl)cc3Cl)c(C#N)c[nH]c2cc1OCCCN1CCC(O)CC1	c1ccc(N=c2cc[nH]c3cc(OCCCN4CCCCC4)ccc23)cc1||c1ccc(N=c2cc[nH]c3ccccc23)cc1
COc1cc2[nH]cc(C#N)c(=Nc3ccc(Cl)cc3F)c2cc1OC	COc1cc(N=c2c(C#N)c[nH]c3cc(OCCCN4CCOCC4)c(OC)cc23)c(Cl)cc1Cl	c1ccc(N=c2cc[nH]c3cc(OCCCN4CCOCC4)ccc23)cc1||c1ccc(N=c2cc[nH]c3ccccc23)cc1
COc1cc2[nH]cc(C#N)c(=Nc3ccc(Cl)cc3F)c2cc1OC	COc1cc(N=c2c(C#N)c[nH]c3cc(OCCCN4CCNCC4)c(OC)cc23)c(Cl)cc1Cl	c1ccc(N=c2cc[nH]c3cc(OCCCN4CCNCC4)ccc23)cc1||c1ccc(N=c2cc[nH]c3ccccc23)cc1
COc1cc2[nH]cc(C#N)c(=Nc3ccc(Cl)cc3F)c2cc1OC	COc1ccc(Cl)c(N=c2c(C#N)c[nH]c3cc(OCCCN4CCOCC4)c(OC)cc23)c1	c1ccc(N=c2cc[nH]c3cc(OCCCN4CCOCC4)ccc23)cc1||c1ccc(N=c2cc[nH]c3ccccc23)cc1
COc1cc2[nH]cc(C#N)c(=Nc3ccc(Cl)cc3F)c2cc1OC	COc1cc(N=c2c(C#N)c[nH]c3cc(C#CCCN4CCOCC4)c(OC)cc23)c(Cl)cc1Cl	C(#Cc1ccc2c(=Nc3ccccc3)cc[nH]c2c1)CCN1CCOCC1||c1ccc(N=c2cc[nH]c3ccccc23)cc1
COc1cc2[nH]cc(C#N)c(=Nc3ccc(Cl)cc3F)c2cc1OC	COc1cc(N=c2c(C#N)c[nH]c3cc(OCCCN4CCCCC4)c(OC)cc23)c(Cl)cc1Cl	c1ccc(N=c2cc[nH]c3cc(OCCCN4CCCCC4)ccc23)cc1||c1ccc(N=c2cc[nH]c3ccccc23)cc1
COc1cc2[nH]cc(C#N)c(=Nc3ccc(Cl)cc3F)c2cc1OC	CCOc1cc(N=c2c(C#N)c[nH]c3cc(OCC4CCN(C)CC4)c(OC)cc23)c(Cl)cc1Cl	c1ccc(N=c2cc[nH]c3cc(OCC4CCNCC4)ccc23)cc1||c1ccc(N=c2cc[nH]c3ccccc23)cc1
COc1cc2[nH]cc(C#N)c(=Nc3ccc(Cl)cc3F)c2cc1OC	COc1cc(N=c2c(C#N)c[nH]c3cc(OCCCCN4CCOCC4)c(OC)cc23)c(Cl)cc1Cl	c1ccc(N=c2cc[nH]c3cc(OCCCCN4CCOCC4)ccc23)cc1||c1ccc(N=c2cc[nH]c3ccccc23)cc1
COc1cc2[nH]cc(C#N)c(=Nc3ccc(Cl)cc3F)c2cc1OC	COc1cc(N=c2c(C#N)c[nH]c3cc(OCCCN4CCC(O)CC4)c(OC)cc23)c(Cl)cc1Cl	c1ccc(N=c2cc[nH]c3cc(OCCCN4CCCCC4)ccc23)cc1||c1ccc(N=c2cc[nH]c3ccccc23)cc1
COc1cc2[nH]cc(C#N)c(=Nc3ccc(Cl)cc3F)c2cc1OC	COc1cc(N=c2c(C#N)c[nH]c3cc(OCCCN4CCN(C)CC4)c(OC)cc23)c(Cl)cc1Cl	c1ccc(N=c2cc[nH]c3cc(OCCCN4CCNCC4)ccc23)cc1||c1ccc(N=c2cc[nH]c3ccccc23)cc1
COc1cc2[nH]cc(C#N)c(=Nc3ccc(Cl)cc3F)c2cc1OC	COc1cc(N=c2c(C#N)c[nH]c3cc(OCCCN4CCOCC4)c(OC)cc23)c(Cl)cc1C	c1ccc(N=c2cc[nH]c3cc(OCCCN4CCOCC4)ccc23)cc1||c1ccc(N=c2cc[nH]c3ccccc23)cc1
COc1cc2[nH]cc(C#N)c(=Nc3ccc(Cl)cc3F)c2cc1OC	COc1cc(N=c2c(C#N)c[nH]c3cc(OCCCN4CCOCC4)c(OC)cc23)c(C)cc1Cl	c1ccc(N=c2cc[nH]c3cc(OCCCN4CCOCC4)ccc23)cc1||c1ccc(N=c2cc[nH]c3ccccc23)cc1
COc1cc2[nH]cc(C#N)c(=Nc3ccc(Cl)cc3F)c2cc1OC	COc1cc(N=c2c(C#N)c[nH]c3cc(OCCCN(C)CCN(C)C)c(OC)cc23)c(Cl)cc1Cl	c1ccc(N=c2cc[nH]c3ccccc23)cc1||c1ccc(N=c2cc[nH]c3ccccc23)cc1
COc1cc2[nH]cc(C#N)c(=Nc3ccc(Cl)cc3F)c2cc1OC	COc1cc(N=c2c(C#N)c[nH]c3cc(-c4cncc(CN5CCOCC5)c4)ccc23)c(Cl)cc1Cl	c1ccc(N=c2cc[nH]c3cc(-c4cncc(CN5CCOCC5)c4)ccc23)cc1||c1ccc(N=c2cc[nH]c3ccccc23)cc1
COc1cc2[nH]cc(C#N)c(=Nc3ccc(Cl)cc3F)c2cc1OC	COc1cc(N=c2c(C#N)c[nH]c3cc(-c4cccc(CN5CCOCC5)n4)ccc23)c(Cl)cc1Cl	c1ccc(N=c2cc[nH]c3cc(-c4cccc(CN5CCOCC5)n4)ccc23)cc1||c1ccc(N=c2cc[nH]c3ccccc23)cc1
COc1cc2[nH]cc(C#N)c(=Nc3ccc(Cl)cc3F)c2cc1OC	COc1cc(N=c2c(C#N)c[nH]c3cc(-c4ccc(CN5CCC(O)CC5)s4)ccc23)c(Cl)cc1Cl	c1ccc(N=c2cc[nH]c3cc(-c4ccc(CN5CCCCC5)s4)ccc23)cc1||c1ccc(N=c2cc[nH]c3ccccc23)cc1
COc1cc2[nH]cc(C#N)c(=Nc3ccc(Cl)cc3F)c2cc1OC	COc1cc(N=c2c(C#N)c[nH]c3cc(-c4csc(CN5CCC(O)CC5)c4)ccc23)c(Cl)cc1Cl	c1ccc(N=c2cc[nH]c3cc(-c4csc(CN5CCCCC5)c4)ccc23)cc1||c1ccc(N=c2cc[nH]c3ccccc23)cc1
COc1cc2[nH]cc(C#N)c(=Nc3ccc(Cl)cc3F)c2cc1OC	COc1cc(N=c2c(C#N)c[nH]c3cc(-c4ccc(CN5CCCCC5)s4)ccc23)c(Cl)cc1Cl	c1ccc(N=c2cc[nH]c3cc(-c4ccc(CN5CCCCC5)s4)ccc23)cc1||c1ccc(N=c2cc[nH]c3ccccc23)cc1
COc1cc2[nH]cc(C#N)c(=Nc3ccc(Cl)cc3F)c2cc1OC	COc1cc(N=c2c(C#N)c[nH]c3cc(-c4coc(CN5CCN(C)CC5)c4)ccc23)c(Cl)cc1Cl	c1ccc(N=c2cc[nH]c3cc(-c4coc(CN5CCNCC5)c4)ccc23)cc1||c1ccc(N=c2cc[nH]c3ccccc23)cc1
COc1cc2[nH]cc(C#N)c(=Nc3ccc(Cl)cc3F)c2cc1OC	COc1cc(N=c2c(C#N)c[nH]c3cc(-c4csc(CN5CCN(C)CC5)c4)ccc23)c(Cl)cc1Cl	c1ccc(N=c2cc[nH]c3cc(-c4csc(CN5CCNCC5)c4)ccc23)cc1||c1ccc(N=c2cc[nH]c3ccccc23)cc1
COc1cc2[nH]cc(C#N)c(=Nc3ccc(Cl)cc3F)c2cc1OC	COc1cc(N=c2c(C#N)c[nH]c3cc(-c4ccc(CN5CCN(C)CC5)s4)ccc23)c(Cl)cc1Cl	c1ccc(N=c2cc[nH]c3cc(-c4ccc(CN5CCNCC5)s4)ccc23)cc1||c1ccc(N=c2cc[nH]c3ccccc23)cc1
COc1cc2[nH]cc(C#N)c(=Nc3ccc(Cl)cc3F)c2cc1OC	COc1cc(N=c2c(C#N)c[nH]c3cc(C#CCCN4CCN(C)CC4)c(OC)cc23)c(Cl)cc1Cl	C(#Cc1ccc2c(=Nc3ccccc3)cc[nH]c2c1)CCN1CCNCC1||c1ccc(N=c2cc[nH]c3ccccc23)cc1
COc1cc2[nH]cc(C#N)c(=Nc3ccc(Cl)cc3F)c2cc1OC	COc1cc(N=c2c(C#N)c[nH]c3cc(OCCCC4CCN(C)CC4)c(OC)cc23)c(Cl)cc1Cl	c1ccc(N=c2cc[nH]c3cc(OCCCC4CCNCC4)ccc23)cc1||c1ccc(N=c2cc[nH]c3ccccc23)cc1
COc1cc2[nH]cc(C#N)c(=Nc3ccc(Cl)cc3F)c2cc1OC	COc1cc(N=c2c(C#N)c[nH]c3cc(OCCCCCN4CCOCC4)c(OC)cc23)c(Cl)cc1Cl	c1ccc(N=c2cc[nH]c3cc(OCCCCCN4CCOCC4)ccc23)cc1||c1ccc(N=c2cc[nH]c3ccccc23)cc1
COc1cc2[nH]cc(C#N)c(=Nc3ccc(Cl)cc3F)c2cc1OC	COc1cc(N=c2c(C#N)c[nH]c3cc(OCCCN4CCCN(C)CC4)c(OC)cc23)c(Cl)cc1Cl	c1ccc(N=c2cc[nH]c3cc(OCCCN4CCCNCC4)ccc23)cc1||c1ccc(N=c2cc[nH]c3ccccc23)cc1
COc1cc2[nH]cc(C#N)c(=Nc3ccc(Cl)cc3F)c2cc1OC	CCN1CCN(CCCOc2cc3[nH]cc(C#N)c(=Nc4cc(OC)c(Cl)cc4Cl)c3cc2OC)CC1	c1ccc(N=c2cc[nH]c3cc(OCCCN4CCNCC4)ccc23)cc1||c1ccc(N=c2cc[nH]c3ccccc23)cc1
COc1cc2[nH]cc(C#N)c(=Nc3ccc(Cl)cc3F)c2cc1OC	COc1cc(N=c2c(C#N)c[nH]c3cc(OCCCNCCN4CCOCC4)c(OC)cc23)c(Cl)cc1Cl	c1ccc(N=c2cc[nH]c3cc(OCCCNCCN4CCOCC4)ccc23)cc1||c1ccc(N=c2cc[nH]c3ccccc23)cc1
COc1cc2[nH]cc(C#N)c(=Nc3ccc(Cl)cc3F)c2cc1OC	COc1cc(N=c2c(C#N)c[nH]c3cc(OCCCN4CCN(CCO)CC4)c(OC)cc23)c(Cl)cc1Cl	c1ccc(N=c2cc[nH]c3cc(OCCCN4CCNCC4)ccc23)cc1||c1ccc(N=c2cc[nH]c3ccccc23)cc1
COc1cc2[nH]cc(C#N)c(=Nc3ccc(Cl)cc3F)c2cc1OC	COc1cc(N=c2c(C#N)c[nH]c3cc(OCCCN4CCOCC4)c(OC)cc23)c(C)cc1C	c1ccc(N=c2cc[nH]c3cc(OCCCN4CCOCC4)ccc23)cc1||c1ccc(N=c2cc[nH]c3ccccc23)cc1
COc1cc2[nH]cc(C#N)c(=Nc3ccc(Cl)cc3F)c2cc1OC	COc1cc(N=c2c(C#N)c[nH]c3cc(C#Cc4cc(CN(C)C)ccn4)c(OC)cc23)c(Cl)cc1Cl	C(#Cc1ccccn1)c1ccc2c(=Nc3ccccc3)cc[nH]c2c1||c1ccc(N=c2cc[nH]c3ccccc23)cc1
COc1cc2[nH]cc(C#N)c(=Nc3ccc(Cl)cc3F)c2cc1OC	COc1cc(N=c2c(C#N)c[nH]c3cc(C#Cc4ncccc4CN(C)C)c(OC)cc23)c(Cl)cc1Cl	C(#Cc1ccccn1)c1ccc2c(=Nc3ccccc3)cc[nH]c2c1||c1ccc(N=c2cc[nH]c3ccccc23)cc1
COc1cc2[nH]cc(C#N)c(=Nc3ccc(Cl)cc3F)c2cc1OC	COc1cc(N=c2c(C#N)c[nH]c3cc(-c4ccccc4CN4CCOCC4)ccc23)c(Cl)cc1Cl	c1ccc(N=c2cc[nH]c3cc(-c4ccccc4CN4CCOCC4)ccc23)cc1||c1ccc(N=c2cc[nH]c3ccccc23)cc1
COc1cc2[nH]cc(C#N)c(=Nc3ccc(Cl)cc3F)c2cc1OC	COc1cc(N=c2c(C#N)c[nH]c3cc(-c4ccc(CN5CCOCC5)cc4)ccc23)c(Cl)cc1Cl	c1ccc(N=c2cc[nH]c3cc(-c4ccc(CN5CCOCC5)cc4)ccc23)cc1||c1ccc(N=c2cc[nH]c3ccccc23)cc1
COc1cc2[nH]cc(C#N)c(=Nc3ccc(Cl)cc3F)c2cc1OC	COc1cc(N=c2c(C#N)c[nH]c3cc4cc(OC)c(OCCN5CCOCC5)cc4cc23)c(Cl)cc1Cl	c1ccc(N=c2cc[nH]c3cc4ccc(OCCN5CCOCC5)cc4cc23)cc1||c1ccc(N=c2cc[nH]c3ccccc23)cc1
COc1cc2[nH]cc(C#N)c(=Nc3ccc(Cl)cc3F)c2cc1OC	COc1cc(N=c2c(C#N)c[nH]c3cc4cc(OCCN5CCOCC5)c(OC)cc4cc23)c(Cl)cc1Cl	c1ccc(N=c2cc[nH]c3cc4cc(OCCN5CCOCC5)ccc4cc23)cc1||c1ccc(N=c2cc[nH]c3ccccc23)cc1
COc1cc2[nH]cc(C#N)c(=Nc3ccc(Cl)cc3F)c2cc1OC	COc1cc(N=c2c(C#N)c[nH]c3ccc(-c4ccc(CN5CCN(C)CC5)cn4)cc23)c(Cl)cc1Cl	c1ccc(N=c2cc[nH]c3ccc(-c4ccc(CN5CCNCC5)cn4)cc23)cc1||c1ccc(N=c2cc[nH]c3ccccc23)cc1
COc1cc2[nH]cc(C#N)c(=Nc3ccc(Cl)cc3F)c2cc1OC	COc1cc(N=c2c(C#N)c[nH]c3cc4cc(OCCN5CCOCC5)c(OC)cc4cc23)c(Cl)cc1F	c1ccc(N=c2cc[nH]c3cc4cc(OCCN5CCOCC5)ccc4cc23)cc1||c1ccc(N=c2cc[nH]c3ccccc23)cc1
COc1cc2[nH]cc(C#N)c(=Nc3ccc(Cl)cc3F)c2cc1OC	COc1cc(N=c2c(C#N)c[nH]c3cc(-c4coc(CN5CCN(C)CC5)c4)c(OC)cc23)c(Cl)cc1Cl	c1ccc(N=c2cc[nH]c3cc(-c4coc(CN5CCNCC5)c4)ccc23)cc1||c1ccc(N=c2cc[nH]c3ccccc23)cc1
COc1cc2[nH]cc(C#N)c(=Nc3ccc(Cl)cc3F)c2cc1OC	CCOc1cc2c(=Nc3cc(OC)c(Cl)cc3Cl)c(C#N)c[nH]c2cc1C#CCCN1CCN(C)CC1	C(#Cc1ccc2c(=Nc3ccccc3)cc[nH]c2c1)CCN1CCNCC1||c1ccc(N=c2cc[nH]c3ccccc23)cc1
COc1cc2[nH]cc(C#N)c(=Nc3ccc(Cl)cc3F)c2cc1OC	COc1cc(N=c2c(C#N)c[nH]c3cc(OCCCN4C[C@@H](C)N(C)[C@@H](C)C4)c(OC)cc23)c(Cl)cc1Cl	c1ccc(N=c2cc[nH]c3cc(OCCCN4CCNCC4)ccc23)cc1||c1ccc(N=c2cc[nH]c3ccccc23)cc1
COc1cc2[nH]cc(C#N)c(=Nc3ccc(Cl)cc3F)c2cc1OC	CCCN1CCN(CCCOc2cc3[nH]cc(C#N)c(=Nc4cc(OC)c(Cl)cc4Cl)c3cc2OC)CC1	c1ccc(N=c2cc[nH]c3cc(OCCCN4CCNCC4)ccc23)cc1||c1ccc(N=c2cc[nH]c3ccccc23)cc1
COc1cc2[nH]cc(C#N)c(=Nc3ccc(Cl)cc3F)c2cc1OC	COc1cc2c(=Nc3cc(OC)c(OC)c(OC)c3)c(C#N)c[nH]c2cc1OCCCN1CCN(C)CC1	c1ccc(N=c2cc[nH]c3cc(OCCCN4CCNCC4)ccc23)cc1||c1ccc(N=c2cc[nH]c3ccccc23)cc1
COc1cc2[nH]cc(C#N)c(=Nc3ccc(Cl)cc3F)c2cc1OC	COc1cc(N=c2c(C#N)c[nH]c3cc(-c4ccc(CN5CCN(C)CC5)cc4)ccc23)c(Cl)cc1Cl	c1ccc(N=c2cc[nH]c3cc(-c4ccc(CN5CCNCC5)cc4)ccc23)cc1||c1ccc(N=c2cc[nH]c3ccccc23)cc1
COc1cc2[nH]cc(C#N)c(=Nc3ccc(Cl)cc3F)c2cc1OC	COc1cc(N=c2c(C#N)c[nH]c3cc4cc(OC)c(OCCN5CCC(O)CC5)cc4cc23)c(Cl)cc1Cl	c1ccc(N=c2cc[nH]c3cc4ccc(OCCN5CCCCC5)cc4cc23)cc1||c1ccc(N=c2cc[nH]c3ccccc23)cc1
COc1cc2[nH]cc(C#N)c(=Nc3ccc(Cl)cc3F)c2cc1OC	COc1cc(N=c2c(C#N)c[nH]c3cc4cc(OCCN5CCC(O)CC5)c(OC)cc4cc23)c(Cl)cc1Cl	c1ccc(N=c2cc[nH]c3cc4cc(OCCN5CCCCC5)ccc4cc23)cc1||c1ccc(N=c2cc[nH]c3ccccc23)cc1
COc1cc2[nH]cc(C#N)c(=Nc3ccc(Cl)cc3F)c2cc1OC	COc1cc(N=c2c(C#N)c[nH]c3cc4cc(OC)c(OCCN5CCN(C)CC5)cc4cc23)c(Cl)cc1Cl	c1ccc(N=c2cc[nH]c3cc4ccc(OCCN5CCNCC5)cc4cc23)cc1||c1ccc(N=c2cc[nH]c3ccccc23)cc1
COc1cc2[nH]cc(C#N)c(=Nc3ccc(Cl)cc3F)c2cc1OC	COc1cc(N=c2c(C#N)c[nH]c3cc4cc(OCCN5CCN(C)CC5)c(OC)cc4cc23)c(Cl)cc1Cl	c1ccc(N=c2cc[nH]c3cc4cc(OCCN5CCNCC5)ccc4cc23)cc1||c1ccc(N=c2cc[nH]c3ccccc23)cc1
COc1cc2[nH]cc(C#N)c(=Nc3ccc(Cl)cc3F)c2cc1OC	COc1cc(N=c2c(C#N)c[nH]c3cc4cc(OC)c(OCCN5CCOCC5)cc4cc23)c(Cl)cc1C	c1ccc(N=c2cc[nH]c3cc4ccc(OCCN5CCOCC5)cc4cc23)cc1||c1ccc(N=c2cc[nH]c3ccccc23)cc1
COc1cc2[nH]cc(C#N)c(=Nc3ccc(Cl)cc3F)c2cc1OC	COc1cc(N=c2c(C#N)c[nH]c3cc4cc(OCCN5CCOCC5)c(OC)cc4cc23)c(Cl)cc1C	c1ccc(N=c2cc[nH]c3cc4cc(OCCN5CCOCC5)ccc4cc23)cc1||c1ccc(N=c2cc[nH]c3ccccc23)cc1
COc1cc2[nH]cc(C#N)c(=Nc3ccc(Cl)cc3F)c2cc1OC	COc1cc(N=c2c(C#N)c[nH]c3cc4cc(OC)c(OCCN5CCOCC5)cc4cc23)c(C)cc1Cl	c1ccc(N=c2cc[nH]c3cc4ccc(OCCN5CCOCC5)cc4cc23)cc1||c1ccc(N=c2cc[nH]c3ccccc23)cc1
COc1cc2[nH]cc(C#N)c(=Nc3ccc(Cl)cc3F)c2cc1OC	COc1cc(N=c2c(C#N)c[nH]c3cc4cc(OCCN5CCOCC5)c(OC)cc4cc23)c(C)cc1Cl	c1ccc(N=c2cc[nH]c3cc4cc(OCCN5CCOCC5)ccc4cc23)cc1||c1ccc(N=c2cc[nH]c3ccccc23)cc1
COc1cc2[nH]cc(C#N)c(=Nc3ccc(Cl)cc3F)c2cc1OC	CCN1CCN(Cc2ccc(-c3ccc4c(=Nc5cc(OC)c(Cl)cc5Cl)c(C#N)c[nH]c4c3)cc2)CC1	c1ccc(N=c2cc[nH]c3cc(-c4ccc(CN5CCNCC5)cc4)ccc23)cc1||c1ccc(N=c2cc[nH]c3ccccc23)cc1
COc1cc2[nH]cc(C#N)c(=Nc3ccc(Cl)cc3F)c2cc1OC	COc1cc(N=c2c(C#N)c[nH]c3cc(-c4ccc(CN5CCN(CCO)CC5)cc4)ccc23)c(Cl)cc1Cl	c1ccc(N=c2cc[nH]c3cc(-c4ccc(CN5CCNCC5)cc4)ccc23)cc1||c1ccc(N=c2cc[nH]c3ccccc23)cc1
COc1cc2[nH]cc(C#N)c(=Nc3ccc(Cl)cc3F)c2cc1OC	COc1cc(N=c2c(C#N)c[nH]c3cc4cc(OCCN5CCC(O)CC5)c(OC)cc4cc23)c(Cl)cc1C	c1ccc(N=c2cc[nH]c3cc4cc(OCCN5CCCCC5)ccc4cc23)cc1||c1ccc(N=c2cc[nH]c3ccccc23)cc1
COc1cc2[nH]cc(C#N)c(=Nc3ccc(Cl)cc3F)c2cc1OC	COc1cc(N=c2c(C#N)c[nH]c3cc4cc(OC)c(OCCN5CCN(C)CC5)cc4cc23)c(C)cc1Cl	c1ccc(N=c2cc[nH]c3cc4ccc(OCCN5CCNCC5)cc4cc23)cc1||c1ccc(N=c2cc[nH]c3ccccc23)cc1
COc1cc2[nH]cc(C#N)c(=Nc3ccc(Cl)cc3F)c2cc1OC	COc1cc(N=c2c(C#N)c[nH]c3cc4cc(OCCN5CCN(C)CC5)c(OC)cc4cc23)c(C)cc1Cl	c1ccc(N=c2cc[nH]c3cc4cc(OCCN5CCNCC5)ccc4cc23)cc1||c1ccc(N=c2cc[nH]c3ccccc23)cc1
COc1cc2[nH]cc(C#N)c(=Nc3ccc(Cl)cc3F)c2cc1OC	COc1cc(N=c2c(C#N)c[nH]c3cc(/C=C/c4ccc(-c5ccccc5)cc4)ccc23)c(Cl)cc1Cl	C(=Cc1ccc2c(=Nc3ccccc3)cc[nH]c2c1)c1ccc(-c2ccccc2)cc1||c1ccc(N=c2cc[nH]c3ccccc23)cc1
COc1cc2[nH]cc(C#N)c(=Nc3ccc(Cl)cc3F)c2cc1OC	CCN1CCN(CCc2ccc(-c3ccc4c(=Nc5cc(OC)c(Cl)cc5Cl)c(C#N)c[nH]c4c3)cc2)CC1	c1ccc(N=c2cc[nH]c3cc(-c4ccc(CCN5CCNCC5)cc4)ccc23)cc1||c1ccc(N=c2cc[nH]c3ccccc23)cc1
COc1cc2[nH]cc(C#N)c(=Nc3ccc(Cl)cc3F)c2cc1OC	COc1cc(N=c2c(C#N)c[nH]c3cc(-c4coc(CN5CCN(c6ccccc6)CC5)c4)c(OC)cc23)c(Cl)cc1Cl	c1ccc(N=c2cc[nH]c3cc(-c4coc(CN5CCN(c6ccccc6)CC5)c4)ccc23)cc1||c1ccc(N=c2cc[nH]c3ccccc23)cc1
COc1cc2[nH]cc(C#N)c(=Nc3ccc(Cl)cc3F)c2cc1OC	COc1cc(N=c2c(C#N)c[nH]c3cc(/C=C/CCCCCCCCCN4CCOCC4)c(OC)cc23)c(Cl)cc1Cl	C(=Cc1ccc2c(=Nc3ccccc3)cc[nH]c2c1)CCCCCCCCCN1CCOCC1||c1ccc(N=c2cc[nH]c3ccccc23)cc1
COc1cc2[nH]cc(C#N)c(=Nc3ccc(Cl)cc3I)c2cc1OC	COc1cc2[nH]cc(C#N)c(=Nc3ccc(I)cc3Cl)c2cc1OC	c1ccc(N=c2cc[nH]c3ccccc23)cc1||c1ccc(N=c2cc[nH]c3ccccc23)cc1
COc1cc2[nH]cc(C#N)c(=Nc3ccc(Cl)cc3I)c2cc1OC	COc1cc2[nH]cc(C=O)c(=Nc3ccc(Cl)cc3Cl)c2cc1OC	c1ccc(N=c2cc[nH]c3ccccc23)cc1||c1ccc(N=c2cc[nH]c3ccccc23)cc1
COc1cc2[nH]cc(C#N)c(=Nc3ccc(Cl)cc3I)c2cc1OC	COc1cc2[nH]cc(C#N)c(=Nc3ccccc3Cl)c2cc1OC	c1ccc(N=c2cc[nH]c3ccccc23)cc1||c1ccc(N=c2cc[nH]c3ccccc23)cc1
COc1cc2[nH]cc(C#N)c(=Nc3ccc(Cl)cc3I)c2cc1OC	COc1cc(N=c2cc[nH]c3cc(OC)c(OC)cc23)c(Cl)cc1Cl	c1ccc(N=c2cc[nH]c3ccccc23)cc1||c1ccc(N=c2cc[nH]c3ccccc23)cc1
COc1cc2[nH]cc(C#N)c(=Nc3ccc(Cl)cc3I)c2cc1OC	C=Cc1ccc2c(=Nc3cc(OC)c(Cl)cc3Cl)c(C#N)c[nH]c2c1	c1ccc(N=c2cc[nH]c3ccccc23)cc1||c1ccc(N=c2cc[nH]c3ccccc23)cc1
COc1cc2[nH]cc(C#N)c(=Nc3ccc(Cl)cc3I)c2cc1OC	COc1cc(N=c2c(C#N)c[nH]c3cc(OC)c(OC)cc23)c(F)cc1Cl	c1ccc(N=c2cc[nH]c3ccccc23)cc1||c1ccc(N=c2cc[nH]c3ccccc23)cc1
COc1cc2[nH]cc(C#N)c(=Nc3ccc(Cl)cc3I)c2cc1OC	CCOc1cc(N=c2c(C#N)c[nH]c3cc(OC)c(OC)cc23)c(Cl)cc1Cl	c1ccc(N=c2cc[nH]c3ccccc23)cc1||c1ccc(N=c2cc[nH]c3ccccc23)cc1
COc1cc2[nH]cc(C#N)c(=Nc3ccc(Cl)cc3I)c2cc1OC	COc1cc(N=c2c(C#N)c[nH]c3cc(OC)c(OC)cc23)c(C)cc1Cl	c1ccc(N=c2cc[nH]c3ccccc23)cc1||c1ccc(N=c2cc[nH]c3ccccc23)cc1
COc1cc2[nH]cc(C#N)c(=Nc3ccc(Cl)cc3I)c2cc1OC	COc1cc(N=c2c(C#N)c[nH]c3cc(OC)c(OC)cc23)cc(OC)c1	c1ccc(N=c2cc[nH]c3ccccc23)cc1||c1ccc(N=c2cc[nH]c3ccccc23)cc1
COc1cc2[nH]cc(C#N)c(=Nc3ccc(Cl)cc3I)c2cc1OC	COc1ccc(N=c2c(C#N)c[nH]c3cc(OC)c(OC)cc23)cc1OC	c1ccc(N=c2cc[nH]c3ccccc23)cc1||c1ccc(N=c2cc[nH]c3ccccc23)cc1
COc1cc2[nH]cc(C#N)c(=Nc3ccc(Cl)cc3I)c2cc1OC	COc1cc2[nH]cc(C#N)c(=Nc3cc(OC)c(OC)c(OC)c3Br)c2cc1OC	c1ccc(N=c2cc[nH]c3ccccc23)cc1||c1ccc(N=c2cc[nH]c3ccccc23)cc1
COc1cc2[nH]cc(C#N)c(=Nc3ccc(Cl)cc3I)c2cc1OC	COc1cc2[nH]cc(C#N)c(=Nc3cc(OC)c(OC)c(OC)c3C)c2cc1OC	c1ccc(N=c2cc[nH]c3ccccc23)cc1||c1ccc(N=c2cc[nH]c3ccccc23)cc1
COc1cc2[nH]cc(C#N)c(=Nc3ccc(Cl)cc3I)c2cc1OC	CCOc1c(OC)cc(N=c2c(C#N)c[nH]c3cc(OC)c(OC)cc23)cc1OC	c1ccc(N=c2cc[nH]c3ccccc23)cc1||c1ccc(N=c2cc[nH]c3ccccc23)cc1
COc1cc2[nH]cc(C#N)c(=Nc3ccc(Cl)cc3I)c2cc1OC	COc1cc2[nH]cc(C#N)c(=Nc3cc(OC)c(OC(C)C)c(OC)c3)c2cc1OC	c1ccc(N=c2cc[nH]c3ccccc23)cc1||c1ccc(N=c2cc[nH]c3ccccc23)cc1
COc1cc2[nH]cc(C#N)c(=Nc3ccc(Cl)cc3I)c2cc1OC	COc1cc(N=c2c(C#N)c[nH]c3ccc(C#Cc4cccnc4)cc23)c(Cl)cc1Cl	C(#Cc1ccc2[nH]ccc(=Nc3ccccc3)c2c1)c1cccnc1||c1ccc(N=c2cc[nH]c3ccccc23)cc1
COc1cc2[nH]cc(C#N)c(=Nc3ccc(Cl)cc3I)c2cc1OC	COc1cc(N=c2c(C#N)c[nH]c3cc(C#Cc4ccccn4)ccc23)c(Cl)cc1Cl	C(#Cc1ccccn1)c1ccc2c(=Nc3ccccc3)cc[nH]c2c1||c1ccc(N=c2cc[nH]c3ccccc23)cc1
COc1cc2[nH]cc(C#N)c(=Nc3ccc(Cl)cc3I)c2cc1OC	COc1cc(N=c2c(C#N)c[nH]c3cc(C#Cc4ccncc4)ccc23)c(Cl)cc1Cl	C(#Cc1ccc2c(=Nc3ccccc3)cc[nH]c2c1)c1ccncc1||c1ccc(N=c2cc[nH]c3ccccc23)cc1
COc1cc2[nH]cc(C#N)c(=Nc3ccc(Cl)cc3I)c2cc1OC	COc1cc(N=c2c(C#N)c[nH]c3ccc(/C=C/c4ccncc4)cc23)c(Cl)cc1Cl	C(=Cc1ccc2[nH]ccc(=Nc3ccccc3)c2c1)c1ccncc1||c1ccc(N=c2cc[nH]c3ccccc23)cc1
COc1cc2[nH]cc(C#N)c(=Nc3ccc(Cl)cc3I)c2cc1OC	COc1cc(N=c2c(C#N)c[nH]c3cc(CCc4ccncc4)ccc23)c(Cl)cc1Cl	c1ccc(N=c2cc[nH]c3cc(CCc4ccncc4)ccc23)cc1||c1ccc(N=c2cc[nH]c3ccccc23)cc1
COc1cc2[nH]cc(C#N)c(=Nc3ccc(Cl)cc3I)c2cc1OC	COc1cc(N=c2c(C#N)c[nH]c3cc4cc(OC)c(OC)cc4cc23)c(C)cc1Cl	c1ccc(N=c2cc[nH]c3cc4ccccc4cc23)cc1||c1ccc(N=c2cc[nH]c3ccccc23)cc1
COc1cc2[nH]cc(C#N)c(=Nc3ccc(Cl)cc3I)c2cc1OC	COc1cc(N=c2c(C#N)c[nH]c3cc(OC4CCN(C)CC4)c(OC)cc23)c(Cl)cc1Cl	c1ccc(N=c2cc[nH]c3cc(OC4CCNCC4)ccc23)cc1||c1ccc(N=c2cc[nH]c3ccccc23)cc1
COc1cc2[nH]cc(C#N)c(=Nc3ccc(Cl)cc3I)c2cc1OC	COc1cc2[nH]cc(C#N)c(=Nc3ccc(Cl)cc3Cl)c2cc1OCCCN1CCOCC1	c1ccc(N=c2cc[nH]c3ccc(OCCCN4CCOCC4)cc23)cc1||c1ccc(N=c2cc[nH]c3ccccc23)cc1
COc1cc2[nH]cc(C#N)c(=Nc3ccc(Cl)cc3I)c2cc1OC	CCCCOc1cc2[nH]cc(C#N)c(=Nc3ccc(Cl)cc3Cl)c2cc1OCCCC	c1ccc(N=c2cc[nH]c3ccccc23)cc1||c1ccc(N=c2cc[nH]c3ccccc23)cc1
COc1cc2[nH]cc(C#N)c(=Nc3ccc(Cl)cc3I)c2cc1OC	COc1cc(N=c2c(C#N)c[nH]c3cc(C#Cc4ccccc4)ccc23)c(Cl)cc1Cl	C(#Cc1ccc2c(=Nc3ccccc3)cc[nH]c2c1)c1ccccc1||c1ccc(N=c2cc[nH]c3ccccc23)cc1
COc1cc2[nH]cc(C#N)c(=Nc3ccc(Cl)cc3I)c2cc1OC	COc1cc(N=c2c(C#N)c[nH]c3cc(/C=C/c4ccccc4)ccc23)c(Cl)cc1Cl	C(=Cc1ccc2c(=Nc3ccccc3)cc[nH]c2c1)c1ccccc1||c1ccc(N=c2cc[nH]c3ccccc23)cc1
COc1cc2[nH]cc(C#N)c(=Nc3ccc(Cl)cc3I)c2cc1OC	CCOc1cc(N=c2c(C#N)c[nH]c3cc(/C=C/c4ccncc4)ccc23)c(Cl)cc1Cl	C(=Cc1ccc2c(=Nc3ccccc3)cc[nH]c2c1)c1ccncc1||c1ccc(N=c2cc[nH]c3ccccc23)cc1
COc1cc2[nH]cc(C#N)c(=Nc3ccc(Cl)cc3I)c2cc1OC	COc1cc(N=c2c(C#N)c[nH]c3cc(/C=C/c4cc[n+]([O-])cc4)c(OC)cc23)c(Cl)cc1Cl	C(=Cc1ccc2c(=Nc3ccccc3)cc[nH]c2c1)c1cc[nH+]cc1||c1ccc(N=c2cc[nH]c3ccccc23)cc1
COc1cc2[nH]cc(C#N)c(=Nc3ccc(Cl)cc3I)c2cc1OC	COc1cc(N=c2c(C#N)c[nH]c3cc(-c4ccc(CN(C)C)cn4)ccc23)c(Cl)cc1Cl	c1ccc(N=c2cc[nH]c3cc(-c4ccccn4)ccc23)cc1||c1ccc(N=c2cc[nH]c3ccccc23)cc1
COc1cc2[nH]cc(C#N)c(=Nc3ccc(Cl)cc3I)c2cc1OC	COc1cc(N=c2c(C#N)c[nH]c3cc(/C=C/CCN4CCOCC4)ccc23)c(Cl)cc1Cl	C(=Cc1ccc2c(=Nc3ccccc3)cc[nH]c2c1)CCN1CCOCC1||c1ccc(N=c2cc[nH]c3ccccc23)cc1
COc1cc2[nH]cc(C#N)c(=Nc3ccc(Cl)cc3I)c2cc1OC	COc1cc(N=c2c(C#N)c[nH]c3ccc(/C=C/CCN4CCOCC4)cc23)c(Cl)cc1Cl	C(=Cc1ccc2[nH]ccc(=Nc3ccccc3)c2c1)CCN1CCOCC1||c1ccc(N=c2cc[nH]c3ccccc23)cc1
COc1cc2[nH]cc(C#N)c(=Nc3ccc(Cl)cc3I)c2cc1OC	COc1cc(N=c2c(C#N)c[nH]c3cc(/C=C/CN4CCOCC4)c(OC)cc23)c(Cl)cc1Cl	C(=Cc1ccc2c(=Nc3ccccc3)cc[nH]c2c1)CN1CCOCC1||c1ccc(N=c2cc[nH]c3ccccc23)cc1
COc1cc2[nH]cc(C#N)c(=Nc3ccc(Cl)cc3I)c2cc1OC	COc1cc(N=c2c(C#N)c[nH]c3cc(OCC4CCCCN4C)c(OC)cc23)c(Cl)cc1Cl	c1ccc(N=c2cc[nH]c3cc(OCC4CCCCN4)ccc23)cc1||c1ccc(N=c2cc[nH]c3ccccc23)cc1
COc1cc2[nH]cc(C#N)c(=Nc3ccc(Cl)cc3I)c2cc1OC	COc1cc(N=c2c(C#N)c[nH]c3cc(/C=C/c4ccccc4)c(OC)cc23)c(Cl)cc1Cl	C(=Cc1ccc2c(=Nc3ccccc3)cc[nH]c2c1)c1ccccc1||c1ccc(N=c2cc[nH]c3ccccc23)cc1
COc1cc2[nH]cc(C#N)c(=Nc3ccc(Cl)cc3I)c2cc1OC	COc1cc(N=c2c(C#N)c[nH]c3cc(-c4ccsc4CN4CCOCC4)ccc23)c(Cl)cc1Cl	c1ccc(N=c2cc[nH]c3cc(-c4ccsc4CN4CCOCC4)ccc23)cc1||c1ccc(N=c2cc[nH]c3ccccc23)cc1
COc1cc2[nH]cc(C#N)c(=Nc3ccc(Cl)cc3I)c2cc1OC	COc1cc(N=c2c(C#N)c[nH]c3cc(-c4cscc4CN4CCOCC4)ccc23)c(Cl)cc1Cl	c1ccc(N=c2cc[nH]c3cc(-c4cscc4CN4CCOCC4)ccc23)cc1||c1ccc(N=c2cc[nH]c3ccccc23)cc1
COc1cc2[nH]cc(C#N)c(=Nc3ccc(Cl)cc3I)c2cc1OC	COc1cc(N=c2c(C#N)c[nH]c3ccc(C#CCCN4CCN(C)CC4)cc23)c(Cl)cc1Cl	C(#Cc1ccc2[nH]ccc(=Nc3ccccc3)c2c1)CCN1CCNCC1||c1ccc(N=c2cc[nH]c3ccccc23)cc1
COc1cc2[nH]cc(C#N)c(=Nc3ccc(Cl)cc3I)c2cc1OC	COc1cc(N=c2c(C#N)c[nH]c3cc(/C=C/CCN4CCOCC4)c(OC)cc23)c(Cl)cc1Cl	C(=Cc1ccc2c(=Nc3ccccc3)cc[nH]c2c1)CCN1CCOCC1||c1ccc(N=c2cc[nH]c3ccccc23)cc1
COc1cc2[nH]cc(C#N)c(=Nc3ccc(Cl)cc3I)c2cc1OC	CCOc1cc(N=c2c(C#N)c[nH]c3cc(OCC4CCN(C)CC4)c(OC)cc23)c(Cl)cc1Cl	c1ccc(N=c2cc[nH]c3cc(OCC4CCNCC4)ccc23)cc1||c1ccc(N=c2cc[nH]c3ccccc23)cc1
COc1cc2[nH]cc(C#N)c(=Nc3ccc(Cl)cc3I)c2cc1OC	COc1cc2c(=Nc3nc4ccccc4s3)c(C#N)c[nH]c2cc1OCCCN1CCN(C)CC1	c1ccc(N=c2cc[nH]c3ccccc23)cc1||c1ccc2sc(N=c3cc[nH]c4cc(OCCCN5CCNCC5)ccc34)nc2c1
COc1cc2[nH]cc(C#N)c(=Nc3ccc(Cl)cc3I)c2cc1OC	COc1cc2c(=Nc3nc4ccccc4[nH]3)c(C#N)c[nH]c2cc1OCCCN1CCN(C)CC1	c1ccc(N=c2cc[nH]c3ccccc23)cc1||c1ccc2[nH]c(N=c3cc[nH]c4cc(OCCCN5CCNCC5)ccc34)nc2c1
COc1cc2[nH]cc(C#N)c(=Nc3ccc(Cl)cc3I)c2cc1OC	COc1cc2c(=Nc3ccc(C)cc3C)c(C#N)c[nH]c2cc1OCC1CCN(C)CC1	c1ccc(N=c2cc[nH]c3cc(OCC4CCNCC4)ccc23)cc1||c1ccc(N=c2cc[nH]c3ccccc23)cc1
COc1cc2[nH]cc(C#N)c(=Nc3ccc(Cl)cc3I)c2cc1OC	COc1cc(N=c2c(C#N)c[nH]c3cc(C#Cc4cccc(CN(C)C)n4)ccc23)c(Cl)cc1Cl	C(#Cc1ccccn1)c1ccc2c(=Nc3ccccc3)cc[nH]c2c1||c1ccc(N=c2cc[nH]c3ccccc23)cc1
COc1cc2[nH]cc(C#N)c(=Nc3ccc(Cl)cc3I)c2cc1OC	COc1cc(N=c2c(C#N)c[nH]c3cc(C#Cc4ccc(CN(C)C)s4)c(OC)cc23)c(Cl)cc1Cl	C(#Cc1cccs1)c1ccc2c(=Nc3ccccc3)cc[nH]c2c1||c1ccc(N=c2cc[nH]c3ccccc23)cc1
COc1cc2[nH]cc(C#N)c(=Nc3ccc(Cl)cc3I)c2cc1OC	COc1cc(N=c2c(C#N)c[nH]c3cc(-c4cncc(CN5CCOCC5)c4)ccc23)c(Cl)cc1Cl	c1ccc(N=c2cc[nH]c3cc(-c4cncc(CN5CCOCC5)c4)ccc23)cc1||c1ccc(N=c2cc[nH]c3ccccc23)cc1
COc1cc2[nH]cc(C#N)c(=Nc3ccc(Cl)cc3I)c2cc1OC	COc1cc(N=c2c(C#N)c[nH]c3cc(-c4ccc(CN5CCOCC5)cn4)ccc23)c(Cl)cc1Cl	c1ccc(N=c2cc[nH]c3cc(-c4ccc(CN5CCOCC5)cn4)ccc23)cc1||c1ccc(N=c2cc[nH]c3ccccc23)cc1
COc1cc2[nH]cc(C#N)c(=Nc3ccc(Cl)cc3I)c2cc1OC	COc1cc(N=c2c(C#N)c[nH]c3cc(-c4ccc(CN5CCOCC5)nc4)ccc23)c(Cl)cc1Cl	c1ccc(N=c2cc[nH]c3cc(-c4ccc(CN5CCOCC5)nc4)ccc23)cc1||c1ccc(N=c2cc[nH]c3ccccc23)cc1
COc1cc2[nH]cc(C#N)c(=Nc3ccc(Cl)cc3I)c2cc1OC	COc1cc(N=c2c(C#N)c[nH]c3cc(-c4cccc(CN5CCOCC5)n4)ccc23)c(Cl)cc1Cl	c1ccc(N=c2cc[nH]c3cc(-c4cccc(CN5CCOCC5)n4)ccc23)cc1||c1ccc(N=c2cc[nH]c3ccccc23)cc1
COc1cc2[nH]cc(C#N)c(=Nc3ccc(Cl)cc3I)c2cc1OC	COc1cc(N=c2c(C#N)c[nH]c3cc(-c4cc(CN5CCOCC5)ccn4)ccc23)c(Cl)cc1Cl	c1ccc(N=c2cc[nH]c3cc(-c4cc(CN5CCOCC5)ccn4)ccc23)cc1||c1ccc(N=c2cc[nH]c3ccccc23)cc1
COc1cc2[nH]cc(C#N)c(=Nc3ccc(Cl)cc3I)c2cc1OC	COc1cc(N=c2c(C#N)c[nH]c3cc(-c4ccc(CN5CCSCC5)cn4)ccc23)c(Cl)cc1Cl	c1ccc(N=c2cc[nH]c3cc(-c4ccc(CN5CCSCC5)cn4)ccc23)cc1||c1ccc(N=c2cc[nH]c3ccccc23)cc1
COc1cc2[nH]cc(C#N)c(=Nc3ccc(Cl)cc3I)c2cc1OC	COc1cc(N=c2c(C#N)c[nH]c3ccc(-c4coc(CN5CCN(C)CC5)c4)cc23)c(Cl)cc1Cl	c1ccc(N=c2cc[nH]c3ccc(-c4coc(CN5CCNCC5)c4)cc23)cc1||c1ccc(N=c2cc[nH]c3ccccc23)cc1
COc1cc2[nH]cc(C#N)c(=Nc3ccc(Cl)cc3I)c2cc1OC	COc1cc(N=c2c(C#N)c[nH]c3cc(/C=C/CCN4CCCCC4)c(OC)cc23)c(Cl)cc1Cl	C(=Cc1ccc2c(=Nc3ccccc3)cc[nH]c2c1)CCN1CCCCC1||c1ccc(N=c2cc[nH]c3ccccc23)cc1
COc1cc2[nH]cc(C#N)c(=Nc3ccc(Cl)cc3I)c2cc1OC	COc1cc(N=c2c(C#N)c[nH]c3cc(/C=C/CCCN4CCOCC4)c(OC)cc23)c(Cl)cc1Cl	C(=Cc1ccc2c(=Nc3ccccc3)cc[nH]c2c1)CCCN1CCOCC1||c1ccc(N=c2cc[nH]c3ccccc23)cc1
COc1cc2[nH]cc(C#N)c(=Nc3ccc(Cl)cc3I)c2cc1OC	COc1cc(N=c2c(C#N)c[nH]c3cc(C#Cc4ccc(CN(C)C)cn4)c(OC)cc23)c(Cl)cc1Cl	C(#Cc1ccccn1)c1ccc2c(=Nc3ccccc3)cc[nH]c2c1||c1ccc(N=c2cc[nH]c3ccccc23)cc1
COc1cc2[nH]cc(C#N)c(=Nc3ccc(Cl)cc3I)c2cc1OC	COc1cc(N=c2c(C#N)c[nH]c3cc(C#Cc4cc(CN(C)C)ccn4)c(OC)cc23)c(Cl)cc1Cl	C(#Cc1ccccn1)c1ccc2c(=Nc3ccccc3)cc[nH]c2c1||c1ccc(N=c2cc[nH]c3ccccc23)cc1
COc1cc2[nH]cc(C#N)c(=Nc3ccc(Cl)cc3I)c2cc1OC	COc1cc(N=c2c(C#N)c[nH]c3cc(C#Cc4ncccc4CN(C)C)c(OC)cc23)c(Cl)cc1Cl	C(#Cc1ccccn1)c1ccc2c(=Nc3ccccc3)cc[nH]c2c1||c1ccc(N=c2cc[nH]c3ccccc23)cc1
COc1cc2[nH]cc(C#N)c(=Nc3ccc(Cl)cc3I)c2cc1OC	COc1cc(N=c2c(C#N)c[nH]c3cc(C#Cc4cncc(CN(C)C)c4)c(OC)cc23)c(Cl)cc1Cl	C(#Cc1ccc2c(=Nc3ccccc3)cc[nH]c2c1)c1cccnc1||c1ccc(N=c2cc[nH]c3ccccc23)cc1
COc1cc2[nH]cc(C#N)c(=Nc3ccc(Cl)cc3I)c2cc1OC	COc1cc(N=c2c(C#N)c[nH]c3cc(C#Cc4cccc(CN(C)C)n4)c(OC)cc23)c(Cl)cc1Cl	C(#Cc1ccccn1)c1ccc2c(=Nc3ccccc3)cc[nH]c2c1||c1ccc(N=c2cc[nH]c3ccccc23)cc1
COc1cc2[nH]cc(C#N)c(=Nc3ccc(Cl)cc3I)c2cc1OC	COc1cc(N=c2c(C#N)c[nH]c3cc(-c4ccccc4CN4CCOCC4)ccc23)c(Cl)cc1Cl	c1ccc(N=c2cc[nH]c3cc(-c4ccccc4CN4CCOCC4)ccc23)cc1||c1ccc(N=c2cc[nH]c3ccccc23)cc1
COc1cc2[nH]cc(C#N)c(=Nc3ccc(Cl)cc3I)c2cc1OC	COc1cc(N=c2c(C#N)c[nH]c3cc(/C=C/c4cc(CN(C)C)ccn4)c(OC)cc23)c(Cl)cc1Cl	C(=Cc1ccccn1)c1ccc2c(=Nc3ccccc3)cc[nH]c2c1||c1ccc(N=c2cc[nH]c3ccccc23)cc1
COc1cc2[nH]cc(C#N)c(=Nc3ccc(Cl)cc3I)c2cc1OC	COc1cc(N=c2c(C#N)c[nH]c3cc4cc(OCCN5CCOCC5)c(OC)cc4cc23)c(Cl)cc1Cl	c1ccc(N=c2cc[nH]c3cc4cc(OCCN5CCOCC5)ccc4cc23)cc1||c1ccc(N=c2cc[nH]c3ccccc23)cc1
COc1cc2[nH]cc(C#N)c(=Nc3ccc(Cl)cc3I)c2cc1OC	COc1cc(N=c2c(C#N)c[nH]c3ccc(-c4ccc(CN5CCN(C)CC5)cn4)cc23)c(Cl)cc1Cl	c1ccc(N=c2cc[nH]c3ccc(-c4ccc(CN5CCNCC5)cn4)cc23)cc1||c1ccc(N=c2cc[nH]c3ccccc23)cc1
COc1cc2[nH]cc(C#N)c(=Nc3ccc(Cl)cc3I)c2cc1OC	COc1cc(N=c2c(C#N)c[nH]c3cc4cc(OCCN5CCOCC5)c(OC)cc4cc23)c(Cl)cc1F	c1ccc(N=c2cc[nH]c3cc4cc(OCCN5CCOCC5)ccc4cc23)cc1||c1ccc(N=c2cc[nH]c3ccccc23)cc1
COc1cc2[nH]cc(C#N)c(=Nc3ccc(Cl)cc3I)c2cc1OC	COc1cc(N=c2c(C#N)c[nH]c3cc(/C=C/CCCCN4CCOCC4)c(OC)cc23)c(Cl)cc1Cl	C(=Cc1ccc2c(=Nc3ccccc3)cc[nH]c2c1)CCCCN1CCOCC1||c1ccc(N=c2cc[nH]c3ccccc23)cc1
COc1cc2[nH]cc(C#N)c(=Nc3ccc(Cl)cc3I)c2cc1OC	CCN1CCN(CC/C=C/c2cc3[nH]cc(C#N)c(=Nc4cc(OC)c(Cl)cc4Cl)c3cc2OC)CC1	C(=Cc1ccc2c(=Nc3ccccc3)cc[nH]c2c1)CCN1CCNCC1||c1ccc(N=c2cc[nH]c3ccccc23)cc1
COc1cc2[nH]cc(C#N)c(=Nc3ccc(Cl)cc3I)c2cc1OC	COc1cc(N=c2c(C#N)c[nH]c3cc(/C=C/c4ccc5ccccc5c4)ccc23)c(Cl)cc1Cl	C(=Cc1ccc2c(=Nc3ccccc3)cc[nH]c2c1)c1ccc2ccccc2c1||c1ccc(N=c2cc[nH]c3ccccc23)cc1
COc1cc2[nH]cc(C#N)c(=Nc3ccc(Cl)cc3I)c2cc1OC	COc1cc(N=c2c(C#N)c[nH]c3cc(C#Cc4ccc(CN(C)C)cc4)c(OC)cc23)c(Cl)cc1Cl	C(#Cc1ccc2c(=Nc3ccccc3)cc[nH]c2c1)c1ccccc1||c1ccc(N=c2cc[nH]c3ccccc23)cc1
COc1cc2[nH]cc(C#N)c(=Nc3ccc(Cl)cc3I)c2cc1OC	COc1cc(N=c2c(C#N)c[nH]c3cc(C#Cc4cccc(CN(C)C)c4)c(OC)cc23)c(Cl)cc1Cl	C(#Cc1ccc2c(=Nc3ccccc3)cc[nH]c2c1)c1ccccc1||c1ccc(N=c2cc[nH]c3ccccc23)cc1
COc1cc2[nH]cc(C#N)c(=Nc3ccc(Cl)cc3I)c2cc1OC	COc1cc(N=c2c(C#N)c[nH]c3cc(C#Cc4cccc(CCN(C)C)n4)c(OC)cc23)c(Cl)cc1Cl	C(#Cc1ccccn1)c1ccc2c(=Nc3ccccc3)cc[nH]c2c1||c1ccc(N=c2cc[nH]c3ccccc23)cc1
COc1cc2[nH]cc(C#N)c(=Nc3ccc(Cl)cc3I)c2cc1OC	CCOc1cc2c(=Nc3cc(OC)c(Cl)cc3Cl)c(C#N)c[nH]c2cc1C#Cc1cccc(CN(C)C)n1	C(#Cc1ccccn1)c1ccc2c(=Nc3ccccc3)cc[nH]c2c1||c1ccc(N=c2cc[nH]c3ccccc23)cc1
COc1cc2[nH]cc(C#N)c(=Nc3ccc(Cl)cc3I)c2cc1OC	COc1cc(N=c2c(C#N)c[nH]c3cc(/C=C/c4cccc(CN(C)C)c4)c(OC)cc23)c(Cl)cc1Cl	C(=Cc1ccc2c(=Nc3ccccc3)cc[nH]c2c1)c1ccccc1||c1ccc(N=c2cc[nH]c3ccccc23)cc1
COc1cc2[nH]cc(C#N)c(=Nc3ccc(Cl)cc3I)c2cc1OC	COc1cc(N=c2c(C#N)c[nH]c3cc(-c4cccc(CN5CCOCC5)c4)c(OC)cc23)c(Cl)cc1Cl	c1ccc(N=c2cc[nH]c3cc(-c4cccc(CN5CCOCC5)c4)ccc23)cc1||c1ccc(N=c2cc[nH]c3ccccc23)cc1
COc1cc2[nH]cc(C#N)c(=Nc3ccc(Cl)cc3I)c2cc1OC	COc1cc(N=c2c(C#N)c[nH]c3cc4cc(OCCN5CCN(C)CC5)c(OC)cc4cc23)c(Cl)cc1Cl	c1ccc(N=c2cc[nH]c3cc4cc(OCCN5CCNCC5)ccc4cc23)cc1||c1ccc(N=c2cc[nH]c3ccccc23)cc1
COc1cc2[nH]cc(C#N)c(=Nc3ccc(Cl)cc3I)c2cc1OC	COc1cc(N=c2c(C#N)c[nH]c3cc4cc(OCCN5CCOCC5)c(OC)cc4cc23)c(Cl)cc1C	c1ccc(N=c2cc[nH]c3cc4cc(OCCN5CCOCC5)ccc4cc23)cc1||c1ccc(N=c2cc[nH]c3ccccc23)cc1
COc1cc2[nH]cc(C#N)c(=Nc3ccc(Cl)cc3I)c2cc1OC	COc1cc(N=c2c(C#N)c[nH]c3cc4cc(OCCN5CCOCC5)c(OC)cc4cc23)c(C)cc1Cl	c1ccc(N=c2cc[nH]c3cc4cc(OCCN5CCOCC5)ccc4cc23)cc1||c1ccc(N=c2cc[nH]c3ccccc23)cc1
COc1cc2[nH]cc(C#N)c(=Nc3ccc(Cl)cc3I)c2cc1OC	COc1cc(N=c2c(C#N)c[nH]c3cc(-c4cccc(CCN5CCOCC5)c4)c(OC)cc23)c(Cl)cc1Cl	c1ccc(N=c2cc[nH]c3cc(-c4cccc(CCN5CCOCC5)c4)ccc23)cc1||c1ccc(N=c2cc[nH]c3ccccc23)cc1
COc1cc2[nH]cc(C#N)c(=Nc3ccc(Cl)cc3I)c2cc1OC	COc1cc(N=c2c(C#N)c[nH]c3cc4cc(OCCN5CCC(O)CC5)c(OC)cc4cc23)c(Cl)cc1C	c1ccc(N=c2cc[nH]c3cc4cc(OCCN5CCCCC5)ccc4cc23)cc1||c1ccc(N=c2cc[nH]c3ccccc23)cc1
COc1cc2[nH]cc(C#N)c(=Nc3ccc(Cl)cc3I)c2cc1OC	COc1cc(N=c2c(C#N)c[nH]c3cc4cc(OCCN5CCN(C)CC5)c(OC)cc4cc23)c(C)cc1Cl	c1ccc(N=c2cc[nH]c3cc4cc(OCCN5CCNCC5)ccc4cc23)cc1||c1ccc(N=c2cc[nH]c3ccccc23)cc1
COc1cc2[nH]cc(C#N)c(=Nc3ccc(Cl)cc3I)c2cc1OC	COc1cc(N=c2c(C#N)c[nH]c3cc(C#Cc4ccc(-c5ccccc5)cc4)ccc23)c(Cl)cc1Cl	C(#Cc1ccc2c(=Nc3ccccc3)cc[nH]c2c1)c1ccc(-c2ccccc2)cc1||c1ccc(N=c2cc[nH]c3ccccc23)cc1
COc1cc2[nH]cc(C#N)c(=Nc3ccc(Cl)cc3I)c2cc1OC	COc1cc(N=c2c(C#N)c[nH]c3cc(/C=C/c4ccc(-c5ccccc5)cc4)ccc23)c(Cl)cc1Cl	C(=Cc1ccc2c(=Nc3ccccc3)cc[nH]c2c1)c1ccc(-c2ccccc2)cc1||c1ccc(N=c2cc[nH]c3ccccc23)cc1
COc1cc2[nH]cc(C#N)c(=Nc3ccc(Cl)cc3I)c2cc1OC	COc1cc(N=c2c(C#N)c[nH]c3cc(C#Cc4ccc(CN5CCN(C)CC5)cn4)c(OC)cc23)c(Cl)cc1Cl	C(#Cc1ccc(CN2CCNCC2)cn1)c1ccc2c(=Nc3ccccc3)cc[nH]c2c1||c1ccc(N=c2cc[nH]c3ccccc23)cc1
COc1cc2[nH]cc(C#N)c(=Nc3ccc(Cl)cc3I)c2cc1OC	COc1cc(N=c2c(C#N)c[nH]c3cc(C#Cc4cccc(CN5CCN(C)CC5)n4)c(OC)cc23)c(Cl)cc1Cl	C(#Cc1cccc(CN2CCNCC2)n1)c1ccc2c(=Nc3ccccc3)cc[nH]c2c1||c1ccc(N=c2cc[nH]c3ccccc23)cc1
COc1cc2[nH]cc(C#N)c(=Nc3ccc(Cl)cc3I)c2cc1OC	COc1cc(N=c2c(C#N)c[nH]c3cc(C#Cc4cccc(CCN5CCN(C)CC5)n4)c(OC)cc23)c(Cl)cc1Cl	C(#Cc1cccc(CCN2CCNCC2)n1)c1ccc2c(=Nc3ccccc3)cc[nH]c2c1||c1ccc(N=c2cc[nH]c3ccccc23)cc1
COc1cc2[nH]cc(C#N)c(=Nc3ccc(Cl)cc3I)c2cc1OC	CCCCCCCCCCCCOc1c(OC)cc(N=c2c(C#N)c[nH]c3cc(OC)c(OC)cc23)cc1OC	c1ccc(N=c2cc[nH]c3ccccc23)cc1||c1ccc(N=c2cc[nH]c3ccccc23)cc1
COc1cc2[nH]cc(C#N)c(=Nc3ccc(Cl)cc3I)c2cc1OC	COc1cc(N=c2c(C#N)c[nH]c3cc(/C=C/CCCCCCCCCN4CCOCC4)c(OC)cc23)c(Cl)cc1Cl	C(=Cc1ccc2c(=Nc3ccccc3)cc[nH]c2c1)CCCCCCCCCN1CCOCC1||c1ccc(N=c2cc[nH]c3ccccc23)cc1
COc1cc2[nH]cc(C#N)c(=Nc3ccc(I)cc3Cl)c2cc1OC	COc1cc(N=c2c(C#N)c[nH]c3cc(OC)c(OC)cc23)c(Br)cc1Cl	c1ccc(N=c2cc[nH]c3ccccc23)cc1||c1ccc(N=c2cc[nH]c3ccccc23)cc1
COc1cc2[nH]cc(C#N)c(=Nc3ccc(I)cc3Cl)c2cc1OC	COCCOc1cc2[nH]cc(C#N)c(=Nc3ccc(Cl)cc3Cl)c2cc1OC	c1ccc(N=c2cc[nH]c3ccccc23)cc1||c1ccc(N=c2cc[nH]c3ccccc23)cc1
COc1cc2[nH]cc(C#N)c(=Nc3ccc(I)cc3Cl)c2cc1OC	CCOc1cc(N=c2c(C#N)c[nH]c3cc(OC)c(OC)cc23)c(Cl)cc1Cl	c1ccc(N=c2cc[nH]c3ccccc23)cc1||c1ccc(N=c2cc[nH]c3ccccc23)cc1
COc1cc2[nH]cc(C#N)c(=Nc3ccc(I)cc3Cl)c2cc1OC	COc1cc(N=c2c(C#N)c[nH]c3cc(OC)c(OC)cc23)c(Cl)cc1C	c1ccc(N=c2cc[nH]c3ccccc23)cc1||c1ccc(N=c2cc[nH]c3ccccc23)cc1
COc1cc2[nH]cc(C#N)c(=Nc3ccc(I)cc3Cl)c2cc1OC	COc1cc(N=c2c(C#N)c[nH]c3cc(OC)c(OC)cc23)c(C)cc1Cl	c1ccc(N=c2cc[nH]c3ccccc23)cc1||c1ccc(N=c2cc[nH]c3ccccc23)cc1
COc1cc2[nH]cc(C#N)c(=Nc3ccc(I)cc3Cl)c2cc1OC	COc1cc(N=c2c(C#N)c[nH]c3cc(OC)c(OC)cc23)cc(OC)c1	c1ccc(N=c2cc[nH]c3ccccc23)cc1||c1ccc(N=c2cc[nH]c3ccccc23)cc1
COc1cc2[nH]cc(C#N)c(=Nc3ccc(I)cc3Cl)c2cc1OC	COCCOc1cc2[nH]cc(C#N)c(=Nc3cc(OC)c(Cl)cc3Cl)c2cc1OC	c1ccc(N=c2cc[nH]c3ccccc23)cc1||c1ccc(N=c2cc[nH]c3ccccc23)cc1
COc1cc2[nH]cc(C#N)c(=Nc3ccc(I)cc3Cl)c2cc1OC	COc1cc(N=c2c(C#N)c[nH]c3cc(OC)c(OC)cc23)c(C)cc1C	c1ccc(N=c2cc[nH]c3ccccc23)cc1||c1ccc(N=c2cc[nH]c3ccccc23)cc1
COc1cc2[nH]cc(C#N)c(=Nc3ccc(I)cc3Cl)c2cc1OC	COc1cc(N=c2c(C#N)c[nH]c3cc(/C=C/n4ccnc4)ccc23)c(Cl)cc1Cl	C(=Cn1ccnc1)c1ccc2c(=Nc3ccccc3)cc[nH]c2c1||c1ccc(N=c2cc[nH]c3ccccc23)cc1
COc1cc2[nH]cc(C#N)c(=Nc3ccc(I)cc3Cl)c2cc1OC	COc1cc(N=c2c(C#N)c[nH]c3cc(/C=C/n4ccnc4)c(OC)cc23)c(Cl)cc1Cl	C(=Cn1ccnc1)c1ccc2c(=Nc3ccccc3)cc[nH]c2c1||c1ccc(N=c2cc[nH]c3ccccc23)cc1
COc1cc2[nH]cc(C#N)c(=Nc3ccc(I)cc3Cl)c2cc1OC	COc1cc(N=c2c(C#N)c[nH]c3cc(OCCCn4ccnn4)c(OC)cc23)c(Cl)cc1Cl	c1ccc(N=c2cc[nH]c3cc(OCCCn4ccnn4)ccc23)cc1||c1ccc(N=c2cc[nH]c3ccccc23)cc1
COc1cc2[nH]cc(C#N)c(=Nc3ccc(I)cc3Cl)c2cc1OC	COc1cc(N=c2c(C#N)c[nH]c3cc(OCCCn4nccn4)c(OC)cc23)c(Cl)cc1Cl	c1ccc(N=c2cc[nH]c3cc(OCCCn4nccn4)ccc23)cc1||c1ccc(N=c2cc[nH]c3ccccc23)cc1
COc1cc2[nH]cc(C#N)c(=Nc3ccc(I)cc3Cl)c2cc1OC	COCCOc1cc2[nH]cc(C#N)c(=Nc3cc(OC)c(Cl)cc3Cl)c2cc1OCCOC	c1ccc(N=c2cc[nH]c3ccccc23)cc1||c1ccc(N=c2cc[nH]c3ccccc23)cc1
COc1cc2[nH]cc(C#N)c(=Nc3ccc(I)cc3Cl)c2cc1OC	COc1cc(N=c2c(C#N)c[nH]c3cc(/C=C/c4cc[n+]([O-])cc4)ccc23)c(Cl)cc1Cl	C(=Cc1ccc2c(=Nc3ccccc3)cc[nH]c2c1)c1cc[nH+]cc1||c1ccc(N=c2cc[nH]c3ccccc23)cc1
COc1cc2[nH]cc(C#N)c(=Nc3ccc(I)cc3Cl)c2cc1OC	COc1cc(N=c2c(C#N)c[nH]c3cc(OCCCn4ccnc4)c(OC)cc23)c(Cl)cc1Cl	c1ccc(N=c2cc[nH]c3cc(OCCCn4ccnc4)ccc23)cc1||c1ccc(N=c2cc[nH]c3ccccc23)cc1
COc1cc2[nH]cc(C#N)c(=Nc3ccc(I)cc3Cl)c2cc1OC	COc1cc(N=c2c(C#N)c[nH]c3cc(C#CCCN(C)C)c(OC)cc23)c(Cl)cc1Cl	c1ccc(N=c2cc[nH]c3ccccc23)cc1||c1ccc(N=c2cc[nH]c3ccccc23)cc1
COc1cc2[nH]cc(C#N)c(=Nc3ccc(I)cc3Cl)c2cc1OC	COc1cc2c(=Nc3ccc(Cl)cc3Cl)c(C#N)c[nH]c2cc1OCCCN1CCOCC1	c1ccc(N=c2cc[nH]c3cc(OCCCN4CCOCC4)ccc23)cc1||c1ccc(N=c2cc[nH]c3ccccc23)cc1
COc1cc2[nH]cc(C#N)c(=Nc3ccc(I)cc3Cl)c2cc1OC	COc1cc(N=c2c(C#N)c[nH]c3cc(OCCN4CCOCC4)c(OC)cc23)c(Cl)cc1Cl	c1ccc(N=c2cc[nH]c3cc(OCCN4CCOCC4)ccc23)cc1||c1ccc(N=c2cc[nH]c3ccccc23)cc1
COc1cc2[nH]cc(C#N)c(=Nc3ccc(I)cc3Cl)c2cc1OC	CCOc1cc(N=c2c(C#N)c[nH]c3cc(/C=C/c4ccncc4)ccc23)c(Cl)cc1Cl	C(=Cc1ccc2c(=Nc3ccccc3)cc[nH]c2c1)c1ccncc1||c1ccc(N=c2cc[nH]c3ccccc23)cc1
COc1cc2[nH]cc(C#N)c(=Nc3ccc(I)cc3Cl)c2cc1OC	COc1cc(N=c2c(C#N)c[nH]c3cc(/C=C/c4ccncc4)c(OC)cc23)c(Cl)cc1Cl	C(=Cc1ccc2c(=Nc3ccccc3)cc[nH]c2c1)c1ccncc1||c1ccc(N=c2cc[nH]c3ccccc23)cc1
COc1cc2[nH]cc(C#N)c(=Nc3ccc(I)cc3Cl)c2cc1OC	COc1cc(N=c2c(C#N)c[nH]c3cc(/C=C/c4cccnc4)c(OC)cc23)c(Cl)cc1Cl	C(=Cc1ccc2c(=Nc3ccccc3)cc[nH]c2c1)c1cccnc1||c1ccc(N=c2cc[nH]c3ccccc23)cc1
COc1cc2[nH]cc(C#N)c(=Nc3ccc(I)cc3Cl)c2cc1OC	COc1cc(N=c2c(C#N)c[nH]c3cc(/C=C/c4cc[n+]([O-])cc4)c(OC)cc23)c(Cl)cc1Cl	C(=Cc1ccc2c(=Nc3ccccc3)cc[nH]c2c1)c1cc[nH+]cc1||c1ccc(N=c2cc[nH]c3ccccc23)cc1
COc1cc2[nH]cc(C#N)c(=Nc3ccc(I)cc3Cl)c2cc1OC	COc1ccc(Cl)c(N=c2c(C#N)c[nH]c3cc(/C=C/c4ccncc4)c(OC)cc23)c1	C(=Cc1ccc2c(=Nc3ccccc3)cc[nH]c2c1)c1ccncc1||c1ccc(N=c2cc[nH]c3ccccc23)cc1
COc1cc2[nH]cc(C#N)c(=Nc3ccc(I)cc3Cl)c2cc1OC	COc1cc(N=c2c(C#N)c[nH]c3cc(-c4coc(CN(C)C)c4)c(OC)cc23)c(Cl)cc1Cl	c1ccc(N=c2cc[nH]c3cc(-c4ccoc4)ccc23)cc1||c1ccc(N=c2cc[nH]c3ccccc23)cc1
COc1cc2[nH]cc(C#N)c(=Nc3ccc(I)cc3Cl)c2cc1OC	COc1cc(N=c2c(C#N)c[nH]c3cc(/C=C/CCN4CCOCC4)ccc23)c(Cl)cc1Cl	C(=Cc1ccc2c(=Nc3ccccc3)cc[nH]c2c1)CCN1CCOCC1||c1ccc(N=c2cc[nH]c3ccccc23)cc1
COc1cc2[nH]cc(C#N)c(=Nc3ccc(I)cc3Cl)c2cc1OC	COc1cc(N=c2c(C#N)c[nH]c3cc(OCCCN4CCOCC4)c(OC)cc23)c(Br)cc1Cl	c1ccc(N=c2cc[nH]c3cc(OCCCN4CCOCC4)ccc23)cc1||c1ccc(N=c2cc[nH]c3ccccc23)cc1
COc1cc2[nH]cc(C#N)c(=Nc3ccc(I)cc3Cl)c2cc1OC	COc1cc(N=c2c(C#N)c[nH]c3cc(OCC4CCN(C)CC4)c(OC)cc23)c(Cl)cc1Cl	c1ccc(N=c2cc[nH]c3cc(OCC4CCNCC4)ccc23)cc1||c1ccc(N=c2cc[nH]c3ccccc23)cc1
COc1cc2[nH]cc(C#N)c(=Nc3ccc(I)cc3Cl)c2cc1OC	COc1cc(N=c2c(C#N)c[nH]c3cc(OCC4CCCN(C)C4)c(OC)cc23)c(Cl)cc1Cl	c1ccc(N=c2cc[nH]c3cc(OCC4CCCNC4)ccc23)cc1||c1ccc(N=c2cc[nH]c3ccccc23)cc1
COc1cc2[nH]cc(C#N)c(=Nc3ccc(I)cc3Cl)c2cc1OC	COc1cc2c(=Nc3ccc(Cl)cc3Cl)c(C#N)c[nH]c2cc1OCCCN1CCC(O)CC1	c1ccc(N=c2cc[nH]c3cc(OCCCN4CCCCC4)ccc23)cc1||c1ccc(N=c2cc[nH]c3ccccc23)cc1
COc1cc2[nH]cc(C#N)c(=Nc3ccc(I)cc3Cl)c2cc1OC	COc1cc(N=c2c(C#N)c[nH]c3cc(OCCCN4CCOCC4)c(OC)cc23)c(Cl)cc1Cl	c1ccc(N=c2cc[nH]c3cc(OCCCN4CCOCC4)ccc23)cc1||c1ccc(N=c2cc[nH]c3ccccc23)cc1
COc1cc2[nH]cc(C#N)c(=Nc3ccc(I)cc3Cl)c2cc1OC	COc1cc2c(=Nc3ccc(Cl)cc3Cl)c(C#N)c[nH]c2cc1OCCCN1CCN(C)CC1	c1ccc(N=c2cc[nH]c3cc(OCCCN4CCNCC4)ccc23)cc1||c1ccc(N=c2cc[nH]c3ccccc23)cc1
COc1cc2[nH]cc(C#N)c(=Nc3ccc(I)cc3Cl)c2cc1OC	COc1cc(N=c2c(C#N)c[nH]c3cc(OCCCN4CCNCC4)c(OC)cc23)c(Cl)cc1Cl	c1ccc(N=c2cc[nH]c3cc(OCCCN4CCNCC4)ccc23)cc1||c1ccc(N=c2cc[nH]c3ccccc23)cc1
COc1cc2[nH]cc(C#N)c(=Nc3ccc(I)cc3Cl)c2cc1OC	COc1ccc(Cl)c(N=c2c(C#N)c[nH]c3cc(OCCCN4CCOCC4)c(OC)cc23)c1	c1ccc(N=c2cc[nH]c3cc(OCCCN4CCOCC4)ccc23)cc1||c1ccc(N=c2cc[nH]c3ccccc23)cc1
COc1cc2[nH]cc(C#N)c(=Nc3ccc(I)cc3Cl)c2cc1OC	COc1cc(N=c2c(C#N)c[nH]c3cc(C#CCCN4CCOCC4)c(OC)cc23)c(Cl)cc1Cl	C(#Cc1ccc2c(=Nc3ccccc3)cc[nH]c2c1)CCN1CCOCC1||c1ccc(N=c2cc[nH]c3ccccc23)cc1
COc1cc2[nH]cc(C#N)c(=Nc3ccc(I)cc3Cl)c2cc1OC	COc1cc2c(=Nc3ccc(Cl)cc3Cl)c(C#N)c[nH]c2cc1C#CCCN1CCN(C)CC1	C(#Cc1ccc2c(=Nc3ccccc3)cc[nH]c2c1)CCN1CCNCC1||c1ccc(N=c2cc[nH]c3ccccc23)cc1
COc1cc2[nH]cc(C#N)c(=Nc3ccc(I)cc3Cl)c2cc1OC	COc1cc(N=c2c(C#N)c[nH]c3cc(C#CCCN4CCNCC4)c(OC)cc23)c(Cl)cc1Cl	C(#Cc1ccc2c(=Nc3ccccc3)cc[nH]c2c1)CCN1CCNCC1||c1ccc(N=c2cc[nH]c3ccccc23)cc1
COc1cc2[nH]cc(C#N)c(=Nc3ccc(I)cc3Cl)c2cc1OC	COc1cc(N=c2c(C#N)c[nH]c3cc(OCCC4CCN(C)CC4)c(OC)cc23)c(Cl)cc1Cl	c1ccc(N=c2cc[nH]c3cc(OCCC4CCNCC4)ccc23)cc1||c1ccc(N=c2cc[nH]c3ccccc23)cc1
COc1cc2[nH]cc(C#N)c(=Nc3ccc(I)cc3Cl)c2cc1OC	COc1cc(N=c2c(C#N)c[nH]c3cc(OCCCN4CCCCC4)c(OC)cc23)c(Cl)cc1Cl	c1ccc(N=c2cc[nH]c3cc(OCCCN4CCCCC4)ccc23)cc1||c1ccc(N=c2cc[nH]c3ccccc23)cc1
COc1cc2[nH]cc(C#N)c(=Nc3ccc(I)cc3Cl)c2cc1OC	CCOc1cc(N=c2c(C#N)c[nH]c3cc(OCC4CCN(C)CC4)c(OC)cc23)c(Cl)cc1Cl	c1ccc(N=c2cc[nH]c3cc(OCC4CCNCC4)ccc23)cc1||c1ccc(N=c2cc[nH]c3ccccc23)cc1
COc1cc2[nH]cc(C#N)c(=Nc3ccc(I)cc3Cl)c2cc1OC	COc1cc(N=c2c(C#N)c[nH]c3cc(OCCCCN4CCOCC4)c(OC)cc23)c(Cl)cc1Cl	c1ccc(N=c2cc[nH]c3cc(OCCCCN4CCOCC4)ccc23)cc1||c1ccc(N=c2cc[nH]c3ccccc23)cc1
COc1cc2[nH]cc(C#N)c(=Nc3ccc(I)cc3Cl)c2cc1OC	COc1cc(N=c2c(C#N)c[nH]c3cc(OCCCN4CCC(O)CC4)c(OC)cc23)c(Cl)cc1Cl	c1ccc(N=c2cc[nH]c3cc(OCCCN4CCCCC4)ccc23)cc1||c1ccc(N=c2cc[nH]c3ccccc23)cc1
COc1cc2[nH]cc(C#N)c(=Nc3ccc(I)cc3Cl)c2cc1OC	COc1cc(N=c2c(C#N)c[nH]c3cc(OCCCN4CCN(C)CC4)c(OC)cc23)c(Cl)cc1Cl	c1ccc(N=c2cc[nH]c3cc(OCCCN4CCNCC4)ccc23)cc1||c1ccc(N=c2cc[nH]c3ccccc23)cc1
COc1cc2[nH]cc(C#N)c(=Nc3ccc(I)cc3Cl)c2cc1OC	COc1cc(N=c2c(C#N)c[nH]c3cc(OCCCN4CCOCC4)c(OC)cc23)c(Cl)cc1C	c1ccc(N=c2cc[nH]c3cc(OCCCN4CCOCC4)ccc23)cc1||c1ccc(N=c2cc[nH]c3ccccc23)cc1
COc1cc2[nH]cc(C#N)c(=Nc3ccc(I)cc3Cl)c2cc1OC	COc1cc(N=c2c(C#N)c[nH]c3cc(OCCCN4CCOCC4)c(OC)cc23)c(C)cc1Cl	c1ccc(N=c2cc[nH]c3cc(OCCCN4CCOCC4)ccc23)cc1||c1ccc(N=c2cc[nH]c3ccccc23)cc1
COc1cc2[nH]cc(C#N)c(=Nc3ccc(I)cc3Cl)c2cc1OC	COc1cc(N=c2c(C#N)c[nH]c3cc(OCCCN(C)CCN(C)C)c(OC)cc23)c(Cl)cc1Cl	c1ccc(N=c2cc[nH]c3ccccc23)cc1||c1ccc(N=c2cc[nH]c3ccccc23)cc1
COc1cc2[nH]cc(C#N)c(=Nc3ccc(I)cc3Cl)c2cc1OC	COc1cc(N=c2c(C#N)c[nH]c3cc(-c4cncc(CN5CCOCC5)c4)ccc23)c(Cl)cc1Cl	c1ccc(N=c2cc[nH]c3cc(-c4cncc(CN5CCOCC5)c4)ccc23)cc1||c1ccc(N=c2cc[nH]c3ccccc23)cc1
COc1cc2[nH]cc(C#N)c(=Nc3ccc(I)cc3Cl)c2cc1OC	COc1cc(N=c2c(C#N)c[nH]c3cc(-c4ccc(CN5CCC(O)CC5)s4)ccc23)c(Cl)cc1Cl	c1ccc(N=c2cc[nH]c3cc(-c4ccc(CN5CCCCC5)s4)ccc23)cc1||c1ccc(N=c2cc[nH]c3ccccc23)cc1
COc1cc2[nH]cc(C#N)c(=Nc3ccc(I)cc3Cl)c2cc1OC	COc1cc(N=c2c(C#N)c[nH]c3cc(-c4csc(CN5CCC(O)CC5)c4)ccc23)c(Cl)cc1Cl	c1ccc(N=c2cc[nH]c3cc(-c4csc(CN5CCCCC5)c4)ccc23)cc1||c1ccc(N=c2cc[nH]c3ccccc23)cc1
COc1cc2[nH]cc(C#N)c(=Nc3ccc(I)cc3Cl)c2cc1OC	COc1cc(N=c2c(C#N)c[nH]c3cc(-c4ccc(CN5CCCCC5)s4)ccc23)c(Cl)cc1Cl	c1ccc(N=c2cc[nH]c3cc(-c4ccc(CN5CCCCC5)s4)ccc23)cc1||c1ccc(N=c2cc[nH]c3ccccc23)cc1
COc1cc2[nH]cc(C#N)c(=Nc3ccc(I)cc3Cl)c2cc1OC	COc1cc(N=c2c(C#N)c[nH]c3cc(-c4coc(CN5CCN(C)CC5)c4)ccc23)c(Cl)cc1Cl	c1ccc(N=c2cc[nH]c3cc(-c4coc(CN5CCNCC5)c4)ccc23)cc1||c1ccc(N=c2cc[nH]c3ccccc23)cc1
COc1cc2[nH]cc(C#N)c(=Nc3ccc(I)cc3Cl)c2cc1OC	COc1cc(N=c2c(C#N)c[nH]c3cc(-c4ccc(CN5CCN(C)CC5)o4)ccc23)c(Cl)cc1Cl	c1ccc(N=c2cc[nH]c3cc(-c4ccc(CN5CCNCC5)o4)ccc23)cc1||c1ccc(N=c2cc[nH]c3ccccc23)cc1
COc1cc2[nH]cc(C#N)c(=Nc3ccc(I)cc3Cl)c2cc1OC	COc1cc(N=c2c(C#N)c[nH]c3cc(-c4csc(CN5CCN(C)CC5)c4)ccc23)c(Cl)cc1Cl	c1ccc(N=c2cc[nH]c3cc(-c4csc(CN5CCNCC5)c4)ccc23)cc1||c1ccc(N=c2cc[nH]c3ccccc23)cc1
COc1cc2[nH]cc(C#N)c(=Nc3ccc(I)cc3Cl)c2cc1OC	COc1cc(N=c2c(C#N)c[nH]c3cc(-c4ccc(CN5CCN(C)CC5)s4)ccc23)c(Cl)cc1Cl	c1ccc(N=c2cc[nH]c3cc(-c4ccc(CN5CCNCC5)s4)ccc23)cc1||c1ccc(N=c2cc[nH]c3ccccc23)cc1
COc1cc2[nH]cc(C#N)c(=Nc3ccc(I)cc3Cl)c2cc1OC	COc1cc(N=c2c(C#N)c[nH]c3cc(C#CCCN4CCN(C)CC4)c(OC)cc23)c(Cl)cc1Cl	C(#Cc1ccc2c(=Nc3ccccc3)cc[nH]c2c1)CCN1CCNCC1||c1ccc(N=c2cc[nH]c3ccccc23)cc1
COc1cc2[nH]cc(C#N)c(=Nc3ccc(I)cc3Cl)c2cc1OC	COc1cc(N=c2c(C#N)c[nH]c3cc(OCCCC4CCN(C)CC4)c(OC)cc23)c(Cl)cc1Cl	c1ccc(N=c2cc[nH]c3cc(OCCCC4CCNCC4)ccc23)cc1||c1ccc(N=c2cc[nH]c3ccccc23)cc1
COc1cc2[nH]cc(C#N)c(=Nc3ccc(I)cc3Cl)c2cc1OC	COc1cc(N=c2c(C#N)c[nH]c3cc(OCCCCCN4CCOCC4)c(OC)cc23)c(Cl)cc1Cl	c1ccc(N=c2cc[nH]c3cc(OCCCCCN4CCOCC4)ccc23)cc1||c1ccc(N=c2cc[nH]c3ccccc23)cc1
COc1cc2[nH]cc(C#N)c(=Nc3ccc(I)cc3Cl)c2cc1OC	COc1cc(N=c2c(C#N)c[nH]c3cc(OCCCN4CCCN(C)CC4)c(OC)cc23)c(Cl)cc1Cl	c1ccc(N=c2cc[nH]c3cc(OCCCN4CCCNCC4)ccc23)cc1||c1ccc(N=c2cc[nH]c3ccccc23)cc1
COc1cc2[nH]cc(C#N)c(=Nc3ccc(I)cc3Cl)c2cc1OC	CCN1CCN(CCCOc2cc3[nH]cc(C#N)c(=Nc4cc(OC)c(Cl)cc4Cl)c3cc2OC)CC1	c1ccc(N=c2cc[nH]c3cc(OCCCN4CCNCC4)ccc23)cc1||c1ccc(N=c2cc[nH]c3ccccc23)cc1
COc1cc2[nH]cc(C#N)c(=Nc3ccc(I)cc3Cl)c2cc1OC	COc1cc(N=c2c(C#N)c[nH]c3cc(OCCCNCCN4CCOCC4)c(OC)cc23)c(Cl)cc1Cl	c1ccc(N=c2cc[nH]c3cc(OCCCNCCN4CCOCC4)ccc23)cc1||c1ccc(N=c2cc[nH]c3ccccc23)cc1
COc1cc2[nH]cc(C#N)c(=Nc3ccc(I)cc3Cl)c2cc1OC	COc1cc(N=c2c(C#N)c[nH]c3cc(OCCCN4CCN(CCO)CC4)c(OC)cc23)c(Cl)cc1Cl	c1ccc(N=c2cc[nH]c3cc(OCCCN4CCNCC4)ccc23)cc1||c1ccc(N=c2cc[nH]c3ccccc23)cc1
COc1cc2[nH]cc(C#N)c(=Nc3ccc(I)cc3Cl)c2cc1OC	COc1cc(N=c2c(C#N)c[nH]c3cc(OCCCN4CCOCC4)c(OC)cc23)c(C)cc1C	c1ccc(N=c2cc[nH]c3cc(OCCCN4CCOCC4)ccc23)cc1||c1ccc(N=c2cc[nH]c3ccccc23)cc1
COc1cc2[nH]cc(C#N)c(=Nc3ccc(I)cc3Cl)c2cc1OC	COc1cc(N=c2c(C#N)c[nH]c3cc(C#Cc4ncccc4CN(C)C)c(OC)cc23)c(Cl)cc1Cl	C(#Cc1ccccn1)c1ccc2c(=Nc3ccccc3)cc[nH]c2c1||c1ccc(N=c2cc[nH]c3ccccc23)cc1
COc1cc2[nH]cc(C#N)c(=Nc3ccc(I)cc3Cl)c2cc1OC	COc1cc(N=c2c(C#N)c[nH]c3cc(-c4ccccc4CN4CCOCC4)ccc23)c(Cl)cc1Cl	c1ccc(N=c2cc[nH]c3cc(-c4ccccc4CN4CCOCC4)ccc23)cc1||c1ccc(N=c2cc[nH]c3ccccc23)cc1
COc1cc2[nH]cc(C#N)c(=Nc3ccc(I)cc3Cl)c2cc1OC	COc1cc(N=c2c(C#N)c[nH]c3cc(-c4ccc(CN5CCOCC5)cc4)ccc23)c(Cl)cc1Cl	c1ccc(N=c2cc[nH]c3cc(-c4ccc(CN5CCOCC5)cc4)ccc23)cc1||c1ccc(N=c2cc[nH]c3ccccc23)cc1
COc1cc2[nH]cc(C#N)c(=Nc3ccc(I)cc3Cl)c2cc1OC	COc1cc(N=c2c(C#N)c[nH]c3cc4cc(OC)c(OCCN5CCOCC5)cc4cc23)c(Cl)cc1Cl	c1ccc(N=c2cc[nH]c3cc4ccc(OCCN5CCOCC5)cc4cc23)cc1||c1ccc(N=c2cc[nH]c3ccccc23)cc1
COc1cc2[nH]cc(C#N)c(=Nc3ccc(I)cc3Cl)c2cc1OC	COc1cc(N=c2c(C#N)c[nH]c3cc4cc(OCCN5CCOCC5)c(OC)cc4cc23)c(Cl)cc1Cl	c1ccc(N=c2cc[nH]c3cc4cc(OCCN5CCOCC5)ccc4cc23)cc1||c1ccc(N=c2cc[nH]c3ccccc23)cc1
COc1cc2[nH]cc(C#N)c(=Nc3ccc(I)cc3Cl)c2cc1OC	COc1cc(N=c2c(C#N)c[nH]c3ccc(-c4ccc(CN5CCN(C)CC5)cn4)cc23)c(Cl)cc1Cl	c1ccc(N=c2cc[nH]c3ccc(-c4ccc(CN5CCNCC5)cn4)cc23)cc1||c1ccc(N=c2cc[nH]c3ccccc23)cc1
COc1cc2[nH]cc(C#N)c(=Nc3ccc(I)cc3Cl)c2cc1OC	COc1cc(N=c2c(C#N)c[nH]c3cc4cc(OCCN5CCOCC5)c(OC)cc4cc23)c(Cl)cc1F	c1ccc(N=c2cc[nH]c3cc4cc(OCCN5CCOCC5)ccc4cc23)cc1||c1ccc(N=c2cc[nH]c3ccccc23)cc1
COc1cc2[nH]cc(C#N)c(=Nc3ccc(I)cc3Cl)c2cc1OC	COc1cc(N=c2c(C#N)c[nH]c3cc(-c4coc(CN5CCN(C)CC5)c4)c(OC)cc23)c(Cl)cc1Cl	c1ccc(N=c2cc[nH]c3cc(-c4coc(CN5CCNCC5)c4)ccc23)cc1||c1ccc(N=c2cc[nH]c3ccccc23)cc1
COc1cc2[nH]cc(C#N)c(=Nc3ccc(I)cc3Cl)c2cc1OC	CCOc1cc2c(=Nc3cc(OC)c(Cl)cc3Cl)c(C#N)c[nH]c2cc1C#CCCN1CCN(C)CC1	C(#Cc1ccc2c(=Nc3ccccc3)cc[nH]c2c1)CCN1CCNCC1||c1ccc(N=c2cc[nH]c3ccccc23)cc1
COc1cc2[nH]cc(C#N)c(=Nc3ccc(I)cc3Cl)c2cc1OC	COc1cc(N=c2c(C#N)c[nH]c3cc(OCCCN4C[C@@H](C)N(C)[C@@H](C)C4)c(OC)cc23)c(Cl)cc1Cl	c1ccc(N=c2cc[nH]c3cc(OCCCN4CCNCC4)ccc23)cc1||c1ccc(N=c2cc[nH]c3ccccc23)cc1
COc1cc2[nH]cc(C#N)c(=Nc3ccc(I)cc3Cl)c2cc1OC	CCCN1CCN(CCCOc2cc3[nH]cc(C#N)c(=Nc4cc(OC)c(Cl)cc4Cl)c3cc2OC)CC1	c1ccc(N=c2cc[nH]c3cc(OCCCN4CCNCC4)ccc23)cc1||c1ccc(N=c2cc[nH]c3ccccc23)cc1
COc1cc2[nH]cc(C#N)c(=Nc3ccc(I)cc3Cl)c2cc1OC	COc1cc2c(=Nc3cc(OC)c(OC)c(OC)c3)c(C#N)c[nH]c2cc1OCCCN1CCN(C)CC1	c1ccc(N=c2cc[nH]c3cc(OCCCN4CCNCC4)ccc23)cc1||c1ccc(N=c2cc[nH]c3ccccc23)cc1
COc1cc2[nH]cc(C#N)c(=Nc3ccc(I)cc3Cl)c2cc1OC	COc1cc(N=c2c(C#N)c[nH]c3cc(-c4ccc(CN5CCN(C)CC5)cc4)ccc23)c(Cl)cc1Cl	c1ccc(N=c2cc[nH]c3cc(-c4ccc(CN5CCNCC5)cc4)ccc23)cc1||c1ccc(N=c2cc[nH]c3ccccc23)cc1
COc1cc2[nH]cc(C#N)c(=Nc3ccc(I)cc3Cl)c2cc1OC	COc1cc(N=c2c(C#N)c[nH]c3cc4cc(OC)c(OCCN5CCC(O)CC5)cc4cc23)c(Cl)cc1Cl	c1ccc(N=c2cc[nH]c3cc4ccc(OCCN5CCCCC5)cc4cc23)cc1||c1ccc(N=c2cc[nH]c3ccccc23)cc1
COc1cc2[nH]cc(C#N)c(=Nc3ccc(I)cc3Cl)c2cc1OC	COc1cc(N=c2c(C#N)c[nH]c3cc4cc(OCCN5CCC(O)CC5)c(OC)cc4cc23)c(Cl)cc1Cl	c1ccc(N=c2cc[nH]c3cc4cc(OCCN5CCCCC5)ccc4cc23)cc1||c1ccc(N=c2cc[nH]c3ccccc23)cc1
COc1cc2[nH]cc(C#N)c(=Nc3ccc(I)cc3Cl)c2cc1OC	COc1cc(N=c2c(C#N)c[nH]c3cc4cc(OC)c(OCCN5CCN(C)CC5)cc4cc23)c(Cl)cc1Cl	c1ccc(N=c2cc[nH]c3cc4ccc(OCCN5CCNCC5)cc4cc23)cc1||c1ccc(N=c2cc[nH]c3ccccc23)cc1
COc1cc2[nH]cc(C#N)c(=Nc3ccc(I)cc3Cl)c2cc1OC	COc1cc(N=c2c(C#N)c[nH]c3cc4cc(OCCN5CCN(C)CC5)c(OC)cc4cc23)c(Cl)cc1Cl	c1ccc(N=c2cc[nH]c3cc4cc(OCCN5CCNCC5)ccc4cc23)cc1||c1ccc(N=c2cc[nH]c3ccccc23)cc1
COc1cc2[nH]cc(C#N)c(=Nc3ccc(I)cc3Cl)c2cc1OC	COc1cc(N=c2c(C#N)c[nH]c3cc4cc(OC)c(OCCN5CCOCC5)cc4cc23)c(Cl)cc1C	c1ccc(N=c2cc[nH]c3cc4ccc(OCCN5CCOCC5)cc4cc23)cc1||c1ccc(N=c2cc[nH]c3ccccc23)cc1
COc1cc2[nH]cc(C#N)c(=Nc3ccc(I)cc3Cl)c2cc1OC	COc1cc(N=c2c(C#N)c[nH]c3cc4cc(OCCN5CCOCC5)c(OC)cc4cc23)c(Cl)cc1C	c1ccc(N=c2cc[nH]c3cc4cc(OCCN5CCOCC5)ccc4cc23)cc1||c1ccc(N=c2cc[nH]c3ccccc23)cc1
COc1cc2[nH]cc(C#N)c(=Nc3ccc(I)cc3Cl)c2cc1OC	COc1cc(N=c2c(C#N)c[nH]c3cc4cc(OC)c(OCCN5CCOCC5)cc4cc23)c(C)cc1Cl	c1ccc(N=c2cc[nH]c3cc4ccc(OCCN5CCOCC5)cc4cc23)cc1||c1ccc(N=c2cc[nH]c3ccccc23)cc1
COc1cc2[nH]cc(C#N)c(=Nc3ccc(I)cc3Cl)c2cc1OC	COc1cc(N=c2c(C#N)c[nH]c3cc4cc(OCCN5CCOCC5)c(OC)cc4cc23)c(C)cc1Cl	c1ccc(N=c2cc[nH]c3cc4cc(OCCN5CCOCC5)ccc4cc23)cc1||c1ccc(N=c2cc[nH]c3ccccc23)cc1
COc1cc2[nH]cc(C#N)c(=Nc3ccc(I)cc3Cl)c2cc1OC	CCN1CCN(Cc2ccc(-c3ccc4c(=Nc5cc(OC)c(Cl)cc5Cl)c(C#N)c[nH]c4c3)cc2)CC1	c1ccc(N=c2cc[nH]c3cc(-c4ccc(CN5CCNCC5)cc4)ccc23)cc1||c1ccc(N=c2cc[nH]c3ccccc23)cc1
COc1cc2[nH]cc(C#N)c(=Nc3ccc(I)cc3Cl)c2cc1OC	COc1cc(N=c2c(C#N)c[nH]c3cc(-c4ccc(CN5CCN(CCO)CC5)cc4)ccc23)c(Cl)cc1Cl	c1ccc(N=c2cc[nH]c3cc(-c4ccc(CN5CCNCC5)cc4)ccc23)cc1||c1ccc(N=c2cc[nH]c3ccccc23)cc1
COc1cc2[nH]cc(C#N)c(=Nc3ccc(I)cc3Cl)c2cc1OC	COc1cc(N=c2c(C#N)c[nH]c3cc4cc(OCCN5CCC(O)CC5)c(OC)cc4cc23)c(Cl)cc1C	c1ccc(N=c2cc[nH]c3cc4cc(OCCN5CCCCC5)ccc4cc23)cc1||c1ccc(N=c2cc[nH]c3ccccc23)cc1
COc1cc2[nH]cc(C#N)c(=Nc3ccc(I)cc3Cl)c2cc1OC	COc1cc(N=c2c(C#N)c[nH]c3cc4cc(OC)c(OCCN5CCN(C)CC5)cc4cc23)c(C)cc1Cl	c1ccc(N=c2cc[nH]c3cc4ccc(OCCN5CCNCC5)cc4cc23)cc1||c1ccc(N=c2cc[nH]c3ccccc23)cc1
COc1cc2[nH]cc(C#N)c(=Nc3ccc(I)cc3Cl)c2cc1OC	COc1cc(N=c2c(C#N)c[nH]c3cc4cc(OCCN5CCN(C)CC5)c(OC)cc4cc23)c(C)cc1Cl	c1ccc(N=c2cc[nH]c3cc4cc(OCCN5CCNCC5)ccc4cc23)cc1||c1ccc(N=c2cc[nH]c3ccccc23)cc1
COc1cc2[nH]cc(C#N)c(=Nc3ccc(I)cc3Cl)c2cc1OC	COc1cc(N=c2c(C#N)c[nH]c3cc(/C=C/c4ccc(-c5ccccc5)cc4)ccc23)c(Cl)cc1Cl	C(=Cc1ccc2c(=Nc3ccccc3)cc[nH]c2c1)c1ccc(-c2ccccc2)cc1||c1ccc(N=c2cc[nH]c3ccccc23)cc1
COc1cc2[nH]cc(C#N)c(=Nc3ccc(I)cc3Cl)c2cc1OC	CCN1CCN(CCc2ccc(-c3ccc4c(=Nc5cc(OC)c(Cl)cc5Cl)c(C#N)c[nH]c4c3)cc2)CC1	c1ccc(N=c2cc[nH]c3cc(-c4ccc(CCN5CCNCC5)cc4)ccc23)cc1||c1ccc(N=c2cc[nH]c3ccccc23)cc1
COc1cc2[nH]cc(C#N)c(=Nc3ccc(I)cc3Cl)c2cc1OC	CCN1CCN(Cc2ccc(-c3cc4[nH]cc(C#N)c(=Nc5cc(OC)c(Cl)cc5Cl)c4cc3OC)cc2)CC1	c1ccc(N=c2cc[nH]c3cc(-c4ccc(CN5CCNCC5)cc4)ccc23)cc1||c1ccc(N=c2cc[nH]c3ccccc23)cc1
COc1cc2[nH]cc(C#N)c(=Nc3ccc(I)cc3Cl)c2cc1OC	COc1cc(N=c2c(C#N)c[nH]c3cc(-c4coc(CN5CCN(c6ccccc6)CC5)c4)c(OC)cc23)c(Cl)cc1Cl	c1ccc(N=c2cc[nH]c3cc(-c4coc(CN5CCN(c6ccccc6)CC5)c4)ccc23)cc1||c1ccc(N=c2cc[nH]c3ccccc23)cc1
COc1cc2[nH]cc(C#N)c(=Nc3ccc(I)cc3Cl)c2cc1OC	COc1cc(N=c2c(C#N)c[nH]c3cc(/C=C/CCCCCCCCCN4CCOCC4)c(OC)cc23)c(Cl)cc1Cl	C(=Cc1ccc2c(=Nc3ccccc3)cc[nH]c2c1)CCCCCCCCCN1CCOCC1||c1ccc(N=c2cc[nH]c3ccccc23)cc1
COc1cc2[nH]cc(C=O)c(=Nc3ccc(Cl)cc3Cl)c2cc1OC	COc1cc(N=c2c(C#N)c[nH]c3cc(OC)c(OC)cc23)c(Br)cc1Cl	c1ccc(N=c2cc[nH]c3ccccc23)cc1||c1ccc(N=c2cc[nH]c3ccccc23)cc1
COc1cc2[nH]cc(C=O)c(=Nc3ccc(Cl)cc3Cl)c2cc1OC	COc1ccc(Cl)c(N=c2c(C#N)c[nH]c3cc(OC)c(OC)cc23)c1	c1ccc(N=c2cc[nH]c3ccccc23)cc1||c1ccc(N=c2cc[nH]c3ccccc23)cc1
COc1cc2[nH]cc(C=O)c(=Nc3ccc(Cl)cc3Cl)c2cc1OC	CCOc1cc2[nH]cc(C#N)c(=Nc3ccc(Cl)cc3Cl)c2cc1OCC	c1ccc(N=c2cc[nH]c3ccccc23)cc1||c1ccc(N=c2cc[nH]c3ccccc23)cc1
COc1cc2[nH]cc(C=O)c(=Nc3ccc(Cl)cc3Cl)c2cc1OC	COCCOc1cc2[nH]cc(C#N)c(=Nc3ccc(Cl)cc3Cl)c2cc1OC	c1ccc(N=c2cc[nH]c3ccccc23)cc1||c1ccc(N=c2cc[nH]c3ccccc23)cc1
COc1cc2[nH]cc(C=O)c(=Nc3ccc(Cl)cc3Cl)c2cc1OC	COc1cc(N=c2c(C#N)c[nH]c3cc(OC)c(OC)cc23)c(Cl)cc1C	c1ccc(N=c2cc[nH]c3ccccc23)cc1||c1ccc(N=c2cc[nH]c3ccccc23)cc1
COc1cc2[nH]cc(C=O)c(=Nc3ccc(Cl)cc3Cl)c2cc1OC	COCCOc1cc2[nH]cc(C#N)c(=Nc3cc(OC)c(Cl)cc3Cl)c2cc1OC	c1ccc(N=c2cc[nH]c3ccccc23)cc1||c1ccc(N=c2cc[nH]c3ccccc23)cc1
COc1cc2[nH]cc(C=O)c(=Nc3ccc(Cl)cc3Cl)c2cc1OC	COc1cc(N=c2c(C#N)c[nH]c3cc(OC)c(OC)cc23)c(C)cc1C	c1ccc(N=c2cc[nH]c3ccccc23)cc1||c1ccc(N=c2cc[nH]c3ccccc23)cc1
COc1cc2[nH]cc(C=O)c(=Nc3ccc(Cl)cc3Cl)c2cc1OC	COc1cc(N=c2c(C#N)c[nH]c3cc(/C=C/n4ccnc4)ccc23)c(Cl)cc1Cl	C(=Cn1ccnc1)c1ccc2c(=Nc3ccccc3)cc[nH]c2c1||c1ccc(N=c2cc[nH]c3ccccc23)cc1
COc1cc2[nH]cc(C=O)c(=Nc3ccc(Cl)cc3Cl)c2cc1OC	COCCOc1cc2[nH]cc(C#N)c(=Nc3ccc(Cl)cc3Cl)c2cc1OCCOC	c1ccc(N=c2cc[nH]c3ccccc23)cc1||c1ccc(N=c2cc[nH]c3ccccc23)cc1
COc1cc2[nH]cc(C=O)c(=Nc3ccc(Cl)cc3Cl)c2cc1OC	COc1cc(N=c2c(C#N)c[nH]c3cc(/C=C/n4ccnc4)c(OC)cc23)c(Cl)cc1Cl	C(=Cn1ccnc1)c1ccc2c(=Nc3ccccc3)cc[nH]c2c1||c1ccc(N=c2cc[nH]c3ccccc23)cc1
COc1cc2[nH]cc(C=O)c(=Nc3ccc(Cl)cc3Cl)c2cc1OC	COc1cc(N=c2c(C#N)c[nH]c3cc(OCCCn4ccnn4)c(OC)cc23)c(Cl)cc1Cl	c1ccc(N=c2cc[nH]c3cc(OCCCn4ccnn4)ccc23)cc1||c1ccc(N=c2cc[nH]c3ccccc23)cc1
COc1cc2[nH]cc(C=O)c(=Nc3ccc(Cl)cc3Cl)c2cc1OC	COc1cc(N=c2c(C#N)c[nH]c3cc(OCCCn4nccn4)c(OC)cc23)c(Cl)cc1Cl	c1ccc(N=c2cc[nH]c3cc(OCCCn4nccn4)ccc23)cc1||c1ccc(N=c2cc[nH]c3ccccc23)cc1
COc1cc2[nH]cc(C=O)c(=Nc3ccc(Cl)cc3Cl)c2cc1OC	COCCOc1cc2[nH]cc(C#N)c(=Nc3cc(OC)c(Cl)cc3Cl)c2cc1OCCOC	c1ccc(N=c2cc[nH]c3ccccc23)cc1||c1ccc(N=c2cc[nH]c3ccccc23)cc1
COc1cc2[nH]cc(C=O)c(=Nc3ccc(Cl)cc3Cl)c2cc1OC	COCCOc1cc2[nH]cc(C#N)c(=Nc3cc(OC)c(OC)c(OC)c3)c2cc1OC	c1ccc(N=c2cc[nH]c3ccccc23)cc1||c1ccc(N=c2cc[nH]c3ccccc23)cc1
COc1cc2[nH]cc(C=O)c(=Nc3ccc(Cl)cc3Cl)c2cc1OC	COc1cc(N=c2c(C#N)c[nH]c3cc(/C=C/c4cccnc4)ccc23)c(Cl)cc1Cl	C(=Cc1ccc2c(=Nc3ccccc3)cc[nH]c2c1)c1cccnc1||c1ccc(N=c2cc[nH]c3ccccc23)cc1
COc1cc2[nH]cc(C=O)c(=Nc3ccc(Cl)cc3Cl)c2cc1OC	COc1cc(N=c2c(C#N)c[nH]c3cc(/C=C/c4ccccn4)ccc23)c(Cl)cc1Cl	C(=Cc1ccccn1)c1ccc2c(=Nc3ccccc3)cc[nH]c2c1||c1ccc(N=c2cc[nH]c3ccccc23)cc1
COc1cc2[nH]cc(C=O)c(=Nc3ccc(Cl)cc3Cl)c2cc1OC	COc1cc(N=c2c(C#N)c[nH]c3cc(/C=C/c4ccncc4)ccc23)c(Cl)cc1Cl	C(=Cc1ccc2c(=Nc3ccccc3)cc[nH]c2c1)c1ccncc1||c1ccc(N=c2cc[nH]c3ccccc23)cc1
COc1cc2[nH]cc(C=O)c(=Nc3ccc(Cl)cc3Cl)c2cc1OC	COc1cc(N=c2c(C#N)c[nH]c3cc(/C=C/c4cc[n+]([O-])cc4)ccc23)c(Cl)cc1Cl	C(=Cc1ccc2c(=Nc3ccccc3)cc[nH]c2c1)c1cc[nH+]cc1||c1ccc(N=c2cc[nH]c3ccccc23)cc1
COc1cc2[nH]cc(C=O)c(=Nc3ccc(Cl)cc3Cl)c2cc1OC	COc1cc(N=c2c(C#N)c[nH]c3cc(/C=C/c4cnccn4)c(OC)cc23)c(Cl)cc1Cl	C(=Cc1cnccn1)c1ccc2c(=Nc3ccccc3)cc[nH]c2c1||c1ccc(N=c2cc[nH]c3ccccc23)cc1
COc1cc2[nH]cc(C=O)c(=Nc3ccc(Cl)cc3Cl)c2cc1OC	COc1ccc(Cl)c(N=c2c(C#N)c[nH]c3cc(/C=C/c4ccncc4)ccc23)c1	C(=Cc1ccc2c(=Nc3ccccc3)cc[nH]c2c1)c1ccncc1||c1ccc(N=c2cc[nH]c3ccccc23)cc1
COc1cc2[nH]cc(C=O)c(=Nc3ccc(Cl)cc3Cl)c2cc1OC	COc1cc(N=c2c(C#N)c[nH]c3cc(OCCCn4ccnc4)c(OC)cc23)c(Cl)cc1Cl	c1ccc(N=c2cc[nH]c3cc(OCCCn4ccnc4)ccc23)cc1||c1ccc(N=c2cc[nH]c3ccccc23)cc1
COc1cc2[nH]cc(C=O)c(=Nc3ccc(Cl)cc3Cl)c2cc1OC	COc1cc(N=c2c(C#N)c[nH]c3cc(C#CCCN(C)C)c(OC)cc23)c(Cl)cc1Cl	c1ccc(N=c2cc[nH]c3ccccc23)cc1||c1ccc(N=c2cc[nH]c3ccccc23)cc1
COc1cc2[nH]cc(C=O)c(=Nc3ccc(Cl)cc3Cl)c2cc1OC	COc1cc2c(=Nc3ccc(Cl)cc3Cl)c(C#N)c[nH]c2cc1OCC1CCN(C)CC1	c1ccc(N=c2cc[nH]c3cc(OCC4CCNCC4)ccc23)cc1||c1ccc(N=c2cc[nH]c3ccccc23)cc1
COc1cc2[nH]cc(C=O)c(=Nc3ccc(Cl)cc3Cl)c2cc1OC	COc1cc2c(=Nc3ccc(Cl)cc3Cl)c(C#N)c[nH]c2cc1OCCCN1CCOCC1	c1ccc(N=c2cc[nH]c3cc(OCCCN4CCOCC4)ccc23)cc1||c1ccc(N=c2cc[nH]c3ccccc23)cc1
COc1cc2[nH]cc(C=O)c(=Nc3ccc(Cl)cc3Cl)c2cc1OC	COc1cc(N=c2c(C#N)c[nH]c3cc(OCCN4CCOCC4)c(OC)cc23)c(Cl)cc1Cl	c1ccc(N=c2cc[nH]c3cc(OCCN4CCOCC4)ccc23)cc1||c1ccc(N=c2cc[nH]c3ccccc23)cc1
COc1cc2[nH]cc(C=O)c(=Nc3ccc(Cl)cc3Cl)c2cc1OC	COc1cc(N=c2c(C#N)c[nH]c3cc(C#Cc4cccnc4)c(OC)cc23)c(Cl)cc1Cl	C(#Cc1ccc2c(=Nc3ccccc3)cc[nH]c2c1)c1cccnc1||c1ccc(N=c2cc[nH]c3ccccc23)cc1
COc1cc2[nH]cc(C=O)c(=Nc3ccc(Cl)cc3Cl)c2cc1OC	CCOc1cc(N=c2c(C#N)c[nH]c3cc(/C=C/c4ccncc4)ccc23)c(Cl)cc1Cl	C(=Cc1ccc2c(=Nc3ccccc3)cc[nH]c2c1)c1ccncc1||c1ccc(N=c2cc[nH]c3ccccc23)cc1
COc1cc2[nH]cc(C=O)c(=Nc3ccc(Cl)cc3Cl)c2cc1OC	COc1cc(N=c2c(C#N)c[nH]c3cc(/C=C/c4ccncc4)c(OC)cc23)c(Cl)cc1Cl	C(=Cc1ccc2c(=Nc3ccccc3)cc[nH]c2c1)c1ccncc1||c1ccc(N=c2cc[nH]c3ccccc23)cc1
COc1cc2[nH]cc(C=O)c(=Nc3ccc(Cl)cc3Cl)c2cc1OC	COc1cc(N=c2c(C#N)c[nH]c3cc(/C=C/c4cccnc4)c(OC)cc23)c(Cl)cc1Cl	C(=Cc1ccc2c(=Nc3ccccc3)cc[nH]c2c1)c1cccnc1||c1ccc(N=c2cc[nH]c3ccccc23)cc1
COc1cc2[nH]cc(C=O)c(=Nc3ccc(Cl)cc3Cl)c2cc1OC	COc1cc(N=c2c(C#N)c[nH]c3cc(/C=C/c4cc[n+]([O-])cc4)c(OC)cc23)c(Cl)cc1Cl	C(=Cc1ccc2c(=Nc3ccccc3)cc[nH]c2c1)c1cc[nH+]cc1||c1ccc(N=c2cc[nH]c3ccccc23)cc1
COc1cc2[nH]cc(C=O)c(=Nc3ccc(Cl)cc3Cl)c2cc1OC	COc1ccc(Cl)c(N=c2c(C#N)c[nH]c3cc(/C=C/c4ccncc4)c(OC)cc23)c1	C(=Cc1ccc2c(=Nc3ccccc3)cc[nH]c2c1)c1ccncc1||c1ccc(N=c2cc[nH]c3ccccc23)cc1
COc1cc2[nH]cc(C=O)c(=Nc3ccc(Cl)cc3Cl)c2cc1OC	COc1cc(N=c2c(C#N)c[nH]c3cc(-c4coc(CN(C)C)c4)c(OC)cc23)c(Cl)cc1Cl	c1ccc(N=c2cc[nH]c3cc(-c4ccoc4)ccc23)cc1||c1ccc(N=c2cc[nH]c3ccccc23)cc1
COc1cc2[nH]cc(C=O)c(=Nc3ccc(Cl)cc3Cl)c2cc1OC	COc1cc(N=c2c(C#N)c[nH]c3cc(OCCCN4CCOCC4)c(OC)cc23)c(Br)cc1Cl	c1ccc(N=c2cc[nH]c3cc(OCCCN4CCOCC4)ccc23)cc1||c1ccc(N=c2cc[nH]c3ccccc23)cc1
COc1cc2[nH]cc(C=O)c(=Nc3ccc(Cl)cc3Cl)c2cc1OC	COc1cc(N=c2c(C#N)c[nH]c3cc(OCC4CCN(C)CC4)c(OC)cc23)c(Cl)cc1Cl	c1ccc(N=c2cc[nH]c3cc(OCC4CCNCC4)ccc23)cc1||c1ccc(N=c2cc[nH]c3ccccc23)cc1
COc1cc2[nH]cc(C=O)c(=Nc3ccc(Cl)cc3Cl)c2cc1OC	COc1cc(N=c2c(C#N)c[nH]c3cc(OCC4CCCN(C)C4)c(OC)cc23)c(Cl)cc1Cl	c1ccc(N=c2cc[nH]c3cc(OCC4CCCNC4)ccc23)cc1||c1ccc(N=c2cc[nH]c3ccccc23)cc1
COc1cc2[nH]cc(C=O)c(=Nc3ccc(Cl)cc3Cl)c2cc1OC	COc1cc2c(=Nc3ccc(Cl)cc3Cl)c(C#N)c[nH]c2cc1OCCCN1CCC(O)CC1	c1ccc(N=c2cc[nH]c3cc(OCCCN4CCCCC4)ccc23)cc1||c1ccc(N=c2cc[nH]c3ccccc23)cc1
COc1cc2[nH]cc(C=O)c(=Nc3ccc(Cl)cc3Cl)c2cc1OC	COc1cc(N=c2c(C#N)c[nH]c3cc(OCCCN4CCOCC4)c(OC)cc23)c(Cl)cc1Cl	c1ccc(N=c2cc[nH]c3cc(OCCCN4CCOCC4)ccc23)cc1||c1ccc(N=c2cc[nH]c3ccccc23)cc1
COc1cc2[nH]cc(C=O)c(=Nc3ccc(Cl)cc3Cl)c2cc1OC	COc1cc2c(=Nc3ccc(Cl)cc3Cl)c(C#N)c[nH]c2cc1OCCCN1CCN(C)CC1	c1ccc(N=c2cc[nH]c3cc(OCCCN4CCNCC4)ccc23)cc1||c1ccc(N=c2cc[nH]c3ccccc23)cc1
COc1cc2[nH]cc(C=O)c(=Nc3ccc(Cl)cc3Cl)c2cc1OC	COc1cc(N=c2c(C#N)c[nH]c3cc(OCCCN4CCNCC4)c(OC)cc23)c(Cl)cc1Cl	c1ccc(N=c2cc[nH]c3cc(OCCCN4CCNCC4)ccc23)cc1||c1ccc(N=c2cc[nH]c3ccccc23)cc1
COc1cc2[nH]cc(C=O)c(=Nc3ccc(Cl)cc3Cl)c2cc1OC	COc1ccc(Cl)c(N=c2c(C#N)c[nH]c3cc(OCC4CCN(C)CC4)c(OC)cc23)c1	c1ccc(N=c2cc[nH]c3cc(OCC4CCNCC4)ccc23)cc1||c1ccc(N=c2cc[nH]c3ccccc23)cc1
COc1cc2[nH]cc(C=O)c(=Nc3ccc(Cl)cc3Cl)c2cc1OC	COc1ccc(Cl)c(N=c2c(C#N)c[nH]c3cc(OCCCN4CCOCC4)c(OC)cc23)c1	c1ccc(N=c2cc[nH]c3cc(OCCCN4CCOCC4)ccc23)cc1||c1ccc(N=c2cc[nH]c3ccccc23)cc1
COc1cc2[nH]cc(C=O)c(=Nc3ccc(Cl)cc3Cl)c2cc1OC	COc1cc2c(=Nc3ccc4[nH]c(=N)sc4c3)c(C#N)c[nH]c2cc1OCCCN1CCNCC1	N=c1[nH]c2ccc(N=c3cc[nH]c4cc(OCCCN5CCNCC5)ccc34)cc2s1||c1ccc(N=c2cc[nH]c3ccccc23)cc1
COc1cc2[nH]cc(C=O)c(=Nc3ccc(Cl)cc3Cl)c2cc1OC	COc1cc(N=c2c(C#N)c[nH]c3cc(C#CCCN4CCOCC4)c(OC)cc23)c(Cl)cc1Cl	C(#Cc1ccc2c(=Nc3ccccc3)cc[nH]c2c1)CCN1CCOCC1||c1ccc(N=c2cc[nH]c3ccccc23)cc1
COc1cc2[nH]cc(C=O)c(=Nc3ccc(Cl)cc3Cl)c2cc1OC	COc1cc2c(=Nc3ccc(Cl)cc3Cl)c(C#N)c[nH]c2cc1C#CCCN1CCN(C)CC1	C(#Cc1ccc2c(=Nc3ccccc3)cc[nH]c2c1)CCN1CCNCC1||c1ccc(N=c2cc[nH]c3ccccc23)cc1
COc1cc2[nH]cc(C=O)c(=Nc3ccc(Cl)cc3Cl)c2cc1OC	COc1cc(N=c2c(C#N)c[nH]c3cc(C#CCN4CCN(C)CC4)c(OC)cc23)c(Cl)cc1Cl	C(#Cc1ccc2c(=Nc3ccccc3)cc[nH]c2c1)CN1CCNCC1||c1ccc(N=c2cc[nH]c3ccccc23)cc1
COc1cc2[nH]cc(C=O)c(=Nc3ccc(Cl)cc3Cl)c2cc1OC	COc1cc(N=c2c(C#N)c[nH]c3cc(C#CCCN4CCNCC4)c(OC)cc23)c(Cl)cc1Cl	C(#Cc1ccc2c(=Nc3ccccc3)cc[nH]c2c1)CCN1CCNCC1||c1ccc(N=c2cc[nH]c3ccccc23)cc1
COc1cc2[nH]cc(C=O)c(=Nc3ccc(Cl)cc3Cl)c2cc1OC	COc1cc(N=c2c(C#N)c[nH]c3cc(OCCC4CCN(C)CC4)c(OC)cc23)c(Cl)cc1Cl	c1ccc(N=c2cc[nH]c3cc(OCCC4CCNCC4)ccc23)cc1||c1ccc(N=c2cc[nH]c3ccccc23)cc1
COc1cc2[nH]cc(C=O)c(=Nc3ccc(Cl)cc3Cl)c2cc1OC	COc1cc(N=c2c(C#N)c[nH]c3cc(OCCCN4CCCCC4)c(OC)cc23)c(Cl)cc1Cl	c1ccc(N=c2cc[nH]c3cc(OCCCN4CCCCC4)ccc23)cc1||c1ccc(N=c2cc[nH]c3ccccc23)cc1
COc1cc2[nH]cc(C=O)c(=Nc3ccc(Cl)cc3Cl)c2cc1OC	COc1cc(N=c2c(C#N)c[nH]c3cc(OCCCCN4CCOCC4)c(OC)cc23)c(Cl)cc1Cl	c1ccc(N=c2cc[nH]c3cc(OCCCCN4CCOCC4)ccc23)cc1||c1ccc(N=c2cc[nH]c3ccccc23)cc1
COc1cc2[nH]cc(C=O)c(=Nc3ccc(Cl)cc3Cl)c2cc1OC	COc1cc(N=c2c(C#N)c[nH]c3cc(OCCCN4CCC(O)CC4)c(OC)cc23)c(Cl)cc1Cl	c1ccc(N=c2cc[nH]c3cc(OCCCN4CCCCC4)ccc23)cc1||c1ccc(N=c2cc[nH]c3ccccc23)cc1
COc1cc2[nH]cc(C=O)c(=Nc3ccc(Cl)cc3Cl)c2cc1OC	COc1cc(N=c2c(C#N)c[nH]c3cc(OCCCN4CCN(C)CC4)c(OC)cc23)c(Cl)cc1Cl	c1ccc(N=c2cc[nH]c3cc(OCCCN4CCNCC4)ccc23)cc1||c1ccc(N=c2cc[nH]c3ccccc23)cc1
COc1cc2[nH]cc(C=O)c(=Nc3ccc(Cl)cc3Cl)c2cc1OC	COc1cc(N=c2c(C#N)c[nH]c3cc(OCCCN4CCOCC4)c(OC)cc23)c(Cl)cc1C	c1ccc(N=c2cc[nH]c3cc(OCCCN4CCOCC4)ccc23)cc1||c1ccc(N=c2cc[nH]c3ccccc23)cc1
COc1cc2[nH]cc(C=O)c(=Nc3ccc(Cl)cc3Cl)c2cc1OC	COc1cc(N=c2c(C#N)c[nH]c3cc(OCCCN4CCOCC4)c(OC)cc23)c(C)cc1Cl	c1ccc(N=c2cc[nH]c3cc(OCCCN4CCOCC4)ccc23)cc1||c1ccc(N=c2cc[nH]c3ccccc23)cc1
COc1cc2[nH]cc(C=O)c(=Nc3ccc(Cl)cc3Cl)c2cc1OC	COc1ccc(C)c(N=c2c(C#N)c[nH]c3cc(OCC4CCN(C)CC4)c(OC)cc23)c1	c1ccc(N=c2cc[nH]c3cc(OCC4CCNCC4)ccc23)cc1||c1ccc(N=c2cc[nH]c3ccccc23)cc1
COc1cc2[nH]cc(C=O)c(=Nc3ccc(Cl)cc3Cl)c2cc1OC	COc1cc(N=c2c(C#N)c[nH]c3cc(OCCCN(C)CCN(C)C)c(OC)cc23)c(Cl)cc1Cl	c1ccc(N=c2cc[nH]c3ccccc23)cc1||c1ccc(N=c2cc[nH]c3ccccc23)cc1
COc1cc2[nH]cc(C=O)c(=Nc3ccc(Cl)cc3Cl)c2cc1OC	COc1cc(N=c2c(C#N)c[nH]c3cc(-c4cncc(CN5CCOCC5)c4)ccc23)c(Cl)cc1Cl	c1ccc(N=c2cc[nH]c3cc(-c4cncc(CN5CCOCC5)c4)ccc23)cc1||c1ccc(N=c2cc[nH]c3ccccc23)cc1
COc1cc2[nH]cc(C=O)c(=Nc3ccc(Cl)cc3Cl)c2cc1OC	COc1cc(N=c2c(C#N)c[nH]c3cc(-c4ccc(CN5CCC(O)CC5)s4)ccc23)c(Cl)cc1Cl	c1ccc(N=c2cc[nH]c3cc(-c4ccc(CN5CCCCC5)s4)ccc23)cc1||c1ccc(N=c2cc[nH]c3ccccc23)cc1
COc1cc2[nH]cc(C=O)c(=Nc3ccc(Cl)cc3Cl)c2cc1OC	COc1cc(N=c2c(C#N)c[nH]c3cc(-c4csc(CN5CCC(O)CC5)c4)ccc23)c(Cl)cc1Cl	c1ccc(N=c2cc[nH]c3cc(-c4csc(CN5CCCCC5)c4)ccc23)cc1||c1ccc(N=c2cc[nH]c3ccccc23)cc1
COc1cc2[nH]cc(C=O)c(=Nc3ccc(Cl)cc3Cl)c2cc1OC	COc1cc(N=c2c(C#N)c[nH]c3cc(-c4ccc(CN5CCCCC5)s4)ccc23)c(Cl)cc1Cl	c1ccc(N=c2cc[nH]c3cc(-c4ccc(CN5CCCCC5)s4)ccc23)cc1||c1ccc(N=c2cc[nH]c3ccccc23)cc1
COc1cc2[nH]cc(C=O)c(=Nc3ccc(Cl)cc3Cl)c2cc1OC	COc1cc(N=c2c(C#N)c[nH]c3cc(-c4coc(CN5CCN(C)CC5)c4)ccc23)c(Cl)cc1Cl	c1ccc(N=c2cc[nH]c3cc(-c4coc(CN5CCNCC5)c4)ccc23)cc1||c1ccc(N=c2cc[nH]c3ccccc23)cc1
COc1cc2[nH]cc(C=O)c(=Nc3ccc(Cl)cc3Cl)c2cc1OC	COc1cc(N=c2c(C#N)c[nH]c3cc(-c4ccc(CN5CCN(C)CC5)o4)ccc23)c(Cl)cc1Cl	c1ccc(N=c2cc[nH]c3cc(-c4ccc(CN5CCNCC5)o4)ccc23)cc1||c1ccc(N=c2cc[nH]c3ccccc23)cc1
COc1cc2[nH]cc(C=O)c(=Nc3ccc(Cl)cc3Cl)c2cc1OC	COc1cc(N=c2c(C#N)c[nH]c3cc(-c4csc(CN5CCN(C)CC5)c4)ccc23)c(Cl)cc1Cl	c1ccc(N=c2cc[nH]c3cc(-c4csc(CN5CCNCC5)c4)ccc23)cc1||c1ccc(N=c2cc[nH]c3ccccc23)cc1
COc1cc2[nH]cc(C=O)c(=Nc3ccc(Cl)cc3Cl)c2cc1OC	COc1cc(N=c2c(C#N)c[nH]c3cc(-c4ccc(CN5CCN(C)CC5)s4)ccc23)c(Cl)cc1Cl	c1ccc(N=c2cc[nH]c3cc(-c4ccc(CN5CCNCC5)s4)ccc23)cc1||c1ccc(N=c2cc[nH]c3ccccc23)cc1
COc1cc2[nH]cc(C=O)c(=Nc3ccc(Cl)cc3Cl)c2cc1OC	COc1cc(N=c2c(C#N)c[nH]c3cc(C#CCCN4CCN(C)CC4)c(OC)cc23)c(Cl)cc1Cl	C(#Cc1ccc2c(=Nc3ccccc3)cc[nH]c2c1)CCN1CCNCC1||c1ccc(N=c2cc[nH]c3ccccc23)cc1
COc1cc2[nH]cc(C=O)c(=Nc3ccc(Cl)cc3Cl)c2cc1OC	COc1cc(N=c2c(C#N)c[nH]c3cc(OCCCC4CCN(C)CC4)c(OC)cc23)c(Cl)cc1Cl	c1ccc(N=c2cc[nH]c3cc(OCCCC4CCNCC4)ccc23)cc1||c1ccc(N=c2cc[nH]c3ccccc23)cc1
COc1cc2[nH]cc(C=O)c(=Nc3ccc(Cl)cc3Cl)c2cc1OC	COc1cc(N=c2c(C#N)c[nH]c3cc(OCCCCCN4CCOCC4)c(OC)cc23)c(Cl)cc1Cl	c1ccc(N=c2cc[nH]c3cc(OCCCCCN4CCOCC4)ccc23)cc1||c1ccc(N=c2cc[nH]c3ccccc23)cc1
COc1cc2[nH]cc(C=O)c(=Nc3ccc(Cl)cc3Cl)c2cc1OC	COc1cc(N=c2c(C#N)c[nH]c3cc(OCCCN4CCCN(C)CC4)c(OC)cc23)c(Cl)cc1Cl	c1ccc(N=c2cc[nH]c3cc(OCCCN4CCCNCC4)ccc23)cc1||c1ccc(N=c2cc[nH]c3ccccc23)cc1
COc1cc2[nH]cc(C=O)c(=Nc3ccc(Cl)cc3Cl)c2cc1OC	CCN1CCN(CCCOc2cc3[nH]cc(C#N)c(=Nc4cc(OC)c(Cl)cc4Cl)c3cc2OC)CC1	c1ccc(N=c2cc[nH]c3cc(OCCCN4CCNCC4)ccc23)cc1||c1ccc(N=c2cc[nH]c3ccccc23)cc1
COc1cc2[nH]cc(C=O)c(=Nc3ccc(Cl)cc3Cl)c2cc1OC	COc1cc(N=c2c(C#N)c[nH]c3cc(OCCCNCCN4CCOCC4)c(OC)cc23)c(Cl)cc1Cl	c1ccc(N=c2cc[nH]c3cc(OCCCNCCN4CCOCC4)ccc23)cc1||c1ccc(N=c2cc[nH]c3ccccc23)cc1
COc1cc2[nH]cc(C=O)c(=Nc3ccc(Cl)cc3Cl)c2cc1OC	COc1cc(N=c2c(C#N)c[nH]c3cc(OCCCN4CCN(CCO)CC4)c(OC)cc23)c(Cl)cc1Cl	c1ccc(N=c2cc[nH]c3cc(OCCCN4CCNCC4)ccc23)cc1||c1ccc(N=c2cc[nH]c3ccccc23)cc1
COc1cc2[nH]cc(C=O)c(=Nc3ccc(Cl)cc3Cl)c2cc1OC	COc1cc(N=c2c(C#N)c[nH]c3cc(OCC4CCN(C)CC4)c(OC)cc23)c(C)cc1C	c1ccc(N=c2cc[nH]c3cc(OCC4CCNCC4)ccc23)cc1||c1ccc(N=c2cc[nH]c3ccccc23)cc1
COc1cc2[nH]cc(C=O)c(=Nc3ccc(Cl)cc3Cl)c2cc1OC	COc1cc(N=c2c(C#N)c[nH]c3cc(OCCCN4CCOCC4)c(OC)cc23)c(C)cc1C	c1ccc(N=c2cc[nH]c3cc(OCCCN4CCOCC4)ccc23)cc1||c1ccc(N=c2cc[nH]c3ccccc23)cc1
COc1cc2[nH]cc(C=O)c(=Nc3ccc(Cl)cc3Cl)c2cc1OC	COc1cc(N=c2c(C#N)c[nH]c3cc(C#Cc4ncccc4CN(C)C)c(OC)cc23)c(Cl)cc1Cl	C(#Cc1ccccn1)c1ccc2c(=Nc3ccccc3)cc[nH]c2c1||c1ccc(N=c2cc[nH]c3ccccc23)cc1
COc1cc2[nH]cc(C=O)c(=Nc3ccc(Cl)cc3Cl)c2cc1OC	COc1cc(N=c2c(C#N)c[nH]c3cc(-c4ccccc4CN4CCOCC4)ccc23)c(Cl)cc1Cl	c1ccc(N=c2cc[nH]c3cc(-c4ccccc4CN4CCOCC4)ccc23)cc1||c1ccc(N=c2cc[nH]c3ccccc23)cc1
COc1cc2[nH]cc(C=O)c(=Nc3ccc(Cl)cc3Cl)c2cc1OC	COc1cc(N=c2c(C#N)c[nH]c3cc(-c4ccc(CN5CCOCC5)cc4)ccc23)c(Cl)cc1Cl	c1ccc(N=c2cc[nH]c3cc(-c4ccc(CN5CCOCC5)cc4)ccc23)cc1||c1ccc(N=c2cc[nH]c3ccccc23)cc1
COc1cc2[nH]cc(C=O)c(=Nc3ccc(Cl)cc3Cl)c2cc1OC	COc1cc(N=c2c(C#N)c[nH]c3cc4cc(OC)c(OCCN5CCOCC5)cc4cc23)c(Cl)cc1Cl	c1ccc(N=c2cc[nH]c3cc4ccc(OCCN5CCOCC5)cc4cc23)cc1||c1ccc(N=c2cc[nH]c3ccccc23)cc1
COc1cc2[nH]cc(C=O)c(=Nc3ccc(Cl)cc3Cl)c2cc1OC	COc1cc(N=c2c(C#N)c[nH]c3cc4cc(OCCN5CCOCC5)c(OC)cc4cc23)c(Cl)cc1Cl	c1ccc(N=c2cc[nH]c3cc4cc(OCCN5CCOCC5)ccc4cc23)cc1||c1ccc(N=c2cc[nH]c3ccccc23)cc1
COc1cc2[nH]cc(C=O)c(=Nc3ccc(Cl)cc3Cl)c2cc1OC	COc1cc(N=c2c(C#N)c[nH]c3ccc(-c4ccc(CN5CCN(C)CC5)cn4)cc23)c(Cl)cc1Cl	c1ccc(N=c2cc[nH]c3ccc(-c4ccc(CN5CCNCC5)cn4)cc23)cc1||c1ccc(N=c2cc[nH]c3ccccc23)cc1
COc1cc2[nH]cc(C=O)c(=Nc3ccc(Cl)cc3Cl)c2cc1OC	COc1cc(N=c2c(C#N)c[nH]c3cc4cc(OCCN5CCOCC5)c(OC)cc4cc23)c(Cl)cc1F	c1ccc(N=c2cc[nH]c3cc4cc(OCCN5CCOCC5)ccc4cc23)cc1||c1ccc(N=c2cc[nH]c3ccccc23)cc1
COc1cc2[nH]cc(C=O)c(=Nc3ccc(Cl)cc3Cl)c2cc1OC	COc1cc(N=c2c(C#N)c[nH]c3cc(-c4coc(CN5CCN(C)CC5)c4)c(OC)cc23)c(Cl)cc1Cl	c1ccc(N=c2cc[nH]c3cc(-c4coc(CN5CCNCC5)c4)ccc23)cc1||c1ccc(N=c2cc[nH]c3ccccc23)cc1
COc1cc2[nH]cc(C=O)c(=Nc3ccc(Cl)cc3Cl)c2cc1OC	COc1cc(N=c2c(C#N)c[nH]c3cc(-c4ccc(CN5CCN(C)CC5)o4)c(OC)cc23)c(Cl)cc1Cl	c1ccc(N=c2cc[nH]c3cc(-c4ccc(CN5CCNCC5)o4)ccc23)cc1||c1ccc(N=c2cc[nH]c3ccccc23)cc1
COc1cc2[nH]cc(C=O)c(=Nc3ccc(Cl)cc3Cl)c2cc1OC	CCOc1cc2c(=Nc3cc(OC)c(Cl)cc3Cl)c(C#N)c[nH]c2cc1C#CCCN1CCN(C)CC1	C(#Cc1ccc2c(=Nc3ccccc3)cc[nH]c2c1)CCN1CCNCC1||c1ccc(N=c2cc[nH]c3ccccc23)cc1
COc1cc2[nH]cc(C=O)c(=Nc3ccc(Cl)cc3Cl)c2cc1OC	COc1cc(N=c2c(C#N)c[nH]c3cc(OCCCN4C[C@@H](C)N(C)[C@@H](C)C4)c(OC)cc23)c(Cl)cc1Cl	c1ccc(N=c2cc[nH]c3cc(OCCCN4CCNCC4)ccc23)cc1||c1ccc(N=c2cc[nH]c3ccccc23)cc1
COc1cc2[nH]cc(C=O)c(=Nc3ccc(Cl)cc3Cl)c2cc1OC	CCCN1CCN(CCCOc2cc3[nH]cc(C#N)c(=Nc4cc(OC)c(Cl)cc4Cl)c3cc2OC)CC1	c1ccc(N=c2cc[nH]c3cc(OCCCN4CCNCC4)ccc23)cc1||c1ccc(N=c2cc[nH]c3ccccc23)cc1
COc1cc2[nH]cc(C=O)c(=Nc3ccc(Cl)cc3Cl)c2cc1OC	COc1cc2c(=Nc3cc(OC)c(OC)c(OC)c3)c(C#N)c[nH]c2cc1OCCCN1CCN(C)CC1	c1ccc(N=c2cc[nH]c3cc(OCCCN4CCNCC4)ccc23)cc1||c1ccc(N=c2cc[nH]c3ccccc23)cc1
COc1cc2[nH]cc(C=O)c(=Nc3ccc(Cl)cc3Cl)c2cc1OC	COc1cc(N=c2c(C#N)c[nH]c3cc(-c4ccc(CCN5CCOCC5)cc4)ccc23)c(Cl)cc1Cl	c1ccc(N=c2cc[nH]c3cc(-c4ccc(CCN5CCOCC5)cc4)ccc23)cc1||c1ccc(N=c2cc[nH]c3ccccc23)cc1
COc1cc2[nH]cc(C=O)c(=Nc3ccc(Cl)cc3Cl)c2cc1OC	COc1cc(N=c2c(C#N)c[nH]c3cc(-c4ccc(CN5CCOCC5)cc4)c(OC)cc23)c(Cl)cc1Cl	c1ccc(N=c2cc[nH]c3cc(-c4ccc(CN5CCOCC5)cc4)ccc23)cc1||c1ccc(N=c2cc[nH]c3ccccc23)cc1
COc1cc2[nH]cc(C=O)c(=Nc3ccc(Cl)cc3Cl)c2cc1OC	COc1cc(N=c2c(C#N)c[nH]c3cc(-c4cccc(CN5CCN(C)CC5)c4)ccc23)c(Cl)cc1Cl	c1ccc(N=c2cc[nH]c3cc(-c4cccc(CN5CCNCC5)c4)ccc23)cc1||c1ccc(N=c2cc[nH]c3ccccc23)cc1
COc1cc2[nH]cc(C=O)c(=Nc3ccc(Cl)cc3Cl)c2cc1OC	COc1cc(N=c2c(C#N)c[nH]c3cc(-c4ccc(CN5CCN(C)CC5)cc4)ccc23)c(Cl)cc1Cl	c1ccc(N=c2cc[nH]c3cc(-c4ccc(CN5CCNCC5)cc4)ccc23)cc1||c1ccc(N=c2cc[nH]c3ccccc23)cc1
COc1cc2[nH]cc(C=O)c(=Nc3ccc(Cl)cc3Cl)c2cc1OC	COc1cc(N=c2c(C#N)c[nH]c3cc4cc(OC)c(OCCN5CCC(O)CC5)cc4cc23)c(Cl)cc1Cl	c1ccc(N=c2cc[nH]c3cc4ccc(OCCN5CCCCC5)cc4cc23)cc1||c1ccc(N=c2cc[nH]c3ccccc23)cc1
COc1cc2[nH]cc(C=O)c(=Nc3ccc(Cl)cc3Cl)c2cc1OC	COc1cc(N=c2c(C#N)c[nH]c3cc4cc(OCCN5CCC(O)CC5)c(OC)cc4cc23)c(Cl)cc1Cl	c1ccc(N=c2cc[nH]c3cc4cc(OCCN5CCCCC5)ccc4cc23)cc1||c1ccc(N=c2cc[nH]c3ccccc23)cc1
COc1cc2[nH]cc(C=O)c(=Nc3ccc(Cl)cc3Cl)c2cc1OC	COc1cc(N=c2c(C#N)c[nH]c3cc4cc(OC)c(OCCN5CCN(C)CC5)cc4cc23)c(Cl)cc1Cl	c1ccc(N=c2cc[nH]c3cc4ccc(OCCN5CCNCC5)cc4cc23)cc1||c1ccc(N=c2cc[nH]c3ccccc23)cc1
COc1cc2[nH]cc(C=O)c(=Nc3ccc(Cl)cc3Cl)c2cc1OC	COc1cc(N=c2c(C#N)c[nH]c3cc4cc(OCCN5CCN(C)CC5)c(OC)cc4cc23)c(Cl)cc1Cl	c1ccc(N=c2cc[nH]c3cc4cc(OCCN5CCNCC5)ccc4cc23)cc1||c1ccc(N=c2cc[nH]c3ccccc23)cc1
COc1cc2[nH]cc(C=O)c(=Nc3ccc(Cl)cc3Cl)c2cc1OC	COc1cc(N=c2c(C#N)c[nH]c3cc4cc(OC)c(OCCN5CCOCC5)cc4cc23)c(Cl)cc1C	c1ccc(N=c2cc[nH]c3cc4ccc(OCCN5CCOCC5)cc4cc23)cc1||c1ccc(N=c2cc[nH]c3ccccc23)cc1
COc1cc2[nH]cc(C=O)c(=Nc3ccc(Cl)cc3Cl)c2cc1OC	COc1cc(N=c2c(C#N)c[nH]c3cc4cc(OCCN5CCOCC5)c(OC)cc4cc23)c(Cl)cc1C	c1ccc(N=c2cc[nH]c3cc4cc(OCCN5CCOCC5)ccc4cc23)cc1||c1ccc(N=c2cc[nH]c3ccccc23)cc1
COc1cc2[nH]cc(C=O)c(=Nc3ccc(Cl)cc3Cl)c2cc1OC	COc1cc(N=c2c(C#N)c[nH]c3cc4cc(OC)c(OCCN5CCOCC5)cc4cc23)c(C)cc1Cl	c1ccc(N=c2cc[nH]c3cc4ccc(OCCN5CCOCC5)cc4cc23)cc1||c1ccc(N=c2cc[nH]c3ccccc23)cc1
COc1cc2[nH]cc(C=O)c(=Nc3ccc(Cl)cc3Cl)c2cc1OC	COc1cc(N=c2c(C#N)c[nH]c3cc4cc(OCCN5CCOCC5)c(OC)cc4cc23)c(C)cc1Cl	c1ccc(N=c2cc[nH]c3cc4cc(OCCN5CCOCC5)ccc4cc23)cc1||c1ccc(N=c2cc[nH]c3ccccc23)cc1
COc1cc2[nH]cc(C=O)c(=Nc3ccc(Cl)cc3Cl)c2cc1OC	COc1cc2c(=Nc3cc(OC)c(OC)c(OC)c3)c(C#N)c[nH]c2cc1C#CCCN1CCN(C)CC1	C(#Cc1ccc2c(=Nc3ccccc3)cc[nH]c2c1)CCN1CCNCC1||c1ccc(N=c2cc[nH]c3ccccc23)cc1
COc1cc2[nH]cc(C=O)c(=Nc3ccc(Cl)cc3Cl)c2cc1OC	COc1cc(N=c2c(C#N)c[nH]c3cc(-c4ccc(CCN5CCOCC5)cc4)c(OC)cc23)c(Cl)cc1Cl	c1ccc(N=c2cc[nH]c3cc(-c4ccc(CCN5CCOCC5)cc4)ccc23)cc1||c1ccc(N=c2cc[nH]c3ccccc23)cc1
COc1cc2[nH]cc(C=O)c(=Nc3ccc(Cl)cc3Cl)c2cc1OC	CCN1CCN(Cc2ccc(-c3ccc4c(=Nc5cc(OC)c(Cl)cc5Cl)c(C#N)c[nH]c4c3)cc2)CC1	c1ccc(N=c2cc[nH]c3cc(-c4ccc(CN5CCNCC5)cc4)ccc23)cc1||c1ccc(N=c2cc[nH]c3ccccc23)cc1
COc1cc2[nH]cc(C=O)c(=Nc3ccc(Cl)cc3Cl)c2cc1OC	COc1cc(N=c2c(C#N)c[nH]c3cc(-c4ccc(CN5CCN(CCO)CC5)cc4)ccc23)c(Cl)cc1Cl	c1ccc(N=c2cc[nH]c3cc(-c4ccc(CN5CCNCC5)cc4)ccc23)cc1||c1ccc(N=c2cc[nH]c3ccccc23)cc1
COc1cc2[nH]cc(C=O)c(=Nc3ccc(Cl)cc3Cl)c2cc1OC	COc1cc(N=c2c(C#N)c[nH]c3cc4cc(OCCN5CCC(O)CC5)c(OC)cc4cc23)c(Cl)cc1C	c1ccc(N=c2cc[nH]c3cc4cc(OCCN5CCCCC5)ccc4cc23)cc1||c1ccc(N=c2cc[nH]c3ccccc23)cc1
COc1cc2[nH]cc(C=O)c(=Nc3ccc(Cl)cc3Cl)c2cc1OC	COc1cc(N=c2c(C#N)c[nH]c3cc4cc(OC)c(OCCN5CCN(C)CC5)cc4cc23)c(C)cc1Cl	c1ccc(N=c2cc[nH]c3cc4ccc(OCCN5CCNCC5)cc4cc23)cc1||c1ccc(N=c2cc[nH]c3ccccc23)cc1
COc1cc2[nH]cc(C=O)c(=Nc3ccc(Cl)cc3Cl)c2cc1OC	COc1cc(N=c2c(C#N)c[nH]c3cc4cc(OCCN5CCN(C)CC5)c(OC)cc4cc23)c(C)cc1Cl	c1ccc(N=c2cc[nH]c3cc4cc(OCCN5CCNCC5)ccc4cc23)cc1||c1ccc(N=c2cc[nH]c3ccccc23)cc1
COc1cc2[nH]cc(C=O)c(=Nc3ccc(Cl)cc3Cl)c2cc1OC	N#Cc1c[nH]c2cc(OCCCN3CCOCC3)c(OCCCN3CCOCC3)cc2c1=Nc1ccc(Cl)cc1Cl	c1ccc(N=c2cc[nH]c3cc(OCCCN4CCOCC4)c(OCCCN4CCOCC4)cc23)cc1||c1ccc(N=c2cc[nH]c3ccccc23)cc1
COc1cc2[nH]cc(C=O)c(=Nc3ccc(Cl)cc3Cl)c2cc1OC	CCN1CCN(CCc2ccc(-c3ccc4c(=Nc5cc(OC)c(Cl)cc5Cl)c(C#N)c[nH]c4c3)cc2)CC1	c1ccc(N=c2cc[nH]c3cc(-c4ccc(CCN5CCNCC5)cc4)ccc23)cc1||c1ccc(N=c2cc[nH]c3ccccc23)cc1
COc1cc2[nH]cc(C=O)c(=Nc3ccc(Cl)cc3Cl)c2cc1OC	CCN1CCN(Cc2ccc(-c3cc4[nH]cc(C#N)c(=Nc5cc(OC)c(Cl)cc5Cl)c4cc3OC)cc2)CC1	c1ccc(N=c2cc[nH]c3cc(-c4ccc(CN5CCNCC5)cc4)ccc23)cc1||c1ccc(N=c2cc[nH]c3ccccc23)cc1
COc1cc2[nH]cc(C=O)c(=Nc3ccc(Cl)cc3Cl)c2cc1OC	COc1cc(N=c2c(C#N)c[nH]c3cc(-c4coc(CN5CCN(c6ccccc6)CC5)c4)c(OC)cc23)c(Cl)cc1Cl	c1ccc(N=c2cc[nH]c3cc(-c4coc(CN5CCN(c6ccccc6)CC5)c4)ccc23)cc1||c1ccc(N=c2cc[nH]c3ccccc23)cc1
COc1cc2[nH]cc(C=O)c(=Nc3ccc(Cl)cc3Cl)c2cc1OC	COc1cc(N=c2c(C#N)c[nH]c3cc(/C=C/CCCCCCCCCN4CCOCC4)c(OC)cc23)c(Cl)cc1Cl	C(=Cc1ccc2c(=Nc3ccccc3)cc[nH]c2c1)CCCCCCCCCN1CCOCC1||c1ccc(N=c2cc[nH]c3ccccc23)cc1
COc1cc2[nH]cc(C#N)c(=Nc3ccccc3Cl)c2cc1OC	COc1cc(N=c2c(C#N)c[nH]c3cc(OC)c(OC)cc23)c(Br)cc1Cl	c1ccc(N=c2cc[nH]c3ccccc23)cc1||c1ccc(N=c2cc[nH]c3ccccc23)cc1
COc1cc2[nH]cc(C#N)c(=Nc3ccccc3Cl)c2cc1OC	COCCOc1cc2[nH]cc(C#N)c(=Nc3ccc(Cl)cc3Cl)c2cc1OC	c1ccc(N=c2cc[nH]c3ccccc23)cc1||c1ccc(N=c2cc[nH]c3ccccc23)cc1
COc1cc2[nH]cc(C#N)c(=Nc3ccccc3Cl)c2cc1OC	CCOc1cc(N=c2c(C#N)c[nH]c3cc(OC)c(OC)cc23)c(Cl)cc1Cl	c1ccc(N=c2cc[nH]c3ccccc23)cc1||c1ccc(N=c2cc[nH]c3ccccc23)cc1
COc1cc2[nH]cc(C#N)c(=Nc3ccccc3Cl)c2cc1OC	COc1cc(N=c2c(C#N)c[nH]c3cc(OC)c(OC)cc23)c(Cl)cc1C	c1ccc(N=c2cc[nH]c3ccccc23)cc1||c1ccc(N=c2cc[nH]c3ccccc23)cc1
COc1cc2[nH]cc(C#N)c(=Nc3ccccc3Cl)c2cc1OC	COc1cc(N=c2c(C#N)c[nH]c3cc(OC)c(OC)cc23)c(C)cc1Cl	c1ccc(N=c2cc[nH]c3ccccc23)cc1||c1ccc(N=c2cc[nH]c3ccccc23)cc1
COc1cc2[nH]cc(C#N)c(=Nc3ccccc3Cl)c2cc1OC	COc1cc(N=c2c(C#N)c[nH]c3cc(OC)c(OC)cc23)cc(OC)c1	c1ccc(N=c2cc[nH]c3ccccc23)cc1||c1ccc(N=c2cc[nH]c3ccccc23)cc1
COc1cc2[nH]cc(C#N)c(=Nc3ccccc3Cl)c2cc1OC	COCCOc1cc2[nH]cc(C#N)c(=Nc3cc(OC)c(Cl)cc3Cl)c2cc1OC	c1ccc(N=c2cc[nH]c3ccccc23)cc1||c1ccc(N=c2cc[nH]c3ccccc23)cc1
COc1cc2[nH]cc(C#N)c(=Nc3ccccc3Cl)c2cc1OC	COc1cc(N=c2c(C#N)c[nH]c3cc(OC)c(OC)cc23)c(C)cc1C	c1ccc(N=c2cc[nH]c3ccccc23)cc1||c1ccc(N=c2cc[nH]c3ccccc23)cc1
COc1cc2[nH]cc(C#N)c(=Nc3ccccc3Cl)c2cc1OC	COc1cc(N=c2c(C#N)c[nH]c3cc(/C=C/n4ccnc4)ccc23)c(Cl)cc1Cl	C(=Cn1ccnc1)c1ccc2c(=Nc3ccccc3)cc[nH]c2c1||c1ccc(N=c2cc[nH]c3ccccc23)cc1
COc1cc2[nH]cc(C#N)c(=Nc3ccccc3Cl)c2cc1OC	COc1cc(N=c2c(C#N)c[nH]c3cc(/C=C/n4ccnc4)c(OC)cc23)c(Cl)cc1Cl	C(=Cn1ccnc1)c1ccc2c(=Nc3ccccc3)cc[nH]c2c1||c1ccc(N=c2cc[nH]c3ccccc23)cc1
COc1cc2[nH]cc(C#N)c(=Nc3ccccc3Cl)c2cc1OC	COc1cc(N=c2c(C#N)c[nH]c3cc(OCCCn4ccnn4)c(OC)cc23)c(Cl)cc1Cl	c1ccc(N=c2cc[nH]c3cc(OCCCn4ccnn4)ccc23)cc1||c1ccc(N=c2cc[nH]c3ccccc23)cc1
COc1cc2[nH]cc(C#N)c(=Nc3ccccc3Cl)c2cc1OC	COc1cc(N=c2c(C#N)c[nH]c3cc(OCCCn4nccn4)c(OC)cc23)c(Cl)cc1Cl	c1ccc(N=c2cc[nH]c3cc(OCCCn4nccn4)ccc23)cc1||c1ccc(N=c2cc[nH]c3ccccc23)cc1
COc1cc2[nH]cc(C#N)c(=Nc3ccccc3Cl)c2cc1OC	COCCOc1cc2[nH]cc(C#N)c(=Nc3cc(OC)c(Cl)cc3Cl)c2cc1OCCOC	c1ccc(N=c2cc[nH]c3ccccc23)cc1||c1ccc(N=c2cc[nH]c3ccccc23)cc1
COc1cc2[nH]cc(C#N)c(=Nc3ccccc3Cl)c2cc1OC	COc1cc(N=c2c(C#N)c[nH]c3cc(/C=C/c4cc[n+]([O-])cc4)ccc23)c(Cl)cc1Cl	C(=Cc1ccc2c(=Nc3ccccc3)cc[nH]c2c1)c1cc[nH+]cc1||c1ccc(N=c2cc[nH]c3ccccc23)cc1
COc1cc2[nH]cc(C#N)c(=Nc3ccccc3Cl)c2cc1OC	COc1cc(N=c2c(C#N)c[nH]c3cc(OCCCn4ccnc4)c(OC)cc23)c(Cl)cc1Cl	c1ccc(N=c2cc[nH]c3cc(OCCCn4ccnc4)ccc23)cc1||c1ccc(N=c2cc[nH]c3ccccc23)cc1
COc1cc2[nH]cc(C#N)c(=Nc3ccccc3Cl)c2cc1OC	COc1cc(N=c2c(C#N)c[nH]c3cc(C#CCCN(C)C)c(OC)cc23)c(Cl)cc1Cl	c1ccc(N=c2cc[nH]c3ccccc23)cc1||c1ccc(N=c2cc[nH]c3ccccc23)cc1
COc1cc2[nH]cc(C#N)c(=Nc3ccccc3Cl)c2cc1OC	COc1cc2c(=Nc3ccc(Cl)cc3Cl)c(C#N)c[nH]c2cc1OCCCN1CCOCC1	c1ccc(N=c2cc[nH]c3cc(OCCCN4CCOCC4)ccc23)cc1||c1ccc(N=c2cc[nH]c3ccccc23)cc1
COc1cc2[nH]cc(C#N)c(=Nc3ccccc3Cl)c2cc1OC	COc1cc(N=c2c(C#N)c[nH]c3cc(OCCN4CCOCC4)c(OC)cc23)c(Cl)cc1Cl	c1ccc(N=c2cc[nH]c3cc(OCCN4CCOCC4)ccc23)cc1||c1ccc(N=c2cc[nH]c3ccccc23)cc1
COc1cc2[nH]cc(C#N)c(=Nc3ccccc3Cl)c2cc1OC	CCOc1cc(N=c2c(C#N)c[nH]c3cc(/C=C/c4ccncc4)ccc23)c(Cl)cc1Cl	C(=Cc1ccc2c(=Nc3ccccc3)cc[nH]c2c1)c1ccncc1||c1ccc(N=c2cc[nH]c3ccccc23)cc1
COc1cc2[nH]cc(C#N)c(=Nc3ccccc3Cl)c2cc1OC	COc1cc(N=c2c(C#N)c[nH]c3cc(/C=C/c4ccncc4)c(OC)cc23)c(Cl)cc1Cl	C(=Cc1ccc2c(=Nc3ccccc3)cc[nH]c2c1)c1ccncc1||c1ccc(N=c2cc[nH]c3ccccc23)cc1
COc1cc2[nH]cc(C#N)c(=Nc3ccccc3Cl)c2cc1OC	COc1cc(N=c2c(C#N)c[nH]c3cc(/C=C/c4cccnc4)c(OC)cc23)c(Cl)cc1Cl	C(=Cc1ccc2c(=Nc3ccccc3)cc[nH]c2c1)c1cccnc1||c1ccc(N=c2cc[nH]c3ccccc23)cc1
COc1cc2[nH]cc(C#N)c(=Nc3ccccc3Cl)c2cc1OC	COc1cc(N=c2c(C#N)c[nH]c3cc(/C=C/c4cc[n+]([O-])cc4)c(OC)cc23)c(Cl)cc1Cl	C(=Cc1ccc2c(=Nc3ccccc3)cc[nH]c2c1)c1cc[nH+]cc1||c1ccc(N=c2cc[nH]c3ccccc23)cc1
COc1cc2[nH]cc(C#N)c(=Nc3ccccc3Cl)c2cc1OC	COc1ccc(Cl)c(N=c2c(C#N)c[nH]c3cc(/C=C/c4ccncc4)c(OC)cc23)c1	C(=Cc1ccc2c(=Nc3ccccc3)cc[nH]c2c1)c1ccncc1||c1ccc(N=c2cc[nH]c3ccccc23)cc1
COc1cc2[nH]cc(C#N)c(=Nc3ccccc3Cl)c2cc1OC	COc1cc(N=c2c(C#N)c[nH]c3cc(-c4coc(CN(C)C)c4)c(OC)cc23)c(Cl)cc1Cl	c1ccc(N=c2cc[nH]c3cc(-c4ccoc4)ccc23)cc1||c1ccc(N=c2cc[nH]c3ccccc23)cc1
COc1cc2[nH]cc(C#N)c(=Nc3ccccc3Cl)c2cc1OC	COc1cc(N=c2c(C#N)c[nH]c3cc(/C=C/CCN4CCOCC4)ccc23)c(Cl)cc1Cl	C(=Cc1ccc2c(=Nc3ccccc3)cc[nH]c2c1)CCN1CCOCC1||c1ccc(N=c2cc[nH]c3ccccc23)cc1
COc1cc2[nH]cc(C#N)c(=Nc3ccccc3Cl)c2cc1OC	COc1cc(N=c2c(C#N)c[nH]c3cc(OCCCN4CCOCC4)c(OC)cc23)c(Br)cc1Cl	c1ccc(N=c2cc[nH]c3cc(OCCCN4CCOCC4)ccc23)cc1||c1ccc(N=c2cc[nH]c3ccccc23)cc1
COc1cc2[nH]cc(C#N)c(=Nc3ccccc3Cl)c2cc1OC	COc1cc(N=c2c(C#N)c[nH]c3cc(OCC4CCN(C)CC4)c(OC)cc23)c(Cl)cc1Cl	c1ccc(N=c2cc[nH]c3cc(OCC4CCNCC4)ccc23)cc1||c1ccc(N=c2cc[nH]c3ccccc23)cc1
COc1cc2[nH]cc(C#N)c(=Nc3ccccc3Cl)c2cc1OC	COc1cc(N=c2c(C#N)c[nH]c3cc(OCC4CCCN(C)C4)c(OC)cc23)c(Cl)cc1Cl	c1ccc(N=c2cc[nH]c3cc(OCC4CCCNC4)ccc23)cc1||c1ccc(N=c2cc[nH]c3ccccc23)cc1
COc1cc2[nH]cc(C#N)c(=Nc3ccccc3Cl)c2cc1OC	COc1cc2c(=Nc3ccc(Cl)cc3Cl)c(C#N)c[nH]c2cc1OCCCN1CCC(O)CC1	c1ccc(N=c2cc[nH]c3cc(OCCCN4CCCCC4)ccc23)cc1||c1ccc(N=c2cc[nH]c3ccccc23)cc1
COc1cc2[nH]cc(C#N)c(=Nc3ccccc3Cl)c2cc1OC	COc1cc(N=c2c(C#N)c[nH]c3cc(OCCCN4CCOCC4)c(OC)cc23)c(Cl)cc1Cl	c1ccc(N=c2cc[nH]c3cc(OCCCN4CCOCC4)ccc23)cc1||c1ccc(N=c2cc[nH]c3ccccc23)cc1
COc1cc2[nH]cc(C#N)c(=Nc3ccccc3Cl)c2cc1OC	COc1cc2c(=Nc3ccc(Cl)cc3Cl)c(C#N)c[nH]c2cc1OCCCN1CCN(C)CC1	c1ccc(N=c2cc[nH]c3cc(OCCCN4CCNCC4)ccc23)cc1||c1ccc(N=c2cc[nH]c3ccccc23)cc1
COc1cc2[nH]cc(C#N)c(=Nc3ccccc3Cl)c2cc1OC	COc1cc(N=c2c(C#N)c[nH]c3cc(OCCCN4CCNCC4)c(OC)cc23)c(Cl)cc1Cl	c1ccc(N=c2cc[nH]c3cc(OCCCN4CCNCC4)ccc23)cc1||c1ccc(N=c2cc[nH]c3ccccc23)cc1
COc1cc2[nH]cc(C#N)c(=Nc3ccccc3Cl)c2cc1OC	COc1ccc(Cl)c(N=c2c(C#N)c[nH]c3cc(OCCCN4CCOCC4)c(OC)cc23)c1	c1ccc(N=c2cc[nH]c3cc(OCCCN4CCOCC4)ccc23)cc1||c1ccc(N=c2cc[nH]c3ccccc23)cc1
COc1cc2[nH]cc(C#N)c(=Nc3ccccc3Cl)c2cc1OC	COc1cc(N=c2c(C#N)c[nH]c3cc(C#CCCN4CCOCC4)c(OC)cc23)c(Cl)cc1Cl	C(#Cc1ccc2c(=Nc3ccccc3)cc[nH]c2c1)CCN1CCOCC1||c1ccc(N=c2cc[nH]c3ccccc23)cc1
COc1cc2[nH]cc(C#N)c(=Nc3ccccc3Cl)c2cc1OC	COc1cc2c(=Nc3ccc(Cl)cc3Cl)c(C#N)c[nH]c2cc1C#CCCN1CCN(C)CC1	C(#Cc1ccc2c(=Nc3ccccc3)cc[nH]c2c1)CCN1CCNCC1||c1ccc(N=c2cc[nH]c3ccccc23)cc1
COc1cc2[nH]cc(C#N)c(=Nc3ccccc3Cl)c2cc1OC	COc1cc(N=c2c(C#N)c[nH]c3cc(C#CCCN4CCNCC4)c(OC)cc23)c(Cl)cc1Cl	C(#Cc1ccc2c(=Nc3ccccc3)cc[nH]c2c1)CCN1CCNCC1||c1ccc(N=c2cc[nH]c3ccccc23)cc1
COc1cc2[nH]cc(C#N)c(=Nc3ccccc3Cl)c2cc1OC	COc1cc(N=c2c(C#N)c[nH]c3cc(OCCC4CCN(C)CC4)c(OC)cc23)c(Cl)cc1Cl	c1ccc(N=c2cc[nH]c3cc(OCCC4CCNCC4)ccc23)cc1||c1ccc(N=c2cc[nH]c3ccccc23)cc1
COc1cc2[nH]cc(C#N)c(=Nc3ccccc3Cl)c2cc1OC	COc1cc(N=c2c(C#N)c[nH]c3cc(OCCCN4CCCCC4)c(OC)cc23)c(Cl)cc1Cl	c1ccc(N=c2cc[nH]c3cc(OCCCN4CCCCC4)ccc23)cc1||c1ccc(N=c2cc[nH]c3ccccc23)cc1
COc1cc2[nH]cc(C#N)c(=Nc3ccccc3Cl)c2cc1OC	CCOc1cc(N=c2c(C#N)c[nH]c3cc(OCC4CCN(C)CC4)c(OC)cc23)c(Cl)cc1Cl	c1ccc(N=c2cc[nH]c3cc(OCC4CCNCC4)ccc23)cc1||c1ccc(N=c2cc[nH]c3ccccc23)cc1
COc1cc2[nH]cc(C#N)c(=Nc3ccccc3Cl)c2cc1OC	COc1cc(N=c2c(C#N)c[nH]c3cc(OCCCCN4CCOCC4)c(OC)cc23)c(Cl)cc1Cl	c1ccc(N=c2cc[nH]c3cc(OCCCCN4CCOCC4)ccc23)cc1||c1ccc(N=c2cc[nH]c3ccccc23)cc1
COc1cc2[nH]cc(C#N)c(=Nc3ccccc3Cl)c2cc1OC	COc1cc(N=c2c(C#N)c[nH]c3cc(OCCCN4CCC(O)CC4)c(OC)cc23)c(Cl)cc1Cl	c1ccc(N=c2cc[nH]c3cc(OCCCN4CCCCC4)ccc23)cc1||c1ccc(N=c2cc[nH]c3ccccc23)cc1
COc1cc2[nH]cc(C#N)c(=Nc3ccccc3Cl)c2cc1OC	COc1cc(N=c2c(C#N)c[nH]c3cc(OCCCN4CCN(C)CC4)c(OC)cc23)c(Cl)cc1Cl	c1ccc(N=c2cc[nH]c3cc(OCCCN4CCNCC4)ccc23)cc1||c1ccc(N=c2cc[nH]c3ccccc23)cc1
COc1cc2[nH]cc(C#N)c(=Nc3ccccc3Cl)c2cc1OC	COc1cc(N=c2c(C#N)c[nH]c3cc(OCCCN4CCOCC4)c(OC)cc23)c(Cl)cc1C	c1ccc(N=c2cc[nH]c3cc(OCCCN4CCOCC4)ccc23)cc1||c1ccc(N=c2cc[nH]c3ccccc23)cc1
COc1cc2[nH]cc(C#N)c(=Nc3ccccc3Cl)c2cc1OC	COc1cc(N=c2c(C#N)c[nH]c3cc(OCCCN4CCOCC4)c(OC)cc23)c(C)cc1Cl	c1ccc(N=c2cc[nH]c3cc(OCCCN4CCOCC4)ccc23)cc1||c1ccc(N=c2cc[nH]c3ccccc23)cc1
COc1cc2[nH]cc(C#N)c(=Nc3ccccc3Cl)c2cc1OC	COc1cc(N=c2c(C#N)c[nH]c3cc(OCCCN(C)CCN(C)C)c(OC)cc23)c(Cl)cc1Cl	c1ccc(N=c2cc[nH]c3ccccc23)cc1||c1ccc(N=c2cc[nH]c3ccccc23)cc1
COc1cc2[nH]cc(C#N)c(=Nc3ccccc3Cl)c2cc1OC	COc1cc(N=c2c(C#N)c[nH]c3cc(-c4cncc(CN5CCOCC5)c4)ccc23)c(Cl)cc1Cl	c1ccc(N=c2cc[nH]c3cc(-c4cncc(CN5CCOCC5)c4)ccc23)cc1||c1ccc(N=c2cc[nH]c3ccccc23)cc1
COc1cc2[nH]cc(C#N)c(=Nc3ccccc3Cl)c2cc1OC	COc1cc(N=c2c(C#N)c[nH]c3cc(-c4ccc(CN5CCC(O)CC5)s4)ccc23)c(Cl)cc1Cl	c1ccc(N=c2cc[nH]c3cc(-c4ccc(CN5CCCCC5)s4)ccc23)cc1||c1ccc(N=c2cc[nH]c3ccccc23)cc1
COc1cc2[nH]cc(C#N)c(=Nc3ccccc3Cl)c2cc1OC	COc1cc(N=c2c(C#N)c[nH]c3cc(-c4csc(CN5CCC(O)CC5)c4)ccc23)c(Cl)cc1Cl	c1ccc(N=c2cc[nH]c3cc(-c4csc(CN5CCCCC5)c4)ccc23)cc1||c1ccc(N=c2cc[nH]c3ccccc23)cc1
COc1cc2[nH]cc(C#N)c(=Nc3ccccc3Cl)c2cc1OC	COc1cc(N=c2c(C#N)c[nH]c3cc(-c4ccc(CN5CCCCC5)s4)ccc23)c(Cl)cc1Cl	c1ccc(N=c2cc[nH]c3cc(-c4ccc(CN5CCCCC5)s4)ccc23)cc1||c1ccc(N=c2cc[nH]c3ccccc23)cc1
COc1cc2[nH]cc(C#N)c(=Nc3ccccc3Cl)c2cc1OC	COc1cc(N=c2c(C#N)c[nH]c3cc(-c4coc(CN5CCN(C)CC5)c4)ccc23)c(Cl)cc1Cl	c1ccc(N=c2cc[nH]c3cc(-c4coc(CN5CCNCC5)c4)ccc23)cc1||c1ccc(N=c2cc[nH]c3ccccc23)cc1
COc1cc2[nH]cc(C#N)c(=Nc3ccccc3Cl)c2cc1OC	COc1cc(N=c2c(C#N)c[nH]c3cc(-c4ccc(CN5CCN(C)CC5)o4)ccc23)c(Cl)cc1Cl	c1ccc(N=c2cc[nH]c3cc(-c4ccc(CN5CCNCC5)o4)ccc23)cc1||c1ccc(N=c2cc[nH]c3ccccc23)cc1
COc1cc2[nH]cc(C#N)c(=Nc3ccccc3Cl)c2cc1OC	COc1cc(N=c2c(C#N)c[nH]c3cc(-c4csc(CN5CCN(C)CC5)c4)ccc23)c(Cl)cc1Cl	c1ccc(N=c2cc[nH]c3cc(-c4csc(CN5CCNCC5)c4)ccc23)cc1||c1ccc(N=c2cc[nH]c3ccccc23)cc1
COc1cc2[nH]cc(C#N)c(=Nc3ccccc3Cl)c2cc1OC	COc1cc(N=c2c(C#N)c[nH]c3cc(-c4ccc(CN5CCN(C)CC5)s4)ccc23)c(Cl)cc1Cl	c1ccc(N=c2cc[nH]c3cc(-c4ccc(CN5CCNCC5)s4)ccc23)cc1||c1ccc(N=c2cc[nH]c3ccccc23)cc1
COc1cc2[nH]cc(C#N)c(=Nc3ccccc3Cl)c2cc1OC	COc1cc(N=c2c(C#N)c[nH]c3cc(C#CCCN4CCN(C)CC4)c(OC)cc23)c(Cl)cc1Cl	C(#Cc1ccc2c(=Nc3ccccc3)cc[nH]c2c1)CCN1CCNCC1||c1ccc(N=c2cc[nH]c3ccccc23)cc1
COc1cc2[nH]cc(C#N)c(=Nc3ccccc3Cl)c2cc1OC	COc1cc(N=c2c(C#N)c[nH]c3cc(OCCCC4CCN(C)CC4)c(OC)cc23)c(Cl)cc1Cl	c1ccc(N=c2cc[nH]c3cc(OCCCC4CCNCC4)ccc23)cc1||c1ccc(N=c2cc[nH]c3ccccc23)cc1
COc1cc2[nH]cc(C#N)c(=Nc3ccccc3Cl)c2cc1OC	COc1cc(N=c2c(C#N)c[nH]c3cc(OCCCCCN4CCOCC4)c(OC)cc23)c(Cl)cc1Cl	c1ccc(N=c2cc[nH]c3cc(OCCCCCN4CCOCC4)ccc23)cc1||c1ccc(N=c2cc[nH]c3ccccc23)cc1
COc1cc2[nH]cc(C#N)c(=Nc3ccccc3Cl)c2cc1OC	COc1cc(N=c2c(C#N)c[nH]c3cc(OCCCN4CCCN(C)CC4)c(OC)cc23)c(Cl)cc1Cl	c1ccc(N=c2cc[nH]c3cc(OCCCN4CCCNCC4)ccc23)cc1||c1ccc(N=c2cc[nH]c3ccccc23)cc1
COc1cc2[nH]cc(C#N)c(=Nc3ccccc3Cl)c2cc1OC	CCN1CCN(CCCOc2cc3[nH]cc(C#N)c(=Nc4cc(OC)c(Cl)cc4Cl)c3cc2OC)CC1	c1ccc(N=c2cc[nH]c3cc(OCCCN4CCNCC4)ccc23)cc1||c1ccc(N=c2cc[nH]c3ccccc23)cc1
COc1cc2[nH]cc(C#N)c(=Nc3ccccc3Cl)c2cc1OC	COc1cc(N=c2c(C#N)c[nH]c3cc(OCCCNCCN4CCOCC4)c(OC)cc23)c(Cl)cc1Cl	c1ccc(N=c2cc[nH]c3cc(OCCCNCCN4CCOCC4)ccc23)cc1||c1ccc(N=c2cc[nH]c3ccccc23)cc1
COc1cc2[nH]cc(C#N)c(=Nc3ccccc3Cl)c2cc1OC	COc1cc(N=c2c(C#N)c[nH]c3cc(OCCCN4CCN(CCO)CC4)c(OC)cc23)c(Cl)cc1Cl	c1ccc(N=c2cc[nH]c3cc(OCCCN4CCNCC4)ccc23)cc1||c1ccc(N=c2cc[nH]c3ccccc23)cc1
COc1cc2[nH]cc(C#N)c(=Nc3ccccc3Cl)c2cc1OC	COc1cc(N=c2c(C#N)c[nH]c3cc(OCCCN4CCOCC4)c(OC)cc23)c(C)cc1C	c1ccc(N=c2cc[nH]c3cc(OCCCN4CCOCC4)ccc23)cc1||c1ccc(N=c2cc[nH]c3ccccc23)cc1
COc1cc2[nH]cc(C#N)c(=Nc3ccccc3Cl)c2cc1OC	COc1cc(N=c2c(C#N)c[nH]c3cc(C#Cc4ncccc4CN(C)C)c(OC)cc23)c(Cl)cc1Cl	C(#Cc1ccccn1)c1ccc2c(=Nc3ccccc3)cc[nH]c2c1||c1ccc(N=c2cc[nH]c3ccccc23)cc1
COc1cc2[nH]cc(C#N)c(=Nc3ccccc3Cl)c2cc1OC	COc1cc(N=c2c(C#N)c[nH]c3cc(-c4ccccc4CN4CCOCC4)ccc23)c(Cl)cc1Cl	c1ccc(N=c2cc[nH]c3cc(-c4ccccc4CN4CCOCC4)ccc23)cc1||c1ccc(N=c2cc[nH]c3ccccc23)cc1
COc1cc2[nH]cc(C#N)c(=Nc3ccccc3Cl)c2cc1OC	COc1cc(N=c2c(C#N)c[nH]c3cc(-c4ccc(CN5CCOCC5)cc4)ccc23)c(Cl)cc1Cl	c1ccc(N=c2cc[nH]c3cc(-c4ccc(CN5CCOCC5)cc4)ccc23)cc1||c1ccc(N=c2cc[nH]c3ccccc23)cc1
COc1cc2[nH]cc(C#N)c(=Nc3ccccc3Cl)c2cc1OC	COc1cc(N=c2c(C#N)c[nH]c3cc4cc(OC)c(OCCN5CCOCC5)cc4cc23)c(Cl)cc1Cl	c1ccc(N=c2cc[nH]c3cc4ccc(OCCN5CCOCC5)cc4cc23)cc1||c1ccc(N=c2cc[nH]c3ccccc23)cc1
COc1cc2[nH]cc(C#N)c(=Nc3ccccc3Cl)c2cc1OC	COc1cc(N=c2c(C#N)c[nH]c3cc4cc(OCCN5CCOCC5)c(OC)cc4cc23)c(Cl)cc1Cl	c1ccc(N=c2cc[nH]c3cc4cc(OCCN5CCOCC5)ccc4cc23)cc1||c1ccc(N=c2cc[nH]c3ccccc23)cc1
COc1cc2[nH]cc(C#N)c(=Nc3ccccc3Cl)c2cc1OC	COc1cc(N=c2c(C#N)c[nH]c3ccc(-c4ccc(CN5CCN(C)CC5)cn4)cc23)c(Cl)cc1Cl	c1ccc(N=c2cc[nH]c3ccc(-c4ccc(CN5CCNCC5)cn4)cc23)cc1||c1ccc(N=c2cc[nH]c3ccccc23)cc1
COc1cc2[nH]cc(C#N)c(=Nc3ccccc3Cl)c2cc1OC	COc1cc(N=c2c(C#N)c[nH]c3cc4cc(OCCN5CCOCC5)c(OC)cc4cc23)c(Cl)cc1F	c1ccc(N=c2cc[nH]c3cc4cc(OCCN5CCOCC5)ccc4cc23)cc1||c1ccc(N=c2cc[nH]c3ccccc23)cc1
COc1cc2[nH]cc(C#N)c(=Nc3ccccc3Cl)c2cc1OC	COc1cc(N=c2c(C#N)c[nH]c3cc(-c4coc(CN5CCN(C)CC5)c4)c(OC)cc23)c(Cl)cc1Cl	c1ccc(N=c2cc[nH]c3cc(-c4coc(CN5CCNCC5)c4)ccc23)cc1||c1ccc(N=c2cc[nH]c3ccccc23)cc1
COc1cc2[nH]cc(C#N)c(=Nc3ccccc3Cl)c2cc1OC	CCOc1cc2c(=Nc3cc(OC)c(Cl)cc3Cl)c(C#N)c[nH]c2cc1C#CCCN1CCN(C)CC1	C(#Cc1ccc2c(=Nc3ccccc3)cc[nH]c2c1)CCN1CCNCC1||c1ccc(N=c2cc[nH]c3ccccc23)cc1
COc1cc2[nH]cc(C#N)c(=Nc3ccccc3Cl)c2cc1OC	COc1cc(N=c2c(C#N)c[nH]c3cc(OCCCN4C[C@@H](C)N(C)[C@@H](C)C4)c(OC)cc23)c(Cl)cc1Cl	c1ccc(N=c2cc[nH]c3cc(OCCCN4CCNCC4)ccc23)cc1||c1ccc(N=c2cc[nH]c3ccccc23)cc1
COc1cc2[nH]cc(C#N)c(=Nc3ccccc3Cl)c2cc1OC	CCCN1CCN(CCCOc2cc3[nH]cc(C#N)c(=Nc4cc(OC)c(Cl)cc4Cl)c3cc2OC)CC1	c1ccc(N=c2cc[nH]c3cc(OCCCN4CCNCC4)ccc23)cc1||c1ccc(N=c2cc[nH]c3ccccc23)cc1
COc1cc2[nH]cc(C#N)c(=Nc3ccccc3Cl)c2cc1OC	COc1cc2c(=Nc3cc(OC)c(OC)c(OC)c3)c(C#N)c[nH]c2cc1OCCCN1CCN(C)CC1	c1ccc(N=c2cc[nH]c3cc(OCCCN4CCNCC4)ccc23)cc1||c1ccc(N=c2cc[nH]c3ccccc23)cc1
COc1cc2[nH]cc(C#N)c(=Nc3ccccc3Cl)c2cc1OC	COc1cc(N=c2c(C#N)c[nH]c3cc(-c4ccc(CN5CCN(C)CC5)cc4)ccc23)c(Cl)cc1Cl	c1ccc(N=c2cc[nH]c3cc(-c4ccc(CN5CCNCC5)cc4)ccc23)cc1||c1ccc(N=c2cc[nH]c3ccccc23)cc1
COc1cc2[nH]cc(C#N)c(=Nc3ccccc3Cl)c2cc1OC	COc1cc(N=c2c(C#N)c[nH]c3cc4cc(OC)c(OCCN5CCC(O)CC5)cc4cc23)c(Cl)cc1Cl	c1ccc(N=c2cc[nH]c3cc4ccc(OCCN5CCCCC5)cc4cc23)cc1||c1ccc(N=c2cc[nH]c3ccccc23)cc1
COc1cc2[nH]cc(C#N)c(=Nc3ccccc3Cl)c2cc1OC	COc1cc(N=c2c(C#N)c[nH]c3cc4cc(OCCN5CCC(O)CC5)c(OC)cc4cc23)c(Cl)cc1Cl	c1ccc(N=c2cc[nH]c3cc4cc(OCCN5CCCCC5)ccc4cc23)cc1||c1ccc(N=c2cc[nH]c3ccccc23)cc1
COc1cc2[nH]cc(C#N)c(=Nc3ccccc3Cl)c2cc1OC	COc1cc(N=c2c(C#N)c[nH]c3cc4cc(OC)c(OCCN5CCN(C)CC5)cc4cc23)c(Cl)cc1Cl	c1ccc(N=c2cc[nH]c3cc4ccc(OCCN5CCNCC5)cc4cc23)cc1||c1ccc(N=c2cc[nH]c3ccccc23)cc1
COc1cc2[nH]cc(C#N)c(=Nc3ccccc3Cl)c2cc1OC	COc1cc(N=c2c(C#N)c[nH]c3cc4cc(OCCN5CCN(C)CC5)c(OC)cc4cc23)c(Cl)cc1Cl	c1ccc(N=c2cc[nH]c3cc4cc(OCCN5CCNCC5)ccc4cc23)cc1||c1ccc(N=c2cc[nH]c3ccccc23)cc1
COc1cc2[nH]cc(C#N)c(=Nc3ccccc3Cl)c2cc1OC	COc1cc(N=c2c(C#N)c[nH]c3cc4cc(OC)c(OCCN5CCOCC5)cc4cc23)c(Cl)cc1C	c1ccc(N=c2cc[nH]c3cc4ccc(OCCN5CCOCC5)cc4cc23)cc1||c1ccc(N=c2cc[nH]c3ccccc23)cc1
COc1cc2[nH]cc(C#N)c(=Nc3ccccc3Cl)c2cc1OC	COc1cc(N=c2c(C#N)c[nH]c3cc4cc(OCCN5CCOCC5)c(OC)cc4cc23)c(Cl)cc1C	c1ccc(N=c2cc[nH]c3cc4cc(OCCN5CCOCC5)ccc4cc23)cc1||c1ccc(N=c2cc[nH]c3ccccc23)cc1
COc1cc2[nH]cc(C#N)c(=Nc3ccccc3Cl)c2cc1OC	COc1cc(N=c2c(C#N)c[nH]c3cc4cc(OC)c(OCCN5CCOCC5)cc4cc23)c(C)cc1Cl	c1ccc(N=c2cc[nH]c3cc4ccc(OCCN5CCOCC5)cc4cc23)cc1||c1ccc(N=c2cc[nH]c3ccccc23)cc1
COc1cc2[nH]cc(C#N)c(=Nc3ccccc3Cl)c2cc1OC	COc1cc(N=c2c(C#N)c[nH]c3cc4cc(OCCN5CCOCC5)c(OC)cc4cc23)c(C)cc1Cl	c1ccc(N=c2cc[nH]c3cc4cc(OCCN5CCOCC5)ccc4cc23)cc1||c1ccc(N=c2cc[nH]c3ccccc23)cc1
COc1cc2[nH]cc(C#N)c(=Nc3ccccc3Cl)c2cc1OC	CCN1CCN(Cc2ccc(-c3ccc4c(=Nc5cc(OC)c(Cl)cc5Cl)c(C#N)c[nH]c4c3)cc2)CC1	c1ccc(N=c2cc[nH]c3cc(-c4ccc(CN5CCNCC5)cc4)ccc23)cc1||c1ccc(N=c2cc[nH]c3ccccc23)cc1
COc1cc2[nH]cc(C#N)c(=Nc3ccccc3Cl)c2cc1OC	COc1cc(N=c2c(C#N)c[nH]c3cc(-c4ccc(CN5CCN(CCO)CC5)cc4)ccc23)c(Cl)cc1Cl	c1ccc(N=c2cc[nH]c3cc(-c4ccc(CN5CCNCC5)cc4)ccc23)cc1||c1ccc(N=c2cc[nH]c3ccccc23)cc1
COc1cc2[nH]cc(C#N)c(=Nc3ccccc3Cl)c2cc1OC	COc1cc(N=c2c(C#N)c[nH]c3cc4cc(OCCN5CCC(O)CC5)c(OC)cc4cc23)c(Cl)cc1C	c1ccc(N=c2cc[nH]c3cc4cc(OCCN5CCCCC5)ccc4cc23)cc1||c1ccc(N=c2cc[nH]c3ccccc23)cc1
COc1cc2[nH]cc(C#N)c(=Nc3ccccc3Cl)c2cc1OC	COc1cc(N=c2c(C#N)c[nH]c3cc4cc(OC)c(OCCN5CCN(C)CC5)cc4cc23)c(C)cc1Cl	c1ccc(N=c2cc[nH]c3cc4ccc(OCCN5CCNCC5)cc4cc23)cc1||c1ccc(N=c2cc[nH]c3ccccc23)cc1
COc1cc2[nH]cc(C#N)c(=Nc3ccccc3Cl)c2cc1OC	COc1cc(N=c2c(C#N)c[nH]c3cc4cc(OCCN5CCN(C)CC5)c(OC)cc4cc23)c(C)cc1Cl	c1ccc(N=c2cc[nH]c3cc4cc(OCCN5CCNCC5)ccc4cc23)cc1||c1ccc(N=c2cc[nH]c3ccccc23)cc1
COc1cc2[nH]cc(C#N)c(=Nc3ccccc3Cl)c2cc1OC	COc1cc(N=c2c(C#N)c[nH]c3cc(/C=C/c4ccc(-c5ccccc5)cc4)ccc23)c(Cl)cc1Cl	C(=Cc1ccc2c(=Nc3ccccc3)cc[nH]c2c1)c1ccc(-c2ccccc2)cc1||c1ccc(N=c2cc[nH]c3ccccc23)cc1
COc1cc2[nH]cc(C#N)c(=Nc3ccccc3Cl)c2cc1OC	CCN1CCN(CCc2ccc(-c3ccc4c(=Nc5cc(OC)c(Cl)cc5Cl)c(C#N)c[nH]c4c3)cc2)CC1	c1ccc(N=c2cc[nH]c3cc(-c4ccc(CCN5CCNCC5)cc4)ccc23)cc1||c1ccc(N=c2cc[nH]c3ccccc23)cc1
COc1cc2[nH]cc(C#N)c(=Nc3ccccc3Cl)c2cc1OC	CCN1CCN(Cc2ccc(-c3cc4[nH]cc(C#N)c(=Nc5cc(OC)c(Cl)cc5Cl)c4cc3OC)cc2)CC1	c1ccc(N=c2cc[nH]c3cc(-c4ccc(CN5CCNCC5)cc4)ccc23)cc1||c1ccc(N=c2cc[nH]c3ccccc23)cc1
COc1cc2[nH]cc(C#N)c(=Nc3ccccc3Cl)c2cc1OC	COc1cc(N=c2c(C#N)c[nH]c3cc(-c4coc(CN5CCN(c6ccccc6)CC5)c4)c(OC)cc23)c(Cl)cc1Cl	c1ccc(N=c2cc[nH]c3cc(-c4coc(CN5CCN(c6ccccc6)CC5)c4)ccc23)cc1||c1ccc(N=c2cc[nH]c3ccccc23)cc1
COc1cc2[nH]cc(C#N)c(=Nc3ccccc3Cl)c2cc1OC	COc1cc(N=c2c(C#N)c[nH]c3cc(/C=C/CCCCCCCCCN4CCOCC4)c(OC)cc23)c(Cl)cc1Cl	C(=Cc1ccc2c(=Nc3ccccc3)cc[nH]c2c1)CCCCCCCCCN1CCOCC1||c1ccc(N=c2cc[nH]c3ccccc23)cc1
COc1cc2ncc(C#N)c(Nc3ccc(Cl)cc3)c2cc1OC	COc1cc(N=c2c(C#N)c[nH]c3cc(OC)c(OC)cc23)c(Br)cc1Cl	c1ccc(N=c2cc[nH]c3ccccc23)cc1||c1ccc(Nc2ccnc3ccccc23)cc1
COc1cc2ncc(C#N)c(Nc3ccc(Cl)cc3)c2cc1OC	COCCOc1cc2[nH]cc(C#N)c(=Nc3ccc(Cl)cc3Cl)c2cc1OC	c1ccc(N=c2cc[nH]c3ccccc23)cc1||c1ccc(Nc2ccnc3ccccc23)cc1
COc1cc2ncc(C#N)c(Nc3ccc(Cl)cc3)c2cc1OC	CCOc1cc(N=c2c(C#N)c[nH]c3cc(OC)c(OC)cc23)c(Cl)cc1Cl	c1ccc(N=c2cc[nH]c3ccccc23)cc1||c1ccc(Nc2ccnc3ccccc23)cc1
COc1cc2ncc(C#N)c(Nc3ccc(Cl)cc3)c2cc1OC	COc1cc(N=c2c(C#N)c[nH]c3cc(OC)c(OC)cc23)c(Cl)cc1C	c1ccc(N=c2cc[nH]c3ccccc23)cc1||c1ccc(Nc2ccnc3ccccc23)cc1
COc1cc2ncc(C#N)c(Nc3ccc(Cl)cc3)c2cc1OC	COc1cc(N=c2c(C#N)c[nH]c3cc(OC)c(OC)cc23)c(C)cc1Cl	c1ccc(N=c2cc[nH]c3ccccc23)cc1||c1ccc(Nc2ccnc3ccccc23)cc1
COc1cc2ncc(C#N)c(Nc3ccc(Cl)cc3)c2cc1OC	COc1cc(N=c2c(C#N)c[nH]c3cc(OC)c(OC)cc23)cc(OC)c1	c1ccc(N=c2cc[nH]c3ccccc23)cc1||c1ccc(Nc2ccnc3ccccc23)cc1
COc1cc2ncc(C#N)c(Nc3ccc(Cl)cc3)c2cc1OC	COc1ccc(N=c2c(C#N)c[nH]c3cc(OC)c(OC)cc23)cc1OC	c1ccc(N=c2cc[nH]c3ccccc23)cc1||c1ccc(Nc2ccnc3ccccc23)cc1
COc1cc2ncc(C#N)c(Nc3ccc(Cl)cc3)c2cc1OC	COCCOc1cc2[nH]cc(C#N)c(=Nc3cc(OC)c(Cl)cc3Cl)c2cc1OC	c1ccc(N=c2cc[nH]c3ccccc23)cc1||c1ccc(Nc2ccnc3ccccc23)cc1
COc1cc2ncc(C#N)c(Nc3ccc(Cl)cc3)c2cc1OC	COc1cc(N=c2c(C#N)c[nH]c3cc(OC)c(OC)cc23)c(C)cc1C	c1ccc(N=c2cc[nH]c3ccccc23)cc1||c1ccc(Nc2ccnc3ccccc23)cc1
COc1cc(N=c2cc[nH]c3cc(OC)c(OC)cc23)c(Cl)cc1Cl	COc1cc(N=c2c(C#N)c[nH]c3cc(OC)c(OC)cc23)c(Br)cc1Cl	c1ccc(N=c2cc[nH]c3ccccc23)cc1||c1ccc(N=c2cc[nH]c3ccccc23)cc1
COc1cc(N=c2cc[nH]c3cc(OC)c(OC)cc23)c(Cl)cc1Cl	COCCOc1cc2[nH]cc(C#N)c(=Nc3ccc(Cl)cc3Cl)c2cc1OC	c1ccc(N=c2cc[nH]c3ccccc23)cc1||c1ccc(N=c2cc[nH]c3ccccc23)cc1
COc1cc(N=c2cc[nH]c3cc(OC)c(OC)cc23)c(Cl)cc1Cl	CCOc1cc(N=c2c(C#N)c[nH]c3cc(OC)c(OC)cc23)c(Cl)cc1Cl	c1ccc(N=c2cc[nH]c3ccccc23)cc1||c1ccc(N=c2cc[nH]c3ccccc23)cc1
COc1cc(N=c2cc[nH]c3cc(OC)c(OC)cc23)c(Cl)cc1Cl	COc1cc(N=c2c(C#N)c[nH]c3cc(OC)c(OC)cc23)c(Cl)cc1C	c1ccc(N=c2cc[nH]c3ccccc23)cc1||c1ccc(N=c2cc[nH]c3ccccc23)cc1
COc1cc(N=c2cc[nH]c3cc(OC)c(OC)cc23)c(Cl)cc1Cl	COc1cc(N=c2c(C#N)c[nH]c3cc(OC)c(OC)cc23)c(C)cc1Cl	c1ccc(N=c2cc[nH]c3ccccc23)cc1||c1ccc(N=c2cc[nH]c3ccccc23)cc1
COc1cc(N=c2cc[nH]c3cc(OC)c(OC)cc23)c(Cl)cc1Cl	COc1cc(N=c2c(C#N)c[nH]c3cc(OC)c(OC)cc23)cc(OC)c1	c1ccc(N=c2cc[nH]c3ccccc23)cc1||c1ccc(N=c2cc[nH]c3ccccc23)cc1
COc1cc(N=c2cc[nH]c3cc(OC)c(OC)cc23)c(Cl)cc1Cl	COc1ccc(N=c2c(C#N)c[nH]c3cc(OC)c(OC)cc23)cc1OC	c1ccc(N=c2cc[nH]c3ccccc23)cc1||c1ccc(N=c2cc[nH]c3ccccc23)cc1
COc1cc(N=c2cc[nH]c3cc(OC)c(OC)cc23)c(Cl)cc1Cl	COCCOc1cc2[nH]cc(C#N)c(=Nc3cc(OC)c(Cl)cc3Cl)c2cc1OC	c1ccc(N=c2cc[nH]c3ccccc23)cc1||c1ccc(N=c2cc[nH]c3ccccc23)cc1
COc1cc(N=c2cc[nH]c3cc(OC)c(OC)cc23)c(Cl)cc1Cl	COc1cc(N=c2c(C#N)c[nH]c3cc(OC)c(OC)cc23)c(C)cc1C	c1ccc(N=c2cc[nH]c3ccccc23)cc1||c1ccc(N=c2cc[nH]c3ccccc23)cc1
COc1cc(N=c2cc[nH]c3cc(OC)c(OC)cc23)c(Cl)cc1Cl	COc1cc(N=c2c(C#N)c[nH]c3cc(/C=C/n4ccnc4)ccc23)c(Cl)cc1Cl	C(=Cn1ccnc1)c1ccc2c(=Nc3ccccc3)cc[nH]c2c1||c1ccc(N=c2cc[nH]c3ccccc23)cc1
COc1cc(N=c2cc[nH]c3cc(OC)c(OC)cc23)c(Cl)cc1Cl	COc1cc(N=c2c(C#N)c[nH]c3cc(/C=C/n4ccnc4)c(OC)cc23)c(Cl)cc1Cl	C(=Cn1ccnc1)c1ccc2c(=Nc3ccccc3)cc[nH]c2c1||c1ccc(N=c2cc[nH]c3ccccc23)cc1
COc1cc(N=c2cc[nH]c3cc(OC)c(OC)cc23)c(Cl)cc1Cl	COc1cc(N=c2c(C#N)c[nH]c3cc(OCCCn4ccnn4)c(OC)cc23)c(Cl)cc1Cl	c1ccc(N=c2cc[nH]c3cc(OCCCn4ccnn4)ccc23)cc1||c1ccc(N=c2cc[nH]c3ccccc23)cc1
COc1cc(N=c2cc[nH]c3cc(OC)c(OC)cc23)c(Cl)cc1Cl	COCCOc1cc2[nH]cc(C#N)c(=Nc3cc(OC)c(Cl)cc3Cl)c2cc1OCCOC	c1ccc(N=c2cc[nH]c3ccccc23)cc1||c1ccc(N=c2cc[nH]c3ccccc23)cc1
COc1cc(N=c2cc[nH]c3cc(OC)c(OC)cc23)c(Cl)cc1Cl	COc1cc(N=c2c(C#N)c[nH]c3cc(/C=C/c4cc[n+]([O-])cc4)ccc23)c(Cl)cc1Cl	C(=Cc1ccc2c(=Nc3ccccc3)cc[nH]c2c1)c1cc[nH+]cc1||c1ccc(N=c2cc[nH]c3ccccc23)cc1
COc1cc(N=c2cc[nH]c3cc(OC)c(OC)cc23)c(Cl)cc1Cl	COc1cc(N=c2c(C#N)c[nH]c3cc(OCCCn4ccnc4)c(OC)cc23)c(Cl)cc1Cl	c1ccc(N=c2cc[nH]c3cc(OCCCn4ccnc4)ccc23)cc1||c1ccc(N=c2cc[nH]c3ccccc23)cc1
COc1cc(N=c2cc[nH]c3cc(OC)c(OC)cc23)c(Cl)cc1Cl	COc1cc(N=c2c(C#N)c[nH]c3cc(C#CCCN(C)C)c(OC)cc23)c(Cl)cc1Cl	c1ccc(N=c2cc[nH]c3ccccc23)cc1||c1ccc(N=c2cc[nH]c3ccccc23)cc1
COc1cc(N=c2cc[nH]c3cc(OC)c(OC)cc23)c(Cl)cc1Cl	COc1cc2c(=Nc3ccc(Cl)cc3Cl)c(C#N)c[nH]c2cc1OCCCN1CCOCC1	c1ccc(N=c2cc[nH]c3cc(OCCCN4CCOCC4)ccc23)cc1||c1ccc(N=c2cc[nH]c3ccccc23)cc1
COc1cc(N=c2cc[nH]c3cc(OC)c(OC)cc23)c(Cl)cc1Cl	COc1cc(N=c2c(C#N)c[nH]c3cc(OCCN4CCOCC4)c(OC)cc23)c(Cl)cc1Cl	c1ccc(N=c2cc[nH]c3cc(OCCN4CCOCC4)ccc23)cc1||c1ccc(N=c2cc[nH]c3ccccc23)cc1
COc1cc(N=c2cc[nH]c3cc(OC)c(OC)cc23)c(Cl)cc1Cl	CCOc1cc(N=c2c(C#N)c[nH]c3cc(/C=C/c4ccncc4)ccc23)c(Cl)cc1Cl	C(=Cc1ccc2c(=Nc3ccccc3)cc[nH]c2c1)c1ccncc1||c1ccc(N=c2cc[nH]c3ccccc23)cc1
COc1cc(N=c2cc[nH]c3cc(OC)c(OC)cc23)c(Cl)cc1Cl	COc1cc(N=c2c(C#N)c[nH]c3cc(/C=C/c4ccncc4)c(OC)cc23)c(Cl)cc1Cl	C(=Cc1ccc2c(=Nc3ccccc3)cc[nH]c2c1)c1ccncc1||c1ccc(N=c2cc[nH]c3ccccc23)cc1
COc1cc(N=c2cc[nH]c3cc(OC)c(OC)cc23)c(Cl)cc1Cl	COc1cc(N=c2c(C#N)c[nH]c3cc(/C=C/c4cc[n+]([O-])cc4)c(OC)cc23)c(Cl)cc1Cl	C(=Cc1ccc2c(=Nc3ccccc3)cc[nH]c2c1)c1cc[nH+]cc1||c1ccc(N=c2cc[nH]c3ccccc23)cc1
COc1cc(N=c2cc[nH]c3cc(OC)c(OC)cc23)c(Cl)cc1Cl	COc1ccc(Cl)c(N=c2c(C#N)c[nH]c3cc(/C=C/c4ccncc4)c(OC)cc23)c1	C(=Cc1ccc2c(=Nc3ccccc3)cc[nH]c2c1)c1ccncc1||c1ccc(N=c2cc[nH]c3ccccc23)cc1
COc1cc(N=c2cc[nH]c3cc(OC)c(OC)cc23)c(Cl)cc1Cl	COc1cc(N=c2c(C#N)c[nH]c3cc(-c4coc(CN(C)C)c4)c(OC)cc23)c(Cl)cc1Cl	c1ccc(N=c2cc[nH]c3cc(-c4ccoc4)ccc23)cc1||c1ccc(N=c2cc[nH]c3ccccc23)cc1
COc1cc(N=c2cc[nH]c3cc(OC)c(OC)cc23)c(Cl)cc1Cl	COc1cc(N=c2c(C#N)c[nH]c3cc(/C=C/CCN4CCOCC4)ccc23)c(Cl)cc1Cl	C(=Cc1ccc2c(=Nc3ccccc3)cc[nH]c2c1)CCN1CCOCC1||c1ccc(N=c2cc[nH]c3ccccc23)cc1
COc1cc(N=c2cc[nH]c3cc(OC)c(OC)cc23)c(Cl)cc1Cl	COc1cc(N=c2c(C#N)c[nH]c3cc(OCCCN4CCOCC4)c(OC)cc23)c(Br)cc1Cl	c1ccc(N=c2cc[nH]c3cc(OCCCN4CCOCC4)ccc23)cc1||c1ccc(N=c2cc[nH]c3ccccc23)cc1
COc1cc(N=c2cc[nH]c3cc(OC)c(OC)cc23)c(Cl)cc1Cl	COc1cc(N=c2c(C#N)c[nH]c3cc(OCC4CCN(C)CC4)c(OC)cc23)c(Cl)cc1Cl	c1ccc(N=c2cc[nH]c3cc(OCC4CCNCC4)ccc23)cc1||c1ccc(N=c2cc[nH]c3ccccc23)cc1
COc1cc(N=c2cc[nH]c3cc(OC)c(OC)cc23)c(Cl)cc1Cl	COc1cc2c(=Nc3ccc(Cl)cc3Cl)c(C#N)c[nH]c2cc1OCCCN1CCC(O)CC1	c1ccc(N=c2cc[nH]c3cc(OCCCN4CCCCC4)ccc23)cc1||c1ccc(N=c2cc[nH]c3ccccc23)cc1
COc1cc(N=c2cc[nH]c3cc(OC)c(OC)cc23)c(Cl)cc1Cl	COc1cc(N=c2c(C#N)c[nH]c3cc(OCCCN4CCOCC4)c(OC)cc23)c(Cl)cc1Cl	c1ccc(N=c2cc[nH]c3cc(OCCCN4CCOCC4)ccc23)cc1||c1ccc(N=c2cc[nH]c3ccccc23)cc1
COc1cc(N=c2cc[nH]c3cc(OC)c(OC)cc23)c(Cl)cc1Cl	COc1cc(N=c2c(C#N)c[nH]c3cc(OCCCN4CCNCC4)c(OC)cc23)c(Cl)cc1Cl	c1ccc(N=c2cc[nH]c3cc(OCCCN4CCNCC4)ccc23)cc1||c1ccc(N=c2cc[nH]c3ccccc23)cc1
COc1cc(N=c2cc[nH]c3cc(OC)c(OC)cc23)c(Cl)cc1Cl	COc1ccc(Cl)c(N=c2c(C#N)c[nH]c3cc(OCCCN4CCOCC4)c(OC)cc23)c1	c1ccc(N=c2cc[nH]c3cc(OCCCN4CCOCC4)ccc23)cc1||c1ccc(N=c2cc[nH]c3ccccc23)cc1
COc1cc(N=c2cc[nH]c3cc(OC)c(OC)cc23)c(Cl)cc1Cl	COc1cc(N=c2c(C#N)c[nH]c3cc(C#CCCN4CCOCC4)c(OC)cc23)c(Cl)cc1Cl	C(#Cc1ccc2c(=Nc3ccccc3)cc[nH]c2c1)CCN1CCOCC1||c1ccc(N=c2cc[nH]c3ccccc23)cc1
COc1cc(N=c2cc[nH]c3cc(OC)c(OC)cc23)c(Cl)cc1Cl	COc1cc(N=c2c(C#N)c[nH]c3cc(C#CCCN4CCNCC4)c(OC)cc23)c(Cl)cc1Cl	C(#Cc1ccc2c(=Nc3ccccc3)cc[nH]c2c1)CCN1CCNCC1||c1ccc(N=c2cc[nH]c3ccccc23)cc1
COc1cc(N=c2cc[nH]c3cc(OC)c(OC)cc23)c(Cl)cc1Cl	COc1cc(N=c2c(C#N)c[nH]c3cc(OCCC4CCN(C)CC4)c(OC)cc23)c(Cl)cc1Cl	c1ccc(N=c2cc[nH]c3cc(OCCC4CCNCC4)ccc23)cc1||c1ccc(N=c2cc[nH]c3ccccc23)cc1
COc1cc(N=c2cc[nH]c3cc(OC)c(OC)cc23)c(Cl)cc1Cl	COc1cc(N=c2c(C#N)c[nH]c3cc(OCCCN4CCCCC4)c(OC)cc23)c(Cl)cc1Cl	c1ccc(N=c2cc[nH]c3cc(OCCCN4CCCCC4)ccc23)cc1||c1ccc(N=c2cc[nH]c3ccccc23)cc1
COc1cc(N=c2cc[nH]c3cc(OC)c(OC)cc23)c(Cl)cc1Cl	CCOc1cc(N=c2c(C#N)c[nH]c3cc(OCC4CCN(C)CC4)c(OC)cc23)c(Cl)cc1Cl	c1ccc(N=c2cc[nH]c3cc(OCC4CCNCC4)ccc23)cc1||c1ccc(N=c2cc[nH]c3ccccc23)cc1
COc1cc(N=c2cc[nH]c3cc(OC)c(OC)cc23)c(Cl)cc1Cl	COc1cc(N=c2c(C#N)c[nH]c3cc(OCCCCN4CCOCC4)c(OC)cc23)c(Cl)cc1Cl	c1ccc(N=c2cc[nH]c3cc(OCCCCN4CCOCC4)ccc23)cc1||c1ccc(N=c2cc[nH]c3ccccc23)cc1
COc1cc(N=c2cc[nH]c3cc(OC)c(OC)cc23)c(Cl)cc1Cl	COc1cc(N=c2c(C#N)c[nH]c3cc(OCCCN4CCC(O)CC4)c(OC)cc23)c(Cl)cc1Cl	c1ccc(N=c2cc[nH]c3cc(OCCCN4CCCCC4)ccc23)cc1||c1ccc(N=c2cc[nH]c3ccccc23)cc1
COc1cc(N=c2cc[nH]c3cc(OC)c(OC)cc23)c(Cl)cc1Cl	COc1cc(N=c2c(C#N)c[nH]c3cc(OCCCN4CCN(C)CC4)c(OC)cc23)c(Cl)cc1Cl	c1ccc(N=c2cc[nH]c3cc(OCCCN4CCNCC4)ccc23)cc1||c1ccc(N=c2cc[nH]c3ccccc23)cc1
COc1cc(N=c2cc[nH]c3cc(OC)c(OC)cc23)c(Cl)cc1Cl	COc1cc(N=c2c(C#N)c[nH]c3cc(OCCCN4CCOCC4)c(OC)cc23)c(Cl)cc1C	c1ccc(N=c2cc[nH]c3cc(OCCCN4CCOCC4)ccc23)cc1||c1ccc(N=c2cc[nH]c3ccccc23)cc1
COc1cc(N=c2cc[nH]c3cc(OC)c(OC)cc23)c(Cl)cc1Cl	COc1cc(N=c2c(C#N)c[nH]c3cc(OCCCN4CCOCC4)c(OC)cc23)c(C)cc1Cl	c1ccc(N=c2cc[nH]c3cc(OCCCN4CCOCC4)ccc23)cc1||c1ccc(N=c2cc[nH]c3ccccc23)cc1
COc1cc(N=c2cc[nH]c3cc(OC)c(OC)cc23)c(Cl)cc1Cl	COc1cc(N=c2c(C#N)c[nH]c3cc(OCCCN(C)CCN(C)C)c(OC)cc23)c(Cl)cc1Cl	c1ccc(N=c2cc[nH]c3ccccc23)cc1||c1ccc(N=c2cc[nH]c3ccccc23)cc1
COc1cc(N=c2cc[nH]c3cc(OC)c(OC)cc23)c(Cl)cc1Cl	COc1cc(N=c2c(C#N)c[nH]c3cc(-c4cncc(CN5CCOCC5)c4)ccc23)c(Cl)cc1Cl	c1ccc(N=c2cc[nH]c3cc(-c4cncc(CN5CCOCC5)c4)ccc23)cc1||c1ccc(N=c2cc[nH]c3ccccc23)cc1
COc1cc(N=c2cc[nH]c3cc(OC)c(OC)cc23)c(Cl)cc1Cl	COc1cc(N=c2c(C#N)c[nH]c3cc(-c4cccc(CN5CCOCC5)n4)ccc23)c(Cl)cc1Cl	c1ccc(N=c2cc[nH]c3cc(-c4cccc(CN5CCOCC5)n4)ccc23)cc1||c1ccc(N=c2cc[nH]c3ccccc23)cc1
COc1cc(N=c2cc[nH]c3cc(OC)c(OC)cc23)c(Cl)cc1Cl	COc1cc(N=c2c(C#N)c[nH]c3cc(-c4ccc(CN5CCC(O)CC5)s4)ccc23)c(Cl)cc1Cl	c1ccc(N=c2cc[nH]c3cc(-c4ccc(CN5CCCCC5)s4)ccc23)cc1||c1ccc(N=c2cc[nH]c3ccccc23)cc1
COc1cc(N=c2cc[nH]c3cc(OC)c(OC)cc23)c(Cl)cc1Cl	COc1cc(N=c2c(C#N)c[nH]c3cc(-c4csc(CN5CCC(O)CC5)c4)ccc23)c(Cl)cc1Cl	c1ccc(N=c2cc[nH]c3cc(-c4csc(CN5CCCCC5)c4)ccc23)cc1||c1ccc(N=c2cc[nH]c3ccccc23)cc1
COc1cc(N=c2cc[nH]c3cc(OC)c(OC)cc23)c(Cl)cc1Cl	COc1cc(N=c2c(C#N)c[nH]c3cc(-c4ccc(CN5CCCCC5)s4)ccc23)c(Cl)cc1Cl	c1ccc(N=c2cc[nH]c3cc(-c4ccc(CN5CCCCC5)s4)ccc23)cc1||c1ccc(N=c2cc[nH]c3ccccc23)cc1
COc1cc(N=c2cc[nH]c3cc(OC)c(OC)cc23)c(Cl)cc1Cl	COc1cc(N=c2c(C#N)c[nH]c3cc(-c4coc(CN5CCN(C)CC5)c4)ccc23)c(Cl)cc1Cl	c1ccc(N=c2cc[nH]c3cc(-c4coc(CN5CCNCC5)c4)ccc23)cc1||c1ccc(N=c2cc[nH]c3ccccc23)cc1
COc1cc(N=c2cc[nH]c3cc(OC)c(OC)cc23)c(Cl)cc1Cl	COc1cc(N=c2c(C#N)c[nH]c3cc(-c4ccc(CN5CCN(C)CC5)o4)ccc23)c(Cl)cc1Cl	c1ccc(N=c2cc[nH]c3cc(-c4ccc(CN5CCNCC5)o4)ccc23)cc1||c1ccc(N=c2cc[nH]c3ccccc23)cc1
COc1cc(N=c2cc[nH]c3cc(OC)c(OC)cc23)c(Cl)cc1Cl	COc1cc(N=c2c(C#N)c[nH]c3cc(-c4csc(CN5CCN(C)CC5)c4)ccc23)c(Cl)cc1Cl	c1ccc(N=c2cc[nH]c3cc(-c4csc(CN5CCNCC5)c4)ccc23)cc1||c1ccc(N=c2cc[nH]c3ccccc23)cc1
COc1cc(N=c2cc[nH]c3cc(OC)c(OC)cc23)c(Cl)cc1Cl	COc1cc(N=c2c(C#N)c[nH]c3cc(-c4ccc(CN5CCN(C)CC5)s4)ccc23)c(Cl)cc1Cl	c1ccc(N=c2cc[nH]c3cc(-c4ccc(CN5CCNCC5)s4)ccc23)cc1||c1ccc(N=c2cc[nH]c3ccccc23)cc1
COc1cc(N=c2cc[nH]c3cc(OC)c(OC)cc23)c(Cl)cc1Cl	COc1cc(N=c2c(C#N)c[nH]c3cc(C#CCCN4CCN(C)CC4)c(OC)cc23)c(Cl)cc1Cl	C(#Cc1ccc2c(=Nc3ccccc3)cc[nH]c2c1)CCN1CCNCC1||c1ccc(N=c2cc[nH]c3ccccc23)cc1
COc1cc(N=c2cc[nH]c3cc(OC)c(OC)cc23)c(Cl)cc1Cl	COc1cc(N=c2c(C#N)c[nH]c3cc(OCCCC4CCN(C)CC4)c(OC)cc23)c(Cl)cc1Cl	c1ccc(N=c2cc[nH]c3cc(OCCCC4CCNCC4)ccc23)cc1||c1ccc(N=c2cc[nH]c3ccccc23)cc1
COc1cc(N=c2cc[nH]c3cc(OC)c(OC)cc23)c(Cl)cc1Cl	COc1cc(N=c2c(C#N)c[nH]c3cc(OCCCCCN4CCOCC4)c(OC)cc23)c(Cl)cc1Cl	c1ccc(N=c2cc[nH]c3cc(OCCCCCN4CCOCC4)ccc23)cc1||c1ccc(N=c2cc[nH]c3ccccc23)cc1
COc1cc(N=c2cc[nH]c3cc(OC)c(OC)cc23)c(Cl)cc1Cl	COc1cc(N=c2c(C#N)c[nH]c3cc(OCCCN4CCCN(C)CC4)c(OC)cc23)c(Cl)cc1Cl	c1ccc(N=c2cc[nH]c3cc(OCCCN4CCCNCC4)ccc23)cc1||c1ccc(N=c2cc[nH]c3ccccc23)cc1
COc1cc(N=c2cc[nH]c3cc(OC)c(OC)cc23)c(Cl)cc1Cl	CCN1CCN(CCCOc2cc3[nH]cc(C#N)c(=Nc4cc(OC)c(Cl)cc4Cl)c3cc2OC)CC1	c1ccc(N=c2cc[nH]c3cc(OCCCN4CCNCC4)ccc23)cc1||c1ccc(N=c2cc[nH]c3ccccc23)cc1
COc1cc(N=c2cc[nH]c3cc(OC)c(OC)cc23)c(Cl)cc1Cl	COc1cc(N=c2c(C#N)c[nH]c3cc(OCCCNCCN4CCOCC4)c(OC)cc23)c(Cl)cc1Cl	c1ccc(N=c2cc[nH]c3cc(OCCCNCCN4CCOCC4)ccc23)cc1||c1ccc(N=c2cc[nH]c3ccccc23)cc1
COc1cc(N=c2cc[nH]c3cc(OC)c(OC)cc23)c(Cl)cc1Cl	COc1cc(N=c2c(C#N)c[nH]c3cc(OCCCN4CCN(CCO)CC4)c(OC)cc23)c(Cl)cc1Cl	c1ccc(N=c2cc[nH]c3cc(OCCCN4CCNCC4)ccc23)cc1||c1ccc(N=c2cc[nH]c3ccccc23)cc1
COc1cc(N=c2cc[nH]c3cc(OC)c(OC)cc23)c(Cl)cc1Cl	COc1cc(N=c2c(C#N)c[nH]c3cc(OCCCN4CCOCC4)c(OC)cc23)c(C)cc1C	c1ccc(N=c2cc[nH]c3cc(OCCCN4CCOCC4)ccc23)cc1||c1ccc(N=c2cc[nH]c3ccccc23)cc1
COc1cc(N=c2cc[nH]c3cc(OC)c(OC)cc23)c(Cl)cc1Cl	COc1cc(N=c2c(C#N)c[nH]c3cc(C#Cc4ncccc4CN(C)C)c(OC)cc23)c(Cl)cc1Cl	C(#Cc1ccccn1)c1ccc2c(=Nc3ccccc3)cc[nH]c2c1||c1ccc(N=c2cc[nH]c3ccccc23)cc1
COc1cc(N=c2cc[nH]c3cc(OC)c(OC)cc23)c(Cl)cc1Cl	COc1cc(N=c2c(C#N)c[nH]c3cc(-c4ccccc4CN4CCOCC4)ccc23)c(Cl)cc1Cl	c1ccc(N=c2cc[nH]c3cc(-c4ccccc4CN4CCOCC4)ccc23)cc1||c1ccc(N=c2cc[nH]c3ccccc23)cc1
COc1cc(N=c2cc[nH]c3cc(OC)c(OC)cc23)c(Cl)cc1Cl	COc1cc(N=c2c(C#N)c[nH]c3cc(-c4ccc(CN5CCOCC5)cc4)ccc23)c(Cl)cc1Cl	c1ccc(N=c2cc[nH]c3cc(-c4ccc(CN5CCOCC5)cc4)ccc23)cc1||c1ccc(N=c2cc[nH]c3ccccc23)cc1
COc1cc(N=c2cc[nH]c3cc(OC)c(OC)cc23)c(Cl)cc1Cl	COc1cc(N=c2c(C#N)c[nH]c3cc4cc(OC)c(OCCN5CCOCC5)cc4cc23)c(Cl)cc1Cl	c1ccc(N=c2cc[nH]c3cc4ccc(OCCN5CCOCC5)cc4cc23)cc1||c1ccc(N=c2cc[nH]c3ccccc23)cc1
COc1cc(N=c2cc[nH]c3cc(OC)c(OC)cc23)c(Cl)cc1Cl	COc1cc(N=c2c(C#N)c[nH]c3cc4cc(OCCN5CCOCC5)c(OC)cc4cc23)c(Cl)cc1Cl	c1ccc(N=c2cc[nH]c3cc4cc(OCCN5CCOCC5)ccc4cc23)cc1||c1ccc(N=c2cc[nH]c3ccccc23)cc1
COc1cc(N=c2cc[nH]c3cc(OC)c(OC)cc23)c(Cl)cc1Cl	COc1cc(N=c2c(C#N)c[nH]c3ccc(-c4ccc(CN5CCN(C)CC5)cn4)cc23)c(Cl)cc1Cl	c1ccc(N=c2cc[nH]c3ccc(-c4ccc(CN5CCNCC5)cn4)cc23)cc1||c1ccc(N=c2cc[nH]c3ccccc23)cc1
COc1cc(N=c2cc[nH]c3cc(OC)c(OC)cc23)c(Cl)cc1Cl	COc1cc(N=c2c(C#N)c[nH]c3cc4cc(OCCN5CCOCC5)c(OC)cc4cc23)c(Cl)cc1F	c1ccc(N=c2cc[nH]c3cc4cc(OCCN5CCOCC5)ccc4cc23)cc1||c1ccc(N=c2cc[nH]c3ccccc23)cc1
COc1cc(N=c2cc[nH]c3cc(OC)c(OC)cc23)c(Cl)cc1Cl	COc1cc(N=c2c(C#N)c[nH]c3cc(-c4coc(CN5CCN(C)CC5)c4)c(OC)cc23)c(Cl)cc1Cl	c1ccc(N=c2cc[nH]c3cc(-c4coc(CN5CCNCC5)c4)ccc23)cc1||c1ccc(N=c2cc[nH]c3ccccc23)cc1
COc1cc(N=c2cc[nH]c3cc(OC)c(OC)cc23)c(Cl)cc1Cl	CCOc1cc2c(=Nc3cc(OC)c(Cl)cc3Cl)c(C#N)c[nH]c2cc1C#CCCN1CCN(C)CC1	C(#Cc1ccc2c(=Nc3ccccc3)cc[nH]c2c1)CCN1CCNCC1||c1ccc(N=c2cc[nH]c3ccccc23)cc1
COc1cc(N=c2cc[nH]c3cc(OC)c(OC)cc23)c(Cl)cc1Cl	COc1cc(N=c2c(C#N)c[nH]c3cc(OCCCN4C[C@@H](C)N(C)[C@@H](C)C4)c(OC)cc23)c(Cl)cc1Cl	c1ccc(N=c2cc[nH]c3cc(OCCCN4CCNCC4)ccc23)cc1||c1ccc(N=c2cc[nH]c3ccccc23)cc1
COc1cc(N=c2cc[nH]c3cc(OC)c(OC)cc23)c(Cl)cc1Cl	CCCN1CCN(CCCOc2cc3[nH]cc(C#N)c(=Nc4cc(OC)c(Cl)cc4Cl)c3cc2OC)CC1	c1ccc(N=c2cc[nH]c3cc(OCCCN4CCNCC4)ccc23)cc1||c1ccc(N=c2cc[nH]c3ccccc23)cc1
COc1cc(N=c2cc[nH]c3cc(OC)c(OC)cc23)c(Cl)cc1Cl	COc1cc2c(=Nc3cc(OC)c(OC)c(OC)c3)c(C#N)c[nH]c2cc1OCCCN1CCN(C)CC1	c1ccc(N=c2cc[nH]c3cc(OCCCN4CCNCC4)ccc23)cc1||c1ccc(N=c2cc[nH]c3ccccc23)cc1
COc1cc(N=c2cc[nH]c3cc(OC)c(OC)cc23)c(Cl)cc1Cl	COc1cc(N=c2c(C#N)c[nH]c3cc(-c4ccc(CN5CCN(C)CC5)cc4)ccc23)c(Cl)cc1Cl	c1ccc(N=c2cc[nH]c3cc(-c4ccc(CN5CCNCC5)cc4)ccc23)cc1||c1ccc(N=c2cc[nH]c3ccccc23)cc1
COc1cc(N=c2cc[nH]c3cc(OC)c(OC)cc23)c(Cl)cc1Cl	COc1cc(N=c2c(C#N)c[nH]c3cc4cc(OC)c(OCCN5CCC(O)CC5)cc4cc23)c(Cl)cc1Cl	c1ccc(N=c2cc[nH]c3cc4ccc(OCCN5CCCCC5)cc4cc23)cc1||c1ccc(N=c2cc[nH]c3ccccc23)cc1
COc1cc(N=c2cc[nH]c3cc(OC)c(OC)cc23)c(Cl)cc1Cl	COc1cc(N=c2c(C#N)c[nH]c3cc4cc(OCCN5CCC(O)CC5)c(OC)cc4cc23)c(Cl)cc1Cl	c1ccc(N=c2cc[nH]c3cc4cc(OCCN5CCCCC5)ccc4cc23)cc1||c1ccc(N=c2cc[nH]c3ccccc23)cc1
COc1cc(N=c2cc[nH]c3cc(OC)c(OC)cc23)c(Cl)cc1Cl	COc1cc(N=c2c(C#N)c[nH]c3cc4cc(OC)c(OCCN5CCN(C)CC5)cc4cc23)c(Cl)cc1Cl	c1ccc(N=c2cc[nH]c3cc4ccc(OCCN5CCNCC5)cc4cc23)cc1||c1ccc(N=c2cc[nH]c3ccccc23)cc1
COc1cc(N=c2cc[nH]c3cc(OC)c(OC)cc23)c(Cl)cc1Cl	COc1cc(N=c2c(C#N)c[nH]c3cc4cc(OCCN5CCN(C)CC5)c(OC)cc4cc23)c(Cl)cc1Cl	c1ccc(N=c2cc[nH]c3cc4cc(OCCN5CCNCC5)ccc4cc23)cc1||c1ccc(N=c2cc[nH]c3ccccc23)cc1
COc1cc(N=c2cc[nH]c3cc(OC)c(OC)cc23)c(Cl)cc1Cl	COc1cc(N=c2c(C#N)c[nH]c3cc4cc(OC)c(OCCN5CCOCC5)cc4cc23)c(Cl)cc1C	c1ccc(N=c2cc[nH]c3cc4ccc(OCCN5CCOCC5)cc4cc23)cc1||c1ccc(N=c2cc[nH]c3ccccc23)cc1
COc1cc(N=c2cc[nH]c3cc(OC)c(OC)cc23)c(Cl)cc1Cl	COc1cc(N=c2c(C#N)c[nH]c3cc4cc(OCCN5CCOCC5)c(OC)cc4cc23)c(Cl)cc1C	c1ccc(N=c2cc[nH]c3cc4cc(OCCN5CCOCC5)ccc4cc23)cc1||c1ccc(N=c2cc[nH]c3ccccc23)cc1
COc1cc(N=c2cc[nH]c3cc(OC)c(OC)cc23)c(Cl)cc1Cl	COc1cc(N=c2c(C#N)c[nH]c3cc4cc(OC)c(OCCN5CCOCC5)cc4cc23)c(C)cc1Cl	c1ccc(N=c2cc[nH]c3cc4ccc(OCCN5CCOCC5)cc4cc23)cc1||c1ccc(N=c2cc[nH]c3ccccc23)cc1
COc1cc(N=c2cc[nH]c3cc(OC)c(OC)cc23)c(Cl)cc1Cl	COc1cc(N=c2c(C#N)c[nH]c3cc4cc(OCCN5CCOCC5)c(OC)cc4cc23)c(C)cc1Cl	c1ccc(N=c2cc[nH]c3cc4cc(OCCN5CCOCC5)ccc4cc23)cc1||c1ccc(N=c2cc[nH]c3ccccc23)cc1
COc1cc(N=c2cc[nH]c3cc(OC)c(OC)cc23)c(Cl)cc1Cl	CCN1CCN(Cc2ccc(-c3ccc4c(=Nc5cc(OC)c(Cl)cc5Cl)c(C#N)c[nH]c4c3)cc2)CC1	c1ccc(N=c2cc[nH]c3cc(-c4ccc(CN5CCNCC5)cc4)ccc23)cc1||c1ccc(N=c2cc[nH]c3ccccc23)cc1
COc1cc(N=c2cc[nH]c3cc(OC)c(OC)cc23)c(Cl)cc1Cl	COc1cc(N=c2c(C#N)c[nH]c3cc(-c4ccc(CN5CCN(CCO)CC5)cc4)ccc23)c(Cl)cc1Cl	c1ccc(N=c2cc[nH]c3cc(-c4ccc(CN5CCNCC5)cc4)ccc23)cc1||c1ccc(N=c2cc[nH]c3ccccc23)cc1
COc1cc(N=c2cc[nH]c3cc(OC)c(OC)cc23)c(Cl)cc1Cl	COc1cc(N=c2c(C#N)c[nH]c3cc4cc(OCCN5CCC(O)CC5)c(OC)cc4cc23)c(Cl)cc1C	c1ccc(N=c2cc[nH]c3cc4cc(OCCN5CCCCC5)ccc4cc23)cc1||c1ccc(N=c2cc[nH]c3ccccc23)cc1
COc1cc(N=c2cc[nH]c3cc(OC)c(OC)cc23)c(Cl)cc1Cl	COc1cc(N=c2c(C#N)c[nH]c3cc4cc(OC)c(OCCN5CCN(C)CC5)cc4cc23)c(C)cc1Cl	c1ccc(N=c2cc[nH]c3cc4ccc(OCCN5CCNCC5)cc4cc23)cc1||c1ccc(N=c2cc[nH]c3ccccc23)cc1
COc1cc(N=c2cc[nH]c3cc(OC)c(OC)cc23)c(Cl)cc1Cl	COc1cc(N=c2c(C#N)c[nH]c3cc4cc(OCCN5CCN(C)CC5)c(OC)cc4cc23)c(C)cc1Cl	c1ccc(N=c2cc[nH]c3cc4cc(OCCN5CCNCC5)ccc4cc23)cc1||c1ccc(N=c2cc[nH]c3ccccc23)cc1
COc1cc(N=c2cc[nH]c3cc(OC)c(OC)cc23)c(Cl)cc1Cl	COc1cc(N=c2c(C#N)c[nH]c3cc(/C=C/c4ccc(-c5ccccc5)cc4)ccc23)c(Cl)cc1Cl	C(=Cc1ccc2c(=Nc3ccccc3)cc[nH]c2c1)c1ccc(-c2ccccc2)cc1||c1ccc(N=c2cc[nH]c3ccccc23)cc1
COc1cc(N=c2cc[nH]c3cc(OC)c(OC)cc23)c(Cl)cc1Cl	CCN1CCN(CCc2ccc(-c3ccc4c(=Nc5cc(OC)c(Cl)cc5Cl)c(C#N)c[nH]c4c3)cc2)CC1	c1ccc(N=c2cc[nH]c3cc(-c4ccc(CCN5CCNCC5)cc4)ccc23)cc1||c1ccc(N=c2cc[nH]c3ccccc23)cc1
COc1cc(N=c2cc[nH]c3cc(OC)c(OC)cc23)c(Cl)cc1Cl	CCN1CCN(Cc2ccc(-c3cc4[nH]cc(C#N)c(=Nc5cc(OC)c(Cl)cc5Cl)c4cc3OC)cc2)CC1	c1ccc(N=c2cc[nH]c3cc(-c4ccc(CN5CCNCC5)cc4)ccc23)cc1||c1ccc(N=c2cc[nH]c3ccccc23)cc1
COc1cc(N=c2cc[nH]c3cc(OC)c(OC)cc23)c(Cl)cc1Cl	COc1cc(N=c2c(C#N)c[nH]c3cc(-c4coc(CN5CCN(c6ccccc6)CC5)c4)c(OC)cc23)c(Cl)cc1Cl	c1ccc(N=c2cc[nH]c3cc(-c4coc(CN5CCN(c6ccccc6)CC5)c4)ccc23)cc1||c1ccc(N=c2cc[nH]c3ccccc23)cc1
COc1cc(N=c2cc[nH]c3cc(OC)c(OC)cc23)c(Cl)cc1Cl	COc1cc(N=c2c(C#N)c[nH]c3cc(/C=C/CCCCCCCCCN4CCOCC4)c(OC)cc23)c(Cl)cc1Cl	C(=Cc1ccc2c(=Nc3ccccc3)cc[nH]c2c1)CCCCCCCCCN1CCOCC1||c1ccc(N=c2cc[nH]c3ccccc23)cc1
C=Cc1ccc2c(=Nc3cc(OC)c(Cl)cc3Cl)c(C#N)c[nH]c2c1	COc1cc(N=c2c(C#N)c[nH]c3cc(OC)c(OC)cc23)c(Br)cc1Cl	c1ccc(N=c2cc[nH]c3ccccc23)cc1||c1ccc(N=c2cc[nH]c3ccccc23)cc1
C=Cc1ccc2c(=Nc3cc(OC)c(Cl)cc3Cl)c(C#N)c[nH]c2c1	COCCOc1cc2[nH]cc(C#N)c(=Nc3ccc(Cl)cc3Cl)c2cc1OC	c1ccc(N=c2cc[nH]c3ccccc23)cc1||c1ccc(N=c2cc[nH]c3ccccc23)cc1
C=Cc1ccc2c(=Nc3cc(OC)c(Cl)cc3Cl)c(C#N)c[nH]c2c1	CCOc1cc(N=c2c(C#N)c[nH]c3cc(OC)c(OC)cc23)c(Cl)cc1Cl	c1ccc(N=c2cc[nH]c3ccccc23)cc1||c1ccc(N=c2cc[nH]c3ccccc23)cc1
C=Cc1ccc2c(=Nc3cc(OC)c(Cl)cc3Cl)c(C#N)c[nH]c2c1	COc1cc(N=c2c(C#N)c[nH]c3cc(OC)c(OC)cc23)c(Cl)cc1C	c1ccc(N=c2cc[nH]c3ccccc23)cc1||c1ccc(N=c2cc[nH]c3ccccc23)cc1
C=Cc1ccc2c(=Nc3cc(OC)c(Cl)cc3Cl)c(C#N)c[nH]c2c1	COc1cc(N=c2c(C#N)c[nH]c3cc(OC)c(OC)cc23)c(C)cc1Cl	c1ccc(N=c2cc[nH]c3ccccc23)cc1||c1ccc(N=c2cc[nH]c3ccccc23)cc1
C=Cc1ccc2c(=Nc3cc(OC)c(Cl)cc3Cl)c(C#N)c[nH]c2c1	COc1cc(N=c2c(C#N)c[nH]c3cc(OC)c(OC)cc23)cc(OC)c1	c1ccc(N=c2cc[nH]c3ccccc23)cc1||c1ccc(N=c2cc[nH]c3ccccc23)cc1
C=Cc1ccc2c(=Nc3cc(OC)c(Cl)cc3Cl)c(C#N)c[nH]c2c1	COCCOc1cc2[nH]cc(C#N)c(=Nc3cc(OC)c(Cl)cc3Cl)c2cc1OC	c1ccc(N=c2cc[nH]c3ccccc23)cc1||c1ccc(N=c2cc[nH]c3ccccc23)cc1
C=Cc1ccc2c(=Nc3cc(OC)c(Cl)cc3Cl)c(C#N)c[nH]c2c1	COc1cc(N=c2c(C#N)c[nH]c3cc(OC)c(OC)cc23)c(C)cc1C	c1ccc(N=c2cc[nH]c3ccccc23)cc1||c1ccc(N=c2cc[nH]c3ccccc23)cc1
C=Cc1ccc2c(=Nc3cc(OC)c(Cl)cc3Cl)c(C#N)c[nH]c2c1	COc1cc(N=c2c(C#N)c[nH]c3cc(/C=C/n4ccnc4)ccc23)c(Cl)cc1Cl	C(=Cn1ccnc1)c1ccc2c(=Nc3ccccc3)cc[nH]c2c1||c1ccc(N=c2cc[nH]c3ccccc23)cc1
C=Cc1ccc2c(=Nc3cc(OC)c(Cl)cc3Cl)c(C#N)c[nH]c2c1	COc1cc(N=c2c(C#N)c[nH]c3cc(/C=C/n4ccnc4)c(OC)cc23)c(Cl)cc1Cl	C(=Cn1ccnc1)c1ccc2c(=Nc3ccccc3)cc[nH]c2c1||c1ccc(N=c2cc[nH]c3ccccc23)cc1
C=Cc1ccc2c(=Nc3cc(OC)c(Cl)cc3Cl)c(C#N)c[nH]c2c1	COc1cc(N=c2c(C#N)c[nH]c3cc(OCCCn4ccnn4)c(OC)cc23)c(Cl)cc1Cl	c1ccc(N=c2cc[nH]c3cc(OCCCn4ccnn4)ccc23)cc1||c1ccc(N=c2cc[nH]c3ccccc23)cc1
C=Cc1ccc2c(=Nc3cc(OC)c(Cl)cc3Cl)c(C#N)c[nH]c2c1	COc1cc(N=c2c(C#N)c[nH]c3cc(OCCCn4nccn4)c(OC)cc23)c(Cl)cc1Cl	c1ccc(N=c2cc[nH]c3cc(OCCCn4nccn4)ccc23)cc1||c1ccc(N=c2cc[nH]c3ccccc23)cc1
C=Cc1ccc2c(=Nc3cc(OC)c(Cl)cc3Cl)c(C#N)c[nH]c2c1	COCCOc1cc2[nH]cc(C#N)c(=Nc3cc(OC)c(Cl)cc3Cl)c2cc1OCCOC	c1ccc(N=c2cc[nH]c3ccccc23)cc1||c1ccc(N=c2cc[nH]c3ccccc23)cc1
C=Cc1ccc2c(=Nc3cc(OC)c(Cl)cc3Cl)c(C#N)c[nH]c2c1	COc1cc(N=c2c(C#N)c[nH]c3cc(/C=C/c4cc[n+]([O-])cc4)ccc23)c(Cl)cc1Cl	C(=Cc1ccc2c(=Nc3ccccc3)cc[nH]c2c1)c1cc[nH+]cc1||c1ccc(N=c2cc[nH]c3ccccc23)cc1
C=Cc1ccc2c(=Nc3cc(OC)c(Cl)cc3Cl)c(C#N)c[nH]c2c1	COc1cc(N=c2c(C#N)c[nH]c3cc(OCCCn4ccnc4)c(OC)cc23)c(Cl)cc1Cl	c1ccc(N=c2cc[nH]c3cc(OCCCn4ccnc4)ccc23)cc1||c1ccc(N=c2cc[nH]c3ccccc23)cc1
C=Cc1ccc2c(=Nc3cc(OC)c(Cl)cc3Cl)c(C#N)c[nH]c2c1	COc1cc(N=c2c(C#N)c[nH]c3cc(C#CCCN(C)C)c(OC)cc23)c(Cl)cc1Cl	c1ccc(N=c2cc[nH]c3ccccc23)cc1||c1ccc(N=c2cc[nH]c3ccccc23)cc1
C=Cc1ccc2c(=Nc3cc(OC)c(Cl)cc3Cl)c(C#N)c[nH]c2c1	COc1cc2c(=Nc3ccc(Cl)cc3Cl)c(C#N)c[nH]c2cc1OCCCN1CCOCC1	c1ccc(N=c2cc[nH]c3cc(OCCCN4CCOCC4)ccc23)cc1||c1ccc(N=c2cc[nH]c3ccccc23)cc1
C=Cc1ccc2c(=Nc3cc(OC)c(Cl)cc3Cl)c(C#N)c[nH]c2c1	COc1cc(N=c2c(C#N)c[nH]c3cc(OCCN4CCOCC4)c(OC)cc23)c(Cl)cc1Cl	c1ccc(N=c2cc[nH]c3cc(OCCN4CCOCC4)ccc23)cc1||c1ccc(N=c2cc[nH]c3ccccc23)cc1
C=Cc1ccc2c(=Nc3cc(OC)c(Cl)cc3Cl)c(C#N)c[nH]c2c1	CCOc1cc(N=c2c(C#N)c[nH]c3cc(/C=C/c4ccncc4)ccc23)c(Cl)cc1Cl	C(=Cc1ccc2c(=Nc3ccccc3)cc[nH]c2c1)c1ccncc1||c1ccc(N=c2cc[nH]c3ccccc23)cc1
C=Cc1ccc2c(=Nc3cc(OC)c(Cl)cc3Cl)c(C#N)c[nH]c2c1	COc1cc(N=c2c(C#N)c[nH]c3cc(/C=C/c4ccncc4)c(OC)cc23)c(Cl)cc1Cl	C(=Cc1ccc2c(=Nc3ccccc3)cc[nH]c2c1)c1ccncc1||c1ccc(N=c2cc[nH]c3ccccc23)cc1
C=Cc1ccc2c(=Nc3cc(OC)c(Cl)cc3Cl)c(C#N)c[nH]c2c1	COc1cc(N=c2c(C#N)c[nH]c3cc(/C=C/c4cccnc4)c(OC)cc23)c(Cl)cc1Cl	C(=Cc1ccc2c(=Nc3ccccc3)cc[nH]c2c1)c1cccnc1||c1ccc(N=c2cc[nH]c3ccccc23)cc1
C=Cc1ccc2c(=Nc3cc(OC)c(Cl)cc3Cl)c(C#N)c[nH]c2c1	COc1cc(N=c2c(C#N)c[nH]c3cc(/C=C/c4cc[n+]([O-])cc4)c(OC)cc23)c(Cl)cc1Cl	C(=Cc1ccc2c(=Nc3ccccc3)cc[nH]c2c1)c1cc[nH+]cc1||c1ccc(N=c2cc[nH]c3ccccc23)cc1
C=Cc1ccc2c(=Nc3cc(OC)c(Cl)cc3Cl)c(C#N)c[nH]c2c1	COc1ccc(Cl)c(N=c2c(C#N)c[nH]c3cc(/C=C/c4ccncc4)c(OC)cc23)c1	C(=Cc1ccc2c(=Nc3ccccc3)cc[nH]c2c1)c1ccncc1||c1ccc(N=c2cc[nH]c3ccccc23)cc1
C=Cc1ccc2c(=Nc3cc(OC)c(Cl)cc3Cl)c(C#N)c[nH]c2c1	COc1cc(N=c2c(C#N)c[nH]c3cc(-c4coc(CN(C)C)c4)c(OC)cc23)c(Cl)cc1Cl	c1ccc(N=c2cc[nH]c3cc(-c4ccoc4)ccc23)cc1||c1ccc(N=c2cc[nH]c3ccccc23)cc1
C=Cc1ccc2c(=Nc3cc(OC)c(Cl)cc3Cl)c(C#N)c[nH]c2c1	COc1cc(N=c2c(C#N)c[nH]c3cc(/C=C/CCN4CCOCC4)ccc23)c(Cl)cc1Cl	C(=Cc1ccc2c(=Nc3ccccc3)cc[nH]c2c1)CCN1CCOCC1||c1ccc(N=c2cc[nH]c3ccccc23)cc1
C=Cc1ccc2c(=Nc3cc(OC)c(Cl)cc3Cl)c(C#N)c[nH]c2c1	COc1cc(N=c2c(C#N)c[nH]c3cc(OCCCN4CCOCC4)c(OC)cc23)c(Br)cc1Cl	c1ccc(N=c2cc[nH]c3cc(OCCCN4CCOCC4)ccc23)cc1||c1ccc(N=c2cc[nH]c3ccccc23)cc1
C=Cc1ccc2c(=Nc3cc(OC)c(Cl)cc3Cl)c(C#N)c[nH]c2c1	COc1cc(N=c2c(C#N)c[nH]c3cc(OCC4CCN(C)CC4)c(OC)cc23)c(Cl)cc1Cl	c1ccc(N=c2cc[nH]c3cc(OCC4CCNCC4)ccc23)cc1||c1ccc(N=c2cc[nH]c3ccccc23)cc1
C=Cc1ccc2c(=Nc3cc(OC)c(Cl)cc3Cl)c(C#N)c[nH]c2c1	COc1cc(N=c2c(C#N)c[nH]c3cc(OCC4CCCN(C)C4)c(OC)cc23)c(Cl)cc1Cl	c1ccc(N=c2cc[nH]c3cc(OCC4CCCNC4)ccc23)cc1||c1ccc(N=c2cc[nH]c3ccccc23)cc1
C=Cc1ccc2c(=Nc3cc(OC)c(Cl)cc3Cl)c(C#N)c[nH]c2c1	COc1cc2c(=Nc3ccc(Cl)cc3Cl)c(C#N)c[nH]c2cc1OCCCN1CCC(O)CC1	c1ccc(N=c2cc[nH]c3cc(OCCCN4CCCCC4)ccc23)cc1||c1ccc(N=c2cc[nH]c3ccccc23)cc1
C=Cc1ccc2c(=Nc3cc(OC)c(Cl)cc3Cl)c(C#N)c[nH]c2c1	COc1cc(N=c2c(C#N)c[nH]c3cc(OCCCN4CCOCC4)c(OC)cc23)c(Cl)cc1Cl	c1ccc(N=c2cc[nH]c3cc(OCCCN4CCOCC4)ccc23)cc1||c1ccc(N=c2cc[nH]c3ccccc23)cc1
C=Cc1ccc2c(=Nc3cc(OC)c(Cl)cc3Cl)c(C#N)c[nH]c2c1	COc1cc2c(=Nc3ccc(Cl)cc3Cl)c(C#N)c[nH]c2cc1OCCCN1CCN(C)CC1	c1ccc(N=c2cc[nH]c3cc(OCCCN4CCNCC4)ccc23)cc1||c1ccc(N=c2cc[nH]c3ccccc23)cc1
C=Cc1ccc2c(=Nc3cc(OC)c(Cl)cc3Cl)c(C#N)c[nH]c2c1	COc1cc(N=c2c(C#N)c[nH]c3cc(OCCCN4CCNCC4)c(OC)cc23)c(Cl)cc1Cl	c1ccc(N=c2cc[nH]c3cc(OCCCN4CCNCC4)ccc23)cc1||c1ccc(N=c2cc[nH]c3ccccc23)cc1
C=Cc1ccc2c(=Nc3cc(OC)c(Cl)cc3Cl)c(C#N)c[nH]c2c1	COc1ccc(Cl)c(N=c2c(C#N)c[nH]c3cc(OCCCN4CCOCC4)c(OC)cc23)c1	c1ccc(N=c2cc[nH]c3cc(OCCCN4CCOCC4)ccc23)cc1||c1ccc(N=c2cc[nH]c3ccccc23)cc1
C=Cc1ccc2c(=Nc3cc(OC)c(Cl)cc3Cl)c(C#N)c[nH]c2c1	COc1cc(N=c2c(C#N)c[nH]c3cc(C#CCCN4CCOCC4)c(OC)cc23)c(Cl)cc1Cl	C(#Cc1ccc2c(=Nc3ccccc3)cc[nH]c2c1)CCN1CCOCC1||c1ccc(N=c2cc[nH]c3ccccc23)cc1
C=Cc1ccc2c(=Nc3cc(OC)c(Cl)cc3Cl)c(C#N)c[nH]c2c1	COc1cc2c(=Nc3ccc(Cl)cc3Cl)c(C#N)c[nH]c2cc1C#CCCN1CCN(C)CC1	C(#Cc1ccc2c(=Nc3ccccc3)cc[nH]c2c1)CCN1CCNCC1||c1ccc(N=c2cc[nH]c3ccccc23)cc1
C=Cc1ccc2c(=Nc3cc(OC)c(Cl)cc3Cl)c(C#N)c[nH]c2c1	COc1cc(N=c2c(C#N)c[nH]c3cc(C#CCCN4CCNCC4)c(OC)cc23)c(Cl)cc1Cl	C(#Cc1ccc2c(=Nc3ccccc3)cc[nH]c2c1)CCN1CCNCC1||c1ccc(N=c2cc[nH]c3ccccc23)cc1
C=Cc1ccc2c(=Nc3cc(OC)c(Cl)cc3Cl)c(C#N)c[nH]c2c1	COc1cc(N=c2c(C#N)c[nH]c3cc(OCCC4CCN(C)CC4)c(OC)cc23)c(Cl)cc1Cl	c1ccc(N=c2cc[nH]c3cc(OCCC4CCNCC4)ccc23)cc1||c1ccc(N=c2cc[nH]c3ccccc23)cc1
C=Cc1ccc2c(=Nc3cc(OC)c(Cl)cc3Cl)c(C#N)c[nH]c2c1	COc1cc(N=c2c(C#N)c[nH]c3cc(OCCCN4CCCCC4)c(OC)cc23)c(Cl)cc1Cl	c1ccc(N=c2cc[nH]c3cc(OCCCN4CCCCC4)ccc23)cc1||c1ccc(N=c2cc[nH]c3ccccc23)cc1
C=Cc1ccc2c(=Nc3cc(OC)c(Cl)cc3Cl)c(C#N)c[nH]c2c1	CCOc1cc(N=c2c(C#N)c[nH]c3cc(OCC4CCN(C)CC4)c(OC)cc23)c(Cl)cc1Cl	c1ccc(N=c2cc[nH]c3cc(OCC4CCNCC4)ccc23)cc1||c1ccc(N=c2cc[nH]c3ccccc23)cc1
C=Cc1ccc2c(=Nc3cc(OC)c(Cl)cc3Cl)c(C#N)c[nH]c2c1	COc1cc(N=c2c(C#N)c[nH]c3cc(OCCCCN4CCOCC4)c(OC)cc23)c(Cl)cc1Cl	c1ccc(N=c2cc[nH]c3cc(OCCCCN4CCOCC4)ccc23)cc1||c1ccc(N=c2cc[nH]c3ccccc23)cc1
C=Cc1ccc2c(=Nc3cc(OC)c(Cl)cc3Cl)c(C#N)c[nH]c2c1	COc1cc(N=c2c(C#N)c[nH]c3cc(OCCCN4CCC(O)CC4)c(OC)cc23)c(Cl)cc1Cl	c1ccc(N=c2cc[nH]c3cc(OCCCN4CCCCC4)ccc23)cc1||c1ccc(N=c2cc[nH]c3ccccc23)cc1
C=Cc1ccc2c(=Nc3cc(OC)c(Cl)cc3Cl)c(C#N)c[nH]c2c1	COc1cc(N=c2c(C#N)c[nH]c3cc(OCCCN4CCN(C)CC4)c(OC)cc23)c(Cl)cc1Cl	c1ccc(N=c2cc[nH]c3cc(OCCCN4CCNCC4)ccc23)cc1||c1ccc(N=c2cc[nH]c3ccccc23)cc1
C=Cc1ccc2c(=Nc3cc(OC)c(Cl)cc3Cl)c(C#N)c[nH]c2c1	COc1cc(N=c2c(C#N)c[nH]c3cc(OCCCN4CCOCC4)c(OC)cc23)c(Cl)cc1C	c1ccc(N=c2cc[nH]c3cc(OCCCN4CCOCC4)ccc23)cc1||c1ccc(N=c2cc[nH]c3ccccc23)cc1
C=Cc1ccc2c(=Nc3cc(OC)c(Cl)cc3Cl)c(C#N)c[nH]c2c1	COc1cc(N=c2c(C#N)c[nH]c3cc(OCCCN4CCOCC4)c(OC)cc23)c(C)cc1Cl	c1ccc(N=c2cc[nH]c3cc(OCCCN4CCOCC4)ccc23)cc1||c1ccc(N=c2cc[nH]c3ccccc23)cc1
C=Cc1ccc2c(=Nc3cc(OC)c(Cl)cc3Cl)c(C#N)c[nH]c2c1	COc1cc(N=c2c(C#N)c[nH]c3cc(OCCCN(C)CCN(C)C)c(OC)cc23)c(Cl)cc1Cl	c1ccc(N=c2cc[nH]c3ccccc23)cc1||c1ccc(N=c2cc[nH]c3ccccc23)cc1
C=Cc1ccc2c(=Nc3cc(OC)c(Cl)cc3Cl)c(C#N)c[nH]c2c1	COc1cc(N=c2c(C#N)c[nH]c3cc(-c4cncc(CN5CCOCC5)c4)ccc23)c(Cl)cc1Cl	c1ccc(N=c2cc[nH]c3cc(-c4cncc(CN5CCOCC5)c4)ccc23)cc1||c1ccc(N=c2cc[nH]c3ccccc23)cc1
C=Cc1ccc2c(=Nc3cc(OC)c(Cl)cc3Cl)c(C#N)c[nH]c2c1	COc1cc(N=c2c(C#N)c[nH]c3cc(-c4ccc(CN5CCC(O)CC5)s4)ccc23)c(Cl)cc1Cl	c1ccc(N=c2cc[nH]c3cc(-c4ccc(CN5CCCCC5)s4)ccc23)cc1||c1ccc(N=c2cc[nH]c3ccccc23)cc1
C=Cc1ccc2c(=Nc3cc(OC)c(Cl)cc3Cl)c(C#N)c[nH]c2c1	COc1cc(N=c2c(C#N)c[nH]c3cc(-c4csc(CN5CCC(O)CC5)c4)ccc23)c(Cl)cc1Cl	c1ccc(N=c2cc[nH]c3cc(-c4csc(CN5CCCCC5)c4)ccc23)cc1||c1ccc(N=c2cc[nH]c3ccccc23)cc1
C=Cc1ccc2c(=Nc3cc(OC)c(Cl)cc3Cl)c(C#N)c[nH]c2c1	COc1cc(N=c2c(C#N)c[nH]c3cc(-c4ccc(CN5CCCCC5)s4)ccc23)c(Cl)cc1Cl	c1ccc(N=c2cc[nH]c3cc(-c4ccc(CN5CCCCC5)s4)ccc23)cc1||c1ccc(N=c2cc[nH]c3ccccc23)cc1
C=Cc1ccc2c(=Nc3cc(OC)c(Cl)cc3Cl)c(C#N)c[nH]c2c1	COc1cc(N=c2c(C#N)c[nH]c3cc(-c4coc(CN5CCN(C)CC5)c4)ccc23)c(Cl)cc1Cl	c1ccc(N=c2cc[nH]c3cc(-c4coc(CN5CCNCC5)c4)ccc23)cc1||c1ccc(N=c2cc[nH]c3ccccc23)cc1
C=Cc1ccc2c(=Nc3cc(OC)c(Cl)cc3Cl)c(C#N)c[nH]c2c1	COc1cc(N=c2c(C#N)c[nH]c3cc(-c4ccc(CN5CCN(C)CC5)o4)ccc23)c(Cl)cc1Cl	c1ccc(N=c2cc[nH]c3cc(-c4ccc(CN5CCNCC5)o4)ccc23)cc1||c1ccc(N=c2cc[nH]c3ccccc23)cc1
C=Cc1ccc2c(=Nc3cc(OC)c(Cl)cc3Cl)c(C#N)c[nH]c2c1	COc1cc(N=c2c(C#N)c[nH]c3cc(-c4csc(CN5CCN(C)CC5)c4)ccc23)c(Cl)cc1Cl	c1ccc(N=c2cc[nH]c3cc(-c4csc(CN5CCNCC5)c4)ccc23)cc1||c1ccc(N=c2cc[nH]c3ccccc23)cc1
C=Cc1ccc2c(=Nc3cc(OC)c(Cl)cc3Cl)c(C#N)c[nH]c2c1	COc1cc(N=c2c(C#N)c[nH]c3cc(-c4ccc(CN5CCN(C)CC5)s4)ccc23)c(Cl)cc1Cl	c1ccc(N=c2cc[nH]c3cc(-c4ccc(CN5CCNCC5)s4)ccc23)cc1||c1ccc(N=c2cc[nH]c3ccccc23)cc1
C=Cc1ccc2c(=Nc3cc(OC)c(Cl)cc3Cl)c(C#N)c[nH]c2c1	COc1cc(N=c2c(C#N)c[nH]c3cc(C#CCCN4CCN(C)CC4)c(OC)cc23)c(Cl)cc1Cl	C(#Cc1ccc2c(=Nc3ccccc3)cc[nH]c2c1)CCN1CCNCC1||c1ccc(N=c2cc[nH]c3ccccc23)cc1
C=Cc1ccc2c(=Nc3cc(OC)c(Cl)cc3Cl)c(C#N)c[nH]c2c1	COc1cc(N=c2c(C#N)c[nH]c3cc(OCCCC4CCN(C)CC4)c(OC)cc23)c(Cl)cc1Cl	c1ccc(N=c2cc[nH]c3cc(OCCCC4CCNCC4)ccc23)cc1||c1ccc(N=c2cc[nH]c3ccccc23)cc1
C=Cc1ccc2c(=Nc3cc(OC)c(Cl)cc3Cl)c(C#N)c[nH]c2c1	COc1cc(N=c2c(C#N)c[nH]c3cc(OCCCCCN4CCOCC4)c(OC)cc23)c(Cl)cc1Cl	c1ccc(N=c2cc[nH]c3cc(OCCCCCN4CCOCC4)ccc23)cc1||c1ccc(N=c2cc[nH]c3ccccc23)cc1
C=Cc1ccc2c(=Nc3cc(OC)c(Cl)cc3Cl)c(C#N)c[nH]c2c1	COc1cc(N=c2c(C#N)c[nH]c3cc(OCCCN4CCCN(C)CC4)c(OC)cc23)c(Cl)cc1Cl	c1ccc(N=c2cc[nH]c3cc(OCCCN4CCCNCC4)ccc23)cc1||c1ccc(N=c2cc[nH]c3ccccc23)cc1
C=Cc1ccc2c(=Nc3cc(OC)c(Cl)cc3Cl)c(C#N)c[nH]c2c1	CCN1CCN(CCCOc2cc3[nH]cc(C#N)c(=Nc4cc(OC)c(Cl)cc4Cl)c3cc2OC)CC1	c1ccc(N=c2cc[nH]c3cc(OCCCN4CCNCC4)ccc23)cc1||c1ccc(N=c2cc[nH]c3ccccc23)cc1
C=Cc1ccc2c(=Nc3cc(OC)c(Cl)cc3Cl)c(C#N)c[nH]c2c1	COc1cc(N=c2c(C#N)c[nH]c3cc(OCCCNCCN4CCOCC4)c(OC)cc23)c(Cl)cc1Cl	c1ccc(N=c2cc[nH]c3cc(OCCCNCCN4CCOCC4)ccc23)cc1||c1ccc(N=c2cc[nH]c3ccccc23)cc1
C=Cc1ccc2c(=Nc3cc(OC)c(Cl)cc3Cl)c(C#N)c[nH]c2c1	COc1cc(N=c2c(C#N)c[nH]c3cc(OCCCN4CCN(CCO)CC4)c(OC)cc23)c(Cl)cc1Cl	c1ccc(N=c2cc[nH]c3cc(OCCCN4CCNCC4)ccc23)cc1||c1ccc(N=c2cc[nH]c3ccccc23)cc1
C=Cc1ccc2c(=Nc3cc(OC)c(Cl)cc3Cl)c(C#N)c[nH]c2c1	COc1cc(N=c2c(C#N)c[nH]c3cc(OCCCN4CCOCC4)c(OC)cc23)c(C)cc1C	c1ccc(N=c2cc[nH]c3cc(OCCCN4CCOCC4)ccc23)cc1||c1ccc(N=c2cc[nH]c3ccccc23)cc1
C=Cc1ccc2c(=Nc3cc(OC)c(Cl)cc3Cl)c(C#N)c[nH]c2c1	COc1cc(N=c2c(C#N)c[nH]c3cc(C#Cc4ncccc4CN(C)C)c(OC)cc23)c(Cl)cc1Cl	C(#Cc1ccccn1)c1ccc2c(=Nc3ccccc3)cc[nH]c2c1||c1ccc(N=c2cc[nH]c3ccccc23)cc1
C=Cc1ccc2c(=Nc3cc(OC)c(Cl)cc3Cl)c(C#N)c[nH]c2c1	COc1cc(N=c2c(C#N)c[nH]c3cc(-c4ccccc4CN4CCOCC4)ccc23)c(Cl)cc1Cl	c1ccc(N=c2cc[nH]c3cc(-c4ccccc4CN4CCOCC4)ccc23)cc1||c1ccc(N=c2cc[nH]c3ccccc23)cc1
C=Cc1ccc2c(=Nc3cc(OC)c(Cl)cc3Cl)c(C#N)c[nH]c2c1	COc1cc(N=c2c(C#N)c[nH]c3cc(-c4ccc(CN5CCOCC5)cc4)ccc23)c(Cl)cc1Cl	c1ccc(N=c2cc[nH]c3cc(-c4ccc(CN5CCOCC5)cc4)ccc23)cc1||c1ccc(N=c2cc[nH]c3ccccc23)cc1
C=Cc1ccc2c(=Nc3cc(OC)c(Cl)cc3Cl)c(C#N)c[nH]c2c1	COc1cc(N=c2c(C#N)c[nH]c3cc4cc(OC)c(OCCN5CCOCC5)cc4cc23)c(Cl)cc1Cl	c1ccc(N=c2cc[nH]c3cc4ccc(OCCN5CCOCC5)cc4cc23)cc1||c1ccc(N=c2cc[nH]c3ccccc23)cc1
C=Cc1ccc2c(=Nc3cc(OC)c(Cl)cc3Cl)c(C#N)c[nH]c2c1	COc1cc(N=c2c(C#N)c[nH]c3cc4cc(OCCN5CCOCC5)c(OC)cc4cc23)c(Cl)cc1Cl	c1ccc(N=c2cc[nH]c3cc4cc(OCCN5CCOCC5)ccc4cc23)cc1||c1ccc(N=c2cc[nH]c3ccccc23)cc1
C=Cc1ccc2c(=Nc3cc(OC)c(Cl)cc3Cl)c(C#N)c[nH]c2c1	COc1cc(N=c2c(C#N)c[nH]c3ccc(-c4ccc(CN5CCN(C)CC5)cn4)cc23)c(Cl)cc1Cl	c1ccc(N=c2cc[nH]c3ccc(-c4ccc(CN5CCNCC5)cn4)cc23)cc1||c1ccc(N=c2cc[nH]c3ccccc23)cc1
C=Cc1ccc2c(=Nc3cc(OC)c(Cl)cc3Cl)c(C#N)c[nH]c2c1	COc1cc(N=c2c(C#N)c[nH]c3cc4cc(OCCN5CCOCC5)c(OC)cc4cc23)c(Cl)cc1F	c1ccc(N=c2cc[nH]c3cc4cc(OCCN5CCOCC5)ccc4cc23)cc1||c1ccc(N=c2cc[nH]c3ccccc23)cc1
C=Cc1ccc2c(=Nc3cc(OC)c(Cl)cc3Cl)c(C#N)c[nH]c2c1	COc1cc(N=c2c(C#N)c[nH]c3cc(-c4coc(CN5CCN(C)CC5)c4)c(OC)cc23)c(Cl)cc1Cl	c1ccc(N=c2cc[nH]c3cc(-c4coc(CN5CCNCC5)c4)ccc23)cc1||c1ccc(N=c2cc[nH]c3ccccc23)cc1
C=Cc1ccc2c(=Nc3cc(OC)c(Cl)cc3Cl)c(C#N)c[nH]c2c1	CCOc1cc2c(=Nc3cc(OC)c(Cl)cc3Cl)c(C#N)c[nH]c2cc1C#CCCN1CCN(C)CC1	C(#Cc1ccc2c(=Nc3ccccc3)cc[nH]c2c1)CCN1CCNCC1||c1ccc(N=c2cc[nH]c3ccccc23)cc1
C=Cc1ccc2c(=Nc3cc(OC)c(Cl)cc3Cl)c(C#N)c[nH]c2c1	COc1cc(N=c2c(C#N)c[nH]c3cc(OCCCN4C[C@@H](C)N(C)[C@@H](C)C4)c(OC)cc23)c(Cl)cc1Cl	c1ccc(N=c2cc[nH]c3cc(OCCCN4CCNCC4)ccc23)cc1||c1ccc(N=c2cc[nH]c3ccccc23)cc1
C=Cc1ccc2c(=Nc3cc(OC)c(Cl)cc3Cl)c(C#N)c[nH]c2c1	CCCN1CCN(CCCOc2cc3[nH]cc(C#N)c(=Nc4cc(OC)c(Cl)cc4Cl)c3cc2OC)CC1	c1ccc(N=c2cc[nH]c3cc(OCCCN4CCNCC4)ccc23)cc1||c1ccc(N=c2cc[nH]c3ccccc23)cc1
C=Cc1ccc2c(=Nc3cc(OC)c(Cl)cc3Cl)c(C#N)c[nH]c2c1	COc1cc2c(=Nc3cc(OC)c(OC)c(OC)c3)c(C#N)c[nH]c2cc1OCCCN1CCN(C)CC1	c1ccc(N=c2cc[nH]c3cc(OCCCN4CCNCC4)ccc23)cc1||c1ccc(N=c2cc[nH]c3ccccc23)cc1
C=Cc1ccc2c(=Nc3cc(OC)c(Cl)cc3Cl)c(C#N)c[nH]c2c1	COc1cc(N=c2c(C#N)c[nH]c3cc(-c4ccc(CN5CCN(C)CC5)cc4)ccc23)c(Cl)cc1Cl	c1ccc(N=c2cc[nH]c3cc(-c4ccc(CN5CCNCC5)cc4)ccc23)cc1||c1ccc(N=c2cc[nH]c3ccccc23)cc1
C=Cc1ccc2c(=Nc3cc(OC)c(Cl)cc3Cl)c(C#N)c[nH]c2c1	COc1cc(N=c2c(C#N)c[nH]c3cc4cc(OC)c(OCCN5CCC(O)CC5)cc4cc23)c(Cl)cc1Cl	c1ccc(N=c2cc[nH]c3cc4ccc(OCCN5CCCCC5)cc4cc23)cc1||c1ccc(N=c2cc[nH]c3ccccc23)cc1
C=Cc1ccc2c(=Nc3cc(OC)c(Cl)cc3Cl)c(C#N)c[nH]c2c1	COc1cc(N=c2c(C#N)c[nH]c3cc4cc(OCCN5CCC(O)CC5)c(OC)cc4cc23)c(Cl)cc1Cl	c1ccc(N=c2cc[nH]c3cc4cc(OCCN5CCCCC5)ccc4cc23)cc1||c1ccc(N=c2cc[nH]c3ccccc23)cc1
C=Cc1ccc2c(=Nc3cc(OC)c(Cl)cc3Cl)c(C#N)c[nH]c2c1	COc1cc(N=c2c(C#N)c[nH]c3cc4cc(OC)c(OCCN5CCN(C)CC5)cc4cc23)c(Cl)cc1Cl	c1ccc(N=c2cc[nH]c3cc4ccc(OCCN5CCNCC5)cc4cc23)cc1||c1ccc(N=c2cc[nH]c3ccccc23)cc1
C=Cc1ccc2c(=Nc3cc(OC)c(Cl)cc3Cl)c(C#N)c[nH]c2c1	COc1cc(N=c2c(C#N)c[nH]c3cc4cc(OCCN5CCN(C)CC5)c(OC)cc4cc23)c(Cl)cc1Cl	c1ccc(N=c2cc[nH]c3cc4cc(OCCN5CCNCC5)ccc4cc23)cc1||c1ccc(N=c2cc[nH]c3ccccc23)cc1
C=Cc1ccc2c(=Nc3cc(OC)c(Cl)cc3Cl)c(C#N)c[nH]c2c1	COc1cc(N=c2c(C#N)c[nH]c3cc4cc(OC)c(OCCN5CCOCC5)cc4cc23)c(Cl)cc1C	c1ccc(N=c2cc[nH]c3cc4ccc(OCCN5CCOCC5)cc4cc23)cc1||c1ccc(N=c2cc[nH]c3ccccc23)cc1
C=Cc1ccc2c(=Nc3cc(OC)c(Cl)cc3Cl)c(C#N)c[nH]c2c1	COc1cc(N=c2c(C#N)c[nH]c3cc4cc(OCCN5CCOCC5)c(OC)cc4cc23)c(Cl)cc1C	c1ccc(N=c2cc[nH]c3cc4cc(OCCN5CCOCC5)ccc4cc23)cc1||c1ccc(N=c2cc[nH]c3ccccc23)cc1
C=Cc1ccc2c(=Nc3cc(OC)c(Cl)cc3Cl)c(C#N)c[nH]c2c1	COc1cc(N=c2c(C#N)c[nH]c3cc4cc(OC)c(OCCN5CCOCC5)cc4cc23)c(C)cc1Cl	c1ccc(N=c2cc[nH]c3cc4ccc(OCCN5CCOCC5)cc4cc23)cc1||c1ccc(N=c2cc[nH]c3ccccc23)cc1
C=Cc1ccc2c(=Nc3cc(OC)c(Cl)cc3Cl)c(C#N)c[nH]c2c1	COc1cc(N=c2c(C#N)c[nH]c3cc4cc(OCCN5CCOCC5)c(OC)cc4cc23)c(C)cc1Cl	c1ccc(N=c2cc[nH]c3cc4cc(OCCN5CCOCC5)ccc4cc23)cc1||c1ccc(N=c2cc[nH]c3ccccc23)cc1
C=Cc1ccc2c(=Nc3cc(OC)c(Cl)cc3Cl)c(C#N)c[nH]c2c1	CCN1CCN(Cc2ccc(-c3ccc4c(=Nc5cc(OC)c(Cl)cc5Cl)c(C#N)c[nH]c4c3)cc2)CC1	c1ccc(N=c2cc[nH]c3cc(-c4ccc(CN5CCNCC5)cc4)ccc23)cc1||c1ccc(N=c2cc[nH]c3ccccc23)cc1
C=Cc1ccc2c(=Nc3cc(OC)c(Cl)cc3Cl)c(C#N)c[nH]c2c1	COc1cc(N=c2c(C#N)c[nH]c3cc(-c4ccc(CN5CCN(CCO)CC5)cc4)ccc23)c(Cl)cc1Cl	c1ccc(N=c2cc[nH]c3cc(-c4ccc(CN5CCNCC5)cc4)ccc23)cc1||c1ccc(N=c2cc[nH]c3ccccc23)cc1
C=Cc1ccc2c(=Nc3cc(OC)c(Cl)cc3Cl)c(C#N)c[nH]c2c1	COc1cc(N=c2c(C#N)c[nH]c3cc4cc(OCCN5CCC(O)CC5)c(OC)cc4cc23)c(Cl)cc1C	c1ccc(N=c2cc[nH]c3cc4cc(OCCN5CCCCC5)ccc4cc23)cc1||c1ccc(N=c2cc[nH]c3ccccc23)cc1
C=Cc1ccc2c(=Nc3cc(OC)c(Cl)cc3Cl)c(C#N)c[nH]c2c1	COc1cc(N=c2c(C#N)c[nH]c3cc4cc(OC)c(OCCN5CCN(C)CC5)cc4cc23)c(C)cc1Cl	c1ccc(N=c2cc[nH]c3cc4ccc(OCCN5CCNCC5)cc4cc23)cc1||c1ccc(N=c2cc[nH]c3ccccc23)cc1
C=Cc1ccc2c(=Nc3cc(OC)c(Cl)cc3Cl)c(C#N)c[nH]c2c1	COc1cc(N=c2c(C#N)c[nH]c3cc4cc(OCCN5CCN(C)CC5)c(OC)cc4cc23)c(C)cc1Cl	c1ccc(N=c2cc[nH]c3cc4cc(OCCN5CCNCC5)ccc4cc23)cc1||c1ccc(N=c2cc[nH]c3ccccc23)cc1
C=Cc1ccc2c(=Nc3cc(OC)c(Cl)cc3Cl)c(C#N)c[nH]c2c1	COc1cc(N=c2c(C#N)c[nH]c3cc(/C=C/c4ccc(-c5ccccc5)cc4)ccc23)c(Cl)cc1Cl	C(=Cc1ccc2c(=Nc3ccccc3)cc[nH]c2c1)c1ccc(-c2ccccc2)cc1||c1ccc(N=c2cc[nH]c3ccccc23)cc1
C=Cc1ccc2c(=Nc3cc(OC)c(Cl)cc3Cl)c(C#N)c[nH]c2c1	CCN1CCN(CCc2ccc(-c3ccc4c(=Nc5cc(OC)c(Cl)cc5Cl)c(C#N)c[nH]c4c3)cc2)CC1	c1ccc(N=c2cc[nH]c3cc(-c4ccc(CCN5CCNCC5)cc4)ccc23)cc1||c1ccc(N=c2cc[nH]c3ccccc23)cc1
C=Cc1ccc2c(=Nc3cc(OC)c(Cl)cc3Cl)c(C#N)c[nH]c2c1	CCN1CCN(Cc2ccc(-c3cc4[nH]cc(C#N)c(=Nc5cc(OC)c(Cl)cc5Cl)c4cc3OC)cc2)CC1	c1ccc(N=c2cc[nH]c3cc(-c4ccc(CN5CCNCC5)cc4)ccc23)cc1||c1ccc(N=c2cc[nH]c3ccccc23)cc1
C=Cc1ccc2c(=Nc3cc(OC)c(Cl)cc3Cl)c(C#N)c[nH]c2c1	COc1cc(N=c2c(C#N)c[nH]c3cc(-c4coc(CN5CCN(c6ccccc6)CC5)c4)c(OC)cc23)c(Cl)cc1Cl	c1ccc(N=c2cc[nH]c3cc(-c4coc(CN5CCN(c6ccccc6)CC5)c4)ccc23)cc1||c1ccc(N=c2cc[nH]c3ccccc23)cc1
C=Cc1ccc2c(=Nc3cc(OC)c(Cl)cc3Cl)c(C#N)c[nH]c2c1	COc1cc(N=c2c(C#N)c[nH]c3cc(/C=C/CCCCCCCCCN4CCOCC4)c(OC)cc23)c(Cl)cc1Cl	C(=Cc1ccc2c(=Nc3ccccc3)cc[nH]c2c1)CCCCCCCCCN1CCOCC1||c1ccc(N=c2cc[nH]c3ccccc23)cc1
COc1cc(N=c2c(C#N)c[nH]c3cc(OC)c(OC)cc23)c(Br)cc1Cl	COc1cc(N=c2c(C#N)c[nH]c3cc(OC)c(OC)cc23)c(F)cc1Cl	c1ccc(N=c2cc[nH]c3ccccc23)cc1||c1ccc(N=c2cc[nH]c3ccccc23)cc1
COc1cc(N=c2c(C#N)c[nH]c3cc(OC)c(OC)cc23)c(Br)cc1Cl	CCOc1cc(N=c2c(C#N)c[nH]c3cc(OC)c(OC)cc23)c(Cl)cc1Cl	c1ccc(N=c2cc[nH]c3ccccc23)cc1||c1ccc(N=c2cc[nH]c3ccccc23)cc1
COc1cc(N=c2c(C#N)c[nH]c3cc(OC)c(OC)cc23)c(Br)cc1Cl	COc1cc(N=c2c(C#N)c[nH]c3cc(OC)c(OC)cc23)c(C)cc1Cl	c1ccc(N=c2cc[nH]c3ccccc23)cc1||c1ccc(N=c2cc[nH]c3ccccc23)cc1
COc1cc(N=c2c(C#N)c[nH]c3cc(OC)c(OC)cc23)c(Br)cc1Cl	COc1cc(N=c2c(C#N)c[nH]c3cc(OC)c(OC)cc23)cc(OC)c1	c1ccc(N=c2cc[nH]c3ccccc23)cc1||c1ccc(N=c2cc[nH]c3ccccc23)cc1
COc1cc(N=c2c(C#N)c[nH]c3cc(OC)c(OC)cc23)c(Br)cc1Cl	COc1ccc(N=c2c(C#N)c[nH]c3cc(OC)c(OC)cc23)cc1OC	c1ccc(N=c2cc[nH]c3ccccc23)cc1||c1ccc(N=c2cc[nH]c3ccccc23)cc1
COc1cc(N=c2c(C#N)c[nH]c3cc(OC)c(OC)cc23)c(Br)cc1Cl	COc1cc2[nH]cc(C#N)c(=Nc3cc(OC)c(OC)c(OC)c3Br)c2cc1OC	c1ccc(N=c2cc[nH]c3ccccc23)cc1||c1ccc(N=c2cc[nH]c3ccccc23)cc1
COc1cc(N=c2c(C#N)c[nH]c3cc(OC)c(OC)cc23)c(Br)cc1Cl	COc1cc2[nH]cc(C#N)c(=Nc3cc(OC)c(OC)c(OC)c3)c2cc1OC	c1ccc(N=c2cc[nH]c3ccccc23)cc1||c1ccc(N=c2cc[nH]c3ccccc23)cc1
COc1cc(N=c2c(C#N)c[nH]c3cc(OC)c(OC)cc23)c(Br)cc1Cl	COc1cc2[nH]cc(C#N)c(=Nc3cc(OC)c(OC)c(OC)c3C)c2cc1OC	c1ccc(N=c2cc[nH]c3ccccc23)cc1||c1ccc(N=c2cc[nH]c3ccccc23)cc1
COc1cc(N=c2c(C#N)c[nH]c3cc(OC)c(OC)cc23)c(Br)cc1Cl	CCOc1c(OC)cc(N=c2c(C#N)c[nH]c3cc(OC)c(OC)cc23)cc1OC	c1ccc(N=c2cc[nH]c3ccccc23)cc1||c1ccc(N=c2cc[nH]c3ccccc23)cc1
COc1cc(N=c2c(C#N)c[nH]c3cc(OC)c(OC)cc23)c(Br)cc1Cl	COc1cc(N=c2c(C#N)c[nH]c3cc(/C=C/c4cnccn4)ccc23)c(Cl)cc1Cl	C(=Cc1cnccn1)c1ccc2c(=Nc3ccccc3)cc[nH]c2c1||c1ccc(N=c2cc[nH]c3ccccc23)cc1
COc1cc(N=c2c(C#N)c[nH]c3cc(OC)c(OC)cc23)c(Br)cc1Cl	COc1cc2[nH]cc(C#N)c(=Nc3cc(OC)c(OC(C)C)c(OC)c3)c2cc1OC	c1ccc(N=c2cc[nH]c3ccccc23)cc1||c1ccc(N=c2cc[nH]c3ccccc23)cc1
COc1cc(N=c2c(C#N)c[nH]c3cc(OC)c(OC)cc23)c(Br)cc1Cl	COc1cc(N=c2c(C#N)c[nH]c3ccc(C#Cc4cccnc4)cc23)c(Cl)cc1Cl	C(#Cc1ccc2[nH]ccc(=Nc3ccccc3)c2c1)c1cccnc1||c1ccc(N=c2cc[nH]c3ccccc23)cc1
COc1cc(N=c2c(C#N)c[nH]c3cc(OC)c(OC)cc23)c(Br)cc1Cl	COc1cc(N=c2c(C#N)c[nH]c3cc(C#Cc4cccnc4)ccc23)c(Cl)cc1Cl	C(#Cc1ccc2c(=Nc3ccccc3)cc[nH]c2c1)c1cccnc1||c1ccc(N=c2cc[nH]c3ccccc23)cc1
COc1cc(N=c2c(C#N)c[nH]c3cc(OC)c(OC)cc23)c(Br)cc1Cl	COc1cc(N=c2c(C#N)c[nH]c3cc(C#Cc4ccccn4)ccc23)c(Cl)cc1Cl	C(#Cc1ccccn1)c1ccc2c(=Nc3ccccc3)cc[nH]c2c1||c1ccc(N=c2cc[nH]c3ccccc23)cc1
COc1cc(N=c2c(C#N)c[nH]c3cc(OC)c(OC)cc23)c(Br)cc1Cl	COc1cc(N=c2c(C#N)c[nH]c3cc(C#Cc4ccncc4)ccc23)c(Cl)cc1Cl	C(#Cc1ccc2c(=Nc3ccccc3)cc[nH]c2c1)c1ccncc1||c1ccc(N=c2cc[nH]c3ccccc23)cc1
COc1cc(N=c2c(C#N)c[nH]c3cc(OC)c(OC)cc23)c(Br)cc1Cl	COc1cc(N=c2c(C#N)c[nH]c3ccc(/C=C/c4ccncc4)cc23)c(Cl)cc1Cl	C(=Cc1ccc2[nH]ccc(=Nc3ccccc3)c2c1)c1ccncc1||c1ccc(N=c2cc[nH]c3ccccc23)cc1
COc1cc(N=c2c(C#N)c[nH]c3cc(OC)c(OC)cc23)c(Br)cc1Cl	COc1cc(N=c2c(C#N)c[nH]c3cc(CCc4ccncc4)ccc23)c(Cl)cc1Cl	c1ccc(N=c2cc[nH]c3cc(CCc4ccncc4)ccc23)cc1||c1ccc(N=c2cc[nH]c3ccccc23)cc1
COc1cc(N=c2c(C#N)c[nH]c3cc(OC)c(OC)cc23)c(Br)cc1Cl	COc1cc(N=c2c(C#N)c[nH]c3cc4cc(OC)c(OC)cc4cc23)c(C)cc1Cl	c1ccc(N=c2cc[nH]c3cc4ccccc4cc23)cc1||c1ccc(N=c2cc[nH]c3ccccc23)cc1
COc1cc(N=c2c(C#N)c[nH]c3cc(OC)c(OC)cc23)c(Br)cc1Cl	COc1cc(N=c2c(C#N)c[nH]c3cc(/C=C/CCN(C)C)c(OC)cc23)c(Cl)cc1Cl	c1ccc(N=c2cc[nH]c3ccccc23)cc1||c1ccc(N=c2cc[nH]c3ccccc23)cc1
COc1cc(N=c2c(C#N)c[nH]c3cc(OC)c(OC)cc23)c(Br)cc1Cl	COc1cc(N=c2c(C#N)c[nH]c3cc(OC4CCN(C)CC4)c(OC)cc23)c(Cl)cc1Cl	c1ccc(N=c2cc[nH]c3cc(OC4CCNCC4)ccc23)cc1||c1ccc(N=c2cc[nH]c3ccccc23)cc1
COc1cc(N=c2c(C#N)c[nH]c3cc(OC)c(OC)cc23)c(Br)cc1Cl	COc1cc2[nH]cc(C#N)c(=Nc3ccc(Cl)cc3Cl)c2cc1OCCCN1CCOCC1	c1ccc(N=c2cc[nH]c3ccc(OCCCN4CCOCC4)cc23)cc1||c1ccc(N=c2cc[nH]c3ccccc23)cc1
COc1cc(N=c2c(C#N)c[nH]c3cc(OC)c(OC)cc23)c(Br)cc1Cl	CCCCOc1cc2[nH]cc(C#N)c(=Nc3ccc(Cl)cc3Cl)c2cc1OCCCC	c1ccc(N=c2cc[nH]c3ccccc23)cc1||c1ccc(N=c2cc[nH]c3ccccc23)cc1
COc1cc(N=c2c(C#N)c[nH]c3cc(OC)c(OC)cc23)c(Br)cc1Cl	COc1cc(N=c2c(C#N)c[nH]c3cc(C#Cc4ccccc4)ccc23)c(Cl)cc1Cl	C(#Cc1ccc2c(=Nc3ccccc3)cc[nH]c2c1)c1ccccc1||c1ccc(N=c2cc[nH]c3ccccc23)cc1
COc1cc(N=c2c(C#N)c[nH]c3cc(OC)c(OC)cc23)c(Br)cc1Cl	COc1cc(N=c2c(C#N)c[nH]c3cc(/C=C/c4ccccc4)ccc23)c(Cl)cc1Cl	C(=Cc1ccc2c(=Nc3ccccc3)cc[nH]c2c1)c1ccccc1||c1ccc(N=c2cc[nH]c3ccccc23)cc1
COc1cc(N=c2c(C#N)c[nH]c3cc(OC)c(OC)cc23)c(Br)cc1Cl	CCOc1cc(N=c2c(C#N)c[nH]c3cc(/C=C/c4ccncc4)ccc23)c(Cl)cc1Cl	C(=Cc1ccc2c(=Nc3ccccc3)cc[nH]c2c1)c1ccncc1||c1ccc(N=c2cc[nH]c3ccccc23)cc1
COc1cc(N=c2c(C#N)c[nH]c3cc(OC)c(OC)cc23)c(Br)cc1Cl	COc1cc(N=c2c(C#N)c[nH]c3cc(-c4ccc(CN(C)C)cn4)ccc23)c(Cl)cc1Cl	c1ccc(N=c2cc[nH]c3cc(-c4ccccn4)ccc23)cc1||c1ccc(N=c2cc[nH]c3ccccc23)cc1
COc1cc(N=c2c(C#N)c[nH]c3cc(OC)c(OC)cc23)c(Br)cc1Cl	COc1cc(N=c2c(C#N)c[nH]c3cc(/C=C/CCN4CCOCC4)ccc23)c(Cl)cc1Cl	C(=Cc1ccc2c(=Nc3ccccc3)cc[nH]c2c1)CCN1CCOCC1||c1ccc(N=c2cc[nH]c3ccccc23)cc1
COc1cc(N=c2c(C#N)c[nH]c3cc(OC)c(OC)cc23)c(Br)cc1Cl	COc1cc(N=c2c(C#N)c[nH]c3ccc(/C=C/CCN4CCOCC4)cc23)c(Cl)cc1Cl	C(=Cc1ccc2[nH]ccc(=Nc3ccccc3)c2c1)CCN1CCOCC1||c1ccc(N=c2cc[nH]c3ccccc23)cc1
COc1cc(N=c2c(C#N)c[nH]c3cc(OC)c(OC)cc23)c(Br)cc1Cl	COc1cc(N=c2c(C#N)c[nH]c3cc(/C=C/CN4CCOCC4)c(OC)cc23)c(Cl)cc1Cl	C(=Cc1ccc2c(=Nc3ccccc3)cc[nH]c2c1)CN1CCOCC1||c1ccc(N=c2cc[nH]c3ccccc23)cc1
COc1cc(N=c2c(C#N)c[nH]c3cc(OC)c(OC)cc23)c(Br)cc1Cl	COc1cc(N=c2c(C#N)c[nH]c3cc(OCC4CCCCN4C)c(OC)cc23)c(Cl)cc1Cl	c1ccc(N=c2cc[nH]c3cc(OCC4CCCCN4)ccc23)cc1||c1ccc(N=c2cc[nH]c3ccccc23)cc1
COc1cc(N=c2c(C#N)c[nH]c3cc(OC)c(OC)cc23)c(Br)cc1Cl	COc1cc(N=c2c(C#N)c[nH]c3cc(C#Cc4ccccc4)c(OC)cc23)c(Cl)cc1Cl	C(#Cc1ccc2c(=Nc3ccccc3)cc[nH]c2c1)c1ccccc1||c1ccc(N=c2cc[nH]c3ccccc23)cc1
COc1cc(N=c2c(C#N)c[nH]c3cc(OC)c(OC)cc23)c(Br)cc1Cl	COc1cc(N=c2c(C#N)c[nH]c3cc(/C=C/c4ccccc4)c(OC)cc23)c(Cl)cc1Cl	C(=Cc1ccc2c(=Nc3ccccc3)cc[nH]c2c1)c1ccccc1||c1ccc(N=c2cc[nH]c3ccccc23)cc1
COc1cc(N=c2c(C#N)c[nH]c3cc(OC)c(OC)cc23)c(Br)cc1Cl	COc1cc(N=c2c(C#N)c[nH]c3cc(-c4ccsc4CN4CCOCC4)ccc23)c(Cl)cc1Cl	c1ccc(N=c2cc[nH]c3cc(-c4ccsc4CN4CCOCC4)ccc23)cc1||c1ccc(N=c2cc[nH]c3ccccc23)cc1
COc1cc(N=c2c(C#N)c[nH]c3cc(OC)c(OC)cc23)c(Br)cc1Cl	COc1cc(N=c2c(C#N)c[nH]c3cc(-c4cscc4CN4CCOCC4)ccc23)c(Cl)cc1Cl	c1ccc(N=c2cc[nH]c3cc(-c4cscc4CN4CCOCC4)ccc23)cc1||c1ccc(N=c2cc[nH]c3ccccc23)cc1
COc1cc(N=c2c(C#N)c[nH]c3cc(OC)c(OC)cc23)c(Br)cc1Cl	COc1cc(N=c2c(C#N)c[nH]c3ccc(C#CCCN4CCN(C)CC4)cc23)c(Cl)cc1Cl	C(#Cc1ccc2[nH]ccc(=Nc3ccccc3)c2c1)CCN1CCNCC1||c1ccc(N=c2cc[nH]c3ccccc23)cc1
COc1cc(N=c2c(C#N)c[nH]c3cc(OC)c(OC)cc23)c(Br)cc1Cl	COc1cc(N=c2c(C#N)c[nH]c3cc(/C=C/CCN4CCOCC4)c(OC)cc23)c(Cl)cc1Cl	C(=Cc1ccc2c(=Nc3ccccc3)cc[nH]c2c1)CCN1CCOCC1||c1ccc(N=c2cc[nH]c3ccccc23)cc1
COc1cc(N=c2c(C#N)c[nH]c3cc(OC)c(OC)cc23)c(Br)cc1Cl	CCOc1cc(N=c2c(C#N)c[nH]c3cc(OCC4CCN(C)CC4)c(OC)cc23)c(Cl)cc1Cl	c1ccc(N=c2cc[nH]c3cc(OCC4CCNCC4)ccc23)cc1||c1ccc(N=c2cc[nH]c3ccccc23)cc1
COc1cc(N=c2c(C#N)c[nH]c3cc(OC)c(OC)cc23)c(Br)cc1Cl	COc1cc2c(=Nc3nc4ccccc4s3)c(C#N)c[nH]c2cc1OCCCN1CCN(C)CC1	c1ccc(N=c2cc[nH]c3ccccc23)cc1||c1ccc2sc(N=c3cc[nH]c4cc(OCCCN5CCNCC5)ccc34)nc2c1
COc1cc(N=c2c(C#N)c[nH]c3cc(OC)c(OC)cc23)c(Br)cc1Cl	COc1cc2c(=Nc3nc4ccccc4[nH]3)c(C#N)c[nH]c2cc1OCCCN1CCN(C)CC1	c1ccc(N=c2cc[nH]c3ccccc23)cc1||c1ccc2[nH]c(N=c3cc[nH]c4cc(OCCCN5CCNCC5)ccc34)nc2c1
COc1cc(N=c2c(C#N)c[nH]c3cc(OC)c(OC)cc23)c(Br)cc1Cl	COc1cc2c(=Nc3ccc(C)cc3C)c(C#N)c[nH]c2cc1OCC1CCN(C)CC1	c1ccc(N=c2cc[nH]c3cc(OCC4CCNCC4)ccc23)cc1||c1ccc(N=c2cc[nH]c3ccccc23)cc1
COc1cc(N=c2c(C#N)c[nH]c3cc(OC)c(OC)cc23)c(Br)cc1Cl	COc1cc(N=c2c(C#N)c[nH]c3cc(C#Cc4cccc(CN(C)C)n4)ccc23)c(Cl)cc1Cl	C(#Cc1ccccn1)c1ccc2c(=Nc3ccccc3)cc[nH]c2c1||c1ccc(N=c2cc[nH]c3ccccc23)cc1
COc1cc(N=c2c(C#N)c[nH]c3cc(OC)c(OC)cc23)c(Br)cc1Cl	COc1cc(N=c2c(C#N)c[nH]c3cc(C#Cc4ccc(CN(C)C)s4)c(OC)cc23)c(Cl)cc1Cl	C(#Cc1cccs1)c1ccc2c(=Nc3ccccc3)cc[nH]c2c1||c1ccc(N=c2cc[nH]c3ccccc23)cc1
COc1cc(N=c2c(C#N)c[nH]c3cc(OC)c(OC)cc23)c(Br)cc1Cl	COc1cc2c(=Nc3cc(OC)c(OC)c(OC)c3)c(C#N)c[nH]c2cc1C#Cc1cccnc1	C(#Cc1ccc2c(=Nc3ccccc3)cc[nH]c2c1)c1cccnc1||c1ccc(N=c2cc[nH]c3ccccc23)cc1
COc1cc(N=c2c(C#N)c[nH]c3cc(OC)c(OC)cc23)c(Br)cc1Cl	COc1cc(N=c2c(C#N)c[nH]c3cc(-c4cncc(CN5CCOCC5)c4)ccc23)c(Cl)cc1Cl	c1ccc(N=c2cc[nH]c3cc(-c4cncc(CN5CCOCC5)c4)ccc23)cc1||c1ccc(N=c2cc[nH]c3ccccc23)cc1
COc1cc(N=c2c(C#N)c[nH]c3cc(OC)c(OC)cc23)c(Br)cc1Cl	COc1cc(N=c2c(C#N)c[nH]c3cc(-c4ccc(CN5CCOCC5)cn4)ccc23)c(Cl)cc1Cl	c1ccc(N=c2cc[nH]c3cc(-c4ccc(CN5CCOCC5)cn4)ccc23)cc1||c1ccc(N=c2cc[nH]c3ccccc23)cc1
COc1cc(N=c2c(C#N)c[nH]c3cc(OC)c(OC)cc23)c(Br)cc1Cl	COc1cc(N=c2c(C#N)c[nH]c3cc(-c4ccc(CN5CCOCC5)nc4)ccc23)c(Cl)cc1Cl	c1ccc(N=c2cc[nH]c3cc(-c4ccc(CN5CCOCC5)nc4)ccc23)cc1||c1ccc(N=c2cc[nH]c3ccccc23)cc1
COc1cc(N=c2c(C#N)c[nH]c3cc(OC)c(OC)cc23)c(Br)cc1Cl	COc1cc(N=c2c(C#N)c[nH]c3cc(-c4cccc(CN5CCOCC5)n4)ccc23)c(Cl)cc1Cl	c1ccc(N=c2cc[nH]c3cc(-c4cccc(CN5CCOCC5)n4)ccc23)cc1||c1ccc(N=c2cc[nH]c3ccccc23)cc1
COc1cc(N=c2c(C#N)c[nH]c3cc(OC)c(OC)cc23)c(Br)cc1Cl	COc1cc(N=c2c(C#N)c[nH]c3cc(-c4cc(CN5CCOCC5)ccn4)ccc23)c(Cl)cc1Cl	c1ccc(N=c2cc[nH]c3cc(-c4cc(CN5CCOCC5)ccn4)ccc23)cc1||c1ccc(N=c2cc[nH]c3ccccc23)cc1
COc1cc(N=c2c(C#N)c[nH]c3cc(OC)c(OC)cc23)c(Br)cc1Cl	COc1cc(N=c2c(C#N)c[nH]c3cc(-c4ccc(CN5CCSCC5)cn4)ccc23)c(Cl)cc1Cl	c1ccc(N=c2cc[nH]c3cc(-c4ccc(CN5CCSCC5)cn4)ccc23)cc1||c1ccc(N=c2cc[nH]c3ccccc23)cc1
COc1cc(N=c2c(C#N)c[nH]c3cc(OC)c(OC)cc23)c(Br)cc1Cl	COc1cc(N=c2c(C#N)c[nH]c3ccc(-c4coc(CN5CCN(C)CC5)c4)cc23)c(Cl)cc1Cl	c1ccc(N=c2cc[nH]c3ccc(-c4coc(CN5CCNCC5)c4)cc23)cc1||c1ccc(N=c2cc[nH]c3ccccc23)cc1
COc1cc(N=c2c(C#N)c[nH]c3cc(OC)c(OC)cc23)c(Br)cc1Cl	COc1cc(N=c2c(C#N)c[nH]c3cc(/C=C/CCN4CCCCC4)c(OC)cc23)c(Cl)cc1Cl	C(=Cc1ccc2c(=Nc3ccccc3)cc[nH]c2c1)CCN1CCCCC1||c1ccc(N=c2cc[nH]c3ccccc23)cc1
COc1cc(N=c2c(C#N)c[nH]c3cc(OC)c(OC)cc23)c(Br)cc1Cl	COc1cc(N=c2c(C#N)c[nH]c3cc(/C=C/CCCN4CCOCC4)c(OC)cc23)c(Cl)cc1Cl	C(=Cc1ccc2c(=Nc3ccccc3)cc[nH]c2c1)CCCN1CCOCC1||c1ccc(N=c2cc[nH]c3ccccc23)cc1
COc1cc(N=c2c(C#N)c[nH]c3cc(OC)c(OC)cc23)c(Br)cc1Cl	COc1cc(N=c2c(C#N)c[nH]c3cc(/C=C/CCN4CCN(C)CC4)c(OC)cc23)c(Cl)cc1Cl	C(=Cc1ccc2c(=Nc3ccccc3)cc[nH]c2c1)CCN1CCNCC1||c1ccc(N=c2cc[nH]c3ccccc23)cc1
COc1cc(N=c2c(C#N)c[nH]c3cc(OC)c(OC)cc23)c(Br)cc1Cl	COc1cc2c(=Nc3cc(OC)c(OC)c(OC)c3)c(C#N)c[nH]c2cc1OCC1CCN(C)CC1	c1ccc(N=c2cc[nH]c3cc(OCC4CCNCC4)ccc23)cc1||c1ccc(N=c2cc[nH]c3ccccc23)cc1
COc1cc(N=c2c(C#N)c[nH]c3cc(OC)c(OC)cc23)c(Br)cc1Cl	COc1cc(N=c2c(C#N)c[nH]c3cc(C#Cc4ccc(CN(C)C)cn4)c(OC)cc23)c(Cl)cc1Cl	C(#Cc1ccccn1)c1ccc2c(=Nc3ccccc3)cc[nH]c2c1||c1ccc(N=c2cc[nH]c3ccccc23)cc1
COc1cc(N=c2c(C#N)c[nH]c3cc(OC)c(OC)cc23)c(Br)cc1Cl	COc1cc(N=c2c(C#N)c[nH]c3cc(C#Cc4cc(CN(C)C)ccn4)c(OC)cc23)c(Cl)cc1Cl	C(#Cc1ccccn1)c1ccc2c(=Nc3ccccc3)cc[nH]c2c1||c1ccc(N=c2cc[nH]c3ccccc23)cc1
COc1cc(N=c2c(C#N)c[nH]c3cc(OC)c(OC)cc23)c(Br)cc1Cl	COc1cc(N=c2c(C#N)c[nH]c3cc(C#Cc4ncccc4CN(C)C)c(OC)cc23)c(Cl)cc1Cl	C(#Cc1ccccn1)c1ccc2c(=Nc3ccccc3)cc[nH]c2c1||c1ccc(N=c2cc[nH]c3ccccc23)cc1
COc1cc(N=c2c(C#N)c[nH]c3cc(OC)c(OC)cc23)c(Br)cc1Cl	COc1cc(N=c2c(C#N)c[nH]c3cc(C#Cc4cncc(CN(C)C)c4)c(OC)cc23)c(Cl)cc1Cl	C(#Cc1ccc2c(=Nc3ccccc3)cc[nH]c2c1)c1cccnc1||c1ccc(N=c2cc[nH]c3ccccc23)cc1
COc1cc(N=c2c(C#N)c[nH]c3cc(OC)c(OC)cc23)c(Br)cc1Cl	COc1cc(N=c2c(C#N)c[nH]c3cc(C#Cc4cccc(CN(C)C)n4)c(OC)cc23)c(Cl)cc1Cl	C(#Cc1ccccn1)c1ccc2c(=Nc3ccccc3)cc[nH]c2c1||c1ccc(N=c2cc[nH]c3ccccc23)cc1
COc1cc(N=c2c(C#N)c[nH]c3cc(OC)c(OC)cc23)c(Br)cc1Cl	COc1cc(N=c2c(C#N)c[nH]c3cc(-c4ccccc4CN4CCOCC4)ccc23)c(Cl)cc1Cl	c1ccc(N=c2cc[nH]c3cc(-c4ccccc4CN4CCOCC4)ccc23)cc1||c1ccc(N=c2cc[nH]c3ccccc23)cc1
COc1cc(N=c2c(C#N)c[nH]c3cc(OC)c(OC)cc23)c(Br)cc1Cl	COc1cc(N=c2c(C#N)c[nH]c3cc(/C=C/c4ccc(CN(C)C)cn4)c(OC)cc23)c(Cl)cc1Cl	C(=Cc1ccccn1)c1ccc2c(=Nc3ccccc3)cc[nH]c2c1||c1ccc(N=c2cc[nH]c3ccccc23)cc1
COc1cc(N=c2c(C#N)c[nH]c3cc(OC)c(OC)cc23)c(Br)cc1Cl	COc1cc(N=c2c(C#N)c[nH]c3cc(/C=C/c4cc(CN(C)C)ccn4)c(OC)cc23)c(Cl)cc1Cl	C(=Cc1ccccn1)c1ccc2c(=Nc3ccccc3)cc[nH]c2c1||c1ccc(N=c2cc[nH]c3ccccc23)cc1
COc1cc(N=c2c(C#N)c[nH]c3cc(OC)c(OC)cc23)c(Br)cc1Cl	COc1cc(N=c2c(C#N)c[nH]c3ccc(-c4ccc(CN5CCN(C)CC5)cn4)cc23)c(Cl)cc1Cl	c1ccc(N=c2cc[nH]c3ccc(-c4ccc(CN5CCNCC5)cn4)cc23)cc1||c1ccc(N=c2cc[nH]c3ccccc23)cc1
COc1cc(N=c2c(C#N)c[nH]c3cc(OC)c(OC)cc23)c(Br)cc1Cl	COc1cc(N=c2c(C#N)c[nH]c3cc(-c4ccc(CN5CCN(C)CC5)cn4)ccc23)c(Cl)cc1Cl	c1ccc(N=c2cc[nH]c3cc(-c4ccc(CN5CCNCC5)cn4)ccc23)cc1||c1ccc(N=c2cc[nH]c3ccccc23)cc1
COc1cc(N=c2c(C#N)c[nH]c3cc(OC)c(OC)cc23)c(Br)cc1Cl	COc1cc(N=c2c(C#N)c[nH]c3cc(/C=C/CCCCN4CCOCC4)c(OC)cc23)c(Cl)cc1Cl	C(=Cc1ccc2c(=Nc3ccccc3)cc[nH]c2c1)CCCCN1CCOCC1||c1ccc(N=c2cc[nH]c3ccccc23)cc1
COc1cc(N=c2c(C#N)c[nH]c3cc(OC)c(OC)cc23)c(Br)cc1Cl	CCN1CCN(CC/C=C/c2cc3[nH]cc(C#N)c(=Nc4cc(OC)c(Cl)cc4Cl)c3cc2OC)CC1	C(=Cc1ccc2c(=Nc3ccccc3)cc[nH]c2c1)CCN1CCNCC1||c1ccc(N=c2cc[nH]c3ccccc23)cc1
COc1cc(N=c2c(C#N)c[nH]c3cc(OC)c(OC)cc23)c(Br)cc1Cl	COc1cc(N=c2c(C#N)c[nH]c3cc(/C=C/c4ccc5ccccc5c4)ccc23)c(Cl)cc1Cl	C(=Cc1ccc2c(=Nc3ccccc3)cc[nH]c2c1)c1ccc2ccccc2c1||c1ccc(N=c2cc[nH]c3ccccc23)cc1
COc1cc(N=c2c(C#N)c[nH]c3cc(OC)c(OC)cc23)c(Br)cc1Cl	COc1cc(N=c2c(C#N)c[nH]c3cc(C#Cc4ccc(CN(C)C)cc4)c(OC)cc23)c(Cl)cc1Cl	C(#Cc1ccc2c(=Nc3ccccc3)cc[nH]c2c1)c1ccccc1||c1ccc(N=c2cc[nH]c3ccccc23)cc1
COc1cc(N=c2c(C#N)c[nH]c3cc(OC)c(OC)cc23)c(Br)cc1Cl	COc1cc(N=c2c(C#N)c[nH]c3cc(C#Cc4cccc(CN(C)C)c4)c(OC)cc23)c(Cl)cc1Cl	C(#Cc1ccc2c(=Nc3ccccc3)cc[nH]c2c1)c1ccccc1||c1ccc(N=c2cc[nH]c3ccccc23)cc1
COc1cc(N=c2c(C#N)c[nH]c3cc(OC)c(OC)cc23)c(Br)cc1Cl	COc1cc(N=c2c(C#N)c[nH]c3cc(C#Cc4cccc(CCN(C)C)n4)c(OC)cc23)c(Cl)cc1Cl	C(#Cc1ccccn1)c1ccc2c(=Nc3ccccc3)cc[nH]c2c1||c1ccc(N=c2cc[nH]c3ccccc23)cc1
COc1cc(N=c2c(C#N)c[nH]c3cc(OC)c(OC)cc23)c(Br)cc1Cl	CCOc1cc2c(=Nc3cc(OC)c(Cl)cc3Cl)c(C#N)c[nH]c2cc1C#Cc1cccc(CN(C)C)n1	C(#Cc1ccccn1)c1ccc2c(=Nc3ccccc3)cc[nH]c2c1||c1ccc(N=c2cc[nH]c3ccccc23)cc1
COc1cc(N=c2c(C#N)c[nH]c3cc(OC)c(OC)cc23)c(Br)cc1Cl	COc1cc(N=c2c(C#N)c[nH]c3cc(/C=C/c4ccc(CN(C)C)cc4)c(OC)cc23)c(Cl)cc1Cl	C(=Cc1ccc2c(=Nc3ccccc3)cc[nH]c2c1)c1ccccc1||c1ccc(N=c2cc[nH]c3ccccc23)cc1
COc1cc(N=c2c(C#N)c[nH]c3cc(OC)c(OC)cc23)c(Br)cc1Cl	COc1cc(N=c2c(C#N)c[nH]c3cc(/C=C/c4cccc(CN(C)C)c4)c(OC)cc23)c(Cl)cc1Cl	C(=Cc1ccc2c(=Nc3ccccc3)cc[nH]c2c1)c1ccccc1||c1ccc(N=c2cc[nH]c3ccccc23)cc1
COc1cc(N=c2c(C#N)c[nH]c3cc(OC)c(OC)cc23)c(Br)cc1Cl	COc1cc(N=c2c(C#N)c[nH]c3cc(-c4cccc(CN5CCOCC5)c4)c(OC)cc23)c(Cl)cc1Cl	c1ccc(N=c2cc[nH]c3cc(-c4cccc(CN5CCOCC5)c4)ccc23)cc1||c1ccc(N=c2cc[nH]c3ccccc23)cc1
COc1cc(N=c2c(C#N)c[nH]c3cc(OC)c(OC)cc23)c(Br)cc1Cl	COc1cc(N=c2c(C#N)c[nH]c3cc4cc(OCCN5CCN(C)CC5)c(OC)cc4cc23)c(Cl)cc1Cl	c1ccc(N=c2cc[nH]c3cc4cc(OCCN5CCNCC5)ccc4cc23)cc1||c1ccc(N=c2cc[nH]c3ccccc23)cc1
COc1cc(N=c2c(C#N)c[nH]c3cc(OC)c(OC)cc23)c(Br)cc1Cl	COc1cc(N=c2c(C#N)c[nH]c3cc4cc(OCCN5CCOCC5)c(OC)cc4cc23)c(C)cc1Cl	c1ccc(N=c2cc[nH]c3cc4cc(OCCN5CCOCC5)ccc4cc23)cc1||c1ccc(N=c2cc[nH]c3ccccc23)cc1
COc1cc(N=c2c(C#N)c[nH]c3cc(OC)c(OC)cc23)c(Br)cc1Cl	COc1cc(N=c2c(C#N)c[nH]c3cc(-c4cccc(CCN5CCOCC5)c4)c(OC)cc23)c(Cl)cc1Cl	c1ccc(N=c2cc[nH]c3cc(-c4cccc(CCN5CCOCC5)c4)ccc23)cc1||c1ccc(N=c2cc[nH]c3ccccc23)cc1
COc1cc(N=c2c(C#N)c[nH]c3cc(OC)c(OC)cc23)c(Br)cc1Cl	COc1cc(N=c2c(C#N)c[nH]c3cc(C#Cc4ccc(-c5ccccc5)cc4)ccc23)c(Cl)cc1Cl	C(#Cc1ccc2c(=Nc3ccccc3)cc[nH]c2c1)c1ccc(-c2ccccc2)cc1||c1ccc(N=c2cc[nH]c3ccccc23)cc1
COc1cc(N=c2c(C#N)c[nH]c3cc(OC)c(OC)cc23)c(Br)cc1Cl	COc1cc(N=c2c(C#N)c[nH]c3cc(/C=C/c4ccc(-c5ccccc5)cc4)ccc23)c(Cl)cc1Cl	C(=Cc1ccc2c(=Nc3ccccc3)cc[nH]c2c1)c1ccc(-c2ccccc2)cc1||c1ccc(N=c2cc[nH]c3ccccc23)cc1
COc1cc(N=c2c(C#N)c[nH]c3cc(OC)c(OC)cc23)c(Br)cc1Cl	COc1cc(N=c2c(C#N)c[nH]c3cc(C#Cc4ccc(CN5CCN(C)CC5)cn4)c(OC)cc23)c(Cl)cc1Cl	C(#Cc1ccc(CN2CCNCC2)cn1)c1ccc2c(=Nc3ccccc3)cc[nH]c2c1||c1ccc(N=c2cc[nH]c3ccccc23)cc1
COc1cc(N=c2c(C#N)c[nH]c3cc(OC)c(OC)cc23)c(Br)cc1Cl	COc1cc(N=c2c(C#N)c[nH]c3cc(C#Cc4cccc(CN5CCN(C)CC5)n4)c(OC)cc23)c(Cl)cc1Cl	C(#Cc1cccc(CN2CCNCC2)n1)c1ccc2c(=Nc3ccccc3)cc[nH]c2c1||c1ccc(N=c2cc[nH]c3ccccc23)cc1
COc1cc(N=c2c(C#N)c[nH]c3cc(OC)c(OC)cc23)c(Br)cc1Cl	COc1cc(N=c2c(C#N)c[nH]c3cc(C#Cc4cccc(CCN5CCN(C)CC5)n4)c(OC)cc23)c(Cl)cc1Cl	C(#Cc1cccc(CCN2CCNCC2)n1)c1ccc2c(=Nc3ccccc3)cc[nH]c2c1||c1ccc(N=c2cc[nH]c3ccccc23)cc1
COc1cc(N=c2c(C#N)c[nH]c3cc(OC)c(OC)cc23)c(Br)cc1Cl	CCCCCCCCCCCCOc1c(OC)cc(N=c2c(C#N)c[nH]c3cc(OC)c(OC)cc23)cc1OC	c1ccc(N=c2cc[nH]c3ccccc23)cc1||c1ccc(N=c2cc[nH]c3ccccc23)cc1
COc1cc(N=c2c(C#N)c[nH]c3cc(OC)c(OC)cc23)c(Br)cc1Cl	COc1cc(N=c2c(C#N)c[nH]c3cc(/C=C/CCCCCCCCCN4CCOCC4)c(OC)cc23)c(Cl)cc1Cl	C(=Cc1ccc2c(=Nc3ccccc3)cc[nH]c2c1)CCCCCCCCCN1CCOCC1||c1ccc(N=c2cc[nH]c3ccccc23)cc1
COc1cc(N=c2c(C#N)c[nH]c3cc(OC)c(OC)cc23)c(Cl)cc1Cl	CCOc1cc(N=c2c(C#N)c[nH]c3cc(OC)c(OC)cc23)c(Cl)cc1Cl	c1ccc(N=c2cc[nH]c3ccccc23)cc1||c1ccc(N=c2cc[nH]c3ccccc23)cc1
COc1cc(N=c2c(C#N)c[nH]c3cc(OC)c(OC)cc23)c(Cl)cc1Cl	COc1cc(N=c2c(C#N)c[nH]c3cc(OC)c(OC)cc23)c(Cl)cc1C	c1ccc(N=c2cc[nH]c3ccccc23)cc1||c1ccc(N=c2cc[nH]c3ccccc23)cc1
COc1cc(N=c2c(C#N)c[nH]c3cc(OC)c(OC)cc23)c(Cl)cc1Cl	COc1cc(N=c2c(C#N)c[nH]c3cc(OC)c(OC)cc23)c(C)cc1Cl	c1ccc(N=c2cc[nH]c3ccccc23)cc1||c1ccc(N=c2cc[nH]c3ccccc23)cc1
COc1cc(N=c2c(C#N)c[nH]c3cc(OC)c(OC)cc23)c(Cl)cc1Cl	COc1cc(N=c2c(C#N)c[nH]c3cc(OC)c(OC)cc23)cc(OC)c1	c1ccc(N=c2cc[nH]c3ccccc23)cc1||c1ccc(N=c2cc[nH]c3ccccc23)cc1
COc1cc(N=c2c(C#N)c[nH]c3cc(OC)c(OC)cc23)c(Cl)cc1Cl	COc1ccc(N=c2c(C#N)c[nH]c3cc(OC)c(OC)cc23)cc1OC	c1ccc(N=c2cc[nH]c3ccccc23)cc1||c1ccc(N=c2cc[nH]c3ccccc23)cc1
COc1cc(N=c2c(C#N)c[nH]c3cc(OC)c(OC)cc23)c(Cl)cc1Cl	COCCOc1cc2[nH]cc(C#N)c(=Nc3cc(OC)c(Cl)cc3Cl)c2cc1OC	c1ccc(N=c2cc[nH]c3ccccc23)cc1||c1ccc(N=c2cc[nH]c3ccccc23)cc1
COc1cc(N=c2c(C#N)c[nH]c3cc(OC)c(OC)cc23)c(Cl)cc1Cl	COc1cc2[nH]cc(C#N)c(=Nc3cc(OC)c(OC)c(OC)c3C)c2cc1OC	c1ccc(N=c2cc[nH]c3ccccc23)cc1||c1ccc(N=c2cc[nH]c3ccccc23)cc1
COc1cc(N=c2c(C#N)c[nH]c3cc(OC)c(OC)cc23)c(Cl)cc1Cl	COc1cc(N=c2c(C#N)c[nH]c3cc(/C=C/n4ccnc4)c(OC)cc23)c(Cl)cc1Cl	C(=Cn1ccnc1)c1ccc2c(=Nc3ccccc3)cc[nH]c2c1||c1ccc(N=c2cc[nH]c3ccccc23)cc1
COc1cc(N=c2c(C#N)c[nH]c3cc(OC)c(OC)cc23)c(Cl)cc1Cl	COc1cc(N=c2c(C#N)c[nH]c3cc(OCCCn4ccnn4)c(OC)cc23)c(Cl)cc1Cl	c1ccc(N=c2cc[nH]c3cc(OCCCn4ccnn4)ccc23)cc1||c1ccc(N=c2cc[nH]c3ccccc23)cc1
COc1cc(N=c2c(C#N)c[nH]c3cc(OC)c(OC)cc23)c(Cl)cc1Cl	COCCOc1cc2[nH]cc(C#N)c(=Nc3cc(OC)c(Cl)cc3Cl)c2cc1OCCOC	c1ccc(N=c2cc[nH]c3ccccc23)cc1||c1ccc(N=c2cc[nH]c3ccccc23)cc1
COc1cc(N=c2c(C#N)c[nH]c3cc(OC)c(OC)cc23)c(Cl)cc1Cl	COc1cc(N=c2c(C#N)c[nH]c3ccc(C#Cc4cccnc4)cc23)c(Cl)cc1Cl	C(#Cc1ccc2[nH]ccc(=Nc3ccccc3)c2c1)c1cccnc1||c1ccc(N=c2cc[nH]c3ccccc23)cc1
COc1cc(N=c2c(C#N)c[nH]c3cc(OC)c(OC)cc23)c(Cl)cc1Cl	COc1cc(N=c2c(C#N)c[nH]c3cc(C#Cc4ccccn4)ccc23)c(Cl)cc1Cl	C(#Cc1ccccn1)c1ccc2c(=Nc3ccccc3)cc[nH]c2c1||c1ccc(N=c2cc[nH]c3ccccc23)cc1
COc1cc(N=c2c(C#N)c[nH]c3cc(OC)c(OC)cc23)c(Cl)cc1Cl	COc1cc(N=c2c(C#N)c[nH]c3ccc(/C=C/c4ccncc4)cc23)c(Cl)cc1Cl	C(=Cc1ccc2[nH]ccc(=Nc3ccccc3)c2c1)c1ccncc1||c1ccc(N=c2cc[nH]c3ccccc23)cc1
COc1cc(N=c2c(C#N)c[nH]c3cc(OC)c(OC)cc23)c(Cl)cc1Cl	COc1cc(N=c2c(C#N)c[nH]c3cc(CCc4ccncc4)ccc23)c(Cl)cc1Cl	c1ccc(N=c2cc[nH]c3cc(CCc4ccncc4)ccc23)cc1||c1ccc(N=c2cc[nH]c3ccccc23)cc1
COc1cc(N=c2c(C#N)c[nH]c3cc(OC)c(OC)cc23)c(Cl)cc1Cl	COc1cc(N=c2c(C#N)c[nH]c3cc(OCCCn4ccnc4)c(OC)cc23)c(Cl)cc1Cl	c1ccc(N=c2cc[nH]c3cc(OCCCn4ccnc4)ccc23)cc1||c1ccc(N=c2cc[nH]c3ccccc23)cc1
COc1cc(N=c2c(C#N)c[nH]c3cc(OC)c(OC)cc23)c(Cl)cc1Cl	COc1cc(N=c2c(C#N)c[nH]c3cc(OCCN4CCOCC4)c(OC)cc23)c(Cl)cc1Cl	c1ccc(N=c2cc[nH]c3cc(OCCN4CCOCC4)ccc23)cc1||c1ccc(N=c2cc[nH]c3ccccc23)cc1
COc1cc(N=c2c(C#N)c[nH]c3cc(OC)c(OC)cc23)c(Cl)cc1Cl	COc1cc(N=c2c(C#N)c[nH]c3cc(C#Cc4ccccc4)ccc23)c(Cl)cc1Cl	C(#Cc1ccc2c(=Nc3ccccc3)cc[nH]c2c1)c1ccccc1||c1ccc(N=c2cc[nH]c3ccccc23)cc1
COc1cc(N=c2c(C#N)c[nH]c3cc(OC)c(OC)cc23)c(Cl)cc1Cl	CCOc1cc(N=c2c(C#N)c[nH]c3cc(/C=C/c4ccncc4)ccc23)c(Cl)cc1Cl	C(=Cc1ccc2c(=Nc3ccccc3)cc[nH]c2c1)c1ccncc1||c1ccc(N=c2cc[nH]c3ccccc23)cc1
COc1cc(N=c2c(C#N)c[nH]c3cc(OC)c(OC)cc23)c(Cl)cc1Cl	COc1cc(N=c2c(C#N)c[nH]c3cc(/C=C/c4cc[n+]([O-])cc4)c(OC)cc23)c(Cl)cc1Cl	C(=Cc1ccc2c(=Nc3ccccc3)cc[nH]c2c1)c1cc[nH+]cc1||c1ccc(N=c2cc[nH]c3ccccc23)cc1
COc1cc(N=c2c(C#N)c[nH]c3cc(OC)c(OC)cc23)c(Cl)cc1Cl	COc1cc(N=c2c(C#N)c[nH]c3cc(-c4coc(CN(C)C)c4)c(OC)cc23)c(Cl)cc1Cl	c1ccc(N=c2cc[nH]c3cc(-c4ccoc4)ccc23)cc1||c1ccc(N=c2cc[nH]c3ccccc23)cc1
COc1cc(N=c2c(C#N)c[nH]c3cc(OC)c(OC)cc23)c(Cl)cc1Cl	COc1cc(N=c2c(C#N)c[nH]c3cc(/C=C/CCN4CCOCC4)ccc23)c(Cl)cc1Cl	C(=Cc1ccc2c(=Nc3ccccc3)cc[nH]c2c1)CCN1CCOCC1||c1ccc(N=c2cc[nH]c3ccccc23)cc1
COc1cc(N=c2c(C#N)c[nH]c3cc(OC)c(OC)cc23)c(Cl)cc1Cl	COc1cc(N=c2c(C#N)c[nH]c3ccc(/C=C/CCN4CCOCC4)cc23)c(Cl)cc1Cl	C(=Cc1ccc2[nH]ccc(=Nc3ccccc3)c2c1)CCN1CCOCC1||c1ccc(N=c2cc[nH]c3ccccc23)cc1
COc1cc(N=c2c(C#N)c[nH]c3cc(OC)c(OC)cc23)c(Cl)cc1Cl	COc1cc(N=c2c(C#N)c[nH]c3cc(OCCCN4CCOCC4)c(OC)cc23)c(Br)cc1Cl	c1ccc(N=c2cc[nH]c3cc(OCCCN4CCOCC4)ccc23)cc1||c1ccc(N=c2cc[nH]c3ccccc23)cc1
COc1cc(N=c2c(C#N)c[nH]c3cc(OC)c(OC)cc23)c(Cl)cc1Cl	COc1cc(N=c2c(C#N)c[nH]c3cc(OCCCN4CCOCC4)c(OC)cc23)c(Cl)cc1Cl	c1ccc(N=c2cc[nH]c3cc(OCCCN4CCOCC4)ccc23)cc1||c1ccc(N=c2cc[nH]c3ccccc23)cc1
COc1cc(N=c2c(C#N)c[nH]c3cc(OC)c(OC)cc23)c(Cl)cc1Cl	COc1cc(N=c2c(C#N)c[nH]c3cc(OCCCN4CCNCC4)c(OC)cc23)c(Cl)cc1Cl	c1ccc(N=c2cc[nH]c3cc(OCCCN4CCNCC4)ccc23)cc1||c1ccc(N=c2cc[nH]c3ccccc23)cc1
COc1cc(N=c2c(C#N)c[nH]c3cc(OC)c(OC)cc23)c(Cl)cc1Cl	COc1ccc(Cl)c(N=c2c(C#N)c[nH]c3cc(OCCCN4CCOCC4)c(OC)cc23)c1	c1ccc(N=c2cc[nH]c3cc(OCCCN4CCOCC4)ccc23)cc1||c1ccc(N=c2cc[nH]c3ccccc23)cc1
COc1cc(N=c2c(C#N)c[nH]c3cc(OC)c(OC)cc23)c(Cl)cc1Cl	COc1cc(N=c2c(C#N)c[nH]c3cc(-c4ccsc4CN4CCOCC4)ccc23)c(Cl)cc1Cl	c1ccc(N=c2cc[nH]c3cc(-c4ccsc4CN4CCOCC4)ccc23)cc1||c1ccc(N=c2cc[nH]c3ccccc23)cc1
COc1cc(N=c2c(C#N)c[nH]c3cc(OC)c(OC)cc23)c(Cl)cc1Cl	COc1cc(N=c2c(C#N)c[nH]c3cc(OCCCN4CCCCC4)c(OC)cc23)c(Cl)cc1Cl	c1ccc(N=c2cc[nH]c3cc(OCCCN4CCCCC4)ccc23)cc1||c1ccc(N=c2cc[nH]c3ccccc23)cc1
COc1cc(N=c2c(C#N)c[nH]c3cc(OC)c(OC)cc23)c(Cl)cc1Cl	CCOc1cc(N=c2c(C#N)c[nH]c3cc(OCC4CCN(C)CC4)c(OC)cc23)c(Cl)cc1Cl	c1ccc(N=c2cc[nH]c3cc(OCC4CCNCC4)ccc23)cc1||c1ccc(N=c2cc[nH]c3ccccc23)cc1
COc1cc(N=c2c(C#N)c[nH]c3cc(OC)c(OC)cc23)c(Cl)cc1Cl	COc1cc(N=c2c(C#N)c[nH]c3cc(OCCCCN4CCOCC4)c(OC)cc23)c(Cl)cc1Cl	c1ccc(N=c2cc[nH]c3cc(OCCCCN4CCOCC4)ccc23)cc1||c1ccc(N=c2cc[nH]c3ccccc23)cc1
COc1cc(N=c2c(C#N)c[nH]c3cc(OC)c(OC)cc23)c(Cl)cc1Cl	COc1cc(N=c2c(C#N)c[nH]c3cc(OCCCN4CCC(O)CC4)c(OC)cc23)c(Cl)cc1Cl	c1ccc(N=c2cc[nH]c3cc(OCCCN4CCCCC4)ccc23)cc1||c1ccc(N=c2cc[nH]c3ccccc23)cc1
COc1cc(N=c2c(C#N)c[nH]c3cc(OC)c(OC)cc23)c(Cl)cc1Cl	COc1cc(N=c2c(C#N)c[nH]c3cc(OCCCN4CCN(C)CC4)c(OC)cc23)c(Cl)cc1Cl	c1ccc(N=c2cc[nH]c3cc(OCCCN4CCNCC4)ccc23)cc1||c1ccc(N=c2cc[nH]c3ccccc23)cc1
COc1cc(N=c2c(C#N)c[nH]c3cc(OC)c(OC)cc23)c(Cl)cc1Cl	COc1cc(N=c2c(C#N)c[nH]c3cc(OCCCN4CCOCC4)c(OC)cc23)c(Cl)cc1C	c1ccc(N=c2cc[nH]c3cc(OCCCN4CCOCC4)ccc23)cc1||c1ccc(N=c2cc[nH]c3ccccc23)cc1
COc1cc(N=c2c(C#N)c[nH]c3cc(OC)c(OC)cc23)c(Cl)cc1Cl	COc1cc(N=c2c(C#N)c[nH]c3cc(OCCCN4CCOCC4)c(OC)cc23)c(C)cc1Cl	c1ccc(N=c2cc[nH]c3cc(OCCCN4CCOCC4)ccc23)cc1||c1ccc(N=c2cc[nH]c3ccccc23)cc1
COc1cc(N=c2c(C#N)c[nH]c3cc(OC)c(OC)cc23)c(Cl)cc1Cl	COc1cc(N=c2c(C#N)c[nH]c3cc(OCCCN(C)CCN(C)C)c(OC)cc23)c(Cl)cc1Cl	c1ccc(N=c2cc[nH]c3ccccc23)cc1||c1ccc(N=c2cc[nH]c3ccccc23)cc1
COc1cc(N=c2c(C#N)c[nH]c3cc(OC)c(OC)cc23)c(Cl)cc1Cl	COc1cc(N=c2c(C#N)c[nH]c3cc(C#Cc4cccc(CN(C)C)n4)ccc23)c(Cl)cc1Cl	C(#Cc1ccccn1)c1ccc2c(=Nc3ccccc3)cc[nH]c2c1||c1ccc(N=c2cc[nH]c3ccccc23)cc1
COc1cc(N=c2c(C#N)c[nH]c3cc(OC)c(OC)cc23)c(Cl)cc1Cl	COc1cc(N=c2c(C#N)c[nH]c3cc(C#Cc4ccc(CN(C)C)s4)c(OC)cc23)c(Cl)cc1Cl	C(#Cc1cccs1)c1ccc2c(=Nc3ccccc3)cc[nH]c2c1||c1ccc(N=c2cc[nH]c3ccccc23)cc1
COc1cc(N=c2c(C#N)c[nH]c3cc(OC)c(OC)cc23)c(Cl)cc1Cl	COc1cc(N=c2c(C#N)c[nH]c3cc(-c4cncc(CN5CCOCC5)c4)ccc23)c(Cl)cc1Cl	c1ccc(N=c2cc[nH]c3cc(-c4cncc(CN5CCOCC5)c4)ccc23)cc1||c1ccc(N=c2cc[nH]c3ccccc23)cc1
COc1cc(N=c2c(C#N)c[nH]c3cc(OC)c(OC)cc23)c(Cl)cc1Cl	COc1cc(N=c2c(C#N)c[nH]c3cc(-c4ccc(CN5CCOCC5)nc4)ccc23)c(Cl)cc1Cl	c1ccc(N=c2cc[nH]c3cc(-c4ccc(CN5CCOCC5)nc4)ccc23)cc1||c1ccc(N=c2cc[nH]c3ccccc23)cc1
COc1cc(N=c2c(C#N)c[nH]c3cc(OC)c(OC)cc23)c(Cl)cc1Cl	COc1cc(N=c2c(C#N)c[nH]c3cc(-c4cccc(CN5CCOCC5)n4)ccc23)c(Cl)cc1Cl	c1ccc(N=c2cc[nH]c3cc(-c4cccc(CN5CCOCC5)n4)ccc23)cc1||c1ccc(N=c2cc[nH]c3ccccc23)cc1
COc1cc(N=c2c(C#N)c[nH]c3cc(OC)c(OC)cc23)c(Cl)cc1Cl	COc1cc(N=c2c(C#N)c[nH]c3cc(-c4cc(CN5CCOCC5)ccn4)ccc23)c(Cl)cc1Cl	c1ccc(N=c2cc[nH]c3cc(-c4cc(CN5CCOCC5)ccn4)ccc23)cc1||c1ccc(N=c2cc[nH]c3ccccc23)cc1
COc1cc(N=c2c(C#N)c[nH]c3cc(OC)c(OC)cc23)c(Cl)cc1Cl	COc1cc(N=c2c(C#N)c[nH]c3cc(-c4ccc(CN5CCC(O)CC5)s4)ccc23)c(Cl)cc1Cl	c1ccc(N=c2cc[nH]c3cc(-c4ccc(CN5CCCCC5)s4)ccc23)cc1||c1ccc(N=c2cc[nH]c3ccccc23)cc1
COc1cc(N=c2c(C#N)c[nH]c3cc(OC)c(OC)cc23)c(Cl)cc1Cl	COc1cc(N=c2c(C#N)c[nH]c3cc(-c4csc(CN5CCC(O)CC5)c4)ccc23)c(Cl)cc1Cl	c1ccc(N=c2cc[nH]c3cc(-c4csc(CN5CCCCC5)c4)ccc23)cc1||c1ccc(N=c2cc[nH]c3ccccc23)cc1
COc1cc(N=c2c(C#N)c[nH]c3cc(OC)c(OC)cc23)c(Cl)cc1Cl	COc1cc(N=c2c(C#N)c[nH]c3cc(-c4coc(CN5CCN(C)CC5)c4)ccc23)c(Cl)cc1Cl	c1ccc(N=c2cc[nH]c3cc(-c4coc(CN5CCNCC5)c4)ccc23)cc1||c1ccc(N=c2cc[nH]c3ccccc23)cc1
COc1cc(N=c2c(C#N)c[nH]c3cc(OC)c(OC)cc23)c(Cl)cc1Cl	COc1cc(N=c2c(C#N)c[nH]c3cc(/C=C/CCCN4CCOCC4)c(OC)cc23)c(Cl)cc1Cl	C(=Cc1ccc2c(=Nc3ccccc3)cc[nH]c2c1)CCCN1CCOCC1||c1ccc(N=c2cc[nH]c3ccccc23)cc1
COc1cc(N=c2c(C#N)c[nH]c3cc(OC)c(OC)cc23)c(Cl)cc1Cl	COc1cc(N=c2c(C#N)c[nH]c3cc(OCCCC4CCN(C)CC4)c(OC)cc23)c(Cl)cc1Cl	c1ccc(N=c2cc[nH]c3cc(OCCCC4CCNCC4)ccc23)cc1||c1ccc(N=c2cc[nH]c3ccccc23)cc1
COc1cc(N=c2c(C#N)c[nH]c3cc(OC)c(OC)cc23)c(Cl)cc1Cl	COc1cc(N=c2c(C#N)c[nH]c3cc(OCCCCCN4CCOCC4)c(OC)cc23)c(Cl)cc1Cl	c1ccc(N=c2cc[nH]c3cc(OCCCCCN4CCOCC4)ccc23)cc1||c1ccc(N=c2cc[nH]c3ccccc23)cc1
COc1cc(N=c2c(C#N)c[nH]c3cc(OC)c(OC)cc23)c(Cl)cc1Cl	COc1cc(N=c2c(C#N)c[nH]c3cc(OCCCN4CCCN(C)CC4)c(OC)cc23)c(Cl)cc1Cl	c1ccc(N=c2cc[nH]c3cc(OCCCN4CCCNCC4)ccc23)cc1||c1ccc(N=c2cc[nH]c3ccccc23)cc1
COc1cc(N=c2c(C#N)c[nH]c3cc(OC)c(OC)cc23)c(Cl)cc1Cl	CCN1CCN(CCCOc2cc3[nH]cc(C#N)c(=Nc4cc(OC)c(Cl)cc4Cl)c3cc2OC)CC1	c1ccc(N=c2cc[nH]c3cc(OCCCN4CCNCC4)ccc23)cc1||c1ccc(N=c2cc[nH]c3ccccc23)cc1
COc1cc(N=c2c(C#N)c[nH]c3cc(OC)c(OC)cc23)c(Cl)cc1Cl	COc1cc(N=c2c(C#N)c[nH]c3cc(OCCCN4CCN(CCO)CC4)c(OC)cc23)c(Cl)cc1Cl	c1ccc(N=c2cc[nH]c3cc(OCCCN4CCNCC4)ccc23)cc1||c1ccc(N=c2cc[nH]c3ccccc23)cc1
COc1cc(N=c2c(C#N)c[nH]c3cc(OC)c(OC)cc23)c(Cl)cc1Cl	COc1cc(N=c2c(C#N)c[nH]c3cc(OCCCN4CCOCC4)c(OC)cc23)c(C)cc1C	c1ccc(N=c2cc[nH]c3cc(OCCCN4CCOCC4)ccc23)cc1||c1ccc(N=c2cc[nH]c3ccccc23)cc1
[truncated: 9,211 more rows]

## Sheet: pair_core_frequency
pair_core_key	n_pairs
c1ccc(N=c2cc[nH]c3ccccc23)cc1||c1ccc(N=c2cc[nH]c3ccccc23)cc1	427
c1ccc(N=c2cc[nH]c3cc(OCCCN4CCNCC4)ccc23)cc1||c1ccc(N=c2cc[nH]c3ccccc23)cc1	254
c1ccc(N=c2cc[nH]c3cc(OCCCN4CCOCC4)ccc23)cc1||c1ccc(N=c2cc[nH]c3ccccc23)cc1	231
c1ccc(N=c2cc[nH]c3cc4cc(OCCN5CCOCC5)ccc4cc23)cc1||c1ccc(N=c2cc[nH]c3ccccc23)cc1	165
C(#Cc1ccccn1)c1ccc2c(=Nc3ccccc3)cc[nH]c2c1||c1ccc(N=c2cc[nH]c3ccccc23)cc1	157
c1ccc(N=c2cc[nH]c3cc(OCC4CCNCC4)ccc23)cc1||c1ccc(N=c2cc[nH]c3ccccc23)cc1	123
C(=Cc1ccc2c(=Nc3ccccc3)cc[nH]c2c1)c1ccncc1||c1ccc(N=c2cc[nH]c3ccccc23)cc1	118
C(#Cc1ccc2c(=Nc3ccccc3)cc[nH]c2c1)CCN1CCNCC1||c1ccc(N=c2cc[nH]c3ccccc23)cc1	114
c1ccc(N=c2cc[nH]c3cc(OCCCN4CCCCC4)ccc23)cc1||c1ccc(N=c2cc[nH]c3ccccc23)cc1	98
c1ccc(N=c2cc[nH]c3cc(-c4ccc(CN5CCNCC5)cc4)ccc23)cc1||c1ccc(N=c2cc[nH]c3ccccc23)cc1	97
c1ccc(N=c2cc[nH]c3cc4ccc(OCCN5CCOCC5)cc4cc23)cc1||c1ccc(N=c2cc[nH]c3ccccc23)cc1	93
c1ccc(N=c2cc[nH]c3cc4cc(OCCN5CCNCC5)ccc4cc23)cc1||c1ccc(N=c2cc[nH]c3ccccc23)cc1	83
c1ccc(N=c2cc[nH]c3cc4cc(OCCN5CCCCC5)ccc4cc23)cc1||c1ccc(N=c2cc[nH]c3ccccc23)cc1	75
c1ccc(N=c2cc[nH]c3cc(-c4coc(CN5CCNCC5)c4)ccc23)cc1||c1ccc(N=c2cc[nH]c3ccccc23)cc1	67
c1ccc(N=c2cc[nH]c3cc4ccc(OCCN5CCNCC5)cc4cc23)cc1||c1ccc(N=c2cc[nH]c3ccccc23)cc1	66
C(=Cc1ccc2c(=Nc3ccccc3)cc[nH]c2c1)c1cc[nH+]cc1||c1ccc(N=c2cc[nH]c3ccccc23)cc1	64
C(#Cc1ccccn1)c1ccc2c(=Nc3ccccc3)cc[nH]c2c1||c1ccc(N=c2cc[nH]c3cc(OCCCN4CCNCC4)ccc23)cc1	63
C(#Cc1ccc2c(=Nc3ccccc3)cc[nH]c2c1)c1ccccc1||c1ccc(N=c2cc[nH]c3ccccc23)cc1	62
c1ccc(N=c2cc[nH]c3cc(-c4ccc(CN5CCCCC5)s4)ccc23)cc1||c1ccc(N=c2cc[nH]c3ccccc23)cc1	57
C(#Cc1ccccn1)c1ccc2c(=Nc3ccccc3)cc[nH]c2c1||c1ccc(N=c2cc[nH]c3cc(OCCCN4CCOCC4)ccc23)cc1	56
C(=Cc1ccc2c(=Nc3ccccc3)cc[nH]c2c1)c1ccccc1||c1ccc(N=c2cc[nH]c3ccccc23)cc1	53
C(=Cn1ccnc1)c1ccc2c(=Nc3ccccc3)cc[nH]c2c1||c1ccc(N=c2cc[nH]c3ccccc23)cc1	51
C(#Cc1ccc2c(=Nc3ccccc3)cc[nH]c2c1)c1cccnc1||c1ccc(N=c2cc[nH]c3ccccc23)cc1	50
C(=Cc1ccccn1)c1ccc2c(=Nc3ccccc3)cc[nH]c2c1||c1ccc(N=c2cc[nH]c3ccccc23)cc1	48
C(=Cc1ccc2c(=Nc3ccccc3)cc[nH]c2c1)CCN1CCOCC1||c1ccc(N=c2cc[nH]c3ccccc23)cc1	48
c1ccc(N=c2cc[nH]c3cc(OCC4CCNCC4)ccc23)cc1||c1ccc(N=c2cc[nH]c3cc(OCCCN4CCNCC4)ccc23)cc1	42
c1ccc(N=c2cc[nH]c3cc(-c4ccc(CN5CCOCC5)cc4)ccc23)cc1||c1ccc(N=c2cc[nH]c3ccccc23)cc1	42
C(#Cc1ccc2c(=Nc3ccccc3)cc[nH]c2c1)CCN1CCNCC1||C(#Cc1ccccn1)c1ccc2c(=Nc3ccccc3)cc[nH]c2c1	40
c1ccc(N=c2cc[nH]c3cc(-c4ccccc4CN4CCOCC4)ccc23)cc1||c1ccc(N=c2cc[nH]c3ccccc23)cc1	40
c1ccc(N=c2cc[nH]c3cc(OCC4CCNCC4)ccc23)cc1||c1ccc(N=c2cc[nH]c3cc(OCCCN4CCOCC4)ccc23)cc1	39
c1ccc(N=c2cc[nH]c3cc(-c4cncc(CN5CCOCC5)c4)ccc23)cc1||c1ccc(N=c2cc[nH]c3ccccc23)cc1	39
c1ccc(N=c2cc[nH]c3ccc(-c4ccc(CN5CCNCC5)cn4)cc23)cc1||c1ccc(N=c2cc[nH]c3ccccc23)cc1	39
C(=Cc1ccc2c(=Nc3ccccc3)cc[nH]c2c1)c1ccc(-c2ccccc2)cc1||c1ccc(N=c2cc[nH]c3ccccc23)cc1	38
C(=Cc1ccc2c(=Nc3ccccc3)cc[nH]c2c1)CCCCCCCCCN1CCOCC1||c1ccc(N=c2cc[nH]c3ccccc23)cc1	37
c1ccc(N=c2cc[nH]c3cc(-c4ccoc4)ccc23)cc1||c1ccc(N=c2cc[nH]c3ccccc23)cc1	37
C(#Cc1ccccn1)c1ccc2c(=Nc3ccccc3)cc[nH]c2c1||c1ccc(N=c2cc[nH]c3cc(OCC4CCNCC4)ccc23)cc1	35
c1ccc(N=c2cc[nH]c3cc(OCCCN4CCCNCC4)ccc23)cc1||c1ccc(N=c2cc[nH]c3ccccc23)cc1	33
c1ccc(N=c2cc[nH]c3cc(-c4csc(CN5CCCCC5)c4)ccc23)cc1||c1ccc(N=c2cc[nH]c3ccccc23)cc1	33
c1ccc(N=c2cc[nH]c3cc(OCCCCN4CCOCC4)ccc23)cc1||c1ccc(N=c2cc[nH]c3ccccc23)cc1	33
c1ccc(N=c2cc[nH]c3cc(-c4ccc(CN5CCNCC5)o4)ccc23)cc1||c1ccc(N=c2cc[nH]c3ccccc23)cc1	33
C(#Cc1ccccn1)c1ccc2c(=Nc3ccccc3)cc[nH]c2c1||c1ccc(N=c2cc[nH]c3cc(-c4ccc(CN5CCNCC5)cc4)ccc23)cc1	32
c1ccc(N=c2cc[nH]c3cc(OCC4CCNCC4)ccc23)cc1||c1ccc(N=c2cc[nH]c3cc4cc(OCCN5CCOCC5)ccc4cc23)cc1	32
C(#Cc1ccccn1)c1ccc2c(=Nc3ccccc3)cc[nH]c2c1||c1ccc(N=c2cc[nH]c3cc4cc(OCCN5CCOCC5)ccc4cc23)cc1	32
c1ccc(N=c2cc[nH]c3cc(OCCCCCN4CCOCC4)ccc23)cc1||c1ccc(N=c2cc[nH]c3ccccc23)cc1	31
c1ccc(N=c2cc[nH]c3cc(OCCCn4ccnc4)ccc23)cc1||c1ccc(N=c2cc[nH]c3ccccc23)cc1	31
C(#Cc1ccc2c(=Nc3ccccc3)cc[nH]c2c1)c1ccccc1||c1ccc(N=c2cc[nH]c3cc(OCCCN4CCNCC4)ccc23)cc1	31
c1ccc(N=c2cc[nH]c3cc(OCCN4CCOCC4)ccc23)cc1||c1ccc(N=c2cc[nH]c3ccccc23)cc1	31
c1ccc(N=c2cc[nH]c3cc(OCCCn4ccnn4)ccc23)cc1||c1ccc(N=c2cc[nH]c3ccccc23)cc1	31
C(=Cc1ccc2c(=Nc3ccccc3)cc[nH]c2c1)c1cccnc1||c1ccc(N=c2cc[nH]c3ccccc23)cc1	31
C(#Cc1ccccn1)c1ccc2c(=Nc3ccccc3)cc[nH]c2c1||C(=Cc1ccc2c(=Nc3ccccc3)cc[nH]c2c1)c1ccncc1	31
c1ccc(N=c2cc[nH]c3cc4ccc(OCCN5CCCCC5)cc4cc23)cc1||c1ccc(N=c2cc[nH]c3ccccc23)cc1	31
c1ccc(N=c2cc[nH]c3cc(OCCCC4CCNCC4)ccc23)cc1||c1ccc(N=c2cc[nH]c3ccccc23)cc1	30
C(=Cc1ccc2c(=Nc3ccccc3)cc[nH]c2c1)c1ccccc1||c1ccc(N=c2cc[nH]c3cc(OCCCN4CCNCC4)ccc23)cc1	29
c1ccc(N=c2cc[nH]c3cc(OCCCNCCN4CCOCC4)ccc23)cc1||c1ccc(N=c2cc[nH]c3ccccc23)cc1	29
c1ccc(N=c2cc[nH]c3cc(-c4cccc(CN5CCOCC5)n4)ccc23)cc1||c1ccc(N=c2cc[nH]c3ccccc23)cc1	28
C(#Cc1ccc2c(=Nc3ccccc3)cc[nH]c2c1)c1ccccc1||c1ccc(N=c2cc[nH]c3cc(OCCCN4CCOCC4)ccc23)cc1	28
C(=Cc1ccc2c(=Nc3ccccc3)cc[nH]c2c1)c1ccccc1||c1ccc(N=c2cc[nH]c3cc(OCCCN4CCOCC4)ccc23)cc1	28
c1ccc(N=c2cc[nH]c3cc(-c4csc(CN5CCNCC5)c4)ccc23)cc1||c1ccc(N=c2cc[nH]c3ccccc23)cc1	27
c1ccc(N=c2cc[nH]c3cc(-c4ccc(CN5CCNCC5)s4)ccc23)cc1||c1ccc(N=c2cc[nH]c3ccccc23)cc1	27
C(=Cc1ccccn1)c1ccc2c(=Nc3ccccc3)cc[nH]c2c1||c1ccc(N=c2cc[nH]c3cc(OCCCN4CCNCC4)ccc23)cc1	27
C(=Cc1ccc2c(=Nc3ccccc3)cc[nH]c2c1)CCN1CCNCC1||c1ccc(N=c2cc[nH]c3ccccc23)cc1	27
c1ccc(N=c2cc[nH]c3cc(-c4ccc(CCN5CCOCC5)cc4)ccc23)cc1||c1ccc(N=c2cc[nH]c3ccccc23)cc1	26
C(#Cc1ccc2c(=Nc3ccccc3)cc[nH]c2c1)CCN1CCOCC1||c1ccc(N=c2cc[nH]c3ccccc23)cc1	26
c1ccc(N=c2cc[nH]c3cc(-c4ccc(CCN5CCNCC5)cc4)ccc23)cc1||c1ccc(N=c2cc[nH]c3ccccc23)cc1	26
c1ccc(N=c2cc[nH]c3cc(-c4coc(CN5CCN(c6ccccc6)CC5)c4)ccc23)cc1||c1ccc(N=c2cc[nH]c3ccccc23)cc1	26
C(=Cc1ccccn1)c1ccc2c(=Nc3ccccc3)cc[nH]c2c1||c1ccc(N=c2cc[nH]c3cc(OCCCN4CCOCC4)ccc23)cc1	26
C(=Cc1cnccn1)c1ccc2c(=Nc3ccccc3)cc[nH]c2c1||c1ccc(N=c2cc[nH]c3ccccc23)cc1	25
c1ccc(N=c2cc[nH]c3ccc(OCCCN4CCOCC4)cc23)cc1||c1ccc(N=c2cc[nH]c3ccccc23)cc1	25
c1ccc(N=c2cc[nH]c3cc(-c4cccc(CCN5CCOCC5)c4)ccc23)cc1||c1ccc(N=c2cc[nH]c3ccccc23)cc1	25
C(#Cc1ccccn1)c1ccc2c(=Nc3ccccc3)cc[nH]c2c1||c1ccc(N=c2cc[nH]c3cc4ccc(OCCN5CCOCC5)cc4cc23)cc1	24
c1ccc(N=c2cc[nH]c3cc(-c4cccc(CN5CCOCC5)c4)ccc23)cc1||c1ccc(N=c2cc[nH]c3ccccc23)cc1	24
C(#Cc1ccccn1)c1ccc2c(=Nc3ccccc3)cc[nH]c2c1||c1ccc(N=c2cc[nH]c3cc(OCCCN4CCCCC4)ccc23)cc1	24
C(#Cc1ccc2c(=Nc3ccccc3)cc[nH]c2c1)c1cccnc1||c1ccc(N=c2cc[nH]c3cc(OCCCN4CCNCC4)ccc23)cc1	24
C(#Cc1ccc2c(=Nc3ccccc3)cc[nH]c2c1)c1cccnc1||c1ccc(N=c2cc[nH]c3cc(OCCCN4CCOCC4)ccc23)cc1	23
C(=Cc1ccc2[nH]ccc(=Nc3ccccc3)c2c1)c1ccncc1||c1ccc(N=c2cc[nH]c3ccccc23)cc1	22
C(#Cc1ccc2c(=Nc3ccccc3)cc[nH]c2c1)CCN1CCNCC1||c1ccc(N=c2cc[nH]c3cc4cc(OCCN5CCOCC5)ccc4cc23)cc1	20
c1ccc(N=c2cc[nH]c3cc(CCc4ccncc4)ccc23)cc1||c1ccc(N=c2cc[nH]c3ccccc23)cc1	20
c1ccc(N=c2cc[nH]c3cc(-c4ccsc4CN4CCOCC4)ccc23)cc1||c1ccc(N=c2cc[nH]c3ccccc23)cc1	20
C(#Cc1ccc2[nH]ccc(=Nc3ccccc3)c2c1)c1cccnc1||c1ccc(N=c2cc[nH]c3ccccc23)cc1	20
c1ccc(N=c2cc[nH]c3cc(OCCC4CCNCC4)ccc23)cc1||c1ccc(N=c2cc[nH]c3ccccc23)cc1	20
C(#Cc1ccc2c(=Nc3ccccc3)cc[nH]c2c1)c1ccc(-c2ccccc2)cc1||c1ccc(N=c2cc[nH]c3ccccc23)cc1	20
C(#Cc1cccs1)c1ccc2c(=Nc3ccccc3)cc[nH]c2c1||c1ccc(N=c2cc[nH]c3ccccc23)cc1	19
C(#Cc1ccc(CN2CCNCC2)cn1)c1ccc2c(=Nc3ccccc3)cc[nH]c2c1||c1ccc(N=c2cc[nH]c3ccccc23)cc1	19
C(#Cc1ccc2c(=Nc3ccccc3)cc[nH]c2c1)CCN1CCNCC1||C(#Cc1ccc2c(=Nc3ccccc3)cc[nH]c2c1)c1ccccc1	18
C(=Cc1ccc2[nH]ccc(=Nc3ccccc3)c2c1)CCN1CCOCC1||c1ccc(N=c2cc[nH]c3ccccc23)cc1	17
C(=Cc1ccc2c(=Nc3ccccc3)cc[nH]c2c1)CCCN1CCOCC1||c1ccc(N=c2cc[nH]c3ccccc23)cc1	17
c1ccc(N=c2cc[nH]c3cc(-c4ccc(CN5CCOCC5)nc4)ccc23)cc1||c1ccc(N=c2cc[nH]c3ccccc23)cc1	17
c1ccc(N=c2cc[nH]c3cc(-c4cc(CN5CCOCC5)ccn4)ccc23)cc1||c1ccc(N=c2cc[nH]c3ccccc23)cc1	17
C(=Cc1ccc2c(=Nc3ccccc3)cc[nH]c2c1)c1ccc2ccccc2c1||c1ccc(N=c2cc[nH]c3ccccc23)cc1	17
C(=Cc1ccc2c(=Nc3ccccc3)cc[nH]c2c1)c1ccncc1||c1ccc(N=c2cc[nH]c3cc4cc(OCCN5CCOCC5)ccc4cc23)cc1	17
C(#Cc1ccc2c(=Nc3ccccc3)cc[nH]c2c1)c1ccccc1||C(=Cc1ccc2c(=Nc3ccccc3)cc[nH]c2c1)c1ccncc1	17
c1ccc(N=c2cc[nH]c3cc(OCCCn4nccn4)ccc23)cc1||c1ccc(N=c2cc[nH]c3ccccc23)cc1	17
c1ccc(N=c2cc[nH]c3cc(OCC4CCCNC4)ccc23)cc1||c1ccc(N=c2cc[nH]c3ccccc23)cc1	17
C(#Cc1ccccn1)c1ccc2c(=Nc3ccccc3)cc[nH]c2c1||c1ccc(N=c2cc[nH]c3cc4cc(OCCN5CCCCC5)ccc4cc23)cc1	16
C(#Cc1ccccn1)c1ccc2c(=Nc3ccccc3)cc[nH]c2c1||c1ccc(N=c2cc[nH]c3cc4cc(OCCN5CCNCC5)ccc4cc23)cc1	16
C(=Cc1ccccn1)c1ccc2c(=Nc3ccccc3)cc[nH]c2c1||c1ccc(N=c2cc[nH]c3cc4cc(OCCN5CCOCC5)ccc4cc23)cc1	16
C(=Cc1ccc2c(=Nc3ccccc3)cc[nH]c2c1)c1ccccc1||c1ccc(N=c2cc[nH]c3cc4cc(OCCN5CCOCC5)ccc4cc23)cc1	16
C(=Cc1ccc2c(=Nc3ccccc3)cc[nH]c2c1)CCN1CCOCC1||c1ccc(N=c2cc[nH]c3cc(OCCCN4CCNCC4)ccc23)cc1	16
C(#Cc1ccccn1)c1ccc2c(=Nc3ccccc3)cc[nH]c2c1||c1ccc(N=c2cc[nH]c3cc(-c4coc(CN5CCNCC5)c4)ccc23)cc1	16
C(#Cc1ccccn1)c1ccc2c(=Nc3ccccc3)cc[nH]c2c1||c1ccc(N=c2cc[nH]c3cc4ccc(OCCN5CCNCC5)cc4cc23)cc1	16
C(#Cc1ccc2c(=Nc3ccccc3)cc[nH]c2c1)c1cccnc1||c1ccc(N=c2cc[nH]c3cc4cc(OCCN5CCOCC5)ccc4cc23)cc1	16
C(#Cc1ccccn1)c1ccc2c(=Nc3ccccc3)cc[nH]c2c1||C(=Cc1ccc2c(=Nc3ccccc3)cc[nH]c2c1)c1cc[nH+]cc1	16
C(#Cc1ccccn1)c1ccc2c(=Nc3ccccc3)cc[nH]c2c1||C(=Cn1ccnc1)c1ccc2c(=Nc3ccccc3)cc[nH]c2c1	16
C(#Cc1ccccn1)c1ccc2c(=Nc3ccccc3)cc[nH]c2c1||c1ccc(N=c2cc[nH]c3cc(-c4ccc(CN5CCCCC5)s4)ccc23)cc1	16
C(=Cc1ccc2c(=Nc3ccccc3)cc[nH]c2c1)c1ccncc1||c1ccc(N=c2cc[nH]c3cc(OCCCN4CCNCC4)ccc23)cc1	16
c1ccc(N=c2cc[nH]c3cc(OC4CCNCC4)ccc23)cc1||c1ccc(N=c2cc[nH]c3ccccc23)cc1	16
C(#Cc1ccc2c(=Nc3ccccc3)cc[nH]c2c1)c1ccccc1||c1ccc(N=c2cc[nH]c3cc4cc(OCCN5CCOCC5)ccc4cc23)cc1	16
C(#Cc1ccc2[nH]ccc(=Nc3ccccc3)c2c1)CCN1CCNCC1||c1ccc(N=c2cc[nH]c3ccccc23)cc1	16
C(=Cc1ccc2c(=Nc3ccccc3)cc[nH]c2c1)CN1CCOCC1||c1ccc(N=c2cc[nH]c3ccccc23)cc1	16
c1ccc(N=c2cc[nH]c3cc4ccccc4cc23)cc1||c1ccc(N=c2cc[nH]c3ccccc23)cc1	16
c1ccc(N=c2cc[nH]c3cc(OCC4CCNCC4)ccc23)cc1||c1ccc(N=c2cc[nH]c3cc4cc(OCCN5CCNCC5)ccc4cc23)cc1	16
C(=Cc1ccc2c(=Nc3ccccc3)cc[nH]c2c1)CCCCN1CCOCC1||c1ccc(N=c2cc[nH]c3ccccc23)cc1	16
c1ccc(N=c2cc[nH]c3cc(-c4ccc(CN5CCOCC5)cn4)ccc23)cc1||c1ccc(N=c2cc[nH]c3ccccc23)cc1	16
c1ccc(N=c2cc[nH]c3cc(OCC4CCNCC4)ccc23)cc1||c1ccc(N=c2cc[nH]c3cc(OCCCN4CCCCC4)ccc23)cc1	16
c1ccc(N=c2cc[nH]c3cc(-c4ccc(CN5CCSCC5)cn4)ccc23)cc1||c1ccc(N=c2cc[nH]c3ccccc23)cc1	16
c1ccc(N=c2cc[nH]c3cc(-c4cscc4CN4CCOCC4)ccc23)cc1||c1ccc(N=c2cc[nH]c3ccccc23)cc1	15
c1ccc(N=c2cc[nH]c3ccccc23)cc1||c1ccc2sc(N=c3cc[nH]c4cc(OCCCN5CCNCC5)ccc34)nc2c1	15
c1ccc(N=c2cc[nH]c3cc(OCC4CCNCC4)ccc23)cc1||c1ccc(N=c2cc[nH]c3cc4cc(OCCN5CCCCC5)ccc4cc23)cc1	15
C(#Cc1ccc2c(=Nc3ccccc3)cc[nH]c2c1)c1ccccc1||c1ccc(N=c2cc[nH]c3cc(-c4ccc(CN5CCNCC5)cc4)ccc23)cc1	15
c1ccc(N=c2cc[nH]c3cc(OCCCN4CCNCC4)ccc23)cc1||c1ccc(N=c2cc[nH]c3ccc(OCCCN4CCOCC4)cc23)cc1	14
C(=Cc1ccc2c(=Nc3ccccc3)cc[nH]c2c1)c1ccncc1||c1ccc(N=c2cc[nH]c3cc(OCCCN4CCOCC4)ccc23)cc1	14
C(#Cc1ccc2c(=Nc3ccccc3)cc[nH]c2c1)CCN1CCNCC1||c1ccc(N=c2cc[nH]c3cc(OCCCN4CCNCC4)ccc23)cc1	14
C(=Cc1ccc2c(=Nc3ccccc3)cc[nH]c2c1)CCN1CCNCC1||c1ccc(N=c2cc[nH]c3cc(OCCCN4CCNCC4)ccc23)cc1	14
C(=Cc1ccc2c(=Nc3ccccc3)cc[nH]c2c1)CCN1CCNCC1||c1ccc(N=c2cc[nH]c3cc(OCCCN4CCOCC4)ccc23)cc1	14
C(=Cc1ccc2c(=Nc3ccccc3)cc[nH]c2c1)CCN1CCOCC1||c1ccc(N=c2cc[nH]c3cc(OCCCN4CCOCC4)ccc23)cc1	14
C(#Cc1ccc2c(=Nc3ccccc3)cc[nH]c2c1)c1ccncc1||c1ccc(N=c2cc[nH]c3ccccc23)cc1	14
c1ccc(N=c2cc[nH]c3cc(-c4ccccn4)ccc23)cc1||c1ccc(N=c2cc[nH]c3ccccc23)cc1	14
c1ccc(N=c2cc[nH]c3ccc(-c4coc(CN5CCNCC5)c4)cc23)cc1||c1ccc(N=c2cc[nH]c3ccccc23)cc1	14
c1ccc(N=c2cc[nH]c3cc(-c4cccc(CN5CCOCC5)c4)ccc23)cc1||c1ccc(N=c2cc[nH]c3cc(OCCCN4CCNCC4)ccc23)cc1	14
C(=Cc1ccc2c(=Nc3ccccc3)cc[nH]c2c1)CCN1CCCCC1||c1ccc(N=c2cc[nH]c3ccccc23)cc1	14
c1ccc(N=c2cc[nH]c3cc(OCC4CCCCN4)ccc23)cc1||c1ccc(N=c2cc[nH]c3ccccc23)cc1	14
C(#Cc1ccccn1)c1ccc2c(=Nc3ccccc3)cc[nH]c2c1||c1ccc(N=c2cc[nH]c3cc(-c4ccc(CN5CCOCC5)cc4)ccc23)cc1	13
C(#Cc1cccc(CN2CCNCC2)n1)c1ccc2c(=Nc3ccccc3)cc[nH]c2c1||c1ccc(N=c2cc[nH]c3ccccc23)cc1	13
c1ccc(N=c2cc[nH]c3ccccc23)cc1||c1ccc2[nH]c(N=c3cc[nH]c4cc(OCCCN5CCNCC5)ccc34)nc2c1	13
C(#Cc1cccc(CCN2CCNCC2)n1)c1ccc2c(=Nc3ccccc3)cc[nH]c2c1||c1ccc(N=c2cc[nH]c3ccccc23)cc1	13
c1ccc(N=c2cc[nH]c3cc(-c4cccc(CN5CCOCC5)c4)ccc23)cc1||c1ccc(N=c2cc[nH]c3cc(OCCCN4CCOCC4)ccc23)cc1	13
C(#Cc1ccccn1)c1ccc2c(=Nc3ccccc3)cc[nH]c2c1||c1ccc(N=c2cc[nH]c3cc(-c4ccc(CN5CCNCC5)o4)ccc23)cc1	13
c1ccc(N=c2cc[nH]c3cc(-c4ccc(CN5CCNCC5)cn4)ccc23)cc1||c1ccc(N=c2cc[nH]c3ccccc23)cc1	13
c1ccc(N=c2cc[nH]c3cc(-c4cccc(CCN5CCOCC5)c4)ccc23)cc1||c1ccc(N=c2cc[nH]c3cc(OCCCN4CCOCC4)ccc23)cc1	13
C(=Cc1ccc2c(=Nc3ccccc3)cc[nH]c2c1)c1ccncc1||c1ccc(N=c2cc[nH]c3cc(OCC4CCNCC4)ccc23)cc1	13
C(#Cc1ccc2c(=Nc3ccccc3)cc[nH]c2c1)CCN1CCNCC1||c1ccc(N=c2cc[nH]c3cc(OCCCN4CCOCC4)ccc23)cc1	13
C(#Cc1ccccn1)c1ccc2c(=Nc3ccccc3)cc[nH]c2c1||C(=Cc1ccc2c(=Nc3ccccc3)cc[nH]c2c1)c1cccnc1	13
c1ccc(N=c2cc[nH]c3cc(OCC4CCNCC4)ccc23)cc1||c1ccc(N=c2cc[nH]c3cc4ccc(OCCN5CCOCC5)cc4cc23)cc1	13
C(#Cc1ccc2c(=Nc3ccccc3)cc[nH]c2c1)c1cccnc1||C(#Cc1ccccn1)c1ccc2c(=Nc3ccccc3)cc[nH]c2c1	13
C(#Cc1ccc2c(=Nc3ccccc3)cc[nH]c2c1)CN1CCNCC1||c1ccc(N=c2cc[nH]c3ccccc23)cc1	13
C(=Cc1ccc2c(=Nc3ccccc3)cc[nH]c2c1)c1ccccc1||C(=Cc1ccc2c(=Nc3ccccc3)cc[nH]c2c1)c1ccncc1	13
c1ccc(N=c2cc[nH]c3cc(-c4cccc(CCN5CCOCC5)c4)ccc23)cc1||c1ccc(N=c2cc[nH]c3cc(OCCCN4CCNCC4)ccc23)cc1	13
c1ccc(N=c2cc[nH]c3cc(-c4cccc(CN5CCNCC5)c4)ccc23)cc1||c1ccc(N=c2cc[nH]c3ccccc23)cc1	13
c1ccc(N=c2cc[nH]c3cc(OCCCN4CCOCC4)ccc23)cc1||c1ccc(N=c2cc[nH]c3ccc(OCCCN4CCOCC4)cc23)cc1	13
C(#Cc1ccc2c(=Nc3ccccc3)cc[nH]c2c1)c1ccccc1||c1ccc(N=c2cc[nH]c3cc(OCC4CCNCC4)ccc23)cc1	13
c1ccc(N=c2cc[nH]c3cc(-c4ccc(CN5CCNCC5)cc4)ccc23)cc1||c1ccc(N=c2cc[nH]c3cc4cc(OCCN5CCOCC5)ccc4cc23)cc1	12
C(#Cc1ccc2c(=Nc3ccccc3)cc[nH]c2c1)c1ccccc1||c1ccc(N=c2cc[nH]c3cc4ccc(OCCN5CCOCC5)cc4cc23)cc1	12
C(#Cc1ccc2c(=Nc3ccccc3)cc[nH]c2c1)CCN1CCNCC1||c1ccc(N=c2cc[nH]c3cc4cc(OCCN5CCNCC5)ccc4cc23)cc1	12
C(=Cc1ccc2c(=Nc3ccccc3)cc[nH]c2c1)c1ccccc1||c1ccc(N=c2cc[nH]c3cc(-c4ccc(CN5CCNCC5)cc4)ccc23)cc1	12
C(#Cc1ccc2c(=Nc3ccccc3)cc[nH]c2c1)CCN1CCNCC1||C(=Cc1ccc2c(=Nc3ccccc3)cc[nH]c2c1)c1ccccc1	12
C(#Cc1ccc2c(=Nc3ccccc3)cc[nH]c2c1)c1ccccc1||c1ccc(N=c2cc[nH]c3cc(OCCCN4CCCCC4)ccc23)cc1	12
C(=Cc1ccc2c(=Nc3ccccc3)cc[nH]c2c1)c1ccccc1||c1ccc(N=c2cc[nH]c3cc(OCCCN4CCCCC4)ccc23)cc1	12
C(=Cc1ccc2c(=Nc3ccccc3)cc[nH]c2c1)c1ccccc1||c1ccc(N=c2cc[nH]c3cc4ccc(OCCN5CCOCC5)cc4cc23)cc1	12
c1ccc(N=c2cc[nH]c3cc(OCC4CCNCC4)ccc23)cc1||c1ccc(N=c2cc[nH]c3cc4ccc(OCCN5CCNCC5)cc4cc23)cc1	12
c1ccc(N=c2cc[nH]c3cc4[nH]cnc4cc23)cc1||c1ccc(N=c2cc[nH]c3ccccc23)cc1	11
C(#Cc1ccccn1)c1ccc2c(=Nc3ccccc3)cc[nH]c2c1||c1ccc(N=c2cc[nH]c3cc(-c4ccc(CCN5CCOCC5)cc4)ccc23)cc1	11
C(#Cc1ccccn1)c1ccc2c(=Nc3ccccc3)cc[nH]c2c1||C(=Cc1cnccn1)c1ccc2c(=Nc3ccccc3)cc[nH]c2c1	10
c1ccc(N=c2cc[nH]c3ccccc23)cc1||c1ccc(Nc2ccnc3ccccc23)cc1	10
C(#Cc1ccc2c(=Nc3ccccc3)cc[nH]c2c1)CCN1CCNCC1||C(=Cc1ccc2c(=Nc3ccccc3)cc[nH]c2c1)CCN1CCOCC1	10
C(=Cc1ccccn1)c1ccc2c(=Nc3ccccc3)cc[nH]c2c1||c1ccc(N=c2cc[nH]c3cc(OCCCN4CCCCC4)ccc23)cc1	10
C(=Cc1ccc2c(=Nc3ccccc3)cc[nH]c2c1)c1ccncc1||C(=Cc1ccccn1)c1ccc2c(=Nc3ccccc3)cc[nH]c2c1	10
C(=Cc1ccccn1)c1ccc2c(=Nc3ccccc3)cc[nH]c2c1||c1ccc(N=c2cc[nH]c3cc4ccc(OCCN5CCOCC5)cc4cc23)cc1	10
C(=Cc1ccc2c(=Nc3ccccc3)cc[nH]c2c1)c1cc[nH+]cc1||c1ccc(N=c2cc[nH]c3cc(OCC4CCNCC4)ccc23)cc1	10
C(=Cc1ccc2c(=Nc3ccccc3)cc[nH]c2c1)c1ccncc1||c1ccc(N=c2cc[nH]c3cc4cc(OCCN5CCNCC5)ccc4cc23)cc1	10
c1ccc(N=c2cc[nH]c3cc(OCCCN4CCOCC4)c(OCCCN4CCOCC4)cc23)cc1||c1ccc(N=c2cc[nH]c3ccccc23)cc1	10
C(=Cc1ccc2c(=Nc3ccccc3)cc[nH]c2c1)CCN1CCOCC1||c1ccc(N=c2cc[nH]c3cc(OCC4CCNCC4)ccc23)cc1	10
c1ccc(N=c2cc[nH]c3cc(-c4ccc(CCN5CCOCC5)cc4)ccc23)cc1||c1ccc(N=c2cc[nH]c3cc(OCCCN4CCNCC4)ccc23)cc1	10
c1ccc(N=c2cc[nH]c3cc(-c4coc(CN5CCNCC5)c4)ccc23)cc1||c1ccc(N=c2cc[nH]c3cc(OCC4CCNCC4)ccc23)cc1	10
C(#Cc1ccccn1)c1ccc2c(=Nc3ccccc3)cc[nH]c2c1||C(=Cc1ccccn1)c1ccc2c(=Nc3ccccc3)cc[nH]c2c1	10
C(=Cc1ccc2c(=Nc3ccccc3)cc[nH]c2c1)CCN1CCOCC1||C(=Cc1ccc2c(=Nc3ccccc3)cc[nH]c2c1)c1ccncc1	9
C(#Cc1ccc2c(=Nc3ccccc3)cc[nH]c2c1)CCN1CCNCC1||c1ccc(N=c2cc[nH]c3cc(OCC4CCNCC4)ccc23)cc1	9
C(#Cc1ccc2c(=Nc3ccccc3)cc[nH]c2c1)c1cccnc1||c1ccc(N=c2cc[nH]c3cc(OCCCN4CCCCC4)ccc23)cc1	9
C(#Cc1ccc2c(=Nc3ccccc3)cc[nH]c2c1)c1cccnc1||c1ccc(N=c2cc[nH]c3cc4ccc(OCCN5CCOCC5)cc4cc23)cc1	9
N=c1[nH]c2ccc(N=c3cc[nH]c4cc(OCCCN5CCNCC5)ccc34)cc2s1||c1ccc(N=c2cc[nH]c3ccccc23)cc1	9
C(=Cc1cnccn1)c1ccc2c(=Nc3ccccc3)cc[nH]c2c1||c1ccc(N=c2cc[nH]c3cc4cc(OCCN5CCOCC5)ccc4cc23)cc1	8
c1ccc(N=c2cc[nH]c3cc4cc(OCCN5CCOCC5)ccc4cc23)cc1||c1ccc(N=c2cc[nH]c3ccc(OCCCN4CCOCC4)cc23)cc1	8
C(=Cc1cnccn1)c1ccc2c(=Nc3ccccc3)cc[nH]c2c1||c1ccc(N=c2cc[nH]c3cc(OCCCN4CCOCC4)ccc23)cc1	8
C(=Cc1cnccn1)c1ccc2c(=Nc3ccccc3)cc[nH]c2c1||c1ccc(N=c2cc[nH]c3cc(OCCCN4CCNCC4)ccc23)cc1	8
c1ccc(N=c2cc[nH]c3cc(-c4ccc(CN5CCNCC5)o4)ccc23)cc1||c1ccc(N=c2cc[nH]c3cc4cc(OCCN5CCOCC5)ccc4cc23)cc1	8
C(=Cc1ccc2c(=Nc3ccccc3)cc[nH]c2c1)CCN1CCNCC1||c1ccc(N=c2cc[nH]c3cc4cc(OCCN5CCOCC5)ccc4cc23)cc1	8
C(=Cc1ccc2c(=Nc3ccccc3)cc[nH]c2c1)c1ccccc1||c1ccc(N=c2cc[nH]c3cc4cc(OCCN5CCCCC5)ccc4cc23)cc1	8
C(=Cc1ccc2c(=Nc3ccccc3)cc[nH]c2c1)c1ccccc1||c1ccc(N=c2cc[nH]c3cc4ccc(OCCN5CCNCC5)cc4cc23)cc1	8
C(=Cc1ccc2c(=Nc3ccccc3)cc[nH]c2c1)c1ccccc1||c1ccc(N=c2cc[nH]c3cc4cc(OCCN5CCNCC5)ccc4cc23)cc1	8
C(=Cc1ccccn1)c1ccc2c(=Nc3ccccc3)cc[nH]c2c1||c1ccc(N=c2cc[nH]c3cc(OCC4CCNCC4)ccc23)cc1	8
c1ccc(N=c2cc[nH]c3cc(-c4ccccn4)ccc23)cc1||c1ccc(N=c2cc[nH]c3cc(OCCCN4CCNCC4)ccc23)cc1	8
C(#Cc1ccc2c(=Nc3ccccc3)cc[nH]c2c1)c1ccccc1||c1ccc(N=c2cc[nH]c3cc4ccc(OCCN5CCNCC5)cc4cc23)cc1	8
C(#Cc1ccc2c(=Nc3ccccc3)cc[nH]c2c1)c1ccccc1||c1ccc(N=c2cc[nH]c3cc4cc(OCCN5CCCCC5)ccc4cc23)cc1	8
C(=Cc1ccc2c(=Nc3ccccc3)cc[nH]c2c1)c1cccnc1||c1ccc(N=c2cc[nH]c3cc(OCCCN4CCNCC4)ccc23)cc1	8
C(=Cc1ccc2c(=Nc3ccccc3)cc[nH]c2c1)CCN1CCOCC1||c1ccc(N=c2cc[nH]c3cc4cc(OCCN5CCOCC5)ccc4cc23)cc1	8
C(#Cc1ccc2c(=Nc3ccccc3)cc[nH]c2c1)c1ccccc1||c1ccc(N=c2cc[nH]c3cc4cc(OCCN5CCNCC5)ccc4cc23)cc1	8
C(=Cc1ccc2[nH]ccc(=Nc3ccccc3)c2c1)CCN1CCOCC1||c1ccc(N=c2cc[nH]c3cc(OCCCN4CCNCC4)ccc23)cc1	8
C(=Cc1ccc2c(=Nc3ccccc3)cc[nH]c2c1)CCN1CCOCC1||c1ccc(N=c2cc[nH]c3cc(-c4ccc(CN5CCNCC5)cc4)ccc23)cc1	8
C(#Cc1ccc2c(=Nc3ccccc3)cc[nH]c2c1)c1ccccc1||C(=Cc1ccc2c(=Nc3ccccc3)cc[nH]c2c1)c1cc[nH+]cc1	8
C(=Cc1ccc2c(=Nc3ccccc3)cc[nH]c2c1)CCCCCCCCCN1CCOCC1||c1ccc(N=c2cc[nH]c3cc(OCCCN4CCNCC4)ccc23)cc1	8
C(=Cc1ccc2c(=Nc3ccccc3)cc[nH]c2c1)c1ccc2ccccc2c1||c1ccc(N=c2cc[nH]c3cc(OCCCN4CCNCC4)ccc23)cc1	8
C(#Cc1ccc2c(=Nc3ccccc3)cc[nH]c2c1)c1ccc(-c2ccccc2)cc1||c1ccc(N=c2cc[nH]c3cc(OCCCN4CCNCC4)ccc23)cc1	8
c1ccc(N=c2cc[nH]c3cc(-c4ccc(CCN5CCOCC5)cc4)ccc23)cc1||c1ccc(N=c2cc[nH]c3cc4cc(OCCN5CCOCC5)ccc4cc23)cc1	8
c1ccc(N=c2cc[nH]c3cc(-c4cccc(CCN5CCOCC5)c4)ccc23)cc1||c1ccc(N=c2cc[nH]c3cc4cc(OCCN5CCOCC5)ccc4cc23)cc1	8
C(=Cc1ccc2c(=Nc3ccccc3)cc[nH]c2c1)c1ccc(-c2ccccc2)cc1||c1ccc(N=c2cc[nH]c3cc(OCCCN4CCNCC4)ccc23)cc1	8
c1ccc(N=c2cc[nH]c3cc(CCc4ccncc4)ccc23)cc1||c1ccc(N=c2cc[nH]c3cc(OCCCN4CCNCC4)ccc23)cc1	8
C(#Cc1ccc(CN2CCNCC2)cn1)c1ccc2c(=Nc3ccccc3)cc[nH]c2c1||c1ccc(N=c2cc[nH]c3cc(OCCCN4CCNCC4)ccc23)cc1	8
c1ccc(N=c2cc[nH]c3cc(-c4cc(CN5CCOCC5)ccn4)ccc23)cc1||c1ccc(N=c2cc[nH]c3cc(OCCCN4CCNCC4)ccc23)cc1	8
C(=Cc1ccc2c(=Nc3ccccc3)cc[nH]c2c1)c1cccnc1||c1ccc(N=c2cc[nH]c3cc4cc(OCCN5CCOCC5)ccc4cc23)cc1	8
c1ccc(N=c2cc[nH]c3cc(-c4ccc(CN5CCSCC5)cn4)ccc23)cc1||c1ccc(N=c2cc[nH]c3cc(OCCCN4CCNCC4)ccc23)cc1	8
c1ccc(N=c2cc[nH]c3cc(OC4CCNCC4)ccc23)cc1||c1ccc(N=c2cc[nH]c3cc(OCCCN4CCNCC4)ccc23)cc1	8
C(=Cc1ccc2c(=Nc3ccccc3)cc[nH]c2c1)CCCCN1CCOCC1||c1ccc(N=c2cc[nH]c3cc(OCCCN4CCNCC4)ccc23)cc1	8
C(=Cc1ccccn1)c1ccc2c(=Nc3ccccc3)cc[nH]c2c1||c1ccc(N=c2cc[nH]c3cc4cc(OCCN5CCCCC5)ccc4cc23)cc1	8
c1ccc(N=c2cc[nH]c3cc(-c4cncc(CN5CCOCC5)c4)ccc23)cc1||c1ccc(N=c2cc[nH]c3cc(OCCCN4CCNCC4)ccc23)cc1	8
C(=Cc1ccccn1)c1ccc2c(=Nc3ccccc3)cc[nH]c2c1||c1ccc(N=c2cc[nH]c3cc4ccc(OCCN5CCNCC5)cc4cc23)cc1	8
C(#Cc1ccc2c(=Nc3ccccc3)cc[nH]c2c1)c1ccccc1||c1ccc(N=c2cc[nH]c3cc(-c4coc(CN5CCNCC5)c4)ccc23)cc1	8
C(=Cc1ccccn1)c1ccc2c(=Nc3ccccc3)cc[nH]c2c1||c1ccc(N=c2cc[nH]c3cc4cc(OCCN5CCNCC5)ccc4cc23)cc1	8
C(=Cc1ccc2c(=Nc3ccccc3)cc[nH]c2c1)c1ccccc1||c1ccc(N=c2cc[nH]c3cc(-c4coc(CN5CCNCC5)c4)ccc23)cc1	8
C(=Cc1ccc2c(=Nc3ccccc3)cc[nH]c2c1)CN1CCOCC1||c1ccc(N=c2cc[nH]c3cc(OCCCN4CCNCC4)ccc23)cc1	8
C(#Cc1cccc(CN2CCNCC2)n1)c1ccc2c(=Nc3ccccc3)cc[nH]c2c1||c1ccc(N=c2cc[nH]c3cc(OCCCN4CCNCC4)ccc23)cc1	8
c1ccc(N=c2cc[nH]c3cc(-c4ccc(CN5CCOCC5)nc4)ccc23)cc1||c1ccc(N=c2cc[nH]c3cc(OCCCN4CCNCC4)ccc23)cc1	8
c1ccc(N=c2cc[nH]c3cc(-c4ccc(CN5CCOCC5)cn4)ccc23)cc1||c1ccc(N=c2cc[nH]c3cc(OCCCN4CCNCC4)ccc23)cc1	8
C(#Cc1ccc2[nH]ccc(=Nc3ccccc3)c2c1)CCN1CCNCC1||c1ccc(N=c2cc[nH]c3cc(OCCCN4CCNCC4)ccc23)cc1	8
c1ccc(N=c2cc[nH]c3cc(-c4cscc4CN4CCOCC4)ccc23)cc1||c1ccc(N=c2cc[nH]c3cc(OCCCN4CCNCC4)ccc23)cc1	8
c1ccc(N=c2cc[nH]c3cc(-c4ccsc4CN4CCOCC4)ccc23)cc1||c1ccc(N=c2cc[nH]c3cc(OCCCN4CCNCC4)ccc23)cc1	8
N=c1[nH]c2ccc(Nc3ccnc4cc(OCCCN5CCCC5)ccc34)cc2[nH]1||c1ccc(N=c2cc[nH]c3cc(OCCCN4CCNCC4)ccc23)cc1	8
C(#Cc1ccc2[nH]ccc(=Nc3ccccc3)c2c1)c1cccnc1||c1ccc(N=c2cc[nH]c3cc(OCCCN4CCNCC4)ccc23)cc1	8
c1ccc(N=c2cc[nH]c3cc(OCC4CCCCN4)ccc23)cc1||c1ccc(N=c2cc[nH]c3cc(OCCCN4CCNCC4)ccc23)cc1	8
c1ccc(N=c2cc[nH]c3cc(OCCCN4CCNCC4)ccc23)cc1||c1ccc(N=c2cc[nH]c3cc4ccccc4cc23)cc1	8
C(#Cc1ccccn1)c1ccc2c(=Nc3ccccc3)cc[nH]c2c1||c1ccc(N=c2cc[nH]c3cc(-c4csc(CN5CCCCC5)c4)ccc23)cc1	8
C(#Cc1ccc2c(=Nc3ccccc3)cc[nH]c2c1)CCN1CCNCC1||C(=Cc1ccccn1)c1ccc2c(=Nc3ccccc3)cc[nH]c2c1	8
C(#Cc1ccccn1)c1ccc2c(=Nc3ccccc3)cc[nH]c2c1||c1ccc(N=c2cc[nH]c3cc(-c4coc(CN5CCN(c6ccccc6)CC5)c4)ccc23)cc1	8
C(#Cc1ccc2c(=Nc3ccccc3)cc[nH]c2c1)c1cccnc1||C(=Cc1ccc2c(=Nc3ccccc3)cc[nH]c2c1)c1ccncc1	8
C(#Cc1ccc2c(=Nc3ccccc3)cc[nH]c2c1)CCN1CCOCC1||C(#Cc1ccccn1)c1ccc2c(=Nc3ccccc3)cc[nH]c2c1	8
C(#Cc1ccccn1)c1ccc2c(=Nc3ccccc3)cc[nH]c2c1||c1ccc(N=c2cc[nH]c3cc(-c4ccoc4)ccc23)cc1	8
C(#Cc1ccccn1)c1ccc2c(=Nc3ccccc3)cc[nH]c2c1||c1ccc(N=c2cc[nH]c3cc(OCCN4CCOCC4)ccc23)cc1	8
C(#Cc1ccccn1)c1ccc2c(=Nc3ccccc3)cc[nH]c2c1||c1ccc(N=c2cc[nH]c3cc(OCCCn4ccnc4)ccc23)cc1	8
C(#Cc1ccc2c(=Nc3ccccc3)cc[nH]c2c1)c1cccnc1||c1ccc(N=c2cc[nH]c3cc4cc(OCCN5CCCCC5)ccc4cc23)cc1	8
C(#Cc1ccc2c(=Nc3ccccc3)cc[nH]c2c1)c1cccnc1||c1ccc(N=c2cc[nH]c3cc4cc(OCCN5CCNCC5)ccc4cc23)cc1	8
C(#Cc1ccccn1)c1ccc2c(=Nc3ccccc3)cc[nH]c2c1||c1ccc(N=c2cc[nH]c3cc(-c4ccc(CCN5CCNCC5)cc4)ccc23)cc1	8
C(#Cc1ccccn1)c1ccc2c(=Nc3ccccc3)cc[nH]c2c1||c1ccc(N=c2cc[nH]c3cc(-c4csc(CN5CCNCC5)c4)ccc23)cc1	8
C(#Cc1ccccn1)c1ccc2c(=Nc3ccccc3)cc[nH]c2c1||c1ccc(N=c2cc[nH]c3cc(OCCCNCCN4CCOCC4)ccc23)cc1	8
C(#Cc1ccccn1)c1ccc2c(=Nc3ccccc3)cc[nH]c2c1||c1ccc(N=c2cc[nH]c3cc(OCCC4CCNCC4)ccc23)cc1	8
C(#Cc1ccccn1)c1ccc2c(=Nc3ccccc3)cc[nH]c2c1||c1ccc(N=c2cc[nH]c3cc(OCCCCN4CCOCC4)ccc23)cc1	8
C(#Cc1ccccn1)c1ccc2c(=Nc3ccccc3)cc[nH]c2c1||c1ccc(N=c2cc[nH]c3cc4ccc(OCCN5CCCCC5)cc4cc23)cc1	8
C(#Cc1ccccn1)c1ccc2c(=Nc3ccccc3)cc[nH]c2c1||c1ccc(N=c2cc[nH]c3cc(-c4ccc(CN5CCNCC5)s4)ccc23)cc1	8
c1ccc(N=c2cc[nH]c3cc(-c4cccc(CN5CCOCC5)c4)ccc23)cc1||c1ccc(N=c2cc[nH]c3cc4cc(OCCN5CCOCC5)ccc4cc23)cc1	8
C(#Cc1ccccn1)c1ccc2c(=Nc3ccccc3)cc[nH]c2c1||c1ccc(N=c2cc[nH]c3cc(OCCCC4CCNCC4)ccc23)cc1	8
C(#Cc1ccccn1)c1ccc2c(=Nc3ccccc3)cc[nH]c2c1||c1ccc(N=c2cc[nH]c3cc(OCCCCCN4CCOCC4)ccc23)cc1	8
c1ccc(N=c2cc[nH]c3cc(-c4cccc(CN5CCOCC5)n4)ccc23)cc1||c1ccc(N=c2cc[nH]c3cc(OCCCN4CCNCC4)ccc23)cc1	8
C(#Cc1ccccn1)c1ccc2c(=Nc3ccccc3)cc[nH]c2c1||c1ccc(N=c2cc[nH]c3cc(OCCCn4ccnn4)ccc23)cc1	8
C(=Cc1ccc2[nH]ccc(=Nc3ccccc3)c2c1)c1ccncc1||c1ccc(N=c2cc[nH]c3cc(OCCCN4CCNCC4)ccc23)cc1	8
C(#Cc1ccc2c(=Nc3ccccc3)cc[nH]c2c1)c1ccccc1||c1ccc(N=c2cc[nH]c3cc(-c4ccc(CN5CCCCC5)s4)ccc23)cc1	8
C(#Cc1cccs1)c1ccc2c(=Nc3ccccc3)cc[nH]c2c1||c1ccc(N=c2cc[nH]c3cc(OCCCN4CCNCC4)ccc23)cc1	8
c1ccc(N=c2cc[nH]c3cc(OCCCN4CCNCC4)ccc23)cc1||c1ccc2[nH]c(N=c3cc[nH]c4cc(OCCCN5CCNCC5)ccc34)nc2c1	8
c1ccc(N=c2cc[nH]c3cc(OCCCN4CCNCC4)ccc23)cc1||c1ccc2sc(N=c3cc[nH]c4cc(OCCCN5CCNCC5)ccc34)nc2c1	8
c1ccc(N=c2cc[nH]c3cc(OCCCN4CCNCC4)ccc23)cc1||c1ccc(N=c2cc[nH]c3ccc(-c4ccc(CN5CCNCC5)cn4)cc23)cc1	8
c1ccc(N=c2cc[nH]c3cc(OCCCN4CCNCC4)ccc23)cc1||c1ccc(N=c2cc[nH]c3cc4cc(OCCN5CCOCC5)ccc4cc23)cc1	8
c1ccc(N=c2cc[nH]c3cc(-c4ccccc4CN4CCOCC4)ccc23)cc1||c1ccc(N=c2cc[nH]c3cc(OCCCN4CCNCC4)ccc23)cc1	8
C(=Cc1ccc2c(=Nc3ccccc3)cc[nH]c2c1)CCCN1CCOCC1||c1ccc(N=c2cc[nH]c3cc(OCCCN4CCNCC4)ccc23)cc1	8
C(#Cc1ccccn1)c1ccc2c(=Nc3ccccc3)cc[nH]c2c1||c1ccc(N=c2cc[nH]c3cc(OCCCN4CCCNCC4)ccc23)cc1	8
C(=Cc1ccc2c(=Nc3ccccc3)cc[nH]c2c1)CCCCCCCCCN1CCOCC1||c1ccc(N=c2cc[nH]c3cc(OCCCN4CCOCC4)ccc23)cc1	7
c1ccc(N=c2cc[nH]c3cc(OCCCN4CCOCC4)ccc23)cc1||c1ccc2[nH]c(N=c3cc[nH]c4cc(OCCCN5CCNCC5)ccc34)nc2c1	7
c1ccc(N=c2cc[nH]c3cc(OCCCN4CCOCC4)ccc23)cc1||c1ccc2sc(N=c3cc[nH]c4cc(OCCCN5CCNCC5)ccc34)nc2c1	7
C(#Cc1ccc2[nH]ccc(=Nc3ccccc3)c2c1)CCN1CCNCC1||c1ccc(N=c2cc[nH]c3cc(OCCCN4CCOCC4)ccc23)cc1	7
c1ccc(N=c2cc[nH]c3cc(OCCCN4CCOCC4)ccc23)cc1||c1ccc(N=c2cc[nH]c3ccc(-c4ccc(CN5CCNCC5)cn4)cc23)cc1	7
c1ccc(N=c2cc[nH]c3cc(-c4ccccc4CN4CCOCC4)ccc23)cc1||c1ccc(N=c2cc[nH]c3cc(OCCCN4CCOCC4)ccc23)cc1	7
C(=Cc1ccc2c(=Nc3ccccc3)cc[nH]c2c1)CCCN1CCOCC1||c1ccc(N=c2cc[nH]c3cc(OCCCN4CCOCC4)ccc23)cc1	7
C(#Cc1cccs1)c1ccc2c(=Nc3ccccc3)cc[nH]c2c1||c1ccc(N=c2cc[nH]c3cc(OCCCN4CCOCC4)ccc23)cc1	7
c1ccc(N=c2cc[nH]c3cc(OCCCN4CCOCC4)ccc23)cc1||c1ccc(N=c2cc[nH]c3ccc(-c4coc(CN5CCNCC5)c4)cc23)cc1	7
C(=Cc1ccc2c(=Nc3ccccc3)cc[nH]c2c1)CN1CCOCC1||c1ccc(N=c2cc[nH]c3cc(OCCCN4CCOCC4)ccc23)cc1	7
C(=Cc1ccc2[nH]ccc(=Nc3ccccc3)c2c1)CCN1CCOCC1||c1ccc(N=c2cc[nH]c3cc(OCCCN4CCOCC4)ccc23)cc1	7
c1ccc(N=c2cc[nH]c3cc(-c4ccccn4)ccc23)cc1||c1ccc(N=c2cc[nH]c3cc(OCCCN4CCOCC4)ccc23)cc1	7
c1ccc(N=c2cc[nH]c3cc(-c4cccc(CN5CCOCC5)n4)ccc23)cc1||c1ccc(N=c2cc[nH]c3cc(OCCCN4CCOCC4)ccc23)cc1	7
c1ccc(N=c2cc[nH]c3cc(-c4ccc(CN5CCOCC5)nc4)ccc23)cc1||c1ccc(N=c2cc[nH]c3cc(OCCCN4CCOCC4)ccc23)cc1	7
c1ccc(N=c2cc[nH]c3cc(-c4ccc(CN5CCOCC5)cn4)ccc23)cc1||c1ccc(N=c2cc[nH]c3cc(OCCCN4CCOCC4)ccc23)cc1	7
C(=Cc1ccc2c(=Nc3ccccc3)cc[nH]c2c1)c1cc[nH+]cc1||C(=Cc1ccc2c(=Nc3ccccc3)cc[nH]c2c1)c1ccccc1	7
C(=Cc1ccc2c(=Nc3ccccc3)cc[nH]c2c1)CCN1CCCCC1||c1ccc(N=c2cc[nH]c3cc(OCCCN4CCOCC4)ccc23)cc1	7
c1ccc(N=c2cc[nH]c3cc(OCCCN4CCNCC4)ccc23)cc1||c1ccc(Nc2ccnc3cc(OCCCN4CCNCC4)ccc23)nc1	7
C(#Cc1ccc2c(=Nc3ccccc3)cc[nH]c2c1)c1ccccc1||C(=Cn1ccnc1)c1ccc2c(=Nc3ccccc3)cc[nH]c2c1	7
c1ccc(N=c2cc[nH]c3cc(-c4ccc(CCN5CCOCC5)cc4)ccc23)cc1||c1ccc(N=c2cc[nH]c3cc(OCCCN4CCOCC4)ccc23)cc1	7
C(#Cc1cccc(CCN2CCNCC2)n1)c1ccc2c(=Nc3ccccc3)cc[nH]c2c1||c1ccc(N=c2cc[nH]c3cc(OCCCN4CCOCC4)ccc23)cc1	7
c1ccc(N=c2cc[nH]c3cc(-c4cccc(CN5CCOCC5)n4)ccc23)cc1||c1ccc(N=c2cc[nH]c3cc(OCC4CCNCC4)ccc23)cc1	7
C(#Cc1ccc2c(=Nc3ccccc3)cc[nH]c2c1)c1cccnc1||c1ccc(N=c2cc[nH]c3cc(-c4coc(CN5CCNCC5)c4)ccc23)cc1	7
C(#Cc1ccc2c(=Nc3ccccc3)cc[nH]c2c1)c1cccnc1||c1ccc(N=c2cc[nH]c3cc4ccc(OCCN5CCNCC5)cc4cc23)cc1	7
C(#Cc1cccc(CN2CCNCC2)n1)c1ccc2c(=Nc3ccccc3)cc[nH]c2c1||c1ccc(N=c2cc[nH]c3cc(OCCCN4CCOCC4)ccc23)cc1	7
c1ccc(N=c2cc[nH]c3cc(-c4ccc(CN5CCNCC5)cn4)ccc23)cc1||c1ccc(N=c2cc[nH]c3cc(OCCCN4CCOCC4)ccc23)cc1	7
C(=Cc1ccc2c(=Nc3ccccc3)cc[nH]c2c1)c1ccc(-c2ccccc2)cc1||c1ccc(N=c2cc[nH]c3cc(OCCCN4CCOCC4)ccc23)cc1	7
C(=Cc1ccccn1)c1ccc2c(=Nc3ccccc3)cc[nH]c2c1||c1ccc(N=c2cc[nH]c3cc(-c4ccc(CN5CCNCC5)cc4)ccc23)cc1	7
C(#Cc1ccc2[nH]ccc(=Nc3ccccc3)c2c1)c1cccnc1||c1ccc(N=c2cc[nH]c3cc(OCCCN4CCOCC4)ccc23)cc1	7
c1ccc(N=c2cc[nH]c3cc(-c4ccc(CN5CCSCC5)cn4)ccc23)cc1||c1ccc(N=c2cc[nH]c3cc(OCCCN4CCOCC4)ccc23)cc1	7
c1ccc(N=c2cc[nH]c3cc(-c4cc(CN5CCOCC5)ccn4)ccc23)cc1||c1ccc(N=c2cc[nH]c3cc(OCCCN4CCOCC4)ccc23)cc1	7
C(#Cc1ccc2c(=Nc3ccccc3)cc[nH]c2c1)c1ccc(-c2ccccc2)cc1||c1ccc(N=c2cc[nH]c3cc(OCCCN4CCOCC4)ccc23)cc1	7
C(=Cc1ccc2c(=Nc3ccccc3)cc[nH]c2c1)c1ccc2ccccc2c1||c1ccc(N=c2cc[nH]c3cc(OCCCN4CCOCC4)ccc23)cc1	7
C(=Cc1ccc2c(=Nc3ccccc3)cc[nH]c2c1)CCCCN1CCOCC1||c1ccc(N=c2cc[nH]c3cc(OCCCN4CCOCC4)ccc23)cc1	7
C(#Cc1ccc(CN2CCNCC2)cn1)c1ccc2c(=Nc3ccccc3)cc[nH]c2c1||c1ccc(N=c2cc[nH]c3cc(OCCCN4CCOCC4)ccc23)cc1	7
c1ccc(N=c2cc[nH]c3cc(-c4ccccc4CN4CCOCC4)ccc23)cc1||c1ccc(N=c2cc[nH]c3cc(OCC4CCNCC4)ccc23)cc1	7
C(#Cc1ccc2c(=Nc3ccccc3)cc[nH]c2c1)c1ccncc1||c1ccc(N=c2cc[nH]c3cc(OCCCN4CCNCC4)ccc23)cc1	7
c1ccc(N=c2cc[nH]c3cc(OC4CCNCC4)ccc23)cc1||c1ccc(N=c2cc[nH]c3cc(OCCCN4CCOCC4)ccc23)cc1	7
C(#Cc1ccccn1)c1ccc2c(=Nc3ccccc3)cc[nH]c2c1||C(=Cc1ccc2c(=Nc3ccccc3)cc[nH]c2c1)c1ccccc1	7
c1ccc(N=c2cc[nH]c3cc(-c4ccc(CN5CCCCC5)s4)ccc23)cc1||c1ccc(N=c2cc[nH]c3cc(OCC4CCNCC4)ccc23)cc1	7
C(=Cc1ccc2c(=Nc3ccccc3)cc[nH]c2c1)c1ccc(-c2ccccc2)cc1||c1ccc(N=c2cc[nH]c3cc(OCC4CCNCC4)ccc23)cc1	7
c1ccc(N=c2cc[nH]c3cc(OCCCN4CCNCC4)ccc23)cc1||c1ccc(N=c2cc[nH]c3ccc(-c4coc(CN5CCNCC5)c4)cc23)cc1	7
c1ccc(N=c2cc[nH]c3cc(-c4ccoc4)ccc23)cc1||c1ccc(N=c2cc[nH]c3cc(OCC4CCNCC4)ccc23)cc1	7
C(=Cc1ccc2c(=Nc3ccccc3)cc[nH]c2c1)CCN1CCCCC1||c1ccc(N=c2cc[nH]c3cc(OCCCN4CCNCC4)ccc23)cc1	7
C(#Cc1ccc2c(=Nc3ccccc3)cc[nH]c2c1)c1ccncc1||c1ccc(N=c2cc[nH]c3cc(OCCCN4CCOCC4)ccc23)cc1	7
N=c1[nH]c2ccc(Nc3ccnc4ccccc34)cc2[nH]1||c1ccc(N=c2cc[nH]c3cc(OCCCN4CCOCC4)ccc23)cc1	7
c1ccc(N=c2cc[nH]c3cc(-c4ccc(CN5CCNCC5)cc4)ccc23)cc1||c1ccc(N=c2cc[nH]c3cc4cc(OCCN5CCNCC5)ccc4cc23)cc1	7
c1ccc(N=c2cc[nH]c3cc(OCC4CCNCC4)ccc23)cc1||c1ccc(N=c2cc[nH]c3ccc(-c4ccc(CN5CCNCC5)cn4)cc23)cc1	7
c1ccc(N=c2cc[nH]c3cc(OCC4CCNCC4)ccc23)cc1||c1ccc(N=c2cc[nH]c3cc(OCC4CCNCC4)ccc23)cc1	7
c1ccc(N=c2cc[nH]c3cc(-c4ccc(CN5CCNCC5)cn4)ccc23)cc1||c1ccc(N=c2cc[nH]c3cc(OCCCN4CCNCC4)ccc23)cc1	7
c1ccc(N=c2cc[nH]c3cc(CCc4ccncc4)ccc23)cc1||c1ccc(N=c2cc[nH]c3cc(OCCCN4CCOCC4)ccc23)cc1	7
c1ccc(N=c2cc[nH]c3cc(-c4cncc(CN5CCOCC5)c4)ccc23)cc1||c1ccc(N=c2cc[nH]c3cc(OCCCN4CCOCC4)ccc23)cc1	7
c1ccc(N=c2cc[nH]c3cc(OCCCN4CCOCC4)ccc23)cc1||c1ccc(Nc2ccnc3cc(OCCCN4CCNCC4)ccc23)nc1	7
c1ccc(N=c2cc[nH]c3cc(-c4cscc4CN4CCOCC4)ccc23)cc1||c1ccc(N=c2cc[nH]c3cc(OCCCN4CCOCC4)ccc23)cc1	7
c1ccc(N=c2cc[nH]c3cc(-c4ccsc4CN4CCOCC4)ccc23)cc1||c1ccc(N=c2cc[nH]c3cc(OCCCN4CCOCC4)ccc23)cc1	7
N=c1[nH]c2ccc(Nc3ccnc4cc(OCCCN5CCCC5)ccc34)cc2[nH]1||c1ccc(N=c2cc[nH]c3cc(OCCCN4CCOCC4)ccc23)cc1	7
c1ccc(N=c2cc[nH]c3cc(OCC4CCCCN4)ccc23)cc1||c1ccc(N=c2cc[nH]c3cc(OCCCN4CCOCC4)ccc23)cc1	7
c1ccc(N=c2cc[nH]c3cc(-c4cncc(CN5CCOCC5)c4)ccc23)cc1||c1ccc(N=c2cc[nH]c3cc(OCC4CCNCC4)ccc23)cc1	7
c1ccc(N=c2cc[nH]c3cc(OCCCN4CCOCC4)ccc23)cc1||c1ccc(N=c2cc[nH]c3cc4ccccc4cc23)cc1	7
C(#Cc1ccc2c(=Nc3ccccc3)cc[nH]c2c1)c1ccccc1||c1ccc(N=c2cc[nH]c3cc(-c4ccc(CN5CCOCC5)cc4)ccc23)cc1	7
C(#Cc1cccc(CCN2CCNCC2)n1)c1ccc2c(=Nc3ccccc3)cc[nH]c2c1||c1ccc(N=c2cc[nH]c3cc(OCCCN4CCNCC4)ccc23)cc1	7
C(=Cc1ccccn1)c1ccc2c(=Nc3ccccc3)cc[nH]c2c1||c1ccc(N=c2cc[nH]c3cc(-c4coc(CN5CCNCC5)c4)ccc23)cc1	7
C(=Cc1ccc2c(=Nc3ccccc3)cc[nH]c2c1)c1ccccc1||c1ccc(N=c2cc[nH]c3cc(OCC4CCNCC4)ccc23)cc1	7
C(=Cc1ccc2c(=Nc3ccccc3)cc[nH]c2c1)c1ccccc1||c1ccc(N=c2cc[nH]c3cc(-c4ccc(CN5CCCCC5)s4)ccc23)cc1	7
[truncated: 2,305 more rows]

## Sheet: pair_core_frequency_distributio
n_pairs_per_core	n_cores
427	1
254	1
231	1
165	1
157	1
123	1
118	1
114	1
[truncated: 54 more rows]

## Sheet: compound_pair_involvement
smiles	n_pairs_involved
[truncated: 216 more rows]
