# Supplementary material for: Structure-Aware Compound–Protein Affinity Prediction via Graph Neural Networks with Group Lasso Regularization
Source: Comput Struct Biotechnol J. 2026 Apr 28;35(1):0012. doi: 10.34133/csbj.0012 (PMC13121889; doi:10.34133/csbj.0012)
Supplement: Supplementary 1 — Tables S1 to S10 [file csbj.0012.f1.zip › supplementary files/Supplementary_Table_6_Scaffold_Analysis_for_Kinase_3OCS.xlsx]

## Sheet: pairs_with_scaffolds
smiles_i	smiles_j	pair_core_key
Cc1c(N)cccc1-c1cn(C)c(=O)c(=Nc2ccc(C(=O)N3CCOCC3)cc2)[nH]1	Cc1c(NC(=O)c2cc3c(s2)CCCC3)cccc1-c1cn(C)c(=O)c(=Nc2ccc3[nH]ccc3c2)[nH]1	O=C(Nc1cccc(-c2c[nH]c(=O)c(=Nc3ccc4[nH]ccc4c3)[nH]2)c1)c1cc2c(s1)CCCC2||O=C(c1ccc(N=c2[nH]c(-c3ccccc3)c[nH]c2=O)cc1)N1CCOCC1
Cc1c(N)cccc1-c1cn(C)c(=O)c(=Nc2ccc(C(=O)N3CCOCC3)cc2)[nH]1	Cc1c(NC(=O)c2cc3c(s2)CCCC3)cccc1-c1cn(C)c(=O)c(=Nc2ccc(-c3ncc[nH]3)cc2)[nH]1	O=C(Nc1cccc(-c2c[nH]c(=O)c(=Nc3ccc(-c4ncc[nH]4)cc3)[nH]2)c1)c1cc2c(s1)CCCC2||O=C(c1ccc(N=c2[nH]c(-c3ccccc3)c[nH]c2=O)cc1)N1CCOCC1
Cc1c(N)cccc1-c1cn(C)c(=O)c(=Nc2ccc(C(=O)N3CCOCC3)cc2)[nH]1	Cc1c(NC(=O)c2cc3c(s2)CCOC3)cccc1-c1cn(C)c(=O)c(=Nc2ccc(C(=O)N3CCOCC3)cc2)[nH]1	O=C(Nc1cccc(-c2c[nH]c(=O)c(=Nc3ccc(C(=O)N4CCOCC4)cc3)[nH]2)c1)c1cc2c(s1)CCOC2||O=C(c1ccc(N=c2[nH]c(-c3ccccc3)c[nH]c2=O)cc1)N1CCOCC1
Cc1c(N)cccc1-c1cn(C)c(=O)c(=Nc2ccc(C(=O)N3CCOCC3)cc2)[nH]1	Cc1c(NC(=O)c2nc3c(s2)CCCC3)cccc1-c1cn(C)c(=O)c(=Nc2ccc(C(=O)N3CCOCC3)cc2)[nH]1	O=C(Nc1cccc(-c2c[nH]c(=O)c(=Nc3ccc(C(=O)N4CCOCC4)cc3)[nH]2)c1)c1nc2c(s1)CCCC2||O=C(c1ccc(N=c2[nH]c(-c3ccccc3)c[nH]c2=O)cc1)N1CCOCC1
Cc1c(N)cccc1-c1cn(C)c(=O)c(=Nc2ccc(C(=O)N3CCOCC3)cc2)[nH]1	Cc1c(N=C(O)c2cc3ccccc3s2)cccc1-c1cn(C)c(=O)c(=Nc2ccc(C(=O)N3CCOCC3)cc2)[nH]1	O=C(c1ccc(N=c2[nH]c(-c3cccc(N=Cc4cc5ccccc5s4)c3)c[nH]c2=O)cc1)N1CCOCC1||O=C(c1ccc(N=c2[nH]c(-c3ccccc3)c[nH]c2=O)cc1)N1CCOCC1
Cc1c(N)cccc1-c1cn(C)c(=O)c(=Nc2ccc(C(=O)N3CCOCC3)cc2)[nH]1	CN1CCN(C)C(c2ccc(N=c3[nH]c(-c4ccc(Cl)c(NC(=O)c5cc6c(s5)CCCC6)c4Cl)cn(C)c3=O)cc2)C1=O	O=C(Nc1cccc(-c2c[nH]c(=O)c(=Nc3ccc(C4NCCNC4=O)cc3)[nH]2)c1)c1cc2c(s1)CCCC2||O=C(c1ccc(N=c2[nH]c(-c3ccccc3)c[nH]c2=O)cc1)N1CCOCC1
Cc1c(N)cccc1-c1cn(C)c(=O)c(=Nc2ccc(C(=O)N3CCOCC3)cc2)[nH]1	CN1CCN(C)C(c2ccc(N=c3[nH]c(-c4ccc(Cl)c(NC(=O)c5cc6c(s5)CCCC6)c4F)cn(C)c3=O)cc2)C1=O	O=C(Nc1cccc(-c2c[nH]c(=O)c(=Nc3ccc(C4NCCNC4=O)cc3)[nH]2)c1)c1cc2c(s1)CCCC2||O=C(c1ccc(N=c2[nH]c(-c3ccccc3)c[nH]c2=O)cc1)N1CCOCC1
Cc1c(N)cccc1-c1cn(C)c(=O)c(=Nc2ccc(C(=O)N3CCOCC3)cc2)[nH]1	CN1CCN(C)C(c2ccc(N=c3[nH]c(-c4ccc(F)c(NC(=O)c5cc6c(s5)CCCC6)c4F)cn(C)c3=O)cc2)C1=O	O=C(Nc1cccc(-c2c[nH]c(=O)c(=Nc3ccc(C4NCCNC4=O)cc3)[nH]2)c1)c1cc2c(s1)CCCC2||O=C(c1ccc(N=c2[nH]c(-c3ccccc3)c[nH]c2=O)cc1)N1CCOCC1
Cc1c(N)cccc1-c1cn(C)c(=O)c(=Nc2ccc(C(=O)N3CCOCC3)cc2)[nH]1	Cc1c(NC(=O)c2ccc(N(C)C)cc2)cccc1-c1nc(=Nc2ccc(C(=O)N3CCOCC3)cc2)c2nccn2[nH]1	O=C(Nc1cccc(-c2nc(=Nc3ccc(C(=O)N4CCOCC4)cc3)c3nccn3[nH]2)c1)c1ccccc1||O=C(c1ccc(N=c2[nH]c(-c3ccccc3)c[nH]c2=O)cc1)N1CCOCC1
Cc1c(N)cccc1-c1cn(C)c(=O)c(=Nc2ccc(C(=O)N3CCOCC3)cc2)[nH]1	CN1CCN(C)C(c2ccc(N=c3[nH]c(-c4ccc(Cl)c(NC(=O)c5cc6c(s5)CCCC6)c4)cn(C)c3=O)cc2)C1=O	O=C(Nc1cccc(-c2c[nH]c(=O)c(=Nc3ccc(C4NCCNC4=O)cc3)[nH]2)c1)c1cc2c(s1)CCCC2||O=C(c1ccc(N=c2[nH]c(-c3ccccc3)c[nH]c2=O)cc1)N1CCOCC1
Cc1c(N)cccc1-c1cn(C)c(=O)c(=Nc2ccc(C(=O)N3CCOCC3)cc2)[nH]1	CN1CCN(C)C(c2ccc(N=c3[nH]c(-c4cccc(NC(=O)c5cc6c(s5)CCCC6)c4Cl)cn(C)c3=O)cc2)C1=O	O=C(Nc1cccc(-c2c[nH]c(=O)c(=Nc3ccc(C4NCCNC4=O)cc3)[nH]2)c1)c1cc2c(s1)CCCC2||O=C(c1ccc(N=c2[nH]c(-c3ccccc3)c[nH]c2=O)cc1)N1CCOCC1
Cc1c(N)cccc1-c1cn(C)c(=O)c(=Nc2ccc(C(=O)N3CCOCC3)cc2)[nH]1	CN1CCN(C)C(c2ccc(N=c3[nH]c(-c4ccc(F)c(NC(=O)c5cc6c(s5)CCCC6)c4)cn(C)c3=O)cc2)C1=O	O=C(Nc1cccc(-c2c[nH]c(=O)c(=Nc3ccc(C4NCCNC4=O)cc3)[nH]2)c1)c1cc2c(s1)CCCC2||O=C(c1ccc(N=c2[nH]c(-c3ccccc3)c[nH]c2=O)cc1)N1CCOCC1
Cc1c(N)cccc1-c1cn(C)c(=O)c(=Nc2ccc(C(=O)N3CCOCC3)cc2)[nH]1	CN1CCN(C)C(c2ccc(N=c3[nH]c(-c4cccc(NC(=O)c5cc6c(s5)CCCC6)c4F)cn(C)c3=O)cc2)C1=O	O=C(Nc1cccc(-c2c[nH]c(=O)c(=Nc3ccc(C4NCCNC4=O)cc3)[nH]2)c1)c1cc2c(s1)CCCC2||O=C(c1ccc(N=c2[nH]c(-c3ccccc3)c[nH]c2=O)cc1)N1CCOCC1
Cc1c(N)cccc1-c1cn(C)c(=O)c(=Nc2ccc(C(=O)N3CCOCC3)cc2)[nH]1	CCc1ccc(C(=O)Nc2cccc(-c3cn(C)c(=O)c(=Nc4ccc(C(=O)N5CCOCC5)cc4)[nH]3)c2C)cc1	O=C(Nc1cccc(-c2c[nH]c(=O)c(=Nc3ccc(C(=O)N4CCOCC4)cc3)[nH]2)c1)c1ccccc1||O=C(c1ccc(N=c2[nH]c(-c3ccccc3)c[nH]c2=O)cc1)N1CCOCC1
Cc1c(N)cccc1-c1cn(C)c(=O)c(=Nc2ccc(C(=O)N3CCOCC3)cc2)[nH]1	Cc1c(NC(=O)c2cc3c(s2)CCCC3)cccc1-c1cn(C)c(=O)c(=Nc2ccc(C(=O)N3CCOCC3)cc2)[nH]1	O=C(Nc1cccc(-c2c[nH]c(=O)c(=Nc3ccc(C(=O)N4CCOCC4)cc3)[nH]2)c1)c1cc2c(s1)CCCC2||O=C(c1ccc(N=c2[nH]c(-c3ccccc3)c[nH]c2=O)cc1)N1CCOCC1
Cc1c(N)cccc1-c1cn(C)c(=O)c(=Nc2ccc(C(=O)N3CCOCC3)cc2)[nH]1	CN1CCN(C)C(c2ccc(N=c3[nH]c(-c4cccc(NC(=O)c5cc6c(s5)CCCC6)c4)cn(C)c3=O)cc2)C1=O	O=C(Nc1cccc(-c2c[nH]c(=O)c(=Nc3ccc(C4NCCNC4=O)cc3)[nH]2)c1)c1cc2c(s1)CCCC2||O=C(c1ccc(N=c2[nH]c(-c3ccccc3)c[nH]c2=O)cc1)N1CCOCC1
Cc1c(N)cccc1-c1cn(C)c(=O)c(=Nc2ccc(C(=O)N3CCOCC3)cc2)[nH]1	Cc1c(NC(=O)c2ccc(N(C)C)cc2)cccc1-c1cn(C)c(=O)c(=Nc2ccc(C(=O)N3CCOCC3)cc2)[nH]1	O=C(Nc1cccc(-c2c[nH]c(=O)c(=Nc3ccc(C(=O)N4CCOCC4)cc3)[nH]2)c1)c1ccccc1||O=C(c1ccc(N=c2[nH]c(-c3ccccc3)c[nH]c2=O)cc1)N1CCOCC1
Cc1c(N)cccc1-c1cn(C)c(=O)c(=Nc2ccc(C(=O)N3CCOCC3)cc2)[nH]1	Cc1c(N=C(O)c2cc3n(c2)CCCC3)cccc1-c1cn(C)c(=O)c(=Nc2ccc(C(=O)N3CCOCC3)cc2)[nH]1	O=C(c1ccc(N=c2[nH]c(-c3cccc(N=Cc4cc5n(c4)CCCC5)c3)c[nH]c2=O)cc1)N1CCOCC1||O=C(c1ccc(N=c2[nH]c(-c3ccccc3)c[nH]c2=O)cc1)N1CCOCC1
Cc1c(N)cccc1-c1cn(C)c(=O)c(=Nc2ccc(C(=O)N3CCOCC3)cc2)[nH]1	Cc1c(NC(=O)c2ccc(C(C)(C)C)s2)cccc1-c1cn(C)c(=O)c(=Nc2ccc(C(=O)N3CCOCC3)cc2)[nH]1	O=C(Nc1cccc(-c2c[nH]c(=O)c(=Nc3ccc(C(=O)N4CCOCC4)cc3)[nH]2)c1)c1cccs1||O=C(c1ccc(N=c2[nH]c(-c3ccccc3)c[nH]c2=O)cc1)N1CCOCC1
Cc1c(N)cccc1-c1cn(C)c(=O)c(=Nc2ccc(C(=O)N3CCOCC3)cc2)[nH]1	Cc1c(N=C(O)c2cnc(C(C)(C)C)cn2)cccc1-c1cn(C)c(=O)c(=Nc2ccc(C(=O)N3CCOCC3)cc2)[nH]1	O=C(c1ccc(N=c2[nH]c(-c3cccc(N=Cc4cnccn4)c3)c[nH]c2=O)cc1)N1CCOCC1||O=C(c1ccc(N=c2[nH]c(-c3ccccc3)c[nH]c2=O)cc1)N1CCOCC1
Cc1c(N)cccc1-c1cn(C)c(=O)c(=Nc2ccc(C(=O)N3CCOCC3)cc2)[nH]1	Cc1c(N=C(O)c2cnc(C(C)(C)C)nc2)cccc1-c1cn(C)c(=O)c(=Nc2ccc(C(=O)N3CCOCC3)cc2)[nH]1	O=C(c1ccc(N=c2[nH]c(-c3cccc(N=Cc4cncnc4)c3)c[nH]c2=O)cc1)N1CCOCC1||O=C(c1ccc(N=c2[nH]c(-c3ccccc3)c[nH]c2=O)cc1)N1CCOCC1
Cc1c(N)cccc1-c1cn(C)c(=O)c(=Nc2ccc(C(=O)N3CCOCC3)cc2)[nH]1	Cc1c(NC(=O)c2ncc(C(C)(C)C)cn2)cccc1-c1cn(C)c(=O)c(=Nc2ccc(C(=O)N3CCOCC3)cc2)[nH]1	O=C(Nc1cccc(-c2c[nH]c(=O)c(=Nc3ccc(C(=O)N4CCOCC4)cc3)[nH]2)c1)c1ncccn1||O=C(c1ccc(N=c2[nH]c(-c3ccccc3)c[nH]c2=O)cc1)N1CCOCC1
Cc1c(N)cccc1-c1cn(C)c(=O)c(=Nc2ccc(C(=O)N3CCOCC3)cc2)[nH]1	Cc1c(NC(=O)c2ccc(C3CC3)cc2)cccc1-c1cn(C)c(=O)c(=Nc2ccc(C(=O)N3CCOCC3)cc2)[nH]1	O=C(Nc1cccc(-c2c[nH]c(=O)c(=Nc3ccc(C(=O)N4CCOCC4)cc3)[nH]2)c1)c1ccc(C2CC2)cc1||O=C(c1ccc(N=c2[nH]c(-c3ccccc3)c[nH]c2=O)cc1)N1CCOCC1
Cc1c(N)cccc1-c1cn(C)c(=O)c(=Nc2ccc(C(=O)N3CCOCC3)cc2)[nH]1	CN(C)C(=O)c1ccc(N=c2[nH]c(-c3cccc(N4CCc5cc(C6CC6)ccc5C4=O)c3CO)cn(C)c2=O)cc1	O=C(c1ccc(N=c2[nH]c(-c3ccccc3)c[nH]c2=O)cc1)N1CCOCC1||O=C1c2ccc(C3CC3)cc2CCN1c1cccc(-c2c[nH]c(=O)c(=Nc3ccccc3)[nH]2)c1
Cc1c(N)cccc1-c1cn(C)c(=O)c(=Nc2ccc(C(=O)N3CCOCC3)cc2)[nH]1	CN1CCN(C)[C@@H](c2ccc(N=c3[nH]c(-c4ccc(F)c(N5Cc6cc(C(C)(C)C)sc6C5=O)c4F)cn(C)c3=O)cc2)C1=O	O=C(c1ccc(N=c2[nH]c(-c3ccccc3)c[nH]c2=O)cc1)N1CCOCC1||O=C1NCCNC1c1ccc(N=c2[nH]c(-c3cccc(N4Cc5ccsc5C4=O)c3)c[nH]c2=O)cc1
Cc1c(N)cccc1-c1cn(C)c(=O)c(=Nc2ccc(C(=O)N3CCOCC3)cc2)[nH]1	Cc1c(-c2cn(C)c(=O)c(=Nc3ccc(C4C(=O)N(C)CCN4C)cc3)[nH]2)ccc(Cl)c1NC(=O)c1cc2c(s1)CCCC2	O=C(Nc1cccc(-c2c[nH]c(=O)c(=Nc3ccc(C4NCCNC4=O)cc3)[nH]2)c1)c1cc2c(s1)CCCC2||O=C(c1ccc(N=c2[nH]c(-c3ccccc3)c[nH]c2=O)cc1)N1CCOCC1
Cc1c(N)cccc1-c1cn(C)c(=O)c(=Nc2ccc(C(=O)N3CCOCC3)cc2)[nH]1	Cc1ccc(-c2cn(C)c(=O)c(=Nc3ccc(C4C(=O)N(C)CCN4C)cc3)[nH]2)c(Cl)c1NC(=O)c1cc2c(s1)CCCC2	O=C(Nc1cccc(-c2c[nH]c(=O)c(=Nc3ccc(C4NCCNC4=O)cc3)[nH]2)c1)c1cc2c(s1)CCCC2||O=C(c1ccc(N=c2[nH]c(-c3ccccc3)c[nH]c2=O)cc1)N1CCOCC1
Cc1c(N)cccc1-c1cn(C)c(=O)c(=Nc2ccc(C(=O)N3CCOCC3)cc2)[nH]1	CN1CCc2cc(N=c3[nH]c(-c4cc(F)cc(N5CCn6c(cc7c6CCCC7)C5=O)c4CO)cn(C)c3=O)ccc2C1	O=C(c1ccc(N=c2[nH]c(-c3ccccc3)c[nH]c2=O)cc1)N1CCOCC1||O=C1c2cc3c(n2CCN1c1cccc(-c2c[nH]c(=O)c(=Nc4ccc5c(c4)CCNC5)[nH]2)c1)CCCC3
Cc1c(N)cccc1-c1cn(C)c(=O)c(=Nc2ccc(C(=O)N3CCOCC3)cc2)[nH]1	Cc1c(-c2cn(C)c(=O)c(=Nc3ccc(C4C(=O)N(C)CCN4C)cc3)[nH]2)ccc(F)c1NC(=O)c1cc2c(s1)CCCC2	O=C(Nc1cccc(-c2c[nH]c(=O)c(=Nc3ccc(C4NCCNC4=O)cc3)[nH]2)c1)c1cc2c(s1)CCCC2||O=C(c1ccc(N=c2[nH]c(-c3ccccc3)c[nH]c2=O)cc1)N1CCOCC1
Cc1c(N)cccc1-c1cn(C)c(=O)c(=Nc2ccc(C(=O)N3CCOCC3)cc2)[nH]1	Cc1ccc(-c2cn(C)c(=O)c(=Nc3ccc([C@H]4C(=O)N(C)CCN4C)cc3)[nH]2)c(F)c1NC(=O)c1cc2c(s1)CCCC2	O=C(Nc1cccc(-c2c[nH]c(=O)c(=Nc3ccc(C4NCCNC4=O)cc3)[nH]2)c1)c1cc2c(s1)CCCC2||O=C(c1ccc(N=c2[nH]c(-c3ccccc3)c[nH]c2=O)cc1)N1CCOCC1
Cc1c(N)cccc1-c1cn(C)c(=O)c(=Nc2ccc(C(=O)N3CCOCC3)cc2)[nH]1	Cc1ccc(-c2cn(C)c(=O)c(=Nc3ccc([C@@H]4C(=O)N(C)CCN4C)cc3)[nH]2)c(F)c1NC(=O)c1cc2c(s1)CCCC2	O=C(Nc1cccc(-c2c[nH]c(=O)c(=Nc3ccc(C4NCCNC4=O)cc3)[nH]2)c1)c1cc2c(s1)CCCC2||O=C(c1ccc(N=c2[nH]c(-c3ccccc3)c[nH]c2=O)cc1)N1CCOCC1
Cc1c(N)cccc1-c1cn(C)c(=O)c(=Nc2ccc(C(=O)N3CCOCC3)cc2)[nH]1	CN1CCN(C)[C@@H](c2ccc(N=c3[nH]c(-c4ccc(F)c(N5Cc6cc(C(C)(C)C)sc6C5=O)c4)cn(C)c3=O)cc2)C1=O	O=C(c1ccc(N=c2[nH]c(-c3ccccc3)c[nH]c2=O)cc1)N1CCOCC1||O=C1NCCNC1c1ccc(N=c2[nH]c(-c3cccc(N4Cc5ccsc5C4=O)c3)c[nH]c2=O)cc1
Cc1c(N)cccc1-c1cn(C)c(=O)c(=Nc2ccc(C(=O)N3CCOCC3)cc2)[nH]1	Cc1c(NC(=O)c2ccc(C(C)(C)O)cc2)cccc1-c1cn(C)c(=O)c(=Nc2ccc(C(=O)N3CCOCC3)cc2)[nH]1	O=C(Nc1cccc(-c2c[nH]c(=O)c(=Nc3ccc(C(=O)N4CCOCC4)cc3)[nH]2)c1)c1ccccc1||O=C(c1ccc(N=c2[nH]c(-c3ccccc3)c[nH]c2=O)cc1)N1CCOCC1
Cc1c(N)cccc1-c1cn(C)c(=O)c(=Nc2ccc(C(=O)N3CCOCC3)cc2)[nH]1	Cc1c(-c2cn(C)c(=O)c(=Nc3ccc(C4C(O)=NCCN4C)cc3)[nH]2)cccc1N1Cc2cc(C(C)(C)C)sc2C1=O	O=C(c1ccc(N=c2[nH]c(-c3ccccc3)c[nH]c2=O)cc1)N1CCOCC1||O=C1c2sccc2CN1c1cccc(-c2c[nH]c(=O)c(=Nc3ccc(C4C=NCCN4)cc3)[nH]2)c1
Cc1c(N)cccc1-c1cn(C)c(=O)c(=Nc2ccc(C(=O)N3CCOCC3)cc2)[nH]1	Cc1c(-c2cn(C)c(=O)c(=Nc3ccc(C4NCCN(C)C4=O)cc3)[nH]2)cccc1N1Cc2cc(C(C)(C)C)sc2C1=O	O=C(c1ccc(N=c2[nH]c(-c3ccccc3)c[nH]c2=O)cc1)N1CCOCC1||O=C1NCCNC1c1ccc(N=c2[nH]c(-c3cccc(N4Cc5ccsc5C4=O)c3)c[nH]c2=O)cc1
Cc1c(N)cccc1-c1cn(C)c(=O)c(=Nc2ccc(C(=O)N3CCOCC3)cc2)[nH]1	Cc1c(NC(=O)c2cc3c(s2)CCCC3)cccc1-c1cn(C)c(=O)c(=Nc2ccc([C@H]3C(=O)N(C)CCN3C)cc2)[nH]1	O=C(Nc1cccc(-c2c[nH]c(=O)c(=Nc3ccc(C4NCCNC4=O)cc3)[nH]2)c1)c1cc2c(s1)CCCC2||O=C(c1ccc(N=c2[nH]c(-c3ccccc3)c[nH]c2=O)cc1)N1CCOCC1
Cc1c(N)cccc1-c1cn(C)c(=O)c(=Nc2ccc(C(=O)N3CCOCC3)cc2)[nH]1	Cc1c(NC(=O)c2cc3c(s2)CCCC3)cccc1-c1cn(C)c(=O)c(=Nc2ccc(C3CCN(C)CC3)cc2)[nH]1	O=C(Nc1cccc(-c2c[nH]c(=O)c(=Nc3ccc(C4CCNCC4)cc3)[nH]2)c1)c1cc2c(s1)CCCC2||O=C(c1ccc(N=c2[nH]c(-c3ccccc3)c[nH]c2=O)cc1)N1CCOCC1
Cc1c(N)cccc1-c1cn(C)c(=O)c(=Nc2ccc(C(=O)N3CCOCC3)cc2)[nH]1	Cc1c(NC(=O)c2ccc([Si](C)(C)C)cc2)cccc1-c1cn(C)c(=O)c(=Nc2ccc(C(=O)N3CCOCC3)cc2)[nH]1	O=C(Nc1cccc(-c2c[nH]c(=O)c(=Nc3ccc(C(=O)N4CCOCC4)cc3)[nH]2)c1)c1ccccc1||O=C(c1ccc(N=c2[nH]c(-c3ccccc3)c[nH]c2=O)cc1)N1CCOCC1
Cc1c(N)cccc1-c1cn(C)c(=O)c(=Nc2ccc(C(=O)N3CCOCC3)cc2)[nH]1	Cc1c(NC(=O)c2cc3c(s2)CCCC3)cccc1-c1cn(C)c(=O)c(=Nc2ccc(N3CC[C@@H](N(C)C)C3)cc2)[nH]1	O=C(Nc1cccc(-c2c[nH]c(=O)c(=Nc3ccc(N4CCCC4)cc3)[nH]2)c1)c1cc2c(s1)CCCC2||O=C(c1ccc(N=c2[nH]c(-c3ccccc3)c[nH]c2=O)cc1)N1CCOCC1
Cc1c(N)cccc1-c1cn(C)c(=O)c(=Nc2ccc(C(=O)N3CCOCC3)cc2)[nH]1	Cc1c(NC(=O)c2ccc(C3(C)CC3)cc2)cccc1-c1cn(C)c(=O)c(=Nc2ccc(C(=O)N3CCOCC3)cc2)[nH]1	O=C(Nc1cccc(-c2c[nH]c(=O)c(=Nc3ccc(C(=O)N4CCOCC4)cc3)[nH]2)c1)c1ccc(C2CC2)cc1||O=C(c1ccc(N=c2[nH]c(-c3ccccc3)c[nH]c2=O)cc1)N1CCOCC1
Cc1c(N)cccc1-c1cn(C)c(=O)c(=Nc2ccc(C(=O)N3CCOCC3)cc2)[nH]1	CN1CC(c2ccc(N=c3[nH]c(-c4cc(F)cc(N5CCc6c(sc7c6CC(C)(C)C7)C5=O)c4CO)cn(C)c3=O)cc2)C1	O=C(c1ccc(N=c2[nH]c(-c3ccccc3)c[nH]c2=O)cc1)N1CCOCC1||O=C1c2sc3c(c2CCN1c1cccc(-c2c[nH]c(=O)c(=Nc4ccc(C5CNC5)cc4)[nH]2)c1)CCC3
Cc1c(N)cccc1-c1cn(C)c(=O)c(=Nc2ccc(C(=O)N3CCOCC3)cc2)[nH]1	Cc1c(NC(=O)c2ccc(C(C)(C)C)cc2)cccc1-c1cn(C)c(=O)c(=Nc2ccc(C(=O)N3CCOCC3)cc2)[nH]1	O=C(Nc1cccc(-c2c[nH]c(=O)c(=Nc3ccc(C(=O)N4CCOCC4)cc3)[nH]2)c1)c1ccccc1||O=C(c1ccc(N=c2[nH]c(-c3ccccc3)c[nH]c2=O)cc1)N1CCOCC1
Cc1c(N)cccc1-c1cn(C)c(=O)c(=Nc2ccc(C(=O)N3CCOCC3)cc2)[nH]1	Cc1ccc(-c2cn(C)c(=O)c(=Nc3ccc(C4C(=O)N(C)CCN4C)cc3)[nH]2)c(C)c1NC(=O)c1cc2c(s1)CCCC2	O=C(Nc1cccc(-c2c[nH]c(=O)c(=Nc3ccc(C4NCCNC4=O)cc3)[nH]2)c1)c1cc2c(s1)CCCC2||O=C(c1ccc(N=c2[nH]c(-c3ccccc3)c[nH]c2=O)cc1)N1CCOCC1
Cc1c(N)cccc1-c1cn(C)c(=O)c(=Nc2ccc(C(=O)N3CCOCC3)cc2)[nH]1	Cn1cc(-c2cccc(N3CCc4cc(C5(F)CC5)ccc4C3=O)c2CO)[nH]c(=Nc2ccc(C(=O)N3CCOCC3)cc2)c1=O	O=C(c1ccc(N=c2[nH]c(-c3cccc(N4CCc5cc(C6CC6)ccc5C4=O)c3)c[nH]c2=O)cc1)N1CCOCC1||O=C(c1ccc(N=c2[nH]c(-c3ccccc3)c[nH]c2=O)cc1)N1CCOCC1
Cc1c(N)cccc1-c1cn(C)c(=O)c(=Nc2ccc(C(=O)N3CCOCC3)cc2)[nH]1	Cc1c(-c2cn(C)c(=O)c(=Nc3ccc(C(=O)N4CCOCC4)cc3)[nH]2)cccc1N1Cc2cc(C(C)(C)C)ccc2C1=O	O=C(c1ccc(N=c2[nH]c(-c3cccc(N4Cc5ccccc5C4=O)c3)c[nH]c2=O)cc1)N1CCOCC1||O=C(c1ccc(N=c2[nH]c(-c3ccccc3)c[nH]c2=O)cc1)N1CCOCC1
Cc1c(N)cccc1-c1cn(C)c(=O)c(=Nc2ccc(C(=O)N3CCOCC3)cc2)[nH]1	CN1CCC(c2ccc(N=c3[nH]c(-c4cc(F)cc(N5CCc6c(sc7c6CCCC7)C5=O)c4CO)cn(C)c3=O)cc2)CC1	O=C(c1ccc(N=c2[nH]c(-c3ccccc3)c[nH]c2=O)cc1)N1CCOCC1||O=C1c2sc3c(c2CCN1c1cccc(-c2c[nH]c(=O)c(=Nc4ccc(C5CCNCC5)cc4)[nH]2)c1)CCCC3
Cc1c(N)cccc1-c1cn(C)c(=O)c(=Nc2ccc(C(=O)N3CCOCC3)cc2)[nH]1	CN1CCC(c2ccc(N=c3[nH]c(-c4cc(F)cc(N5CCn6c(cc7c6CCCC7)C5=O)c4CO)cn(C)c3=O)cc2)CC1	O=C(c1ccc(N=c2[nH]c(-c3ccccc3)c[nH]c2=O)cc1)N1CCOCC1||O=C1c2cc3c(n2CCN1c1cccc(-c2c[nH]c(=O)c(=Nc4ccc(C5CCNCC5)cc4)[nH]2)c1)CCCC3
Cc1c(N)cccc1-c1cn(C)c(=O)c(=Nc2ccc(C(=O)N3CCOCC3)cc2)[nH]1	CCC(C)(C)c1ccc(C(=O)Nc2cccc(-c3cn(C)c(=O)c(=Nc4ccc(C(=O)N5CCOCC5)cc4)[nH]3)c2C)cc1	O=C(Nc1cccc(-c2c[nH]c(=O)c(=Nc3ccc(C(=O)N4CCOCC4)cc3)[nH]2)c1)c1ccccc1||O=C(c1ccc(N=c2[nH]c(-c3ccccc3)c[nH]c2=O)cc1)N1CCOCC1
Cc1c(N)cccc1-c1cn(C)c(=O)c(=Nc2ccc(C(=O)N3CCOCC3)cc2)[nH]1	Cn1cc(-c2cccc(N3CCc4cc(C5CC5)ccc4C3=O)c2CO)[nH]c(=Nc2ccc(C(=O)N3CCC(O)CC3)cc2)c1=O	O=C(c1ccc(N=c2[nH]c(-c3cccc(N4CCc5cc(C6CC6)ccc5C4=O)c3)c[nH]c2=O)cc1)N1CCCCC1||O=C(c1ccc(N=c2[nH]c(-c3ccccc3)c[nH]c2=O)cc1)N1CCOCC1
Cc1c(N)cccc1-c1cn(C)c(=O)c(=Nc2ccc(C(=O)N3CCOCC3)cc2)[nH]1	CN1CCC(c2ccc(N=c3[nH]c(-c4cc(F)cc(N5CCc6c(sc7c6CC(C)(C)C7)C5=O)c4CO)cn(C)c3=O)cc2)CC1	O=C(c1ccc(N=c2[nH]c(-c3ccccc3)c[nH]c2=O)cc1)N1CCOCC1||O=C1c2sc3c(c2CCN1c1cccc(-c2c[nH]c(=O)c(=Nc4ccc(C5CCNCC5)cc4)[nH]2)c1)CCC3
Cc1c(N)cccc1-c1cn(C)c(=O)c(=Nc2ccc(C(=O)N3CCOCC3)cc2)[nH]1	Cc1c(-c2cn(C)c(=O)c(=Nc3ccc(C4C(=O)N(C)CCN4C)cc3)[nH]2)cccc1N1Cc2cc(C(C)(C)C)ccc2C1=O	O=C(c1ccc(N=c2[nH]c(-c3ccccc3)c[nH]c2=O)cc1)N1CCOCC1||O=C1NCCNC1c1ccc(N=c2[nH]c(-c3cccc(N4Cc5ccccc5C4=O)c3)c[nH]c2=O)cc1
Cc1c(N)cccc1-c1cn(C)c(=O)c(=Nc2ccc(C(=O)N3CCOCC3)cc2)[nH]1	CN1CCC(c2ccc(N=c3[nH]c(-c4cc(F)cc(N5CCn6c(cc7c6CC(C)(C)C7)C5=O)c4CO)cn(C)c3=O)cc2)CC1	O=C(c1ccc(N=c2[nH]c(-c3ccccc3)c[nH]c2=O)cc1)N1CCOCC1||O=C1c2cc3c(n2CCN1c1cccc(-c2c[nH]c(=O)c(=Nc4ccc(C5CCNCC5)cc4)[nH]2)c1)CCC3
Cc1c(N)cccc1-c1cn(C)c(=O)c(=Nc2ccc(C(=O)N3CCOCC3)cc2)[nH]1	Cn1cc(-c2cccc(N3CCc4c(sc5c4CCCC5)C3=O)c2CO)[nH]c(=Nc2ccc(C3CCN(C4COC4)CC3)cc2)c1=O	O=C(c1ccc(N=c2[nH]c(-c3ccccc3)c[nH]c2=O)cc1)N1CCOCC1||O=C1c2sc3c(c2CCN1c1cccc(-c2c[nH]c(=O)c(=Nc4ccc(C5CCN(C6COC6)CC5)cc4)[nH]2)c1)CCCC3
Cc1c(N)cccc1-c1cn(C)c(=O)c(=Nc2ccc(C(=O)N3CCOCC3)cc2)[nH]1	Cc1c(-c2cn(C)c(=O)c(=Nc3ccc(C4C(=O)N(C)CCN4C)cc3)[nH]2)cccc1N1Cc2cc(N3CCCCC3)ccc2C1=O	O=C(c1ccc(N=c2[nH]c(-c3ccccc3)c[nH]c2=O)cc1)N1CCOCC1||O=C1NCCNC1c1ccc(N=c2[nH]c(-c3cccc(N4Cc5cc(N6CCCCC6)ccc5C4=O)c3)c[nH]c2=O)cc1
Cc1c(NC(=O)c2cc3c(s2)CCCC3)cccc1-c1cn(C)c(=O)c(=Nc2ccncn2)[nH]1	Cc1c(NC(=O)c2cc3c(s2)CCCC3)cccc1-c1cn(C)c(=O)c(Nc2cccnc2)n1	O=C(Nc1cccc(-c2c[nH]c(=O)c(=Nc3ccncn3)[nH]2)c1)c1cc2c(s1)CCCC2||O=C(Nc1cccc(-c2c[nH]c(=O)c(Nc3cccnc3)n2)c1)c1cc2c(s1)CCCC2
Cc1c(NC(=O)c2cc3c(s2)CCCC3)cccc1-c1cn(C)c(=O)c(=Nc2ccncn2)[nH]1	Cc1c(NC(=O)c2cc3c(s2)CCCC3)cccc1-c1cn(C)c(=O)c(Nc2ccn3ccnc3c2)n1	O=C(Nc1cccc(-c2c[nH]c(=O)c(=Nc3ccncn3)[nH]2)c1)c1cc2c(s1)CCCC2||O=C(Nc1cccc(-c2c[nH]c(=O)c(Nc3ccn4ccnc4c3)n2)c1)c1cc2c(s1)CCCC2
Cc1c(NC(=O)c2cc3c(s2)CCCC3)cccc1-c1cn(C)c(=O)c(=Nc2ccncn2)[nH]1	Cn1cc(-c2cccc(N3CCc4c(sc5c4CCCC5)C3=O)c2CO)cc(Nc2ccncn2)c1=O	O=C(Nc1cccc(-c2c[nH]c(=O)c(=Nc3ccncn3)[nH]2)c1)c1cc2c(s1)CCCC2||O=C1c2sc3c(c2CCN1c1cccc(-c2c[nH]c(=O)c(Nc4ccncn4)c2)c1)CCCC3
Cc1c(NC(=O)c2cc3c(s2)CCCC3)cccc1-c1cn(C)c(=O)c(=Nc2ccncn2)[nH]1	Cn1cc(Nc2nc(-c3cccc(N4CCc5cc(C6CC6)ccc5C4=O)c3CO)cn(C)c2=O)cn1	O=C(Nc1cccc(-c2c[nH]c(=O)c(=Nc3ccncn3)[nH]2)c1)c1cc2c(s1)CCCC2||O=C1c2ccc(C3CC3)cc2CCN1c1cccc(-c2c[nH]c(=O)c(Nc3cn[nH]c3)n2)c1
Cc1c(NC(=O)c2cc3c(s2)CCCC3)cccc1-c1cn(C)c(=O)c(=Nc2ccncn2)[nH]1	Cn1cc(-c2cccc(N3CCc4c(sc5c4CCCC5)C3=O)c2CO)nc(Nc2cnn(CCO)c2)c1=O	O=C(Nc1cccc(-c2c[nH]c(=O)c(=Nc3ccncn3)[nH]2)c1)c1cc2c(s1)CCCC2||O=C1c2sc3c(c2CCN1c1cccc(-c2c[nH]c(=O)c(Nc4cn[nH]c4)n2)c1)CCCC3
Cc1c(NC(=O)c2cc3c(s2)CCCC3)cccc1-c1cn(C)c(=O)c(=Nc2ccncn2)[nH]1	Cc1c(NC(=O)c2cc3c(s2)CCCC3)cccc1-c1cn(C)c(=O)c(=Nc2ccc3[nH]ccc3c2)[nH]1	O=C(Nc1cccc(-c2c[nH]c(=O)c(=Nc3ccc4[nH]ccc4c3)[nH]2)c1)c1cc2c(s1)CCCC2||O=C(Nc1cccc(-c2c[nH]c(=O)c(=Nc3ccncn3)[nH]2)c1)c1cc2c(s1)CCCC2
Cc1c(NC(=O)c2cc3c(s2)CCCC3)cccc1-c1cn(C)c(=O)c(=Nc2ccncn2)[nH]1	CCn1cc(Nc2nc(-c3cccc(N4CCc5c(sc6c5CC(C)(C)C6)C4=O)c3CO)cn(C)c2=O)cn1	O=C(Nc1cccc(-c2c[nH]c(=O)c(=Nc3ccncn3)[nH]2)c1)c1cc2c(s1)CCCC2||O=C1c2sc3c(c2CCN1c1cccc(-c2c[nH]c(=O)c(Nc4cn[nH]c4)n2)c1)CCC3
Cc1c(NC(=O)c2cc3c(s2)CCCC3)cccc1-c1cn(C)c(=O)c(=Nc2ccncn2)[nH]1	Cc1c(NC(=O)c2cc3c(s2)CCCC3)cccc1-c1cn(C)c(=O)c(=Nc2ccc(-c3ncc[nH]3)cc2)[nH]1	O=C(Nc1cccc(-c2c[nH]c(=O)c(=Nc3ccc(-c4ncc[nH]4)cc3)[nH]2)c1)c1cc2c(s1)CCCC2||O=C(Nc1cccc(-c2c[nH]c(=O)c(=Nc3ccncn3)[nH]2)c1)c1cc2c(s1)CCCC2
Cc1c(NC(=O)c2cc3c(s2)CCCC3)cccc1-c1cn(C)c(=O)c(=Nc2ccncn2)[nH]1	Cn1cc(-c2cccc(N3CCc4c(sc5c4CCCC5)C3=O)c2CO)cc(N=c2cc(C3CC3)[nH][nH]2)c1=O	O=C(Nc1cccc(-c2c[nH]c(=O)c(=Nc3ccncn3)[nH]2)c1)c1cc2c(s1)CCCC2||O=C1c2sc3c(c2CCN1c1cccc(-c2c[nH]c(=O)c(N=c4cc(C5CC5)[nH][nH]4)c2)c1)CCCC3
Cc1c(NC(=O)c2cc3c(s2)CCCC3)cccc1-c1cn(C)c(=O)c(=Nc2ccncn2)[nH]1	CN1CCN(C)C(c2ccc(N=c3[nH]c(-c4ccc(Cl)c(NC(=O)c5cc6c(s5)CCCC6)c4Cl)cn(C)c3=O)cc2)C1=O	O=C(Nc1cccc(-c2c[nH]c(=O)c(=Nc3ccc(C4NCCNC4=O)cc3)[nH]2)c1)c1cc2c(s1)CCCC2||O=C(Nc1cccc(-c2c[nH]c(=O)c(=Nc3ccncn3)[nH]2)c1)c1cc2c(s1)CCCC2
Cc1c(NC(=O)c2cc3c(s2)CCCC3)cccc1-c1cn(C)c(=O)c(=Nc2ccncn2)[nH]1	CN1CCN(C)C(c2ccc(N=c3[nH]c(-c4ccc(Cl)c(NC(=O)c5cc6c(s5)CCCC6)c4F)cn(C)c3=O)cc2)C1=O	O=C(Nc1cccc(-c2c[nH]c(=O)c(=Nc3ccc(C4NCCNC4=O)cc3)[nH]2)c1)c1cc2c(s1)CCCC2||O=C(Nc1cccc(-c2c[nH]c(=O)c(=Nc3ccncn3)[nH]2)c1)c1cc2c(s1)CCCC2
Cc1c(NC(=O)c2cc3c(s2)CCCC3)cccc1-c1cn(C)c(=O)c(=Nc2ccncn2)[nH]1	CN1CCN(C)C(c2ccc(N=c3[nH]c(-c4ccc(F)c(NC(=O)c5cc6c(s5)CCCC6)c4F)cn(C)c3=O)cc2)C1=O	O=C(Nc1cccc(-c2c[nH]c(=O)c(=Nc3ccc(C4NCCNC4=O)cc3)[nH]2)c1)c1cc2c(s1)CCCC2||O=C(Nc1cccc(-c2c[nH]c(=O)c(=Nc3ccncn3)[nH]2)c1)c1cc2c(s1)CCCC2
Cc1c(NC(=O)c2cc3c(s2)CCCC3)cccc1-c1cn(C)c(=O)c(=Nc2ccncn2)[nH]1	CN1CCN(C)C(c2ccc(N=c3[nH]c(-c4ccc(Cl)c(NC(=O)c5cc6c(s5)CCCC6)c4)cn(C)c3=O)cc2)C1=O	O=C(Nc1cccc(-c2c[nH]c(=O)c(=Nc3ccc(C4NCCNC4=O)cc3)[nH]2)c1)c1cc2c(s1)CCCC2||O=C(Nc1cccc(-c2c[nH]c(=O)c(=Nc3ccncn3)[nH]2)c1)c1cc2c(s1)CCCC2
Cc1c(NC(=O)c2cc3c(s2)CCCC3)cccc1-c1cn(C)c(=O)c(=Nc2ccncn2)[nH]1	CN1CCN(C)C(c2ccc(N=c3[nH]c(-c4cccc(NC(=O)c5cc6c(s5)CCCC6)c4Cl)cn(C)c3=O)cc2)C1=O	O=C(Nc1cccc(-c2c[nH]c(=O)c(=Nc3ccc(C4NCCNC4=O)cc3)[nH]2)c1)c1cc2c(s1)CCCC2||O=C(Nc1cccc(-c2c[nH]c(=O)c(=Nc3ccncn3)[nH]2)c1)c1cc2c(s1)CCCC2
Cc1c(NC(=O)c2cc3c(s2)CCCC3)cccc1-c1cn(C)c(=O)c(=Nc2ccncn2)[nH]1	CN1CCN(C)C(c2ccc(N=c3[nH]c(-c4ccc(F)c(NC(=O)c5cc6c(s5)CCCC6)c4)cn(C)c3=O)cc2)C1=O	O=C(Nc1cccc(-c2c[nH]c(=O)c(=Nc3ccc(C4NCCNC4=O)cc3)[nH]2)c1)c1cc2c(s1)CCCC2||O=C(Nc1cccc(-c2c[nH]c(=O)c(=Nc3ccncn3)[nH]2)c1)c1cc2c(s1)CCCC2
Cc1c(NC(=O)c2cc3c(s2)CCCC3)cccc1-c1cn(C)c(=O)c(=Nc2ccncn2)[nH]1	CN1CCN(C)C(c2ccc(N=c3[nH]c(-c4cccc(NC(=O)c5cc6c(s5)CCCC6)c4F)cn(C)c3=O)cc2)C1=O	O=C(Nc1cccc(-c2c[nH]c(=O)c(=Nc3ccc(C4NCCNC4=O)cc3)[nH]2)c1)c1cc2c(s1)CCCC2||O=C(Nc1cccc(-c2c[nH]c(=O)c(=Nc3ccncn3)[nH]2)c1)c1cc2c(s1)CCCC2
Cc1c(NC(=O)c2cc3c(s2)CCCC3)cccc1-c1cn(C)c(=O)c(=Nc2ccncn2)[nH]1	Cc1c(NC(=O)c2cc3c(s2)CCCC3)cccc1-c1cn(C)c(=O)c(=Nc2ccc(C(=O)N3CCOCC3)cc2)[nH]1	O=C(Nc1cccc(-c2c[nH]c(=O)c(=Nc3ccc(C(=O)N4CCOCC4)cc3)[nH]2)c1)c1cc2c(s1)CCCC2||O=C(Nc1cccc(-c2c[nH]c(=O)c(=Nc3ccncn3)[nH]2)c1)c1cc2c(s1)CCCC2
Cc1c(NC(=O)c2cc3c(s2)CCCC3)cccc1-c1cn(C)c(=O)c(=Nc2ccncn2)[nH]1	CN1CCN(C)C(c2ccc(N=c3[nH]c(-c4cccc(NC(=O)c5cc6c(s5)CCCC6)c4)cn(C)c3=O)cc2)C1=O	O=C(Nc1cccc(-c2c[nH]c(=O)c(=Nc3ccc(C4NCCNC4=O)cc3)[nH]2)c1)c1cc2c(s1)CCCC2||O=C(Nc1cccc(-c2c[nH]c(=O)c(=Nc3ccncn3)[nH]2)c1)c1cc2c(s1)CCCC2
Cc1c(NC(=O)c2cc3c(s2)CCCC3)cccc1-c1cn(C)c(=O)c(=Nc2ccncn2)[nH]1	CN1CCn2[nH]c(=Nc3cc(-c4cc(F)cc(N5CCc6c(sc7c6CC(C)(C)C7)C5=O)c4CO)cn(C)c3=O)cc2C1	O=C(Nc1cccc(-c2c[nH]c(=O)c(=Nc3ccncn3)[nH]2)c1)c1cc2c(s1)CCCC2||O=C1c2sc3c(c2CCN1c1cccc(-c2c[nH]c(=O)c(N=c4cc5n([nH]4)CCNC5)c2)c1)CCC3
Cc1c(NC(=O)c2cc3c(s2)CCCC3)cccc1-c1cn(C)c(=O)c(=Nc2ccncn2)[nH]1	Cc1c(NC(=O)c2ccc(C(C)(C)C)s2)cccc1-c1cn(C)c(=O)c(=Nc2ccc(C(=O)N3CCOCC3)cc2)[nH]1	O=C(Nc1cccc(-c2c[nH]c(=O)c(=Nc3ccc(C(=O)N4CCOCC4)cc3)[nH]2)c1)c1cccs1||O=C(Nc1cccc(-c2c[nH]c(=O)c(=Nc3ccncn3)[nH]2)c1)c1cc2c(s1)CCCC2
Cc1c(NC(=O)c2cc3c(s2)CCCC3)cccc1-c1cn(C)c(=O)c(=Nc2ccncn2)[nH]1	Cc1c(NC(=O)c2ncc(C(C)(C)C)cn2)cccc1-c1cn(C)c(=O)c(=Nc2ccc(C(=O)N3CCOCC3)cc2)[nH]1	O=C(Nc1cccc(-c2c[nH]c(=O)c(=Nc3ccc(C(=O)N4CCOCC4)cc3)[nH]2)c1)c1ncccn1||O=C(Nc1cccc(-c2c[nH]c(=O)c(=Nc3ccncn3)[nH]2)c1)c1cc2c(s1)CCCC2
Cc1c(NC(=O)c2cc3c(s2)CCCC3)cccc1-c1cn(C)c(=O)c(=Nc2ccncn2)[nH]1	CN(C)C(=O)c1ccc(N=c2[nH]c(-c3cccc(N4CCc5cc(C6CC6)ccc5C4=O)c3CO)cn(C)c2=O)cc1	O=C(Nc1cccc(-c2c[nH]c(=O)c(=Nc3ccncn3)[nH]2)c1)c1cc2c(s1)CCCC2||O=C1c2ccc(C3CC3)cc2CCN1c1cccc(-c2c[nH]c(=O)c(=Nc3ccccc3)[nH]2)c1
Cc1c(NC(=O)c2cc3c(s2)CCCC3)cccc1-c1cn(C)c(=O)c(=Nc2ccncn2)[nH]1	CN1CCN(C)[C@@H](c2ccc(N=c3[nH]c(-c4ccc(F)c(N5Cc6cc(C(C)(C)C)sc6C5=O)c4F)cn(C)c3=O)cc2)C1=O	O=C(Nc1cccc(-c2c[nH]c(=O)c(=Nc3ccncn3)[nH]2)c1)c1cc2c(s1)CCCC2||O=C1NCCNC1c1ccc(N=c2[nH]c(-c3cccc(N4Cc5ccsc5C4=O)c3)c[nH]c2=O)cc1
Cc1c(NC(=O)c2cc3c(s2)CCCC3)cccc1-c1cn(C)c(=O)c(=Nc2ccncn2)[nH]1	Cn1cc(-c2cc(F)cc(N3CCc4c(sc5c4CCCC5)C3=O)c2CO)cc(Nc2ccc(N3CCOCC3)cn2)c1=O	O=C(Nc1cccc(-c2c[nH]c(=O)c(=Nc3ccncn3)[nH]2)c1)c1cc2c(s1)CCCC2||O=C1c2sc3c(c2CCN1c1cccc(-c2c[nH]c(=O)c(Nc4ccc(N5CCOCC5)cn4)c2)c1)CCCC3
Cc1c(NC(=O)c2cc3c(s2)CCCC3)cccc1-c1cn(C)c(=O)c(=Nc2ccncn2)[nH]1	Cc1ccc(-c2cn(C)c(=O)c(=Nc3ccc(C4C(=O)N(C)CCN4C)cc3)[nH]2)c(Cl)c1NC(=O)c1cc2c(s1)CCCC2	O=C(Nc1cccc(-c2c[nH]c(=O)c(=Nc3ccc(C4NCCNC4=O)cc3)[nH]2)c1)c1cc2c(s1)CCCC2||O=C(Nc1cccc(-c2c[nH]c(=O)c(=Nc3ccncn3)[nH]2)c1)c1cc2c(s1)CCCC2
Cc1c(NC(=O)c2cc3c(s2)CCCC3)cccc1-c1cn(C)c(=O)c(=Nc2ccncn2)[nH]1	CN1CCc2cc(N=c3[nH]c(-c4cc(F)cc(N5CCn6c(cc7c6CCCC7)C5=O)c4CO)cn(C)c3=O)ccc2C1	O=C(Nc1cccc(-c2c[nH]c(=O)c(=Nc3ccncn3)[nH]2)c1)c1cc2c(s1)CCCC2||O=C1c2cc3c(n2CCN1c1cccc(-c2c[nH]c(=O)c(=Nc4ccc5c(c4)CCNC5)[nH]2)c1)CCCC3
Cc1c(NC(=O)c2cc3c(s2)CCCC3)cccc1-c1cn(C)c(=O)c(=Nc2ccncn2)[nH]1	Cc1c(-c2cn(C)c(=O)c(=Nc3ccc(C4C(=O)N(C)CCN4C)cc3)[nH]2)ccc(F)c1NC(=O)c1cc2c(s1)CCCC2	O=C(Nc1cccc(-c2c[nH]c(=O)c(=Nc3ccc(C4NCCNC4=O)cc3)[nH]2)c1)c1cc2c(s1)CCCC2||O=C(Nc1cccc(-c2c[nH]c(=O)c(=Nc3ccncn3)[nH]2)c1)c1cc2c(s1)CCCC2
Cc1c(NC(=O)c2cc3c(s2)CCCC3)cccc1-c1cn(C)c(=O)c(=Nc2ccncn2)[nH]1	Cc1ccc(-c2cn(C)c(=O)c(=Nc3ccc([C@H]4C(=O)N(C)CCN4C)cc3)[nH]2)c(F)c1NC(=O)c1cc2c(s1)CCCC2	O=C(Nc1cccc(-c2c[nH]c(=O)c(=Nc3ccc(C4NCCNC4=O)cc3)[nH]2)c1)c1cc2c(s1)CCCC2||O=C(Nc1cccc(-c2c[nH]c(=O)c(=Nc3ccncn3)[nH]2)c1)c1cc2c(s1)CCCC2
Cc1c(NC(=O)c2cc3c(s2)CCCC3)cccc1-c1cn(C)c(=O)c(=Nc2ccncn2)[nH]1	Cc1ccc(-c2cn(C)c(=O)c(=Nc3ccc([C@@H]4C(=O)N(C)CCN4C)cc3)[nH]2)c(F)c1NC(=O)c1cc2c(s1)CCCC2	O=C(Nc1cccc(-c2c[nH]c(=O)c(=Nc3ccc(C4NCCNC4=O)cc3)[nH]2)c1)c1cc2c(s1)CCCC2||O=C(Nc1cccc(-c2c[nH]c(=O)c(=Nc3ccncn3)[nH]2)c1)c1cc2c(s1)CCCC2
Cc1c(NC(=O)c2cc3c(s2)CCCC3)cccc1-c1cn(C)c(=O)c(=Nc2ccncn2)[nH]1	CN1CCN(C)[C@@H](c2ccc(N=c3[nH]c(-c4ccc(F)c(N5Cc6cc(C(C)(C)C)sc6C5=O)c4)cn(C)c3=O)cc2)C1=O	O=C(Nc1cccc(-c2c[nH]c(=O)c(=Nc3ccncn3)[nH]2)c1)c1cc2c(s1)CCCC2||O=C1NCCNC1c1ccc(N=c2[nH]c(-c3cccc(N4Cc5ccsc5C4=O)c3)c[nH]c2=O)cc1
Cc1c(NC(=O)c2cc3c(s2)CCCC3)cccc1-c1cn(C)c(=O)c(=Nc2ccncn2)[nH]1	Cc1c(-c2cc(Nc3ccc(C(=O)N4CCOCC4)cn3)c(=O)n(C)c2)cccc1N1CNc2cc(N(C)C)ccc2C1=O	O=C(Nc1cccc(-c2c[nH]c(=O)c(=Nc3ccncn3)[nH]2)c1)c1cc2c(s1)CCCC2||O=C(c1ccc(Nc2cc(-c3cccc(N4CNc5ccccc5C4=O)c3)c[nH]c2=O)nc1)N1CCOCC1
Cc1c(NC(=O)c2cc3c(s2)CCCC3)cccc1-c1cn(C)c(=O)c(=Nc2ccncn2)[nH]1	CN(C)CCOc1ccc(Nc2cc(-c3cc(F)cc(N4CCc5c(sc6c5CCCC6)C4=O)c3CO)cn(C)c2=O)nc1	O=C(Nc1cccc(-c2c[nH]c(=O)c(=Nc3ccncn3)[nH]2)c1)c1cc2c(s1)CCCC2||O=C1c2sc3c(c2CCN1c1cccc(-c2c[nH]c(=O)c(Nc4ccccn4)c2)c1)CCCC3
Cc1c(NC(=O)c2cc3c(s2)CCCC3)cccc1-c1cn(C)c(=O)c(=Nc2ccncn2)[nH]1	Cc1c(-c2cn(C)c(=O)c(=Nc3ccc(C4NCCN(C)C4=O)cc3)[nH]2)cccc1N1Cc2cc(C(C)(C)C)sc2C1=O	O=C(Nc1cccc(-c2c[nH]c(=O)c(=Nc3ccncn3)[nH]2)c1)c1cc2c(s1)CCCC2||O=C1NCCNC1c1ccc(N=c2[nH]c(-c3cccc(N4Cc5ccsc5C4=O)c3)c[nH]c2=O)cc1
Cc1c(NC(=O)c2cc3c(s2)CCCC3)cccc1-c1cn(C)c(=O)c(=Nc2ccncn2)[nH]1	Cc1c(NC(=O)c2cc3c(s2)CCCC3)cccc1-c1cn(C)c(=O)c(=Nc2ccc([C@H]3C(=O)N(C)CCN3C)cc2)[nH]1	O=C(Nc1cccc(-c2c[nH]c(=O)c(=Nc3ccc(C4NCCNC4=O)cc3)[nH]2)c1)c1cc2c(s1)CCCC2||O=C(Nc1cccc(-c2c[nH]c(=O)c(=Nc3ccncn3)[nH]2)c1)c1cc2c(s1)CCCC2
Cc1c(NC(=O)c2cc3c(s2)CCCC3)cccc1-c1cn(C)c(=O)c(=Nc2ccncn2)[nH]1	Cc1c(NC(=O)c2cc3c(s2)CCCC3)cccc1-c1cn(C)c(=O)c(=Nc2ccc(C3CCN(C)CC3)cc2)[nH]1	O=C(Nc1cccc(-c2c[nH]c(=O)c(=Nc3ccc(C4CCNCC4)cc3)[nH]2)c1)c1cc2c(s1)CCCC2||O=C(Nc1cccc(-c2c[nH]c(=O)c(=Nc3ccncn3)[nH]2)c1)c1cc2c(s1)CCCC2
Cc1c(NC(=O)c2cc3c(s2)CCCC3)cccc1-c1cn(C)c(=O)c(=Nc2ccncn2)[nH]1	Cc1c(NC(=O)c2cc3c(s2)CCCC3)cccc1-c1cn(C)c(=O)c(=Nc2ccc(N3CC[C@@H](N(C)C)C3)cc2)[nH]1	O=C(Nc1cccc(-c2c[nH]c(=O)c(=Nc3ccc(N4CCCC4)cc3)[nH]2)c1)c1cc2c(s1)CCCC2||O=C(Nc1cccc(-c2c[nH]c(=O)c(=Nc3ccncn3)[nH]2)c1)c1cc2c(s1)CCCC2
Cc1c(NC(=O)c2cc3c(s2)CCCC3)cccc1-c1cn(C)c(=O)c(=Nc2ccncn2)[nH]1	Cc1c(NC(=O)c2ccc(C3(C)CC3)cc2)cccc1-c1cn(C)c(=O)c(=Nc2ccc(C(=O)N3CCOCC3)cc2)[nH]1	O=C(Nc1cccc(-c2c[nH]c(=O)c(=Nc3ccc(C(=O)N4CCOCC4)cc3)[nH]2)c1)c1ccc(C2CC2)cc1||O=C(Nc1cccc(-c2c[nH]c(=O)c(=Nc3ccncn3)[nH]2)c1)c1cc2c(s1)CCCC2
Cc1c(NC(=O)c2cc3c(s2)CCCC3)cccc1-c1cn(C)c(=O)c(=Nc2ccncn2)[nH]1	CN1CC(c2ccc(N=c3[nH]c(-c4cc(F)cc(N5CCc6c(sc7c6CC(C)(C)C7)C5=O)c4CO)cn(C)c3=O)cc2)C1	O=C(Nc1cccc(-c2c[nH]c(=O)c(=Nc3ccncn3)[nH]2)c1)c1cc2c(s1)CCCC2||O=C1c2sc3c(c2CCN1c1cccc(-c2c[nH]c(=O)c(=Nc4ccc(C5CNC5)cc4)[nH]2)c1)CCC3
Cc1c(NC(=O)c2cc3c(s2)CCCC3)cccc1-c1cn(C)c(=O)c(=Nc2ccncn2)[nH]1	CN1CCC(c2ccc(Nc3cc(-c4cc(F)cc(N5CCc6c(sc7c6CCCC7)C5=O)c4CO)cn(C)c3=O)nc2)C1	O=C(Nc1cccc(-c2c[nH]c(=O)c(=Nc3ccncn3)[nH]2)c1)c1cc2c(s1)CCCC2||O=C1c2sc3c(c2CCN1c1cccc(-c2c[nH]c(=O)c(Nc4ccc(C5CCNC5)cn4)c2)c1)CCCC3
Cc1c(NC(=O)c2cc3c(s2)CCCC3)cccc1-c1cn(C)c(=O)c(=Nc2ccncn2)[nH]1	CN1CCCC1c1ccc(Nc2cc(-c3cc(F)cc(N4CCc5c(sc6c5CCCC6)C4=O)c3CO)cn(C)c2=O)nc1	O=C(Nc1cccc(-c2c[nH]c(=O)c(=Nc3ccncn3)[nH]2)c1)c1cc2c(s1)CCCC2||O=C1c2sc3c(c2CCN1c1cccc(-c2c[nH]c(=O)c(Nc4ccc(C5CCCN5)cn4)c2)c1)CCCC3
Cc1c(NC(=O)c2cc3c(s2)CCCC3)cccc1-c1cn(C)c(=O)c(=Nc2ccncn2)[nH]1	Cc1c(-c2cc(Nc3ccc(C(=O)N4CCOCC4)cn3)c(=O)n(C)c2)cccc1N1CNc2cc(C(C)(C)O)ccc2C1=O	O=C(Nc1cccc(-c2c[nH]c(=O)c(=Nc3ccncn3)[nH]2)c1)c1cc2c(s1)CCCC2||O=C(c1ccc(Nc2cc(-c3cccc(N4CNc5ccccc5C4=O)c3)c[nH]c2=O)nc1)N1CCOCC1
Cc1c(NC(=O)c2cc3c(s2)CCCC3)cccc1-c1cn(C)c(=O)c(=Nc2ccncn2)[nH]1	CN1CCN(c2ccc(Nc3cc(-c4cc(F)cc(N5CCc6c(sc7c6CCCC7)C5=O)c4CO)cn(C)c3=O)nc2)CC1	O=C(Nc1cccc(-c2c[nH]c(=O)c(=Nc3ccncn3)[nH]2)c1)c1cc2c(s1)CCCC2||O=C1c2sc3c(c2CCN1c1cccc(-c2c[nH]c(=O)c(Nc4ccc(N5CCNCC5)cn4)c2)c1)CCCC3
Cc1c(NC(=O)c2cc3c(s2)CCCC3)cccc1-c1cn(C)c(=O)c(=Nc2ccncn2)[nH]1	Cc1c(NC(=O)c2ccc(C(C)(C)C)cc2)cccc1-c1cn(C)c(=O)c(=Nc2ccc(C(=O)N3CCOCC3)cc2)[nH]1	O=C(Nc1cccc(-c2c[nH]c(=O)c(=Nc3ccc(C(=O)N4CCOCC4)cc3)[nH]2)c1)c1ccccc1||O=C(Nc1cccc(-c2c[nH]c(=O)c(=Nc3ccncn3)[nH]2)c1)c1cc2c(s1)CCCC2
Cc1c(NC(=O)c2cc3c(s2)CCCC3)cccc1-c1cn(C)c(=O)c(=Nc2ccncn2)[nH]1	CC(C)N(C)Cc1ccc(Nc2cc(-c3cc(F)cc(N4CCc5c(sc6c5CCCC6)C4=O)c3CO)cn(C)c2=O)nc1	O=C(Nc1cccc(-c2c[nH]c(=O)c(=Nc3ccncn3)[nH]2)c1)c1cc2c(s1)CCCC2||O=C1c2sc3c(c2CCN1c1cccc(-c2c[nH]c(=O)c(Nc4ccccn4)c2)c1)CCCC3
Cc1c(NC(=O)c2cc3c(s2)CCCC3)cccc1-c1cn(C)c(=O)c(=Nc2ccncn2)[nH]1	CN(C)CCOc1ccc(Nc2cc(-c3cc(F)cc(N4CCc5c(sc6c5CC(C)(C)C6)C4=O)c3CO)cn(C)c2=O)nc1	O=C(Nc1cccc(-c2c[nH]c(=O)c(=Nc3ccncn3)[nH]2)c1)c1cc2c(s1)CCCC2||O=C1c2sc3c(c2CCN1c1cccc(-c2c[nH]c(=O)c(Nc4ccccn4)c2)c1)CCC3
Cc1c(NC(=O)c2cc3c(s2)CCCC3)cccc1-c1cn(C)c(=O)c(=Nc2ccncn2)[nH]1	Cc1ccc(-c2cn(C)c(=O)c(=Nc3ccc(C4C(=O)N(C)CCN4C)cc3)[nH]2)c(C)c1NC(=O)c1cc2c(s1)CCCC2	O=C(Nc1cccc(-c2c[nH]c(=O)c(=Nc3ccc(C4NCCNC4=O)cc3)[nH]2)c1)c1cc2c(s1)CCCC2||O=C(Nc1cccc(-c2c[nH]c(=O)c(=Nc3ccncn3)[nH]2)c1)c1cc2c(s1)CCCC2
Cc1c(NC(=O)c2cc3c(s2)CCCC3)cccc1-c1cn(C)c(=O)c(=Nc2ccncn2)[nH]1	CN(C)CCN(C)c1ccc(Nc2cc(-c3cc(F)cc(N4CCc5c(sc6c5CCCC6)C4=O)c3CO)cn(C)c2=O)nc1	O=C(Nc1cccc(-c2c[nH]c(=O)c(=Nc3ccncn3)[nH]2)c1)c1cc2c(s1)CCCC2||O=C1c2sc3c(c2CCN1c1cccc(-c2c[nH]c(=O)c(Nc4ccccn4)c2)c1)CCCC3
Cc1c(NC(=O)c2cc3c(s2)CCCC3)cccc1-c1cn(C)c(=O)c(=Nc2ccncn2)[nH]1	Cc1c(NCc2ccc(C(C)(C)C)cc2)cccc1-c1cn(C)c(=O)c(=Nc2ccc(C(=O)N3CCOCC3)cc2)[nH]1	O=C(Nc1cccc(-c2c[nH]c(=O)c(=Nc3ccncn3)[nH]2)c1)c1cc2c(s1)CCCC2||O=C(c1ccc(N=c2[nH]c(-c3cccc(NCc4ccccc4)c3)c[nH]c2=O)cc1)N1CCOCC1
Cc1c(NC(=O)c2cc3c(s2)CCCC3)cccc1-c1cn(C)c(=O)c(=Nc2ccncn2)[nH]1	Cn1cc(-c2cccc(N3CCc4cc(C5(F)CC5)ccc4C3=O)c2CO)[nH]c(=Nc2ccc(C(=O)N3CCOCC3)cc2)c1=O	O=C(Nc1cccc(-c2c[nH]c(=O)c(=Nc3ccncn3)[nH]2)c1)c1cc2c(s1)CCCC2||O=C(c1ccc(N=c2[nH]c(-c3cccc(N4CCc5cc(C6CC6)ccc5C4=O)c3)c[nH]c2=O)cc1)N1CCOCC1
Cc1c(NC(=O)c2cc3c(s2)CCCC3)cccc1-c1cn(C)c(=O)c(=Nc2ccncn2)[nH]1	Cc1c(-c2cn(C)c(=O)c(=Nc3ccc(C(=O)N4CCOCC4)cc3)[nH]2)cccc1N1Cc2cc(C(C)(C)C)ccc2C1=O	O=C(Nc1cccc(-c2c[nH]c(=O)c(=Nc3ccncn3)[nH]2)c1)c1cc2c(s1)CCCC2||O=C(c1ccc(N=c2[nH]c(-c3cccc(N4Cc5ccccc5C4=O)c3)c[nH]c2=O)cc1)N1CCOCC1
Cc1c(NC(=O)c2cc3c(s2)CCCC3)cccc1-c1cn(C)c(=O)c(=Nc2ccncn2)[nH]1	CN1CCCC1c1ccc(Nc2cc(-c3cc(F)cc(N4CCc5c(sc6c5CC(C)(C)C6)C4=O)c3CO)cn(C)c2=O)nc1	O=C(Nc1cccc(-c2c[nH]c(=O)c(=Nc3ccncn3)[nH]2)c1)c1cc2c(s1)CCCC2||O=C1c2sc3c(c2CCN1c1cccc(-c2c[nH]c(=O)c(Nc4ccc(C5CCCN5)cn4)c2)c1)CCC3
Cc1c(NC(=O)c2cc3c(s2)CCCC3)cccc1-c1cn(C)c(=O)c(=Nc2ccncn2)[nH]1	CN1CCC(c2ccc(Nc3cc(-c4cc(F)cc(N5CCc6c(sc7c6CCCC7)C5=O)c4CO)cn(C)c3=O)nc2)CC1	O=C(Nc1cccc(-c2c[nH]c(=O)c(=Nc3ccncn3)[nH]2)c1)c1cc2c(s1)CCCC2||O=C1c2sc3c(c2CCN1c1cccc(-c2c[nH]c(=O)c(Nc4ccc(C5CCNCC5)cn4)c2)c1)CCCC3
Cc1c(NC(=O)c2cc3c(s2)CCCC3)cccc1-c1cn(C)c(=O)c(=Nc2ccncn2)[nH]1	CN1CCC(c2ccc(N=c3[nH]c(-c4cc(F)cc(N5CCc6c(sc7c6CCCC7)C5=O)c4CO)cn(C)c3=O)cc2)CC1	O=C(Nc1cccc(-c2c[nH]c(=O)c(=Nc3ccncn3)[nH]2)c1)c1cc2c(s1)CCCC2||O=C1c2sc3c(c2CCN1c1cccc(-c2c[nH]c(=O)c(=Nc4ccc(C5CCNCC5)cc4)[nH]2)c1)CCCC3
Cc1c(NC(=O)c2cc3c(s2)CCCC3)cccc1-c1cn(C)c(=O)c(=Nc2ccncn2)[nH]1	Cc1c(NC(=O)c2ccc(C(C)(C)C)cc2)cccc1-c1cc(Nc2ccc(C(=O)N3CCOCC3)cc2)c(=O)n(C)c1	O=C(Nc1cccc(-c2c[nH]c(=O)c(=Nc3ccncn3)[nH]2)c1)c1cc2c(s1)CCCC2||O=C(Nc1cccc(-c2c[nH]c(=O)c(Nc3ccc(C(=O)N4CCOCC4)cc3)c2)c1)c1ccccc1
Cc1c(NC(=O)c2cc3c(s2)CCCC3)cccc1-c1cn(C)c(=O)c(=Nc2ccncn2)[nH]1	CN1CCC(c2ccc(N=c3[nH]c(-c4cc(F)cc(N5CCn6c(cc7c6CCCC7)C5=O)c4CO)cn(C)c3=O)cc2)CC1	O=C(Nc1cccc(-c2c[nH]c(=O)c(=Nc3ccncn3)[nH]2)c1)c1cc2c(s1)CCCC2||O=C1c2cc3c(n2CCN1c1cccc(-c2c[nH]c(=O)c(=Nc4ccc(C5CCNCC5)cc4)[nH]2)c1)CCCC3
Cc1c(NC(=O)c2cc3c(s2)CCCC3)cccc1-c1cn(C)c(=O)c(=Nc2ccncn2)[nH]1	CCN1CCN(c2ccc(Nc3cc(-c4cc(F)cc(N5CCc6c(sc7c6CCCC7)C5=O)c4CO)cn(C)c3=O)nc2)CC1	O=C(Nc1cccc(-c2c[nH]c(=O)c(=Nc3ccncn3)[nH]2)c1)c1cc2c(s1)CCCC2||O=C1c2sc3c(c2CCN1c1cccc(-c2c[nH]c(=O)c(Nc4ccc(N5CCNCC5)cn4)c2)c1)CCCC3
Cc1c(NC(=O)c2cc3c(s2)CCCC3)cccc1-c1cn(C)c(=O)c(=Nc2ccncn2)[nH]1	CCC(C)(C)c1ccc(C(=O)Nc2cccc(-c3cn(C)c(=O)c(=Nc4ccc(C(=O)N5CCOCC5)cc4)[nH]3)c2C)cc1	O=C(Nc1cccc(-c2c[nH]c(=O)c(=Nc3ccc(C(=O)N4CCOCC4)cc3)[nH]2)c1)c1ccccc1||O=C(Nc1cccc(-c2c[nH]c(=O)c(=Nc3ccncn3)[nH]2)c1)c1cc2c(s1)CCCC2
Cc1c(NC(=O)c2cc3c(s2)CCCC3)cccc1-c1cn(C)c(=O)c(=Nc2ccncn2)[nH]1	CN(C)CCN(C)c1ccc(Nc2cc(-c3cc(F)cc(N4CCc5c(sc6c5CC(C)(C)C6)C4=O)c3CO)cn(C)c2=O)nc1	O=C(Nc1cccc(-c2c[nH]c(=O)c(=Nc3ccncn3)[nH]2)c1)c1cc2c(s1)CCCC2||O=C1c2sc3c(c2CCN1c1cccc(-c2c[nH]c(=O)c(Nc4ccccn4)c2)c1)CCC3
Cc1c(NC(=O)c2cc3c(s2)CCCC3)cccc1-c1cn(C)c(=O)c(=Nc2ccncn2)[nH]1	Cn1cc(-c2cccc(N3CCc4cc(C5CC5)ccc4C3=O)c2CO)[nH]c(=Nc2ccc(C(=O)N3CCC(O)CC3)cc2)c1=O	O=C(Nc1cccc(-c2c[nH]c(=O)c(=Nc3ccncn3)[nH]2)c1)c1cc2c(s1)CCCC2||O=C(c1ccc(N=c2[nH]c(-c3cccc(N4CCc5cc(C6CC6)ccc5C4=O)c3)c[nH]c2=O)cc1)N1CCCCC1
Cc1c(NC(=O)c2cc3c(s2)CCCC3)cccc1-c1cn(C)c(=O)c(=Nc2ccncn2)[nH]1	C=CC(O)=Nc1cc(Nc2cc(-c3cccc(NC(=O)c4cc5c(s4)CCCC5)c3C)cn(C)c2=O)ccc1C(=O)N1CCOCC1	O=C(Nc1cccc(-c2c[nH]c(=O)c(=Nc3ccncn3)[nH]2)c1)c1cc2c(s1)CCCC2||O=C(Nc1cccc(-c2c[nH]c(=O)c(Nc3ccc(C(=O)N4CCOCC4)cc3)c2)c1)c1cc2c(s1)CCCC2
Cc1c(NC(=O)c2cc3c(s2)CCCC3)cccc1-c1cn(C)c(=O)c(=Nc2ccncn2)[nH]1	Cn1cc(-c2cc(F)cc(N3CCc4c(sc5c4CC(C)(C)C5)C3=O)c2CO)cc(Nc2ccc3c(n2)CCN(C2COC2)C3)c1=O	O=C(Nc1cccc(-c2c[nH]c(=O)c(=Nc3ccncn3)[nH]2)c1)c1cc2c(s1)CCCC2||O=C1c2sc3c(c2CCN1c1cccc(-c2c[nH]c(=O)c(Nc4ccc5c(n4)CCN(C4COC4)C5)c2)c1)CCC3
Cc1c(NC(=O)c2cc3c(s2)CCCC3)cccc1-c1cn(C)c(=O)c(=Nc2ccncn2)[nH]1	CN1CCC(c2ccc(Nc3cc(-c4cc(F)cc(N5CCc6c(sc7c6CC(C)(C)C7)C5=O)c4CO)cn(C)c3=O)nc2)CC1	O=C(Nc1cccc(-c2c[nH]c(=O)c(=Nc3ccncn3)[nH]2)c1)c1cc2c(s1)CCCC2||O=C1c2sc3c(c2CCN1c1cccc(-c2c[nH]c(=O)c(Nc4ccc(C5CCNCC5)cn4)c2)c1)CCC3
Cc1c(NC(=O)c2cc3c(s2)CCCC3)cccc1-c1cn(C)c(=O)c(=Nc2ccncn2)[nH]1	CN1CCC(c2ccc(N=c3[nH]c(-c4cc(F)cc(N5CCc6c(sc7c6CC(C)(C)C7)C5=O)c4CO)cn(C)c3=O)cc2)CC1	O=C(Nc1cccc(-c2c[nH]c(=O)c(=Nc3ccncn3)[nH]2)c1)c1cc2c(s1)CCCC2||O=C1c2sc3c(c2CCN1c1cccc(-c2c[nH]c(=O)c(=Nc4ccc(C5CCNCC5)cc4)[nH]2)c1)CCC3
Cc1c(NC(=O)c2cc3c(s2)CCCC3)cccc1-c1cn(C)c(=O)c(=Nc2ccncn2)[nH]1	Cc1c(-c2cn(C)c(=O)c(=Nc3ccc(C4C(=O)N(C)CCN4C)cc3)[nH]2)cccc1N1Cc2cc(C(C)(C)C)ccc2C1=O	O=C(Nc1cccc(-c2c[nH]c(=O)c(=Nc3ccncn3)[nH]2)c1)c1cc2c(s1)CCCC2||O=C1NCCNC1c1ccc(N=c2[nH]c(-c3cccc(N4Cc5ccccc5C4=O)c3)c[nH]c2=O)cc1
Cc1c(NC(=O)c2cc3c(s2)CCCC3)cccc1-c1cn(C)c(=O)c(=Nc2ccncn2)[nH]1	CN1CCC(c2ccc(N=c3[nH]c(-c4cc(F)cc(N5CCn6c(cc7c6CC(C)(C)C7)C5=O)c4CO)cn(C)c3=O)cc2)CC1	O=C(Nc1cccc(-c2c[nH]c(=O)c(=Nc3ccncn3)[nH]2)c1)c1cc2c(s1)CCCC2||O=C1c2cc3c(n2CCN1c1cccc(-c2c[nH]c(=O)c(=Nc4ccc(C5CCNCC5)cc4)[nH]2)c1)CCC3
Cc1c(NC(=O)c2cc3c(s2)CCCC3)cccc1-c1cn(C)c(=O)c(=Nc2ccncn2)[nH]1	CCN1CCN(c2ccc(Nc3cc(-c4cc(F)cc(N5CCc6c(sc7c6CC(C)(C)C7)C5=O)c4CO)cn(C)c3=O)nc2)CC1	O=C(Nc1cccc(-c2c[nH]c(=O)c(=Nc3ccncn3)[nH]2)c1)c1cc2c(s1)CCCC2||O=C1c2sc3c(c2CCN1c1cccc(-c2c[nH]c(=O)c(Nc4ccc(N5CCNCC5)cn4)c2)c1)CCC3
Cc1c(NC(=O)c2cc3c(s2)CCCC3)cccc1-c1cn(C)c(=O)c(=Nc2ccncn2)[nH]1	C=CC(O)=Nc1cc(Nc2cc(-c3cccc(NC(=O)c4ccc(C(C)C)cc4)c3C)cn(C)c2=O)ccc1C(=O)N1CCOCC1	O=C(Nc1cccc(-c2c[nH]c(=O)c(=Nc3ccncn3)[nH]2)c1)c1cc2c(s1)CCCC2||O=C(Nc1cccc(-c2c[nH]c(=O)c(Nc3ccc(C(=O)N4CCOCC4)cc3)c2)c1)c1ccccc1
Cc1c(NC(=O)c2cc3c(s2)CCCC3)cccc1-c1cn(C)c(=O)c(=Nc2ccncn2)[nH]1	Cn1cc(-c2cc(F)cc(N3CCc4c(sc5c4CCCC5)C3=O)c2CO)cc(Nc2ccc(C3CCN(C4COC4)CC3)cn2)c1=O	O=C(Nc1cccc(-c2c[nH]c(=O)c(=Nc3ccncn3)[nH]2)c1)c1cc2c(s1)CCCC2||O=C1c2sc3c(c2CCN1c1cccc(-c2c[nH]c(=O)c(Nc4ccc(C5CCN(C6COC6)CC5)cn4)c2)c1)CCCC3
Cc1c(NC(=O)c2cc3c(s2)CCCC3)cccc1-c1cn(C)c(=O)c(=Nc2ccncn2)[nH]1	Cn1cc(-c2cccc(N3CCc4c(sc5c4CCCC5)C3=O)c2CO)[nH]c(=Nc2ccc(C3CCN(C4COC4)CC3)cc2)c1=O	O=C(Nc1cccc(-c2c[nH]c(=O)c(=Nc3ccncn3)[nH]2)c1)c1cc2c(s1)CCCC2||O=C1c2sc3c(c2CCN1c1cccc(-c2c[nH]c(=O)c(=Nc4ccc(C5CCN(C6COC6)CC5)cc4)[nH]2)c1)CCCC3
Cc1c(NC(=O)c2cc3c(s2)CCCC3)cccc1-c1cn(C)c(=O)c(=Nc2ccncn2)[nH]1	C=CC(O)=Nc1cc(Nc2cc(-c3cccc(NC(=O)c4ccc5c(c4)CCCC5)c3C)cn(C)c2=O)ccc1C(=O)N1CCOCC1	O=C(Nc1cccc(-c2c[nH]c(=O)c(=Nc3ccncn3)[nH]2)c1)c1cc2c(s1)CCCC2||O=C(Nc1cccc(-c2c[nH]c(=O)c(Nc3ccc(C(=O)N4CCOCC4)cc3)c2)c1)c1ccc2c(c1)CCCC2
Cc1c(NC(=O)c2cc3c(s2)CCCC3)cccc1-c1cn(C)c(=O)c(=Nc2ccncn2)[nH]1	Cn1cc(-c2cc(F)cc(N3CCc4c(sc5c4CC(C)(C)C5)C3=O)c2CO)cc(Nc2ccc(C3CCN(C4COC4)CC3)cn2)c1=O	O=C(Nc1cccc(-c2c[nH]c(=O)c(=Nc3ccncn3)[nH]2)c1)c1cc2c(s1)CCCC2||O=C1c2sc3c(c2CCN1c1cccc(-c2c[nH]c(=O)c(Nc4ccc(C5CCN(C6COC6)CC5)cn4)c2)c1)CCC3
Cc1c(NC(=O)c2cc3c(s2)CCCC3)cccc1-c1cn(C)c(=O)c(Nc2ccnnc2)n1	Cn1cc(-c2cccc(N3CCc4c(sc5c4CCCC5)C3=O)c2CO)cc(Nc2ccncn2)c1=O	O=C(Nc1cccc(-c2c[nH]c(=O)c(Nc3ccnnc3)n2)c1)c1cc2c(s1)CCCC2||O=C1c2sc3c(c2CCN1c1cccc(-c2c[nH]c(=O)c(Nc4ccncn4)c2)c1)CCCC3
Cc1c(NC(=O)c2cc3c(s2)CCCC3)cccc1-c1cn(C)c(=O)c(Nc2ccnnc2)n1	Cn1cc(Nc2nc(-c3cccc(N4CCc5cc(C6CC6)ccc5C4=O)c3CO)cn(C)c2=O)cn1	O=C(Nc1cccc(-c2c[nH]c(=O)c(Nc3ccnnc3)n2)c1)c1cc2c(s1)CCCC2||O=C1c2ccc(C3CC3)cc2CCN1c1cccc(-c2c[nH]c(=O)c(Nc3cn[nH]c3)n2)c1
Cc1c(NC(=O)c2cc3c(s2)CCCC3)cccc1-c1cn(C)c(=O)c(Nc2ccnnc2)n1	Cn1cc(-c2cccc(N3CCc4c(sc5c4CCCC5)C3=O)c2CO)nc(Nc2cnn(CCO)c2)c1=O	O=C(Nc1cccc(-c2c[nH]c(=O)c(Nc3ccnnc3)n2)c1)c1cc2c(s1)CCCC2||O=C1c2sc3c(c2CCN1c1cccc(-c2c[nH]c(=O)c(Nc4cn[nH]c4)n2)c1)CCCC3
Cc1c(NC(=O)c2cc3c(s2)CCCC3)cccc1-c1cn(C)c(=O)c(Nc2ccnnc2)n1	Cc1c(NC(=O)c2cc3c(s2)CCCC3)cccc1-c1cn(C)c(=O)c(=Nc2ccc3[nH]ccc3c2)[nH]1	O=C(Nc1cccc(-c2c[nH]c(=O)c(=Nc3ccc4[nH]ccc4c3)[nH]2)c1)c1cc2c(s1)CCCC2||O=C(Nc1cccc(-c2c[nH]c(=O)c(Nc3ccnnc3)n2)c1)c1cc2c(s1)CCCC2
Cc1c(NC(=O)c2cc3c(s2)CCCC3)cccc1-c1cn(C)c(=O)c(Nc2ccnnc2)n1	CCn1cc(Nc2nc(-c3cccc(N4CCc5c(sc6c5CC(C)(C)C6)C4=O)c3CO)cn(C)c2=O)cn1	O=C(Nc1cccc(-c2c[nH]c(=O)c(Nc3ccnnc3)n2)c1)c1cc2c(s1)CCCC2||O=C1c2sc3c(c2CCN1c1cccc(-c2c[nH]c(=O)c(Nc4cn[nH]c4)n2)c1)CCC3
Cc1c(NC(=O)c2cc3c(s2)CCCC3)cccc1-c1cn(C)c(=O)c(Nc2ccnnc2)n1	Cn1cc(-c2cccc(N3CCc4c(sc5c4CCCC5)C3=O)c2CO)cc(N=c2cc(C3CC3)[nH][nH]2)c1=O	O=C(Nc1cccc(-c2c[nH]c(=O)c(Nc3ccnnc3)n2)c1)c1cc2c(s1)CCCC2||O=C1c2sc3c(c2CCN1c1cccc(-c2c[nH]c(=O)c(N=c4cc(C5CC5)[nH][nH]4)c2)c1)CCCC3
Cc1c(NC(=O)c2cc3c(s2)CCCC3)cccc1-c1cn(C)c(=O)c(Nc2ccnnc2)n1	CN1CCN(C)C(c2ccc(N=c3[nH]c(-c4ccc(Cl)c(NC(=O)c5cc6c(s5)CCCC6)c4Cl)cn(C)c3=O)cc2)C1=O	O=C(Nc1cccc(-c2c[nH]c(=O)c(=Nc3ccc(C4NCCNC4=O)cc3)[nH]2)c1)c1cc2c(s1)CCCC2||O=C(Nc1cccc(-c2c[nH]c(=O)c(Nc3ccnnc3)n2)c1)c1cc2c(s1)CCCC2
Cc1c(NC(=O)c2cc3c(s2)CCCC3)cccc1-c1cn(C)c(=O)c(Nc2ccnnc2)n1	CN1CCN(C)C(c2ccc(N=c3[nH]c(-c4ccc(Cl)c(NC(=O)c5cc6c(s5)CCCC6)c4F)cn(C)c3=O)cc2)C1=O	O=C(Nc1cccc(-c2c[nH]c(=O)c(=Nc3ccc(C4NCCNC4=O)cc3)[nH]2)c1)c1cc2c(s1)CCCC2||O=C(Nc1cccc(-c2c[nH]c(=O)c(Nc3ccnnc3)n2)c1)c1cc2c(s1)CCCC2
Cc1c(NC(=O)c2cc3c(s2)CCCC3)cccc1-c1cn(C)c(=O)c(Nc2ccnnc2)n1	CN1CCN(C)C(c2ccc(N=c3[nH]c(-c4ccc(F)c(NC(=O)c5cc6c(s5)CCCC6)c4F)cn(C)c3=O)cc2)C1=O	O=C(Nc1cccc(-c2c[nH]c(=O)c(=Nc3ccc(C4NCCNC4=O)cc3)[nH]2)c1)c1cc2c(s1)CCCC2||O=C(Nc1cccc(-c2c[nH]c(=O)c(Nc3ccnnc3)n2)c1)c1cc2c(s1)CCCC2
Cc1c(NC(=O)c2cc3c(s2)CCCC3)cccc1-c1cn(C)c(=O)c(Nc2ccnnc2)n1	CN1CCN(C)C(c2ccc(N=c3[nH]c(-c4cccc(NC(=O)c5cc6c(s5)CCCC6)c4Cl)cn(C)c3=O)cc2)C1=O	O=C(Nc1cccc(-c2c[nH]c(=O)c(=Nc3ccc(C4NCCNC4=O)cc3)[nH]2)c1)c1cc2c(s1)CCCC2||O=C(Nc1cccc(-c2c[nH]c(=O)c(Nc3ccnnc3)n2)c1)c1cc2c(s1)CCCC2
Cc1c(NC(=O)c2cc3c(s2)CCCC3)cccc1-c1cn(C)c(=O)c(Nc2ccnnc2)n1	CN1CCN(C)C(c2ccc(N=c3[nH]c(-c4ccc(F)c(NC(=O)c5cc6c(s5)CCCC6)c4)cn(C)c3=O)cc2)C1=O	O=C(Nc1cccc(-c2c[nH]c(=O)c(=Nc3ccc(C4NCCNC4=O)cc3)[nH]2)c1)c1cc2c(s1)CCCC2||O=C(Nc1cccc(-c2c[nH]c(=O)c(Nc3ccnnc3)n2)c1)c1cc2c(s1)CCCC2
Cc1c(NC(=O)c2cc3c(s2)CCCC3)cccc1-c1cn(C)c(=O)c(Nc2ccnnc2)n1	CN1CCN(C)C(c2ccc(N=c3[nH]c(-c4cccc(NC(=O)c5cc6c(s5)CCCC6)c4F)cn(C)c3=O)cc2)C1=O	O=C(Nc1cccc(-c2c[nH]c(=O)c(=Nc3ccc(C4NCCNC4=O)cc3)[nH]2)c1)c1cc2c(s1)CCCC2||O=C(Nc1cccc(-c2c[nH]c(=O)c(Nc3ccnnc3)n2)c1)c1cc2c(s1)CCCC2
Cc1c(NC(=O)c2cc3c(s2)CCCC3)cccc1-c1cn(C)c(=O)c(Nc2ccnnc2)n1	Cc1c(NC(=O)c2cc3c(s2)CCCC3)cccc1-c1cn(C)c(=O)c(=Nc2ccc(C(=O)N3CCOCC3)cc2)[nH]1	O=C(Nc1cccc(-c2c[nH]c(=O)c(=Nc3ccc(C(=O)N4CCOCC4)cc3)[nH]2)c1)c1cc2c(s1)CCCC2||O=C(Nc1cccc(-c2c[nH]c(=O)c(Nc3ccnnc3)n2)c1)c1cc2c(s1)CCCC2
Cc1c(NC(=O)c2cc3c(s2)CCCC3)cccc1-c1cn(C)c(=O)c(Nc2ccnnc2)n1	CN1CCN(C)C(c2ccc(N=c3[nH]c(-c4cccc(NC(=O)c5cc6c(s5)CCCC6)c4)cn(C)c3=O)cc2)C1=O	O=C(Nc1cccc(-c2c[nH]c(=O)c(=Nc3ccc(C4NCCNC4=O)cc3)[nH]2)c1)c1cc2c(s1)CCCC2||O=C(Nc1cccc(-c2c[nH]c(=O)c(Nc3ccnnc3)n2)c1)c1cc2c(s1)CCCC2
Cc1c(NC(=O)c2cc3c(s2)CCCC3)cccc1-c1cn(C)c(=O)c(Nc2ccnnc2)n1	CN1CCn2[nH]c(=Nc3cc(-c4cc(F)cc(N5CCc6c(sc7c6CC(C)(C)C7)C5=O)c4CO)cn(C)c3=O)cc2C1	O=C(Nc1cccc(-c2c[nH]c(=O)c(Nc3ccnnc3)n2)c1)c1cc2c(s1)CCCC2||O=C1c2sc3c(c2CCN1c1cccc(-c2c[nH]c(=O)c(N=c4cc5n([nH]4)CCNC5)c2)c1)CCC3
Cc1c(NC(=O)c2cc3c(s2)CCCC3)cccc1-c1cn(C)c(=O)c(Nc2ccnnc2)n1	CN(C)C(=O)c1ccc(N=c2[nH]c(-c3cccc(N4CCc5cc(C6CC6)ccc5C4=O)c3CO)cn(C)c2=O)cc1	O=C(Nc1cccc(-c2c[nH]c(=O)c(Nc3ccnnc3)n2)c1)c1cc2c(s1)CCCC2||O=C1c2ccc(C3CC3)cc2CCN1c1cccc(-c2c[nH]c(=O)c(=Nc3ccccc3)[nH]2)c1
Cc1c(NC(=O)c2cc3c(s2)CCCC3)cccc1-c1cn(C)c(=O)c(Nc2ccnnc2)n1	CN1CCN(C)[C@@H](c2ccc(N=c3[nH]c(-c4ccc(F)c(N5Cc6cc(C(C)(C)C)sc6C5=O)c4F)cn(C)c3=O)cc2)C1=O	O=C(Nc1cccc(-c2c[nH]c(=O)c(Nc3ccnnc3)n2)c1)c1cc2c(s1)CCCC2||O=C1NCCNC1c1ccc(N=c2[nH]c(-c3cccc(N4Cc5ccsc5C4=O)c3)c[nH]c2=O)cc1
Cc1c(NC(=O)c2cc3c(s2)CCCC3)cccc1-c1cn(C)c(=O)c(Nc2ccnnc2)n1	Cn1cc(-c2cc(F)cc(N3CCc4c(sc5c4CCCC5)C3=O)c2CO)cc(Nc2ccc(N3CCOCC3)cn2)c1=O	O=C(Nc1cccc(-c2c[nH]c(=O)c(Nc3ccnnc3)n2)c1)c1cc2c(s1)CCCC2||O=C1c2sc3c(c2CCN1c1cccc(-c2c[nH]c(=O)c(Nc4ccc(N5CCOCC5)cn4)c2)c1)CCCC3
Cc1c(NC(=O)c2cc3c(s2)CCCC3)cccc1-c1cn(C)c(=O)c(Nc2ccnnc2)n1	Cc1ccc(-c2cn(C)c(=O)c(=Nc3ccc(C4C(=O)N(C)CCN4C)cc3)[nH]2)c(Cl)c1NC(=O)c1cc2c(s1)CCCC2	O=C(Nc1cccc(-c2c[nH]c(=O)c(=Nc3ccc(C4NCCNC4=O)cc3)[nH]2)c1)c1cc2c(s1)CCCC2||O=C(Nc1cccc(-c2c[nH]c(=O)c(Nc3ccnnc3)n2)c1)c1cc2c(s1)CCCC2
Cc1c(NC(=O)c2cc3c(s2)CCCC3)cccc1-c1cn(C)c(=O)c(Nc2ccnnc2)n1	CN1CCc2cc(N=c3[nH]c(-c4cc(F)cc(N5CCn6c(cc7c6CCCC7)C5=O)c4CO)cn(C)c3=O)ccc2C1	O=C(Nc1cccc(-c2c[nH]c(=O)c(Nc3ccnnc3)n2)c1)c1cc2c(s1)CCCC2||O=C1c2cc3c(n2CCN1c1cccc(-c2c[nH]c(=O)c(=Nc4ccc5c(c4)CCNC5)[nH]2)c1)CCCC3
Cc1c(NC(=O)c2cc3c(s2)CCCC3)cccc1-c1cn(C)c(=O)c(Nc2ccnnc2)n1	Cc1c(-c2cn(C)c(=O)c(=Nc3ccc(C4C(=O)N(C)CCN4C)cc3)[nH]2)ccc(F)c1NC(=O)c1cc2c(s1)CCCC2	O=C(Nc1cccc(-c2c[nH]c(=O)c(=Nc3ccc(C4NCCNC4=O)cc3)[nH]2)c1)c1cc2c(s1)CCCC2||O=C(Nc1cccc(-c2c[nH]c(=O)c(Nc3ccnnc3)n2)c1)c1cc2c(s1)CCCC2
Cc1c(NC(=O)c2cc3c(s2)CCCC3)cccc1-c1cn(C)c(=O)c(Nc2ccnnc2)n1	Cc1ccc(-c2cn(C)c(=O)c(=Nc3ccc([C@H]4C(=O)N(C)CCN4C)cc3)[nH]2)c(F)c1NC(=O)c1cc2c(s1)CCCC2	O=C(Nc1cccc(-c2c[nH]c(=O)c(=Nc3ccc(C4NCCNC4=O)cc3)[nH]2)c1)c1cc2c(s1)CCCC2||O=C(Nc1cccc(-c2c[nH]c(=O)c(Nc3ccnnc3)n2)c1)c1cc2c(s1)CCCC2
Cc1c(NC(=O)c2cc3c(s2)CCCC3)cccc1-c1cn(C)c(=O)c(Nc2ccnnc2)n1	Cc1ccc(-c2cn(C)c(=O)c(=Nc3ccc([C@@H]4C(=O)N(C)CCN4C)cc3)[nH]2)c(F)c1NC(=O)c1cc2c(s1)CCCC2	O=C(Nc1cccc(-c2c[nH]c(=O)c(=Nc3ccc(C4NCCNC4=O)cc3)[nH]2)c1)c1cc2c(s1)CCCC2||O=C(Nc1cccc(-c2c[nH]c(=O)c(Nc3ccnnc3)n2)c1)c1cc2c(s1)CCCC2
Cc1c(NC(=O)c2cc3c(s2)CCCC3)cccc1-c1cn(C)c(=O)c(Nc2ccnnc2)n1	CN1CCN(C)[C@@H](c2ccc(N=c3[nH]c(-c4ccc(F)c(N5Cc6cc(C(C)(C)C)sc6C5=O)c4)cn(C)c3=O)cc2)C1=O	O=C(Nc1cccc(-c2c[nH]c(=O)c(Nc3ccnnc3)n2)c1)c1cc2c(s1)CCCC2||O=C1NCCNC1c1ccc(N=c2[nH]c(-c3cccc(N4Cc5ccsc5C4=O)c3)c[nH]c2=O)cc1
Cc1c(NC(=O)c2cc3c(s2)CCCC3)cccc1-c1cn(C)c(=O)c(Nc2ccnnc2)n1	Cc1c(-c2cc(Nc3ccc(C(=O)N4CCOCC4)cn3)c(=O)n(C)c2)cccc1N1CNc2cc(N(C)C)ccc2C1=O	O=C(Nc1cccc(-c2c[nH]c(=O)c(Nc3ccnnc3)n2)c1)c1cc2c(s1)CCCC2||O=C(c1ccc(Nc2cc(-c3cccc(N4CNc5ccccc5C4=O)c3)c[nH]c2=O)nc1)N1CCOCC1
Cc1c(NC(=O)c2cc3c(s2)CCCC3)cccc1-c1cn(C)c(=O)c(Nc2ccnnc2)n1	CN(C)CCOc1ccc(Nc2cc(-c3cc(F)cc(N4CCc5c(sc6c5CCCC6)C4=O)c3CO)cn(C)c2=O)nc1	O=C(Nc1cccc(-c2c[nH]c(=O)c(Nc3ccnnc3)n2)c1)c1cc2c(s1)CCCC2||O=C1c2sc3c(c2CCN1c1cccc(-c2c[nH]c(=O)c(Nc4ccccn4)c2)c1)CCCC3
Cc1c(NC(=O)c2cc3c(s2)CCCC3)cccc1-c1cn(C)c(=O)c(Nc2ccnnc2)n1	Cc1c(-c2cn(C)c(=O)c(=Nc3ccc(C4NCCN(C)C4=O)cc3)[nH]2)cccc1N1Cc2cc(C(C)(C)C)sc2C1=O	O=C(Nc1cccc(-c2c[nH]c(=O)c(Nc3ccnnc3)n2)c1)c1cc2c(s1)CCCC2||O=C1NCCNC1c1ccc(N=c2[nH]c(-c3cccc(N4Cc5ccsc5C4=O)c3)c[nH]c2=O)cc1
Cc1c(NC(=O)c2cc3c(s2)CCCC3)cccc1-c1cn(C)c(=O)c(Nc2ccnnc2)n1	Cc1c(NC(=O)c2cc3c(s2)CCCC3)cccc1-c1cn(C)c(=O)c(=Nc2ccc([C@H]3C(=O)N(C)CCN3C)cc2)[nH]1	O=C(Nc1cccc(-c2c[nH]c(=O)c(=Nc3ccc(C4NCCNC4=O)cc3)[nH]2)c1)c1cc2c(s1)CCCC2||O=C(Nc1cccc(-c2c[nH]c(=O)c(Nc3ccnnc3)n2)c1)c1cc2c(s1)CCCC2
Cc1c(NC(=O)c2cc3c(s2)CCCC3)cccc1-c1cn(C)c(=O)c(Nc2ccnnc2)n1	Cc1c(NC(=O)c2cc3c(s2)CCCC3)cccc1-c1cn(C)c(=O)c(=Nc2ccc(C3CCN(C)CC3)cc2)[nH]1	O=C(Nc1cccc(-c2c[nH]c(=O)c(=Nc3ccc(C4CCNCC4)cc3)[nH]2)c1)c1cc2c(s1)CCCC2||O=C(Nc1cccc(-c2c[nH]c(=O)c(Nc3ccnnc3)n2)c1)c1cc2c(s1)CCCC2
Cc1c(NC(=O)c2cc3c(s2)CCCC3)cccc1-c1cn(C)c(=O)c(Nc2ccnnc2)n1	Cc1c(NC(=O)c2ccc(C3(C)CC3)cc2)cccc1-c1cn(C)c(=O)c(=Nc2ccc(C(=O)N3CCOCC3)cc2)[nH]1	O=C(Nc1cccc(-c2c[nH]c(=O)c(=Nc3ccc(C(=O)N4CCOCC4)cc3)[nH]2)c1)c1ccc(C2CC2)cc1||O=C(Nc1cccc(-c2c[nH]c(=O)c(Nc3ccnnc3)n2)c1)c1cc2c(s1)CCCC2
Cc1c(NC(=O)c2cc3c(s2)CCCC3)cccc1-c1cn(C)c(=O)c(Nc2ccnnc2)n1	Cc1ccc(-c2nc(Nc3ccc(C(=O)N4CCOCC4)cc3)c3nc[nH]c3n2)cc1NC(=O)c1ccc(C(C)(C)C)cc1	O=C(Nc1cccc(-c2c[nH]c(=O)c(Nc3ccnnc3)n2)c1)c1cc2c(s1)CCCC2||O=C(Nc1cccc(-c2nc(Nc3ccc(C(=O)N4CCOCC4)cc3)c3nc[nH]c3n2)c1)c1ccccc1
Cc1c(NC(=O)c2cc3c(s2)CCCC3)cccc1-c1cn(C)c(=O)c(Nc2ccnnc2)n1	CN1CC(c2ccc(N=c3[nH]c(-c4cc(F)cc(N5CCc6c(sc7c6CC(C)(C)C7)C5=O)c4CO)cn(C)c3=O)cc2)C1	O=C(Nc1cccc(-c2c[nH]c(=O)c(Nc3ccnnc3)n2)c1)c1cc2c(s1)CCCC2||O=C1c2sc3c(c2CCN1c1cccc(-c2c[nH]c(=O)c(=Nc4ccc(C5CNC5)cc4)[nH]2)c1)CCC3
Cc1c(NC(=O)c2cc3c(s2)CCCC3)cccc1-c1cn(C)c(=O)c(Nc2ccnnc2)n1	CN1CCC(c2ccc(Nc3cc(-c4cc(F)cc(N5CCc6c(sc7c6CCCC7)C5=O)c4CO)cn(C)c3=O)nc2)C1	O=C(Nc1cccc(-c2c[nH]c(=O)c(Nc3ccnnc3)n2)c1)c1cc2c(s1)CCCC2||O=C1c2sc3c(c2CCN1c1cccc(-c2c[nH]c(=O)c(Nc4ccc(C5CCNC5)cn4)c2)c1)CCCC3
Cc1c(NC(=O)c2cc3c(s2)CCCC3)cccc1-c1cn(C)c(=O)c(Nc2ccnnc2)n1	CN1CCCC1c1ccc(Nc2cc(-c3cc(F)cc(N4CCc5c(sc6c5CCCC6)C4=O)c3CO)cn(C)c2=O)nc1	O=C(Nc1cccc(-c2c[nH]c(=O)c(Nc3ccnnc3)n2)c1)c1cc2c(s1)CCCC2||O=C1c2sc3c(c2CCN1c1cccc(-c2c[nH]c(=O)c(Nc4ccc(C5CCCN5)cn4)c2)c1)CCCC3
Cc1c(NC(=O)c2cc3c(s2)CCCC3)cccc1-c1cn(C)c(=O)c(Nc2ccnnc2)n1	Cc1c(-c2cc(Nc3ccc(C(=O)N4CCOCC4)cn3)c(=O)n(C)c2)cccc1N1CNc2cc(C(C)(C)O)ccc2C1=O	O=C(Nc1cccc(-c2c[nH]c(=O)c(Nc3ccnnc3)n2)c1)c1cc2c(s1)CCCC2||O=C(c1ccc(Nc2cc(-c3cccc(N4CNc5ccccc5C4=O)c3)c[nH]c2=O)nc1)N1CCOCC1
Cc1c(NC(=O)c2cc3c(s2)CCCC3)cccc1-c1cn(C)c(=O)c(Nc2ccnnc2)n1	CN1CCN(c2ccc(Nc3cc(-c4cc(F)cc(N5CCc6c(sc7c6CCCC7)C5=O)c4CO)cn(C)c3=O)nc2)CC1	O=C(Nc1cccc(-c2c[nH]c(=O)c(Nc3ccnnc3)n2)c1)c1cc2c(s1)CCCC2||O=C1c2sc3c(c2CCN1c1cccc(-c2c[nH]c(=O)c(Nc4ccc(N5CCNCC5)cn4)c2)c1)CCCC3
Cc1c(NC(=O)c2cc3c(s2)CCCC3)cccc1-c1cn(C)c(=O)c(Nc2ccnnc2)n1	Cc1c(NC(=O)c2ccc(C(C)(C)C)cc2)cccc1-c1cn(C)c(=O)c(=Nc2ccc(C(=O)N3CCOCC3)cc2)[nH]1	O=C(Nc1cccc(-c2c[nH]c(=O)c(=Nc3ccc(C(=O)N4CCOCC4)cc3)[nH]2)c1)c1ccccc1||O=C(Nc1cccc(-c2c[nH]c(=O)c(Nc3ccnnc3)n2)c1)c1cc2c(s1)CCCC2
Cc1c(NC(=O)c2cc3c(s2)CCCC3)cccc1-c1cn(C)c(=O)c(Nc2ccnnc2)n1	CC(C)N(C)Cc1ccc(Nc2cc(-c3cc(F)cc(N4CCc5c(sc6c5CCCC6)C4=O)c3CO)cn(C)c2=O)nc1	O=C(Nc1cccc(-c2c[nH]c(=O)c(Nc3ccnnc3)n2)c1)c1cc2c(s1)CCCC2||O=C1c2sc3c(c2CCN1c1cccc(-c2c[nH]c(=O)c(Nc4ccccn4)c2)c1)CCCC3
Cc1c(NC(=O)c2cc3c(s2)CCCC3)cccc1-c1cn(C)c(=O)c(Nc2ccnnc2)n1	CN(C)CCOc1ccc(Nc2cc(-c3cc(F)cc(N4CCc5c(sc6c5CC(C)(C)C6)C4=O)c3CO)cn(C)c2=O)nc1	O=C(Nc1cccc(-c2c[nH]c(=O)c(Nc3ccnnc3)n2)c1)c1cc2c(s1)CCCC2||O=C1c2sc3c(c2CCN1c1cccc(-c2c[nH]c(=O)c(Nc4ccccn4)c2)c1)CCC3
Cc1c(NC(=O)c2cc3c(s2)CCCC3)cccc1-c1cn(C)c(=O)c(Nc2ccnnc2)n1	Cc1ccc(-c2cn(C)c(=O)c(=Nc3ccc(C4C(=O)N(C)CCN4C)cc3)[nH]2)c(C)c1NC(=O)c1cc2c(s1)CCCC2	O=C(Nc1cccc(-c2c[nH]c(=O)c(=Nc3ccc(C4NCCNC4=O)cc3)[nH]2)c1)c1cc2c(s1)CCCC2||O=C(Nc1cccc(-c2c[nH]c(=O)c(Nc3ccnnc3)n2)c1)c1cc2c(s1)CCCC2
Cc1c(NC(=O)c2cc3c(s2)CCCC3)cccc1-c1cn(C)c(=O)c(Nc2ccnnc2)n1	CN(C)CCN(C)c1ccc(Nc2cc(-c3cc(F)cc(N4CCc5c(sc6c5CCCC6)C4=O)c3CO)cn(C)c2=O)nc1	O=C(Nc1cccc(-c2c[nH]c(=O)c(Nc3ccnnc3)n2)c1)c1cc2c(s1)CCCC2||O=C1c2sc3c(c2CCN1c1cccc(-c2c[nH]c(=O)c(Nc4ccccn4)c2)c1)CCCC3
Cc1c(NC(=O)c2cc3c(s2)CCCC3)cccc1-c1cn(C)c(=O)c(Nc2ccnnc2)n1	Cc1c(NCc2ccc(C(C)(C)C)cc2)cccc1-c1cn(C)c(=O)c(=Nc2ccc(C(=O)N3CCOCC3)cc2)[nH]1	O=C(Nc1cccc(-c2c[nH]c(=O)c(Nc3ccnnc3)n2)c1)c1cc2c(s1)CCCC2||O=C(c1ccc(N=c2[nH]c(-c3cccc(NCc4ccccc4)c3)c[nH]c2=O)cc1)N1CCOCC1
Cc1c(NC(=O)c2cc3c(s2)CCCC3)cccc1-c1cn(C)c(=O)c(Nc2ccnnc2)n1	Cn1cc(-c2cccc(N3CCc4cc(C5(F)CC5)ccc4C3=O)c2CO)[nH]c(=Nc2ccc(C(=O)N3CCOCC3)cc2)c1=O	O=C(Nc1cccc(-c2c[nH]c(=O)c(Nc3ccnnc3)n2)c1)c1cc2c(s1)CCCC2||O=C(c1ccc(N=c2[nH]c(-c3cccc(N4CCc5cc(C6CC6)ccc5C4=O)c3)c[nH]c2=O)cc1)N1CCOCC1
Cc1c(NC(=O)c2cc3c(s2)CCCC3)cccc1-c1cn(C)c(=O)c(Nc2ccnnc2)n1	Cc1c(-c2cn(C)c(=O)c(=Nc3ccc(C(=O)N4CCOCC4)cc3)[nH]2)cccc1N1Cc2cc(C(C)(C)C)ccc2C1=O	O=C(Nc1cccc(-c2c[nH]c(=O)c(Nc3ccnnc3)n2)c1)c1cc2c(s1)CCCC2||O=C(c1ccc(N=c2[nH]c(-c3cccc(N4Cc5ccccc5C4=O)c3)c[nH]c2=O)cc1)N1CCOCC1
Cc1c(NC(=O)c2cc3c(s2)CCCC3)cccc1-c1cn(C)c(=O)c(Nc2ccnnc2)n1	Cc1c(NC(=O)c2ccc(C(C)(C)C)cc2)cccc1-c1nc(Nc2ccc(C(=O)N3CCOCC3)cc2)c2ncn(C)c2n1	O=C(Nc1cccc(-c2c[nH]c(=O)c(Nc3ccnnc3)n2)c1)c1cc2c(s1)CCCC2||O=C(Nc1cccc(-c2nc(Nc3ccc(C(=O)N4CCOCC4)cc3)c3nc[nH]c3n2)c1)c1ccccc1
Cc1c(NC(=O)c2cc3c(s2)CCCC3)cccc1-c1cn(C)c(=O)c(Nc2ccnnc2)n1	CN1CCCC1c1ccc(Nc2cc(-c3cc(F)cc(N4CCc5c(sc6c5CC(C)(C)C6)C4=O)c3CO)cn(C)c2=O)nc1	O=C(Nc1cccc(-c2c[nH]c(=O)c(Nc3ccnnc3)n2)c1)c1cc2c(s1)CCCC2||O=C1c2sc3c(c2CCN1c1cccc(-c2c[nH]c(=O)c(Nc4ccc(C5CCCN5)cn4)c2)c1)CCC3
Cc1c(NC(=O)c2cc3c(s2)CCCC3)cccc1-c1cn(C)c(=O)c(Nc2ccnnc2)n1	CN1CCC(c2ccc(Nc3cc(-c4cc(F)cc(N5CCc6c(sc7c6CCCC7)C5=O)c4CO)cn(C)c3=O)nc2)CC1	O=C(Nc1cccc(-c2c[nH]c(=O)c(Nc3ccnnc3)n2)c1)c1cc2c(s1)CCCC2||O=C1c2sc3c(c2CCN1c1cccc(-c2c[nH]c(=O)c(Nc4ccc(C5CCNCC5)cn4)c2)c1)CCCC3
Cc1c(NC(=O)c2cc3c(s2)CCCC3)cccc1-c1cn(C)c(=O)c(Nc2ccnnc2)n1	CN1CCC(c2ccc(N=c3[nH]c(-c4cc(F)cc(N5CCc6c(sc7c6CCCC7)C5=O)c4CO)cn(C)c3=O)cc2)CC1	O=C(Nc1cccc(-c2c[nH]c(=O)c(Nc3ccnnc3)n2)c1)c1cc2c(s1)CCCC2||O=C1c2sc3c(c2CCN1c1cccc(-c2c[nH]c(=O)c(=Nc4ccc(C5CCNCC5)cc4)[nH]2)c1)CCCC3
Cc1c(NC(=O)c2cc3c(s2)CCCC3)cccc1-c1cn(C)c(=O)c(Nc2ccnnc2)n1	Cc1c(NC(=O)c2ccc(C(C)(C)C)cc2)cccc1-c1cc(Nc2ccc(C(=O)N3CCOCC3)cc2)c(=O)n(C)c1	O=C(Nc1cccc(-c2c[nH]c(=O)c(Nc3ccc(C(=O)N4CCOCC4)cc3)c2)c1)c1ccccc1||O=C(Nc1cccc(-c2c[nH]c(=O)c(Nc3ccnnc3)n2)c1)c1cc2c(s1)CCCC2
Cc1c(NC(=O)c2cc3c(s2)CCCC3)cccc1-c1cn(C)c(=O)c(Nc2ccnnc2)n1	CN1CCC(c2ccc(N=c3[nH]c(-c4cc(F)cc(N5CCn6c(cc7c6CCCC7)C5=O)c4CO)cn(C)c3=O)cc2)CC1	O=C(Nc1cccc(-c2c[nH]c(=O)c(Nc3ccnnc3)n2)c1)c1cc2c(s1)CCCC2||O=C1c2cc3c(n2CCN1c1cccc(-c2c[nH]c(=O)c(=Nc4ccc(C5CCNCC5)cc4)[nH]2)c1)CCCC3
Cc1c(NC(=O)c2cc3c(s2)CCCC3)cccc1-c1cn(C)c(=O)c(Nc2ccnnc2)n1	CCN1CCN(c2ccc(Nc3cc(-c4cc(F)cc(N5CCc6c(sc7c6CCCC7)C5=O)c4CO)cn(C)c3=O)nc2)CC1	O=C(Nc1cccc(-c2c[nH]c(=O)c(Nc3ccnnc3)n2)c1)c1cc2c(s1)CCCC2||O=C1c2sc3c(c2CCN1c1cccc(-c2c[nH]c(=O)c(Nc4ccc(N5CCNCC5)cn4)c2)c1)CCCC3
Cc1c(NC(=O)c2cc3c(s2)CCCC3)cccc1-c1cn(C)c(=O)c(Nc2ccnnc2)n1	CCC(C)(C)c1ccc(C(=O)Nc2cccc(-c3cn(C)c(=O)c(=Nc4ccc(C(=O)N5CCOCC5)cc4)[nH]3)c2C)cc1	O=C(Nc1cccc(-c2c[nH]c(=O)c(=Nc3ccc(C(=O)N4CCOCC4)cc3)[nH]2)c1)c1ccccc1||O=C(Nc1cccc(-c2c[nH]c(=O)c(Nc3ccnnc3)n2)c1)c1cc2c(s1)CCCC2
Cc1c(NC(=O)c2cc3c(s2)CCCC3)cccc1-c1cn(C)c(=O)c(Nc2ccnnc2)n1	CN(C)CCN(C)c1ccc(Nc2cc(-c3cc(F)cc(N4CCc5c(sc6c5CC(C)(C)C6)C4=O)c3CO)cn(C)c2=O)nc1	O=C(Nc1cccc(-c2c[nH]c(=O)c(Nc3ccnnc3)n2)c1)c1cc2c(s1)CCCC2||O=C1c2sc3c(c2CCN1c1cccc(-c2c[nH]c(=O)c(Nc4ccccn4)c2)c1)CCC3
Cc1c(NC(=O)c2cc3c(s2)CCCC3)cccc1-c1cn(C)c(=O)c(Nc2ccnnc2)n1	Cn1cc(-c2cccc(N3CCc4cc(C5CC5)ccc4C3=O)c2CO)[nH]c(=Nc2ccc(C(=O)N3CCC(O)CC3)cc2)c1=O	O=C(Nc1cccc(-c2c[nH]c(=O)c(Nc3ccnnc3)n2)c1)c1cc2c(s1)CCCC2||O=C(c1ccc(N=c2[nH]c(-c3cccc(N4CCc5cc(C6CC6)ccc5C4=O)c3)c[nH]c2=O)cc1)N1CCCCC1
Cc1c(NC(=O)c2cc3c(s2)CCCC3)cccc1-c1cn(C)c(=O)c(Nc2ccnnc2)n1	C=CC(O)=Nc1cc(Nc2cc(-c3cccc(NC(=O)c4cc5c(s4)CCCC5)c3C)cn(C)c2=O)ccc1C(=O)N1CCOCC1	O=C(Nc1cccc(-c2c[nH]c(=O)c(Nc3ccc(C(=O)N4CCOCC4)cc3)c2)c1)c1cc2c(s1)CCCC2||O=C(Nc1cccc(-c2c[nH]c(=O)c(Nc3ccnnc3)n2)c1)c1cc2c(s1)CCCC2
Cc1c(NC(=O)c2cc3c(s2)CCCC3)cccc1-c1cn(C)c(=O)c(Nc2ccnnc2)n1	Cn1cc(-c2cc(F)cc(N3CCc4c(sc5c4CC(C)(C)C5)C3=O)c2CO)cc(Nc2ccc3c(n2)CCN(C2COC2)C3)c1=O	O=C(Nc1cccc(-c2c[nH]c(=O)c(Nc3ccnnc3)n2)c1)c1cc2c(s1)CCCC2||O=C1c2sc3c(c2CCN1c1cccc(-c2c[nH]c(=O)c(Nc4ccc5c(n4)CCN(C4COC4)C5)c2)c1)CCC3
Cc1c(NC(=O)c2cc3c(s2)CCCC3)cccc1-c1cn(C)c(=O)c(Nc2ccnnc2)n1	CN1CCC(c2ccc(Nc3cc(-c4cc(F)cc(N5CCc6c(sc7c6CC(C)(C)C7)C5=O)c4CO)cn(C)c3=O)nc2)CC1	O=C(Nc1cccc(-c2c[nH]c(=O)c(Nc3ccnnc3)n2)c1)c1cc2c(s1)CCCC2||O=C1c2sc3c(c2CCN1c1cccc(-c2c[nH]c(=O)c(Nc4ccc(C5CCNCC5)cn4)c2)c1)CCC3
Cc1c(NC(=O)c2cc3c(s2)CCCC3)cccc1-c1cn(C)c(=O)c(Nc2ccnnc2)n1	CN1CCC(c2ccc(N=c3[nH]c(-c4cc(F)cc(N5CCc6c(sc7c6CC(C)(C)C7)C5=O)c4CO)cn(C)c3=O)cc2)CC1	O=C(Nc1cccc(-c2c[nH]c(=O)c(Nc3ccnnc3)n2)c1)c1cc2c(s1)CCCC2||O=C1c2sc3c(c2CCN1c1cccc(-c2c[nH]c(=O)c(=Nc4ccc(C5CCNCC5)cc4)[nH]2)c1)CCC3
Cc1c(NC(=O)c2cc3c(s2)CCCC3)cccc1-c1cn(C)c(=O)c(Nc2ccnnc2)n1	Cc1c(-c2cn(C)c(=O)c(=Nc3ccc(C4C(=O)N(C)CCN4C)cc3)[nH]2)cccc1N1Cc2cc(C(C)(C)C)ccc2C1=O	O=C(Nc1cccc(-c2c[nH]c(=O)c(Nc3ccnnc3)n2)c1)c1cc2c(s1)CCCC2||O=C1NCCNC1c1ccc(N=c2[nH]c(-c3cccc(N4Cc5ccccc5C4=O)c3)c[nH]c2=O)cc1
Cc1c(NC(=O)c2cc3c(s2)CCCC3)cccc1-c1cn(C)c(=O)c(Nc2ccnnc2)n1	CN1CCC(c2ccc(N=c3[nH]c(-c4cc(F)cc(N5CCn6c(cc7c6CC(C)(C)C7)C5=O)c4CO)cn(C)c3=O)cc2)CC1	O=C(Nc1cccc(-c2c[nH]c(=O)c(Nc3ccnnc3)n2)c1)c1cc2c(s1)CCCC2||O=C1c2cc3c(n2CCN1c1cccc(-c2c[nH]c(=O)c(=Nc4ccc(C5CCNCC5)cc4)[nH]2)c1)CCC3
Cc1c(NC(=O)c2cc3c(s2)CCCC3)cccc1-c1cn(C)c(=O)c(Nc2ccnnc2)n1	CCN1CCN(c2ccc(Nc3cc(-c4cc(F)cc(N5CCc6c(sc7c6CC(C)(C)C7)C5=O)c4CO)cn(C)c3=O)nc2)CC1	O=C(Nc1cccc(-c2c[nH]c(=O)c(Nc3ccnnc3)n2)c1)c1cc2c(s1)CCCC2||O=C1c2sc3c(c2CCN1c1cccc(-c2c[nH]c(=O)c(Nc4ccc(N5CCNCC5)cn4)c2)c1)CCC3
Cc1c(NC(=O)c2cc3c(s2)CCCC3)cccc1-c1cn(C)c(=O)c(Nc2ccnnc2)n1	C=CC(O)=Nc1cc(Nc2cc(-c3cccc(NC(=O)c4ccc(C(C)C)cc4)c3C)cn(C)c2=O)ccc1C(=O)N1CCOCC1	O=C(Nc1cccc(-c2c[nH]c(=O)c(Nc3ccc(C(=O)N4CCOCC4)cc3)c2)c1)c1ccccc1||O=C(Nc1cccc(-c2c[nH]c(=O)c(Nc3ccnnc3)n2)c1)c1cc2c(s1)CCCC2
Cc1c(NC(=O)c2cc3c(s2)CCCC3)cccc1-c1cn(C)c(=O)c(Nc2ccnnc2)n1	Cn1cc(-c2cc(F)cc(N3CCc4c(sc5c4CCCC5)C3=O)c2CO)cc(Nc2ccc(C3CCN(C4COC4)CC3)cn2)c1=O	O=C(Nc1cccc(-c2c[nH]c(=O)c(Nc3ccnnc3)n2)c1)c1cc2c(s1)CCCC2||O=C1c2sc3c(c2CCN1c1cccc(-c2c[nH]c(=O)c(Nc4ccc(C5CCN(C6COC6)CC5)cn4)c2)c1)CCCC3
Cc1c(NC(=O)c2cc3c(s2)CCCC3)cccc1-c1cn(C)c(=O)c(Nc2ccnnc2)n1	Cn1cc(-c2cccc(N3CCc4c(sc5c4CCCC5)C3=O)c2CO)[nH]c(=Nc2ccc(C3CCN(C4COC4)CC3)cc2)c1=O	O=C(Nc1cccc(-c2c[nH]c(=O)c(Nc3ccnnc3)n2)c1)c1cc2c(s1)CCCC2||O=C1c2sc3c(c2CCN1c1cccc(-c2c[nH]c(=O)c(=Nc4ccc(C5CCN(C6COC6)CC5)cc4)[nH]2)c1)CCCC3
Cc1c(NC(=O)c2cc3c(s2)CCCC3)cccc1-c1cn(C)c(=O)c(Nc2ccnnc2)n1	Cn1cc(-c2cc(F)cc(N3CCc4c(sc5c4CC(C)(C)C5)C3=O)c2CO)cc(Nc2ccc(C3CCN(C4COC4)CC3)cn2)c1=O	O=C(Nc1cccc(-c2c[nH]c(=O)c(Nc3ccnnc3)n2)c1)c1cc2c(s1)CCCC2||O=C1c2sc3c(c2CCN1c1cccc(-c2c[nH]c(=O)c(Nc4ccc(C5CCN(C6COC6)CC5)cn4)c2)c1)CCC3
Cc1c(NC(=O)c2cc3c(s2)CCCC3)cccc1-c1cn(C)c(=O)c(Nc2ccnnc2)n1	Cc1c(NC(=O)c2ccc(C(C)(C)C)cc2)cccc1-c1nc(Nc2ccc(C(=O)N3CCOCC3)cc2)c2ncn(CC(=O)OC(C)(C)C)c2n1	O=C(Nc1cccc(-c2c[nH]c(=O)c(Nc3ccnnc3)n2)c1)c1cc2c(s1)CCCC2||O=C(Nc1cccc(-c2nc(Nc3ccc(C(=O)N4CCOCC4)cc3)c3nc[nH]c3n2)c1)c1ccccc1
CC(O)=Nc1cccc(-c2cn(C)c(=O)c(=Nc3ccc(C(=O)N4CCOCC4)cc3)[nH]2)c1C	Cc1c(NC(=O)c2cc3c(s2)CCCC3)cccc1-c1cn(C)c(=O)c(=Nc2ccc3[nH]ccc3c2)[nH]1	O=C(Nc1cccc(-c2c[nH]c(=O)c(=Nc3ccc4[nH]ccc4c3)[nH]2)c1)c1cc2c(s1)CCCC2||O=C(c1ccc(N=c2[nH]c(-c3ccccc3)c[nH]c2=O)cc1)N1CCOCC1
CC(O)=Nc1cccc(-c2cn(C)c(=O)c(=Nc3ccc(C(=O)N4CCOCC4)cc3)[nH]2)c1C	Cc1c(NC(=O)c2cc3c(s2)CCCC3)cccc1-c1cn(C)c(=O)c(=Nc2ccc(-c3ncc[nH]3)cc2)[nH]1	O=C(Nc1cccc(-c2c[nH]c(=O)c(=Nc3ccc(-c4ncc[nH]4)cc3)[nH]2)c1)c1cc2c(s1)CCCC2||O=C(c1ccc(N=c2[nH]c(-c3ccccc3)c[nH]c2=O)cc1)N1CCOCC1
CC(O)=Nc1cccc(-c2cn(C)c(=O)c(=Nc3ccc(C(=O)N4CCOCC4)cc3)[nH]2)c1C	Cc1c(NC(=O)c2cc3c(s2)CCOC3)cccc1-c1cn(C)c(=O)c(=Nc2ccc(C(=O)N3CCOCC3)cc2)[nH]1	O=C(Nc1cccc(-c2c[nH]c(=O)c(=Nc3ccc(C(=O)N4CCOCC4)cc3)[nH]2)c1)c1cc2c(s1)CCOC2||O=C(c1ccc(N=c2[nH]c(-c3ccccc3)c[nH]c2=O)cc1)N1CCOCC1
CC(O)=Nc1cccc(-c2cn(C)c(=O)c(=Nc3ccc(C(=O)N4CCOCC4)cc3)[nH]2)c1C	Cc1c(N=C(O)c2cc3ccccc3s2)cccc1-c1cn(C)c(=O)c(=Nc2ccc(C(=O)N3CCOCC3)cc2)[nH]1	O=C(c1ccc(N=c2[nH]c(-c3cccc(N=Cc4cc5ccccc5s4)c3)c[nH]c2=O)cc1)N1CCOCC1||O=C(c1ccc(N=c2[nH]c(-c3ccccc3)c[nH]c2=O)cc1)N1CCOCC1
CC(O)=Nc1cccc(-c2cn(C)c(=O)c(=Nc3ccc(C(=O)N4CCOCC4)cc3)[nH]2)c1C	CN1CCN(C)C(c2ccc(N=c3[nH]c(-c4ccc(Cl)c(NC(=O)c5cc6c(s5)CCCC6)c4Cl)cn(C)c3=O)cc2)C1=O	O=C(Nc1cccc(-c2c[nH]c(=O)c(=Nc3ccc(C4NCCNC4=O)cc3)[nH]2)c1)c1cc2c(s1)CCCC2||O=C(c1ccc(N=c2[nH]c(-c3ccccc3)c[nH]c2=O)cc1)N1CCOCC1
CC(O)=Nc1cccc(-c2cn(C)c(=O)c(=Nc3ccc(C(=O)N4CCOCC4)cc3)[nH]2)c1C	CN1CCN(C)C(c2ccc(N=c3[nH]c(-c4ccc(Cl)c(NC(=O)c5cc6c(s5)CCCC6)c4F)cn(C)c3=O)cc2)C1=O	O=C(Nc1cccc(-c2c[nH]c(=O)c(=Nc3ccc(C4NCCNC4=O)cc3)[nH]2)c1)c1cc2c(s1)CCCC2||O=C(c1ccc(N=c2[nH]c(-c3ccccc3)c[nH]c2=O)cc1)N1CCOCC1
CC(O)=Nc1cccc(-c2cn(C)c(=O)c(=Nc3ccc(C(=O)N4CCOCC4)cc3)[nH]2)c1C	CN1CCN(C)C(c2ccc(N=c3[nH]c(-c4ccc(F)c(NC(=O)c5cc6c(s5)CCCC6)c4F)cn(C)c3=O)cc2)C1=O	O=C(Nc1cccc(-c2c[nH]c(=O)c(=Nc3ccc(C4NCCNC4=O)cc3)[nH]2)c1)c1cc2c(s1)CCCC2||O=C(c1ccc(N=c2[nH]c(-c3ccccc3)c[nH]c2=O)cc1)N1CCOCC1
CC(O)=Nc1cccc(-c2cn(C)c(=O)c(=Nc3ccc(C(=O)N4CCOCC4)cc3)[nH]2)c1C	Cc1c(NC(=O)c2ccc(N(C)C)cc2)cccc1-c1nc(=Nc2ccc(C(=O)N3CCOCC3)cc2)c2nccn2[nH]1	O=C(Nc1cccc(-c2nc(=Nc3ccc(C(=O)N4CCOCC4)cc3)c3nccn3[nH]2)c1)c1ccccc1||O=C(c1ccc(N=c2[nH]c(-c3ccccc3)c[nH]c2=O)cc1)N1CCOCC1
CC(O)=Nc1cccc(-c2cn(C)c(=O)c(=Nc3ccc(C(=O)N4CCOCC4)cc3)[nH]2)c1C	CN1CCN(C)C(c2ccc(N=c3[nH]c(-c4ccc(Cl)c(NC(=O)c5cc6c(s5)CCCC6)c4)cn(C)c3=O)cc2)C1=O	O=C(Nc1cccc(-c2c[nH]c(=O)c(=Nc3ccc(C4NCCNC4=O)cc3)[nH]2)c1)c1cc2c(s1)CCCC2||O=C(c1ccc(N=c2[nH]c(-c3ccccc3)c[nH]c2=O)cc1)N1CCOCC1
CC(O)=Nc1cccc(-c2cn(C)c(=O)c(=Nc3ccc(C(=O)N4CCOCC4)cc3)[nH]2)c1C	CN1CCN(C)C(c2ccc(N=c3[nH]c(-c4cccc(NC(=O)c5cc6c(s5)CCCC6)c4Cl)cn(C)c3=O)cc2)C1=O	O=C(Nc1cccc(-c2c[nH]c(=O)c(=Nc3ccc(C4NCCNC4=O)cc3)[nH]2)c1)c1cc2c(s1)CCCC2||O=C(c1ccc(N=c2[nH]c(-c3ccccc3)c[nH]c2=O)cc1)N1CCOCC1
CC(O)=Nc1cccc(-c2cn(C)c(=O)c(=Nc3ccc(C(=O)N4CCOCC4)cc3)[nH]2)c1C	CN1CCN(C)C(c2ccc(N=c3[nH]c(-c4ccc(F)c(NC(=O)c5cc6c(s5)CCCC6)c4)cn(C)c3=O)cc2)C1=O	O=C(Nc1cccc(-c2c[nH]c(=O)c(=Nc3ccc(C4NCCNC4=O)cc3)[nH]2)c1)c1cc2c(s1)CCCC2||O=C(c1ccc(N=c2[nH]c(-c3ccccc3)c[nH]c2=O)cc1)N1CCOCC1
CC(O)=Nc1cccc(-c2cn(C)c(=O)c(=Nc3ccc(C(=O)N4CCOCC4)cc3)[nH]2)c1C	CN1CCN(C)C(c2ccc(N=c3[nH]c(-c4cccc(NC(=O)c5cc6c(s5)CCCC6)c4F)cn(C)c3=O)cc2)C1=O	O=C(Nc1cccc(-c2c[nH]c(=O)c(=Nc3ccc(C4NCCNC4=O)cc3)[nH]2)c1)c1cc2c(s1)CCCC2||O=C(c1ccc(N=c2[nH]c(-c3ccccc3)c[nH]c2=O)cc1)N1CCOCC1
CC(O)=Nc1cccc(-c2cn(C)c(=O)c(=Nc3ccc(C(=O)N4CCOCC4)cc3)[nH]2)c1C	CCc1ccc(C(=O)Nc2cccc(-c3cn(C)c(=O)c(=Nc4ccc(C(=O)N5CCOCC5)cc4)[nH]3)c2C)cc1	O=C(Nc1cccc(-c2c[nH]c(=O)c(=Nc3ccc(C(=O)N4CCOCC4)cc3)[nH]2)c1)c1ccccc1||O=C(c1ccc(N=c2[nH]c(-c3ccccc3)c[nH]c2=O)cc1)N1CCOCC1
CC(O)=Nc1cccc(-c2cn(C)c(=O)c(=Nc3ccc(C(=O)N4CCOCC4)cc3)[nH]2)c1C	Cc1c(NC(=O)c2cc3c(s2)CCCC3)cccc1-c1cn(C)c(=O)c(=Nc2ccc(C(=O)N3CCOCC3)cc2)[nH]1	O=C(Nc1cccc(-c2c[nH]c(=O)c(=Nc3ccc(C(=O)N4CCOCC4)cc3)[nH]2)c1)c1cc2c(s1)CCCC2||O=C(c1ccc(N=c2[nH]c(-c3ccccc3)c[nH]c2=O)cc1)N1CCOCC1
CC(O)=Nc1cccc(-c2cn(C)c(=O)c(=Nc3ccc(C(=O)N4CCOCC4)cc3)[nH]2)c1C	CN1CCN(C)C(c2ccc(N=c3[nH]c(-c4cccc(NC(=O)c5cc6c(s5)CCCC6)c4)cn(C)c3=O)cc2)C1=O	O=C(Nc1cccc(-c2c[nH]c(=O)c(=Nc3ccc(C4NCCNC4=O)cc3)[nH]2)c1)c1cc2c(s1)CCCC2||O=C(c1ccc(N=c2[nH]c(-c3ccccc3)c[nH]c2=O)cc1)N1CCOCC1
CC(O)=Nc1cccc(-c2cn(C)c(=O)c(=Nc3ccc(C(=O)N4CCOCC4)cc3)[nH]2)c1C	Cc1c(NC(=O)c2ccc(N(C)C)cc2)cccc1-c1cn(C)c(=O)c(=Nc2ccc(C(=O)N3CCOCC3)cc2)[nH]1	O=C(Nc1cccc(-c2c[nH]c(=O)c(=Nc3ccc(C(=O)N4CCOCC4)cc3)[nH]2)c1)c1ccccc1||O=C(c1ccc(N=c2[nH]c(-c3ccccc3)c[nH]c2=O)cc1)N1CCOCC1
CC(O)=Nc1cccc(-c2cn(C)c(=O)c(=Nc3ccc(C(=O)N4CCOCC4)cc3)[nH]2)c1C	Cc1c(N=C(O)c2cc3n(c2)CCCC3)cccc1-c1cn(C)c(=O)c(=Nc2ccc(C(=O)N3CCOCC3)cc2)[nH]1	O=C(c1ccc(N=c2[nH]c(-c3cccc(N=Cc4cc5n(c4)CCCC5)c3)c[nH]c2=O)cc1)N1CCOCC1||O=C(c1ccc(N=c2[nH]c(-c3ccccc3)c[nH]c2=O)cc1)N1CCOCC1
CC(O)=Nc1cccc(-c2cn(C)c(=O)c(=Nc3ccc(C(=O)N4CCOCC4)cc3)[nH]2)c1C	Cc1c(NC(=O)c2ccc(C(C)(C)C)s2)cccc1-c1cn(C)c(=O)c(=Nc2ccc(C(=O)N3CCOCC3)cc2)[nH]1	O=C(Nc1cccc(-c2c[nH]c(=O)c(=Nc3ccc(C(=O)N4CCOCC4)cc3)[nH]2)c1)c1cccs1||O=C(c1ccc(N=c2[nH]c(-c3ccccc3)c[nH]c2=O)cc1)N1CCOCC1
CC(O)=Nc1cccc(-c2cn(C)c(=O)c(=Nc3ccc(C(=O)N4CCOCC4)cc3)[nH]2)c1C	Cc1c(N=C(O)c2cnc(C(C)(C)C)cn2)cccc1-c1cn(C)c(=O)c(=Nc2ccc(C(=O)N3CCOCC3)cc2)[nH]1	O=C(c1ccc(N=c2[nH]c(-c3cccc(N=Cc4cnccn4)c3)c[nH]c2=O)cc1)N1CCOCC1||O=C(c1ccc(N=c2[nH]c(-c3ccccc3)c[nH]c2=O)cc1)N1CCOCC1
CC(O)=Nc1cccc(-c2cn(C)c(=O)c(=Nc3ccc(C(=O)N4CCOCC4)cc3)[nH]2)c1C	Cc1c(NC(=O)c2ncc(C(C)(C)C)cn2)cccc1-c1cn(C)c(=O)c(=Nc2ccc(C(=O)N3CCOCC3)cc2)[nH]1	O=C(Nc1cccc(-c2c[nH]c(=O)c(=Nc3ccc(C(=O)N4CCOCC4)cc3)[nH]2)c1)c1ncccn1||O=C(c1ccc(N=c2[nH]c(-c3ccccc3)c[nH]c2=O)cc1)N1CCOCC1
CC(O)=Nc1cccc(-c2cn(C)c(=O)c(=Nc3ccc(C(=O)N4CCOCC4)cc3)[nH]2)c1C	Cc1c(NC(=O)c2ccc(C3CC3)cc2)cccc1-c1cn(C)c(=O)c(=Nc2ccc(C(=O)N3CCOCC3)cc2)[nH]1	O=C(Nc1cccc(-c2c[nH]c(=O)c(=Nc3ccc(C(=O)N4CCOCC4)cc3)[nH]2)c1)c1ccc(C2CC2)cc1||O=C(c1ccc(N=c2[nH]c(-c3ccccc3)c[nH]c2=O)cc1)N1CCOCC1
CC(O)=Nc1cccc(-c2cn(C)c(=O)c(=Nc3ccc(C(=O)N4CCOCC4)cc3)[nH]2)c1C	CN(C)C(=O)c1ccc(N=c2[nH]c(-c3cccc(N4CCc5cc(C6CC6)ccc5C4=O)c3CO)cn(C)c2=O)cc1	O=C(c1ccc(N=c2[nH]c(-c3ccccc3)c[nH]c2=O)cc1)N1CCOCC1||O=C1c2ccc(C3CC3)cc2CCN1c1cccc(-c2c[nH]c(=O)c(=Nc3ccccc3)[nH]2)c1
CC(O)=Nc1cccc(-c2cn(C)c(=O)c(=Nc3ccc(C(=O)N4CCOCC4)cc3)[nH]2)c1C	CN1CCN(C)[C@@H](c2ccc(N=c3[nH]c(-c4ccc(F)c(N5Cc6cc(C(C)(C)C)sc6C5=O)c4F)cn(C)c3=O)cc2)C1=O	O=C(c1ccc(N=c2[nH]c(-c3ccccc3)c[nH]c2=O)cc1)N1CCOCC1||O=C1NCCNC1c1ccc(N=c2[nH]c(-c3cccc(N4Cc5ccsc5C4=O)c3)c[nH]c2=O)cc1
CC(O)=Nc1cccc(-c2cn(C)c(=O)c(=Nc3ccc(C(=O)N4CCOCC4)cc3)[nH]2)c1C	Cc1c(-c2cn(C)c(=O)c(=Nc3ccc(C4C(=O)N(C)CCN4C)cc3)[nH]2)ccc(Cl)c1NC(=O)c1cc2c(s1)CCCC2	O=C(Nc1cccc(-c2c[nH]c(=O)c(=Nc3ccc(C4NCCNC4=O)cc3)[nH]2)c1)c1cc2c(s1)CCCC2||O=C(c1ccc(N=c2[nH]c(-c3ccccc3)c[nH]c2=O)cc1)N1CCOCC1
CC(O)=Nc1cccc(-c2cn(C)c(=O)c(=Nc3ccc(C(=O)N4CCOCC4)cc3)[nH]2)c1C	Cc1ccc(-c2cn(C)c(=O)c(=Nc3ccc(C4C(=O)N(C)CCN4C)cc3)[nH]2)c(Cl)c1NC(=O)c1cc2c(s1)CCCC2	O=C(Nc1cccc(-c2c[nH]c(=O)c(=Nc3ccc(C4NCCNC4=O)cc3)[nH]2)c1)c1cc2c(s1)CCCC2||O=C(c1ccc(N=c2[nH]c(-c3ccccc3)c[nH]c2=O)cc1)N1CCOCC1
CC(O)=Nc1cccc(-c2cn(C)c(=O)c(=Nc3ccc(C(=O)N4CCOCC4)cc3)[nH]2)c1C	CN1CCc2cc(N=c3[nH]c(-c4cc(F)cc(N5CCn6c(cc7c6CCCC7)C5=O)c4CO)cn(C)c3=O)ccc2C1	O=C(c1ccc(N=c2[nH]c(-c3ccccc3)c[nH]c2=O)cc1)N1CCOCC1||O=C1c2cc3c(n2CCN1c1cccc(-c2c[nH]c(=O)c(=Nc4ccc5c(c4)CCNC5)[nH]2)c1)CCCC3
CC(O)=Nc1cccc(-c2cn(C)c(=O)c(=Nc3ccc(C(=O)N4CCOCC4)cc3)[nH]2)c1C	Cc1c(-c2cn(C)c(=O)c(=Nc3ccc(C4C(=O)N(C)CCN4C)cc3)[nH]2)ccc(F)c1NC(=O)c1cc2c(s1)CCCC2	O=C(Nc1cccc(-c2c[nH]c(=O)c(=Nc3ccc(C4NCCNC4=O)cc3)[nH]2)c1)c1cc2c(s1)CCCC2||O=C(c1ccc(N=c2[nH]c(-c3ccccc3)c[nH]c2=O)cc1)N1CCOCC1
CC(O)=Nc1cccc(-c2cn(C)c(=O)c(=Nc3ccc(C(=O)N4CCOCC4)cc3)[nH]2)c1C	Cc1ccc(-c2cn(C)c(=O)c(=Nc3ccc([C@H]4C(=O)N(C)CCN4C)cc3)[nH]2)c(F)c1NC(=O)c1cc2c(s1)CCCC2	O=C(Nc1cccc(-c2c[nH]c(=O)c(=Nc3ccc(C4NCCNC4=O)cc3)[nH]2)c1)c1cc2c(s1)CCCC2||O=C(c1ccc(N=c2[nH]c(-c3ccccc3)c[nH]c2=O)cc1)N1CCOCC1
CC(O)=Nc1cccc(-c2cn(C)c(=O)c(=Nc3ccc(C(=O)N4CCOCC4)cc3)[nH]2)c1C	Cc1ccc(-c2cn(C)c(=O)c(=Nc3ccc([C@@H]4C(=O)N(C)CCN4C)cc3)[nH]2)c(F)c1NC(=O)c1cc2c(s1)CCCC2	O=C(Nc1cccc(-c2c[nH]c(=O)c(=Nc3ccc(C4NCCNC4=O)cc3)[nH]2)c1)c1cc2c(s1)CCCC2||O=C(c1ccc(N=c2[nH]c(-c3ccccc3)c[nH]c2=O)cc1)N1CCOCC1
CC(O)=Nc1cccc(-c2cn(C)c(=O)c(=Nc3ccc(C(=O)N4CCOCC4)cc3)[nH]2)c1C	CN1CCN(C)[C@@H](c2ccc(N=c3[nH]c(-c4ccc(F)c(N5Cc6cc(C(C)(C)C)sc6C5=O)c4)cn(C)c3=O)cc2)C1=O	O=C(c1ccc(N=c2[nH]c(-c3ccccc3)c[nH]c2=O)cc1)N1CCOCC1||O=C1NCCNC1c1ccc(N=c2[nH]c(-c3cccc(N4Cc5ccsc5C4=O)c3)c[nH]c2=O)cc1
CC(O)=Nc1cccc(-c2cn(C)c(=O)c(=Nc3ccc(C(=O)N4CCOCC4)cc3)[nH]2)c1C	Cc1c(NC(=O)c2ccc(C(C)(C)O)cc2)cccc1-c1cn(C)c(=O)c(=Nc2ccc(C(=O)N3CCOCC3)cc2)[nH]1	O=C(Nc1cccc(-c2c[nH]c(=O)c(=Nc3ccc(C(=O)N4CCOCC4)cc3)[nH]2)c1)c1ccccc1||O=C(c1ccc(N=c2[nH]c(-c3ccccc3)c[nH]c2=O)cc1)N1CCOCC1
CC(O)=Nc1cccc(-c2cn(C)c(=O)c(=Nc3ccc(C(=O)N4CCOCC4)cc3)[nH]2)c1C	Cc1c(-c2cn(C)c(=O)c(=Nc3ccc(C4C(O)=NCCN4C)cc3)[nH]2)cccc1N1Cc2cc(C(C)(C)C)sc2C1=O	O=C(c1ccc(N=c2[nH]c(-c3ccccc3)c[nH]c2=O)cc1)N1CCOCC1||O=C1c2sccc2CN1c1cccc(-c2c[nH]c(=O)c(=Nc3ccc(C4C=NCCN4)cc3)[nH]2)c1
CC(O)=Nc1cccc(-c2cn(C)c(=O)c(=Nc3ccc(C(=O)N4CCOCC4)cc3)[nH]2)c1C	Cc1c(-c2cn(C)c(=O)c(=Nc3ccc(C4NCCN(C)C4=O)cc3)[nH]2)cccc1N1Cc2cc(C(C)(C)C)sc2C1=O	O=C(c1ccc(N=c2[nH]c(-c3ccccc3)c[nH]c2=O)cc1)N1CCOCC1||O=C1NCCNC1c1ccc(N=c2[nH]c(-c3cccc(N4Cc5ccsc5C4=O)c3)c[nH]c2=O)cc1
CC(O)=Nc1cccc(-c2cn(C)c(=O)c(=Nc3ccc(C(=O)N4CCOCC4)cc3)[nH]2)c1C	Cc1c(NC(=O)c2cc3c(s2)CCCC3)cccc1-c1cn(C)c(=O)c(=Nc2ccc([C@H]3C(=O)N(C)CCN3C)cc2)[nH]1	O=C(Nc1cccc(-c2c[nH]c(=O)c(=Nc3ccc(C4NCCNC4=O)cc3)[nH]2)c1)c1cc2c(s1)CCCC2||O=C(c1ccc(N=c2[nH]c(-c3ccccc3)c[nH]c2=O)cc1)N1CCOCC1
CC(O)=Nc1cccc(-c2cn(C)c(=O)c(=Nc3ccc(C(=O)N4CCOCC4)cc3)[nH]2)c1C	Cc1c(NC(=O)c2cc3c(s2)CCCC3)cccc1-c1cn(C)c(=O)c(=Nc2ccc(C3CCN(C)CC3)cc2)[nH]1	O=C(Nc1cccc(-c2c[nH]c(=O)c(=Nc3ccc(C4CCNCC4)cc3)[nH]2)c1)c1cc2c(s1)CCCC2||O=C(c1ccc(N=c2[nH]c(-c3ccccc3)c[nH]c2=O)cc1)N1CCOCC1
CC(O)=Nc1cccc(-c2cn(C)c(=O)c(=Nc3ccc(C(=O)N4CCOCC4)cc3)[nH]2)c1C	Cc1c(NC(=O)c2ccc([Si](C)(C)C)cc2)cccc1-c1cn(C)c(=O)c(=Nc2ccc(C(=O)N3CCOCC3)cc2)[nH]1	O=C(Nc1cccc(-c2c[nH]c(=O)c(=Nc3ccc(C(=O)N4CCOCC4)cc3)[nH]2)c1)c1ccccc1||O=C(c1ccc(N=c2[nH]c(-c3ccccc3)c[nH]c2=O)cc1)N1CCOCC1
CC(O)=Nc1cccc(-c2cn(C)c(=O)c(=Nc3ccc(C(=O)N4CCOCC4)cc3)[nH]2)c1C	Cc1c(NC(=O)c2cc3c(s2)CCCC3)cccc1-c1cn(C)c(=O)c(=Nc2ccc(N3CC[C@@H](N(C)C)C3)cc2)[nH]1	O=C(Nc1cccc(-c2c[nH]c(=O)c(=Nc3ccc(N4CCCC4)cc3)[nH]2)c1)c1cc2c(s1)CCCC2||O=C(c1ccc(N=c2[nH]c(-c3ccccc3)c[nH]c2=O)cc1)N1CCOCC1
CC(O)=Nc1cccc(-c2cn(C)c(=O)c(=Nc3ccc(C(=O)N4CCOCC4)cc3)[nH]2)c1C	Cc1c(NC(=O)c2ccc(C3(C)CC3)cc2)cccc1-c1cn(C)c(=O)c(=Nc2ccc(C(=O)N3CCOCC3)cc2)[nH]1	O=C(Nc1cccc(-c2c[nH]c(=O)c(=Nc3ccc(C(=O)N4CCOCC4)cc3)[nH]2)c1)c1ccc(C2CC2)cc1||O=C(c1ccc(N=c2[nH]c(-c3ccccc3)c[nH]c2=O)cc1)N1CCOCC1
CC(O)=Nc1cccc(-c2cn(C)c(=O)c(=Nc3ccc(C(=O)N4CCOCC4)cc3)[nH]2)c1C	CN1CC(c2ccc(N=c3[nH]c(-c4cc(F)cc(N5CCc6c(sc7c6CC(C)(C)C7)C5=O)c4CO)cn(C)c3=O)cc2)C1	O=C(c1ccc(N=c2[nH]c(-c3ccccc3)c[nH]c2=O)cc1)N1CCOCC1||O=C1c2sc3c(c2CCN1c1cccc(-c2c[nH]c(=O)c(=Nc4ccc(C5CNC5)cc4)[nH]2)c1)CCC3
CC(O)=Nc1cccc(-c2cn(C)c(=O)c(=Nc3ccc(C(=O)N4CCOCC4)cc3)[nH]2)c1C	Cc1c(NC(=O)c2ccc(C(C)(C)C)cc2)cccc1-c1cn(C)c(=O)c(=Nc2ccc(C(=O)N3CCOCC3)cc2)[nH]1	O=C(Nc1cccc(-c2c[nH]c(=O)c(=Nc3ccc(C(=O)N4CCOCC4)cc3)[nH]2)c1)c1ccccc1||O=C(c1ccc(N=c2[nH]c(-c3ccccc3)c[nH]c2=O)cc1)N1CCOCC1
CC(O)=Nc1cccc(-c2cn(C)c(=O)c(=Nc3ccc(C(=O)N4CCOCC4)cc3)[nH]2)c1C	Cc1ccc(-c2cn(C)c(=O)c(=Nc3ccc(C4C(=O)N(C)CCN4C)cc3)[nH]2)c(C)c1NC(=O)c1cc2c(s1)CCCC2	O=C(Nc1cccc(-c2c[nH]c(=O)c(=Nc3ccc(C4NCCNC4=O)cc3)[nH]2)c1)c1cc2c(s1)CCCC2||O=C(c1ccc(N=c2[nH]c(-c3ccccc3)c[nH]c2=O)cc1)N1CCOCC1
CC(O)=Nc1cccc(-c2cn(C)c(=O)c(=Nc3ccc(C(=O)N4CCOCC4)cc3)[nH]2)c1C	Cn1cc(-c2cccc(N3CCc4cc(C5(F)CC5)ccc4C3=O)c2CO)[nH]c(=Nc2ccc(C(=O)N3CCOCC3)cc2)c1=O	O=C(c1ccc(N=c2[nH]c(-c3cccc(N4CCc5cc(C6CC6)ccc5C4=O)c3)c[nH]c2=O)cc1)N1CCOCC1||O=C(c1ccc(N=c2[nH]c(-c3ccccc3)c[nH]c2=O)cc1)N1CCOCC1
CC(O)=Nc1cccc(-c2cn(C)c(=O)c(=Nc3ccc(C(=O)N4CCOCC4)cc3)[nH]2)c1C	Cc1c(-c2cn(C)c(=O)c(=Nc3ccc(C(=O)N4CCOCC4)cc3)[nH]2)cccc1N1Cc2cc(C(C)(C)C)ccc2C1=O	O=C(c1ccc(N=c2[nH]c(-c3cccc(N4Cc5ccccc5C4=O)c3)c[nH]c2=O)cc1)N1CCOCC1||O=C(c1ccc(N=c2[nH]c(-c3ccccc3)c[nH]c2=O)cc1)N1CCOCC1
CC(O)=Nc1cccc(-c2cn(C)c(=O)c(=Nc3ccc(C(=O)N4CCOCC4)cc3)[nH]2)c1C	CN1CCC(c2ccc(N=c3[nH]c(-c4cc(F)cc(N5CCc6c(sc7c6CCCC7)C5=O)c4CO)cn(C)c3=O)cc2)CC1	O=C(c1ccc(N=c2[nH]c(-c3ccccc3)c[nH]c2=O)cc1)N1CCOCC1||O=C1c2sc3c(c2CCN1c1cccc(-c2c[nH]c(=O)c(=Nc4ccc(C5CCNCC5)cc4)[nH]2)c1)CCCC3
CC(O)=Nc1cccc(-c2cn(C)c(=O)c(=Nc3ccc(C(=O)N4CCOCC4)cc3)[nH]2)c1C	CN1CCC(c2ccc(N=c3[nH]c(-c4cc(F)cc(N5CCn6c(cc7c6CCCC7)C5=O)c4CO)cn(C)c3=O)cc2)CC1	O=C(c1ccc(N=c2[nH]c(-c3ccccc3)c[nH]c2=O)cc1)N1CCOCC1||O=C1c2cc3c(n2CCN1c1cccc(-c2c[nH]c(=O)c(=Nc4ccc(C5CCNCC5)cc4)[nH]2)c1)CCCC3
CC(O)=Nc1cccc(-c2cn(C)c(=O)c(=Nc3ccc(C(=O)N4CCOCC4)cc3)[nH]2)c1C	CCC(C)(C)c1ccc(C(=O)Nc2cccc(-c3cn(C)c(=O)c(=Nc4ccc(C(=O)N5CCOCC5)cc4)[nH]3)c2C)cc1	O=C(Nc1cccc(-c2c[nH]c(=O)c(=Nc3ccc(C(=O)N4CCOCC4)cc3)[nH]2)c1)c1ccccc1||O=C(c1ccc(N=c2[nH]c(-c3ccccc3)c[nH]c2=O)cc1)N1CCOCC1
CC(O)=Nc1cccc(-c2cn(C)c(=O)c(=Nc3ccc(C(=O)N4CCOCC4)cc3)[nH]2)c1C	Cn1cc(-c2cccc(N3CCc4cc(C5CC5)ccc4C3=O)c2CO)[nH]c(=Nc2ccc(C(=O)N3CCC(O)CC3)cc2)c1=O	O=C(c1ccc(N=c2[nH]c(-c3cccc(N4CCc5cc(C6CC6)ccc5C4=O)c3)c[nH]c2=O)cc1)N1CCCCC1||O=C(c1ccc(N=c2[nH]c(-c3ccccc3)c[nH]c2=O)cc1)N1CCOCC1
CC(O)=Nc1cccc(-c2cn(C)c(=O)c(=Nc3ccc(C(=O)N4CCOCC4)cc3)[nH]2)c1C	CN1CCC(c2ccc(N=c3[nH]c(-c4cc(F)cc(N5CCc6c(sc7c6CC(C)(C)C7)C5=O)c4CO)cn(C)c3=O)cc2)CC1	O=C(c1ccc(N=c2[nH]c(-c3ccccc3)c[nH]c2=O)cc1)N1CCOCC1||O=C1c2sc3c(c2CCN1c1cccc(-c2c[nH]c(=O)c(=Nc4ccc(C5CCNCC5)cc4)[nH]2)c1)CCC3
CC(O)=Nc1cccc(-c2cn(C)c(=O)c(=Nc3ccc(C(=O)N4CCOCC4)cc3)[nH]2)c1C	Cc1c(-c2cn(C)c(=O)c(=Nc3ccc(C4C(=O)N(C)CCN4C)cc3)[nH]2)cccc1N1Cc2cc(C(C)(C)C)ccc2C1=O	O=C(c1ccc(N=c2[nH]c(-c3ccccc3)c[nH]c2=O)cc1)N1CCOCC1||O=C1NCCNC1c1ccc(N=c2[nH]c(-c3cccc(N4Cc5ccccc5C4=O)c3)c[nH]c2=O)cc1
CC(O)=Nc1cccc(-c2cn(C)c(=O)c(=Nc3ccc(C(=O)N4CCOCC4)cc3)[nH]2)c1C	CN1CCC(c2ccc(N=c3[nH]c(-c4cc(F)cc(N5CCn6c(cc7c6CC(C)(C)C7)C5=O)c4CO)cn(C)c3=O)cc2)CC1	O=C(c1ccc(N=c2[nH]c(-c3ccccc3)c[nH]c2=O)cc1)N1CCOCC1||O=C1c2cc3c(n2CCN1c1cccc(-c2c[nH]c(=O)c(=Nc4ccc(C5CCNCC5)cc4)[nH]2)c1)CCC3
CC(O)=Nc1cccc(-c2cn(C)c(=O)c(=Nc3ccc(C(=O)N4CCOCC4)cc3)[nH]2)c1C	Cn1cc(-c2cccc(N3CCc4c(sc5c4CCCC5)C3=O)c2CO)[nH]c(=Nc2ccc(C3CCN(C4COC4)CC3)cc2)c1=O	O=C(c1ccc(N=c2[nH]c(-c3ccccc3)c[nH]c2=O)cc1)N1CCOCC1||O=C1c2sc3c(c2CCN1c1cccc(-c2c[nH]c(=O)c(=Nc4ccc(C5CCN(C6COC6)CC5)cc4)[nH]2)c1)CCCC3
CC(O)=Nc1cccc(-c2cn(C)c(=O)c(=Nc3ccc(C(=O)N4CCOCC4)cc3)[nH]2)c1C	Cc1c(-c2cn(C)c(=O)c(=Nc3ccc(C4C(=O)N(C)CCN4C)cc3)[nH]2)cccc1N1Cc2cc(N3CCCCC3)ccc2C1=O	O=C(c1ccc(N=c2[nH]c(-c3ccccc3)c[nH]c2=O)cc1)N1CCOCC1||O=C1NCCNC1c1ccc(N=c2[nH]c(-c3cccc(N4Cc5cc(N6CCCCC6)ccc5C4=O)c3)c[nH]c2=O)cc1
Cc1c(NC(=O)c2cc3c(s2)CCCC3)cccc1-c1cn(C)c(=O)c(Nc2cccnc2)n1	Cn1cc(-c2cccc(N3CCc4c(sc5c4CCCC5)C3=O)c2CO)cc(Nc2ccncn2)c1=O	O=C(Nc1cccc(-c2c[nH]c(=O)c(Nc3cccnc3)n2)c1)c1cc2c(s1)CCCC2||O=C1c2sc3c(c2CCN1c1cccc(-c2c[nH]c(=O)c(Nc4ccncn4)c2)c1)CCCC3
Cc1c(NC(=O)c2cc3c(s2)CCCC3)cccc1-c1cn(C)c(=O)c(Nc2cccnc2)n1	CCn1cc(Nc2nc(-c3cccc(N4CCc5c(sc6c5CC(C)(C)C6)C4=O)c3CO)cn(C)c2=O)cn1	O=C(Nc1cccc(-c2c[nH]c(=O)c(Nc3cccnc3)n2)c1)c1cc2c(s1)CCCC2||O=C1c2sc3c(c2CCN1c1cccc(-c2c[nH]c(=O)c(Nc4cn[nH]c4)n2)c1)CCC3
Cc1c(NC(=O)c2cc3c(s2)CCCC3)cccc1-c1cn(C)c(=O)c(Nc2cccnc2)n1	Cn1cc(-c2cccc(N3CCc4c(sc5c4CCCC5)C3=O)c2CO)cc(N=c2cc(C3CC3)[nH][nH]2)c1=O	O=C(Nc1cccc(-c2c[nH]c(=O)c(Nc3cccnc3)n2)c1)c1cc2c(s1)CCCC2||O=C1c2sc3c(c2CCN1c1cccc(-c2c[nH]c(=O)c(N=c4cc(C5CC5)[nH][nH]4)c2)c1)CCCC3
Cc1c(NC(=O)c2cc3c(s2)CCCC3)cccc1-c1cn(C)c(=O)c(Nc2cccnc2)n1	Cc1ccc(C(=O)Nc2cccc(-c3cn(C)c(=O)c(=Nc4ccc(C(=O)N5CCOCC5)cc4)[nH]3)c2C)cc1	O=C(Nc1cccc(-c2c[nH]c(=O)c(=Nc3ccc(C(=O)N4CCOCC4)cc3)[nH]2)c1)c1ccccc1||O=C(Nc1cccc(-c2c[nH]c(=O)c(Nc3cccnc3)n2)c1)c1cc2c(s1)CCCC2
Cc1c(NC(=O)c2cc3c(s2)CCCC3)cccc1-c1cn(C)c(=O)c(Nc2cccnc2)n1	CN1CCN(C)C(c2ccc(N=c3[nH]c(-c4ccc(F)c(NC(=O)c5cc6c(s5)CCCC6)c4F)cn(C)c3=O)cc2)C1=O	O=C(Nc1cccc(-c2c[nH]c(=O)c(=Nc3ccc(C4NCCNC4=O)cc3)[nH]2)c1)c1cc2c(s1)CCCC2||O=C(Nc1cccc(-c2c[nH]c(=O)c(Nc3cccnc3)n2)c1)c1cc2c(s1)CCCC2
Cc1c(NC(=O)c2cc3c(s2)CCCC3)cccc1-c1cn(C)c(=O)c(Nc2cccnc2)n1	CN1CCn2[nH]c(=Nc3cc(-c4cc(F)cc(N5CCc6c(sc7c6CC(C)(C)C7)C5=O)c4CO)cn(C)c3=O)cc2C1	O=C(Nc1cccc(-c2c[nH]c(=O)c(Nc3cccnc3)n2)c1)c1cc2c(s1)CCCC2||O=C1c2sc3c(c2CCN1c1cccc(-c2c[nH]c(=O)c(N=c4cc5n([nH]4)CCNC5)c2)c1)CCC3
Cc1c(NC(=O)c2cc3c(s2)CCCC3)cccc1-c1cn(C)c(=O)c(Nc2cccnc2)n1	CN(C)CCOc1ccc(Nc2cc(-c3cc(F)cc(N4CCc5c(sc6c5CCCC6)C4=O)c3CO)cn(C)c2=O)nc1	O=C(Nc1cccc(-c2c[nH]c(=O)c(Nc3cccnc3)n2)c1)c1cc2c(s1)CCCC2||O=C1c2sc3c(c2CCN1c1cccc(-c2c[nH]c(=O)c(Nc4ccccn4)c2)c1)CCCC3
Cc1c(NC(=O)c2cc3c(s2)CCCC3)cccc1-c1cn(C)c(=O)c(Nc2cccnc2)n1	CN1CCC(c2ccc(Nc3cc(-c4cc(F)cc(N5CCc6c(sc7c6CCCC7)C5=O)c4CO)cn(C)c3=O)nc2)C1	O=C(Nc1cccc(-c2c[nH]c(=O)c(Nc3cccnc3)n2)c1)c1cc2c(s1)CCCC2||O=C1c2sc3c(c2CCN1c1cccc(-c2c[nH]c(=O)c(Nc4ccc(C5CCNC5)cn4)c2)c1)CCCC3
Cc1c(NC(=O)c2cc3c(s2)CCCC3)cccc1-c1cn(C)c(=O)c(Nc2cccnc2)n1	CN1CCCC1c1ccc(Nc2cc(-c3cc(F)cc(N4CCc5c(sc6c5CCCC6)C4=O)c3CO)cn(C)c2=O)nc1	O=C(Nc1cccc(-c2c[nH]c(=O)c(Nc3cccnc3)n2)c1)c1cc2c(s1)CCCC2||O=C1c2sc3c(c2CCN1c1cccc(-c2c[nH]c(=O)c(Nc4ccc(C5CCCN5)cn4)c2)c1)CCCC3
Cc1c(NC(=O)c2cc3c(s2)CCCC3)cccc1-c1cn(C)c(=O)c(Nc2cccnc2)n1	CN1CCN(c2ccc(Nc3cc(-c4cc(F)cc(N5CCc6c(sc7c6CCCC7)C5=O)c4CO)cn(C)c3=O)nc2)CC1	O=C(Nc1cccc(-c2c[nH]c(=O)c(Nc3cccnc3)n2)c1)c1cc2c(s1)CCCC2||O=C1c2sc3c(c2CCN1c1cccc(-c2c[nH]c(=O)c(Nc4ccc(N5CCNCC5)cn4)c2)c1)CCCC3
Cc1c(NC(=O)c2cc3c(s2)CCCC3)cccc1-c1cn(C)c(=O)c(Nc2cccnc2)n1	Cc1c(NC(=O)c2ccc(C(C)(C)C)cc2)cccc1-c1cn(C)c(=O)c(=Nc2ccc(C(=O)N3CCOCC3)cc2)[nH]1	O=C(Nc1cccc(-c2c[nH]c(=O)c(=Nc3ccc(C(=O)N4CCOCC4)cc3)[nH]2)c1)c1ccccc1||O=C(Nc1cccc(-c2c[nH]c(=O)c(Nc3cccnc3)n2)c1)c1cc2c(s1)CCCC2
Cc1c(NC(=O)c2cc3c(s2)CCCC3)cccc1-c1cn(C)c(=O)c(Nc2cccnc2)n1	CC(C)N(C)Cc1ccc(Nc2cc(-c3cc(F)cc(N4CCc5c(sc6c5CCCC6)C4=O)c3CO)cn(C)c2=O)nc1	O=C(Nc1cccc(-c2c[nH]c(=O)c(Nc3cccnc3)n2)c1)c1cc2c(s1)CCCC2||O=C1c2sc3c(c2CCN1c1cccc(-c2c[nH]c(=O)c(Nc4ccccn4)c2)c1)CCCC3
Cc1c(NC(=O)c2cc3c(s2)CCCC3)cccc1-c1cn(C)c(=O)c(Nc2cccnc2)n1	CN(C)CCOc1ccc(Nc2cc(-c3cc(F)cc(N4CCc5c(sc6c5CC(C)(C)C6)C4=O)c3CO)cn(C)c2=O)nc1	O=C(Nc1cccc(-c2c[nH]c(=O)c(Nc3cccnc3)n2)c1)c1cc2c(s1)CCCC2||O=C1c2sc3c(c2CCN1c1cccc(-c2c[nH]c(=O)c(Nc4ccccn4)c2)c1)CCC3
Cc1c(NC(=O)c2cc3c(s2)CCCC3)cccc1-c1cn(C)c(=O)c(Nc2cccnc2)n1	CN(C)CCN(C)c1ccc(Nc2cc(-c3cc(F)cc(N4CCc5c(sc6c5CCCC6)C4=O)c3CO)cn(C)c2=O)nc1	O=C(Nc1cccc(-c2c[nH]c(=O)c(Nc3cccnc3)n2)c1)c1cc2c(s1)CCCC2||O=C1c2sc3c(c2CCN1c1cccc(-c2c[nH]c(=O)c(Nc4ccccn4)c2)c1)CCCC3
Cc1c(NC(=O)c2cc3c(s2)CCCC3)cccc1-c1cn(C)c(=O)c(Nc2cccnc2)n1	Cc1c(NCc2ccc(C(C)(C)C)cc2)cccc1-c1cn(C)c(=O)c(=Nc2ccc(C(=O)N3CCOCC3)cc2)[nH]1	O=C(Nc1cccc(-c2c[nH]c(=O)c(Nc3cccnc3)n2)c1)c1cc2c(s1)CCCC2||O=C(c1ccc(N=c2[nH]c(-c3cccc(NCc4ccccc4)c3)c[nH]c2=O)cc1)N1CCOCC1
Cc1c(NC(=O)c2cc3c(s2)CCCC3)cccc1-c1cn(C)c(=O)c(Nc2cccnc2)n1	C=CC(O)=Nc1cc(Nc2cc(-c3cccc(NC(=O)c4ccc(OC)cc4)c3C)cn(C)c2=O)ccc1C(=O)N1CCOCC1	O=C(Nc1cccc(-c2c[nH]c(=O)c(Nc3ccc(C(=O)N4CCOCC4)cc3)c2)c1)c1ccccc1||O=C(Nc1cccc(-c2c[nH]c(=O)c(Nc3cccnc3)n2)c1)c1cc2c(s1)CCCC2
Cc1c(NC(=O)c2cc3c(s2)CCCC3)cccc1-c1cn(C)c(=O)c(Nc2cccnc2)n1	CN1CCCC1c1ccc(Nc2cc(-c3cc(F)cc(N4CCc5c(sc6c5CC(C)(C)C6)C4=O)c3CO)cn(C)c2=O)nc1	O=C(Nc1cccc(-c2c[nH]c(=O)c(Nc3cccnc3)n2)c1)c1cc2c(s1)CCCC2||O=C1c2sc3c(c2CCN1c1cccc(-c2c[nH]c(=O)c(Nc4ccc(C5CCCN5)cn4)c2)c1)CCC3
Cc1c(NC(=O)c2cc3c(s2)CCCC3)cccc1-c1cn(C)c(=O)c(Nc2cccnc2)n1	CN1CCC(c2ccc(Nc3cc(-c4cc(F)cc(N5CCc6c(sc7c6CCCC7)C5=O)c4CO)cn(C)c3=O)nc2)CC1	O=C(Nc1cccc(-c2c[nH]c(=O)c(Nc3cccnc3)n2)c1)c1cc2c(s1)CCCC2||O=C1c2sc3c(c2CCN1c1cccc(-c2c[nH]c(=O)c(Nc4ccc(C5CCNCC5)cn4)c2)c1)CCCC3
Cc1c(NC(=O)c2cc3c(s2)CCCC3)cccc1-c1cn(C)c(=O)c(Nc2cccnc2)n1	C=CC(O)=Nc1cc(Nc2cc(-c3cccc(NC(=O)c4ccc(N(C)C)cc4)c3C)cn(C)c2=O)ccc1C(O)=NCCOC	O=C(Nc1cccc(-c2c[nH]c(=O)c(Nc3ccccc3)c2)c1)c1ccccc1||O=C(Nc1cccc(-c2c[nH]c(=O)c(Nc3cccnc3)n2)c1)c1cc2c(s1)CCCC2
Cc1c(NC(=O)c2cc3c(s2)CCCC3)cccc1-c1cn(C)c(=O)c(Nc2cccnc2)n1	CN1CCC(c2ccc(N=c3[nH]c(-c4cc(F)cc(N5CCn6c(cc7c6CCCC7)C5=O)c4CO)cn(C)c3=O)cc2)CC1	O=C(Nc1cccc(-c2c[nH]c(=O)c(Nc3cccnc3)n2)c1)c1cc2c(s1)CCCC2||O=C1c2cc3c(n2CCN1c1cccc(-c2c[nH]c(=O)c(=Nc4ccc(C5CCNCC5)cc4)[nH]2)c1)CCCC3
Cc1c(NC(=O)c2cc3c(s2)CCCC3)cccc1-c1cn(C)c(=O)c(Nc2cccnc2)n1	CCN1CCN(c2ccc(Nc3cc(-c4cc(F)cc(N5CCc6c(sc7c6CCCC7)C5=O)c4CO)cn(C)c3=O)nc2)CC1	O=C(Nc1cccc(-c2c[nH]c(=O)c(Nc3cccnc3)n2)c1)c1cc2c(s1)CCCC2||O=C1c2sc3c(c2CCN1c1cccc(-c2c[nH]c(=O)c(Nc4ccc(N5CCNCC5)cn4)c2)c1)CCCC3
Cc1c(NC(=O)c2cc3c(s2)CCCC3)cccc1-c1cn(C)c(=O)c(Nc2cccnc2)n1	CN(C)CCN(C)c1ccc(Nc2cc(-c3cc(F)cc(N4CCc5c(sc6c5CC(C)(C)C6)C4=O)c3CO)cn(C)c2=O)nc1	O=C(Nc1cccc(-c2c[nH]c(=O)c(Nc3cccnc3)n2)c1)c1cc2c(s1)CCCC2||O=C1c2sc3c(c2CCN1c1cccc(-c2c[nH]c(=O)c(Nc4ccccn4)c2)c1)CCC3
Cc1c(NC(=O)c2cc3c(s2)CCCC3)cccc1-c1cn(C)c(=O)c(Nc2cccnc2)n1	Cc1c(NC(=O)c2ccc(C(C)(C)C)cc2)cccc1-c1nc(Nc2ccc(C(=O)N3CCOCC3)cc2)c2ncn(CC(=O)O)c2n1	O=C(Nc1cccc(-c2c[nH]c(=O)c(Nc3cccnc3)n2)c1)c1cc2c(s1)CCCC2||O=C(Nc1cccc(-c2nc(Nc3ccc(C(=O)N4CCOCC4)cc3)c3nc[nH]c3n2)c1)c1ccccc1
Cc1c(NC(=O)c2cc3c(s2)CCCC3)cccc1-c1cn(C)c(=O)c(Nc2cccnc2)n1	Cn1cc(-c2cc(F)cc(N3CCc4c(sc5c4CC(C)(C)C5)C3=O)c2CO)cc(Nc2ccc3c(n2)CCN(C2COC2)C3)c1=O	O=C(Nc1cccc(-c2c[nH]c(=O)c(Nc3cccnc3)n2)c1)c1cc2c(s1)CCCC2||O=C1c2sc3c(c2CCN1c1cccc(-c2c[nH]c(=O)c(Nc4ccc5c(n4)CCN(C4COC4)C5)c2)c1)CCC3
Cc1c(NC(=O)c2cc3c(s2)CCCC3)cccc1-c1cn(C)c(=O)c(Nc2cccnc2)n1	CN1CCC(c2ccc(Nc3cc(-c4cc(F)cc(N5CCc6c(sc7c6CC(C)(C)C7)C5=O)c4CO)cn(C)c3=O)nc2)CC1	O=C(Nc1cccc(-c2c[nH]c(=O)c(Nc3cccnc3)n2)c1)c1cc2c(s1)CCCC2||O=C1c2sc3c(c2CCN1c1cccc(-c2c[nH]c(=O)c(Nc4ccc(C5CCNCC5)cn4)c2)c1)CCC3
Cc1c(NC(=O)c2cc3c(s2)CCCC3)cccc1-c1cn(C)c(=O)c(Nc2cccnc2)n1	CN1CCC(c2ccc(N=c3[nH]c(-c4cc(F)cc(N5CCc6c(sc7c6CC(C)(C)C7)C5=O)c4CO)cn(C)c3=O)cc2)CC1	O=C(Nc1cccc(-c2c[nH]c(=O)c(Nc3cccnc3)n2)c1)c1cc2c(s1)CCCC2||O=C1c2sc3c(c2CCN1c1cccc(-c2c[nH]c(=O)c(=Nc4ccc(C5CCNCC5)cc4)[nH]2)c1)CCC3
Cc1c(NC(=O)c2cc3c(s2)CCCC3)cccc1-c1cn(C)c(=O)c(Nc2cccnc2)n1	Cn1cc(-c2cc(F)cc(N3CCc4c(sc5c4CCCC5)C3=O)c2CO)cc(Nc2ccc(C3CCN(C4COC4)CC3)cn2)c1=O	O=C(Nc1cccc(-c2c[nH]c(=O)c(Nc3cccnc3)n2)c1)c1cc2c(s1)CCCC2||O=C1c2sc3c(c2CCN1c1cccc(-c2c[nH]c(=O)c(Nc4ccc(C5CCN(C6COC6)CC5)cn4)c2)c1)CCCC3
Cc1c(NC(=O)c2cc3c(s2)CCCC3)cccc1-c1cn(C)c(=O)c(Nc2cccnc2)n1	C=CC(O)=Nc1ccc(NC(=O)c2ccc(C(C)(C)C)cc2)c(C)c1-c1cc(Nc2ccc(C(=O)N3CCOCC3)cc2)c(=O)n(C)c1	O=C(Nc1cccc(-c2c[nH]c(=O)c(Nc3ccc(C(=O)N4CCOCC4)cc3)c2)c1)c1ccccc1||O=C(Nc1cccc(-c2c[nH]c(=O)c(Nc3cccnc3)n2)c1)c1cc2c(s1)CCCC2
Cc1c(NC(=O)c2cc3c(s2)CCCC3)cccc1-c1cn(C)c(=O)c(Nc2cccnc2)n1	Cc1c(NC(=O)c2ccc(C(C)(C)C)cc2)cccc1-c1nc(Nc2ccc(C(=O)N3CCOCC3)cc2)c2ncn(CC(=O)OC(C)(C)C)c2n1	O=C(Nc1cccc(-c2c[nH]c(=O)c(Nc3cccnc3)n2)c1)c1cc2c(s1)CCCC2||O=C(Nc1cccc(-c2nc(Nc3ccc(C(=O)N4CCOCC4)cc3)c3nc[nH]c3n2)c1)c1ccccc1
Cc1c(NC(=O)c2cc3c(s2)CCCC3)cccc1-c1cn(C)c(=O)c(Nc2cccnc2)n1	C=CC(O)=Nc1cc(Nc2cc(-c3cccc(NC(=O)c4ccc(N(C)C)cc4)c3C)cn(C)c2=O)ccc1C(=O)N(CCOCC)CCOCC	O=C(Nc1cccc(-c2c[nH]c(=O)c(Nc3ccccc3)c2)c1)c1ccccc1||O=C(Nc1cccc(-c2c[nH]c(=O)c(Nc3cccnc3)n2)c1)c1cc2c(s1)CCCC2
Cc1c(NC(=O)c2cc3c(s2)CCCC3)cccc1-c1cn(C)c(=O)c(Nc2ccccc2)n1	Cn1cc(-c2cccc(N3CCc4c(sc5c4CCCC5)C3=O)c2CO)cc(Nc2ccncn2)c1=O	O=C(Nc1cccc(-c2c[nH]c(=O)c(Nc3ccccc3)n2)c1)c1cc2c(s1)CCCC2||O=C1c2sc3c(c2CCN1c1cccc(-c2c[nH]c(=O)c(Nc4ccncn4)c2)c1)CCCC3
Cc1c(NC(=O)c2cc3c(s2)CCCC3)cccc1-c1cn(C)c(=O)c(Nc2ccccc2)n1	Cn1cc(Nc2nc(-c3cccc(N4CCc5cc(C6CC6)ccc5C4=O)c3CO)cn(C)c2=O)cn1	O=C(Nc1cccc(-c2c[nH]c(=O)c(Nc3ccccc3)n2)c1)c1cc2c(s1)CCCC2||O=C1c2ccc(C3CC3)cc2CCN1c1cccc(-c2c[nH]c(=O)c(Nc3cn[nH]c3)n2)c1
Cc1c(NC(=O)c2cc3c(s2)CCCC3)cccc1-c1cn(C)c(=O)c(Nc2ccccc2)n1	Cn1cc(-c2cccc(N3CCc4c(sc5c4CCCC5)C3=O)c2CO)nc(Nc2cnn(CCO)c2)c1=O	O=C(Nc1cccc(-c2c[nH]c(=O)c(Nc3ccccc3)n2)c1)c1cc2c(s1)CCCC2||O=C1c2sc3c(c2CCN1c1cccc(-c2c[nH]c(=O)c(Nc4cn[nH]c4)n2)c1)CCCC3
Cc1c(NC(=O)c2cc3c(s2)CCCC3)cccc1-c1cn(C)c(=O)c(Nc2ccccc2)n1	CCn1cc(Nc2nc(-c3cccc(N4CCc5c(sc6c5CC(C)(C)C6)C4=O)c3CO)cn(C)c2=O)cn1	O=C(Nc1cccc(-c2c[nH]c(=O)c(Nc3ccccc3)n2)c1)c1cc2c(s1)CCCC2||O=C1c2sc3c(c2CCN1c1cccc(-c2c[nH]c(=O)c(Nc4cn[nH]c4)n2)c1)CCC3
Cc1c(NC(=O)c2cc3c(s2)CCCC3)cccc1-c1cn(C)c(=O)c(Nc2ccccc2)n1	Cn1cc(-c2cccc(N3CCc4c(sc5c4CCCC5)C3=O)c2CO)cc(N=c2cc(C3CC3)[nH][nH]2)c1=O	O=C(Nc1cccc(-c2c[nH]c(=O)c(Nc3ccccc3)n2)c1)c1cc2c(s1)CCCC2||O=C1c2sc3c(c2CCN1c1cccc(-c2c[nH]c(=O)c(N=c4cc(C5CC5)[nH][nH]4)c2)c1)CCCC3
Cc1c(NC(=O)c2cc3c(s2)CCCC3)cccc1-c1cn(C)c(=O)c(Nc2ccccc2)n1	CN1CCN(C)C(c2ccc(N=c3[nH]c(-c4ccc(Cl)c(NC(=O)c5cc6c(s5)CCCC6)c4Cl)cn(C)c3=O)cc2)C1=O	O=C(Nc1cccc(-c2c[nH]c(=O)c(=Nc3ccc(C4NCCNC4=O)cc3)[nH]2)c1)c1cc2c(s1)CCCC2||O=C(Nc1cccc(-c2c[nH]c(=O)c(Nc3ccccc3)n2)c1)c1cc2c(s1)CCCC2
Cc1c(NC(=O)c2cc3c(s2)CCCC3)cccc1-c1cn(C)c(=O)c(Nc2ccccc2)n1	CN1CCN(C)C(c2ccc(N=c3[nH]c(-c4ccc(F)c(NC(=O)c5cc6c(s5)CCCC6)c4F)cn(C)c3=O)cc2)C1=O	O=C(Nc1cccc(-c2c[nH]c(=O)c(=Nc3ccc(C4NCCNC4=O)cc3)[nH]2)c1)c1cc2c(s1)CCCC2||O=C(Nc1cccc(-c2c[nH]c(=O)c(Nc3ccccc3)n2)c1)c1cc2c(s1)CCCC2
Cc1c(NC(=O)c2cc3c(s2)CCCC3)cccc1-c1cn(C)c(=O)c(Nc2ccccc2)n1	CN1CCN(C)C(c2ccc(N=c3[nH]c(-c4cccc(NC(=O)c5cc6c(s5)CCCC6)c4Cl)cn(C)c3=O)cc2)C1=O	O=C(Nc1cccc(-c2c[nH]c(=O)c(=Nc3ccc(C4NCCNC4=O)cc3)[nH]2)c1)c1cc2c(s1)CCCC2||O=C(Nc1cccc(-c2c[nH]c(=O)c(Nc3ccccc3)n2)c1)c1cc2c(s1)CCCC2
Cc1c(NC(=O)c2cc3c(s2)CCCC3)cccc1-c1cn(C)c(=O)c(Nc2ccccc2)n1	CN1CCN(C)C(c2ccc(N=c3[nH]c(-c4cccc(NC(=O)c5cc6c(s5)CCCC6)c4F)cn(C)c3=O)cc2)C1=O	O=C(Nc1cccc(-c2c[nH]c(=O)c(=Nc3ccc(C4NCCNC4=O)cc3)[nH]2)c1)c1cc2c(s1)CCCC2||O=C(Nc1cccc(-c2c[nH]c(=O)c(Nc3ccccc3)n2)c1)c1cc2c(s1)CCCC2
Cc1c(NC(=O)c2cc3c(s2)CCCC3)cccc1-c1cn(C)c(=O)c(Nc2ccccc2)n1	Cc1c(NC(=O)c2cc3c(s2)CCCC3)cccc1-c1cn(C)c(=O)c(=Nc2ccc(C(=O)N3CCOCC3)cc2)[nH]1	O=C(Nc1cccc(-c2c[nH]c(=O)c(=Nc3ccc(C(=O)N4CCOCC4)cc3)[nH]2)c1)c1cc2c(s1)CCCC2||O=C(Nc1cccc(-c2c[nH]c(=O)c(Nc3ccccc3)n2)c1)c1cc2c(s1)CCCC2
Cc1c(NC(=O)c2cc3c(s2)CCCC3)cccc1-c1cn(C)c(=O)c(Nc2ccccc2)n1	CN1CCN(C)C(c2ccc(N=c3[nH]c(-c4cccc(NC(=O)c5cc6c(s5)CCCC6)c4)cn(C)c3=O)cc2)C1=O	O=C(Nc1cccc(-c2c[nH]c(=O)c(=Nc3ccc(C4NCCNC4=O)cc3)[nH]2)c1)c1cc2c(s1)CCCC2||O=C(Nc1cccc(-c2c[nH]c(=O)c(Nc3ccccc3)n2)c1)c1cc2c(s1)CCCC2
Cc1c(NC(=O)c2cc3c(s2)CCCC3)cccc1-c1cn(C)c(=O)c(Nc2ccccc2)n1	CN1CCn2[nH]c(=Nc3cc(-c4cc(F)cc(N5CCc6c(sc7c6CC(C)(C)C7)C5=O)c4CO)cn(C)c3=O)cc2C1	O=C(Nc1cccc(-c2c[nH]c(=O)c(Nc3ccccc3)n2)c1)c1cc2c(s1)CCCC2||O=C1c2sc3c(c2CCN1c1cccc(-c2c[nH]c(=O)c(N=c4cc5n([nH]4)CCNC5)c2)c1)CCC3
Cc1c(NC(=O)c2cc3c(s2)CCCC3)cccc1-c1cn(C)c(=O)c(Nc2ccccc2)n1	CN(C)C(=O)c1ccc(N=c2[nH]c(-c3cccc(N4CCc5cc(C6CC6)ccc5C4=O)c3CO)cn(C)c2=O)cc1	O=C(Nc1cccc(-c2c[nH]c(=O)c(Nc3ccccc3)n2)c1)c1cc2c(s1)CCCC2||O=C1c2ccc(C3CC3)cc2CCN1c1cccc(-c2c[nH]c(=O)c(=Nc3ccccc3)[nH]2)c1
Cc1c(NC(=O)c2cc3c(s2)CCCC3)cccc1-c1cn(C)c(=O)c(Nc2ccccc2)n1	Cn1cc(-c2cc(F)cc(N3CCc4c(sc5c4CCCC5)C3=O)c2CO)cc(Nc2ccc(N3CCOCC3)cn2)c1=O	O=C(Nc1cccc(-c2c[nH]c(=O)c(Nc3ccccc3)n2)c1)c1cc2c(s1)CCCC2||O=C1c2sc3c(c2CCN1c1cccc(-c2c[nH]c(=O)c(Nc4ccc(N5CCOCC5)cn4)c2)c1)CCCC3
Cc1c(NC(=O)c2cc3c(s2)CCCC3)cccc1-c1cn(C)c(=O)c(Nc2ccccc2)n1	CN1CCc2cc(N=c3[nH]c(-c4cc(F)cc(N5CCn6c(cc7c6CCCC7)C5=O)c4CO)cn(C)c3=O)ccc2C1	O=C(Nc1cccc(-c2c[nH]c(=O)c(Nc3ccccc3)n2)c1)c1cc2c(s1)CCCC2||O=C1c2cc3c(n2CCN1c1cccc(-c2c[nH]c(=O)c(=Nc4ccc5c(c4)CCNC5)[nH]2)c1)CCCC3
Cc1c(NC(=O)c2cc3c(s2)CCCC3)cccc1-c1cn(C)c(=O)c(Nc2ccccc2)n1	Cc1c(-c2cn(C)c(=O)c(=Nc3ccc(C4C(=O)N(C)CCN4C)cc3)[nH]2)ccc(F)c1NC(=O)c1cc2c(s1)CCCC2	O=C(Nc1cccc(-c2c[nH]c(=O)c(=Nc3ccc(C4NCCNC4=O)cc3)[nH]2)c1)c1cc2c(s1)CCCC2||O=C(Nc1cccc(-c2c[nH]c(=O)c(Nc3ccccc3)n2)c1)c1cc2c(s1)CCCC2
Cc1c(NC(=O)c2cc3c(s2)CCCC3)cccc1-c1cn(C)c(=O)c(Nc2ccccc2)n1	Cc1ccc(-c2cn(C)c(=O)c(=Nc3ccc([C@H]4C(=O)N(C)CCN4C)cc3)[nH]2)c(F)c1NC(=O)c1cc2c(s1)CCCC2	O=C(Nc1cccc(-c2c[nH]c(=O)c(=Nc3ccc(C4NCCNC4=O)cc3)[nH]2)c1)c1cc2c(s1)CCCC2||O=C(Nc1cccc(-c2c[nH]c(=O)c(Nc3ccccc3)n2)c1)c1cc2c(s1)CCCC2
Cc1c(NC(=O)c2cc3c(s2)CCCC3)cccc1-c1cn(C)c(=O)c(Nc2ccccc2)n1	Cc1ccc(-c2cn(C)c(=O)c(=Nc3ccc([C@@H]4C(=O)N(C)CCN4C)cc3)[nH]2)c(F)c1NC(=O)c1cc2c(s1)CCCC2	O=C(Nc1cccc(-c2c[nH]c(=O)c(=Nc3ccc(C4NCCNC4=O)cc3)[nH]2)c1)c1cc2c(s1)CCCC2||O=C(Nc1cccc(-c2c[nH]c(=O)c(Nc3ccccc3)n2)c1)c1cc2c(s1)CCCC2
Cc1c(NC(=O)c2cc3c(s2)CCCC3)cccc1-c1cn(C)c(=O)c(Nc2ccccc2)n1	Cc1c(-c2cc(Nc3ccc(C(=O)N4CCOCC4)cn3)c(=O)n(C)c2)cccc1N1CNc2cc(N(C)C)ccc2C1=O	O=C(Nc1cccc(-c2c[nH]c(=O)c(Nc3ccccc3)n2)c1)c1cc2c(s1)CCCC2||O=C(c1ccc(Nc2cc(-c3cccc(N4CNc5ccccc5C4=O)c3)c[nH]c2=O)nc1)N1CCOCC1
Cc1c(NC(=O)c2cc3c(s2)CCCC3)cccc1-c1cn(C)c(=O)c(Nc2ccccc2)n1	CN(C)CCOc1ccc(Nc2cc(-c3cc(F)cc(N4CCc5c(sc6c5CCCC6)C4=O)c3CO)cn(C)c2=O)nc1	O=C(Nc1cccc(-c2c[nH]c(=O)c(Nc3ccccc3)n2)c1)c1cc2c(s1)CCCC2||O=C1c2sc3c(c2CCN1c1cccc(-c2c[nH]c(=O)c(Nc4ccccn4)c2)c1)CCCC3
Cc1c(NC(=O)c2cc3c(s2)CCCC3)cccc1-c1cn(C)c(=O)c(Nc2ccccc2)n1	Cc1c(-c2cn(C)c(=O)c(=Nc3ccc(C4NCCN(C)C4=O)cc3)[nH]2)cccc1N1Cc2cc(C(C)(C)C)sc2C1=O	O=C(Nc1cccc(-c2c[nH]c(=O)c(Nc3ccccc3)n2)c1)c1cc2c(s1)CCCC2||O=C1NCCNC1c1ccc(N=c2[nH]c(-c3cccc(N4Cc5ccsc5C4=O)c3)c[nH]c2=O)cc1
Cc1c(NC(=O)c2cc3c(s2)CCCC3)cccc1-c1cn(C)c(=O)c(Nc2ccccc2)n1	Cc1c(NC(=O)c2cc3c(s2)CCCC3)cccc1-c1cn(C)c(=O)c(=Nc2ccc([C@H]3C(=O)N(C)CCN3C)cc2)[nH]1	O=C(Nc1cccc(-c2c[nH]c(=O)c(=Nc3ccc(C4NCCNC4=O)cc3)[nH]2)c1)c1cc2c(s1)CCCC2||O=C(Nc1cccc(-c2c[nH]c(=O)c(Nc3ccccc3)n2)c1)c1cc2c(s1)CCCC2
Cc1c(NC(=O)c2cc3c(s2)CCCC3)cccc1-c1cn(C)c(=O)c(Nc2ccccc2)n1	Cc1c(NC(=O)c2cc3c(s2)CCCC3)cccc1-c1cn(C)c(=O)c(=Nc2ccc(C3CCN(C)CC3)cc2)[nH]1	O=C(Nc1cccc(-c2c[nH]c(=O)c(=Nc3ccc(C4CCNCC4)cc3)[nH]2)c1)c1cc2c(s1)CCCC2||O=C(Nc1cccc(-c2c[nH]c(=O)c(Nc3ccccc3)n2)c1)c1cc2c(s1)CCCC2
Cc1c(NC(=O)c2cc3c(s2)CCCC3)cccc1-c1cn(C)c(=O)c(Nc2ccccc2)n1	CN1CC(c2ccc(N=c3[nH]c(-c4cc(F)cc(N5CCc6c(sc7c6CC(C)(C)C7)C5=O)c4CO)cn(C)c3=O)cc2)C1	O=C(Nc1cccc(-c2c[nH]c(=O)c(Nc3ccccc3)n2)c1)c1cc2c(s1)CCCC2||O=C1c2sc3c(c2CCN1c1cccc(-c2c[nH]c(=O)c(=Nc4ccc(C5CNC5)cc4)[nH]2)c1)CCC3
Cc1c(NC(=O)c2cc3c(s2)CCCC3)cccc1-c1cn(C)c(=O)c(Nc2ccccc2)n1	CN1CCC(c2ccc(Nc3cc(-c4cc(F)cc(N5CCc6c(sc7c6CCCC7)C5=O)c4CO)cn(C)c3=O)nc2)C1	O=C(Nc1cccc(-c2c[nH]c(=O)c(Nc3ccccc3)n2)c1)c1cc2c(s1)CCCC2||O=C1c2sc3c(c2CCN1c1cccc(-c2c[nH]c(=O)c(Nc4ccc(C5CCNC5)cn4)c2)c1)CCCC3
Cc1c(NC(=O)c2cc3c(s2)CCCC3)cccc1-c1cn(C)c(=O)c(Nc2ccccc2)n1	CN1CCCC1c1ccc(Nc2cc(-c3cc(F)cc(N4CCc5c(sc6c5CCCC6)C4=O)c3CO)cn(C)c2=O)nc1	O=C(Nc1cccc(-c2c[nH]c(=O)c(Nc3ccccc3)n2)c1)c1cc2c(s1)CCCC2||O=C1c2sc3c(c2CCN1c1cccc(-c2c[nH]c(=O)c(Nc4ccc(C5CCCN5)cn4)c2)c1)CCCC3
Cc1c(NC(=O)c2cc3c(s2)CCCC3)cccc1-c1cn(C)c(=O)c(Nc2ccccc2)n1	Cc1c(-c2cc(Nc3ccc(C(=O)N4CCOCC4)cn3)c(=O)n(C)c2)cccc1N1CNc2cc(C(C)(C)O)ccc2C1=O	O=C(Nc1cccc(-c2c[nH]c(=O)c(Nc3ccccc3)n2)c1)c1cc2c(s1)CCCC2||O=C(c1ccc(Nc2cc(-c3cccc(N4CNc5ccccc5C4=O)c3)c[nH]c2=O)nc1)N1CCOCC1
Cc1c(NC(=O)c2cc3c(s2)CCCC3)cccc1-c1cn(C)c(=O)c(Nc2ccccc2)n1	CN1CCN(c2ccc(Nc3cc(-c4cc(F)cc(N5CCc6c(sc7c6CCCC7)C5=O)c4CO)cn(C)c3=O)nc2)CC1	O=C(Nc1cccc(-c2c[nH]c(=O)c(Nc3ccccc3)n2)c1)c1cc2c(s1)CCCC2||O=C1c2sc3c(c2CCN1c1cccc(-c2c[nH]c(=O)c(Nc4ccc(N5CCNCC5)cn4)c2)c1)CCCC3
Cc1c(NC(=O)c2cc3c(s2)CCCC3)cccc1-c1cn(C)c(=O)c(Nc2ccccc2)n1	Cc1c(NC(=O)c2ccc(C(C)(C)C)cc2)cccc1-c1cn(C)c(=O)c(=Nc2ccc(C(=O)N3CCOCC3)cc2)[nH]1	O=C(Nc1cccc(-c2c[nH]c(=O)c(=Nc3ccc(C(=O)N4CCOCC4)cc3)[nH]2)c1)c1ccccc1||O=C(Nc1cccc(-c2c[nH]c(=O)c(Nc3ccccc3)n2)c1)c1cc2c(s1)CCCC2
Cc1c(NC(=O)c2cc3c(s2)CCCC3)cccc1-c1cn(C)c(=O)c(Nc2ccccc2)n1	CC(C)N(C)Cc1ccc(Nc2cc(-c3cc(F)cc(N4CCc5c(sc6c5CCCC6)C4=O)c3CO)cn(C)c2=O)nc1	O=C(Nc1cccc(-c2c[nH]c(=O)c(Nc3ccccc3)n2)c1)c1cc2c(s1)CCCC2||O=C1c2sc3c(c2CCN1c1cccc(-c2c[nH]c(=O)c(Nc4ccccn4)c2)c1)CCCC3
Cc1c(NC(=O)c2cc3c(s2)CCCC3)cccc1-c1cn(C)c(=O)c(Nc2ccccc2)n1	CN(C)CCOc1ccc(Nc2cc(-c3cc(F)cc(N4CCc5c(sc6c5CC(C)(C)C6)C4=O)c3CO)cn(C)c2=O)nc1	O=C(Nc1cccc(-c2c[nH]c(=O)c(Nc3ccccc3)n2)c1)c1cc2c(s1)CCCC2||O=C1c2sc3c(c2CCN1c1cccc(-c2c[nH]c(=O)c(Nc4ccccn4)c2)c1)CCC3
Cc1c(NC(=O)c2cc3c(s2)CCCC3)cccc1-c1cn(C)c(=O)c(Nc2ccccc2)n1	Cc1ccc(-c2cn(C)c(=O)c(=Nc3ccc(C4C(=O)N(C)CCN4C)cc3)[nH]2)c(C)c1NC(=O)c1cc2c(s1)CCCC2	O=C(Nc1cccc(-c2c[nH]c(=O)c(=Nc3ccc(C4NCCNC4=O)cc3)[nH]2)c1)c1cc2c(s1)CCCC2||O=C(Nc1cccc(-c2c[nH]c(=O)c(Nc3ccccc3)n2)c1)c1cc2c(s1)CCCC2
Cc1c(NC(=O)c2cc3c(s2)CCCC3)cccc1-c1cn(C)c(=O)c(Nc2ccccc2)n1	CN(C)CCN(C)c1ccc(Nc2cc(-c3cc(F)cc(N4CCc5c(sc6c5CCCC6)C4=O)c3CO)cn(C)c2=O)nc1	O=C(Nc1cccc(-c2c[nH]c(=O)c(Nc3ccccc3)n2)c1)c1cc2c(s1)CCCC2||O=C1c2sc3c(c2CCN1c1cccc(-c2c[nH]c(=O)c(Nc4ccccn4)c2)c1)CCCC3
Cc1c(NC(=O)c2cc3c(s2)CCCC3)cccc1-c1cn(C)c(=O)c(Nc2ccccc2)n1	Cc1c(NCc2ccc(C(C)(C)C)cc2)cccc1-c1cn(C)c(=O)c(=Nc2ccc(C(=O)N3CCOCC3)cc2)[nH]1	O=C(Nc1cccc(-c2c[nH]c(=O)c(Nc3ccccc3)n2)c1)c1cc2c(s1)CCCC2||O=C(c1ccc(N=c2[nH]c(-c3cccc(NCc4ccccc4)c3)c[nH]c2=O)cc1)N1CCOCC1
Cc1c(NC(=O)c2cc3c(s2)CCCC3)cccc1-c1cn(C)c(=O)c(Nc2ccccc2)n1	Cn1cc(-c2cccc(N3CCc4cc(C5(F)CC5)ccc4C3=O)c2CO)[nH]c(=Nc2ccc(C(=O)N3CCOCC3)cc2)c1=O	O=C(Nc1cccc(-c2c[nH]c(=O)c(Nc3ccccc3)n2)c1)c1cc2c(s1)CCCC2||O=C(c1ccc(N=c2[nH]c(-c3cccc(N4CCc5cc(C6CC6)ccc5C4=O)c3)c[nH]c2=O)cc1)N1CCOCC1
Cc1c(NC(=O)c2cc3c(s2)CCCC3)cccc1-c1cn(C)c(=O)c(Nc2ccccc2)n1	C=CC(O)=Nc1cc(Nc2cc(-c3cccc(NC(=O)c4ccc(OC)cc4)c3C)cn(C)c2=O)ccc1C(=O)N1CCOCC1	O=C(Nc1cccc(-c2c[nH]c(=O)c(Nc3ccc(C(=O)N4CCOCC4)cc3)c2)c1)c1ccccc1||O=C(Nc1cccc(-c2c[nH]c(=O)c(Nc3ccccc3)n2)c1)c1cc2c(s1)CCCC2
Cc1c(NC(=O)c2cc3c(s2)CCCC3)cccc1-c1cn(C)c(=O)c(Nc2ccccc2)n1	CN1CCCC1c1ccc(Nc2cc(-c3cc(F)cc(N4CCc5c(sc6c5CC(C)(C)C6)C4=O)c3CO)cn(C)c2=O)nc1	O=C(Nc1cccc(-c2c[nH]c(=O)c(Nc3ccccc3)n2)c1)c1cc2c(s1)CCCC2||O=C1c2sc3c(c2CCN1c1cccc(-c2c[nH]c(=O)c(Nc4ccc(C5CCCN5)cn4)c2)c1)CCC3
Cc1c(NC(=O)c2cc3c(s2)CCCC3)cccc1-c1cn(C)c(=O)c(Nc2ccccc2)n1	CN1CCC(c2ccc(Nc3cc(-c4cc(F)cc(N5CCc6c(sc7c6CCCC7)C5=O)c4CO)cn(C)c3=O)nc2)CC1	O=C(Nc1cccc(-c2c[nH]c(=O)c(Nc3ccccc3)n2)c1)c1cc2c(s1)CCCC2||O=C1c2sc3c(c2CCN1c1cccc(-c2c[nH]c(=O)c(Nc4ccc(C5CCNCC5)cn4)c2)c1)CCCC3
Cc1c(NC(=O)c2cc3c(s2)CCCC3)cccc1-c1cn(C)c(=O)c(Nc2ccccc2)n1	CN1CCC(c2ccc(N=c3[nH]c(-c4cc(F)cc(N5CCc6c(sc7c6CCCC7)C5=O)c4CO)cn(C)c3=O)cc2)CC1	O=C(Nc1cccc(-c2c[nH]c(=O)c(Nc3ccccc3)n2)c1)c1cc2c(s1)CCCC2||O=C1c2sc3c(c2CCN1c1cccc(-c2c[nH]c(=O)c(=Nc4ccc(C5CCNCC5)cc4)[nH]2)c1)CCCC3
Cc1c(NC(=O)c2cc3c(s2)CCCC3)cccc1-c1cn(C)c(=O)c(Nc2ccccc2)n1	Cc1c(NC(=O)c2ccc(C(C)(C)C)cc2)cccc1-c1cc(Nc2ccc(C(=O)N3CCOCC3)cc2)c(=O)n(C)c1	O=C(Nc1cccc(-c2c[nH]c(=O)c(Nc3ccc(C(=O)N4CCOCC4)cc3)c2)c1)c1ccccc1||O=C(Nc1cccc(-c2c[nH]c(=O)c(Nc3ccccc3)n2)c1)c1cc2c(s1)CCCC2
Cc1c(NC(=O)c2cc3c(s2)CCCC3)cccc1-c1cn(C)c(=O)c(Nc2ccccc2)n1	CN1CCC(c2ccc(N=c3[nH]c(-c4cc(F)cc(N5CCn6c(cc7c6CCCC7)C5=O)c4CO)cn(C)c3=O)cc2)CC1	O=C(Nc1cccc(-c2c[nH]c(=O)c(Nc3ccccc3)n2)c1)c1cc2c(s1)CCCC2||O=C1c2cc3c(n2CCN1c1cccc(-c2c[nH]c(=O)c(=Nc4ccc(C5CCNCC5)cc4)[nH]2)c1)CCCC3
Cc1c(NC(=O)c2cc3c(s2)CCCC3)cccc1-c1cn(C)c(=O)c(Nc2ccccc2)n1	CCN1CCN(c2ccc(Nc3cc(-c4cc(F)cc(N5CCc6c(sc7c6CCCC7)C5=O)c4CO)cn(C)c3=O)nc2)CC1	O=C(Nc1cccc(-c2c[nH]c(=O)c(Nc3ccccc3)n2)c1)c1cc2c(s1)CCCC2||O=C1c2sc3c(c2CCN1c1cccc(-c2c[nH]c(=O)c(Nc4ccc(N5CCNCC5)cn4)c2)c1)CCCC3
Cc1c(NC(=O)c2cc3c(s2)CCCC3)cccc1-c1cn(C)c(=O)c(Nc2ccccc2)n1	CN(C)CCN(C)c1ccc(Nc2cc(-c3cc(F)cc(N4CCc5c(sc6c5CC(C)(C)C6)C4=O)c3CO)cn(C)c2=O)nc1	O=C(Nc1cccc(-c2c[nH]c(=O)c(Nc3ccccc3)n2)c1)c1cc2c(s1)CCCC2||O=C1c2sc3c(c2CCN1c1cccc(-c2c[nH]c(=O)c(Nc4ccccn4)c2)c1)CCC3
Cc1c(NC(=O)c2cc3c(s2)CCCC3)cccc1-c1cn(C)c(=O)c(Nc2ccccc2)n1	Cn1cc(-c2cccc(N3CCc4cc(C5CC5)ccc4C3=O)c2CO)[nH]c(=Nc2ccc(C(=O)N3CCC(O)CC3)cc2)c1=O	O=C(Nc1cccc(-c2c[nH]c(=O)c(Nc3ccccc3)n2)c1)c1cc2c(s1)CCCC2||O=C(c1ccc(N=c2[nH]c(-c3cccc(N4CCc5cc(C6CC6)ccc5C4=O)c3)c[nH]c2=O)cc1)N1CCCCC1
Cc1c(NC(=O)c2cc3c(s2)CCCC3)cccc1-c1cn(C)c(=O)c(Nc2ccccc2)n1	C=CC(O)=Nc1cc(Nc2cc(-c3cccc(NC(=O)c4cc5c(s4)CCCC5)c3C)cn(C)c2=O)ccc1C(=O)N1CCOCC1	O=C(Nc1cccc(-c2c[nH]c(=O)c(Nc3ccc(C(=O)N4CCOCC4)cc3)c2)c1)c1cc2c(s1)CCCC2||O=C(Nc1cccc(-c2c[nH]c(=O)c(Nc3ccccc3)n2)c1)c1cc2c(s1)CCCC2
Cc1c(NC(=O)c2cc3c(s2)CCCC3)cccc1-c1cn(C)c(=O)c(Nc2ccccc2)n1	Cn1cc(-c2cc(F)cc(N3CCc4c(sc5c4CC(C)(C)C5)C3=O)c2CO)cc(Nc2ccc3c(n2)CCN(C2COC2)C3)c1=O	O=C(Nc1cccc(-c2c[nH]c(=O)c(Nc3ccccc3)n2)c1)c1cc2c(s1)CCCC2||O=C1c2sc3c(c2CCN1c1cccc(-c2c[nH]c(=O)c(Nc4ccc5c(n4)CCN(C4COC4)C5)c2)c1)CCC3
Cc1c(NC(=O)c2cc3c(s2)CCCC3)cccc1-c1cn(C)c(=O)c(Nc2ccccc2)n1	CN1CCC(c2ccc(Nc3cc(-c4cc(F)cc(N5CCc6c(sc7c6CC(C)(C)C7)C5=O)c4CO)cn(C)c3=O)nc2)CC1	O=C(Nc1cccc(-c2c[nH]c(=O)c(Nc3ccccc3)n2)c1)c1cc2c(s1)CCCC2||O=C1c2sc3c(c2CCN1c1cccc(-c2c[nH]c(=O)c(Nc4ccc(C5CCNCC5)cn4)c2)c1)CCC3
Cc1c(NC(=O)c2cc3c(s2)CCCC3)cccc1-c1cn(C)c(=O)c(Nc2ccccc2)n1	CN1CCC(c2ccc(N=c3[nH]c(-c4cc(F)cc(N5CCc6c(sc7c6CC(C)(C)C7)C5=O)c4CO)cn(C)c3=O)cc2)CC1	O=C(Nc1cccc(-c2c[nH]c(=O)c(Nc3ccccc3)n2)c1)c1cc2c(s1)CCCC2||O=C1c2sc3c(c2CCN1c1cccc(-c2c[nH]c(=O)c(=Nc4ccc(C5CCNCC5)cc4)[nH]2)c1)CCC3
Cc1c(NC(=O)c2cc3c(s2)CCCC3)cccc1-c1cn(C)c(=O)c(Nc2ccccc2)n1	CN1CCC(c2ccc(N=c3[nH]c(-c4cc(F)cc(N5CCn6c(cc7c6CC(C)(C)C7)C5=O)c4CO)cn(C)c3=O)cc2)CC1	O=C(Nc1cccc(-c2c[nH]c(=O)c(Nc3ccccc3)n2)c1)c1cc2c(s1)CCCC2||O=C1c2cc3c(n2CCN1c1cccc(-c2c[nH]c(=O)c(=Nc4ccc(C5CCNCC5)cc4)[nH]2)c1)CCC3
Cc1c(NC(=O)c2cc3c(s2)CCCC3)cccc1-c1cn(C)c(=O)c(Nc2ccccc2)n1	CCN1CCN(c2ccc(Nc3cc(-c4cc(F)cc(N5CCc6c(sc7c6CC(C)(C)C7)C5=O)c4CO)cn(C)c3=O)nc2)CC1	O=C(Nc1cccc(-c2c[nH]c(=O)c(Nc3ccccc3)n2)c1)c1cc2c(s1)CCCC2||O=C1c2sc3c(c2CCN1c1cccc(-c2c[nH]c(=O)c(Nc4ccc(N5CCNCC5)cn4)c2)c1)CCC3
Cc1c(NC(=O)c2cc3c(s2)CCCC3)cccc1-c1cn(C)c(=O)c(Nc2ccccc2)n1	Cn1cc(-c2cc(F)cc(N3CCc4c(sc5c4CCCC5)C3=O)c2CO)cc(Nc2ccc(C3CCN(C4COC4)CC3)cn2)c1=O	O=C(Nc1cccc(-c2c[nH]c(=O)c(Nc3ccccc3)n2)c1)c1cc2c(s1)CCCC2||O=C1c2sc3c(c2CCN1c1cccc(-c2c[nH]c(=O)c(Nc4ccc(C5CCN(C6COC6)CC5)cn4)c2)c1)CCCC3
Cc1c(NC(=O)c2cc3c(s2)CCCC3)cccc1-c1cn(C)c(=O)c(Nc2ccccc2)n1	Cn1cc(-c2cccc(N3CCc4c(sc5c4CCCC5)C3=O)c2CO)[nH]c(=Nc2ccc(C3CCN(C4COC4)CC3)cc2)c1=O	O=C(Nc1cccc(-c2c[nH]c(=O)c(Nc3ccccc3)n2)c1)c1cc2c(s1)CCCC2||O=C1c2sc3c(c2CCN1c1cccc(-c2c[nH]c(=O)c(=Nc4ccc(C5CCN(C6COC6)CC5)cc4)[nH]2)c1)CCCC3
Cc1c(NC(=O)c2cc3c(s2)CCCC3)cccc1-c1cn(C)c(=O)c(Nc2ccccc2)n1	Cn1cc(-c2cc(F)cc(N3CCc4c(sc5c4CC(C)(C)C5)C3=O)c2CO)cc(Nc2ccc(C3CCN(C4COC4)CC3)cn2)c1=O	O=C(Nc1cccc(-c2c[nH]c(=O)c(Nc3ccccc3)n2)c1)c1cc2c(s1)CCCC2||O=C1c2sc3c(c2CCN1c1cccc(-c2c[nH]c(=O)c(Nc4ccc(C5CCN(C6COC6)CC5)cn4)c2)c1)CCC3
Cc1c(NC(=O)c2cc3c(s2)CCCC3)cccc1-c1cn(C)c(=O)c(Nc2ccccc2)n1	Cc1c(NC(=O)c2ccc(C(C)(C)C)cc2)cccc1-c1nc(Nc2ccc(C(=O)N3CCOCC3)cc2)c2ncn(CC(=O)OC(C)(C)C)c2n1	O=C(Nc1cccc(-c2c[nH]c(=O)c(Nc3ccccc3)n2)c1)c1cc2c(s1)CCCC2||O=C(Nc1cccc(-c2nc(Nc3ccc(C(=O)N4CCOCC4)cc3)c3nc[nH]c3n2)c1)c1ccccc1
Cc1c(NC(=O)c2cc3c(s2)CCCC3)cccc1-c1cn(C)c(=O)c(Nc2ccccc2)n1	C=CC(O)=Nc1cc(Nc2cc(-c3cccc(NC(=O)c4ccc(N(C)C)cc4)c3C)cn(C)c2=O)ccc1C(=O)N(CCOCC)CCOCC	O=C(Nc1cccc(-c2c[nH]c(=O)c(Nc3ccccc3)c2)c1)c1ccccc1||O=C(Nc1cccc(-c2c[nH]c(=O)c(Nc3ccccc3)n2)c1)c1cc2c(s1)CCCC2
Cc1c(NC(=O)c2cc3c(s2)CCCC3)cccc1-c1cn(C)c(=O)c(Nc2ccc3ocnc3c2)n1	Cn1cc(-c2cccc(N3CCc4c(sc5c4CCCC5)C3=O)c2CO)cc(Nc2ccncn2)c1=O	O=C(Nc1cccc(-c2c[nH]c(=O)c(Nc3ccc4ocnc4c3)n2)c1)c1cc2c(s1)CCCC2||O=C1c2sc3c(c2CCN1c1cccc(-c2c[nH]c(=O)c(Nc4ccncn4)c2)c1)CCCC3
Cc1c(NC(=O)c2cc3c(s2)CCCC3)cccc1-c1cn(C)c(=O)c(Nc2ccc3ocnc3c2)n1	Cn1cc(Nc2nc(-c3cccc(N4CCc5cc(C6CC6)ccc5C4=O)c3CO)cn(C)c2=O)cn1	O=C(Nc1cccc(-c2c[nH]c(=O)c(Nc3ccc4ocnc4c3)n2)c1)c1cc2c(s1)CCCC2||O=C1c2ccc(C3CC3)cc2CCN1c1cccc(-c2c[nH]c(=O)c(Nc3cn[nH]c3)n2)c1
Cc1c(NC(=O)c2cc3c(s2)CCCC3)cccc1-c1cn(C)c(=O)c(Nc2ccc3ocnc3c2)n1	Cn1cc(-c2cccc(N3CCc4c(sc5c4CCCC5)C3=O)c2CO)nc(Nc2cnn(CCO)c2)c1=O	O=C(Nc1cccc(-c2c[nH]c(=O)c(Nc3ccc4ocnc4c3)n2)c1)c1cc2c(s1)CCCC2||O=C1c2sc3c(c2CCN1c1cccc(-c2c[nH]c(=O)c(Nc4cn[nH]c4)n2)c1)CCCC3
Cc1c(NC(=O)c2cc3c(s2)CCCC3)cccc1-c1cn(C)c(=O)c(Nc2ccc3ocnc3c2)n1	CCn1cc(Nc2nc(-c3cccc(N4CCc5c(sc6c5CC(C)(C)C6)C4=O)c3CO)cn(C)c2=O)cn1	O=C(Nc1cccc(-c2c[nH]c(=O)c(Nc3ccc4ocnc4c3)n2)c1)c1cc2c(s1)CCCC2||O=C1c2sc3c(c2CCN1c1cccc(-c2c[nH]c(=O)c(Nc4cn[nH]c4)n2)c1)CCC3
Cc1c(NC(=O)c2cc3c(s2)CCCC3)cccc1-c1cn(C)c(=O)c(Nc2ccc3ocnc3c2)n1	Cn1cc(-c2cccc(N3CCc4c(sc5c4CCCC5)C3=O)c2CO)cc(N=c2cc(C3CC3)[nH][nH]2)c1=O	O=C(Nc1cccc(-c2c[nH]c(=O)c(Nc3ccc4ocnc4c3)n2)c1)c1cc2c(s1)CCCC2||O=C1c2sc3c(c2CCN1c1cccc(-c2c[nH]c(=O)c(N=c4cc(C5CC5)[nH][nH]4)c2)c1)CCCC3
Cc1c(NC(=O)c2cc3c(s2)CCCC3)cccc1-c1cn(C)c(=O)c(Nc2ccc3ocnc3c2)n1	CN1CCN(C)C(c2ccc(N=c3[nH]c(-c4ccc(Cl)c(NC(=O)c5cc6c(s5)CCCC6)c4Cl)cn(C)c3=O)cc2)C1=O	O=C(Nc1cccc(-c2c[nH]c(=O)c(=Nc3ccc(C4NCCNC4=O)cc3)[nH]2)c1)c1cc2c(s1)CCCC2||O=C(Nc1cccc(-c2c[nH]c(=O)c(Nc3ccc4ocnc4c3)n2)c1)c1cc2c(s1)CCCC2
Cc1c(NC(=O)c2cc3c(s2)CCCC3)cccc1-c1cn(C)c(=O)c(Nc2ccc3ocnc3c2)n1	CN1CCN(C)C(c2ccc(N=c3[nH]c(-c4ccc(F)c(NC(=O)c5cc6c(s5)CCCC6)c4F)cn(C)c3=O)cc2)C1=O	O=C(Nc1cccc(-c2c[nH]c(=O)c(=Nc3ccc(C4NCCNC4=O)cc3)[nH]2)c1)c1cc2c(s1)CCCC2||O=C(Nc1cccc(-c2c[nH]c(=O)c(Nc3ccc4ocnc4c3)n2)c1)c1cc2c(s1)CCCC2
Cc1c(NC(=O)c2cc3c(s2)CCCC3)cccc1-c1cn(C)c(=O)c(Nc2ccc3ocnc3c2)n1	CN1CCN(C)C(c2ccc(N=c3[nH]c(-c4cccc(NC(=O)c5cc6c(s5)CCCC6)c4Cl)cn(C)c3=O)cc2)C1=O	O=C(Nc1cccc(-c2c[nH]c(=O)c(=Nc3ccc(C4NCCNC4=O)cc3)[nH]2)c1)c1cc2c(s1)CCCC2||O=C(Nc1cccc(-c2c[nH]c(=O)c(Nc3ccc4ocnc4c3)n2)c1)c1cc2c(s1)CCCC2
Cc1c(NC(=O)c2cc3c(s2)CCCC3)cccc1-c1cn(C)c(=O)c(Nc2ccc3ocnc3c2)n1	CN1CCN(C)C(c2ccc(N=c3[nH]c(-c4cccc(NC(=O)c5cc6c(s5)CCCC6)c4F)cn(C)c3=O)cc2)C1=O	O=C(Nc1cccc(-c2c[nH]c(=O)c(=Nc3ccc(C4NCCNC4=O)cc3)[nH]2)c1)c1cc2c(s1)CCCC2||O=C(Nc1cccc(-c2c[nH]c(=O)c(Nc3ccc4ocnc4c3)n2)c1)c1cc2c(s1)CCCC2
Cc1c(NC(=O)c2cc3c(s2)CCCC3)cccc1-c1cn(C)c(=O)c(Nc2ccc3ocnc3c2)n1	Cc1c(NC(=O)c2cc3c(s2)CCCC3)cccc1-c1cn(C)c(=O)c(=Nc2ccc(C(=O)N3CCOCC3)cc2)[nH]1	O=C(Nc1cccc(-c2c[nH]c(=O)c(=Nc3ccc(C(=O)N4CCOCC4)cc3)[nH]2)c1)c1cc2c(s1)CCCC2||O=C(Nc1cccc(-c2c[nH]c(=O)c(Nc3ccc4ocnc4c3)n2)c1)c1cc2c(s1)CCCC2
Cc1c(NC(=O)c2cc3c(s2)CCCC3)cccc1-c1cn(C)c(=O)c(Nc2ccc3ocnc3c2)n1	CN1CCN(C)C(c2ccc(N=c3[nH]c(-c4cccc(NC(=O)c5cc6c(s5)CCCC6)c4)cn(C)c3=O)cc2)C1=O	O=C(Nc1cccc(-c2c[nH]c(=O)c(=Nc3ccc(C4NCCNC4=O)cc3)[nH]2)c1)c1cc2c(s1)CCCC2||O=C(Nc1cccc(-c2c[nH]c(=O)c(Nc3ccc4ocnc4c3)n2)c1)c1cc2c(s1)CCCC2
Cc1c(NC(=O)c2cc3c(s2)CCCC3)cccc1-c1cn(C)c(=O)c(Nc2ccc3ocnc3c2)n1	CN1CCn2[nH]c(=Nc3cc(-c4cc(F)cc(N5CCc6c(sc7c6CC(C)(C)C7)C5=O)c4CO)cn(C)c3=O)cc2C1	O=C(Nc1cccc(-c2c[nH]c(=O)c(Nc3ccc4ocnc4c3)n2)c1)c1cc2c(s1)CCCC2||O=C1c2sc3c(c2CCN1c1cccc(-c2c[nH]c(=O)c(N=c4cc5n([nH]4)CCNC5)c2)c1)CCC3
Cc1c(NC(=O)c2cc3c(s2)CCCC3)cccc1-c1cn(C)c(=O)c(Nc2ccc3ocnc3c2)n1	CN(C)C(=O)c1ccc(N=c2[nH]c(-c3cccc(N4CCc5cc(C6CC6)ccc5C4=O)c3CO)cn(C)c2=O)cc1	O=C(Nc1cccc(-c2c[nH]c(=O)c(Nc3ccc4ocnc4c3)n2)c1)c1cc2c(s1)CCCC2||O=C1c2ccc(C3CC3)cc2CCN1c1cccc(-c2c[nH]c(=O)c(=Nc3ccccc3)[nH]2)c1
Cc1c(NC(=O)c2cc3c(s2)CCCC3)cccc1-c1cn(C)c(=O)c(Nc2ccc3ocnc3c2)n1	Cn1cc(-c2cc(F)cc(N3CCc4c(sc5c4CCCC5)C3=O)c2CO)cc(Nc2ccc(N3CCOCC3)cn2)c1=O	O=C(Nc1cccc(-c2c[nH]c(=O)c(Nc3ccc4ocnc4c3)n2)c1)c1cc2c(s1)CCCC2||O=C1c2sc3c(c2CCN1c1cccc(-c2c[nH]c(=O)c(Nc4ccc(N5CCOCC5)cn4)c2)c1)CCCC3
Cc1c(NC(=O)c2cc3c(s2)CCCC3)cccc1-c1cn(C)c(=O)c(Nc2ccc3ocnc3c2)n1	CN1CCc2cc(N=c3[nH]c(-c4cc(F)cc(N5CCn6c(cc7c6CCCC7)C5=O)c4CO)cn(C)c3=O)ccc2C1	O=C(Nc1cccc(-c2c[nH]c(=O)c(Nc3ccc4ocnc4c3)n2)c1)c1cc2c(s1)CCCC2||O=C1c2cc3c(n2CCN1c1cccc(-c2c[nH]c(=O)c(=Nc4ccc5c(c4)CCNC5)[nH]2)c1)CCCC3
Cc1c(NC(=O)c2cc3c(s2)CCCC3)cccc1-c1cn(C)c(=O)c(Nc2ccc3ocnc3c2)n1	Cc1c(-c2cn(C)c(=O)c(=Nc3ccc(C4C(=O)N(C)CCN4C)cc3)[nH]2)ccc(F)c1NC(=O)c1cc2c(s1)CCCC2	O=C(Nc1cccc(-c2c[nH]c(=O)c(=Nc3ccc(C4NCCNC4=O)cc3)[nH]2)c1)c1cc2c(s1)CCCC2||O=C(Nc1cccc(-c2c[nH]c(=O)c(Nc3ccc4ocnc4c3)n2)c1)c1cc2c(s1)CCCC2
Cc1c(NC(=O)c2cc3c(s2)CCCC3)cccc1-c1cn(C)c(=O)c(Nc2ccc3ocnc3c2)n1	Cc1ccc(-c2cn(C)c(=O)c(=Nc3ccc([C@H]4C(=O)N(C)CCN4C)cc3)[nH]2)c(F)c1NC(=O)c1cc2c(s1)CCCC2	O=C(Nc1cccc(-c2c[nH]c(=O)c(=Nc3ccc(C4NCCNC4=O)cc3)[nH]2)c1)c1cc2c(s1)CCCC2||O=C(Nc1cccc(-c2c[nH]c(=O)c(Nc3ccc4ocnc4c3)n2)c1)c1cc2c(s1)CCCC2
Cc1c(NC(=O)c2cc3c(s2)CCCC3)cccc1-c1cn(C)c(=O)c(Nc2ccc3ocnc3c2)n1	Cc1ccc(-c2cn(C)c(=O)c(=Nc3ccc([C@@H]4C(=O)N(C)CCN4C)cc3)[nH]2)c(F)c1NC(=O)c1cc2c(s1)CCCC2	O=C(Nc1cccc(-c2c[nH]c(=O)c(=Nc3ccc(C4NCCNC4=O)cc3)[nH]2)c1)c1cc2c(s1)CCCC2||O=C(Nc1cccc(-c2c[nH]c(=O)c(Nc3ccc4ocnc4c3)n2)c1)c1cc2c(s1)CCCC2
Cc1c(NC(=O)c2cc3c(s2)CCCC3)cccc1-c1cn(C)c(=O)c(Nc2ccc3ocnc3c2)n1	CN(C)CCOc1ccc(Nc2cc(-c3cc(F)cc(N4CCc5c(sc6c5CCCC6)C4=O)c3CO)cn(C)c2=O)nc1	O=C(Nc1cccc(-c2c[nH]c(=O)c(Nc3ccc4ocnc4c3)n2)c1)c1cc2c(s1)CCCC2||O=C1c2sc3c(c2CCN1c1cccc(-c2c[nH]c(=O)c(Nc4ccccn4)c2)c1)CCCC3
Cc1c(NC(=O)c2cc3c(s2)CCCC3)cccc1-c1cn(C)c(=O)c(Nc2ccc3ocnc3c2)n1	Cc1c(-c2cn(C)c(=O)c(=Nc3ccc(C4NCCN(C)C4=O)cc3)[nH]2)cccc1N1Cc2cc(C(C)(C)C)sc2C1=O	O=C(Nc1cccc(-c2c[nH]c(=O)c(Nc3ccc4ocnc4c3)n2)c1)c1cc2c(s1)CCCC2||O=C1NCCNC1c1ccc(N=c2[nH]c(-c3cccc(N4Cc5ccsc5C4=O)c3)c[nH]c2=O)cc1
Cc1c(NC(=O)c2cc3c(s2)CCCC3)cccc1-c1cn(C)c(=O)c(Nc2ccc3ocnc3c2)n1	Cc1c(NC(=O)c2cc3c(s2)CCCC3)cccc1-c1cn(C)c(=O)c(=Nc2ccc([C@H]3C(=O)N(C)CCN3C)cc2)[nH]1	O=C(Nc1cccc(-c2c[nH]c(=O)c(=Nc3ccc(C4NCCNC4=O)cc3)[nH]2)c1)c1cc2c(s1)CCCC2||O=C(Nc1cccc(-c2c[nH]c(=O)c(Nc3ccc4ocnc4c3)n2)c1)c1cc2c(s1)CCCC2
Cc1c(NC(=O)c2cc3c(s2)CCCC3)cccc1-c1cn(C)c(=O)c(Nc2ccc3ocnc3c2)n1	Cc1c(NC(=O)c2cc3c(s2)CCCC3)cccc1-c1cn(C)c(=O)c(=Nc2ccc(C3CCN(C)CC3)cc2)[nH]1	O=C(Nc1cccc(-c2c[nH]c(=O)c(=Nc3ccc(C4CCNCC4)cc3)[nH]2)c1)c1cc2c(s1)CCCC2||O=C(Nc1cccc(-c2c[nH]c(=O)c(Nc3ccc4ocnc4c3)n2)c1)c1cc2c(s1)CCCC2
Cc1c(NC(=O)c2cc3c(s2)CCCC3)cccc1-c1cn(C)c(=O)c(Nc2ccc3ocnc3c2)n1	C=CC(O)=Nc1cc(Nc2cc(-c3cccc(N=C(O)c4ccccc4)c3C)cn(C)c2=O)ccc1C(=O)N1CCOCC1	O=C(Nc1cccc(-c2c[nH]c(=O)c(Nc3ccc4ocnc4c3)n2)c1)c1cc2c(s1)CCCC2||O=C(c1ccc(Nc2cc(-c3cccc(N=Cc4ccccc4)c3)c[nH]c2=O)cc1)N1CCOCC1
Cc1c(NC(=O)c2cc3c(s2)CCCC3)cccc1-c1cn(C)c(=O)c(Nc2ccc3ocnc3c2)n1	CN1CC(c2ccc(N=c3[nH]c(-c4cc(F)cc(N5CCc6c(sc7c6CC(C)(C)C7)C5=O)c4CO)cn(C)c3=O)cc2)C1	O=C(Nc1cccc(-c2c[nH]c(=O)c(Nc3ccc4ocnc4c3)n2)c1)c1cc2c(s1)CCCC2||O=C1c2sc3c(c2CCN1c1cccc(-c2c[nH]c(=O)c(=Nc4ccc(C5CNC5)cc4)[nH]2)c1)CCC3
Cc1c(NC(=O)c2cc3c(s2)CCCC3)cccc1-c1cn(C)c(=O)c(Nc2ccc3ocnc3c2)n1	CN1CCC(c2ccc(Nc3cc(-c4cc(F)cc(N5CCc6c(sc7c6CCCC7)C5=O)c4CO)cn(C)c3=O)nc2)C1	O=C(Nc1cccc(-c2c[nH]c(=O)c(Nc3ccc4ocnc4c3)n2)c1)c1cc2c(s1)CCCC2||O=C1c2sc3c(c2CCN1c1cccc(-c2c[nH]c(=O)c(Nc4ccc(C5CCNC5)cn4)c2)c1)CCCC3
Cc1c(NC(=O)c2cc3c(s2)CCCC3)cccc1-c1cn(C)c(=O)c(Nc2ccc3ocnc3c2)n1	CN1CCCC1c1ccc(Nc2cc(-c3cc(F)cc(N4CCc5c(sc6c5CCCC6)C4=O)c3CO)cn(C)c2=O)nc1	O=C(Nc1cccc(-c2c[nH]c(=O)c(Nc3ccc4ocnc4c3)n2)c1)c1cc2c(s1)CCCC2||O=C1c2sc3c(c2CCN1c1cccc(-c2c[nH]c(=O)c(Nc4ccc(C5CCCN5)cn4)c2)c1)CCCC3
Cc1c(NC(=O)c2cc3c(s2)CCCC3)cccc1-c1cn(C)c(=O)c(Nc2ccc3ocnc3c2)n1	Cc1c(-c2cc(Nc3ccc(C(=O)N4CCOCC4)cn3)c(=O)n(C)c2)cccc1N1CNc2cc(C(C)(C)O)ccc2C1=O	O=C(Nc1cccc(-c2c[nH]c(=O)c(Nc3ccc4ocnc4c3)n2)c1)c1cc2c(s1)CCCC2||O=C(c1ccc(Nc2cc(-c3cccc(N4CNc5ccccc5C4=O)c3)c[nH]c2=O)nc1)N1CCOCC1
Cc1c(NC(=O)c2cc3c(s2)CCCC3)cccc1-c1cn(C)c(=O)c(Nc2ccc3ocnc3c2)n1	CN1CCN(c2ccc(Nc3cc(-c4cc(F)cc(N5CCc6c(sc7c6CCCC7)C5=O)c4CO)cn(C)c3=O)nc2)CC1	O=C(Nc1cccc(-c2c[nH]c(=O)c(Nc3ccc4ocnc4c3)n2)c1)c1cc2c(s1)CCCC2||O=C1c2sc3c(c2CCN1c1cccc(-c2c[nH]c(=O)c(Nc4ccc(N5CCNCC5)cn4)c2)c1)CCCC3
Cc1c(NC(=O)c2cc3c(s2)CCCC3)cccc1-c1cn(C)c(=O)c(Nc2ccc3ocnc3c2)n1	Cc1c(NC(=O)c2ccc(C(C)(C)C)cc2)cccc1-c1cn(C)c(=O)c(=Nc2ccc(C(=O)N3CCOCC3)cc2)[nH]1	O=C(Nc1cccc(-c2c[nH]c(=O)c(=Nc3ccc(C(=O)N4CCOCC4)cc3)[nH]2)c1)c1ccccc1||O=C(Nc1cccc(-c2c[nH]c(=O)c(Nc3ccc4ocnc4c3)n2)c1)c1cc2c(s1)CCCC2
Cc1c(NC(=O)c2cc3c(s2)CCCC3)cccc1-c1cn(C)c(=O)c(Nc2ccc3ocnc3c2)n1	CC(C)N(C)Cc1ccc(Nc2cc(-c3cc(F)cc(N4CCc5c(sc6c5CCCC6)C4=O)c3CO)cn(C)c2=O)nc1	O=C(Nc1cccc(-c2c[nH]c(=O)c(Nc3ccc4ocnc4c3)n2)c1)c1cc2c(s1)CCCC2||O=C1c2sc3c(c2CCN1c1cccc(-c2c[nH]c(=O)c(Nc4ccccn4)c2)c1)CCCC3
Cc1c(NC(=O)c2cc3c(s2)CCCC3)cccc1-c1cn(C)c(=O)c(Nc2ccc3ocnc3c2)n1	CN(C)CCOc1ccc(Nc2cc(-c3cc(F)cc(N4CCc5c(sc6c5CC(C)(C)C6)C4=O)c3CO)cn(C)c2=O)nc1	O=C(Nc1cccc(-c2c[nH]c(=O)c(Nc3ccc4ocnc4c3)n2)c1)c1cc2c(s1)CCCC2||O=C1c2sc3c(c2CCN1c1cccc(-c2c[nH]c(=O)c(Nc4ccccn4)c2)c1)CCC3
Cc1c(NC(=O)c2cc3c(s2)CCCC3)cccc1-c1cn(C)c(=O)c(Nc2ccc3ocnc3c2)n1	Cc1ccc(-c2cn(C)c(=O)c(=Nc3ccc(C4C(=O)N(C)CCN4C)cc3)[nH]2)c(C)c1NC(=O)c1cc2c(s1)CCCC2	O=C(Nc1cccc(-c2c[nH]c(=O)c(=Nc3ccc(C4NCCNC4=O)cc3)[nH]2)c1)c1cc2c(s1)CCCC2||O=C(Nc1cccc(-c2c[nH]c(=O)c(Nc3ccc4ocnc4c3)n2)c1)c1cc2c(s1)CCCC2
Cc1c(NC(=O)c2cc3c(s2)CCCC3)cccc1-c1cn(C)c(=O)c(Nc2ccc3ocnc3c2)n1	CN(C)CCN(C)c1ccc(Nc2cc(-c3cc(F)cc(N4CCc5c(sc6c5CCCC6)C4=O)c3CO)cn(C)c2=O)nc1	O=C(Nc1cccc(-c2c[nH]c(=O)c(Nc3ccc4ocnc4c3)n2)c1)c1cc2c(s1)CCCC2||O=C1c2sc3c(c2CCN1c1cccc(-c2c[nH]c(=O)c(Nc4ccccn4)c2)c1)CCCC3
Cc1c(NC(=O)c2cc3c(s2)CCCC3)cccc1-c1cn(C)c(=O)c(Nc2ccc3ocnc3c2)n1	Cc1c(NCc2ccc(C(C)(C)C)cc2)cccc1-c1cn(C)c(=O)c(=Nc2ccc(C(=O)N3CCOCC3)cc2)[nH]1	O=C(Nc1cccc(-c2c[nH]c(=O)c(Nc3ccc4ocnc4c3)n2)c1)c1cc2c(s1)CCCC2||O=C(c1ccc(N=c2[nH]c(-c3cccc(NCc4ccccc4)c3)c[nH]c2=O)cc1)N1CCOCC1
Cc1c(NC(=O)c2cc3c(s2)CCCC3)cccc1-c1cn(C)c(=O)c(Nc2ccc3ocnc3c2)n1	Cn1cc(-c2cccc(N3CCc4cc(C5(F)CC5)ccc4C3=O)c2CO)[nH]c(=Nc2ccc(C(=O)N3CCOCC3)cc2)c1=O	O=C(Nc1cccc(-c2c[nH]c(=O)c(Nc3ccc4ocnc4c3)n2)c1)c1cc2c(s1)CCCC2||O=C(c1ccc(N=c2[nH]c(-c3cccc(N4CCc5cc(C6CC6)ccc5C4=O)c3)c[nH]c2=O)cc1)N1CCOCC1
Cc1c(NC(=O)c2cc3c(s2)CCCC3)cccc1-c1cn(C)c(=O)c(Nc2ccc3ocnc3c2)n1	C=CC(O)=Nc1cc(Nc2cc(-c3cccc(NC(=O)c4ccc(OC)cc4)c3C)cn(C)c2=O)ccc1C(=O)N1CCOCC1	O=C(Nc1cccc(-c2c[nH]c(=O)c(Nc3ccc(C(=O)N4CCOCC4)cc3)c2)c1)c1ccccc1||O=C(Nc1cccc(-c2c[nH]c(=O)c(Nc3ccc4ocnc4c3)n2)c1)c1cc2c(s1)CCCC2
Cc1c(NC(=O)c2cc3c(s2)CCCC3)cccc1-c1cn(C)c(=O)c(Nc2ccc3ocnc3c2)n1	CN1CCCC1c1ccc(Nc2cc(-c3cc(F)cc(N4CCc5c(sc6c5CC(C)(C)C6)C4=O)c3CO)cn(C)c2=O)nc1	O=C(Nc1cccc(-c2c[nH]c(=O)c(Nc3ccc4ocnc4c3)n2)c1)c1cc2c(s1)CCCC2||O=C1c2sc3c(c2CCN1c1cccc(-c2c[nH]c(=O)c(Nc4ccc(C5CCCN5)cn4)c2)c1)CCC3
Cc1c(NC(=O)c2cc3c(s2)CCCC3)cccc1-c1cn(C)c(=O)c(Nc2ccc3ocnc3c2)n1	CN1CCC(c2ccc(Nc3cc(-c4cc(F)cc(N5CCc6c(sc7c6CCCC7)C5=O)c4CO)cn(C)c3=O)nc2)CC1	O=C(Nc1cccc(-c2c[nH]c(=O)c(Nc3ccc4ocnc4c3)n2)c1)c1cc2c(s1)CCCC2||O=C1c2sc3c(c2CCN1c1cccc(-c2c[nH]c(=O)c(Nc4ccc(C5CCNCC5)cn4)c2)c1)CCCC3
Cc1c(NC(=O)c2cc3c(s2)CCCC3)cccc1-c1cn(C)c(=O)c(Nc2ccc3ocnc3c2)n1	CN1CCC(c2ccc(N=c3[nH]c(-c4cc(F)cc(N5CCc6c(sc7c6CCCC7)C5=O)c4CO)cn(C)c3=O)cc2)CC1	O=C(Nc1cccc(-c2c[nH]c(=O)c(Nc3ccc4ocnc4c3)n2)c1)c1cc2c(s1)CCCC2||O=C1c2sc3c(c2CCN1c1cccc(-c2c[nH]c(=O)c(=Nc4ccc(C5CCNCC5)cc4)[nH]2)c1)CCCC3
Cc1c(NC(=O)c2cc3c(s2)CCCC3)cccc1-c1cn(C)c(=O)c(Nc2ccc3ocnc3c2)n1	CN1CCC(c2ccc(N=c3[nH]c(-c4cc(F)cc(N5CCn6c(cc7c6CCCC7)C5=O)c4CO)cn(C)c3=O)cc2)CC1	O=C(Nc1cccc(-c2c[nH]c(=O)c(Nc3ccc4ocnc4c3)n2)c1)c1cc2c(s1)CCCC2||O=C1c2cc3c(n2CCN1c1cccc(-c2c[nH]c(=O)c(=Nc4ccc(C5CCNCC5)cc4)[nH]2)c1)CCCC3
Cc1c(NC(=O)c2cc3c(s2)CCCC3)cccc1-c1cn(C)c(=O)c(Nc2ccc3ocnc3c2)n1	CCN1CCN(c2ccc(Nc3cc(-c4cc(F)cc(N5CCc6c(sc7c6CCCC7)C5=O)c4CO)cn(C)c3=O)nc2)CC1	O=C(Nc1cccc(-c2c[nH]c(=O)c(Nc3ccc4ocnc4c3)n2)c1)c1cc2c(s1)CCCC2||O=C1c2sc3c(c2CCN1c1cccc(-c2c[nH]c(=O)c(Nc4ccc(N5CCNCC5)cn4)c2)c1)CCCC3
Cc1c(NC(=O)c2cc3c(s2)CCCC3)cccc1-c1cn(C)c(=O)c(Nc2ccc3ocnc3c2)n1	CN(C)CCN(C)c1ccc(Nc2cc(-c3cc(F)cc(N4CCc5c(sc6c5CC(C)(C)C6)C4=O)c3CO)cn(C)c2=O)nc1	O=C(Nc1cccc(-c2c[nH]c(=O)c(Nc3ccc4ocnc4c3)n2)c1)c1cc2c(s1)CCCC2||O=C1c2sc3c(c2CCN1c1cccc(-c2c[nH]c(=O)c(Nc4ccccn4)c2)c1)CCC3
Cc1c(NC(=O)c2cc3c(s2)CCCC3)cccc1-c1cn(C)c(=O)c(Nc2ccc3ocnc3c2)n1	Cn1cc(-c2cccc(N3CCc4cc(C5CC5)ccc4C3=O)c2CO)[nH]c(=Nc2ccc(C(=O)N3CCC(O)CC3)cc2)c1=O	O=C(Nc1cccc(-c2c[nH]c(=O)c(Nc3ccc4ocnc4c3)n2)c1)c1cc2c(s1)CCCC2||O=C(c1ccc(N=c2[nH]c(-c3cccc(N4CCc5cc(C6CC6)ccc5C4=O)c3)c[nH]c2=O)cc1)N1CCCCC1
Cc1c(NC(=O)c2cc3c(s2)CCCC3)cccc1-c1cn(C)c(=O)c(Nc2ccc3ocnc3c2)n1	C=CC(O)=Nc1cc(Nc2cc(-c3cccc(NC(=O)c4cc5c(s4)CCCC5)c3C)cn(C)c2=O)ccc1C(=O)N1CCOCC1	O=C(Nc1cccc(-c2c[nH]c(=O)c(Nc3ccc(C(=O)N4CCOCC4)cc3)c2)c1)c1cc2c(s1)CCCC2||O=C(Nc1cccc(-c2c[nH]c(=O)c(Nc3ccc4ocnc4c3)n2)c1)c1cc2c(s1)CCCC2
Cc1c(NC(=O)c2cc3c(s2)CCCC3)cccc1-c1cn(C)c(=O)c(Nc2ccc3ocnc3c2)n1	Cn1cc(-c2cc(F)cc(N3CCc4c(sc5c4CC(C)(C)C5)C3=O)c2CO)cc(Nc2ccc3c(n2)CCN(C2COC2)C3)c1=O	O=C(Nc1cccc(-c2c[nH]c(=O)c(Nc3ccc4ocnc4c3)n2)c1)c1cc2c(s1)CCCC2||O=C1c2sc3c(c2CCN1c1cccc(-c2c[nH]c(=O)c(Nc4ccc5c(n4)CCN(C4COC4)C5)c2)c1)CCC3
Cc1c(NC(=O)c2cc3c(s2)CCCC3)cccc1-c1cn(C)c(=O)c(Nc2ccc3ocnc3c2)n1	CN1CCC(c2ccc(Nc3cc(-c4cc(F)cc(N5CCc6c(sc7c6CC(C)(C)C7)C5=O)c4CO)cn(C)c3=O)nc2)CC1	O=C(Nc1cccc(-c2c[nH]c(=O)c(Nc3ccc4ocnc4c3)n2)c1)c1cc2c(s1)CCCC2||O=C1c2sc3c(c2CCN1c1cccc(-c2c[nH]c(=O)c(Nc4ccc(C5CCNCC5)cn4)c2)c1)CCC3
Cc1c(NC(=O)c2cc3c(s2)CCCC3)cccc1-c1cn(C)c(=O)c(Nc2ccc3ocnc3c2)n1	CN1CCC(c2ccc(N=c3[nH]c(-c4cc(F)cc(N5CCc6c(sc7c6CC(C)(C)C7)C5=O)c4CO)cn(C)c3=O)cc2)CC1	O=C(Nc1cccc(-c2c[nH]c(=O)c(Nc3ccc4ocnc4c3)n2)c1)c1cc2c(s1)CCCC2||O=C1c2sc3c(c2CCN1c1cccc(-c2c[nH]c(=O)c(=Nc4ccc(C5CCNCC5)cc4)[nH]2)c1)CCC3
Cc1c(NC(=O)c2cc3c(s2)CCCC3)cccc1-c1cn(C)c(=O)c(Nc2ccc3ocnc3c2)n1	CN1CCC(c2ccc(N=c3[nH]c(-c4cc(F)cc(N5CCn6c(cc7c6CC(C)(C)C7)C5=O)c4CO)cn(C)c3=O)cc2)CC1	O=C(Nc1cccc(-c2c[nH]c(=O)c(Nc3ccc4ocnc4c3)n2)c1)c1cc2c(s1)CCCC2||O=C1c2cc3c(n2CCN1c1cccc(-c2c[nH]c(=O)c(=Nc4ccc(C5CCNCC5)cc4)[nH]2)c1)CCC3
Cc1c(NC(=O)c2cc3c(s2)CCCC3)cccc1-c1cn(C)c(=O)c(Nc2ccc3ocnc3c2)n1	CCN1CCN(c2ccc(Nc3cc(-c4cc(F)cc(N5CCc6c(sc7c6CC(C)(C)C7)C5=O)c4CO)cn(C)c3=O)nc2)CC1	O=C(Nc1cccc(-c2c[nH]c(=O)c(Nc3ccc4ocnc4c3)n2)c1)c1cc2c(s1)CCCC2||O=C1c2sc3c(c2CCN1c1cccc(-c2c[nH]c(=O)c(Nc4ccc(N5CCNCC5)cn4)c2)c1)CCC3
Cc1c(NC(=O)c2cc3c(s2)CCCC3)cccc1-c1cn(C)c(=O)c(Nc2ccc3ocnc3c2)n1	Cn1cc(-c2cc(F)cc(N3CCc4c(sc5c4CCCC5)C3=O)c2CO)cc(Nc2ccc(C3CCN(C4COC4)CC3)cn2)c1=O	O=C(Nc1cccc(-c2c[nH]c(=O)c(Nc3ccc4ocnc4c3)n2)c1)c1cc2c(s1)CCCC2||O=C1c2sc3c(c2CCN1c1cccc(-c2c[nH]c(=O)c(Nc4ccc(C5CCN(C6COC6)CC5)cn4)c2)c1)CCCC3
Cc1c(NC(=O)c2cc3c(s2)CCCC3)cccc1-c1cn(C)c(=O)c(Nc2ccc3ocnc3c2)n1	Cn1cc(-c2cccc(N3CCc4c(sc5c4CCCC5)C3=O)c2CO)[nH]c(=Nc2ccc(C3CCN(C4COC4)CC3)cc2)c1=O	O=C(Nc1cccc(-c2c[nH]c(=O)c(Nc3ccc4ocnc4c3)n2)c1)c1cc2c(s1)CCCC2||O=C1c2sc3c(c2CCN1c1cccc(-c2c[nH]c(=O)c(=Nc4ccc(C5CCN(C6COC6)CC5)cc4)[nH]2)c1)CCCC3
Cc1c(NC(=O)c2cc3c(s2)CCCC3)cccc1-c1cn(C)c(=O)c(Nc2ccc3ocnc3c2)n1	Cn1cc(-c2cc(F)cc(N3CCc4c(sc5c4CC(C)(C)C5)C3=O)c2CO)cc(Nc2ccc(C3CCN(C4COC4)CC3)cn2)c1=O	O=C(Nc1cccc(-c2c[nH]c(=O)c(Nc3ccc4ocnc4c3)n2)c1)c1cc2c(s1)CCCC2||O=C1c2sc3c(c2CCN1c1cccc(-c2c[nH]c(=O)c(Nc4ccc(C5CCN(C6COC6)CC5)cn4)c2)c1)CCC3
Cc1c(NC(=O)c2cc3c(s2)CCCC3)cccc1-c1cn(C)c(=O)c(Nc2ccc3ocnc3c2)n1	Cc1c(NC(=O)c2ccc(C(C)(C)C)cc2)cccc1-c1nc(Nc2ccc(C(=O)N3CCOCC3)cc2)c2ncn(CC(=O)OC(C)(C)C)c2n1	O=C(Nc1cccc(-c2c[nH]c(=O)c(Nc3ccc4ocnc4c3)n2)c1)c1cc2c(s1)CCCC2||O=C(Nc1cccc(-c2nc(Nc3ccc(C(=O)N4CCOCC4)cc3)c3nc[nH]c3n2)c1)c1ccccc1
Cc1c(NC(=O)c2cc3c(s2)CCCC3)cccc1-c1cn(C)c(=O)c(Nc2ccc3ocnc3c2)n1	C=CC(O)=Nc1cc(Nc2cc(-c3cccc(NC(=O)c4ccc(N(C)C)cc4)c3C)cn(C)c2=O)ccc1C(=O)N(CCOCC)CCOCC	O=C(Nc1cccc(-c2c[nH]c(=O)c(Nc3ccc4ocnc4c3)n2)c1)c1cc2c(s1)CCCC2||O=C(Nc1cccc(-c2c[nH]c(=O)c(Nc3ccccc3)c2)c1)c1ccccc1
Cc1c(NC(=O)c2cc3c(s2)CCCC3)cccc1-c1cn(C)c(=O)c(Nc2ccn3ccnc3c2)n1	Cn1cc(-c2cccc(N3CCc4c(sc5c4CCCC5)C3=O)c2CO)cc(Nc2ccncn2)c1=O	O=C(Nc1cccc(-c2c[nH]c(=O)c(Nc3ccn4ccnc4c3)n2)c1)c1cc2c(s1)CCCC2||O=C1c2sc3c(c2CCN1c1cccc(-c2c[nH]c(=O)c(Nc4ccncn4)c2)c1)CCCC3
Cc1c(NC(=O)c2cc3c(s2)CCCC3)cccc1-c1cn(C)c(=O)c(Nc2ccn3ccnc3c2)n1	CCn1cc(Nc2nc(-c3cccc(N4CCc5c(sc6c5CC(C)(C)C6)C4=O)c3CO)cn(C)c2=O)cn1	O=C(Nc1cccc(-c2c[nH]c(=O)c(Nc3ccn4ccnc4c3)n2)c1)c1cc2c(s1)CCCC2||O=C1c2sc3c(c2CCN1c1cccc(-c2c[nH]c(=O)c(Nc4cn[nH]c4)n2)c1)CCC3
Cc1c(NC(=O)c2cc3c(s2)CCCC3)cccc1-c1cn(C)c(=O)c(Nc2ccn3ccnc3c2)n1	Cn1cc(-c2cccc(N3CCc4c(sc5c4CCCC5)C3=O)c2CO)cc(N=c2cc(C3CC3)[nH][nH]2)c1=O	O=C(Nc1cccc(-c2c[nH]c(=O)c(Nc3ccn4ccnc4c3)n2)c1)c1cc2c(s1)CCCC2||O=C1c2sc3c(c2CCN1c1cccc(-c2c[nH]c(=O)c(N=c4cc(C5CC5)[nH][nH]4)c2)c1)CCCC3
Cc1c(NC(=O)c2cc3c(s2)CCCC3)cccc1-c1cn(C)c(=O)c(Nc2ccn3ccnc3c2)n1	Cc1ccc(C(=O)Nc2cccc(-c3cn(C)c(=O)c(=Nc4ccc(C(=O)N5CCOCC5)cc4)[nH]3)c2C)cc1	O=C(Nc1cccc(-c2c[nH]c(=O)c(=Nc3ccc(C(=O)N4CCOCC4)cc3)[nH]2)c1)c1ccccc1||O=C(Nc1cccc(-c2c[nH]c(=O)c(Nc3ccn4ccnc4c3)n2)c1)c1cc2c(s1)CCCC2
Cc1c(NC(=O)c2cc3c(s2)CCCC3)cccc1-c1cn(C)c(=O)c(Nc2ccn3ccnc3c2)n1	CN1CCN(C)C(c2ccc(N=c3[nH]c(-c4ccc(F)c(NC(=O)c5cc6c(s5)CCCC6)c4F)cn(C)c3=O)cc2)C1=O	O=C(Nc1cccc(-c2c[nH]c(=O)c(=Nc3ccc(C4NCCNC4=O)cc3)[nH]2)c1)c1cc2c(s1)CCCC2||O=C(Nc1cccc(-c2c[nH]c(=O)c(Nc3ccn4ccnc4c3)n2)c1)c1cc2c(s1)CCCC2
Cc1c(NC(=O)c2cc3c(s2)CCCC3)cccc1-c1cn(C)c(=O)c(Nc2ccn3ccnc3c2)n1	CN1CCn2[nH]c(=Nc3cc(-c4cc(F)cc(N5CCc6c(sc7c6CC(C)(C)C7)C5=O)c4CO)cn(C)c3=O)cc2C1	O=C(Nc1cccc(-c2c[nH]c(=O)c(Nc3ccn4ccnc4c3)n2)c1)c1cc2c(s1)CCCC2||O=C1c2sc3c(c2CCN1c1cccc(-c2c[nH]c(=O)c(N=c4cc5n([nH]4)CCNC5)c2)c1)CCC3
Cc1c(NC(=O)c2cc3c(s2)CCCC3)cccc1-c1cn(C)c(=O)c(Nc2ccn3ccnc3c2)n1	Cn1cc(-c2cc(F)cc(N3CCc4c(sc5c4CCCC5)C3=O)c2CO)cc(Nc2ccc(N3CCOCC3)cn2)c1=O	O=C(Nc1cccc(-c2c[nH]c(=O)c(Nc3ccn4ccnc4c3)n2)c1)c1cc2c(s1)CCCC2||O=C1c2sc3c(c2CCN1c1cccc(-c2c[nH]c(=O)c(Nc4ccc(N5CCOCC5)cn4)c2)c1)CCCC3
Cc1c(NC(=O)c2cc3c(s2)CCCC3)cccc1-c1cn(C)c(=O)c(Nc2ccn3ccnc3c2)n1	CN(C)CCOc1ccc(Nc2cc(-c3cc(F)cc(N4CCc5c(sc6c5CCCC6)C4=O)c3CO)cn(C)c2=O)nc1	O=C(Nc1cccc(-c2c[nH]c(=O)c(Nc3ccn4ccnc4c3)n2)c1)c1cc2c(s1)CCCC2||O=C1c2sc3c(c2CCN1c1cccc(-c2c[nH]c(=O)c(Nc4ccccn4)c2)c1)CCCC3
Cc1c(NC(=O)c2cc3c(s2)CCCC3)cccc1-c1cn(C)c(=O)c(Nc2ccn3ccnc3c2)n1	CN1CC(c2ccc(N=c3[nH]c(-c4cc(F)cc(N5CCc6c(sc7c6CC(C)(C)C7)C5=O)c4CO)cn(C)c3=O)cc2)C1	O=C(Nc1cccc(-c2c[nH]c(=O)c(Nc3ccn4ccnc4c3)n2)c1)c1cc2c(s1)CCCC2||O=C1c2sc3c(c2CCN1c1cccc(-c2c[nH]c(=O)c(=Nc4ccc(C5CNC5)cc4)[nH]2)c1)CCC3
Cc1c(NC(=O)c2cc3c(s2)CCCC3)cccc1-c1cn(C)c(=O)c(Nc2ccn3ccnc3c2)n1	CN1CCC(c2ccc(Nc3cc(-c4cc(F)cc(N5CCc6c(sc7c6CCCC7)C5=O)c4CO)cn(C)c3=O)nc2)C1	O=C(Nc1cccc(-c2c[nH]c(=O)c(Nc3ccn4ccnc4c3)n2)c1)c1cc2c(s1)CCCC2||O=C1c2sc3c(c2CCN1c1cccc(-c2c[nH]c(=O)c(Nc4ccc(C5CCNC5)cn4)c2)c1)CCCC3
Cc1c(NC(=O)c2cc3c(s2)CCCC3)cccc1-c1cn(C)c(=O)c(Nc2ccn3ccnc3c2)n1	CN1CCCC1c1ccc(Nc2cc(-c3cc(F)cc(N4CCc5c(sc6c5CCCC6)C4=O)c3CO)cn(C)c2=O)nc1	O=C(Nc1cccc(-c2c[nH]c(=O)c(Nc3ccn4ccnc4c3)n2)c1)c1cc2c(s1)CCCC2||O=C1c2sc3c(c2CCN1c1cccc(-c2c[nH]c(=O)c(Nc4ccc(C5CCCN5)cn4)c2)c1)CCCC3
Cc1c(NC(=O)c2cc3c(s2)CCCC3)cccc1-c1cn(C)c(=O)c(Nc2ccn3ccnc3c2)n1	CN1CCN(c2ccc(Nc3cc(-c4cc(F)cc(N5CCc6c(sc7c6CCCC7)C5=O)c4CO)cn(C)c3=O)nc2)CC1	O=C(Nc1cccc(-c2c[nH]c(=O)c(Nc3ccn4ccnc4c3)n2)c1)c1cc2c(s1)CCCC2||O=C1c2sc3c(c2CCN1c1cccc(-c2c[nH]c(=O)c(Nc4ccc(N5CCNCC5)cn4)c2)c1)CCCC3
Cc1c(NC(=O)c2cc3c(s2)CCCC3)cccc1-c1cn(C)c(=O)c(Nc2ccn3ccnc3c2)n1	Cc1c(NC(=O)c2ccc(C(C)(C)C)cc2)cccc1-c1cn(C)c(=O)c(=Nc2ccc(C(=O)N3CCOCC3)cc2)[nH]1	O=C(Nc1cccc(-c2c[nH]c(=O)c(=Nc3ccc(C(=O)N4CCOCC4)cc3)[nH]2)c1)c1ccccc1||O=C(Nc1cccc(-c2c[nH]c(=O)c(Nc3ccn4ccnc4c3)n2)c1)c1cc2c(s1)CCCC2
Cc1c(NC(=O)c2cc3c(s2)CCCC3)cccc1-c1cn(C)c(=O)c(Nc2ccn3ccnc3c2)n1	CC(C)N(C)Cc1ccc(Nc2cc(-c3cc(F)cc(N4CCc5c(sc6c5CCCC6)C4=O)c3CO)cn(C)c2=O)nc1	O=C(Nc1cccc(-c2c[nH]c(=O)c(Nc3ccn4ccnc4c3)n2)c1)c1cc2c(s1)CCCC2||O=C1c2sc3c(c2CCN1c1cccc(-c2c[nH]c(=O)c(Nc4ccccn4)c2)c1)CCCC3
Cc1c(NC(=O)c2cc3c(s2)CCCC3)cccc1-c1cn(C)c(=O)c(Nc2ccn3ccnc3c2)n1	CN(C)CCOc1ccc(Nc2cc(-c3cc(F)cc(N4CCc5c(sc6c5CC(C)(C)C6)C4=O)c3CO)cn(C)c2=O)nc1	O=C(Nc1cccc(-c2c[nH]c(=O)c(Nc3ccn4ccnc4c3)n2)c1)c1cc2c(s1)CCCC2||O=C1c2sc3c(c2CCN1c1cccc(-c2c[nH]c(=O)c(Nc4ccccn4)c2)c1)CCC3
Cc1c(NC(=O)c2cc3c(s2)CCCC3)cccc1-c1cn(C)c(=O)c(Nc2ccn3ccnc3c2)n1	CN(C)CCN(C)c1ccc(Nc2cc(-c3cc(F)cc(N4CCc5c(sc6c5CCCC6)C4=O)c3CO)cn(C)c2=O)nc1	O=C(Nc1cccc(-c2c[nH]c(=O)c(Nc3ccn4ccnc4c3)n2)c1)c1cc2c(s1)CCCC2||O=C1c2sc3c(c2CCN1c1cccc(-c2c[nH]c(=O)c(Nc4ccccn4)c2)c1)CCCC3
Cc1c(NC(=O)c2cc3c(s2)CCCC3)cccc1-c1cn(C)c(=O)c(Nc2ccn3ccnc3c2)n1	Cc1c(NCc2ccc(C(C)(C)C)cc2)cccc1-c1cn(C)c(=O)c(=Nc2ccc(C(=O)N3CCOCC3)cc2)[nH]1	O=C(Nc1cccc(-c2c[nH]c(=O)c(Nc3ccn4ccnc4c3)n2)c1)c1cc2c(s1)CCCC2||O=C(c1ccc(N=c2[nH]c(-c3cccc(NCc4ccccc4)c3)c[nH]c2=O)cc1)N1CCOCC1
Cc1c(NC(=O)c2cc3c(s2)CCCC3)cccc1-c1cn(C)c(=O)c(Nc2ccn3ccnc3c2)n1	C=CC(O)=Nc1cc(Nc2cc(-c3cccc(NC(=O)c4ccc(OC)cc4)c3C)cn(C)c2=O)ccc1C(=O)N1CCOCC1	O=C(Nc1cccc(-c2c[nH]c(=O)c(Nc3ccc(C(=O)N4CCOCC4)cc3)c2)c1)c1ccccc1||O=C(Nc1cccc(-c2c[nH]c(=O)c(Nc3ccn4ccnc4c3)n2)c1)c1cc2c(s1)CCCC2
Cc1c(NC(=O)c2cc3c(s2)CCCC3)cccc1-c1cn(C)c(=O)c(Nc2ccn3ccnc3c2)n1	CN1CCCC1c1ccc(Nc2cc(-c3cc(F)cc(N4CCc5c(sc6c5CC(C)(C)C6)C4=O)c3CO)cn(C)c2=O)nc1	O=C(Nc1cccc(-c2c[nH]c(=O)c(Nc3ccn4ccnc4c3)n2)c1)c1cc2c(s1)CCCC2||O=C1c2sc3c(c2CCN1c1cccc(-c2c[nH]c(=O)c(Nc4ccc(C5CCCN5)cn4)c2)c1)CCC3
Cc1c(NC(=O)c2cc3c(s2)CCCC3)cccc1-c1cn(C)c(=O)c(Nc2ccn3ccnc3c2)n1	CN1CCC(c2ccc(Nc3cc(-c4cc(F)cc(N5CCc6c(sc7c6CCCC7)C5=O)c4CO)cn(C)c3=O)nc2)CC1	O=C(Nc1cccc(-c2c[nH]c(=O)c(Nc3ccn4ccnc4c3)n2)c1)c1cc2c(s1)CCCC2||O=C1c2sc3c(c2CCN1c1cccc(-c2c[nH]c(=O)c(Nc4ccc(C5CCNCC5)cn4)c2)c1)CCCC3
Cc1c(NC(=O)c2cc3c(s2)CCCC3)cccc1-c1cn(C)c(=O)c(Nc2ccn3ccnc3c2)n1	CN1CCC(c2ccc(N=c3[nH]c(-c4cc(F)cc(N5CCc6c(sc7c6CCCC7)C5=O)c4CO)cn(C)c3=O)cc2)CC1	O=C(Nc1cccc(-c2c[nH]c(=O)c(Nc3ccn4ccnc4c3)n2)c1)c1cc2c(s1)CCCC2||O=C1c2sc3c(c2CCN1c1cccc(-c2c[nH]c(=O)c(=Nc4ccc(C5CCNCC5)cc4)[nH]2)c1)CCCC3
Cc1c(NC(=O)c2cc3c(s2)CCCC3)cccc1-c1cn(C)c(=O)c(Nc2ccn3ccnc3c2)n1	C=CC(O)=Nc1cc(Nc2cc(-c3cccc(NC(=O)c4ccc(N(C)C)cc4)c3C)cn(C)c2=O)ccc1C(O)=NCCOC	O=C(Nc1cccc(-c2c[nH]c(=O)c(Nc3ccccc3)c2)c1)c1ccccc1||O=C(Nc1cccc(-c2c[nH]c(=O)c(Nc3ccn4ccnc4c3)n2)c1)c1cc2c(s1)CCCC2
Cc1c(NC(=O)c2cc3c(s2)CCCC3)cccc1-c1cn(C)c(=O)c(Nc2ccn3ccnc3c2)n1	CN1CCC(c2ccc(N=c3[nH]c(-c4cc(F)cc(N5CCn6c(cc7c6CCCC7)C5=O)c4CO)cn(C)c3=O)cc2)CC1	O=C(Nc1cccc(-c2c[nH]c(=O)c(Nc3ccn4ccnc4c3)n2)c1)c1cc2c(s1)CCCC2||O=C1c2cc3c(n2CCN1c1cccc(-c2c[nH]c(=O)c(=Nc4ccc(C5CCNCC5)cc4)[nH]2)c1)CCCC3
Cc1c(NC(=O)c2cc3c(s2)CCCC3)cccc1-c1cn(C)c(=O)c(Nc2ccn3ccnc3c2)n1	CCN1CCN(c2ccc(Nc3cc(-c4cc(F)cc(N5CCc6c(sc7c6CCCC7)C5=O)c4CO)cn(C)c3=O)nc2)CC1	O=C(Nc1cccc(-c2c[nH]c(=O)c(Nc3ccn4ccnc4c3)n2)c1)c1cc2c(s1)CCCC2||O=C1c2sc3c(c2CCN1c1cccc(-c2c[nH]c(=O)c(Nc4ccc(N5CCNCC5)cn4)c2)c1)CCCC3
Cc1c(NC(=O)c2cc3c(s2)CCCC3)cccc1-c1cn(C)c(=O)c(Nc2ccn3ccnc3c2)n1	CN(C)CCN(C)c1ccc(Nc2cc(-c3cc(F)cc(N4CCc5c(sc6c5CC(C)(C)C6)C4=O)c3CO)cn(C)c2=O)nc1	O=C(Nc1cccc(-c2c[nH]c(=O)c(Nc3ccn4ccnc4c3)n2)c1)c1cc2c(s1)CCCC2||O=C1c2sc3c(c2CCN1c1cccc(-c2c[nH]c(=O)c(Nc4ccccn4)c2)c1)CCC3
Cc1c(NC(=O)c2cc3c(s2)CCCC3)cccc1-c1cn(C)c(=O)c(Nc2ccn3ccnc3c2)n1	Cc1c(NC(=O)c2ccc(C(C)(C)C)cc2)cccc1-c1nc(Nc2ccc(C(=O)N3CCOCC3)cc2)c2ncn(CC(=O)O)c2n1	O=C(Nc1cccc(-c2c[nH]c(=O)c(Nc3ccn4ccnc4c3)n2)c1)c1cc2c(s1)CCCC2||O=C(Nc1cccc(-c2nc(Nc3ccc(C(=O)N4CCOCC4)cc3)c3nc[nH]c3n2)c1)c1ccccc1
Cc1c(NC(=O)c2cc3c(s2)CCCC3)cccc1-c1cn(C)c(=O)c(Nc2ccn3ccnc3c2)n1	Cn1cc(-c2cc(F)cc(N3CCc4c(sc5c4CC(C)(C)C5)C3=O)c2CO)cc(Nc2ccc3c(n2)CCN(C2COC2)C3)c1=O	O=C(Nc1cccc(-c2c[nH]c(=O)c(Nc3ccn4ccnc4c3)n2)c1)c1cc2c(s1)CCCC2||O=C1c2sc3c(c2CCN1c1cccc(-c2c[nH]c(=O)c(Nc4ccc5c(n4)CCN(C4COC4)C5)c2)c1)CCC3
Cc1c(NC(=O)c2cc3c(s2)CCCC3)cccc1-c1cn(C)c(=O)c(Nc2ccn3ccnc3c2)n1	CN1CCC(c2ccc(Nc3cc(-c4cc(F)cc(N5CCc6c(sc7c6CC(C)(C)C7)C5=O)c4CO)cn(C)c3=O)nc2)CC1	O=C(Nc1cccc(-c2c[nH]c(=O)c(Nc3ccn4ccnc4c3)n2)c1)c1cc2c(s1)CCCC2||O=C1c2sc3c(c2CCN1c1cccc(-c2c[nH]c(=O)c(Nc4ccc(C5CCNCC5)cn4)c2)c1)CCC3
Cc1c(NC(=O)c2cc3c(s2)CCCC3)cccc1-c1cn(C)c(=O)c(Nc2ccn3ccnc3c2)n1	CN1CCC(c2ccc(N=c3[nH]c(-c4cc(F)cc(N5CCc6c(sc7c6CC(C)(C)C7)C5=O)c4CO)cn(C)c3=O)cc2)CC1	O=C(Nc1cccc(-c2c[nH]c(=O)c(Nc3ccn4ccnc4c3)n2)c1)c1cc2c(s1)CCCC2||O=C1c2sc3c(c2CCN1c1cccc(-c2c[nH]c(=O)c(=Nc4ccc(C5CCNCC5)cc4)[nH]2)c1)CCC3
Cc1c(NC(=O)c2cc3c(s2)CCCC3)cccc1-c1cn(C)c(=O)c(Nc2ccn3ccnc3c2)n1	Cn1cc(-c2cc(F)cc(N3CCc4c(sc5c4CCCC5)C3=O)c2CO)cc(Nc2ccc(C3CCN(C4COC4)CC3)cn2)c1=O	O=C(Nc1cccc(-c2c[nH]c(=O)c(Nc3ccn4ccnc4c3)n2)c1)c1cc2c(s1)CCCC2||O=C1c2sc3c(c2CCN1c1cccc(-c2c[nH]c(=O)c(Nc4ccc(C5CCN(C6COC6)CC5)cn4)c2)c1)CCCC3
Cc1c(NC(=O)c2cc3c(s2)CCCC3)cccc1-c1cn(C)c(=O)c(Nc2ccn3ccnc3c2)n1	C=CC(O)=Nc1ccc(NC(=O)c2ccc(C(C)(C)C)cc2)c(C)c1-c1cc(Nc2ccc(C(=O)N3CCOCC3)cc2)c(=O)n(C)c1	O=C(Nc1cccc(-c2c[nH]c(=O)c(Nc3ccc(C(=O)N4CCOCC4)cc3)c2)c1)c1ccccc1||O=C(Nc1cccc(-c2c[nH]c(=O)c(Nc3ccn4ccnc4c3)n2)c1)c1cc2c(s1)CCCC2
Cc1c(NC(=O)c2cc3c(s2)CCCC3)cccc1-c1cn(C)c(=O)c(Nc2ccn3ccnc3c2)n1	Cc1c(NC(=O)c2ccc(C(C)(C)C)cc2)cccc1-c1nc(Nc2ccc(C(=O)N3CCOCC3)cc2)c2ncn(CC(=O)OC(C)(C)C)c2n1	O=C(Nc1cccc(-c2c[nH]c(=O)c(Nc3ccn4ccnc4c3)n2)c1)c1cc2c(s1)CCCC2||O=C(Nc1cccc(-c2nc(Nc3ccc(C(=O)N4CCOCC4)cc3)c3nc[nH]c3n2)c1)c1ccccc1
Cc1c(NC(=O)c2cc3c(s2)CCCC3)cccc1-c1cn(C)c(=O)c(Nc2ccn3ccnc3c2)n1	C=CC(O)=Nc1cc(Nc2cc(-c3cccc(NC(=O)c4ccc(N(C)C)cc4)c3C)cn(C)c2=O)ccc1C(=O)N(CCOCC)CCOCC	O=C(Nc1cccc(-c2c[nH]c(=O)c(Nc3ccccc3)c2)c1)c1ccccc1||O=C(Nc1cccc(-c2c[nH]c(=O)c(Nc3ccn4ccnc4c3)n2)c1)c1cc2c(s1)CCCC2
Cn1cc(-c2cccc(N3CCc4c(sc5c4CCCC5)C3=O)c2CO)cc(Nc2ccncn2)c1=O	Cn1cc(Nc2nc(-c3cccc(N4CCc5cc(C6CC6)ccc5C4=O)c3CO)cn(C)c2=O)cn1	O=C1c2ccc(C3CC3)cc2CCN1c1cccc(-c2c[nH]c(=O)c(Nc3cn[nH]c3)n2)c1||O=C1c2sc3c(c2CCN1c1cccc(-c2c[nH]c(=O)c(Nc4ccncn4)c2)c1)CCCC3
Cn1cc(-c2cccc(N3CCc4c(sc5c4CCCC5)C3=O)c2CO)cc(Nc2ccncn2)c1=O	CC(C)(C)c1ccc(C(=O)Nc2cccc(-c3cn4ccnc4c(Nc4ccccc4)n3)c2)cc1	O=C(Nc1cccc(-c2cn3ccnc3c(Nc3ccccc3)n2)c1)c1ccccc1||O=C1c2sc3c(c2CCN1c1cccc(-c2c[nH]c(=O)c(Nc4ccncn4)c2)c1)CCCC3
Cn1cc(-c2cccc(N3CCc4c(sc5c4CCCC5)C3=O)c2CO)cc(Nc2ccncn2)c1=O	Cc1c(NC(=O)c2cc3c(s2)CCCC3)cccc1-c1cn(C)c(=O)c(=Nc2ccc3[nH]ccc3c2)[nH]1	O=C(Nc1cccc(-c2c[nH]c(=O)c(=Nc3ccc4[nH]ccc4c3)[nH]2)c1)c1cc2c(s1)CCCC2||O=C1c2sc3c(c2CCN1c1cccc(-c2c[nH]c(=O)c(Nc4ccncn4)c2)c1)CCCC3
Cn1cc(-c2cccc(N3CCc4c(sc5c4CCCC5)C3=O)c2CO)cc(Nc2ccncn2)c1=O	Cn1cc(-c2cccc(N3CCc4c(sc5c4CC(C)(C)C5)C3=O)c2CO)cc(Nc2ccncn2)c1=O	O=C1c2sc3c(c2CCN1c1cccc(-c2c[nH]c(=O)c(Nc4ccncn4)c2)c1)CCC3||O=C1c2sc3c(c2CCN1c1cccc(-c2c[nH]c(=O)c(Nc4ccncn4)c2)c1)CCCC3
Cn1cc(-c2cccc(N3CCc4c(sc5c4CCCC5)C3=O)c2CO)cc(Nc2ccncn2)c1=O	Cc1c(N=C(O)c2ccccc2)cccc1-c1nc(Nc2ccc(C(=O)N3CCOCC3)cc2)c2nc[nH]c2n1	O=C(c1ccc(Nc2nc(-c3cccc(N=Cc4ccccc4)c3)nc3[nH]cnc23)cc1)N1CCOCC1||O=C1c2sc3c(c2CCN1c1cccc(-c2c[nH]c(=O)c(Nc4ccncn4)c2)c1)CCCC3
Cn1cc(-c2cccc(N3CCc4c(sc5c4CCCC5)C3=O)c2CO)cc(Nc2ccncn2)c1=O	Cc1c(NC(=O)c2cc3c(s2)CCCC3)cccc1-c1cn(C)c(=O)c(=Nc2ccc(-c3ncc[nH]3)cc2)[nH]1	O=C(Nc1cccc(-c2c[nH]c(=O)c(=Nc3ccc(-c4ncc[nH]4)cc3)[nH]2)c1)c1cc2c(s1)CCCC2||O=C1c2sc3c(c2CCN1c1cccc(-c2c[nH]c(=O)c(Nc4ccncn4)c2)c1)CCCC3
Cn1cc(-c2cccc(N3CCc4c(sc5c4CCCC5)C3=O)c2CO)cc(Nc2ccncn2)c1=O	Cc1ccc(C(=O)Nc2cccc(-c3cn(C)c(=O)c(=Nc4ccc(C(=O)N5CCOCC5)cc4)[nH]3)c2C)cc1	O=C(Nc1cccc(-c2c[nH]c(=O)c(=Nc3ccc(C(=O)N4CCOCC4)cc3)[nH]2)c1)c1ccccc1||O=C1c2sc3c(c2CCN1c1cccc(-c2c[nH]c(=O)c(Nc4ccncn4)c2)c1)CCCC3
Cn1cc(-c2cccc(N3CCc4c(sc5c4CCCC5)C3=O)c2CO)cc(Nc2ccncn2)c1=O	Cc1c(NC(=O)c2cc3c(s2)CCOC3)cccc1-c1cn(C)c(=O)c(=Nc2ccc(C(=O)N3CCOCC3)cc2)[nH]1	O=C(Nc1cccc(-c2c[nH]c(=O)c(=Nc3ccc(C(=O)N4CCOCC4)cc3)[nH]2)c1)c1cc2c(s1)CCOC2||O=C1c2sc3c(c2CCN1c1cccc(-c2c[nH]c(=O)c(Nc4ccncn4)c2)c1)CCCC3
Cn1cc(-c2cccc(N3CCc4c(sc5c4CCCC5)C3=O)c2CO)cc(Nc2ccncn2)c1=O	Cc1c(NC(=O)c2nc3c(s2)CCCC3)cccc1-c1cn(C)c(=O)c(=Nc2ccc(C(=O)N3CCOCC3)cc2)[nH]1	O=C(Nc1cccc(-c2c[nH]c(=O)c(=Nc3ccc(C(=O)N4CCOCC4)cc3)[nH]2)c1)c1nc2c(s1)CCCC2||O=C1c2sc3c(c2CCN1c1cccc(-c2c[nH]c(=O)c(Nc4ccncn4)c2)c1)CCCC3
Cn1cc(-c2cccc(N3CCc4c(sc5c4CCCC5)C3=O)c2CO)cc(Nc2ccncn2)c1=O	CN1CCN(C)C(c2ccc(N=c3[nH]c(-c4ccc(Cl)c(NC(=O)c5cc6c(s5)CCCC6)c4Cl)cn(C)c3=O)cc2)C1=O	O=C(Nc1cccc(-c2c[nH]c(=O)c(=Nc3ccc(C4NCCNC4=O)cc3)[nH]2)c1)c1cc2c(s1)CCCC2||O=C1c2sc3c(c2CCN1c1cccc(-c2c[nH]c(=O)c(Nc4ccncn4)c2)c1)CCCC3
Cn1cc(-c2cccc(N3CCc4c(sc5c4CCCC5)C3=O)c2CO)cc(Nc2ccncn2)c1=O	CN1CCN(C)C(c2ccc(N=c3[nH]c(-c4ccc(Cl)c(NC(=O)c5cc6c(s5)CCCC6)c4F)cn(C)c3=O)cc2)C1=O	O=C(Nc1cccc(-c2c[nH]c(=O)c(=Nc3ccc(C4NCCNC4=O)cc3)[nH]2)c1)c1cc2c(s1)CCCC2||O=C1c2sc3c(c2CCN1c1cccc(-c2c[nH]c(=O)c(Nc4ccncn4)c2)c1)CCCC3
Cn1cc(-c2cccc(N3CCc4c(sc5c4CCCC5)C3=O)c2CO)cc(Nc2ccncn2)c1=O	CN1CCN(C)C(c2ccc(N=c3[nH]c(-c4ccc(Cl)c(NC(=O)c5cc6c(s5)CCCC6)c4)cn(C)c3=O)cc2)C1=O	O=C(Nc1cccc(-c2c[nH]c(=O)c(=Nc3ccc(C4NCCNC4=O)cc3)[nH]2)c1)c1cc2c(s1)CCCC2||O=C1c2sc3c(c2CCN1c1cccc(-c2c[nH]c(=O)c(Nc4ccncn4)c2)c1)CCCC3
Cn1cc(-c2cccc(N3CCc4c(sc5c4CCCC5)C3=O)c2CO)cc(Nc2ccncn2)c1=O	CN1CCN(C)C(c2ccc(N=c3[nH]c(-c4ccc(F)c(NC(=O)c5cc6c(s5)CCCC6)c4)cn(C)c3=O)cc2)C1=O	O=C(Nc1cccc(-c2c[nH]c(=O)c(=Nc3ccc(C4NCCNC4=O)cc3)[nH]2)c1)c1cc2c(s1)CCCC2||O=C1c2sc3c(c2CCN1c1cccc(-c2c[nH]c(=O)c(Nc4ccncn4)c2)c1)CCCC3
Cn1cc(-c2cccc(N3CCc4c(sc5c4CCCC5)C3=O)c2CO)cc(Nc2ccncn2)c1=O	CCc1ccc(C(=O)Nc2cccc(-c3cn(C)c(=O)c(=Nc4ccc(C(=O)N5CCOCC5)cc4)[nH]3)c2C)cc1	O=C(Nc1cccc(-c2c[nH]c(=O)c(=Nc3ccc(C(=O)N4CCOCC4)cc3)[nH]2)c1)c1ccccc1||O=C1c2sc3c(c2CCN1c1cccc(-c2c[nH]c(=O)c(Nc4ccncn4)c2)c1)CCCC3
Cn1cc(-c2cccc(N3CCc4c(sc5c4CCCC5)C3=O)c2CO)cc(Nc2ccncn2)c1=O	Cc1c(NC(=O)c2ccc(N(C)C)cc2)cccc1-c1cn(C)c(=O)c(=Nc2ccc(C(=O)N3CCOCC3)cc2)[nH]1	O=C(Nc1cccc(-c2c[nH]c(=O)c(=Nc3ccc(C(=O)N4CCOCC4)cc3)[nH]2)c1)c1ccccc1||O=C1c2sc3c(c2CCN1c1cccc(-c2c[nH]c(=O)c(Nc4ccncn4)c2)c1)CCCC3
Cn1cc(-c2cccc(N3CCc4c(sc5c4CCCC5)C3=O)c2CO)cc(Nc2ccncn2)c1=O	Cc1c(NC(=O)c2ccc(C(C)(C)C)s2)cccc1-c1cn(C)c(=O)c(=Nc2ccc(C(=O)N3CCOCC3)cc2)[nH]1	O=C(Nc1cccc(-c2c[nH]c(=O)c(=Nc3ccc(C(=O)N4CCOCC4)cc3)[nH]2)c1)c1cccs1||O=C1c2sc3c(c2CCN1c1cccc(-c2c[nH]c(=O)c(Nc4ccncn4)c2)c1)CCCC3
Cn1cc(-c2cccc(N3CCc4c(sc5c4CCCC5)C3=O)c2CO)cc(Nc2ccncn2)c1=O	Cc1c(NC(=O)c2ncc(C(C)(C)C)cn2)cccc1-c1cn(C)c(=O)c(=Nc2ccc(C(=O)N3CCOCC3)cc2)[nH]1	O=C(Nc1cccc(-c2c[nH]c(=O)c(=Nc3ccc(C(=O)N4CCOCC4)cc3)[nH]2)c1)c1ncccn1||O=C1c2sc3c(c2CCN1c1cccc(-c2c[nH]c(=O)c(Nc4ccncn4)c2)c1)CCCC3
Cn1cc(-c2cccc(N3CCc4c(sc5c4CCCC5)C3=O)c2CO)cc(Nc2ccncn2)c1=O	Cc1c(NC(=O)c2ccc(C3CC3)cc2)cccc1-c1cn(C)c(=O)c(=Nc2ccc(C(=O)N3CCOCC3)cc2)[nH]1	O=C(Nc1cccc(-c2c[nH]c(=O)c(=Nc3ccc(C(=O)N4CCOCC4)cc3)[nH]2)c1)c1ccc(C2CC2)cc1||O=C1c2sc3c(c2CCN1c1cccc(-c2c[nH]c(=O)c(Nc4ccncn4)c2)c1)CCCC3
Cn1cc(-c2cccc(N3CCc4c(sc5c4CCCC5)C3=O)c2CO)cc(Nc2ccncn2)c1=O	CN(C)C(=O)c1ccc(N=c2[nH]c(-c3cccc(N4CCc5cc(C6CC6)ccc5C4=O)c3CO)cn(C)c2=O)cc1	O=C1c2ccc(C3CC3)cc2CCN1c1cccc(-c2c[nH]c(=O)c(=Nc3ccccc3)[nH]2)c1||O=C1c2sc3c(c2CCN1c1cccc(-c2c[nH]c(=O)c(Nc4ccncn4)c2)c1)CCCC3
Cn1cc(-c2cccc(N3CCc4c(sc5c4CCCC5)C3=O)c2CO)cc(Nc2ccncn2)c1=O	CN1CCN(C)[C@@H](c2ccc(N=c3[nH]c(-c4ccc(F)c(N5Cc6cc(C(C)(C)C)sc6C5=O)c4F)cn(C)c3=O)cc2)C1=O	O=C1NCCNC1c1ccc(N=c2[nH]c(-c3cccc(N4Cc5ccsc5C4=O)c3)c[nH]c2=O)cc1||O=C1c2sc3c(c2CCN1c1cccc(-c2c[nH]c(=O)c(Nc4ccncn4)c2)c1)CCCC3
Cn1cc(-c2cccc(N3CCc4c(sc5c4CCCC5)C3=O)c2CO)cc(Nc2ccncn2)c1=O	Cc1c(-c2cn(C)c(=O)c(=Nc3ccc(C4C(=O)N(C)CCN4C)cc3)[nH]2)ccc(Cl)c1NC(=O)c1cc2c(s1)CCCC2	O=C(Nc1cccc(-c2c[nH]c(=O)c(=Nc3ccc(C4NCCNC4=O)cc3)[nH]2)c1)c1cc2c(s1)CCCC2||O=C1c2sc3c(c2CCN1c1cccc(-c2c[nH]c(=O)c(Nc4ccncn4)c2)c1)CCCC3
Cn1cc(-c2cccc(N3CCc4c(sc5c4CCCC5)C3=O)c2CO)cc(Nc2ccncn2)c1=O	Cc1ccc(-c2cn(C)c(=O)c(=Nc3ccc(C4C(=O)N(C)CCN4C)cc3)[nH]2)c(Cl)c1NC(=O)c1cc2c(s1)CCCC2	O=C(Nc1cccc(-c2c[nH]c(=O)c(=Nc3ccc(C4NCCNC4=O)cc3)[nH]2)c1)c1cc2c(s1)CCCC2||O=C1c2sc3c(c2CCN1c1cccc(-c2c[nH]c(=O)c(Nc4ccncn4)c2)c1)CCCC3
Cn1cc(-c2cccc(N3CCc4c(sc5c4CCCC5)C3=O)c2CO)cc(Nc2ccncn2)c1=O	Cc1c(-c2cn(C)c(=O)c(=Nc3ccc(C4C(=O)N(C)CCN4C)cc3)[nH]2)ccc(F)c1NC(=O)c1cc2c(s1)CCCC2	O=C(Nc1cccc(-c2c[nH]c(=O)c(=Nc3ccc(C4NCCNC4=O)cc3)[nH]2)c1)c1cc2c(s1)CCCC2||O=C1c2sc3c(c2CCN1c1cccc(-c2c[nH]c(=O)c(Nc4ccncn4)c2)c1)CCCC3
Cn1cc(-c2cccc(N3CCc4c(sc5c4CCCC5)C3=O)c2CO)cc(Nc2ccncn2)c1=O	CN1CCN(C)[C@@H](c2ccc(N=c3[nH]c(-c4ccc(F)c(N5Cc6cc(C(C)(C)C)sc6C5=O)c4)cn(C)c3=O)cc2)C1=O	O=C1NCCNC1c1ccc(N=c2[nH]c(-c3cccc(N4Cc5ccsc5C4=O)c3)c[nH]c2=O)cc1||O=C1c2sc3c(c2CCN1c1cccc(-c2c[nH]c(=O)c(Nc4ccncn4)c2)c1)CCCC3
Cn1cc(-c2cccc(N3CCc4c(sc5c4CCCC5)C3=O)c2CO)cc(Nc2ccncn2)c1=O	Cc1c(NC(=O)c2ccc(C(C)(C)O)cc2)cccc1-c1cn(C)c(=O)c(=Nc2ccc(C(=O)N3CCOCC3)cc2)[nH]1	O=C(Nc1cccc(-c2c[nH]c(=O)c(=Nc3ccc(C(=O)N4CCOCC4)cc3)[nH]2)c1)c1ccccc1||O=C1c2sc3c(c2CCN1c1cccc(-c2c[nH]c(=O)c(Nc4ccncn4)c2)c1)CCCC3
Cn1cc(-c2cccc(N3CCc4c(sc5c4CCCC5)C3=O)c2CO)cc(Nc2ccncn2)c1=O	Cc1c(-c2cc(Nc3ccc(C(=O)N4CCOCC4)cn3)c(=O)n(C)c2)cccc1N1CNc2cc(N(C)C)ccc2C1=O	O=C(c1ccc(Nc2cc(-c3cccc(N4CNc5ccccc5C4=O)c3)c[nH]c2=O)nc1)N1CCOCC1||O=C1c2sc3c(c2CCN1c1cccc(-c2c[nH]c(=O)c(Nc4ccncn4)c2)c1)CCCC3
Cn1cc(-c2cccc(N3CCc4c(sc5c4CCCC5)C3=O)c2CO)cc(Nc2ccncn2)c1=O	Cc1c(-c2cn(C)c(=O)c(=Nc3ccc(C4C(O)=NCCN4C)cc3)[nH]2)cccc1N1Cc2cc(C(C)(C)C)sc2C1=O	O=C1c2sc3c(c2CCN1c1cccc(-c2c[nH]c(=O)c(Nc4ccncn4)c2)c1)CCCC3||O=C1c2sccc2CN1c1cccc(-c2c[nH]c(=O)c(=Nc3ccc(C4C=NCCN4)cc3)[nH]2)c1
Cn1cc(-c2cccc(N3CCc4c(sc5c4CCCC5)C3=O)c2CO)cc(Nc2ccncn2)c1=O	Cc1c(-c2cn(C)c(=O)c(=Nc3ccc(C4NCCN(C)C4=O)cc3)[nH]2)cccc1N1Cc2cc(C(C)(C)C)sc2C1=O	O=C1NCCNC1c1ccc(N=c2[nH]c(-c3cccc(N4Cc5ccsc5C4=O)c3)c[nH]c2=O)cc1||O=C1c2sc3c(c2CCN1c1cccc(-c2c[nH]c(=O)c(Nc4ccncn4)c2)c1)CCCC3
Cn1cc(-c2cccc(N3CCc4c(sc5c4CCCC5)C3=O)c2CO)cc(Nc2ccncn2)c1=O	Cc1c(NC(=O)c2cc3c(s2)CCCC3)cccc1-c1cn(C)c(=O)c(=Nc2ccc([C@H]3C(=O)N(C)CCN3C)cc2)[nH]1	O=C(Nc1cccc(-c2c[nH]c(=O)c(=Nc3ccc(C4NCCNC4=O)cc3)[nH]2)c1)c1cc2c(s1)CCCC2||O=C1c2sc3c(c2CCN1c1cccc(-c2c[nH]c(=O)c(Nc4ccncn4)c2)c1)CCCC3
Cn1cc(-c2cccc(N3CCc4c(sc5c4CCCC5)C3=O)c2CO)cc(Nc2ccncn2)c1=O	Cc1c(NC(=O)c2ccc([Si](C)(C)C)cc2)cccc1-c1cn(C)c(=O)c(=Nc2ccc(C(=O)N3CCOCC3)cc2)[nH]1	O=C(Nc1cccc(-c2c[nH]c(=O)c(=Nc3ccc(C(=O)N4CCOCC4)cc3)[nH]2)c1)c1ccccc1||O=C1c2sc3c(c2CCN1c1cccc(-c2c[nH]c(=O)c(Nc4ccncn4)c2)c1)CCCC3
Cn1cc(-c2cccc(N3CCc4c(sc5c4CCCC5)C3=O)c2CO)cc(Nc2ccncn2)c1=O	Cc1c(NC(=O)c2cc3c(s2)CCCC3)cccc1-c1cn(C)c(=O)c(=Nc2ccc(N3CC[C@@H](N(C)C)C3)cc2)[nH]1	O=C(Nc1cccc(-c2c[nH]c(=O)c(=Nc3ccc(N4CCCC4)cc3)[nH]2)c1)c1cc2c(s1)CCCC2||O=C1c2sc3c(c2CCN1c1cccc(-c2c[nH]c(=O)c(Nc4ccncn4)c2)c1)CCCC3
Cn1cc(-c2cccc(N3CCc4c(sc5c4CCCC5)C3=O)c2CO)cc(Nc2ccncn2)c1=O	Cc1c(NC(=O)c2ccc(C3(C)CC3)cc2)cccc1-c1cn(C)c(=O)c(=Nc2ccc(C(=O)N3CCOCC3)cc2)[nH]1	O=C(Nc1cccc(-c2c[nH]c(=O)c(=Nc3ccc(C(=O)N4CCOCC4)cc3)[nH]2)c1)c1ccc(C2CC2)cc1||O=C1c2sc3c(c2CCN1c1cccc(-c2c[nH]c(=O)c(Nc4ccncn4)c2)c1)CCCC3
Cn1cc(-c2cccc(N3CCc4c(sc5c4CCCC5)C3=O)c2CO)cc(Nc2ccncn2)c1=O	Cc1c(NC(=O)c2ccc(C(C)(C)C)cc2)cccc1-c1nc(Nc2ccc(C(=O)N3CCOCC3)cc2)c2nc[nH]c2n1	O=C(Nc1cccc(-c2nc(Nc3ccc(C(=O)N4CCOCC4)cc3)c3nc[nH]c3n2)c1)c1ccccc1||O=C1c2sc3c(c2CCN1c1cccc(-c2c[nH]c(=O)c(Nc4ccncn4)c2)c1)CCCC3
Cn1cc(-c2cccc(N3CCc4c(sc5c4CCCC5)C3=O)c2CO)cc(Nc2ccncn2)c1=O	Cc1ccc(NC(=O)c2ccc(C(C)(C)C)cc2)cc1-c1nc(Nc2ccc(C(=O)N3CCOCC3)cc2)c2nc[nH]c2n1	O=C(Nc1cccc(-c2nc(Nc3ccc(C(=O)N4CCOCC4)cc3)c3nc[nH]c3n2)c1)c1ccccc1||O=C1c2sc3c(c2CCN1c1cccc(-c2c[nH]c(=O)c(Nc4ccncn4)c2)c1)CCCC3
Cn1cc(-c2cccc(N3CCc4c(sc5c4CCCC5)C3=O)c2CO)cc(Nc2ccncn2)c1=O	Cc1ccc(-c2nc(Nc3ccc(C(=O)N4CCOCC4)cc3)c3nc[nH]c3n2)cc1NC(=O)c1ccc(C(C)(C)C)cc1	O=C(Nc1cccc(-c2nc(Nc3ccc(C(=O)N4CCOCC4)cc3)c3nc[nH]c3n2)c1)c1ccccc1||O=C1c2sc3c(c2CCN1c1cccc(-c2c[nH]c(=O)c(Nc4ccncn4)c2)c1)CCCC3
Cn1cc(-c2cccc(N3CCc4c(sc5c4CCCC5)C3=O)c2CO)cc(Nc2ccncn2)c1=O	Cn1cnc2c(Nc3ccc(C(=O)N4CCOCC4)cc3)nc(-c3cccc(NC(=O)c4ccc(C(C)(C)C)cc4)c3)nc21	O=C(Nc1cccc(-c2nc(Nc3ccc(C(=O)N4CCOCC4)cc3)c3nc[nH]c3n2)c1)c1ccccc1||O=C1c2sc3c(c2CCN1c1cccc(-c2c[nH]c(=O)c(Nc4ccncn4)c2)c1)CCCC3
Cn1cc(-c2cccc(N3CCc4c(sc5c4CCCC5)C3=O)c2CO)cc(Nc2ccncn2)c1=O	Cc1c(-c2cc(Nc3ccc(C(=O)N4CCOCC4)cn3)c(=O)n(C)c2)cccc1N1CNc2cc(C(C)(C)O)ccc2C1=O	O=C(c1ccc(Nc2cc(-c3cccc(N4CNc5ccccc5C4=O)c3)c[nH]c2=O)nc1)N1CCOCC1||O=C1c2sc3c(c2CCN1c1cccc(-c2c[nH]c(=O)c(Nc4ccncn4)c2)c1)CCCC3
Cn1cc(-c2cccc(N3CCc4c(sc5c4CCCC5)C3=O)c2CO)cc(Nc2ccncn2)c1=O	Cc1ccc(-c2cn(C)c(=O)c(=Nc3ccc(C4C(=O)N(C)CCN4C)cc3)[nH]2)c(C)c1NC(=O)c1cc2c(s1)CCCC2	O=C(Nc1cccc(-c2c[nH]c(=O)c(=Nc3ccc(C4NCCNC4=O)cc3)[nH]2)c1)c1cc2c(s1)CCCC2||O=C1c2sc3c(c2CCN1c1cccc(-c2c[nH]c(=O)c(Nc4ccncn4)c2)c1)CCCC3
Cn1cc(-c2cccc(N3CCc4c(sc5c4CCCC5)C3=O)c2CO)cc(Nc2ccncn2)c1=O	Cc1c(NCc2ccc(C(C)(C)C)cc2)cccc1-c1cn(C)c(=O)c(=Nc2ccc(C(=O)N3CCOCC3)cc2)[nH]1	O=C(c1ccc(N=c2[nH]c(-c3cccc(NCc4ccccc4)c3)c[nH]c2=O)cc1)N1CCOCC1||O=C1c2sc3c(c2CCN1c1cccc(-c2c[nH]c(=O)c(Nc4ccncn4)c2)c1)CCCC3
Cn1cc(-c2cccc(N3CCc4c(sc5c4CCCC5)C3=O)c2CO)cc(Nc2ccncn2)c1=O	C=CC(O)=Nc1cc(Nc2cc(-c3cccc(NC(=O)c4ccc(C(F)(F)F)cc4)c3C)cn(C)c2=O)ccc1C(=O)N1CCOCC1	O=C(Nc1cccc(-c2c[nH]c(=O)c(Nc3ccc(C(=O)N4CCOCC4)cc3)c2)c1)c1ccccc1||O=C1c2sc3c(c2CCN1c1cccc(-c2c[nH]c(=O)c(Nc4ccncn4)c2)c1)CCCC3
Cn1cc(-c2cccc(N3CCc4c(sc5c4CCCC5)C3=O)c2CO)cc(Nc2ccncn2)c1=O	C=CC(O)=Nc1cc(Nc2cc(-c3cccc(NC(=O)c4ccc(C)cc4)c3C)cn(C)c2=O)ccc1C(=O)N1CCOCC1	O=C(Nc1cccc(-c2c[nH]c(=O)c(Nc3ccc(C(=O)N4CCOCC4)cc3)c2)c1)c1ccccc1||O=C1c2sc3c(c2CCN1c1cccc(-c2c[nH]c(=O)c(Nc4ccncn4)c2)c1)CCCC3
Cn1cc(-c2cccc(N3CCc4c(sc5c4CCCC5)C3=O)c2CO)cc(Nc2ccncn2)c1=O	C=CC(O)=Nc1cc(Nc2cc(-c3cccc(NC(=O)c4ccc(OC)cc4)c3C)cn(C)c2=O)ccc1C(=O)N1CCOCC1	O=C(Nc1cccc(-c2c[nH]c(=O)c(Nc3ccc(C(=O)N4CCOCC4)cc3)c2)c1)c1ccccc1||O=C1c2sc3c(c2CCN1c1cccc(-c2c[nH]c(=O)c(Nc4ccncn4)c2)c1)CCCC3
Cn1cc(-c2cccc(N3CCc4c(sc5c4CCCC5)C3=O)c2CO)cc(Nc2ccncn2)c1=O	Cn1cnc2c(Nc3ccc(C(=O)N4CCOCC4)cc3)nc(-c3cccc(NC(=O)c4ccc(C(C)(C)C)cc4)c3)cc21	O=C(Nc1cccc(-c2cc3[nH]cnc3c(Nc3ccc(C(=O)N4CCOCC4)cc3)n2)c1)c1ccccc1||O=C1c2sc3c(c2CCN1c1cccc(-c2c[nH]c(=O)c(Nc4ccncn4)c2)c1)CCCC3
Cn1cc(-c2cccc(N3CCc4c(sc5c4CCCC5)C3=O)c2CO)cc(Nc2ccncn2)c1=O	Cc1c(-c2cn(C)c(=O)c(=Nc3ccc(C(=O)N4CCOCC4)cc3)[nH]2)cccc1N1Cc2cc(C(C)(C)C)ccc2C1=O	O=C(c1ccc(N=c2[nH]c(-c3cccc(N4Cc5ccccc5C4=O)c3)c[nH]c2=O)cc1)N1CCOCC1||O=C1c2sc3c(c2CCN1c1cccc(-c2c[nH]c(=O)c(Nc4ccncn4)c2)c1)CCCC3
Cn1cc(-c2cccc(N3CCc4c(sc5c4CCCC5)C3=O)c2CO)cc(Nc2ccncn2)c1=O	Cc1c(NC(=O)c2ccc(C(C)(C)C)cc2)cccc1-c1nc(Nc2ccc(C(=O)N3CCOCC3)cc2)c2ncn(C)c2n1	O=C(Nc1cccc(-c2nc(Nc3ccc(C(=O)N4CCOCC4)cc3)c3nc[nH]c3n2)c1)c1ccccc1||O=C1c2sc3c(c2CCN1c1cccc(-c2c[nH]c(=O)c(Nc4ccncn4)c2)c1)CCCC3
Cn1cc(-c2cccc(N3CCc4c(sc5c4CCCC5)C3=O)c2CO)cc(Nc2ccncn2)c1=O	Cc1c(NC(=O)c2ccc(C(C)(C)C)cc2)cccc1-c1cc(Nc2ccc(C(=O)N3CCOCC3)cc2)c(=O)n(C)c1	O=C(Nc1cccc(-c2c[nH]c(=O)c(Nc3ccc(C(=O)N4CCOCC4)cc3)c2)c1)c1ccccc1||O=C1c2sc3c(c2CCN1c1cccc(-c2c[nH]c(=O)c(Nc4ccncn4)c2)c1)CCCC3
Cn1cc(-c2cccc(N3CCc4c(sc5c4CCCC5)C3=O)c2CO)cc(Nc2ccncn2)c1=O	C=CC(O)=Nc1cc(Nc2cc(-c3cccc(NC(=O)c4ccc(N(C)C)cc4)c3C)cn(C)c2=O)ccc1C(O)=NCCOC	O=C(Nc1cccc(-c2c[nH]c(=O)c(Nc3ccccc3)c2)c1)c1ccccc1||O=C1c2sc3c(c2CCN1c1cccc(-c2c[nH]c(=O)c(Nc4ccncn4)c2)c1)CCCC3
Cn1cc(-c2cccc(N3CCc4c(sc5c4CCCC5)C3=O)c2CO)cc(Nc2ccncn2)c1=O	CCC(C)(C)c1ccc(C(=O)Nc2cccc(-c3cn(C)c(=O)c(=Nc4ccc(C(=O)N5CCOCC5)cc4)[nH]3)c2C)cc1	O=C(Nc1cccc(-c2c[nH]c(=O)c(=Nc3ccc(C(=O)N4CCOCC4)cc3)[nH]2)c1)c1ccccc1||O=C1c2sc3c(c2CCN1c1cccc(-c2c[nH]c(=O)c(Nc4ccncn4)c2)c1)CCCC3
Cn1cc(-c2cccc(N3CCc4c(sc5c4CCCC5)C3=O)c2CO)cc(Nc2ccncn2)c1=O	C=CC(O)=Nc1cc(Nc2cc(-c3cccc(NC(=O)c4ccc(CC)cc4)c3C)cn(C)c2=O)ccc1C(=O)N1CCOCC1	O=C(Nc1cccc(-c2c[nH]c(=O)c(Nc3ccc(C(=O)N4CCOCC4)cc3)c2)c1)c1ccccc1||O=C1c2sc3c(c2CCN1c1cccc(-c2c[nH]c(=O)c(Nc4ccncn4)c2)c1)CCCC3
Cn1cc(-c2cccc(N3CCc4c(sc5c4CCCC5)C3=O)c2CO)cc(Nc2ccncn2)c1=O	C=CC(O)=Nc1cc(Nc2cc(-c3cccc(NC(=O)c4cc5c(s4)CCCC5)c3C)cn(C)c2=O)ccc1C(=O)N1CCOCC1	O=C(Nc1cccc(-c2c[nH]c(=O)c(Nc3ccc(C(=O)N4CCOCC4)cc3)c2)c1)c1cc2c(s1)CCCC2||O=C1c2sc3c(c2CCN1c1cccc(-c2c[nH]c(=O)c(Nc4ccncn4)c2)c1)CCCC3
Cn1cc(-c2cccc(N3CCc4c(sc5c4CCCC5)C3=O)c2CO)cc(Nc2ccncn2)c1=O	Cc1c(-c2cn(C)c(=O)c(=Nc3ccc(C4C(=O)N(C)CCN4C)cc3)[nH]2)cccc1N1Cc2cc(C(C)(C)C)ccc2C1=O	O=C1NCCNC1c1ccc(N=c2[nH]c(-c3cccc(N4Cc5ccccc5C4=O)c3)c[nH]c2=O)cc1||O=C1c2sc3c(c2CCN1c1cccc(-c2c[nH]c(=O)c(Nc4ccncn4)c2)c1)CCCC3
Cn1cc(-c2cccc(N3CCc4c(sc5c4CCCC5)C3=O)c2CO)cc(Nc2ccncn2)c1=O	CN1CCC(c2ccc(N=c3[nH]c(-c4cc(F)cc(N5CCn6c(cc7c6CC(C)(C)C7)C5=O)c4CO)cn(C)c3=O)cc2)CC1	O=C1c2cc3c(n2CCN1c1cccc(-c2c[nH]c(=O)c(=Nc4ccc(C5CCNCC5)cc4)[nH]2)c1)CCC3||O=C1c2sc3c(c2CCN1c1cccc(-c2c[nH]c(=O)c(Nc4ccncn4)c2)c1)CCCC3
Cn1cc(-c2cccc(N3CCc4c(sc5c4CCCC5)C3=O)c2CO)cc(Nc2ccncn2)c1=O	C=CC(O)=Nc1cc(Nc2cc(-c3cccc(NC(=O)c4ccc(C(C)C)cc4)c3C)cn(C)c2=O)ccc1C(=O)N1CCOCC1	O=C(Nc1cccc(-c2c[nH]c(=O)c(Nc3ccc(C(=O)N4CCOCC4)cc3)c2)c1)c1ccccc1||O=C1c2sc3c(c2CCN1c1cccc(-c2c[nH]c(=O)c(Nc4ccncn4)c2)c1)CCCC3
Cn1cc(-c2cccc(N3CCc4c(sc5c4CCCC5)C3=O)c2CO)cc(Nc2ccncn2)c1=O	Cc1c(NC(=O)c2ccc(C(C)(C)C)cc2)cccc1-c1cc(Nc2ccc(C(=O)N3CCOCC3)c(N=C(O)CCl)c2)c(=O)n(C)c1	O=C(Nc1cccc(-c2c[nH]c(=O)c(Nc3ccc(C(=O)N4CCOCC4)cc3)c2)c1)c1ccccc1||O=C1c2sc3c(c2CCN1c1cccc(-c2c[nH]c(=O)c(Nc4ccncn4)c2)c1)CCCC3
Cn1cc(-c2cccc(N3CCc4c(sc5c4CCCC5)C3=O)c2CO)cc(Nc2ccncn2)c1=O	Cn1cc(-c2cccc(N3CCc4c(sc5c4CCCC5)C3=O)c2CO)[nH]c(=Nc2ccc(C3CCN(C4COC4)CC3)cc2)c1=O	O=C1c2sc3c(c2CCN1c1cccc(-c2c[nH]c(=O)c(=Nc4ccc(C5CCN(C6COC6)CC5)cc4)[nH]2)c1)CCCC3||O=C1c2sc3c(c2CCN1c1cccc(-c2c[nH]c(=O)c(Nc4ccncn4)c2)c1)CCCC3
Cn1cc(-c2cccc(N3CCc4c(sc5c4CCCC5)C3=O)c2CO)cc(Nc2ccncn2)c1=O	Cc1c(-c2cn(C)c(=O)c(=Nc3ccc(C4C(=O)N(C)CCN4C)cc3)[nH]2)cccc1N1Cc2cc(N3CCCCC3)ccc2C1=O	O=C1NCCNC1c1ccc(N=c2[nH]c(-c3cccc(N4Cc5cc(N6CCCCC6)ccc5C4=O)c3)c[nH]c2=O)cc1||O=C1c2sc3c(c2CCN1c1cccc(-c2c[nH]c(=O)c(Nc4ccncn4)c2)c1)CCCC3
Cn1cc(-c2cccc(N3CCc4c(sc5c4CCCC5)C3=O)c2CO)cc(Nc2ccncn2)c1=O	CCCn1cnc2c(Nc3ccc(C(=O)N4CCOCC4)cc3)nc(-c3cccc(NC(=O)c4ccc(C(C)(C)C)cc4)c3C)nc21	O=C(Nc1cccc(-c2nc(Nc3ccc(C(=O)N4CCOCC4)cc3)c3nc[nH]c3n2)c1)c1ccccc1||O=C1c2sc3c(c2CCN1c1cccc(-c2c[nH]c(=O)c(Nc4ccncn4)c2)c1)CCCC3
Cn1cc(-c2cccc(N3CCc4c(sc5c4CCCC5)C3=O)c2CO)cc(Nc2ccncn2)c1=O	Cn1cc(-c2cccc(N3CCc4c(sc5c4CC(C)(C)C5)C3=O)c2CO)cc(Nc2ccc(N3CCN(C4COC4)CC3)cn2)c1=O	O=C1c2sc3c(c2CCN1c1cccc(-c2c[nH]c(=O)c(Nc4ccc(N5CCN(C6COC6)CC5)cn4)c2)c1)CCC3||O=C1c2sc3c(c2CCN1c1cccc(-c2c[nH]c(=O)c(Nc4ccncn4)c2)c1)CCCC3
Cn1cc(-c2cccc(N3CCc4c(sc5c4CCCC5)C3=O)c2CO)cc(Nc2ccncn2)c1=O	C=CC(O)=Nc1cc(Nc2cc(-c3cccc(NC(=O)c4ccc5c(c4)CCCC5)c3C)cn(C)c2=O)ccc1C(=O)N1CCOCC1	O=C(Nc1cccc(-c2c[nH]c(=O)c(Nc3ccc(C(=O)N4CCOCC4)cc3)c2)c1)c1ccc2c(c1)CCCC2||O=C1c2sc3c(c2CCN1c1cccc(-c2c[nH]c(=O)c(Nc4ccncn4)c2)c1)CCCC3
Cn1cc(-c2cccc(N3CCc4c(sc5c4CCCC5)C3=O)c2CO)cc(Nc2ccncn2)c1=O	C=CC(O)=Nc1cc(Nc2cc(-c3cccc(NC(=O)c4ccc(N5CCCC5)cc4)c3C)cn(C)c2=O)ccc1C(=O)N1CCOCC1	O=C(Nc1cccc(-c2c[nH]c(=O)c(Nc3ccc(C(=O)N4CCOCC4)cc3)c2)c1)c1ccc(N2CCCC2)cc1||O=C1c2sc3c(c2CCN1c1cccc(-c2c[nH]c(=O)c(Nc4ccncn4)c2)c1)CCCC3
Cn1cc(-c2cccc(N3CCc4c(sc5c4CCCC5)C3=O)c2CO)cc(Nc2ccncn2)c1=O	C=CC(O)=Nc1cc(Nc2cc(-c3cccc(NC(=O)c4ccc(N5CCOCC5)cc4)c3C)cn(C)c2=O)ccc1C(=O)N1CCOCC1	O=C(Nc1cccc(-c2c[nH]c(=O)c(Nc3ccc(C(=O)N4CCOCC4)cc3)c2)c1)c1ccc(N2CCOCC2)cc1||O=C1c2sc3c(c2CCN1c1cccc(-c2c[nH]c(=O)c(Nc4ccncn4)c2)c1)CCCC3
Cn1cc(-c2cccc(N3CCc4c(sc5c4CCCC5)C3=O)c2CO)cc(Nc2ccncn2)c1=O	C=CC(O)=Nc1ccc(NC(=O)c2ccc(C(C)(C)C)cc2)c(C)c1-c1cc(Nc2ccc(C(=O)N3CCOCC3)cc2)c(=O)n(C)c1	O=C(Nc1cccc(-c2c[nH]c(=O)c(Nc3ccc(C(=O)N4CCOCC4)cc3)c2)c1)c1ccccc1||O=C1c2sc3c(c2CCN1c1cccc(-c2c[nH]c(=O)c(Nc4ccncn4)c2)c1)CCCC3
Cn1cc(-c2cccc(N3CCc4c(sc5c4CCCC5)C3=O)c2CO)cc(Nc2ccncn2)c1=O	C=CC(O)=Nc1cc(C(=O)N2CCOCC2)ccc1Nc1cc(-c2cccc(NC(=O)c3ccc(C(C)(C)C)cc3)c2C)cn(C)c1=O	O=C(Nc1cccc(-c2c[nH]c(=O)c(Nc3ccc(C(=O)N4CCOCC4)cc3)c2)c1)c1ccccc1||O=C1c2sc3c(c2CCN1c1cccc(-c2c[nH]c(=O)c(Nc4ccncn4)c2)c1)CCCC3
Cn1cc(-c2cccc(N3CCc4c(sc5c4CCCC5)C3=O)c2CO)cc(Nc2ccncn2)c1=O	CCC(O)=Nc1cc(Nc2cc(-c3cccc(NC(=O)c4ccc(C(C)(C)C)cc4)c3C)cn(C)c2=O)ccc1C(=O)N1CCOCC1	O=C(Nc1cccc(-c2c[nH]c(=O)c(Nc3ccc(C(=O)N4CCOCC4)cc3)c2)c1)c1ccccc1||O=C1c2sc3c(c2CCN1c1cccc(-c2c[nH]c(=O)c(Nc4ccncn4)c2)c1)CCCC3
Cn1cc(-c2cccc(N3CCc4c(sc5c4CCCC5)C3=O)c2CO)cc(Nc2ccncn2)c1=O	C=CC(O)=Nc1cc(Nc2cc(-c3cccc(NC(=O)c4ccc(C(C)(C)C)cc4)c3C)cn(C)c2=O)ccc1C(=O)N1CCN(C)CC1	O=C(Nc1cccc(-c2c[nH]c(=O)c(Nc3ccc(C(=O)N4CCNCC4)cc3)c2)c1)c1ccccc1||O=C1c2sc3c(c2CCN1c1cccc(-c2c[nH]c(=O)c(Nc4ccncn4)c2)c1)CCCC3
Cn1cc(-c2cccc(N3CCc4c(sc5c4CCCC5)C3=O)c2CO)cc(Nc2ccncn2)c1=O	C=CC(O)=Nc1cc(Nc2cc(-c3cccc(NC(=O)c4ccc(N(C)C)cc4)c3C)cn(C)c2=O)ccc1C(=O)N(CCOCC)CCOCC	O=C(Nc1cccc(-c2c[nH]c(=O)c(Nc3ccccc3)c2)c1)c1ccccc1||O=C1c2sc3c(c2CCN1c1cccc(-c2c[nH]c(=O)c(Nc4ccncn4)c2)c1)CCCC3
Cn1cc(Nc2nc(-c3cccc(N4CCc5cc(C6CC6)ccc5C4=O)c3CO)cn(C)c2=O)cn1	CC(C)(C)c1ccc(C(=O)Nc2cccc(-c3cn4ccnc4c(Nc4ccccc4)n3)c2)cc1	O=C(Nc1cccc(-c2cn3ccnc3c(Nc3ccccc3)n2)c1)c1ccccc1||O=C1c2ccc(C3CC3)cc2CCN1c1cccc(-c2c[nH]c(=O)c(Nc3cn[nH]c3)n2)c1
Cn1cc(Nc2nc(-c3cccc(N4CCc5cc(C6CC6)ccc5C4=O)c3CO)cn(C)c2=O)cn1	Cc1ccc(C(=O)Nc2cccc(-c3cn(C)c(=O)c(=Nc4ccc(C(=O)N5CCOCC5)cc4)[nH]3)c2C)cc1	O=C(Nc1cccc(-c2c[nH]c(=O)c(=Nc3ccc(C(=O)N4CCOCC4)cc3)[nH]2)c1)c1ccccc1||O=C1c2ccc(C3CC3)cc2CCN1c1cccc(-c2c[nH]c(=O)c(Nc3cn[nH]c3)n2)c1
Cn1cc(Nc2nc(-c3cccc(N4CCc5cc(C6CC6)ccc5C4=O)c3CO)cn(C)c2=O)cn1	CCc1ccc(C(=O)Nc2cccc(-c3cn(C)c(=O)c(=Nc4ccc(C(=O)N5CCOCC5)cc4)[nH]3)c2C)cc1	O=C(Nc1cccc(-c2c[nH]c(=O)c(=Nc3ccc(C(=O)N4CCOCC4)cc3)[nH]2)c1)c1ccccc1||O=C1c2ccc(C3CC3)cc2CCN1c1cccc(-c2c[nH]c(=O)c(Nc3cn[nH]c3)n2)c1
Cn1cc(Nc2nc(-c3cccc(N4CCc5cc(C6CC6)ccc5C4=O)c3CO)cn(C)c2=O)cn1	Cc1c(NC(=O)c2ccc(N(C)C)cc2)cccc1-c1cn(C)c(=O)c(=Nc2ccc(C(=O)N3CCOCC3)cc2)[nH]1	O=C(Nc1cccc(-c2c[nH]c(=O)c(=Nc3ccc(C(=O)N4CCOCC4)cc3)[nH]2)c1)c1ccccc1||O=C1c2ccc(C3CC3)cc2CCN1c1cccc(-c2c[nH]c(=O)c(Nc3cn[nH]c3)n2)c1
Cn1cc(Nc2nc(-c3cccc(N4CCc5cc(C6CC6)ccc5C4=O)c3CO)cn(C)c2=O)cn1	C=CC(O)=Nc1cc(Nc2cc(-c3cccc(N=C(O)c4ccccc4)c3C)cn(C)c2=O)ccc1C(=O)N1CCOCC1	O=C(c1ccc(Nc2cc(-c3cccc(N=Cc4ccccc4)c3)c[nH]c2=O)cc1)N1CCOCC1||O=C1c2ccc(C3CC3)cc2CCN1c1cccc(-c2c[nH]c(=O)c(Nc3cn[nH]c3)n2)c1
Cn1cc(Nc2nc(-c3cccc(N4CCc5cc(C6CC6)ccc5C4=O)c3CO)cn(C)c2=O)cn1	CN1CCN(c2ccc(Nc3cc(-c4cc(F)cc(N5CCc6c(sc7c6CCCC7)C5=O)c4CO)cn(C)c3=O)nc2)CC1	O=C1c2ccc(C3CC3)cc2CCN1c1cccc(-c2c[nH]c(=O)c(Nc3cn[nH]c3)n2)c1||O=C1c2sc3c(c2CCN1c1cccc(-c2c[nH]c(=O)c(Nc4ccc(N5CCNCC5)cn4)c2)c1)CCCC3
Cn1cc(Nc2nc(-c3cccc(N4CCc5cc(C6CC6)ccc5C4=O)c3CO)cn(C)c2=O)cn1	Cc1c(NCc2ccc(C(C)(C)C)cc2)cccc1-c1cn(C)c(=O)c(=Nc2ccc(C(=O)N3CCOCC3)cc2)[nH]1	O=C(c1ccc(N=c2[nH]c(-c3cccc(NCc4ccccc4)c3)c[nH]c2=O)cc1)N1CCOCC1||O=C1c2ccc(C3CC3)cc2CCN1c1cccc(-c2c[nH]c(=O)c(Nc3cn[nH]c3)n2)c1
Cn1cc(Nc2nc(-c3cccc(N4CCc5cc(C6CC6)ccc5C4=O)c3CO)cn(C)c2=O)cn1	C=CC(O)=Nc1cc(Nc2cc(-c3cccc(NC(=O)c4ccc(OC)cc4)c3C)cn(C)c2=O)ccc1C(=O)N1CCOCC1	O=C(Nc1cccc(-c2c[nH]c(=O)c(Nc3ccc(C(=O)N4CCOCC4)cc3)c2)c1)c1ccccc1||O=C1c2ccc(C3CC3)cc2CCN1c1cccc(-c2c[nH]c(=O)c(Nc3cn[nH]c3)n2)c1
Cn1cc(Nc2nc(-c3cccc(N4CCc5cc(C6CC6)ccc5C4=O)c3CO)cn(C)c2=O)cn1	CN1CCCC1c1ccc(Nc2cc(-c3cc(F)cc(N4CCc5c(sc6c5CC(C)(C)C6)C4=O)c3CO)cn(C)c2=O)nc1	O=C1c2ccc(C3CC3)cc2CCN1c1cccc(-c2c[nH]c(=O)c(Nc3cn[nH]c3)n2)c1||O=C1c2sc3c(c2CCN1c1cccc(-c2c[nH]c(=O)c(Nc4ccc(C5CCCN5)cn4)c2)c1)CCC3
Cn1cc(Nc2nc(-c3cccc(N4CCc5cc(C6CC6)ccc5C4=O)c3CO)cn(C)c2=O)cn1	C=CC(O)=Nc1cc(Nc2cc(-c3cccc(NC(=O)c4ccc(N(C)C)cc4)c3C)cn(C)c2=O)ccc1C(O)=NCCOC	O=C(Nc1cccc(-c2c[nH]c(=O)c(Nc3ccccc3)c2)c1)c1ccccc1||O=C1c2ccc(C3CC3)cc2CCN1c1cccc(-c2c[nH]c(=O)c(Nc3cn[nH]c3)n2)c1
Cn1cc(Nc2nc(-c3cccc(N4CCc5cc(C6CC6)ccc5C4=O)c3CO)cn(C)c2=O)cn1	C=CC(O)=Nc1cc(Nc2cc(-c3cccc(NC(=O)c4ccc(CC)cc4)c3C)cn(C)c2=O)ccc1C(=O)N1CCOCC1	O=C(Nc1cccc(-c2c[nH]c(=O)c(Nc3ccc(C(=O)N4CCOCC4)cc3)c2)c1)c1ccccc1||O=C1c2ccc(C3CC3)cc2CCN1c1cccc(-c2c[nH]c(=O)c(Nc3cn[nH]c3)n2)c1
Cn1cc(Nc2nc(-c3cccc(N4CCc5cc(C6CC6)ccc5C4=O)c3CO)cn(C)c2=O)cn1	Cc1c(NC(=O)c2ccc(C(C)(C)C)cc2)cccc1-c1nc(Nc2ccc(C(=O)N3CCOCC3)cc2)c2ncn(CC(=O)O)c2n1	O=C(Nc1cccc(-c2nc(Nc3ccc(C(=O)N4CCOCC4)cc3)c3nc[nH]c3n2)c1)c1ccccc1||O=C1c2ccc(C3CC3)cc2CCN1c1cccc(-c2c[nH]c(=O)c(Nc3cn[nH]c3)n2)c1
Cn1cc(Nc2nc(-c3cccc(N4CCc5cc(C6CC6)ccc5C4=O)c3CO)cn(C)c2=O)cn1	Cc1c(-c2cn(C)c(=O)c(=Nc3ccc(C4C(=O)N(C)CCN4C)cc3)[nH]2)cccc1N1Cc2cc(N3CCCCC3)ccc2C1=O	O=C1NCCNC1c1ccc(N=c2[nH]c(-c3cccc(N4Cc5cc(N6CCCCC6)ccc5C4=O)c3)c[nH]c2=O)cc1||O=C1c2ccc(C3CC3)cc2CCN1c1cccc(-c2c[nH]c(=O)c(Nc3cn[nH]c3)n2)c1
Cn1cc(Nc2nc(-c3cccc(N4CCc5cc(C6CC6)ccc5C4=O)c3CO)cn(C)c2=O)cn1	CCCn1cnc2c(Nc3ccc(C(=O)N4CCOCC4)cc3)nc(-c3cccc(NC(=O)c4ccc(C(C)(C)C)cc4)c3C)nc21	O=C(Nc1cccc(-c2nc(Nc3ccc(C(=O)N4CCOCC4)cc3)c3nc[nH]c3n2)c1)c1ccccc1||O=C1c2ccc(C3CC3)cc2CCN1c1cccc(-c2c[nH]c(=O)c(Nc3cn[nH]c3)n2)c1
Cn1cc(Nc2nc(-c3cccc(N4CCc5cc(C6CC6)ccc5C4=O)c3CO)cn(C)c2=O)cn1	C=CC(O)=Nc1cc(Nc2cc(-c3cccc(NC(=O)c4ccc(N5CCOCC5)cc4)c3C)cn(C)c2=O)ccc1C(=O)N1CCOCC1	O=C(Nc1cccc(-c2c[nH]c(=O)c(Nc3ccc(C(=O)N4CCOCC4)cc3)c2)c1)c1ccc(N2CCOCC2)cc1||O=C1c2ccc(C3CC3)cc2CCN1c1cccc(-c2c[nH]c(=O)c(Nc3cn[nH]c3)n2)c1
Cn1cc(Nc2nc(-c3cccc(N4CCc5cc(C6CC6)ccc5C4=O)c3CO)cn(C)c2=O)cn1	C=CC(O)=Nc1ccc(NC(=O)c2ccc(C(C)(C)C)cc2)c(C)c1-c1cc(Nc2ccc(C(=O)N3CCOCC3)cc2)c(=O)n(C)c1	O=C(Nc1cccc(-c2c[nH]c(=O)c(Nc3ccc(C(=O)N4CCOCC4)cc3)c2)c1)c1ccccc1||O=C1c2ccc(C3CC3)cc2CCN1c1cccc(-c2c[nH]c(=O)c(Nc3cn[nH]c3)n2)c1
Cn1cc(Nc2nc(-c3cccc(N4CCc5cc(C6CC6)ccc5C4=O)c3CO)cn(C)c2=O)cn1	C=CC(O)=Nc1cc(C(=O)N2CCOCC2)ccc1Nc1cc(-c2cccc(NC(=O)c3ccc(C(C)(C)C)cc3)c2C)cn(C)c1=O	O=C(Nc1cccc(-c2c[nH]c(=O)c(Nc3ccc(C(=O)N4CCOCC4)cc3)c2)c1)c1ccccc1||O=C1c2ccc(C3CC3)cc2CCN1c1cccc(-c2c[nH]c(=O)c(Nc3cn[nH]c3)n2)c1
Cn1cc(Nc2nc(-c3cccc(N4CCc5cc(C6CC6)ccc5C4=O)c3CO)cn(C)c2=O)cn1	CCC(O)=Nc1cc(Nc2cc(-c3cccc(NC(=O)c4ccc(C(C)(C)C)cc4)c3C)cn(C)c2=O)ccc1C(=O)N1CCOCC1	O=C(Nc1cccc(-c2c[nH]c(=O)c(Nc3ccc(C(=O)N4CCOCC4)cc3)c2)c1)c1ccccc1||O=C1c2ccc(C3CC3)cc2CCN1c1cccc(-c2c[nH]c(=O)c(Nc3cn[nH]c3)n2)c1
Cn1cc(Nc2nc(-c3cccc(N4CCc5cc(C6CC6)ccc5C4=O)c3CO)cn(C)c2=O)cn1	Cc1c(NC(=O)c2ccc(C(C)(C)C)cc2)cccc1-c1nc(Nc2ccc(C(=O)N3CCOCC3)cc2)c2ncn(CC(=O)OC(C)(C)C)c2n1	O=C(Nc1cccc(-c2nc(Nc3ccc(C(=O)N4CCOCC4)cc3)c3nc[nH]c3n2)c1)c1ccccc1||O=C1c2ccc(C3CC3)cc2CCN1c1cccc(-c2c[nH]c(=O)c(Nc3cn[nH]c3)n2)c1
Cn1cc(Nc2nc(-c3cccc(N4CCc5cc(C6CC6)ccc5C4=O)c3CO)cn(C)c2=O)cn1	C=CC(O)=Nc1cc(Nc2cc(-c3cccc(NC(=O)c4ccc(N(C)C)cc4)c3C)cn(C)c2=O)ccc1C(=O)N(CCOCC)CCOCC	O=C(Nc1cccc(-c2c[nH]c(=O)c(Nc3ccccc3)c2)c1)c1ccccc1||O=C1c2ccc(C3CC3)cc2CCN1c1cccc(-c2c[nH]c(=O)c(Nc3cn[nH]c3)n2)c1
Cn1cc(-c2cccc(N3CCc4c(sc5c4CCCC5)C3=O)c2CO)nc(Nc2cnn(CCO)c2)c1=O	CC(C)(C)c1ccc(C(=O)Nc2cccc(-c3cn4ccnc4c(Nc4ccccc4)n3)c2)cc1	O=C(Nc1cccc(-c2cn3ccnc3c(Nc3ccccc3)n2)c1)c1ccccc1||O=C1c2sc3c(c2CCN1c1cccc(-c2c[nH]c(=O)c(Nc4cn[nH]c4)n2)c1)CCCC3
Cn1cc(-c2cccc(N3CCc4c(sc5c4CCCC5)C3=O)c2CO)nc(Nc2cnn(CCO)c2)c1=O	Cn1cc(-c2cccc(N3CCc4c(sc5c4CC(C)(C)C5)C3=O)c2CO)cc(Nc2ccncn2)c1=O	O=C1c2sc3c(c2CCN1c1cccc(-c2c[nH]c(=O)c(Nc4ccncn4)c2)c1)CCC3||O=C1c2sc3c(c2CCN1c1cccc(-c2c[nH]c(=O)c(Nc4cn[nH]c4)n2)c1)CCCC3
Cn1cc(-c2cccc(N3CCc4c(sc5c4CCCC5)C3=O)c2CO)nc(Nc2cnn(CCO)c2)c1=O	Cc1ccc(C(=O)Nc2cccc(-c3cn(C)c(=O)c(=Nc4ccc(C(=O)N5CCOCC5)cc4)[nH]3)c2C)cc1	O=C(Nc1cccc(-c2c[nH]c(=O)c(=Nc3ccc(C(=O)N4CCOCC4)cc3)[nH]2)c1)c1ccccc1||O=C1c2sc3c(c2CCN1c1cccc(-c2c[nH]c(=O)c(Nc4cn[nH]c4)n2)c1)CCCC3
Cn1cc(-c2cccc(N3CCc4c(sc5c4CCCC5)C3=O)c2CO)nc(Nc2cnn(CCO)c2)c1=O	Cc1c(NC(=O)c2cc3c(s2)CCOC3)cccc1-c1cn(C)c(=O)c(=Nc2ccc(C(=O)N3CCOCC3)cc2)[nH]1	O=C(Nc1cccc(-c2c[nH]c(=O)c(=Nc3ccc(C(=O)N4CCOCC4)cc3)[nH]2)c1)c1cc2c(s1)CCOC2||O=C1c2sc3c(c2CCN1c1cccc(-c2c[nH]c(=O)c(Nc4cn[nH]c4)n2)c1)CCCC3
Cn1cc(-c2cccc(N3CCc4c(sc5c4CCCC5)C3=O)c2CO)nc(Nc2cnn(CCO)c2)c1=O	Cc1c(NC(=O)c2nc3c(s2)CCCC3)cccc1-c1cn(C)c(=O)c(=Nc2ccc(C(=O)N3CCOCC3)cc2)[nH]1	O=C(Nc1cccc(-c2c[nH]c(=O)c(=Nc3ccc(C(=O)N4CCOCC4)cc3)[nH]2)c1)c1nc2c(s1)CCCC2||O=C1c2sc3c(c2CCN1c1cccc(-c2c[nH]c(=O)c(Nc4cn[nH]c4)n2)c1)CCCC3
Cn1cc(-c2cccc(N3CCc4c(sc5c4CCCC5)C3=O)c2CO)nc(Nc2cnn(CCO)c2)c1=O	Cc1c(NC(=O)c2ccc(N(C)C)cc2)cccc1-c1nc(=Nc2ccc(C(=O)N3CCOCC3)cc2)c2nccn2[nH]1	O=C(Nc1cccc(-c2nc(=Nc3ccc(C(=O)N4CCOCC4)cc3)c3nccn3[nH]2)c1)c1ccccc1||O=C1c2sc3c(c2CCN1c1cccc(-c2c[nH]c(=O)c(Nc4cn[nH]c4)n2)c1)CCCC3
Cn1cc(-c2cccc(N3CCc4c(sc5c4CCCC5)C3=O)c2CO)nc(Nc2cnn(CCO)c2)c1=O	CN1CCN(C)C(c2ccc(N=c3[nH]c(-c4ccc(Cl)c(NC(=O)c5cc6c(s5)CCCC6)c4)cn(C)c3=O)cc2)C1=O	O=C(Nc1cccc(-c2c[nH]c(=O)c(=Nc3ccc(C4NCCNC4=O)cc3)[nH]2)c1)c1cc2c(s1)CCCC2||O=C1c2sc3c(c2CCN1c1cccc(-c2c[nH]c(=O)c(Nc4cn[nH]c4)n2)c1)CCCC3
Cn1cc(-c2cccc(N3CCc4c(sc5c4CCCC5)C3=O)c2CO)nc(Nc2cnn(CCO)c2)c1=O	CCc1ccc(C(=O)Nc2cccc(-c3cn(C)c(=O)c(=Nc4ccc(C(=O)N5CCOCC5)cc4)[nH]3)c2C)cc1	O=C(Nc1cccc(-c2c[nH]c(=O)c(=Nc3ccc(C(=O)N4CCOCC4)cc3)[nH]2)c1)c1ccccc1||O=C1c2sc3c(c2CCN1c1cccc(-c2c[nH]c(=O)c(Nc4cn[nH]c4)n2)c1)CCCC3
Cn1cc(-c2cccc(N3CCc4c(sc5c4CCCC5)C3=O)c2CO)nc(Nc2cnn(CCO)c2)c1=O	Cc1c(NC(=O)c2ccc(N(C)C)cc2)cccc1-c1cn(C)c(=O)c(=Nc2ccc(C(=O)N3CCOCC3)cc2)[nH]1	O=C(Nc1cccc(-c2c[nH]c(=O)c(=Nc3ccc(C(=O)N4CCOCC4)cc3)[nH]2)c1)c1ccccc1||O=C1c2sc3c(c2CCN1c1cccc(-c2c[nH]c(=O)c(Nc4cn[nH]c4)n2)c1)CCCC3
Cn1cc(-c2cccc(N3CCc4c(sc5c4CCCC5)C3=O)c2CO)nc(Nc2cnn(CCO)c2)c1=O	Cc1c(NC(=O)c2ccc(C3CC3)cc2)cccc1-c1cn(C)c(=O)c(=Nc2ccc(C(=O)N3CCOCC3)cc2)[nH]1	O=C(Nc1cccc(-c2c[nH]c(=O)c(=Nc3ccc(C(=O)N4CCOCC4)cc3)[nH]2)c1)c1ccc(C2CC2)cc1||O=C1c2sc3c(c2CCN1c1cccc(-c2c[nH]c(=O)c(Nc4cn[nH]c4)n2)c1)CCCC3
Cn1cc(-c2cccc(N3CCc4c(sc5c4CCCC5)C3=O)c2CO)nc(Nc2cnn(CCO)c2)c1=O	Cc1c(-c2cn(C)c(=O)c(=Nc3ccc(C4C(=O)N(C)CCN4C)cc3)[nH]2)ccc(Cl)c1NC(=O)c1cc2c(s1)CCCC2	O=C(Nc1cccc(-c2c[nH]c(=O)c(=Nc3ccc(C4NCCNC4=O)cc3)[nH]2)c1)c1cc2c(s1)CCCC2||O=C1c2sc3c(c2CCN1c1cccc(-c2c[nH]c(=O)c(Nc4cn[nH]c4)n2)c1)CCCC3
Cn1cc(-c2cccc(N3CCc4c(sc5c4CCCC5)C3=O)c2CO)nc(Nc2cnn(CCO)c2)c1=O	Cc1c(NC(=O)c2ccc(C(C)(C)O)cc2)cccc1-c1cn(C)c(=O)c(=Nc2ccc(C(=O)N3CCOCC3)cc2)[nH]1	O=C(Nc1cccc(-c2c[nH]c(=O)c(=Nc3ccc(C(=O)N4CCOCC4)cc3)[nH]2)c1)c1ccccc1||O=C1c2sc3c(c2CCN1c1cccc(-c2c[nH]c(=O)c(Nc4cn[nH]c4)n2)c1)CCCC3
Cn1cc(-c2cccc(N3CCc4c(sc5c4CCCC5)C3=O)c2CO)nc(Nc2cnn(CCO)c2)c1=O	Cc1c(-c2cn(C)c(=O)c(=Nc3ccc(C4C(O)=NCCN4C)cc3)[nH]2)cccc1N1Cc2cc(C(C)(C)C)sc2C1=O	O=C1c2sc3c(c2CCN1c1cccc(-c2c[nH]c(=O)c(Nc4cn[nH]c4)n2)c1)CCCC3||O=C1c2sccc2CN1c1cccc(-c2c[nH]c(=O)c(=Nc3ccc(C4C=NCCN4)cc3)[nH]2)c1
Cn1cc(-c2cccc(N3CCc4c(sc5c4CCCC5)C3=O)c2CO)nc(Nc2cnn(CCO)c2)c1=O	Cc1c(NC(=O)c2ccc([Si](C)(C)C)cc2)cccc1-c1cn(C)c(=O)c(=Nc2ccc(C(=O)N3CCOCC3)cc2)[nH]1	O=C(Nc1cccc(-c2c[nH]c(=O)c(=Nc3ccc(C(=O)N4CCOCC4)cc3)[nH]2)c1)c1ccccc1||O=C1c2sc3c(c2CCN1c1cccc(-c2c[nH]c(=O)c(Nc4cn[nH]c4)n2)c1)CCCC3
Cn1cc(-c2cccc(N3CCc4c(sc5c4CCCC5)C3=O)c2CO)nc(Nc2cnn(CCO)c2)c1=O	Cc1c(NC(=O)c2ccc(C(C)(C)C)cc2)cccc1-c1nc(Nc2ccc(C(=O)N3CCOCC3)cc2)c2nc[nH]c2n1	O=C(Nc1cccc(-c2nc(Nc3ccc(C(=O)N4CCOCC4)cc3)c3nc[nH]c3n2)c1)c1ccccc1||O=C1c2sc3c(c2CCN1c1cccc(-c2c[nH]c(=O)c(Nc4cn[nH]c4)n2)c1)CCCC3
Cn1cc(-c2cccc(N3CCc4c(sc5c4CCCC5)C3=O)c2CO)nc(Nc2cnn(CCO)c2)c1=O	Cc1ccc(NC(=O)c2ccc(C(C)(C)C)cc2)cc1-c1nc(Nc2ccc(C(=O)N3CCOCC3)cc2)c2nc[nH]c2n1	O=C(Nc1cccc(-c2nc(Nc3ccc(C(=O)N4CCOCC4)cc3)c3nc[nH]c3n2)c1)c1ccccc1||O=C1c2sc3c(c2CCN1c1cccc(-c2c[nH]c(=O)c(Nc4cn[nH]c4)n2)c1)CCCC3
Cn1cc(-c2cccc(N3CCc4c(sc5c4CCCC5)C3=O)c2CO)nc(Nc2cnn(CCO)c2)c1=O	Cn1cnc2c(Nc3ccc(C(=O)N4CCOCC4)cc3)nc(-c3cccc(NC(=O)c4ccc(C(C)(C)C)cc4)c3)nc21	O=C(Nc1cccc(-c2nc(Nc3ccc(C(=O)N4CCOCC4)cc3)c3nc[nH]c3n2)c1)c1ccccc1||O=C1c2sc3c(c2CCN1c1cccc(-c2c[nH]c(=O)c(Nc4cn[nH]c4)n2)c1)CCCC3
Cn1cc(-c2cccc(N3CCc4c(sc5c4CCCC5)C3=O)c2CO)nc(Nc2cnn(CCO)c2)c1=O	Cc1c(NCc2ccc(C(C)(C)C)cc2)cccc1-c1cn(C)c(=O)c(=Nc2ccc(C(=O)N3CCOCC3)cc2)[nH]1	O=C(c1ccc(N=c2[nH]c(-c3cccc(NCc4ccccc4)c3)c[nH]c2=O)cc1)N1CCOCC1||O=C1c2sc3c(c2CCN1c1cccc(-c2c[nH]c(=O)c(Nc4cn[nH]c4)n2)c1)CCCC3
Cn1cc(-c2cccc(N3CCc4c(sc5c4CCCC5)C3=O)c2CO)nc(Nc2cnn(CCO)c2)c1=O	C=CC(O)=Nc1cc(Nc2cc(-c3cccc(NC(=O)c4ccc(C(F)(F)F)cc4)c3C)cn(C)c2=O)ccc1C(=O)N1CCOCC1	O=C(Nc1cccc(-c2c[nH]c(=O)c(Nc3ccc(C(=O)N4CCOCC4)cc3)c2)c1)c1ccccc1||O=C1c2sc3c(c2CCN1c1cccc(-c2c[nH]c(=O)c(Nc4cn[nH]c4)n2)c1)CCCC3
Cn1cc(-c2cccc(N3CCc4c(sc5c4CCCC5)C3=O)c2CO)nc(Nc2cnn(CCO)c2)c1=O	C=CC(O)=Nc1cc(Nc2cc(-c3cccc(NC(=O)c4ccc(C)cc4)c3C)cn(C)c2=O)ccc1C(=O)N1CCOCC1	O=C(Nc1cccc(-c2c[nH]c(=O)c(Nc3ccc(C(=O)N4CCOCC4)cc3)c2)c1)c1ccccc1||O=C1c2sc3c(c2CCN1c1cccc(-c2c[nH]c(=O)c(Nc4cn[nH]c4)n2)c1)CCCC3
Cn1cc(-c2cccc(N3CCc4c(sc5c4CCCC5)C3=O)c2CO)nc(Nc2cnn(CCO)c2)c1=O	C=CC(O)=Nc1cc(Nc2cc(-c3cccc(NC(=O)c4ccc(OC)cc4)c3C)cn(C)c2=O)ccc1C(=O)N1CCOCC1	O=C(Nc1cccc(-c2c[nH]c(=O)c(Nc3ccc(C(=O)N4CCOCC4)cc3)c2)c1)c1ccccc1||O=C1c2sc3c(c2CCN1c1cccc(-c2c[nH]c(=O)c(Nc4cn[nH]c4)n2)c1)CCCC3
Cn1cc(-c2cccc(N3CCc4c(sc5c4CCCC5)C3=O)c2CO)nc(Nc2cnn(CCO)c2)c1=O	Cn1cnc2c(Nc3ccc(C(=O)N4CCOCC4)cc3)nc(-c3cccc(NC(=O)c4ccc(C(C)(C)C)cc4)c3)cc21	O=C(Nc1cccc(-c2cc3[nH]cnc3c(Nc3ccc(C(=O)N4CCOCC4)cc3)n2)c1)c1ccccc1||O=C1c2sc3c(c2CCN1c1cccc(-c2c[nH]c(=O)c(Nc4cn[nH]c4)n2)c1)CCCC3
Cn1cc(-c2cccc(N3CCc4c(sc5c4CCCC5)C3=O)c2CO)nc(Nc2cnn(CCO)c2)c1=O	C=CC(O)=Nc1cc(Nc2cc(-c3cccc(NC(=O)c4ccc(N(C)C)cc4)c3C)cn(C)c2=O)ccc1C(O)=NCCOC	O=C(Nc1cccc(-c2c[nH]c(=O)c(Nc3ccccc3)c2)c1)c1ccccc1||O=C1c2sc3c(c2CCN1c1cccc(-c2c[nH]c(=O)c(Nc4cn[nH]c4)n2)c1)CCCC3
Cn1cc(-c2cccc(N3CCc4c(sc5c4CCCC5)C3=O)c2CO)nc(Nc2cnn(CCO)c2)c1=O	C=CC(O)=Nc1cc(Nc2cc(-c3cccc(NC(=O)c4ccc(CC)cc4)c3C)cn(C)c2=O)ccc1C(=O)N1CCOCC1	O=C(Nc1cccc(-c2c[nH]c(=O)c(Nc3ccc(C(=O)N4CCOCC4)cc3)c2)c1)c1ccccc1||O=C1c2sc3c(c2CCN1c1cccc(-c2c[nH]c(=O)c(Nc4cn[nH]c4)n2)c1)CCCC3
Cn1cc(-c2cccc(N3CCc4c(sc5c4CCCC5)C3=O)c2CO)nc(Nc2cnn(CCO)c2)c1=O	Cc1c(NC(=O)c2ccc(C(C)(C)C)cc2)cccc1-c1nc(Nc2ccc(C(=O)N3CCOCC3)cc2)c2ncn(CC(=O)O)c2n1	O=C(Nc1cccc(-c2nc(Nc3ccc(C(=O)N4CCOCC4)cc3)c3nc[nH]c3n2)c1)c1ccccc1||O=C1c2sc3c(c2CCN1c1cccc(-c2c[nH]c(=O)c(Nc4cn[nH]c4)n2)c1)CCCC3
Cn1cc(-c2cccc(N3CCc4c(sc5c4CCCC5)C3=O)c2CO)nc(Nc2cnn(CCO)c2)c1=O	Cc1c(NC(=O)c2ccc(C(C)(C)C)cc2)cccc1-c1cc(Nc2ccc(C(=O)N3CCOCC3)c(N=C(O)CCl)c2)c(=O)n(C)c1	O=C(Nc1cccc(-c2c[nH]c(=O)c(Nc3ccc(C(=O)N4CCOCC4)cc3)c2)c1)c1ccccc1||O=C1c2sc3c(c2CCN1c1cccc(-c2c[nH]c(=O)c(Nc4cn[nH]c4)n2)c1)CCCC3
Cn1cc(-c2cccc(N3CCc4c(sc5c4CCCC5)C3=O)c2CO)nc(Nc2cnn(CCO)c2)c1=O	Cc1c(-c2cn(C)c(=O)c(=Nc3ccc(C4C(=O)N(C)CCN4C)cc3)[nH]2)cccc1N1Cc2cc(N3CCCCC3)ccc2C1=O	O=C1NCCNC1c1ccc(N=c2[nH]c(-c3cccc(N4Cc5cc(N6CCCCC6)ccc5C4=O)c3)c[nH]c2=O)cc1||O=C1c2sc3c(c2CCN1c1cccc(-c2c[nH]c(=O)c(Nc4cn[nH]c4)n2)c1)CCCC3
Cn1cc(-c2cccc(N3CCc4c(sc5c4CCCC5)C3=O)c2CO)nc(Nc2cnn(CCO)c2)c1=O	CCCn1cnc2c(Nc3ccc(C(=O)N4CCOCC4)cc3)nc(-c3cccc(NC(=O)c4ccc(C(C)(C)C)cc4)c3C)nc21	O=C(Nc1cccc(-c2nc(Nc3ccc(C(=O)N4CCOCC4)cc3)c3nc[nH]c3n2)c1)c1ccccc1||O=C1c2sc3c(c2CCN1c1cccc(-c2c[nH]c(=O)c(Nc4cn[nH]c4)n2)c1)CCCC3
Cn1cc(-c2cccc(N3CCc4c(sc5c4CCCC5)C3=O)c2CO)nc(Nc2cnn(CCO)c2)c1=O	Cn1cc(-c2cccc(N3CCc4c(sc5c4CC(C)(C)C5)C3=O)c2CO)cc(Nc2ccc(N3CCN(C4COC4)CC3)cn2)c1=O	O=C1c2sc3c(c2CCN1c1cccc(-c2c[nH]c(=O)c(Nc4ccc(N5CCN(C6COC6)CC5)cn4)c2)c1)CCC3||O=C1c2sc3c(c2CCN1c1cccc(-c2c[nH]c(=O)c(Nc4cn[nH]c4)n2)c1)CCCC3
Cn1cc(-c2cccc(N3CCc4c(sc5c4CCCC5)C3=O)c2CO)nc(Nc2cnn(CCO)c2)c1=O	C=CC(O)=Nc1cc(Nc2cc(-c3cccc(NC(=O)c4ccc(N5CCCC5)cc4)c3C)cn(C)c2=O)ccc1C(=O)N1CCOCC1	O=C(Nc1cccc(-c2c[nH]c(=O)c(Nc3ccc(C(=O)N4CCOCC4)cc3)c2)c1)c1ccc(N2CCCC2)cc1||O=C1c2sc3c(c2CCN1c1cccc(-c2c[nH]c(=O)c(Nc4cn[nH]c4)n2)c1)CCCC3
Cn1cc(-c2cccc(N3CCc4c(sc5c4CCCC5)C3=O)c2CO)nc(Nc2cnn(CCO)c2)c1=O	C=CC(O)=Nc1cc(Nc2cc(-c3cccc(NC(=O)c4ccc(N5CCOCC5)cc4)c3C)cn(C)c2=O)ccc1C(=O)N1CCOCC1	O=C(Nc1cccc(-c2c[nH]c(=O)c(Nc3ccc(C(=O)N4CCOCC4)cc3)c2)c1)c1ccc(N2CCOCC2)cc1||O=C1c2sc3c(c2CCN1c1cccc(-c2c[nH]c(=O)c(Nc4cn[nH]c4)n2)c1)CCCC3
Cn1cc(-c2cccc(N3CCc4c(sc5c4CCCC5)C3=O)c2CO)nc(Nc2cnn(CCO)c2)c1=O	C=CC(O)=Nc1ccc(NC(=O)c2ccc(C(C)(C)C)cc2)c(C)c1-c1cc(Nc2ccc(C(=O)N3CCOCC3)cc2)c(=O)n(C)c1	O=C(Nc1cccc(-c2c[nH]c(=O)c(Nc3ccc(C(=O)N4CCOCC4)cc3)c2)c1)c1ccccc1||O=C1c2sc3c(c2CCN1c1cccc(-c2c[nH]c(=O)c(Nc4cn[nH]c4)n2)c1)CCCC3
Cn1cc(-c2cccc(N3CCc4c(sc5c4CCCC5)C3=O)c2CO)nc(Nc2cnn(CCO)c2)c1=O	C=CC(O)=Nc1cc(C(=O)N2CCOCC2)ccc1Nc1cc(-c2cccc(NC(=O)c3ccc(C(C)(C)C)cc3)c2C)cn(C)c1=O	O=C(Nc1cccc(-c2c[nH]c(=O)c(Nc3ccc(C(=O)N4CCOCC4)cc3)c2)c1)c1ccccc1||O=C1c2sc3c(c2CCN1c1cccc(-c2c[nH]c(=O)c(Nc4cn[nH]c4)n2)c1)CCCC3
Cn1cc(-c2cccc(N3CCc4c(sc5c4CCCC5)C3=O)c2CO)nc(Nc2cnn(CCO)c2)c1=O	CCC(O)=Nc1cc(Nc2cc(-c3cccc(NC(=O)c4ccc(C(C)(C)C)cc4)c3C)cn(C)c2=O)ccc1C(=O)N1CCOCC1	O=C(Nc1cccc(-c2c[nH]c(=O)c(Nc3ccc(C(=O)N4CCOCC4)cc3)c2)c1)c1ccccc1||O=C1c2sc3c(c2CCN1c1cccc(-c2c[nH]c(=O)c(Nc4cn[nH]c4)n2)c1)CCCC3
Cn1cc(-c2cccc(N3CCc4c(sc5c4CCCC5)C3=O)c2CO)nc(Nc2cnn(CCO)c2)c1=O	C=CC(O)=Nc1cc(Nc2cc(-c3cccc(NC(=O)c4ccc(C(C)(C)C)cc4)c3C)cn(C)c2=O)ccc1C(=O)N1CCN(C)CC1	O=C(Nc1cccc(-c2c[nH]c(=O)c(Nc3ccc(C(=O)N4CCNCC4)cc3)c2)c1)c1ccccc1||O=C1c2sc3c(c2CCN1c1cccc(-c2c[nH]c(=O)c(Nc4cn[nH]c4)n2)c1)CCCC3
Cn1cc(-c2cccc(N3CCc4c(sc5c4CCCC5)C3=O)c2CO)nc(Nc2cnn(CCO)c2)c1=O	C=CC(O)=Nc1cc(Nc2cc(-c3cccc(NC(=O)c4ccc(N(C)C)cc4)c3C)cn(C)c2=O)ccc1C(=O)N(CCOCC)CCOCC	O=C(Nc1cccc(-c2c[nH]c(=O)c(Nc3ccccc3)c2)c1)c1ccccc1||O=C1c2sc3c(c2CCN1c1cccc(-c2c[nH]c(=O)c(Nc4cn[nH]c4)n2)c1)CCCC3
CC(C)(C)c1ccc(C(=O)Nc2cccc(-c3cn4ccnc4c(Nc4ccccc4)n3)c2)cc1	CCn1cc(Nc2nc(-c3cccc(N4CCc5c(sc6c5CC(C)(C)C6)C4=O)c3CO)cn(C)c2=O)cn1	O=C(Nc1cccc(-c2cn3ccnc3c(Nc3ccccc3)n2)c1)c1ccccc1||O=C1c2sc3c(c2CCN1c1cccc(-c2c[nH]c(=O)c(Nc4cn[nH]c4)n2)c1)CCC3
CC(C)(C)c1ccc(C(=O)Nc2cccc(-c3cn4ccnc4c(Nc4ccccc4)n3)c2)cc1	Cn1cc(-c2cccc(N3CCc4c(sc5c4CCCC5)C3=O)c2CO)cc(N=c2cc(C3CC3)[nH][nH]2)c1=O	O=C(Nc1cccc(-c2cn3ccnc3c(Nc3ccccc3)n2)c1)c1ccccc1||O=C1c2sc3c(c2CCN1c1cccc(-c2c[nH]c(=O)c(N=c4cc(C5CC5)[nH][nH]4)c2)c1)CCCC3
CC(C)(C)c1ccc(C(=O)Nc2cccc(-c3cn4ccnc4c(Nc4ccccc4)n3)c2)cc1	CN1CCN(C)C(c2ccc(N=c3[nH]c(-c4cccc(NC(=O)c5cc6c(s5)CCCC6)c4Cl)cn(C)c3=O)cc2)C1=O	O=C(Nc1cccc(-c2c[nH]c(=O)c(=Nc3ccc(C4NCCNC4=O)cc3)[nH]2)c1)c1cc2c(s1)CCCC2||O=C(Nc1cccc(-c2cn3ccnc3c(Nc3ccccc3)n2)c1)c1ccccc1
CC(C)(C)c1ccc(C(=O)Nc2cccc(-c3cn4ccnc4c(Nc4ccccc4)n3)c2)cc1	CN1CCN(C)C(c2ccc(N=c3[nH]c(-c4ccc(F)c(NC(=O)c5cc6c(s5)CCCC6)c4)cn(C)c3=O)cc2)C1=O	O=C(Nc1cccc(-c2c[nH]c(=O)c(=Nc3ccc(C4NCCNC4=O)cc3)[nH]2)c1)c1cc2c(s1)CCCC2||O=C(Nc1cccc(-c2cn3ccnc3c(Nc3ccccc3)n2)c1)c1ccccc1
CC(C)(C)c1ccc(C(=O)Nc2cccc(-c3cn4ccnc4c(Nc4ccccc4)n3)c2)cc1	CN1CCN(C)C(c2ccc(N=c3[nH]c(-c4cccc(NC(=O)c5cc6c(s5)CCCC6)c4F)cn(C)c3=O)cc2)C1=O	O=C(Nc1cccc(-c2c[nH]c(=O)c(=Nc3ccc(C4NCCNC4=O)cc3)[nH]2)c1)c1cc2c(s1)CCCC2||O=C(Nc1cccc(-c2cn3ccnc3c(Nc3ccccc3)n2)c1)c1ccccc1
CC(C)(C)c1ccc(C(=O)Nc2cccc(-c3cn4ccnc4c(Nc4ccccc4)n3)c2)cc1	Cc1c(NC(=O)c2cc3c(s2)CCCC3)cccc1-c1cn(C)c(=O)c(=Nc2ccc(C(=O)N3CCOCC3)cc2)[nH]1	O=C(Nc1cccc(-c2c[nH]c(=O)c(=Nc3ccc(C(=O)N4CCOCC4)cc3)[nH]2)c1)c1cc2c(s1)CCCC2||O=C(Nc1cccc(-c2cn3ccnc3c(Nc3ccccc3)n2)c1)c1ccccc1
CC(C)(C)c1ccc(C(=O)Nc2cccc(-c3cn4ccnc4c(Nc4ccccc4)n3)c2)cc1	CN1CCN(C)C(c2ccc(N=c3[nH]c(-c4cccc(NC(=O)c5cc6c(s5)CCCC6)c4)cn(C)c3=O)cc2)C1=O	O=C(Nc1cccc(-c2c[nH]c(=O)c(=Nc3ccc(C4NCCNC4=O)cc3)[nH]2)c1)c1cc2c(s1)CCCC2||O=C(Nc1cccc(-c2cn3ccnc3c(Nc3ccccc3)n2)c1)c1ccccc1
CC(C)(C)c1ccc(C(=O)Nc2cccc(-c3cn4ccnc4c(Nc4ccccc4)n3)c2)cc1	CN1CCn2[nH]c(=Nc3cc(-c4cc(F)cc(N5CCc6c(sc7c6CC(C)(C)C7)C5=O)c4CO)cn(C)c3=O)cc2C1	O=C(Nc1cccc(-c2cn3ccnc3c(Nc3ccccc3)n2)c1)c1ccccc1||O=C1c2sc3c(c2CCN1c1cccc(-c2c[nH]c(=O)c(N=c4cc5n([nH]4)CCNC5)c2)c1)CCC3
CC(C)(C)c1ccc(C(=O)Nc2cccc(-c3cn4ccnc4c(Nc4ccccc4)n3)c2)cc1	CN(C)C(=O)c1ccc(N=c2[nH]c(-c3cccc(N4CCc5cc(C6CC6)ccc5C4=O)c3CO)cn(C)c2=O)cc1	O=C(Nc1cccc(-c2cn3ccnc3c(Nc3ccccc3)n2)c1)c1ccccc1||O=C1c2ccc(C3CC3)cc2CCN1c1cccc(-c2c[nH]c(=O)c(=Nc3ccccc3)[nH]2)c1
CC(C)(C)c1ccc(C(=O)Nc2cccc(-c3cn4ccnc4c(Nc4ccccc4)n3)c2)cc1	CN1CCN(C)[C@@H](c2ccc(N=c3[nH]c(-c4ccc(F)c(N5Cc6cc(C(C)(C)C)sc6C5=O)c4F)cn(C)c3=O)cc2)C1=O	O=C(Nc1cccc(-c2cn3ccnc3c(Nc3ccccc3)n2)c1)c1ccccc1||O=C1NCCNC1c1ccc(N=c2[nH]c(-c3cccc(N4Cc5ccsc5C4=O)c3)c[nH]c2=O)cc1
CC(C)(C)c1ccc(C(=O)Nc2cccc(-c3cn4ccnc4c(Nc4ccccc4)n3)c2)cc1	Cn1cc(-c2cc(F)cc(N3CCc4c(sc5c4CCCC5)C3=O)c2CO)cc(Nc2ccc(N3CCOCC3)cn2)c1=O	O=C(Nc1cccc(-c2cn3ccnc3c(Nc3ccccc3)n2)c1)c1ccccc1||O=C1c2sc3c(c2CCN1c1cccc(-c2c[nH]c(=O)c(Nc4ccc(N5CCOCC5)cn4)c2)c1)CCCC3
CC(C)(C)c1ccc(C(=O)Nc2cccc(-c3cn4ccnc4c(Nc4ccccc4)n3)c2)cc1	CN1CCc2cc(N=c3[nH]c(-c4cc(F)cc(N5CCn6c(cc7c6CCCC7)C5=O)c4CO)cn(C)c3=O)ccc2C1	O=C(Nc1cccc(-c2cn3ccnc3c(Nc3ccccc3)n2)c1)c1ccccc1||O=C1c2cc3c(n2CCN1c1cccc(-c2c[nH]c(=O)c(=Nc4ccc5c(c4)CCNC5)[nH]2)c1)CCCC3
CC(C)(C)c1ccc(C(=O)Nc2cccc(-c3cn4ccnc4c(Nc4ccccc4)n3)c2)cc1	Cc1c(-c2cc(Nc3ccc(C(=O)N4CCOCC4)cn3)c(=O)n(C)c2)cccc1N1CNc2cc(N(C)C)ccc2C1=O	O=C(Nc1cccc(-c2cn3ccnc3c(Nc3ccccc3)n2)c1)c1ccccc1||O=C(c1ccc(Nc2cc(-c3cccc(N4CNc5ccccc5C4=O)c3)c[nH]c2=O)nc1)N1CCOCC1
CC(C)(C)c1ccc(C(=O)Nc2cccc(-c3cn4ccnc4c(Nc4ccccc4)n3)c2)cc1	CN(C)CCOc1ccc(Nc2cc(-c3cc(F)cc(N4CCc5c(sc6c5CCCC6)C4=O)c3CO)cn(C)c2=O)nc1	O=C(Nc1cccc(-c2cn3ccnc3c(Nc3ccccc3)n2)c1)c1ccccc1||O=C1c2sc3c(c2CCN1c1cccc(-c2c[nH]c(=O)c(Nc4ccccn4)c2)c1)CCCC3
CC(C)(C)c1ccc(C(=O)Nc2cccc(-c3cn4ccnc4c(Nc4ccccc4)n3)c2)cc1	Cc1c(-c2cn(C)c(=O)c(=Nc3ccc(C4NCCN(C)C4=O)cc3)[nH]2)cccc1N1Cc2cc(C(C)(C)C)sc2C1=O	O=C(Nc1cccc(-c2cn3ccnc3c(Nc3ccccc3)n2)c1)c1ccccc1||O=C1NCCNC1c1ccc(N=c2[nH]c(-c3cccc(N4Cc5ccsc5C4=O)c3)c[nH]c2=O)cc1
CC(C)(C)c1ccc(C(=O)Nc2cccc(-c3cn4ccnc4c(Nc4ccccc4)n3)c2)cc1	Cc1c(NC(=O)c2cc3c(s2)CCCC3)cccc1-c1cn(C)c(=O)c(=Nc2ccc([C@H]3C(=O)N(C)CCN3C)cc2)[nH]1	O=C(Nc1cccc(-c2c[nH]c(=O)c(=Nc3ccc(C4NCCNC4=O)cc3)[nH]2)c1)c1cc2c(s1)CCCC2||O=C(Nc1cccc(-c2cn3ccnc3c(Nc3ccccc3)n2)c1)c1ccccc1
CC(C)(C)c1ccc(C(=O)Nc2cccc(-c3cn4ccnc4c(Nc4ccccc4)n3)c2)cc1	Cc1c(NC(=O)c2cc3c(s2)CCCC3)cccc1-c1cn(C)c(=O)c(=Nc2ccc(C3CCN(C)CC3)cc2)[nH]1	O=C(Nc1cccc(-c2c[nH]c(=O)c(=Nc3ccc(C4CCNCC4)cc3)[nH]2)c1)c1cc2c(s1)CCCC2||O=C(Nc1cccc(-c2cn3ccnc3c(Nc3ccccc3)n2)c1)c1ccccc1
CC(C)(C)c1ccc(C(=O)Nc2cccc(-c3cn4ccnc4c(Nc4ccccc4)n3)c2)cc1	Cc1c(NC(=O)c2ccc(C3(C)CC3)cc2)cccc1-c1cn(C)c(=O)c(=Nc2ccc(C(=O)N3CCOCC3)cc2)[nH]1	O=C(Nc1cccc(-c2c[nH]c(=O)c(=Nc3ccc(C(=O)N4CCOCC4)cc3)[nH]2)c1)c1ccc(C2CC2)cc1||O=C(Nc1cccc(-c2cn3ccnc3c(Nc3ccccc3)n2)c1)c1ccccc1
CC(C)(C)c1ccc(C(=O)Nc2cccc(-c3cn4ccnc4c(Nc4ccccc4)n3)c2)cc1	Cc1ccc(-c2nc(Nc3ccc(C(=O)N4CCOCC4)cc3)c3nc[nH]c3n2)cc1NC(=O)c1ccc(C(C)(C)C)cc1	O=C(Nc1cccc(-c2cn3ccnc3c(Nc3ccccc3)n2)c1)c1ccccc1||O=C(Nc1cccc(-c2nc(Nc3ccc(C(=O)N4CCOCC4)cc3)c3nc[nH]c3n2)c1)c1ccccc1
CC(C)(C)c1ccc(C(=O)Nc2cccc(-c3cn4ccnc4c(Nc4ccccc4)n3)c2)cc1	CN1CC(c2ccc(N=c3[nH]c(-c4cc(F)cc(N5CCc6c(sc7c6CC(C)(C)C7)C5=O)c4CO)cn(C)c3=O)cc2)C1	O=C(Nc1cccc(-c2cn3ccnc3c(Nc3ccccc3)n2)c1)c1ccccc1||O=C1c2sc3c(c2CCN1c1cccc(-c2c[nH]c(=O)c(=Nc4ccc(C5CNC5)cc4)[nH]2)c1)CCC3
CC(C)(C)c1ccc(C(=O)Nc2cccc(-c3cn4ccnc4c(Nc4ccccc4)n3)c2)cc1	CN1CCC(c2ccc(Nc3cc(-c4cc(F)cc(N5CCc6c(sc7c6CCCC7)C5=O)c4CO)cn(C)c3=O)nc2)C1	O=C(Nc1cccc(-c2cn3ccnc3c(Nc3ccccc3)n2)c1)c1ccccc1||O=C1c2sc3c(c2CCN1c1cccc(-c2c[nH]c(=O)c(Nc4ccc(C5CCNC5)cn4)c2)c1)CCCC3
CC(C)(C)c1ccc(C(=O)Nc2cccc(-c3cn4ccnc4c(Nc4ccccc4)n3)c2)cc1	CN1CCCC1c1ccc(Nc2cc(-c3cc(F)cc(N4CCc5c(sc6c5CCCC6)C4=O)c3CO)cn(C)c2=O)nc1	O=C(Nc1cccc(-c2cn3ccnc3c(Nc3ccccc3)n2)c1)c1ccccc1||O=C1c2sc3c(c2CCN1c1cccc(-c2c[nH]c(=O)c(Nc4ccc(C5CCCN5)cn4)c2)c1)CCCC3
CC(C)(C)c1ccc(C(=O)Nc2cccc(-c3cn4ccnc4c(Nc4ccccc4)n3)c2)cc1	Cc1c(-c2cc(Nc3ccc(C(=O)N4CCOCC4)cn3)c(=O)n(C)c2)cccc1N1CNc2cc(C(C)(C)O)ccc2C1=O	O=C(Nc1cccc(-c2cn3ccnc3c(Nc3ccccc3)n2)c1)c1ccccc1||O=C(c1ccc(Nc2cc(-c3cccc(N4CNc5ccccc5C4=O)c3)c[nH]c2=O)nc1)N1CCOCC1
CC(C)(C)c1ccc(C(=O)Nc2cccc(-c3cn4ccnc4c(Nc4ccccc4)n3)c2)cc1	CN1CCN(c2ccc(Nc3cc(-c4cc(F)cc(N5CCc6c(sc7c6CCCC7)C5=O)c4CO)cn(C)c3=O)nc2)CC1	O=C(Nc1cccc(-c2cn3ccnc3c(Nc3ccccc3)n2)c1)c1ccccc1||O=C1c2sc3c(c2CCN1c1cccc(-c2c[nH]c(=O)c(Nc4ccc(N5CCNCC5)cn4)c2)c1)CCCC3
CC(C)(C)c1ccc(C(=O)Nc2cccc(-c3cn4ccnc4c(Nc4ccccc4)n3)c2)cc1	Cc1c(NC(=O)c2ccc(C(C)(C)C)cc2)cccc1-c1cn(C)c(=O)c(=Nc2ccc(C(=O)N3CCOCC3)cc2)[nH]1	O=C(Nc1cccc(-c2c[nH]c(=O)c(=Nc3ccc(C(=O)N4CCOCC4)cc3)[nH]2)c1)c1ccccc1||O=C(Nc1cccc(-c2cn3ccnc3c(Nc3ccccc3)n2)c1)c1ccccc1
CC(C)(C)c1ccc(C(=O)Nc2cccc(-c3cn4ccnc4c(Nc4ccccc4)n3)c2)cc1	CC(C)N(C)Cc1ccc(Nc2cc(-c3cc(F)cc(N4CCc5c(sc6c5CCCC6)C4=O)c3CO)cn(C)c2=O)nc1	O=C(Nc1cccc(-c2cn3ccnc3c(Nc3ccccc3)n2)c1)c1ccccc1||O=C1c2sc3c(c2CCN1c1cccc(-c2c[nH]c(=O)c(Nc4ccccn4)c2)c1)CCCC3
CC(C)(C)c1ccc(C(=O)Nc2cccc(-c3cn4ccnc4c(Nc4ccccc4)n3)c2)cc1	CN(C)CCOc1ccc(Nc2cc(-c3cc(F)cc(N4CCc5c(sc6c5CC(C)(C)C6)C4=O)c3CO)cn(C)c2=O)nc1	O=C(Nc1cccc(-c2cn3ccnc3c(Nc3ccccc3)n2)c1)c1ccccc1||O=C1c2sc3c(c2CCN1c1cccc(-c2c[nH]c(=O)c(Nc4ccccn4)c2)c1)CCC3
CC(C)(C)c1ccc(C(=O)Nc2cccc(-c3cn4ccnc4c(Nc4ccccc4)n3)c2)cc1	CN(C)CCN(C)c1ccc(Nc2cc(-c3cc(F)cc(N4CCc5c(sc6c5CCCC6)C4=O)c3CO)cn(C)c2=O)nc1	O=C(Nc1cccc(-c2cn3ccnc3c(Nc3ccccc3)n2)c1)c1ccccc1||O=C1c2sc3c(c2CCN1c1cccc(-c2c[nH]c(=O)c(Nc4ccccn4)c2)c1)CCCC3
CC(C)(C)c1ccc(C(=O)Nc2cccc(-c3cn4ccnc4c(Nc4ccccc4)n3)c2)cc1	Cc1c(NCc2ccc(C(C)(C)C)cc2)cccc1-c1cn(C)c(=O)c(=Nc2ccc(C(=O)N3CCOCC3)cc2)[nH]1	O=C(Nc1cccc(-c2cn3ccnc3c(Nc3ccccc3)n2)c1)c1ccccc1||O=C(c1ccc(N=c2[nH]c(-c3cccc(NCc4ccccc4)c3)c[nH]c2=O)cc1)N1CCOCC1
CC(C)(C)c1ccc(C(=O)Nc2cccc(-c3cn4ccnc4c(Nc4ccccc4)n3)c2)cc1	Cn1cc(-c2cccc(N3CCc4cc(C5(F)CC5)ccc4C3=O)c2CO)[nH]c(=Nc2ccc(C(=O)N3CCOCC3)cc2)c1=O	O=C(Nc1cccc(-c2cn3ccnc3c(Nc3ccccc3)n2)c1)c1ccccc1||O=C(c1ccc(N=c2[nH]c(-c3cccc(N4CCc5cc(C6CC6)ccc5C4=O)c3)c[nH]c2=O)cc1)N1CCOCC1
CC(C)(C)c1ccc(C(=O)Nc2cccc(-c3cn4ccnc4c(Nc4ccccc4)n3)c2)cc1	Cc1c(-c2cn(C)c(=O)c(=Nc3ccc(C(=O)N4CCOCC4)cc3)[nH]2)cccc1N1Cc2cc(C(C)(C)C)ccc2C1=O	O=C(Nc1cccc(-c2cn3ccnc3c(Nc3ccccc3)n2)c1)c1ccccc1||O=C(c1ccc(N=c2[nH]c(-c3cccc(N4Cc5ccccc5C4=O)c3)c[nH]c2=O)cc1)N1CCOCC1
CC(C)(C)c1ccc(C(=O)Nc2cccc(-c3cn4ccnc4c(Nc4ccccc4)n3)c2)cc1	Cc1c(NC(=O)c2ccc(C(C)(C)C)cc2)cccc1-c1nc(Nc2ccc(C(=O)N3CCOCC3)cc2)c2ncn(C)c2n1	O=C(Nc1cccc(-c2cn3ccnc3c(Nc3ccccc3)n2)c1)c1ccccc1||O=C(Nc1cccc(-c2nc(Nc3ccc(C(=O)N4CCOCC4)cc3)c3nc[nH]c3n2)c1)c1ccccc1
CC(C)(C)c1ccc(C(=O)Nc2cccc(-c3cn4ccnc4c(Nc4ccccc4)n3)c2)cc1	CN1CCCC1c1ccc(Nc2cc(-c3cc(F)cc(N4CCc5c(sc6c5CC(C)(C)C6)C4=O)c3CO)cn(C)c2=O)nc1	O=C(Nc1cccc(-c2cn3ccnc3c(Nc3ccccc3)n2)c1)c1ccccc1||O=C1c2sc3c(c2CCN1c1cccc(-c2c[nH]c(=O)c(Nc4ccc(C5CCCN5)cn4)c2)c1)CCC3
CC(C)(C)c1ccc(C(=O)Nc2cccc(-c3cn4ccnc4c(Nc4ccccc4)n3)c2)cc1	CN1CCC(c2ccc(Nc3cc(-c4cc(F)cc(N5CCc6c(sc7c6CCCC7)C5=O)c4CO)cn(C)c3=O)nc2)CC1	O=C(Nc1cccc(-c2cn3ccnc3c(Nc3ccccc3)n2)c1)c1ccccc1||O=C1c2sc3c(c2CCN1c1cccc(-c2c[nH]c(=O)c(Nc4ccc(C5CCNCC5)cn4)c2)c1)CCCC3
CC(C)(C)c1ccc(C(=O)Nc2cccc(-c3cn4ccnc4c(Nc4ccccc4)n3)c2)cc1	Cc1c(NC(=O)c2ccc(C(C)(C)C)cc2)cccc1-c1cc(Nc2ccc(C(=O)N3CCOCC3)cc2)c(=O)n(C)c1	O=C(Nc1cccc(-c2c[nH]c(=O)c(Nc3ccc(C(=O)N4CCOCC4)cc3)c2)c1)c1ccccc1||O=C(Nc1cccc(-c2cn3ccnc3c(Nc3ccccc3)n2)c1)c1ccccc1
CC(C)(C)c1ccc(C(=O)Nc2cccc(-c3cn4ccnc4c(Nc4ccccc4)n3)c2)cc1	CN1CCC(c2ccc(N=c3[nH]c(-c4cc(F)cc(N5CCn6c(cc7c6CCCC7)C5=O)c4CO)cn(C)c3=O)cc2)CC1	O=C(Nc1cccc(-c2cn3ccnc3c(Nc3ccccc3)n2)c1)c1ccccc1||O=C1c2cc3c(n2CCN1c1cccc(-c2c[nH]c(=O)c(=Nc4ccc(C5CCNCC5)cc4)[nH]2)c1)CCCC3
CC(C)(C)c1ccc(C(=O)Nc2cccc(-c3cn4ccnc4c(Nc4ccccc4)n3)c2)cc1	CCN1CCN(c2ccc(Nc3cc(-c4cc(F)cc(N5CCc6c(sc7c6CCCC7)C5=O)c4CO)cn(C)c3=O)nc2)CC1	O=C(Nc1cccc(-c2cn3ccnc3c(Nc3ccccc3)n2)c1)c1ccccc1||O=C1c2sc3c(c2CCN1c1cccc(-c2c[nH]c(=O)c(Nc4ccc(N5CCNCC5)cn4)c2)c1)CCCC3
CC(C)(C)c1ccc(C(=O)Nc2cccc(-c3cn4ccnc4c(Nc4ccccc4)n3)c2)cc1	CN(C)CCN(C)c1ccc(Nc2cc(-c3cc(F)cc(N4CCc5c(sc6c5CC(C)(C)C6)C4=O)c3CO)cn(C)c2=O)nc1	O=C(Nc1cccc(-c2cn3ccnc3c(Nc3ccccc3)n2)c1)c1ccccc1||O=C1c2sc3c(c2CCN1c1cccc(-c2c[nH]c(=O)c(Nc4ccccn4)c2)c1)CCC3
CC(C)(C)c1ccc(C(=O)Nc2cccc(-c3cn4ccnc4c(Nc4ccccc4)n3)c2)cc1	Cn1cc(-c2cccc(N3CCc4cc(C5CC5)ccc4C3=O)c2CO)[nH]c(=Nc2ccc(C(=O)N3CCC(O)CC3)cc2)c1=O	O=C(Nc1cccc(-c2cn3ccnc3c(Nc3ccccc3)n2)c1)c1ccccc1||O=C(c1ccc(N=c2[nH]c(-c3cccc(N4CCc5cc(C6CC6)ccc5C4=O)c3)c[nH]c2=O)cc1)N1CCCCC1
CC(C)(C)c1ccc(C(=O)Nc2cccc(-c3cn4ccnc4c(Nc4ccccc4)n3)c2)cc1	C=CC(O)=Nc1cc(Nc2cc(-c3cccc(NC(=O)c4cc5c(s4)CCCC5)c3C)cn(C)c2=O)ccc1C(=O)N1CCOCC1	O=C(Nc1cccc(-c2c[nH]c(=O)c(Nc3ccc(C(=O)N4CCOCC4)cc3)c2)c1)c1cc2c(s1)CCCC2||O=C(Nc1cccc(-c2cn3ccnc3c(Nc3ccccc3)n2)c1)c1ccccc1
CC(C)(C)c1ccc(C(=O)Nc2cccc(-c3cn4ccnc4c(Nc4ccccc4)n3)c2)cc1	Cn1cc(-c2cc(F)cc(N3CCc4c(sc5c4CC(C)(C)C5)C3=O)c2CO)cc(Nc2ccc3c(n2)CCN(C2COC2)C3)c1=O	O=C(Nc1cccc(-c2cn3ccnc3c(Nc3ccccc3)n2)c1)c1ccccc1||O=C1c2sc3c(c2CCN1c1cccc(-c2c[nH]c(=O)c(Nc4ccc5c(n4)CCN(C4COC4)C5)c2)c1)CCC3
CC(C)(C)c1ccc(C(=O)Nc2cccc(-c3cn4ccnc4c(Nc4ccccc4)n3)c2)cc1	CN1CCC(c2ccc(Nc3cc(-c4cc(F)cc(N5CCc6c(sc7c6CC(C)(C)C7)C5=O)c4CO)cn(C)c3=O)nc2)CC1	O=C(Nc1cccc(-c2cn3ccnc3c(Nc3ccccc3)n2)c1)c1ccccc1||O=C1c2sc3c(c2CCN1c1cccc(-c2c[nH]c(=O)c(Nc4ccc(C5CCNCC5)cn4)c2)c1)CCC3
CC(C)(C)c1ccc(C(=O)Nc2cccc(-c3cn4ccnc4c(Nc4ccccc4)n3)c2)cc1	CN1CCC(c2ccc(N=c3[nH]c(-c4cc(F)cc(N5CCc6c(sc7c6CC(C)(C)C7)C5=O)c4CO)cn(C)c3=O)cc2)CC1	O=C(Nc1cccc(-c2cn3ccnc3c(Nc3ccccc3)n2)c1)c1ccccc1||O=C1c2sc3c(c2CCN1c1cccc(-c2c[nH]c(=O)c(=Nc4ccc(C5CCNCC5)cc4)[nH]2)c1)CCC3
CC(C)(C)c1ccc(C(=O)Nc2cccc(-c3cn4ccnc4c(Nc4ccccc4)n3)c2)cc1	Cc1c(-c2cn(C)c(=O)c(=Nc3ccc(C4C(=O)N(C)CCN4C)cc3)[nH]2)cccc1N1Cc2cc(C(C)(C)C)ccc2C1=O	O=C(Nc1cccc(-c2cn3ccnc3c(Nc3ccccc3)n2)c1)c1ccccc1||O=C1NCCNC1c1ccc(N=c2[nH]c(-c3cccc(N4Cc5ccccc5C4=O)c3)c[nH]c2=O)cc1
CC(C)(C)c1ccc(C(=O)Nc2cccc(-c3cn4ccnc4c(Nc4ccccc4)n3)c2)cc1	CN1CCC(c2ccc(N=c3[nH]c(-c4cc(F)cc(N5CCn6c(cc7c6CC(C)(C)C7)C5=O)c4CO)cn(C)c3=O)cc2)CC1	O=C(Nc1cccc(-c2cn3ccnc3c(Nc3ccccc3)n2)c1)c1ccccc1||O=C1c2cc3c(n2CCN1c1cccc(-c2c[nH]c(=O)c(=Nc4ccc(C5CCNCC5)cc4)[nH]2)c1)CCC3
CC(C)(C)c1ccc(C(=O)Nc2cccc(-c3cn4ccnc4c(Nc4ccccc4)n3)c2)cc1	CCN1CCN(c2ccc(Nc3cc(-c4cc(F)cc(N5CCc6c(sc7c6CC(C)(C)C7)C5=O)c4CO)cn(C)c3=O)nc2)CC1	O=C(Nc1cccc(-c2cn3ccnc3c(Nc3ccccc3)n2)c1)c1ccccc1||O=C1c2sc3c(c2CCN1c1cccc(-c2c[nH]c(=O)c(Nc4ccc(N5CCNCC5)cn4)c2)c1)CCC3
CC(C)(C)c1ccc(C(=O)Nc2cccc(-c3cn4ccnc4c(Nc4ccccc4)n3)c2)cc1	C=CC(O)=Nc1cc(Nc2cc(-c3cccc(NC(=O)c4ccc(C(C)C)cc4)c3C)cn(C)c2=O)ccc1C(=O)N1CCOCC1	O=C(Nc1cccc(-c2c[nH]c(=O)c(Nc3ccc(C(=O)N4CCOCC4)cc3)c2)c1)c1ccccc1||O=C(Nc1cccc(-c2cn3ccnc3c(Nc3ccccc3)n2)c1)c1ccccc1
CC(C)(C)c1ccc(C(=O)Nc2cccc(-c3cn4ccnc4c(Nc4ccccc4)n3)c2)cc1	Cn1cc(-c2cc(F)cc(N3CCc4c(sc5c4CCCC5)C3=O)c2CO)cc(Nc2ccc(C3CCN(C4COC4)CC3)cn2)c1=O	O=C(Nc1cccc(-c2cn3ccnc3c(Nc3ccccc3)n2)c1)c1ccccc1||O=C1c2sc3c(c2CCN1c1cccc(-c2c[nH]c(=O)c(Nc4ccc(C5CCN(C6COC6)CC5)cn4)c2)c1)CCCC3
CC(C)(C)c1ccc(C(=O)Nc2cccc(-c3cn4ccnc4c(Nc4ccccc4)n3)c2)cc1	Cn1cc(-c2cc(F)cc(N3CCc4c(sc5c4CC(C)(C)C5)C3=O)c2CO)cc(Nc2ccc(C3CCN(C4COC4)CC3)cn2)c1=O	O=C(Nc1cccc(-c2cn3ccnc3c(Nc3ccccc3)n2)c1)c1ccccc1||O=C1c2sc3c(c2CCN1c1cccc(-c2c[nH]c(=O)c(Nc4ccc(C5CCN(C6COC6)CC5)cn4)c2)c1)CCC3
CC(C)(C)c1ccc(C(=O)Nc2cccc(-c3cn4ccnc4c(Nc4ccccc4)n3)c2)cc1	Cc1c(NC(=O)c2ccc(C(C)(C)C)cc2)cccc1-c1nc(Nc2ccc(C(=O)N3CCOCC3)cc2)c2ncn(CC(=O)OC(C)(C)C)c2n1	O=C(Nc1cccc(-c2cn3ccnc3c(Nc3ccccc3)n2)c1)c1ccccc1||O=C(Nc1cccc(-c2nc(Nc3ccc(C(=O)N4CCOCC4)cc3)c3nc[nH]c3n2)c1)c1ccccc1
Cc1c(NC(=O)c2cc3c(s2)CCCC3)cccc1-c1cn(C)c(=O)c(=Nc2ccc3[nH]ccc3c2)[nH]1	CCn1cc(Nc2nc(-c3cccc(N4CCc5c(sc6c5CC(C)(C)C6)C4=O)c3CO)cn(C)c2=O)cn1	O=C(Nc1cccc(-c2c[nH]c(=O)c(=Nc3ccc4[nH]ccc4c3)[nH]2)c1)c1cc2c(s1)CCCC2||O=C1c2sc3c(c2CCN1c1cccc(-c2c[nH]c(=O)c(Nc4cn[nH]c4)n2)c1)CCC3
Cc1c(NC(=O)c2cc3c(s2)CCCC3)cccc1-c1cn(C)c(=O)c(=Nc2ccc3[nH]ccc3c2)[nH]1	Cc1c(N=C(O)c2ccccc2)cccc1-c1cn(C)c(=O)c(=Nc2ccc(C(=O)N3CCOCC3)cc2)[nH]1	O=C(Nc1cccc(-c2c[nH]c(=O)c(=Nc3ccc4[nH]ccc4c3)[nH]2)c1)c1cc2c(s1)CCCC2||O=C(c1ccc(N=c2[nH]c(-c3cccc(N=Cc4ccccc4)c3)c[nH]c2=O)cc1)N1CCOCC1
Cc1c(NC(=O)c2cc3c(s2)CCCC3)cccc1-c1cn(C)c(=O)c(=Nc2ccc3[nH]ccc3c2)[nH]1	Cn1cc(-c2cccc(N3CCc4c(sc5c4CCCC5)C3=O)c2CO)cc(N=c2cc(C3CC3)[nH][nH]2)c1=O	O=C(Nc1cccc(-c2c[nH]c(=O)c(=Nc3ccc4[nH]ccc4c3)[nH]2)c1)c1cc2c(s1)CCCC2||O=C1c2sc3c(c2CCN1c1cccc(-c2c[nH]c(=O)c(N=c4cc(C5CC5)[nH][nH]4)c2)c1)CCCC3
Cc1c(NC(=O)c2cc3c(s2)CCCC3)cccc1-c1cn(C)c(=O)c(=Nc2ccc3[nH]ccc3c2)[nH]1	Cc1ccc(C(=O)Nc2cccc(-c3cn(C)c(=O)c(=Nc4ccc(C(=O)N5CCOCC5)cc4)[nH]3)c2C)cc1	O=C(Nc1cccc(-c2c[nH]c(=O)c(=Nc3ccc(C(=O)N4CCOCC4)cc3)[nH]2)c1)c1ccccc1||O=C(Nc1cccc(-c2c[nH]c(=O)c(=Nc3ccc4[nH]ccc4c3)[nH]2)c1)c1cc2c(s1)CCCC2
Cc1c(NC(=O)c2cc3c(s2)CCCC3)cccc1-c1cn(C)c(=O)c(=Nc2ccc3[nH]ccc3c2)[nH]1	CN1CCN(C)C(c2ccc(N=c3[nH]c(-c4ccc(F)c(NC(=O)c5cc6c(s5)CCCC6)c4F)cn(C)c3=O)cc2)C1=O	O=C(Nc1cccc(-c2c[nH]c(=O)c(=Nc3ccc(C4NCCNC4=O)cc3)[nH]2)c1)c1cc2c(s1)CCCC2||O=C(Nc1cccc(-c2c[nH]c(=O)c(=Nc3ccc4[nH]ccc4c3)[nH]2)c1)c1cc2c(s1)CCCC2
Cc1c(NC(=O)c2cc3c(s2)CCCC3)cccc1-c1cn(C)c(=O)c(=Nc2ccc3[nH]ccc3c2)[nH]1	CN1CCN(C)C(c2ccc(N=c3[nH]c(-c4ccc(C#N)c(N=C(O)c5cc6c(s5)CCCC6)c4)cn(C)c3=O)cc2)C1=O	O=C(Nc1cccc(-c2c[nH]c(=O)c(=Nc3ccc4[nH]ccc4c3)[nH]2)c1)c1cc2c(s1)CCCC2||O=C1NCCNC1c1ccc(N=c2[nH]c(-c3cccc(N=Cc4cc5c(s4)CCCC5)c3)c[nH]c2=O)cc1
Cc1c(NC(=O)c2cc3c(s2)CCCC3)cccc1-c1cn(C)c(=O)c(=Nc2ccc3[nH]ccc3c2)[nH]1	CN(C)CCOc1ccc(Nc2cc(-c3cc(F)cc(N4CCc5c(sc6c5CCCC6)C4=O)c3CO)cn(C)c2=O)nc1	O=C(Nc1cccc(-c2c[nH]c(=O)c(=Nc3ccc4[nH]ccc4c3)[nH]2)c1)c1cc2c(s1)CCCC2||O=C1c2sc3c(c2CCN1c1cccc(-c2c[nH]c(=O)c(Nc4ccccn4)c2)c1)CCCC3
Cc1c(NC(=O)c2cc3c(s2)CCCC3)cccc1-c1cn(C)c(=O)c(=Nc2ccc3[nH]ccc3c2)[nH]1	Cc1c(N=C(O)c2ccc(C(C)(C)C)nc2)cccc1-c1cn(C)c(=O)c(=Nc2ccc(C(=O)N3CCOCC3)cc2)[nH]1	O=C(Nc1cccc(-c2c[nH]c(=O)c(=Nc3ccc4[nH]ccc4c3)[nH]2)c1)c1cc2c(s1)CCCC2||O=C(c1ccc(N=c2[nH]c(-c3cccc(N=Cc4cccnc4)c3)c[nH]c2=O)cc1)N1CCOCC1
Cc1c(NC(=O)c2cc3c(s2)CCCC3)cccc1-c1cn(C)c(=O)c(=Nc2ccc3[nH]ccc3c2)[nH]1	CN1CCC(c2ccc(Nc3cc(-c4cc(F)cc(N5CCc6c(sc7c6CCCC7)C5=O)c4CO)cn(C)c3=O)nc2)C1	O=C(Nc1cccc(-c2c[nH]c(=O)c(=Nc3ccc4[nH]ccc4c3)[nH]2)c1)c1cc2c(s1)CCCC2||O=C1c2sc3c(c2CCN1c1cccc(-c2c[nH]c(=O)c(Nc4ccc(C5CCNC5)cn4)c2)c1)CCCC3
Cc1c(NC(=O)c2cc3c(s2)CCCC3)cccc1-c1cn(C)c(=O)c(=Nc2ccc3[nH]ccc3c2)[nH]1	CN1CCCC1c1ccc(Nc2cc(-c3cc(F)cc(N4CCc5c(sc6c5CCCC6)C4=O)c3CO)cn(C)c2=O)nc1	O=C(Nc1cccc(-c2c[nH]c(=O)c(=Nc3ccc4[nH]ccc4c3)[nH]2)c1)c1cc2c(s1)CCCC2||O=C1c2sc3c(c2CCN1c1cccc(-c2c[nH]c(=O)c(Nc4ccc(C5CCCN5)cn4)c2)c1)CCCC3
Cc1c(NC(=O)c2cc3c(s2)CCCC3)cccc1-c1cn(C)c(=O)c(=Nc2ccc3[nH]ccc3c2)[nH]1	CN1CCN(c2ccc(Nc3cc(-c4cc(F)cc(N5CCc6c(sc7c6CCCC7)C5=O)c4CO)cn(C)c3=O)nc2)CC1	O=C(Nc1cccc(-c2c[nH]c(=O)c(=Nc3ccc4[nH]ccc4c3)[nH]2)c1)c1cc2c(s1)CCCC2||O=C1c2sc3c(c2CCN1c1cccc(-c2c[nH]c(=O)c(Nc4ccc(N5CCNCC5)cn4)c2)c1)CCCC3
Cc1c(NC(=O)c2cc3c(s2)CCCC3)cccc1-c1cn(C)c(=O)c(=Nc2ccc3[nH]ccc3c2)[nH]1	Cc1c(N=C(O)c2cccc(C(C)(C)C)c2)cccc1-c1cn(C)c(=O)c(=Nc2ccc(C(=O)N3CCOCC3)cc2)[nH]1	O=C(Nc1cccc(-c2c[nH]c(=O)c(=Nc3ccc4[nH]ccc4c3)[nH]2)c1)c1cc2c(s1)CCCC2||O=C(c1ccc(N=c2[nH]c(-c3cccc(N=Cc4ccccc4)c3)c[nH]c2=O)cc1)N1CCOCC1
Cc1c(NC(=O)c2cc3c(s2)CCCC3)cccc1-c1cn(C)c(=O)c(=Nc2ccc3[nH]ccc3c2)[nH]1	Cc1c(NC(=O)c2ccc(C(C)(C)C)cc2)cccc1-c1cn(C)c(=O)c(=Nc2ccc(C(=O)N3CCOCC3)cc2)[nH]1	O=C(Nc1cccc(-c2c[nH]c(=O)c(=Nc3ccc(C(=O)N4CCOCC4)cc3)[nH]2)c1)c1ccccc1||O=C(Nc1cccc(-c2c[nH]c(=O)c(=Nc3ccc4[nH]ccc4c3)[nH]2)c1)c1cc2c(s1)CCCC2
Cc1c(NC(=O)c2cc3c(s2)CCCC3)cccc1-c1cn(C)c(=O)c(=Nc2ccc3[nH]ccc3c2)[nH]1	CC(C)N(C)Cc1ccc(Nc2cc(-c3cc(F)cc(N4CCc5c(sc6c5CCCC6)C4=O)c3CO)cn(C)c2=O)nc1	O=C(Nc1cccc(-c2c[nH]c(=O)c(=Nc3ccc4[nH]ccc4c3)[nH]2)c1)c1cc2c(s1)CCCC2||O=C1c2sc3c(c2CCN1c1cccc(-c2c[nH]c(=O)c(Nc4ccccn4)c2)c1)CCCC3
Cc1c(NC(=O)c2cc3c(s2)CCCC3)cccc1-c1cn(C)c(=O)c(=Nc2ccc3[nH]ccc3c2)[nH]1	CN(C)CCOc1ccc(Nc2cc(-c3cc(F)cc(N4CCc5c(sc6c5CC(C)(C)C6)C4=O)c3CO)cn(C)c2=O)nc1	O=C(Nc1cccc(-c2c[nH]c(=O)c(=Nc3ccc4[nH]ccc4c3)[nH]2)c1)c1cc2c(s1)CCCC2||O=C1c2sc3c(c2CCN1c1cccc(-c2c[nH]c(=O)c(Nc4ccccn4)c2)c1)CCC3
Cc1c(NC(=O)c2cc3c(s2)CCCC3)cccc1-c1cn(C)c(=O)c(=Nc2ccc3[nH]ccc3c2)[nH]1	CN(C)CCN(C)c1ccc(Nc2cc(-c3cc(F)cc(N4CCc5c(sc6c5CCCC6)C4=O)c3CO)cn(C)c2=O)nc1	O=C(Nc1cccc(-c2c[nH]c(=O)c(=Nc3ccc4[nH]ccc4c3)[nH]2)c1)c1cc2c(s1)CCCC2||O=C1c2sc3c(c2CCN1c1cccc(-c2c[nH]c(=O)c(Nc4ccccn4)c2)c1)CCCC3
Cc1c(NC(=O)c2cc3c(s2)CCCC3)cccc1-c1cn(C)c(=O)c(=Nc2ccc3[nH]ccc3c2)[nH]1	Cc1c(NCc2ccc(C(C)(C)C)cc2)cccc1-c1cn(C)c(=O)c(=Nc2ccc(C(=O)N3CCOCC3)cc2)[nH]1	O=C(Nc1cccc(-c2c[nH]c(=O)c(=Nc3ccc4[nH]ccc4c3)[nH]2)c1)c1cc2c(s1)CCCC2||O=C(c1ccc(N=c2[nH]c(-c3cccc(NCc4ccccc4)c3)c[nH]c2=O)cc1)N1CCOCC1
Cc1c(NC(=O)c2cc3c(s2)CCCC3)cccc1-c1cn(C)c(=O)c(=Nc2ccc3[nH]ccc3c2)[nH]1	C=CC(O)=Nc1cc(Nc2cc(-c3cccc(NC(=O)c4ccc(OC)cc4)c3C)cn(C)c2=O)ccc1C(=O)N1CCOCC1	O=C(Nc1cccc(-c2c[nH]c(=O)c(=Nc3ccc4[nH]ccc4c3)[nH]2)c1)c1cc2c(s1)CCCC2||O=C(Nc1cccc(-c2c[nH]c(=O)c(Nc3ccc(C(=O)N4CCOCC4)cc3)c2)c1)c1ccccc1
Cc1c(NC(=O)c2cc3c(s2)CCCC3)cccc1-c1cn(C)c(=O)c(=Nc2ccc3[nH]ccc3c2)[nH]1	CN1CCCC1c1ccc(Nc2cc(-c3cc(F)cc(N4CCc5c(sc6c5CC(C)(C)C6)C4=O)c3CO)cn(C)c2=O)nc1	O=C(Nc1cccc(-c2c[nH]c(=O)c(=Nc3ccc4[nH]ccc4c3)[nH]2)c1)c1cc2c(s1)CCCC2||O=C1c2sc3c(c2CCN1c1cccc(-c2c[nH]c(=O)c(Nc4ccc(C5CCCN5)cn4)c2)c1)CCC3
Cc1c(NC(=O)c2cc3c(s2)CCCC3)cccc1-c1cn(C)c(=O)c(=Nc2ccc3[nH]ccc3c2)[nH]1	CN1CCC(c2ccc(Nc3cc(-c4cc(F)cc(N5CCc6c(sc7c6CCCC7)C5=O)c4CO)cn(C)c3=O)nc2)CC1	O=C(Nc1cccc(-c2c[nH]c(=O)c(=Nc3ccc4[nH]ccc4c3)[nH]2)c1)c1cc2c(s1)CCCC2||O=C1c2sc3c(c2CCN1c1cccc(-c2c[nH]c(=O)c(Nc4ccc(C5CCNCC5)cn4)c2)c1)CCCC3
Cc1c(NC(=O)c2cc3c(s2)CCCC3)cccc1-c1cn(C)c(=O)c(=Nc2ccc3[nH]ccc3c2)[nH]1	C=CC(O)=Nc1cc(Nc2cc(-c3cccc(NC(=O)c4ccc(N(C)C)cc4)c3C)cn(C)c2=O)ccc1C(O)=NCCOC	O=C(Nc1cccc(-c2c[nH]c(=O)c(=Nc3ccc4[nH]ccc4c3)[nH]2)c1)c1cc2c(s1)CCCC2||O=C(Nc1cccc(-c2c[nH]c(=O)c(Nc3ccccc3)c2)c1)c1ccccc1
Cc1c(NC(=O)c2cc3c(s2)CCCC3)cccc1-c1cn(C)c(=O)c(=Nc2ccc3[nH]ccc3c2)[nH]1	CN1CCC(c2ccc(N=c3[nH]c(-c4cc(F)cc(N5CCn6c(cc7c6CCCC7)C5=O)c4CO)cn(C)c3=O)cc2)CC1	O=C(Nc1cccc(-c2c[nH]c(=O)c(=Nc3ccc4[nH]ccc4c3)[nH]2)c1)c1cc2c(s1)CCCC2||O=C1c2cc3c(n2CCN1c1cccc(-c2c[nH]c(=O)c(=Nc4ccc(C5CCNCC5)cc4)[nH]2)c1)CCCC3
Cc1c(NC(=O)c2cc3c(s2)CCCC3)cccc1-c1cn(C)c(=O)c(=Nc2ccc3[nH]ccc3c2)[nH]1	CCN1CCN(c2ccc(Nc3cc(-c4cc(F)cc(N5CCc6c(sc7c6CCCC7)C5=O)c4CO)cn(C)c3=O)nc2)CC1	O=C(Nc1cccc(-c2c[nH]c(=O)c(=Nc3ccc4[nH]ccc4c3)[nH]2)c1)c1cc2c(s1)CCCC2||O=C1c2sc3c(c2CCN1c1cccc(-c2c[nH]c(=O)c(Nc4ccc(N5CCNCC5)cn4)c2)c1)CCCC3
Cc1c(NC(=O)c2cc3c(s2)CCCC3)cccc1-c1cn(C)c(=O)c(=Nc2ccc3[nH]ccc3c2)[nH]1	CN(C)CCN(C)c1ccc(Nc2cc(-c3cc(F)cc(N4CCc5c(sc6c5CC(C)(C)C6)C4=O)c3CO)cn(C)c2=O)nc1	O=C(Nc1cccc(-c2c[nH]c(=O)c(=Nc3ccc4[nH]ccc4c3)[nH]2)c1)c1cc2c(s1)CCCC2||O=C1c2sc3c(c2CCN1c1cccc(-c2c[nH]c(=O)c(Nc4ccccn4)c2)c1)CCC3
Cc1c(NC(=O)c2cc3c(s2)CCCC3)cccc1-c1cn(C)c(=O)c(=Nc2ccc3[nH]ccc3c2)[nH]1	Cn1cc(-c2cc(F)cc(N3CCc4c(sc5c4CC(C)(C)C5)C3=O)c2CO)cc(Nc2ccc3c(n2)CCN(C2COC2)C3)c1=O	O=C(Nc1cccc(-c2c[nH]c(=O)c(=Nc3ccc4[nH]ccc4c3)[nH]2)c1)c1cc2c(s1)CCCC2||O=C1c2sc3c(c2CCN1c1cccc(-c2c[nH]c(=O)c(Nc4ccc5c(n4)CCN(C4COC4)C5)c2)c1)CCC3
Cc1c(NC(=O)c2cc3c(s2)CCCC3)cccc1-c1cn(C)c(=O)c(=Nc2ccc3[nH]ccc3c2)[nH]1	CN1CCC(c2ccc(Nc3cc(-c4cc(F)cc(N5CCc6c(sc7c6CC(C)(C)C7)C5=O)c4CO)cn(C)c3=O)nc2)CC1	O=C(Nc1cccc(-c2c[nH]c(=O)c(=Nc3ccc4[nH]ccc4c3)[nH]2)c1)c1cc2c(s1)CCCC2||O=C1c2sc3c(c2CCN1c1cccc(-c2c[nH]c(=O)c(Nc4ccc(C5CCNCC5)cn4)c2)c1)CCC3
Cc1c(NC(=O)c2cc3c(s2)CCCC3)cccc1-c1cn(C)c(=O)c(=Nc2ccc3[nH]ccc3c2)[nH]1	CN1CCC(c2ccc(N=c3[nH]c(-c4cc(F)cc(N5CCc6c(sc7c6CC(C)(C)C7)C5=O)c4CO)cn(C)c3=O)cc2)CC1	O=C(Nc1cccc(-c2c[nH]c(=O)c(=Nc3ccc4[nH]ccc4c3)[nH]2)c1)c1cc2c(s1)CCCC2||O=C1c2sc3c(c2CCN1c1cccc(-c2c[nH]c(=O)c(=Nc4ccc(C5CCNCC5)cc4)[nH]2)c1)CCC3
Cn1cc(-c2cccc(N3CCc4c(sc5c4CC(C)(C)C5)C3=O)c2CO)cc(Nc2ccncn2)c1=O	CCn1cc(Nc2nc(-c3cccc(N4CCc5c(sc6c5CC(C)(C)C6)C4=O)c3CO)cn(C)c2=O)cn1	O=C1c2sc3c(c2CCN1c1cccc(-c2c[nH]c(=O)c(Nc4ccncn4)c2)c1)CCC3||O=C1c2sc3c(c2CCN1c1cccc(-c2c[nH]c(=O)c(Nc4cn[nH]c4)n2)c1)CCC3
Cn1cc(-c2cccc(N3CCc4c(sc5c4CC(C)(C)C5)C3=O)c2CO)cc(Nc2ccncn2)c1=O	Cn1cc(-c2cccc(N3CCc4c(sc5c4CCCC5)C3=O)c2CO)cc(N=c2cc(C3CC3)[nH][nH]2)c1=O	O=C1c2sc3c(c2CCN1c1cccc(-c2c[nH]c(=O)c(N=c4cc(C5CC5)[nH][nH]4)c2)c1)CCCC3||O=C1c2sc3c(c2CCN1c1cccc(-c2c[nH]c(=O)c(Nc4ccncn4)c2)c1)CCC3
Cn1cc(-c2cccc(N3CCc4c(sc5c4CC(C)(C)C5)C3=O)c2CO)cc(Nc2ccncn2)c1=O	CN1CCN(C)C(c2ccc(N=c3[nH]c(-c4ccc(F)c(NC(=O)c5cc6c(s5)CCCC6)c4F)cn(C)c3=O)cc2)C1=O	O=C(Nc1cccc(-c2c[nH]c(=O)c(=Nc3ccc(C4NCCNC4=O)cc3)[nH]2)c1)c1cc2c(s1)CCCC2||O=C1c2sc3c(c2CCN1c1cccc(-c2c[nH]c(=O)c(Nc4ccncn4)c2)c1)CCC3
Cn1cc(-c2cccc(N3CCc4c(sc5c4CC(C)(C)C5)C3=O)c2CO)cc(Nc2ccncn2)c1=O	CN1CCN(C)C(c2ccc(N=c3[nH]c(-c4cccc(NC(=O)c5cc6c(s5)CCCC6)c4Cl)cn(C)c3=O)cc2)C1=O	O=C(Nc1cccc(-c2c[nH]c(=O)c(=Nc3ccc(C4NCCNC4=O)cc3)[nH]2)c1)c1cc2c(s1)CCCC2||O=C1c2sc3c(c2CCN1c1cccc(-c2c[nH]c(=O)c(Nc4ccncn4)c2)c1)CCC3
Cn1cc(-c2cccc(N3CCc4c(sc5c4CC(C)(C)C5)C3=O)c2CO)cc(Nc2ccncn2)c1=O	CN1CCN(C)C(c2ccc(N=c3[nH]c(-c4cccc(NC(=O)c5cc6c(s5)CCCC6)c4F)cn(C)c3=O)cc2)C1=O	O=C(Nc1cccc(-c2c[nH]c(=O)c(=Nc3ccc(C4NCCNC4=O)cc3)[nH]2)c1)c1cc2c(s1)CCCC2||O=C1c2sc3c(c2CCN1c1cccc(-c2c[nH]c(=O)c(Nc4ccncn4)c2)c1)CCC3
Cn1cc(-c2cccc(N3CCc4c(sc5c4CC(C)(C)C5)C3=O)c2CO)cc(Nc2ccncn2)c1=O	Cc1c(NC(=O)c2cc3c(s2)CCCC3)cccc1-c1cn(C)c(=O)c(=Nc2ccc(C(=O)N3CCOCC3)cc2)[nH]1	O=C(Nc1cccc(-c2c[nH]c(=O)c(=Nc3ccc(C(=O)N4CCOCC4)cc3)[nH]2)c1)c1cc2c(s1)CCCC2||O=C1c2sc3c(c2CCN1c1cccc(-c2c[nH]c(=O)c(Nc4ccncn4)c2)c1)CCC3
Cn1cc(-c2cccc(N3CCc4c(sc5c4CC(C)(C)C5)C3=O)c2CO)cc(Nc2ccncn2)c1=O	CN1CCN(C)C(c2ccc(N=c3[nH]c(-c4cccc(NC(=O)c5cc6c(s5)CCCC6)c4)cn(C)c3=O)cc2)C1=O	O=C(Nc1cccc(-c2c[nH]c(=O)c(=Nc3ccc(C4NCCNC4=O)cc3)[nH]2)c1)c1cc2c(s1)CCCC2||O=C1c2sc3c(c2CCN1c1cccc(-c2c[nH]c(=O)c(Nc4ccncn4)c2)c1)CCC3
Cn1cc(-c2cccc(N3CCc4c(sc5c4CC(C)(C)C5)C3=O)c2CO)cc(Nc2ccncn2)c1=O	CN1CCn2[nH]c(=Nc3cc(-c4cc(F)cc(N5CCc6c(sc7c6CC(C)(C)C7)C5=O)c4CO)cn(C)c3=O)cc2C1	O=C1c2sc3c(c2CCN1c1cccc(-c2c[nH]c(=O)c(N=c4cc5n([nH]4)CCNC5)c2)c1)CCC3||O=C1c2sc3c(c2CCN1c1cccc(-c2c[nH]c(=O)c(Nc4ccncn4)c2)c1)CCC3
Cn1cc(-c2cccc(N3CCc4c(sc5c4CC(C)(C)C5)C3=O)c2CO)cc(Nc2ccncn2)c1=O	Cn1cc(-c2cc(F)cc(N3CCc4c(sc5c4CCCC5)C3=O)c2CO)cc(Nc2ccc(N3CCOCC3)cn2)c1=O	O=C1c2sc3c(c2CCN1c1cccc(-c2c[nH]c(=O)c(Nc4ccc(N5CCOCC5)cn4)c2)c1)CCCC3||O=C1c2sc3c(c2CCN1c1cccc(-c2c[nH]c(=O)c(Nc4ccncn4)c2)c1)CCC3
Cn1cc(-c2cccc(N3CCc4c(sc5c4CC(C)(C)C5)C3=O)c2CO)cc(Nc2ccncn2)c1=O	CN1CCc2cc(N=c3[nH]c(-c4cc(F)cc(N5CCn6c(cc7c6CCCC7)C5=O)c4CO)cn(C)c3=O)ccc2C1	O=C1c2cc3c(n2CCN1c1cccc(-c2c[nH]c(=O)c(=Nc4ccc5c(c4)CCNC5)[nH]2)c1)CCCC3||O=C1c2sc3c(c2CCN1c1cccc(-c2c[nH]c(=O)c(Nc4ccncn4)c2)c1)CCC3
Cn1cc(-c2cccc(N3CCc4c(sc5c4CC(C)(C)C5)C3=O)c2CO)cc(Nc2ccncn2)c1=O	Cc1ccc(-c2cn(C)c(=O)c(=Nc3ccc([C@H]4C(=O)N(C)CCN4C)cc3)[nH]2)c(F)c1NC(=O)c1cc2c(s1)CCCC2	O=C(Nc1cccc(-c2c[nH]c(=O)c(=Nc3ccc(C4NCCNC4=O)cc3)[nH]2)c1)c1cc2c(s1)CCCC2||O=C1c2sc3c(c2CCN1c1cccc(-c2c[nH]c(=O)c(Nc4ccncn4)c2)c1)CCC3
Cn1cc(-c2cccc(N3CCc4c(sc5c4CC(C)(C)C5)C3=O)c2CO)cc(Nc2ccncn2)c1=O	Cc1ccc(-c2cn(C)c(=O)c(=Nc3ccc([C@@H]4C(=O)N(C)CCN4C)cc3)[nH]2)c(F)c1NC(=O)c1cc2c(s1)CCCC2	O=C(Nc1cccc(-c2c[nH]c(=O)c(=Nc3ccc(C4NCCNC4=O)cc3)[nH]2)c1)c1cc2c(s1)CCCC2||O=C1c2sc3c(c2CCN1c1cccc(-c2c[nH]c(=O)c(Nc4ccncn4)c2)c1)CCC3
Cn1cc(-c2cccc(N3CCc4c(sc5c4CC(C)(C)C5)C3=O)c2CO)cc(Nc2ccncn2)c1=O	CN(C)CCOc1ccc(Nc2cc(-c3cc(F)cc(N4CCc5c(sc6c5CCCC6)C4=O)c3CO)cn(C)c2=O)nc1	O=C1c2sc3c(c2CCN1c1cccc(-c2c[nH]c(=O)c(Nc4ccccn4)c2)c1)CCCC3||O=C1c2sc3c(c2CCN1c1cccc(-c2c[nH]c(=O)c(Nc4ccncn4)c2)c1)CCC3
Cn1cc(-c2cccc(N3CCc4c(sc5c4CC(C)(C)C5)C3=O)c2CO)cc(Nc2ccncn2)c1=O	CN1CC(c2ccc(N=c3[nH]c(-c4cc(F)cc(N5CCc6c(sc7c6CC(C)(C)C7)C5=O)c4CO)cn(C)c3=O)cc2)C1	O=C1c2sc3c(c2CCN1c1cccc(-c2c[nH]c(=O)c(=Nc4ccc(C5CNC5)cc4)[nH]2)c1)CCC3||O=C1c2sc3c(c2CCN1c1cccc(-c2c[nH]c(=O)c(Nc4ccncn4)c2)c1)CCC3
Cn1cc(-c2cccc(N3CCc4c(sc5c4CC(C)(C)C5)C3=O)c2CO)cc(Nc2ccncn2)c1=O	CN1CCC(c2ccc(Nc3cc(-c4cc(F)cc(N5CCc6c(sc7c6CCCC7)C5=O)c4CO)cn(C)c3=O)nc2)C1	O=C1c2sc3c(c2CCN1c1cccc(-c2c[nH]c(=O)c(Nc4ccc(C5CCNC5)cn4)c2)c1)CCCC3||O=C1c2sc3c(c2CCN1c1cccc(-c2c[nH]c(=O)c(Nc4ccncn4)c2)c1)CCC3
Cn1cc(-c2cccc(N3CCc4c(sc5c4CC(C)(C)C5)C3=O)c2CO)cc(Nc2ccncn2)c1=O	CN1CCCC1c1ccc(Nc2cc(-c3cc(F)cc(N4CCc5c(sc6c5CCCC6)C4=O)c3CO)cn(C)c2=O)nc1	O=C1c2sc3c(c2CCN1c1cccc(-c2c[nH]c(=O)c(Nc4ccc(C5CCCN5)cn4)c2)c1)CCCC3||O=C1c2sc3c(c2CCN1c1cccc(-c2c[nH]c(=O)c(Nc4ccncn4)c2)c1)CCC3
Cn1cc(-c2cccc(N3CCc4c(sc5c4CC(C)(C)C5)C3=O)c2CO)cc(Nc2ccncn2)c1=O	CN1CCN(c2ccc(Nc3cc(-c4cc(F)cc(N5CCc6c(sc7c6CCCC7)C5=O)c4CO)cn(C)c3=O)nc2)CC1	O=C1c2sc3c(c2CCN1c1cccc(-c2c[nH]c(=O)c(Nc4ccc(N5CCNCC5)cn4)c2)c1)CCCC3||O=C1c2sc3c(c2CCN1c1cccc(-c2c[nH]c(=O)c(Nc4ccncn4)c2)c1)CCC3
Cn1cc(-c2cccc(N3CCc4c(sc5c4CC(C)(C)C5)C3=O)c2CO)cc(Nc2ccncn2)c1=O	Cc1c(NC(=O)c2ccc(C(C)(C)C)cc2)cccc1-c1cn(C)c(=O)c(=Nc2ccc(C(=O)N3CCOCC3)cc2)[nH]1	O=C(Nc1cccc(-c2c[nH]c(=O)c(=Nc3ccc(C(=O)N4CCOCC4)cc3)[nH]2)c1)c1ccccc1||O=C1c2sc3c(c2CCN1c1cccc(-c2c[nH]c(=O)c(Nc4ccncn4)c2)c1)CCC3
Cn1cc(-c2cccc(N3CCc4c(sc5c4CC(C)(C)C5)C3=O)c2CO)cc(Nc2ccncn2)c1=O	CC(C)N(C)Cc1ccc(Nc2cc(-c3cc(F)cc(N4CCc5c(sc6c5CCCC6)C4=O)c3CO)cn(C)c2=O)nc1	O=C1c2sc3c(c2CCN1c1cccc(-c2c[nH]c(=O)c(Nc4ccccn4)c2)c1)CCCC3||O=C1c2sc3c(c2CCN1c1cccc(-c2c[nH]c(=O)c(Nc4ccncn4)c2)c1)CCC3
Cn1cc(-c2cccc(N3CCc4c(sc5c4CC(C)(C)C5)C3=O)c2CO)cc(Nc2ccncn2)c1=O	CN(C)CCOc1ccc(Nc2cc(-c3cc(F)cc(N4CCc5c(sc6c5CC(C)(C)C6)C4=O)c3CO)cn(C)c2=O)nc1	O=C1c2sc3c(c2CCN1c1cccc(-c2c[nH]c(=O)c(Nc4ccccn4)c2)c1)CCC3||O=C1c2sc3c(c2CCN1c1cccc(-c2c[nH]c(=O)c(Nc4ccncn4)c2)c1)CCC3
Cn1cc(-c2cccc(N3CCc4c(sc5c4CC(C)(C)C5)C3=O)c2CO)cc(Nc2ccncn2)c1=O	CN(C)CCN(C)c1ccc(Nc2cc(-c3cc(F)cc(N4CCc5c(sc6c5CCCC6)C4=O)c3CO)cn(C)c2=O)nc1	O=C1c2sc3c(c2CCN1c1cccc(-c2c[nH]c(=O)c(Nc4ccccn4)c2)c1)CCCC3||O=C1c2sc3c(c2CCN1c1cccc(-c2c[nH]c(=O)c(Nc4ccncn4)c2)c1)CCC3
Cn1cc(-c2cccc(N3CCc4c(sc5c4CC(C)(C)C5)C3=O)c2CO)cc(Nc2ccncn2)c1=O	Cc1c(NCc2ccc(C(C)(C)C)cc2)cccc1-c1cn(C)c(=O)c(=Nc2ccc(C(=O)N3CCOCC3)cc2)[nH]1	O=C(c1ccc(N=c2[nH]c(-c3cccc(NCc4ccccc4)c3)c[nH]c2=O)cc1)N1CCOCC1||O=C1c2sc3c(c2CCN1c1cccc(-c2c[nH]c(=O)c(Nc4ccncn4)c2)c1)CCC3
Cn1cc(-c2cccc(N3CCc4c(sc5c4CC(C)(C)C5)C3=O)c2CO)cc(Nc2ccncn2)c1=O	C=CC(O)=Nc1cc(Nc2cc(-c3cccc(NC(=O)c4ccc(OC)cc4)c3C)cn(C)c2=O)ccc1C(=O)N1CCOCC1	O=C(Nc1cccc(-c2c[nH]c(=O)c(Nc3ccc(C(=O)N4CCOCC4)cc3)c2)c1)c1ccccc1||O=C1c2sc3c(c2CCN1c1cccc(-c2c[nH]c(=O)c(Nc4ccncn4)c2)c1)CCC3
Cn1cc(-c2cccc(N3CCc4c(sc5c4CC(C)(C)C5)C3=O)c2CO)cc(Nc2ccncn2)c1=O	CN1CCCC1c1ccc(Nc2cc(-c3cc(F)cc(N4CCc5c(sc6c5CC(C)(C)C6)C4=O)c3CO)cn(C)c2=O)nc1	O=C1c2sc3c(c2CCN1c1cccc(-c2c[nH]c(=O)c(Nc4ccc(C5CCCN5)cn4)c2)c1)CCC3||O=C1c2sc3c(c2CCN1c1cccc(-c2c[nH]c(=O)c(Nc4ccncn4)c2)c1)CCC3
Cn1cc(-c2cccc(N3CCc4c(sc5c4CC(C)(C)C5)C3=O)c2CO)cc(Nc2ccncn2)c1=O	CN1CCC(c2ccc(Nc3cc(-c4cc(F)cc(N5CCc6c(sc7c6CCCC7)C5=O)c4CO)cn(C)c3=O)nc2)CC1	O=C1c2sc3c(c2CCN1c1cccc(-c2c[nH]c(=O)c(Nc4ccc(C5CCNCC5)cn4)c2)c1)CCCC3||O=C1c2sc3c(c2CCN1c1cccc(-c2c[nH]c(=O)c(Nc4ccncn4)c2)c1)CCC3
Cn1cc(-c2cccc(N3CCc4c(sc5c4CC(C)(C)C5)C3=O)c2CO)cc(Nc2ccncn2)c1=O	CN1CCC(c2ccc(N=c3[nH]c(-c4cc(F)cc(N5CCc6c(sc7c6CCCC7)C5=O)c4CO)cn(C)c3=O)cc2)CC1	O=C1c2sc3c(c2CCN1c1cccc(-c2c[nH]c(=O)c(=Nc4ccc(C5CCNCC5)cc4)[nH]2)c1)CCCC3||O=C1c2sc3c(c2CCN1c1cccc(-c2c[nH]c(=O)c(Nc4ccncn4)c2)c1)CCC3
Cn1cc(-c2cccc(N3CCc4c(sc5c4CC(C)(C)C5)C3=O)c2CO)cc(Nc2ccncn2)c1=O	CN1CCC(c2ccc(N=c3[nH]c(-c4cc(F)cc(N5CCn6c(cc7c6CCCC7)C5=O)c4CO)cn(C)c3=O)cc2)CC1	O=C1c2cc3c(n2CCN1c1cccc(-c2c[nH]c(=O)c(=Nc4ccc(C5CCNCC5)cc4)[nH]2)c1)CCCC3||O=C1c2sc3c(c2CCN1c1cccc(-c2c[nH]c(=O)c(Nc4ccncn4)c2)c1)CCC3
Cn1cc(-c2cccc(N3CCc4c(sc5c4CC(C)(C)C5)C3=O)c2CO)cc(Nc2ccncn2)c1=O	CCN1CCN(c2ccc(Nc3cc(-c4cc(F)cc(N5CCc6c(sc7c6CCCC7)C5=O)c4CO)cn(C)c3=O)nc2)CC1	O=C1c2sc3c(c2CCN1c1cccc(-c2c[nH]c(=O)c(Nc4ccc(N5CCNCC5)cn4)c2)c1)CCCC3||O=C1c2sc3c(c2CCN1c1cccc(-c2c[nH]c(=O)c(Nc4ccncn4)c2)c1)CCC3
Cn1cc(-c2cccc(N3CCc4c(sc5c4CC(C)(C)C5)C3=O)c2CO)cc(Nc2ccncn2)c1=O	CN(C)CCN(C)c1ccc(Nc2cc(-c3cc(F)cc(N4CCc5c(sc6c5CC(C)(C)C6)C4=O)c3CO)cn(C)c2=O)nc1	O=C1c2sc3c(c2CCN1c1cccc(-c2c[nH]c(=O)c(Nc4ccccn4)c2)c1)CCC3||O=C1c2sc3c(c2CCN1c1cccc(-c2c[nH]c(=O)c(Nc4ccncn4)c2)c1)CCC3
Cn1cc(-c2cccc(N3CCc4c(sc5c4CC(C)(C)C5)C3=O)c2CO)cc(Nc2ccncn2)c1=O	Cc1c(NC(=O)c2ccc(C(C)(C)C)cc2)cccc1-c1nc(Nc2ccc(C(=O)N3CCOCC3)cc2)c2ncn(CC(=O)O)c2n1	O=C(Nc1cccc(-c2nc(Nc3ccc(C(=O)N4CCOCC4)cc3)c3nc[nH]c3n2)c1)c1ccccc1||O=C1c2sc3c(c2CCN1c1cccc(-c2c[nH]c(=O)c(Nc4ccncn4)c2)c1)CCC3
Cn1cc(-c2cccc(N3CCc4c(sc5c4CC(C)(C)C5)C3=O)c2CO)cc(Nc2ccncn2)c1=O	Cn1cc(-c2cc(F)cc(N3CCc4c(sc5c4CC(C)(C)C5)C3=O)c2CO)cc(Nc2ccc3c(n2)CCN(C2COC2)C3)c1=O	O=C1c2sc3c(c2CCN1c1cccc(-c2c[nH]c(=O)c(Nc4ccc5c(n4)CCN(C4COC4)C5)c2)c1)CCC3||O=C1c2sc3c(c2CCN1c1cccc(-c2c[nH]c(=O)c(Nc4ccncn4)c2)c1)CCC3
Cn1cc(-c2cccc(N3CCc4c(sc5c4CC(C)(C)C5)C3=O)c2CO)cc(Nc2ccncn2)c1=O	CN1CCC(c2ccc(Nc3cc(-c4cc(F)cc(N5CCc6c(sc7c6CC(C)(C)C7)C5=O)c4CO)cn(C)c3=O)nc2)CC1	O=C1c2sc3c(c2CCN1c1cccc(-c2c[nH]c(=O)c(Nc4ccc(C5CCNCC5)cn4)c2)c1)CCC3||O=C1c2sc3c(c2CCN1c1cccc(-c2c[nH]c(=O)c(Nc4ccncn4)c2)c1)CCC3
Cn1cc(-c2cccc(N3CCc4c(sc5c4CC(C)(C)C5)C3=O)c2CO)cc(Nc2ccncn2)c1=O	CN1CCC(c2ccc(N=c3[nH]c(-c4cc(F)cc(N5CCc6c(sc7c6CC(C)(C)C7)C5=O)c4CO)cn(C)c3=O)cc2)CC1	O=C1c2sc3c(c2CCN1c1cccc(-c2c[nH]c(=O)c(=Nc4ccc(C5CCNCC5)cc4)[nH]2)c1)CCC3||O=C1c2sc3c(c2CCN1c1cccc(-c2c[nH]c(=O)c(Nc4ccncn4)c2)c1)CCC3
Cn1cc(-c2cccc(N3CCc4c(sc5c4CC(C)(C)C5)C3=O)c2CO)cc(Nc2ccncn2)c1=O	CCN1CCN(c2ccc(Nc3cc(-c4cc(F)cc(N5CCc6c(sc7c6CC(C)(C)C7)C5=O)c4CO)cn(C)c3=O)nc2)CC1	O=C1c2sc3c(c2CCN1c1cccc(-c2c[nH]c(=O)c(Nc4ccc(N5CCNCC5)cn4)c2)c1)CCC3||O=C1c2sc3c(c2CCN1c1cccc(-c2c[nH]c(=O)c(Nc4ccncn4)c2)c1)CCC3
Cn1cc(-c2cccc(N3CCc4c(sc5c4CC(C)(C)C5)C3=O)c2CO)cc(Nc2ccncn2)c1=O	Cn1cc(-c2cc(F)cc(N3CCc4c(sc5c4CCCC5)C3=O)c2CO)cc(Nc2ccc(C3CCN(C4COC4)CC3)cn2)c1=O	O=C1c2sc3c(c2CCN1c1cccc(-c2c[nH]c(=O)c(Nc4ccc(C5CCN(C6COC6)CC5)cn4)c2)c1)CCCC3||O=C1c2sc3c(c2CCN1c1cccc(-c2c[nH]c(=O)c(Nc4ccncn4)c2)c1)CCC3
Cn1cc(-c2cccc(N3CCc4c(sc5c4CC(C)(C)C5)C3=O)c2CO)cc(Nc2ccncn2)c1=O	C=CC(O)=Nc1ccc(NC(=O)c2ccc(C(C)(C)C)cc2)c(C)c1-c1cc(Nc2ccc(C(=O)N3CCOCC3)cc2)c(=O)n(C)c1	O=C(Nc1cccc(-c2c[nH]c(=O)c(Nc3ccc(C(=O)N4CCOCC4)cc3)c2)c1)c1ccccc1||O=C1c2sc3c(c2CCN1c1cccc(-c2c[nH]c(=O)c(Nc4ccncn4)c2)c1)CCC3
Cn1cc(-c2cccc(N3CCc4c(sc5c4CC(C)(C)C5)C3=O)c2CO)cc(Nc2ccncn2)c1=O	Cn1cc(-c2cc(F)cc(N3CCc4c(sc5c4CC(C)(C)C5)C3=O)c2CO)cc(Nc2ccc(C3CCN(C4COC4)CC3)cn2)c1=O	O=C1c2sc3c(c2CCN1c1cccc(-c2c[nH]c(=O)c(Nc4ccc(C5CCN(C6COC6)CC5)cn4)c2)c1)CCC3||O=C1c2sc3c(c2CCN1c1cccc(-c2c[nH]c(=O)c(Nc4ccncn4)c2)c1)CCC3
Cn1cc(-c2cccc(N3CCc4c(sc5c4CC(C)(C)C5)C3=O)c2CO)cc(Nc2ccncn2)c1=O	C=CC(O)=Nc1cc(Nc2cc(-c3cccc(NC(=O)c4ccc(N(C)C)cc4)c3C)cn(C)c2=O)ccc1C(=O)N(CCOCC)CCOCC	O=C(Nc1cccc(-c2c[nH]c(=O)c(Nc3ccccc3)c2)c1)c1ccccc1||O=C1c2sc3c(c2CCN1c1cccc(-c2c[nH]c(=O)c(Nc4ccncn4)c2)c1)CCC3
CCn1cc(Nc2nc(-c3cccc(N4CCc5c(sc6c5CC(C)(C)C6)C4=O)c3CO)cn(C)c2=O)cn1	Cc1c(NC(=O)c2cc3c(s2)CCCC3)cccc1-c1cn(C)c(=O)c(=Nc2ccc(-c3ncc[nH]3)cc2)[nH]1	O=C(Nc1cccc(-c2c[nH]c(=O)c(=Nc3ccc(-c4ncc[nH]4)cc3)[nH]2)c1)c1cc2c(s1)CCCC2||O=C1c2sc3c(c2CCN1c1cccc(-c2c[nH]c(=O)c(Nc4cn[nH]c4)n2)c1)CCC3
CCn1cc(Nc2nc(-c3cccc(N4CCc5c(sc6c5CC(C)(C)C6)C4=O)c3CO)cn(C)c2=O)cn1	Cc1ccc(C(=O)Nc2cccc(-c3cn(C)c(=O)c(=Nc4ccc(C(=O)N5CCOCC5)cc4)[nH]3)c2C)cc1	O=C(Nc1cccc(-c2c[nH]c(=O)c(=Nc3ccc(C(=O)N4CCOCC4)cc3)[nH]2)c1)c1ccccc1||O=C1c2sc3c(c2CCN1c1cccc(-c2c[nH]c(=O)c(Nc4cn[nH]c4)n2)c1)CCC3
CCn1cc(Nc2nc(-c3cccc(N4CCc5c(sc6c5CC(C)(C)C6)C4=O)c3CO)cn(C)c2=O)cn1	Cc1c(NC(=O)c2cc3c(s2)CCOC3)cccc1-c1cn(C)c(=O)c(=Nc2ccc(C(=O)N3CCOCC3)cc2)[nH]1	O=C(Nc1cccc(-c2c[nH]c(=O)c(=Nc3ccc(C(=O)N4CCOCC4)cc3)[nH]2)c1)c1cc2c(s1)CCOC2||O=C1c2sc3c(c2CCN1c1cccc(-c2c[nH]c(=O)c(Nc4cn[nH]c4)n2)c1)CCC3
CCn1cc(Nc2nc(-c3cccc(N4CCc5c(sc6c5CC(C)(C)C6)C4=O)c3CO)cn(C)c2=O)cn1	Cc1c(NC(=O)c2nc3c(s2)CCCC3)cccc1-c1cn(C)c(=O)c(=Nc2ccc(C(=O)N3CCOCC3)cc2)[nH]1	O=C(Nc1cccc(-c2c[nH]c(=O)c(=Nc3ccc(C(=O)N4CCOCC4)cc3)[nH]2)c1)c1nc2c(s1)CCCC2||O=C1c2sc3c(c2CCN1c1cccc(-c2c[nH]c(=O)c(Nc4cn[nH]c4)n2)c1)CCC3
CCn1cc(Nc2nc(-c3cccc(N4CCc5c(sc6c5CC(C)(C)C6)C4=O)c3CO)cn(C)c2=O)cn1	CN1CCN(C)C(c2ccc(N=c3[nH]c(-c4ccc(Cl)c(NC(=O)c5cc6c(s5)CCCC6)c4F)cn(C)c3=O)cc2)C1=O	O=C(Nc1cccc(-c2c[nH]c(=O)c(=Nc3ccc(C4NCCNC4=O)cc3)[nH]2)c1)c1cc2c(s1)CCCC2||O=C1c2sc3c(c2CCN1c1cccc(-c2c[nH]c(=O)c(Nc4cn[nH]c4)n2)c1)CCC3
CCn1cc(Nc2nc(-c3cccc(N4CCc5c(sc6c5CC(C)(C)C6)C4=O)c3CO)cn(C)c2=O)cn1	Cc1c(NC(=O)c2ccc(N(C)C)cc2)cccc1-c1nc(=Nc2ccc(C(=O)N3CCOCC3)cc2)c2nccn2[nH]1	O=C(Nc1cccc(-c2nc(=Nc3ccc(C(=O)N4CCOCC4)cc3)c3nccn3[nH]2)c1)c1ccccc1||O=C1c2sc3c(c2CCN1c1cccc(-c2c[nH]c(=O)c(Nc4cn[nH]c4)n2)c1)CCC3
CCn1cc(Nc2nc(-c3cccc(N4CCc5c(sc6c5CC(C)(C)C6)C4=O)c3CO)cn(C)c2=O)cn1	CN1CCN(C)C(c2ccc(N=c3[nH]c(-c4ccc(Cl)c(NC(=O)c5cc6c(s5)CCCC6)c4)cn(C)c3=O)cc2)C1=O	O=C(Nc1cccc(-c2c[nH]c(=O)c(=Nc3ccc(C4NCCNC4=O)cc3)[nH]2)c1)c1cc2c(s1)CCCC2||O=C1c2sc3c(c2CCN1c1cccc(-c2c[nH]c(=O)c(Nc4cn[nH]c4)n2)c1)CCC3
CCn1cc(Nc2nc(-c3cccc(N4CCc5c(sc6c5CC(C)(C)C6)C4=O)c3CO)cn(C)c2=O)cn1	CN1CCN(C)C(c2ccc(N=c3[nH]c(-c4ccc(F)c(NC(=O)c5cc6c(s5)CCCC6)c4)cn(C)c3=O)cc2)C1=O	O=C(Nc1cccc(-c2c[nH]c(=O)c(=Nc3ccc(C4NCCNC4=O)cc3)[nH]2)c1)c1cc2c(s1)CCCC2||O=C1c2sc3c(c2CCN1c1cccc(-c2c[nH]c(=O)c(Nc4cn[nH]c4)n2)c1)CCC3
CCn1cc(Nc2nc(-c3cccc(N4CCc5c(sc6c5CC(C)(C)C6)C4=O)c3CO)cn(C)c2=O)cn1	CCc1ccc(C(=O)Nc2cccc(-c3cn(C)c(=O)c(=Nc4ccc(C(=O)N5CCOCC5)cc4)[nH]3)c2C)cc1	O=C(Nc1cccc(-c2c[nH]c(=O)c(=Nc3ccc(C(=O)N4CCOCC4)cc3)[nH]2)c1)c1ccccc1||O=C1c2sc3c(c2CCN1c1cccc(-c2c[nH]c(=O)c(Nc4cn[nH]c4)n2)c1)CCC3
CCn1cc(Nc2nc(-c3cccc(N4CCc5c(sc6c5CC(C)(C)C6)C4=O)c3CO)cn(C)c2=O)cn1	Cc1c(NC(=O)c2ccc(N(C)C)cc2)cccc1-c1cn(C)c(=O)c(=Nc2ccc(C(=O)N3CCOCC3)cc2)[nH]1	O=C(Nc1cccc(-c2c[nH]c(=O)c(=Nc3ccc(C(=O)N4CCOCC4)cc3)[nH]2)c1)c1ccccc1||O=C1c2sc3c(c2CCN1c1cccc(-c2c[nH]c(=O)c(Nc4cn[nH]c4)n2)c1)CCC3
CCn1cc(Nc2nc(-c3cccc(N4CCc5c(sc6c5CC(C)(C)C6)C4=O)c3CO)cn(C)c2=O)cn1	Cc1c(NC(=O)c2ccc(C(C)(C)C)s2)cccc1-c1cn(C)c(=O)c(=Nc2ccc(C(=O)N3CCOCC3)cc2)[nH]1	O=C(Nc1cccc(-c2c[nH]c(=O)c(=Nc3ccc(C(=O)N4CCOCC4)cc3)[nH]2)c1)c1cccs1||O=C1c2sc3c(c2CCN1c1cccc(-c2c[nH]c(=O)c(Nc4cn[nH]c4)n2)c1)CCC3
CCn1cc(Nc2nc(-c3cccc(N4CCc5c(sc6c5CC(C)(C)C6)C4=O)c3CO)cn(C)c2=O)cn1	Cc1c(NC(=O)c2ccc(C3CC3)cc2)cccc1-c1cn(C)c(=O)c(=Nc2ccc(C(=O)N3CCOCC3)cc2)[nH]1	O=C(Nc1cccc(-c2c[nH]c(=O)c(=Nc3ccc(C(=O)N4CCOCC4)cc3)[nH]2)c1)c1ccc(C2CC2)cc1||O=C1c2sc3c(c2CCN1c1cccc(-c2c[nH]c(=O)c(Nc4cn[nH]c4)n2)c1)CCC3
CCn1cc(Nc2nc(-c3cccc(N4CCc5c(sc6c5CC(C)(C)C6)C4=O)c3CO)cn(C)c2=O)cn1	CN1CCN(C)[C@@H](c2ccc(N=c3[nH]c(-c4ccc(F)c(N5Cc6cc(C(C)(C)C)sc6C5=O)c4F)cn(C)c3=O)cc2)C1=O	O=C1NCCNC1c1ccc(N=c2[nH]c(-c3cccc(N4Cc5ccsc5C4=O)c3)c[nH]c2=O)cc1||O=C1c2sc3c(c2CCN1c1cccc(-c2c[nH]c(=O)c(Nc4cn[nH]c4)n2)c1)CCC3
CCn1cc(Nc2nc(-c3cccc(N4CCc5c(sc6c5CC(C)(C)C6)C4=O)c3CO)cn(C)c2=O)cn1	Cc1c(-c2cn(C)c(=O)c(=Nc3ccc(C4C(=O)N(C)CCN4C)cc3)[nH]2)ccc(Cl)c1NC(=O)c1cc2c(s1)CCCC2	O=C(Nc1cccc(-c2c[nH]c(=O)c(=Nc3ccc(C4NCCNC4=O)cc3)[nH]2)c1)c1cc2c(s1)CCCC2||O=C1c2sc3c(c2CCN1c1cccc(-c2c[nH]c(=O)c(Nc4cn[nH]c4)n2)c1)CCC3
CCn1cc(Nc2nc(-c3cccc(N4CCc5c(sc6c5CC(C)(C)C6)C4=O)c3CO)cn(C)c2=O)cn1	Cc1ccc(-c2cn(C)c(=O)c(=Nc3ccc(C4C(=O)N(C)CCN4C)cc3)[nH]2)c(Cl)c1NC(=O)c1cc2c(s1)CCCC2	O=C(Nc1cccc(-c2c[nH]c(=O)c(=Nc3ccc(C4NCCNC4=O)cc3)[nH]2)c1)c1cc2c(s1)CCCC2||O=C1c2sc3c(c2CCN1c1cccc(-c2c[nH]c(=O)c(Nc4cn[nH]c4)n2)c1)CCC3
CCn1cc(Nc2nc(-c3cccc(N4CCc5c(sc6c5CC(C)(C)C6)C4=O)c3CO)cn(C)c2=O)cn1	CN1CCN(C)[C@@H](c2ccc(N=c3[nH]c(-c4ccc(F)c(N5Cc6cc(C(C)(C)C)sc6C5=O)c4)cn(C)c3=O)cc2)C1=O	O=C1NCCNC1c1ccc(N=c2[nH]c(-c3cccc(N4Cc5ccsc5C4=O)c3)c[nH]c2=O)cc1||O=C1c2sc3c(c2CCN1c1cccc(-c2c[nH]c(=O)c(Nc4cn[nH]c4)n2)c1)CCC3
CCn1cc(Nc2nc(-c3cccc(N4CCc5c(sc6c5CC(C)(C)C6)C4=O)c3CO)cn(C)c2=O)cn1	Cc1c(NC(=O)c2ccc(C(C)(C)O)cc2)cccc1-c1cn(C)c(=O)c(=Nc2ccc(C(=O)N3CCOCC3)cc2)[nH]1	O=C(Nc1cccc(-c2c[nH]c(=O)c(=Nc3ccc(C(=O)N4CCOCC4)cc3)[nH]2)c1)c1ccccc1||O=C1c2sc3c(c2CCN1c1cccc(-c2c[nH]c(=O)c(Nc4cn[nH]c4)n2)c1)CCC3
CCn1cc(Nc2nc(-c3cccc(N4CCc5c(sc6c5CC(C)(C)C6)C4=O)c3CO)cn(C)c2=O)cn1	Cc1c(-c2cc(Nc3ccc(C(=O)N4CCOCC4)cn3)c(=O)n(C)c2)cccc1N1CNc2cc(N(C)C)ccc2C1=O	O=C(c1ccc(Nc2cc(-c3cccc(N4CNc5ccccc5C4=O)c3)c[nH]c2=O)nc1)N1CCOCC1||O=C1c2sc3c(c2CCN1c1cccc(-c2c[nH]c(=O)c(Nc4cn[nH]c4)n2)c1)CCC3
CCn1cc(Nc2nc(-c3cccc(N4CCc5c(sc6c5CC(C)(C)C6)C4=O)c3CO)cn(C)c2=O)cn1	Cc1c(-c2cn(C)c(=O)c(=Nc3ccc(C4C(O)=NCCN4C)cc3)[nH]2)cccc1N1Cc2cc(C(C)(C)C)sc2C1=O	O=C1c2sc3c(c2CCN1c1cccc(-c2c[nH]c(=O)c(Nc4cn[nH]c4)n2)c1)CCC3||O=C1c2sccc2CN1c1cccc(-c2c[nH]c(=O)c(=Nc3ccc(C4C=NCCN4)cc3)[nH]2)c1
CCn1cc(Nc2nc(-c3cccc(N4CCc5c(sc6c5CC(C)(C)C6)C4=O)c3CO)cn(C)c2=O)cn1	Cc1c(NC(=O)c2ccc([Si](C)(C)C)cc2)cccc1-c1cn(C)c(=O)c(=Nc2ccc(C(=O)N3CCOCC3)cc2)[nH]1	O=C(Nc1cccc(-c2c[nH]c(=O)c(=Nc3ccc(C(=O)N4CCOCC4)cc3)[nH]2)c1)c1ccccc1||O=C1c2sc3c(c2CCN1c1cccc(-c2c[nH]c(=O)c(Nc4cn[nH]c4)n2)c1)CCC3
CCn1cc(Nc2nc(-c3cccc(N4CCc5c(sc6c5CC(C)(C)C6)C4=O)c3CO)cn(C)c2=O)cn1	Cc1c(NC(=O)c2cc3c(s2)CCCC3)cccc1-c1cn(C)c(=O)c(=Nc2ccc(N3CC[C@@H](N(C)C)C3)cc2)[nH]1	O=C(Nc1cccc(-c2c[nH]c(=O)c(=Nc3ccc(N4CCCC4)cc3)[nH]2)c1)c1cc2c(s1)CCCC2||O=C1c2sc3c(c2CCN1c1cccc(-c2c[nH]c(=O)c(Nc4cn[nH]c4)n2)c1)CCC3
CCn1cc(Nc2nc(-c3cccc(N4CCc5c(sc6c5CC(C)(C)C6)C4=O)c3CO)cn(C)c2=O)cn1	Cc1c(NC(=O)c2ccc(C3(C)CC3)cc2)cccc1-c1cn(C)c(=O)c(=Nc2ccc(C(=O)N3CCOCC3)cc2)[nH]1	O=C(Nc1cccc(-c2c[nH]c(=O)c(=Nc3ccc(C(=O)N4CCOCC4)cc3)[nH]2)c1)c1ccc(C2CC2)cc1||O=C1c2sc3c(c2CCN1c1cccc(-c2c[nH]c(=O)c(Nc4cn[nH]c4)n2)c1)CCC3
CCn1cc(Nc2nc(-c3cccc(N4CCc5c(sc6c5CC(C)(C)C6)C4=O)c3CO)cn(C)c2=O)cn1	Cc1c(NC(=O)c2ccc(C(C)(C)C)cc2)cccc1-c1nc(Nc2ccc(C(=O)N3CCOCC3)cc2)c2nc[nH]c2n1	O=C(Nc1cccc(-c2nc(Nc3ccc(C(=O)N4CCOCC4)cc3)c3nc[nH]c3n2)c1)c1ccccc1||O=C1c2sc3c(c2CCN1c1cccc(-c2c[nH]c(=O)c(Nc4cn[nH]c4)n2)c1)CCC3
CCn1cc(Nc2nc(-c3cccc(N4CCc5c(sc6c5CC(C)(C)C6)C4=O)c3CO)cn(C)c2=O)cn1	Cc1ccc(NC(=O)c2ccc(C(C)(C)C)cc2)cc1-c1nc(Nc2ccc(C(=O)N3CCOCC3)cc2)c2nc[nH]c2n1	O=C(Nc1cccc(-c2nc(Nc3ccc(C(=O)N4CCOCC4)cc3)c3nc[nH]c3n2)c1)c1ccccc1||O=C1c2sc3c(c2CCN1c1cccc(-c2c[nH]c(=O)c(Nc4cn[nH]c4)n2)c1)CCC3
CCn1cc(Nc2nc(-c3cccc(N4CCc5c(sc6c5CC(C)(C)C6)C4=O)c3CO)cn(C)c2=O)cn1	Cc1ccc(-c2nc(Nc3ccc(C(=O)N4CCOCC4)cc3)c3nc[nH]c3n2)cc1NC(=O)c1ccc(C(C)(C)C)cc1	O=C(Nc1cccc(-c2nc(Nc3ccc(C(=O)N4CCOCC4)cc3)c3nc[nH]c3n2)c1)c1ccccc1||O=C1c2sc3c(c2CCN1c1cccc(-c2c[nH]c(=O)c(Nc4cn[nH]c4)n2)c1)CCC3
CCn1cc(Nc2nc(-c3cccc(N4CCc5c(sc6c5CC(C)(C)C6)C4=O)c3CO)cn(C)c2=O)cn1	Cn1cnc2c(Nc3ccc(C(=O)N4CCOCC4)cc3)nc(-c3cccc(NC(=O)c4ccc(C(C)(C)C)cc4)c3)nc21	O=C(Nc1cccc(-c2nc(Nc3ccc(C(=O)N4CCOCC4)cc3)c3nc[nH]c3n2)c1)c1ccccc1||O=C1c2sc3c(c2CCN1c1cccc(-c2c[nH]c(=O)c(Nc4cn[nH]c4)n2)c1)CCC3
CCn1cc(Nc2nc(-c3cccc(N4CCc5c(sc6c5CC(C)(C)C6)C4=O)c3CO)cn(C)c2=O)cn1	Cc1c(NCc2ccc(C(C)(C)C)cc2)cccc1-c1cn(C)c(=O)c(=Nc2ccc(C(=O)N3CCOCC3)cc2)[nH]1	O=C(c1ccc(N=c2[nH]c(-c3cccc(NCc4ccccc4)c3)c[nH]c2=O)cc1)N1CCOCC1||O=C1c2sc3c(c2CCN1c1cccc(-c2c[nH]c(=O)c(Nc4cn[nH]c4)n2)c1)CCC3
CCn1cc(Nc2nc(-c3cccc(N4CCc5c(sc6c5CC(C)(C)C6)C4=O)c3CO)cn(C)c2=O)cn1	C=CC(O)=Nc1cc(Nc2cc(-c3cccc(NC(=O)c4ccc(C(F)(F)F)cc4)c3C)cn(C)c2=O)ccc1C(=O)N1CCOCC1	O=C(Nc1cccc(-c2c[nH]c(=O)c(Nc3ccc(C(=O)N4CCOCC4)cc3)c2)c1)c1ccccc1||O=C1c2sc3c(c2CCN1c1cccc(-c2c[nH]c(=O)c(Nc4cn[nH]c4)n2)c1)CCC3
CCn1cc(Nc2nc(-c3cccc(N4CCc5c(sc6c5CC(C)(C)C6)C4=O)c3CO)cn(C)c2=O)cn1	C=CC(O)=Nc1cc(Nc2cc(-c3cccc(NC(=O)c4ccc(C)cc4)c3C)cn(C)c2=O)ccc1C(=O)N1CCOCC1	O=C(Nc1cccc(-c2c[nH]c(=O)c(Nc3ccc(C(=O)N4CCOCC4)cc3)c2)c1)c1ccccc1||O=C1c2sc3c(c2CCN1c1cccc(-c2c[nH]c(=O)c(Nc4cn[nH]c4)n2)c1)CCC3
CCn1cc(Nc2nc(-c3cccc(N4CCc5c(sc6c5CC(C)(C)C6)C4=O)c3CO)cn(C)c2=O)cn1	C=CC(O)=Nc1cc(Nc2cc(-c3cccc(NC(=O)c4ccc(OC)cc4)c3C)cn(C)c2=O)ccc1C(=O)N1CCOCC1	O=C(Nc1cccc(-c2c[nH]c(=O)c(Nc3ccc(C(=O)N4CCOCC4)cc3)c2)c1)c1ccccc1||O=C1c2sc3c(c2CCN1c1cccc(-c2c[nH]c(=O)c(Nc4cn[nH]c4)n2)c1)CCC3
CCn1cc(Nc2nc(-c3cccc(N4CCc5c(sc6c5CC(C)(C)C6)C4=O)c3CO)cn(C)c2=O)cn1	Cn1cnc2c(Nc3ccc(C(=O)N4CCOCC4)cc3)nc(-c3cccc(NC(=O)c4ccc(C(C)(C)C)cc4)c3)cc21	O=C(Nc1cccc(-c2cc3[nH]cnc3c(Nc3ccc(C(=O)N4CCOCC4)cc3)n2)c1)c1ccccc1||O=C1c2sc3c(c2CCN1c1cccc(-c2c[nH]c(=O)c(Nc4cn[nH]c4)n2)c1)CCC3
CCn1cc(Nc2nc(-c3cccc(N4CCc5c(sc6c5CC(C)(C)C6)C4=O)c3CO)cn(C)c2=O)cn1	Cc1c(-c2cn(C)c(=O)c(=Nc3ccc(C(=O)N4CCOCC4)cc3)[nH]2)cccc1N1Cc2cc(C(C)(C)C)ccc2C1=O	O=C(c1ccc(N=c2[nH]c(-c3cccc(N4Cc5ccccc5C4=O)c3)c[nH]c2=O)cc1)N1CCOCC1||O=C1c2sc3c(c2CCN1c1cccc(-c2c[nH]c(=O)c(Nc4cn[nH]c4)n2)c1)CCC3
CCn1cc(Nc2nc(-c3cccc(N4CCc5c(sc6c5CC(C)(C)C6)C4=O)c3CO)cn(C)c2=O)cn1	Cc1c(NC(=O)c2ccc(C(C)(C)C)cc2)cccc1-c1nc(Nc2ccc(C(=O)N3CCOCC3)cc2)c2ncn(C)c2n1	O=C(Nc1cccc(-c2nc(Nc3ccc(C(=O)N4CCOCC4)cc3)c3nc[nH]c3n2)c1)c1ccccc1||O=C1c2sc3c(c2CCN1c1cccc(-c2c[nH]c(=O)c(Nc4cn[nH]c4)n2)c1)CCC3
CCn1cc(Nc2nc(-c3cccc(N4CCc5c(sc6c5CC(C)(C)C6)C4=O)c3CO)cn(C)c2=O)cn1	Cc1c(NC(=O)c2ccc(C(C)(C)C)cc2)cccc1-c1cc(Nc2ccc(C(=O)N3CCOCC3)cc2)c(=O)n(C)c1	O=C(Nc1cccc(-c2c[nH]c(=O)c(Nc3ccc(C(=O)N4CCOCC4)cc3)c2)c1)c1ccccc1||O=C1c2sc3c(c2CCN1c1cccc(-c2c[nH]c(=O)c(Nc4cn[nH]c4)n2)c1)CCC3
CCn1cc(Nc2nc(-c3cccc(N4CCc5c(sc6c5CC(C)(C)C6)C4=O)c3CO)cn(C)c2=O)cn1	C=CC(O)=Nc1cc(Nc2cc(-c3cccc(NC(=O)c4ccc(N(C)C)cc4)c3C)cn(C)c2=O)ccc1C(O)=NCCOC	O=C(Nc1cccc(-c2c[nH]c(=O)c(Nc3ccccc3)c2)c1)c1ccccc1||O=C1c2sc3c(c2CCN1c1cccc(-c2c[nH]c(=O)c(Nc4cn[nH]c4)n2)c1)CCC3
CCn1cc(Nc2nc(-c3cccc(N4CCc5c(sc6c5CC(C)(C)C6)C4=O)c3CO)cn(C)c2=O)cn1	CCC(C)(C)c1ccc(C(=O)Nc2cccc(-c3cn(C)c(=O)c(=Nc4ccc(C(=O)N5CCOCC5)cc4)[nH]3)c2C)cc1	O=C(Nc1cccc(-c2c[nH]c(=O)c(=Nc3ccc(C(=O)N4CCOCC4)cc3)[nH]2)c1)c1ccccc1||O=C1c2sc3c(c2CCN1c1cccc(-c2c[nH]c(=O)c(Nc4cn[nH]c4)n2)c1)CCC3
CCn1cc(Nc2nc(-c3cccc(N4CCc5c(sc6c5CC(C)(C)C6)C4=O)c3CO)cn(C)c2=O)cn1	C=CC(O)=Nc1cc(Nc2cc(-c3cccc(NC(=O)c4ccc(CC)cc4)c3C)cn(C)c2=O)ccc1C(=O)N1CCOCC1	O=C(Nc1cccc(-c2c[nH]c(=O)c(Nc3ccc(C(=O)N4CCOCC4)cc3)c2)c1)c1ccccc1||O=C1c2sc3c(c2CCN1c1cccc(-c2c[nH]c(=O)c(Nc4cn[nH]c4)n2)c1)CCC3
CCn1cc(Nc2nc(-c3cccc(N4CCc5c(sc6c5CC(C)(C)C6)C4=O)c3CO)cn(C)c2=O)cn1	Cc1c(NC(=O)c2ccc(C(C)(C)C)cc2)cccc1-c1nc(Nc2ccc(C(=O)N3CCOCC3)cc2)c2ncn(CC(=O)O)c2n1	O=C(Nc1cccc(-c2nc(Nc3ccc(C(=O)N4CCOCC4)cc3)c3nc[nH]c3n2)c1)c1ccccc1||O=C1c2sc3c(c2CCN1c1cccc(-c2c[nH]c(=O)c(Nc4cn[nH]c4)n2)c1)CCC3
CCn1cc(Nc2nc(-c3cccc(N4CCc5c(sc6c5CC(C)(C)C6)C4=O)c3CO)cn(C)c2=O)cn1	Cc1c(-c2cn(C)c(=O)c(=Nc3ccc(C4C(=O)N(C)CCN4C)cc3)[nH]2)cccc1N1Cc2cc(C(C)(C)C)ccc2C1=O	O=C1NCCNC1c1ccc(N=c2[nH]c(-c3cccc(N4Cc5ccccc5C4=O)c3)c[nH]c2=O)cc1||O=C1c2sc3c(c2CCN1c1cccc(-c2c[nH]c(=O)c(Nc4cn[nH]c4)n2)c1)CCC3
CCn1cc(Nc2nc(-c3cccc(N4CCc5c(sc6c5CC(C)(C)C6)C4=O)c3CO)cn(C)c2=O)cn1	C=CC(O)=Nc1cc(Nc2cc(-c3cccc(NC(=O)c4ccc(C(C)C)cc4)c3C)cn(C)c2=O)ccc1C(=O)N1CCOCC1	O=C(Nc1cccc(-c2c[nH]c(=O)c(Nc3ccc(C(=O)N4CCOCC4)cc3)c2)c1)c1ccccc1||O=C1c2sc3c(c2CCN1c1cccc(-c2c[nH]c(=O)c(Nc4cn[nH]c4)n2)c1)CCC3
CCn1cc(Nc2nc(-c3cccc(N4CCc5c(sc6c5CC(C)(C)C6)C4=O)c3CO)cn(C)c2=O)cn1	Cc1c(NC(=O)c2ccc(C(C)(C)C)cc2)cccc1-c1cc(Nc2ccc(C(=O)N3CCOCC3)c(N=C(O)CCl)c2)c(=O)n(C)c1	O=C(Nc1cccc(-c2c[nH]c(=O)c(Nc3ccc(C(=O)N4CCOCC4)cc3)c2)c1)c1ccccc1||O=C1c2sc3c(c2CCN1c1cccc(-c2c[nH]c(=O)c(Nc4cn[nH]c4)n2)c1)CCC3
CCn1cc(Nc2nc(-c3cccc(N4CCc5c(sc6c5CC(C)(C)C6)C4=O)c3CO)cn(C)c2=O)cn1	Cc1c(-c2cn(C)c(=O)c(=Nc3ccc(C4C(=O)N(C)CCN4C)cc3)[nH]2)cccc1N1Cc2cc(N3CCCCC3)ccc2C1=O	O=C1NCCNC1c1ccc(N=c2[nH]c(-c3cccc(N4Cc5cc(N6CCCCC6)ccc5C4=O)c3)c[nH]c2=O)cc1||O=C1c2sc3c(c2CCN1c1cccc(-c2c[nH]c(=O)c(Nc4cn[nH]c4)n2)c1)CCC3
CCn1cc(Nc2nc(-c3cccc(N4CCc5c(sc6c5CC(C)(C)C6)C4=O)c3CO)cn(C)c2=O)cn1	CCCn1cnc2c(Nc3ccc(C(=O)N4CCOCC4)cc3)nc(-c3cccc(NC(=O)c4ccc(C(C)(C)C)cc4)c3C)nc21	O=C(Nc1cccc(-c2nc(Nc3ccc(C(=O)N4CCOCC4)cc3)c3nc[nH]c3n2)c1)c1ccccc1||O=C1c2sc3c(c2CCN1c1cccc(-c2c[nH]c(=O)c(Nc4cn[nH]c4)n2)c1)CCC3
CCn1cc(Nc2nc(-c3cccc(N4CCc5c(sc6c5CC(C)(C)C6)C4=O)c3CO)cn(C)c2=O)cn1	Cn1cc(-c2cccc(N3CCc4c(sc5c4CC(C)(C)C5)C3=O)c2CO)cc(Nc2ccc(N3CCN(C4COC4)CC3)cn2)c1=O	O=C1c2sc3c(c2CCN1c1cccc(-c2c[nH]c(=O)c(Nc4ccc(N5CCN(C6COC6)CC5)cn4)c2)c1)CCC3||O=C1c2sc3c(c2CCN1c1cccc(-c2c[nH]c(=O)c(Nc4cn[nH]c4)n2)c1)CCC3
CCn1cc(Nc2nc(-c3cccc(N4CCc5c(sc6c5CC(C)(C)C6)C4=O)c3CO)cn(C)c2=O)cn1	C=CC(O)=Nc1cc(Nc2cc(-c3cccc(NC(=O)c4ccc5c(c4)CCCC5)c3C)cn(C)c2=O)ccc1C(=O)N1CCOCC1	O=C(Nc1cccc(-c2c[nH]c(=O)c(Nc3ccc(C(=O)N4CCOCC4)cc3)c2)c1)c1ccc2c(c1)CCCC2||O=C1c2sc3c(c2CCN1c1cccc(-c2c[nH]c(=O)c(Nc4cn[nH]c4)n2)c1)CCC3
CCn1cc(Nc2nc(-c3cccc(N4CCc5c(sc6c5CC(C)(C)C6)C4=O)c3CO)cn(C)c2=O)cn1	C=CC(O)=Nc1cc(Nc2cc(-c3cccc(NC(=O)c4ccc(N5CCCC5)cc4)c3C)cn(C)c2=O)ccc1C(=O)N1CCOCC1	O=C(Nc1cccc(-c2c[nH]c(=O)c(Nc3ccc(C(=O)N4CCOCC4)cc3)c2)c1)c1ccc(N2CCCC2)cc1||O=C1c2sc3c(c2CCN1c1cccc(-c2c[nH]c(=O)c(Nc4cn[nH]c4)n2)c1)CCC3
CCn1cc(Nc2nc(-c3cccc(N4CCc5c(sc6c5CC(C)(C)C6)C4=O)c3CO)cn(C)c2=O)cn1	C=CC(O)=Nc1cc(Nc2cc(-c3cccc(NC(=O)c4ccc(N5CCOCC5)cc4)c3C)cn(C)c2=O)ccc1C(=O)N1CCOCC1	O=C(Nc1cccc(-c2c[nH]c(=O)c(Nc3ccc(C(=O)N4CCOCC4)cc3)c2)c1)c1ccc(N2CCOCC2)cc1||O=C1c2sc3c(c2CCN1c1cccc(-c2c[nH]c(=O)c(Nc4cn[nH]c4)n2)c1)CCC3
CCn1cc(Nc2nc(-c3cccc(N4CCc5c(sc6c5CC(C)(C)C6)C4=O)c3CO)cn(C)c2=O)cn1	C=CC(O)=Nc1ccc(NC(=O)c2ccc(C(C)(C)C)cc2)c(C)c1-c1cc(Nc2ccc(C(=O)N3CCOCC3)cc2)c(=O)n(C)c1	O=C(Nc1cccc(-c2c[nH]c(=O)c(Nc3ccc(C(=O)N4CCOCC4)cc3)c2)c1)c1ccccc1||O=C1c2sc3c(c2CCN1c1cccc(-c2c[nH]c(=O)c(Nc4cn[nH]c4)n2)c1)CCC3
CCn1cc(Nc2nc(-c3cccc(N4CCc5c(sc6c5CC(C)(C)C6)C4=O)c3CO)cn(C)c2=O)cn1	C=CC(O)=Nc1cc(C(=O)N2CCOCC2)ccc1Nc1cc(-c2cccc(NC(=O)c3ccc(C(C)(C)C)cc3)c2C)cn(C)c1=O	O=C(Nc1cccc(-c2c[nH]c(=O)c(Nc3ccc(C(=O)N4CCOCC4)cc3)c2)c1)c1ccccc1||O=C1c2sc3c(c2CCN1c1cccc(-c2c[nH]c(=O)c(Nc4cn[nH]c4)n2)c1)CCC3
CCn1cc(Nc2nc(-c3cccc(N4CCc5c(sc6c5CC(C)(C)C6)C4=O)c3CO)cn(C)c2=O)cn1	CCC(O)=Nc1cc(Nc2cc(-c3cccc(NC(=O)c4ccc(C(C)(C)C)cc4)c3C)cn(C)c2=O)ccc1C(=O)N1CCOCC1	O=C(Nc1cccc(-c2c[nH]c(=O)c(Nc3ccc(C(=O)N4CCOCC4)cc3)c2)c1)c1ccccc1||O=C1c2sc3c(c2CCN1c1cccc(-c2c[nH]c(=O)c(Nc4cn[nH]c4)n2)c1)CCC3
CCn1cc(Nc2nc(-c3cccc(N4CCc5c(sc6c5CC(C)(C)C6)C4=O)c3CO)cn(C)c2=O)cn1	C=CC(O)=Nc1cc(Nc2cc(-c3cccc(NC(=O)c4ccc(C(C)(C)C)cc4)c3C)cn(C)c2=O)ccc1C(=O)N1CCN(C)CC1	O=C(Nc1cccc(-c2c[nH]c(=O)c(Nc3ccc(C(=O)N4CCNCC4)cc3)c2)c1)c1ccccc1||O=C1c2sc3c(c2CCN1c1cccc(-c2c[nH]c(=O)c(Nc4cn[nH]c4)n2)c1)CCC3
CCn1cc(Nc2nc(-c3cccc(N4CCc5c(sc6c5CC(C)(C)C6)C4=O)c3CO)cn(C)c2=O)cn1	Cc1c(NC(=O)c2ccc(C(C)(C)C)cc2)cccc1-c1nc(Nc2ccc(C(=O)N3CCOCC3)cc2)c2ncn(CC(=O)OC(C)(C)C)c2n1	O=C(Nc1cccc(-c2nc(Nc3ccc(C(=O)N4CCOCC4)cc3)c3nc[nH]c3n2)c1)c1ccccc1||O=C1c2sc3c(c2CCN1c1cccc(-c2c[nH]c(=O)c(Nc4cn[nH]c4)n2)c1)CCC3
CCn1cc(Nc2nc(-c3cccc(N4CCc5c(sc6c5CC(C)(C)C6)C4=O)c3CO)cn(C)c2=O)cn1	C=CC(O)=Nc1cc(Nc2cc(-c3cccc(NC(=O)c4ccc(N(C)C)cc4)c3C)cn(C)c2=O)ccc1C(=O)N(CCOCC)CCOCC	O=C(Nc1cccc(-c2c[nH]c(=O)c(Nc3ccccc3)c2)c1)c1ccccc1||O=C1c2sc3c(c2CCN1c1cccc(-c2c[nH]c(=O)c(Nc4cn[nH]c4)n2)c1)CCC3
CCn1cc(Nc2nc(-c3cccc(N4CCc5c(sc6c5CC(C)(C)C6)C4=O)c3CO)cn(C)c2=O)cn1	Cc1c(NC(=O)c2ccc(C(C)(C)C)cc2)cccc1-c1nc(Nc2ccc(C(=O)N3CCOCC3)cc2)c2ncn(CCc3ccccc3)c2n1	O=C(Nc1cccc(-c2nc(Nc3ccc(C(=O)N4CCOCC4)cc3)c3ncn(CCc4ccccc4)c3n2)c1)c1ccccc1||O=C1c2sc3c(c2CCN1c1cccc(-c2c[nH]c(=O)c(Nc4cn[nH]c4)n2)c1)CCC3
Cc1c(N=C(O)c2ccccc2)cccc1-c1nc(Nc2ccc(C(=O)N3CCOCC3)cc2)c2nc[nH]c2n1	Cc1c(N=C(O)c2ccccc2)cccc1-c1cn(C)c(=O)c(=Nc2ccc(C(=O)N3CCOCC3)cc2)[nH]1	O=C(c1ccc(N=c2[nH]c(-c3cccc(N=Cc4ccccc4)c3)c[nH]c2=O)cc1)N1CCOCC1||O=C(c1ccc(Nc2nc(-c3cccc(N=Cc4ccccc4)c3)nc3[nH]cnc23)cc1)N1CCOCC1
Cc1c(N=C(O)c2ccccc2)cccc1-c1nc(Nc2ccc(C(=O)N3CCOCC3)cc2)c2nc[nH]c2n1	Cc1c(N=C(O)c2cccc(C(C)(C)C)c2)cccc1-c1cn(C)c(=O)c(=Nc2ccc(C(=O)N3CCOCC3)cc2)[nH]1	O=C(c1ccc(N=c2[nH]c(-c3cccc(N=Cc4ccccc4)c3)c[nH]c2=O)cc1)N1CCOCC1||O=C(c1ccc(Nc2nc(-c3cccc(N=Cc4ccccc4)c3)nc3[nH]cnc23)cc1)N1CCOCC1
Cc1c(N=C(O)c2ccccc2)cccc1-c1nc(Nc2ccc(C(=O)N3CCOCC3)cc2)c2nc[nH]c2n1	CN1CCC(c2ccc(Nc3cc(-c4cc(F)cc(N5CCc6c(sc7c6CCCC7)C5=O)c4CO)cn(C)c3=O)nc2)CC1	O=C(c1ccc(Nc2nc(-c3cccc(N=Cc4ccccc4)c3)nc3[nH]cnc23)cc1)N1CCOCC1||O=C1c2sc3c(c2CCN1c1cccc(-c2c[nH]c(=O)c(Nc4ccc(C5CCNCC5)cn4)c2)c1)CCCC3
Cc1c(N=C(O)c2ccccc2)cccc1-c1nc(Nc2ccc(C(=O)N3CCOCC3)cc2)c2nc[nH]c2n1	Cc1c(NC(=O)c2ccc(C(C)(C)C)cc2)cccc1-c1nc(Nc2ccc(C(=O)N3CCOCC3)cc2)c2ncn(CC(=O)O)c2n1	O=C(Nc1cccc(-c2nc(Nc3ccc(C(=O)N4CCOCC4)cc3)c3nc[nH]c3n2)c1)c1ccccc1||O=C(c1ccc(Nc2nc(-c3cccc(N=Cc4ccccc4)c3)nc3[nH]cnc23)cc1)N1CCOCC1
Cc1c(N=C(O)c2ccccc2)cccc1-c1nc(Nc2ccc(C(=O)N3CCOCC3)cc2)c2nc[nH]c2n1	Cn1cc(-c2cc(F)cc(N3CCc4c(sc5c4CCCC5)C3=O)c2CO)cc(Nc2ccc(C3CCN(C4COC4)CC3)cn2)c1=O	O=C(c1ccc(Nc2nc(-c3cccc(N=Cc4ccccc4)c3)nc3[nH]cnc23)cc1)N1CCOCC1||O=C1c2sc3c(c2CCN1c1cccc(-c2c[nH]c(=O)c(Nc4ccc(C5CCN(C6COC6)CC5)cn4)c2)c1)CCCC3
Cc1c(N=C(O)c2ccccc2)cccc1-c1nc(Nc2ccc(C(=O)N3CCOCC3)cc2)c2nc[nH]c2n1	Cc1c(NC(=O)c2ccc(C(C)(C)C)cc2)cccc1-c1nc(Nc2ccc(C(=O)N3CCOCC3)cc2)c2ncn(CC(=O)OC(C)(C)C)c2n1	O=C(Nc1cccc(-c2nc(Nc3ccc(C(=O)N4CCOCC4)cc3)c3nc[nH]c3n2)c1)c1ccccc1||O=C(c1ccc(Nc2nc(-c3cccc(N=Cc4ccccc4)c3)nc3[nH]cnc23)cc1)N1CCOCC1
Cc1c(NC(=O)c2cc3c(s2)CCCC3)cccc1-c1cn(C)c(=O)c(=Nc2ccc(-c3ncc[nH]3)cc2)[nH]1	Cc1c(N=C(O)c2ccccc2)cccc1-c1cn(C)c(=O)c(=Nc2ccc(C(=O)N3CCOCC3)cc2)[nH]1	O=C(Nc1cccc(-c2c[nH]c(=O)c(=Nc3ccc(-c4ncc[nH]4)cc3)[nH]2)c1)c1cc2c(s1)CCCC2||O=C(c1ccc(N=c2[nH]c(-c3cccc(N=Cc4ccccc4)c3)c[nH]c2=O)cc1)N1CCOCC1
Cc1c(NC(=O)c2cc3c(s2)CCCC3)cccc1-c1cn(C)c(=O)c(=Nc2ccc(-c3ncc[nH]3)cc2)[nH]1	Cn1cc(-c2cccc(N3CCc4c(sc5c4CCCC5)C3=O)c2CO)cc(N=c2cc(C3CC3)[nH][nH]2)c1=O	O=C(Nc1cccc(-c2c[nH]c(=O)c(=Nc3ccc(-c4ncc[nH]4)cc3)[nH]2)c1)c1cc2c(s1)CCCC2||O=C1c2sc3c(c2CCN1c1cccc(-c2c[nH]c(=O)c(N=c4cc(C5CC5)[nH][nH]4)c2)c1)CCCC3
Cc1c(NC(=O)c2cc3c(s2)CCCC3)cccc1-c1cn(C)c(=O)c(=Nc2ccc(-c3ncc[nH]3)cc2)[nH]1	Cc1ccc(C(=O)Nc2cccc(-c3cn(C)c(=O)c(=Nc4ccc(C(=O)N5CCOCC5)cc4)[nH]3)c2C)cc1	O=C(Nc1cccc(-c2c[nH]c(=O)c(=Nc3ccc(-c4ncc[nH]4)cc3)[nH]2)c1)c1cc2c(s1)CCCC2||O=C(Nc1cccc(-c2c[nH]c(=O)c(=Nc3ccc(C(=O)N4CCOCC4)cc3)[nH]2)c1)c1ccccc1
Cc1c(NC(=O)c2cc3c(s2)CCCC3)cccc1-c1cn(C)c(=O)c(=Nc2ccc(-c3ncc[nH]3)cc2)[nH]1	CN1CCN(C)C(c2ccc(N=c3[nH]c(-c4ccc(F)c(NC(=O)c5cc6c(s5)CCCC6)c4F)cn(C)c3=O)cc2)C1=O	O=C(Nc1cccc(-c2c[nH]c(=O)c(=Nc3ccc(-c4ncc[nH]4)cc3)[nH]2)c1)c1cc2c(s1)CCCC2||O=C(Nc1cccc(-c2c[nH]c(=O)c(=Nc3ccc(C4NCCNC4=O)cc3)[nH]2)c1)c1cc2c(s1)CCCC2
Cc1c(NC(=O)c2cc3c(s2)CCCC3)cccc1-c1cn(C)c(=O)c(=Nc2ccc(-c3ncc[nH]3)cc2)[nH]1	CN1CCn2[nH]c(=Nc3cc(-c4cc(F)cc(N5CCc6c(sc7c6CC(C)(C)C7)C5=O)c4CO)cn(C)c3=O)cc2C1	O=C(Nc1cccc(-c2c[nH]c(=O)c(=Nc3ccc(-c4ncc[nH]4)cc3)[nH]2)c1)c1cc2c(s1)CCCC2||O=C1c2sc3c(c2CCN1c1cccc(-c2c[nH]c(=O)c(N=c4cc5n([nH]4)CCNC5)c2)c1)CCC3
Cc1c(NC(=O)c2cc3c(s2)CCCC3)cccc1-c1cn(C)c(=O)c(=Nc2ccc(-c3ncc[nH]3)cc2)[nH]1	CN1CCN(C)C(c2ccc(N=c3[nH]c(-c4ccc(C#N)c(N=C(O)c5cc6c(s5)CCCC6)c4)cn(C)c3=O)cc2)C1=O	O=C(Nc1cccc(-c2c[nH]c(=O)c(=Nc3ccc(-c4ncc[nH]4)cc3)[nH]2)c1)c1cc2c(s1)CCCC2||O=C1NCCNC1c1ccc(N=c2[nH]c(-c3cccc(N=Cc4cc5c(s4)CCCC5)c3)c[nH]c2=O)cc1
Cc1c(NC(=O)c2cc3c(s2)CCCC3)cccc1-c1cn(C)c(=O)c(=Nc2ccc(-c3ncc[nH]3)cc2)[nH]1	CN(C)CCOc1ccc(Nc2cc(-c3cc(F)cc(N4CCc5c(sc6c5CCCC6)C4=O)c3CO)cn(C)c2=O)nc1	O=C(Nc1cccc(-c2c[nH]c(=O)c(=Nc3ccc(-c4ncc[nH]4)cc3)[nH]2)c1)c1cc2c(s1)CCCC2||O=C1c2sc3c(c2CCN1c1cccc(-c2c[nH]c(=O)c(Nc4ccccn4)c2)c1)CCCC3
Cc1c(NC(=O)c2cc3c(s2)CCCC3)cccc1-c1cn(C)c(=O)c(=Nc2ccc(-c3ncc[nH]3)cc2)[nH]1	Cc1c(N=C(O)c2ccc(C(C)(C)C)nc2)cccc1-c1cn(C)c(=O)c(=Nc2ccc(C(=O)N3CCOCC3)cc2)[nH]1	O=C(Nc1cccc(-c2c[nH]c(=O)c(=Nc3ccc(-c4ncc[nH]4)cc3)[nH]2)c1)c1cc2c(s1)CCCC2||O=C(c1ccc(N=c2[nH]c(-c3cccc(N=Cc4cccnc4)c3)c[nH]c2=O)cc1)N1CCOCC1
Cc1c(NC(=O)c2cc3c(s2)CCCC3)cccc1-c1cn(C)c(=O)c(=Nc2ccc(-c3ncc[nH]3)cc2)[nH]1	CN1CCC(c2ccc(Nc3cc(-c4cc(F)cc(N5CCc6c(sc7c6CCCC7)C5=O)c4CO)cn(C)c3=O)nc2)C1	O=C(Nc1cccc(-c2c[nH]c(=O)c(=Nc3ccc(-c4ncc[nH]4)cc3)[nH]2)c1)c1cc2c(s1)CCCC2||O=C1c2sc3c(c2CCN1c1cccc(-c2c[nH]c(=O)c(Nc4ccc(C5CCNC5)cn4)c2)c1)CCCC3
Cc1c(NC(=O)c2cc3c(s2)CCCC3)cccc1-c1cn(C)c(=O)c(=Nc2ccc(-c3ncc[nH]3)cc2)[nH]1	CN1CCCC1c1ccc(Nc2cc(-c3cc(F)cc(N4CCc5c(sc6c5CCCC6)C4=O)c3CO)cn(C)c2=O)nc1	O=C(Nc1cccc(-c2c[nH]c(=O)c(=Nc3ccc(-c4ncc[nH]4)cc3)[nH]2)c1)c1cc2c(s1)CCCC2||O=C1c2sc3c(c2CCN1c1cccc(-c2c[nH]c(=O)c(Nc4ccc(C5CCCN5)cn4)c2)c1)CCCC3
Cc1c(NC(=O)c2cc3c(s2)CCCC3)cccc1-c1cn(C)c(=O)c(=Nc2ccc(-c3ncc[nH]3)cc2)[nH]1	CN1CCN(c2ccc(Nc3cc(-c4cc(F)cc(N5CCc6c(sc7c6CCCC7)C5=O)c4CO)cn(C)c3=O)nc2)CC1	O=C(Nc1cccc(-c2c[nH]c(=O)c(=Nc3ccc(-c4ncc[nH]4)cc3)[nH]2)c1)c1cc2c(s1)CCCC2||O=C1c2sc3c(c2CCN1c1cccc(-c2c[nH]c(=O)c(Nc4ccc(N5CCNCC5)cn4)c2)c1)CCCC3
Cc1c(NC(=O)c2cc3c(s2)CCCC3)cccc1-c1cn(C)c(=O)c(=Nc2ccc(-c3ncc[nH]3)cc2)[nH]1	Cc1c(N=C(O)c2cccc(C(C)(C)C)c2)cccc1-c1cn(C)c(=O)c(=Nc2ccc(C(=O)N3CCOCC3)cc2)[nH]1	O=C(Nc1cccc(-c2c[nH]c(=O)c(=Nc3ccc(-c4ncc[nH]4)cc3)[nH]2)c1)c1cc2c(s1)CCCC2||O=C(c1ccc(N=c2[nH]c(-c3cccc(N=Cc4ccccc4)c3)c[nH]c2=O)cc1)N1CCOCC1
Cc1c(NC(=O)c2cc3c(s2)CCCC3)cccc1-c1cn(C)c(=O)c(=Nc2ccc(-c3ncc[nH]3)cc2)[nH]1	Cc1c(NC(=O)c2ccc(C(C)(C)C)cc2)cccc1-c1cn(C)c(=O)c(=Nc2ccc(C(=O)N3CCOCC3)cc2)[nH]1	O=C(Nc1cccc(-c2c[nH]c(=O)c(=Nc3ccc(-c4ncc[nH]4)cc3)[nH]2)c1)c1cc2c(s1)CCCC2||O=C(Nc1cccc(-c2c[nH]c(=O)c(=Nc3ccc(C(=O)N4CCOCC4)cc3)[nH]2)c1)c1ccccc1
Cc1c(NC(=O)c2cc3c(s2)CCCC3)cccc1-c1cn(C)c(=O)c(=Nc2ccc(-c3ncc[nH]3)cc2)[nH]1	CC(C)N(C)Cc1ccc(Nc2cc(-c3cc(F)cc(N4CCc5c(sc6c5CCCC6)C4=O)c3CO)cn(C)c2=O)nc1	O=C(Nc1cccc(-c2c[nH]c(=O)c(=Nc3ccc(-c4ncc[nH]4)cc3)[nH]2)c1)c1cc2c(s1)CCCC2||O=C1c2sc3c(c2CCN1c1cccc(-c2c[nH]c(=O)c(Nc4ccccn4)c2)c1)CCCC3
Cc1c(NC(=O)c2cc3c(s2)CCCC3)cccc1-c1cn(C)c(=O)c(=Nc2ccc(-c3ncc[nH]3)cc2)[nH]1	CN(C)CCOc1ccc(Nc2cc(-c3cc(F)cc(N4CCc5c(sc6c5CC(C)(C)C6)C4=O)c3CO)cn(C)c2=O)nc1	O=C(Nc1cccc(-c2c[nH]c(=O)c(=Nc3ccc(-c4ncc[nH]4)cc3)[nH]2)c1)c1cc2c(s1)CCCC2||O=C1c2sc3c(c2CCN1c1cccc(-c2c[nH]c(=O)c(Nc4ccccn4)c2)c1)CCC3
Cc1c(NC(=O)c2cc3c(s2)CCCC3)cccc1-c1cn(C)c(=O)c(=Nc2ccc(-c3ncc[nH]3)cc2)[nH]1	CN(C)CCN(C)c1ccc(Nc2cc(-c3cc(F)cc(N4CCc5c(sc6c5CCCC6)C4=O)c3CO)cn(C)c2=O)nc1	O=C(Nc1cccc(-c2c[nH]c(=O)c(=Nc3ccc(-c4ncc[nH]4)cc3)[nH]2)c1)c1cc2c(s1)CCCC2||O=C1c2sc3c(c2CCN1c1cccc(-c2c[nH]c(=O)c(Nc4ccccn4)c2)c1)CCCC3
Cc1c(NC(=O)c2cc3c(s2)CCCC3)cccc1-c1cn(C)c(=O)c(=Nc2ccc(-c3ncc[nH]3)cc2)[nH]1	Cc1c(NCc2ccc(C(C)(C)C)cc2)cccc1-c1cn(C)c(=O)c(=Nc2ccc(C(=O)N3CCOCC3)cc2)[nH]1	O=C(Nc1cccc(-c2c[nH]c(=O)c(=Nc3ccc(-c4ncc[nH]4)cc3)[nH]2)c1)c1cc2c(s1)CCCC2||O=C(c1ccc(N=c2[nH]c(-c3cccc(NCc4ccccc4)c3)c[nH]c2=O)cc1)N1CCOCC1
Cc1c(NC(=O)c2cc3c(s2)CCCC3)cccc1-c1cn(C)c(=O)c(=Nc2ccc(-c3ncc[nH]3)cc2)[nH]1	C=CC(O)=Nc1cc(Nc2cc(-c3cccc(NC(=O)c4ccc(OC)cc4)c3C)cn(C)c2=O)ccc1C(=O)N1CCOCC1	O=C(Nc1cccc(-c2c[nH]c(=O)c(=Nc3ccc(-c4ncc[nH]4)cc3)[nH]2)c1)c1cc2c(s1)CCCC2||O=C(Nc1cccc(-c2c[nH]c(=O)c(Nc3ccc(C(=O)N4CCOCC4)cc3)c2)c1)c1ccccc1
Cc1c(NC(=O)c2cc3c(s2)CCCC3)cccc1-c1cn(C)c(=O)c(=Nc2ccc(-c3ncc[nH]3)cc2)[nH]1	CN1CCCC1c1ccc(Nc2cc(-c3cc(F)cc(N4CCc5c(sc6c5CC(C)(C)C6)C4=O)c3CO)cn(C)c2=O)nc1	O=C(Nc1cccc(-c2c[nH]c(=O)c(=Nc3ccc(-c4ncc[nH]4)cc3)[nH]2)c1)c1cc2c(s1)CCCC2||O=C1c2sc3c(c2CCN1c1cccc(-c2c[nH]c(=O)c(Nc4ccc(C5CCCN5)cn4)c2)c1)CCC3
Cc1c(NC(=O)c2cc3c(s2)CCCC3)cccc1-c1cn(C)c(=O)c(=Nc2ccc(-c3ncc[nH]3)cc2)[nH]1	CN1CCC(c2ccc(Nc3cc(-c4cc(F)cc(N5CCc6c(sc7c6CCCC7)C5=O)c4CO)cn(C)c3=O)nc2)CC1	O=C(Nc1cccc(-c2c[nH]c(=O)c(=Nc3ccc(-c4ncc[nH]4)cc3)[nH]2)c1)c1cc2c(s1)CCCC2||O=C1c2sc3c(c2CCN1c1cccc(-c2c[nH]c(=O)c(Nc4ccc(C5CCNCC5)cn4)c2)c1)CCCC3
Cc1c(NC(=O)c2cc3c(s2)CCCC3)cccc1-c1cn(C)c(=O)c(=Nc2ccc(-c3ncc[nH]3)cc2)[nH]1	C=CC(O)=Nc1cc(Nc2cc(-c3cccc(NC(=O)c4ccc(N(C)C)cc4)c3C)cn(C)c2=O)ccc1C(O)=NCCOC	O=C(Nc1cccc(-c2c[nH]c(=O)c(=Nc3ccc(-c4ncc[nH]4)cc3)[nH]2)c1)c1cc2c(s1)CCCC2||O=C(Nc1cccc(-c2c[nH]c(=O)c(Nc3ccccc3)c2)c1)c1ccccc1
Cc1c(NC(=O)c2cc3c(s2)CCCC3)cccc1-c1cn(C)c(=O)c(=Nc2ccc(-c3ncc[nH]3)cc2)[nH]1	CN1CCC(c2ccc(N=c3[nH]c(-c4cc(F)cc(N5CCn6c(cc7c6CCCC7)C5=O)c4CO)cn(C)c3=O)cc2)CC1	O=C(Nc1cccc(-c2c[nH]c(=O)c(=Nc3ccc(-c4ncc[nH]4)cc3)[nH]2)c1)c1cc2c(s1)CCCC2||O=C1c2cc3c(n2CCN1c1cccc(-c2c[nH]c(=O)c(=Nc4ccc(C5CCNCC5)cc4)[nH]2)c1)CCCC3
Cc1c(NC(=O)c2cc3c(s2)CCCC3)cccc1-c1cn(C)c(=O)c(=Nc2ccc(-c3ncc[nH]3)cc2)[nH]1	CCN1CCN(c2ccc(Nc3cc(-c4cc(F)cc(N5CCc6c(sc7c6CCCC7)C5=O)c4CO)cn(C)c3=O)nc2)CC1	O=C(Nc1cccc(-c2c[nH]c(=O)c(=Nc3ccc(-c4ncc[nH]4)cc3)[nH]2)c1)c1cc2c(s1)CCCC2||O=C1c2sc3c(c2CCN1c1cccc(-c2c[nH]c(=O)c(Nc4ccc(N5CCNCC5)cn4)c2)c1)CCCC3
Cc1c(NC(=O)c2cc3c(s2)CCCC3)cccc1-c1cn(C)c(=O)c(=Nc2ccc(-c3ncc[nH]3)cc2)[nH]1	CN(C)CCN(C)c1ccc(Nc2cc(-c3cc(F)cc(N4CCc5c(sc6c5CC(C)(C)C6)C4=O)c3CO)cn(C)c2=O)nc1	O=C(Nc1cccc(-c2c[nH]c(=O)c(=Nc3ccc(-c4ncc[nH]4)cc3)[nH]2)c1)c1cc2c(s1)CCCC2||O=C1c2sc3c(c2CCN1c1cccc(-c2c[nH]c(=O)c(Nc4ccccn4)c2)c1)CCC3
Cc1c(NC(=O)c2cc3c(s2)CCCC3)cccc1-c1cn(C)c(=O)c(=Nc2ccc(-c3ncc[nH]3)cc2)[nH]1	Cn1cc(-c2cc(F)cc(N3CCc4c(sc5c4CC(C)(C)C5)C3=O)c2CO)cc(Nc2ccc3c(n2)CCN(C2COC2)C3)c1=O	O=C(Nc1cccc(-c2c[nH]c(=O)c(=Nc3ccc(-c4ncc[nH]4)cc3)[nH]2)c1)c1cc2c(s1)CCCC2||O=C1c2sc3c(c2CCN1c1cccc(-c2c[nH]c(=O)c(Nc4ccc5c(n4)CCN(C4COC4)C5)c2)c1)CCC3
Cc1c(NC(=O)c2cc3c(s2)CCCC3)cccc1-c1cn(C)c(=O)c(=Nc2ccc(-c3ncc[nH]3)cc2)[nH]1	CN1CCC(c2ccc(Nc3cc(-c4cc(F)cc(N5CCc6c(sc7c6CC(C)(C)C7)C5=O)c4CO)cn(C)c3=O)nc2)CC1	O=C(Nc1cccc(-c2c[nH]c(=O)c(=Nc3ccc(-c4ncc[nH]4)cc3)[nH]2)c1)c1cc2c(s1)CCCC2||O=C1c2sc3c(c2CCN1c1cccc(-c2c[nH]c(=O)c(Nc4ccc(C5CCNCC5)cn4)c2)c1)CCC3
Cc1c(NC(=O)c2cc3c(s2)CCCC3)cccc1-c1cn(C)c(=O)c(=Nc2ccc(-c3ncc[nH]3)cc2)[nH]1	Cn1cc(-c2cc(F)cc(N3CCc4c(sc5c4CCCC5)C3=O)c2CO)cc(Nc2ccc(C3CCN(C4COC4)CC3)cn2)c1=O	O=C(Nc1cccc(-c2c[nH]c(=O)c(=Nc3ccc(-c4ncc[nH]4)cc3)[nH]2)c1)c1cc2c(s1)CCCC2||O=C1c2sc3c(c2CCN1c1cccc(-c2c[nH]c(=O)c(Nc4ccc(C5CCN(C6COC6)CC5)cn4)c2)c1)CCCC3
Cc1c(N=C(O)c2ccccc2)cccc1-c1cn(C)c(=O)c(=Nc2ccc(C(=O)N3CCOCC3)cc2)[nH]1	Cc1c(NC(=O)c2cc3c(s2)CCOC3)cccc1-c1cn(C)c(=O)c(=Nc2ccc(C(=O)N3CCOCC3)cc2)[nH]1	O=C(Nc1cccc(-c2c[nH]c(=O)c(=Nc3ccc(C(=O)N4CCOCC4)cc3)[nH]2)c1)c1cc2c(s1)CCOC2||O=C(c1ccc(N=c2[nH]c(-c3cccc(N=Cc4ccccc4)c3)c[nH]c2=O)cc1)N1CCOCC1
Cc1c(N=C(O)c2ccccc2)cccc1-c1cn(C)c(=O)c(=Nc2ccc(C(=O)N3CCOCC3)cc2)[nH]1	Cc1c(NC(=O)c2nc3c(s2)CCCC3)cccc1-c1cn(C)c(=O)c(=Nc2ccc(C(=O)N3CCOCC3)cc2)[nH]1	O=C(Nc1cccc(-c2c[nH]c(=O)c(=Nc3ccc(C(=O)N4CCOCC4)cc3)[nH]2)c1)c1nc2c(s1)CCCC2||O=C(c1ccc(N=c2[nH]c(-c3cccc(N=Cc4ccccc4)c3)c[nH]c2=O)cc1)N1CCOCC1
Cc1c(N=C(O)c2ccccc2)cccc1-c1cn(C)c(=O)c(=Nc2ccc(C(=O)N3CCOCC3)cc2)[nH]1	Cc1c(N=C(O)c2cc3ccccc3s2)cccc1-c1cn(C)c(=O)c(=Nc2ccc(C(=O)N3CCOCC3)cc2)[nH]1	O=C(c1ccc(N=c2[nH]c(-c3cccc(N=Cc4cc5ccccc5s4)c3)c[nH]c2=O)cc1)N1CCOCC1||O=C(c1ccc(N=c2[nH]c(-c3cccc(N=Cc4ccccc4)c3)c[nH]c2=O)cc1)N1CCOCC1
Cc1c(N=C(O)c2ccccc2)cccc1-c1cn(C)c(=O)c(=Nc2ccc(C(=O)N3CCOCC3)cc2)[nH]1	CN1CCN(C)C(c2ccc(N=c3[nH]c(-c4ccc(Cl)c(NC(=O)c5cc6c(s5)CCCC6)c4Cl)cn(C)c3=O)cc2)C1=O	O=C(Nc1cccc(-c2c[nH]c(=O)c(=Nc3ccc(C4NCCNC4=O)cc3)[nH]2)c1)c1cc2c(s1)CCCC2||O=C(c1ccc(N=c2[nH]c(-c3cccc(N=Cc4ccccc4)c3)c[nH]c2=O)cc1)N1CCOCC1
Cc1c(N=C(O)c2ccccc2)cccc1-c1cn(C)c(=O)c(=Nc2ccc(C(=O)N3CCOCC3)cc2)[nH]1	CN1CCN(C)C(c2ccc(N=c3[nH]c(-c4ccc(Cl)c(NC(=O)c5cc6c(s5)CCCC6)c4F)cn(C)c3=O)cc2)C1=O	O=C(Nc1cccc(-c2c[nH]c(=O)c(=Nc3ccc(C4NCCNC4=O)cc3)[nH]2)c1)c1cc2c(s1)CCCC2||O=C(c1ccc(N=c2[nH]c(-c3cccc(N=Cc4ccccc4)c3)c[nH]c2=O)cc1)N1CCOCC1
Cc1c(N=C(O)c2ccccc2)cccc1-c1cn(C)c(=O)c(=Nc2ccc(C(=O)N3CCOCC3)cc2)[nH]1	CN1CCN(C)C(c2ccc(N=c3[nH]c(-c4ccc(F)c(NC(=O)c5cc6c(s5)CCCC6)c4F)cn(C)c3=O)cc2)C1=O	O=C(Nc1cccc(-c2c[nH]c(=O)c(=Nc3ccc(C4NCCNC4=O)cc3)[nH]2)c1)c1cc2c(s1)CCCC2||O=C(c1ccc(N=c2[nH]c(-c3cccc(N=Cc4ccccc4)c3)c[nH]c2=O)cc1)N1CCOCC1
Cc1c(N=C(O)c2ccccc2)cccc1-c1cn(C)c(=O)c(=Nc2ccc(C(=O)N3CCOCC3)cc2)[nH]1	Cc1c(NC(=O)c2ccc(N(C)C)cc2)cccc1-c1nc(=Nc2ccc(C(=O)N3CCOCC3)cc2)c2nccn2[nH]1	O=C(Nc1cccc(-c2nc(=Nc3ccc(C(=O)N4CCOCC4)cc3)c3nccn3[nH]2)c1)c1ccccc1||O=C(c1ccc(N=c2[nH]c(-c3cccc(N=Cc4ccccc4)c3)c[nH]c2=O)cc1)N1CCOCC1
Cc1c(N=C(O)c2ccccc2)cccc1-c1cn(C)c(=O)c(=Nc2ccc(C(=O)N3CCOCC3)cc2)[nH]1	CN1CCN(C)C(c2ccc(N=c3[nH]c(-c4ccc(Cl)c(NC(=O)c5cc6c(s5)CCCC6)c4)cn(C)c3=O)cc2)C1=O	O=C(Nc1cccc(-c2c[nH]c(=O)c(=Nc3ccc(C4NCCNC4=O)cc3)[nH]2)c1)c1cc2c(s1)CCCC2||O=C(c1ccc(N=c2[nH]c(-c3cccc(N=Cc4ccccc4)c3)c[nH]c2=O)cc1)N1CCOCC1
Cc1c(N=C(O)c2ccccc2)cccc1-c1cn(C)c(=O)c(=Nc2ccc(C(=O)N3CCOCC3)cc2)[nH]1	CN1CCN(C)C(c2ccc(N=c3[nH]c(-c4cccc(NC(=O)c5cc6c(s5)CCCC6)c4Cl)cn(C)c3=O)cc2)C1=O	O=C(Nc1cccc(-c2c[nH]c(=O)c(=Nc3ccc(C4NCCNC4=O)cc3)[nH]2)c1)c1cc2c(s1)CCCC2||O=C(c1ccc(N=c2[nH]c(-c3cccc(N=Cc4ccccc4)c3)c[nH]c2=O)cc1)N1CCOCC1
Cc1c(N=C(O)c2ccccc2)cccc1-c1cn(C)c(=O)c(=Nc2ccc(C(=O)N3CCOCC3)cc2)[nH]1	CN1CCN(C)C(c2ccc(N=c3[nH]c(-c4ccc(F)c(NC(=O)c5cc6c(s5)CCCC6)c4)cn(C)c3=O)cc2)C1=O	O=C(Nc1cccc(-c2c[nH]c(=O)c(=Nc3ccc(C4NCCNC4=O)cc3)[nH]2)c1)c1cc2c(s1)CCCC2||O=C(c1ccc(N=c2[nH]c(-c3cccc(N=Cc4ccccc4)c3)c[nH]c2=O)cc1)N1CCOCC1
Cc1c(N=C(O)c2ccccc2)cccc1-c1cn(C)c(=O)c(=Nc2ccc(C(=O)N3CCOCC3)cc2)[nH]1	CN1CCN(C)C(c2ccc(N=c3[nH]c(-c4cccc(NC(=O)c5cc6c(s5)CCCC6)c4F)cn(C)c3=O)cc2)C1=O	O=C(Nc1cccc(-c2c[nH]c(=O)c(=Nc3ccc(C4NCCNC4=O)cc3)[nH]2)c1)c1cc2c(s1)CCCC2||O=C(c1ccc(N=c2[nH]c(-c3cccc(N=Cc4ccccc4)c3)c[nH]c2=O)cc1)N1CCOCC1
Cc1c(N=C(O)c2ccccc2)cccc1-c1cn(C)c(=O)c(=Nc2ccc(C(=O)N3CCOCC3)cc2)[nH]1	CCc1ccc(C(=O)Nc2cccc(-c3cn(C)c(=O)c(=Nc4ccc(C(=O)N5CCOCC5)cc4)[nH]3)c2C)cc1	O=C(Nc1cccc(-c2c[nH]c(=O)c(=Nc3ccc(C(=O)N4CCOCC4)cc3)[nH]2)c1)c1ccccc1||O=C(c1ccc(N=c2[nH]c(-c3cccc(N=Cc4ccccc4)c3)c[nH]c2=O)cc1)N1CCOCC1
Cc1c(N=C(O)c2ccccc2)cccc1-c1cn(C)c(=O)c(=Nc2ccc(C(=O)N3CCOCC3)cc2)[nH]1	Cc1c(NC(=O)c2cc3c(s2)CCCC3)cccc1-c1cn(C)c(=O)c(=Nc2ccc(C(=O)N3CCOCC3)cc2)[nH]1	O=C(Nc1cccc(-c2c[nH]c(=O)c(=Nc3ccc(C(=O)N4CCOCC4)cc3)[nH]2)c1)c1cc2c(s1)CCCC2||O=C(c1ccc(N=c2[nH]c(-c3cccc(N=Cc4ccccc4)c3)c[nH]c2=O)cc1)N1CCOCC1
Cc1c(N=C(O)c2ccccc2)cccc1-c1cn(C)c(=O)c(=Nc2ccc(C(=O)N3CCOCC3)cc2)[nH]1	CN1CCN(C)C(c2ccc(N=c3[nH]c(-c4cccc(NC(=O)c5cc6c(s5)CCCC6)c4)cn(C)c3=O)cc2)C1=O	O=C(Nc1cccc(-c2c[nH]c(=O)c(=Nc3ccc(C4NCCNC4=O)cc3)[nH]2)c1)c1cc2c(s1)CCCC2||O=C(c1ccc(N=c2[nH]c(-c3cccc(N=Cc4ccccc4)c3)c[nH]c2=O)cc1)N1CCOCC1
Cc1c(N=C(O)c2ccccc2)cccc1-c1cn(C)c(=O)c(=Nc2ccc(C(=O)N3CCOCC3)cc2)[nH]1	Cc1c(NC(=O)c2ccc(N(C)C)cc2)cccc1-c1cn(C)c(=O)c(=Nc2ccc(C(=O)N3CCOCC3)cc2)[nH]1	O=C(Nc1cccc(-c2c[nH]c(=O)c(=Nc3ccc(C(=O)N4CCOCC4)cc3)[nH]2)c1)c1ccccc1||O=C(c1ccc(N=c2[nH]c(-c3cccc(N=Cc4ccccc4)c3)c[nH]c2=O)cc1)N1CCOCC1
Cc1c(N=C(O)c2ccccc2)cccc1-c1cn(C)c(=O)c(=Nc2ccc(C(=O)N3CCOCC3)cc2)[nH]1	Cc1c(N=C(O)c2cc3n(c2)CCCC3)cccc1-c1cn(C)c(=O)c(=Nc2ccc(C(=O)N3CCOCC3)cc2)[nH]1	O=C(c1ccc(N=c2[nH]c(-c3cccc(N=Cc4cc5n(c4)CCCC5)c3)c[nH]c2=O)cc1)N1CCOCC1||O=C(c1ccc(N=c2[nH]c(-c3cccc(N=Cc4ccccc4)c3)c[nH]c2=O)cc1)N1CCOCC1
Cc1c(N=C(O)c2ccccc2)cccc1-c1cn(C)c(=O)c(=Nc2ccc(C(=O)N3CCOCC3)cc2)[nH]1	Cc1c(NC(=O)c2ccc(C(C)(C)C)s2)cccc1-c1cn(C)c(=O)c(=Nc2ccc(C(=O)N3CCOCC3)cc2)[nH]1	O=C(Nc1cccc(-c2c[nH]c(=O)c(=Nc3ccc(C(=O)N4CCOCC4)cc3)[nH]2)c1)c1cccs1||O=C(c1ccc(N=c2[nH]c(-c3cccc(N=Cc4ccccc4)c3)c[nH]c2=O)cc1)N1CCOCC1
Cc1c(N=C(O)c2ccccc2)cccc1-c1cn(C)c(=O)c(=Nc2ccc(C(=O)N3CCOCC3)cc2)[nH]1	Cc1c(N=C(O)c2cnc(C(C)(C)C)cn2)cccc1-c1cn(C)c(=O)c(=Nc2ccc(C(=O)N3CCOCC3)cc2)[nH]1	O=C(c1ccc(N=c2[nH]c(-c3cccc(N=Cc4ccccc4)c3)c[nH]c2=O)cc1)N1CCOCC1||O=C(c1ccc(N=c2[nH]c(-c3cccc(N=Cc4cnccn4)c3)c[nH]c2=O)cc1)N1CCOCC1
Cc1c(N=C(O)c2ccccc2)cccc1-c1cn(C)c(=O)c(=Nc2ccc(C(=O)N3CCOCC3)cc2)[nH]1	Cc1c(N=C(O)c2cnc(C(C)(C)C)nc2)cccc1-c1cn(C)c(=O)c(=Nc2ccc(C(=O)N3CCOCC3)cc2)[nH]1	O=C(c1ccc(N=c2[nH]c(-c3cccc(N=Cc4ccccc4)c3)c[nH]c2=O)cc1)N1CCOCC1||O=C(c1ccc(N=c2[nH]c(-c3cccc(N=Cc4cncnc4)c3)c[nH]c2=O)cc1)N1CCOCC1
Cc1c(N=C(O)c2ccccc2)cccc1-c1cn(C)c(=O)c(=Nc2ccc(C(=O)N3CCOCC3)cc2)[nH]1	Cc1c(NC(=O)c2ncc(C(C)(C)C)cn2)cccc1-c1cn(C)c(=O)c(=Nc2ccc(C(=O)N3CCOCC3)cc2)[nH]1	O=C(Nc1cccc(-c2c[nH]c(=O)c(=Nc3ccc(C(=O)N4CCOCC4)cc3)[nH]2)c1)c1ncccn1||O=C(c1ccc(N=c2[nH]c(-c3cccc(N=Cc4ccccc4)c3)c[nH]c2=O)cc1)N1CCOCC1
Cc1c(N=C(O)c2ccccc2)cccc1-c1cn(C)c(=O)c(=Nc2ccc(C(=O)N3CCOCC3)cc2)[nH]1	Cc1c(NC(=O)c2ccc(C3CC3)cc2)cccc1-c1cn(C)c(=O)c(=Nc2ccc(C(=O)N3CCOCC3)cc2)[nH]1	O=C(Nc1cccc(-c2c[nH]c(=O)c(=Nc3ccc(C(=O)N4CCOCC4)cc3)[nH]2)c1)c1ccc(C2CC2)cc1||O=C(c1ccc(N=c2[nH]c(-c3cccc(N=Cc4ccccc4)c3)c[nH]c2=O)cc1)N1CCOCC1
Cc1c(N=C(O)c2ccccc2)cccc1-c1cn(C)c(=O)c(=Nc2ccc(C(=O)N3CCOCC3)cc2)[nH]1	CN(C)C(=O)c1ccc(N=c2[nH]c(-c3cccc(N4CCc5cc(C6CC6)ccc5C4=O)c3CO)cn(C)c2=O)cc1	O=C(c1ccc(N=c2[nH]c(-c3cccc(N=Cc4ccccc4)c3)c[nH]c2=O)cc1)N1CCOCC1||O=C1c2ccc(C3CC3)cc2CCN1c1cccc(-c2c[nH]c(=O)c(=Nc3ccccc3)[nH]2)c1
Cc1c(N=C(O)c2ccccc2)cccc1-c1cn(C)c(=O)c(=Nc2ccc(C(=O)N3CCOCC3)cc2)[nH]1	CN1CCN(C)[C@@H](c2ccc(N=c3[nH]c(-c4ccc(F)c(N5Cc6cc(C(C)(C)C)sc6C5=O)c4F)cn(C)c3=O)cc2)C1=O	O=C(c1ccc(N=c2[nH]c(-c3cccc(N=Cc4ccccc4)c3)c[nH]c2=O)cc1)N1CCOCC1||O=C1NCCNC1c1ccc(N=c2[nH]c(-c3cccc(N4Cc5ccsc5C4=O)c3)c[nH]c2=O)cc1
Cc1c(N=C(O)c2ccccc2)cccc1-c1cn(C)c(=O)c(=Nc2ccc(C(=O)N3CCOCC3)cc2)[nH]1	Cc1c(-c2cn(C)c(=O)c(=Nc3ccc(C4C(=O)N(C)CCN4C)cc3)[nH]2)ccc(Cl)c1NC(=O)c1cc2c(s1)CCCC2	O=C(Nc1cccc(-c2c[nH]c(=O)c(=Nc3ccc(C4NCCNC4=O)cc3)[nH]2)c1)c1cc2c(s1)CCCC2||O=C(c1ccc(N=c2[nH]c(-c3cccc(N=Cc4ccccc4)c3)c[nH]c2=O)cc1)N1CCOCC1
Cc1c(N=C(O)c2ccccc2)cccc1-c1cn(C)c(=O)c(=Nc2ccc(C(=O)N3CCOCC3)cc2)[nH]1	Cc1ccc(-c2cn(C)c(=O)c(=Nc3ccc(C4C(=O)N(C)CCN4C)cc3)[nH]2)c(Cl)c1NC(=O)c1cc2c(s1)CCCC2	O=C(Nc1cccc(-c2c[nH]c(=O)c(=Nc3ccc(C4NCCNC4=O)cc3)[nH]2)c1)c1cc2c(s1)CCCC2||O=C(c1ccc(N=c2[nH]c(-c3cccc(N=Cc4ccccc4)c3)c[nH]c2=O)cc1)N1CCOCC1
Cc1c(N=C(O)c2ccccc2)cccc1-c1cn(C)c(=O)c(=Nc2ccc(C(=O)N3CCOCC3)cc2)[nH]1	CN1CCc2cc(N=c3[nH]c(-c4cc(F)cc(N5CCn6c(cc7c6CCCC7)C5=O)c4CO)cn(C)c3=O)ccc2C1	O=C(c1ccc(N=c2[nH]c(-c3cccc(N=Cc4ccccc4)c3)c[nH]c2=O)cc1)N1CCOCC1||O=C1c2cc3c(n2CCN1c1cccc(-c2c[nH]c(=O)c(=Nc4ccc5c(c4)CCNC5)[nH]2)c1)CCCC3
Cc1c(N=C(O)c2ccccc2)cccc1-c1cn(C)c(=O)c(=Nc2ccc(C(=O)N3CCOCC3)cc2)[nH]1	Cc1c(-c2cn(C)c(=O)c(=Nc3ccc(C4C(=O)N(C)CCN4C)cc3)[nH]2)ccc(F)c1NC(=O)c1cc2c(s1)CCCC2	O=C(Nc1cccc(-c2c[nH]c(=O)c(=Nc3ccc(C4NCCNC4=O)cc3)[nH]2)c1)c1cc2c(s1)CCCC2||O=C(c1ccc(N=c2[nH]c(-c3cccc(N=Cc4ccccc4)c3)c[nH]c2=O)cc1)N1CCOCC1
Cc1c(N=C(O)c2ccccc2)cccc1-c1cn(C)c(=O)c(=Nc2ccc(C(=O)N3CCOCC3)cc2)[nH]1	Cc1ccc(-c2cn(C)c(=O)c(=Nc3ccc([C@H]4C(=O)N(C)CCN4C)cc3)[nH]2)c(F)c1NC(=O)c1cc2c(s1)CCCC2	O=C(Nc1cccc(-c2c[nH]c(=O)c(=Nc3ccc(C4NCCNC4=O)cc3)[nH]2)c1)c1cc2c(s1)CCCC2||O=C(c1ccc(N=c2[nH]c(-c3cccc(N=Cc4ccccc4)c3)c[nH]c2=O)cc1)N1CCOCC1
Cc1c(N=C(O)c2ccccc2)cccc1-c1cn(C)c(=O)c(=Nc2ccc(C(=O)N3CCOCC3)cc2)[nH]1	Cc1ccc(-c2cn(C)c(=O)c(=Nc3ccc([C@@H]4C(=O)N(C)CCN4C)cc3)[nH]2)c(F)c1NC(=O)c1cc2c(s1)CCCC2	O=C(Nc1cccc(-c2c[nH]c(=O)c(=Nc3ccc(C4NCCNC4=O)cc3)[nH]2)c1)c1cc2c(s1)CCCC2||O=C(c1ccc(N=c2[nH]c(-c3cccc(N=Cc4ccccc4)c3)c[nH]c2=O)cc1)N1CCOCC1
Cc1c(N=C(O)c2ccccc2)cccc1-c1cn(C)c(=O)c(=Nc2ccc(C(=O)N3CCOCC3)cc2)[nH]1	CN1CCN(C)[C@@H](c2ccc(N=c3[nH]c(-c4ccc(F)c(N5Cc6cc(C(C)(C)C)sc6C5=O)c4)cn(C)c3=O)cc2)C1=O	O=C(c1ccc(N=c2[nH]c(-c3cccc(N=Cc4ccccc4)c3)c[nH]c2=O)cc1)N1CCOCC1||O=C1NCCNC1c1ccc(N=c2[nH]c(-c3cccc(N4Cc5ccsc5C4=O)c3)c[nH]c2=O)cc1
Cc1c(N=C(O)c2ccccc2)cccc1-c1cn(C)c(=O)c(=Nc2ccc(C(=O)N3CCOCC3)cc2)[nH]1	Cc1c(NC(=O)c2ccc(C(C)(C)O)cc2)cccc1-c1cn(C)c(=O)c(=Nc2ccc(C(=O)N3CCOCC3)cc2)[nH]1	O=C(Nc1cccc(-c2c[nH]c(=O)c(=Nc3ccc(C(=O)N4CCOCC4)cc3)[nH]2)c1)c1ccccc1||O=C(c1ccc(N=c2[nH]c(-c3cccc(N=Cc4ccccc4)c3)c[nH]c2=O)cc1)N1CCOCC1
Cc1c(N=C(O)c2ccccc2)cccc1-c1cn(C)c(=O)c(=Nc2ccc(C(=O)N3CCOCC3)cc2)[nH]1	Cc1c(-c2cn(C)c(=O)c(=Nc3ccc(C4C(O)=NCCN4C)cc3)[nH]2)cccc1N1Cc2cc(C(C)(C)C)sc2C1=O	O=C(c1ccc(N=c2[nH]c(-c3cccc(N=Cc4ccccc4)c3)c[nH]c2=O)cc1)N1CCOCC1||O=C1c2sccc2CN1c1cccc(-c2c[nH]c(=O)c(=Nc3ccc(C4C=NCCN4)cc3)[nH]2)c1
Cc1c(N=C(O)c2ccccc2)cccc1-c1cn(C)c(=O)c(=Nc2ccc(C(=O)N3CCOCC3)cc2)[nH]1	Cc1c(-c2cn(C)c(=O)c(=Nc3ccc(C4NCCN(C)C4=O)cc3)[nH]2)cccc1N1Cc2cc(C(C)(C)C)sc2C1=O	O=C(c1ccc(N=c2[nH]c(-c3cccc(N=Cc4ccccc4)c3)c[nH]c2=O)cc1)N1CCOCC1||O=C1NCCNC1c1ccc(N=c2[nH]c(-c3cccc(N4Cc5ccsc5C4=O)c3)c[nH]c2=O)cc1
Cc1c(N=C(O)c2ccccc2)cccc1-c1cn(C)c(=O)c(=Nc2ccc(C(=O)N3CCOCC3)cc2)[nH]1	Cc1c(NC(=O)c2cc3c(s2)CCCC3)cccc1-c1cn(C)c(=O)c(=Nc2ccc([C@H]3C(=O)N(C)CCN3C)cc2)[nH]1	O=C(Nc1cccc(-c2c[nH]c(=O)c(=Nc3ccc(C4NCCNC4=O)cc3)[nH]2)c1)c1cc2c(s1)CCCC2||O=C(c1ccc(N=c2[nH]c(-c3cccc(N=Cc4ccccc4)c3)c[nH]c2=O)cc1)N1CCOCC1
Cc1c(N=C(O)c2ccccc2)cccc1-c1cn(C)c(=O)c(=Nc2ccc(C(=O)N3CCOCC3)cc2)[nH]1	Cc1c(NC(=O)c2cc3c(s2)CCCC3)cccc1-c1cn(C)c(=O)c(=Nc2ccc(C3CCN(C)CC3)cc2)[nH]1	O=C(Nc1cccc(-c2c[nH]c(=O)c(=Nc3ccc(C4CCNCC4)cc3)[nH]2)c1)c1cc2c(s1)CCCC2||O=C(c1ccc(N=c2[nH]c(-c3cccc(N=Cc4ccccc4)c3)c[nH]c2=O)cc1)N1CCOCC1
Cc1c(N=C(O)c2ccccc2)cccc1-c1cn(C)c(=O)c(=Nc2ccc(C(=O)N3CCOCC3)cc2)[nH]1	Cc1c(NC(=O)c2ccc([Si](C)(C)C)cc2)cccc1-c1cn(C)c(=O)c(=Nc2ccc(C(=O)N3CCOCC3)cc2)[nH]1	O=C(Nc1cccc(-c2c[nH]c(=O)c(=Nc3ccc(C(=O)N4CCOCC4)cc3)[nH]2)c1)c1ccccc1||O=C(c1ccc(N=c2[nH]c(-c3cccc(N=Cc4ccccc4)c3)c[nH]c2=O)cc1)N1CCOCC1
Cc1c(N=C(O)c2ccccc2)cccc1-c1cn(C)c(=O)c(=Nc2ccc(C(=O)N3CCOCC3)cc2)[nH]1	Cc1c(NC(=O)c2cc3c(s2)CCCC3)cccc1-c1cn(C)c(=O)c(=Nc2ccc(N3CC[C@@H](N(C)C)C3)cc2)[nH]1	O=C(Nc1cccc(-c2c[nH]c(=O)c(=Nc3ccc(N4CCCC4)cc3)[nH]2)c1)c1cc2c(s1)CCCC2||O=C(c1ccc(N=c2[nH]c(-c3cccc(N=Cc4ccccc4)c3)c[nH]c2=O)cc1)N1CCOCC1
Cc1c(N=C(O)c2ccccc2)cccc1-c1cn(C)c(=O)c(=Nc2ccc(C(=O)N3CCOCC3)cc2)[nH]1	Cc1c(NC(=O)c2ccc(C3(C)CC3)cc2)cccc1-c1cn(C)c(=O)c(=Nc2ccc(C(=O)N3CCOCC3)cc2)[nH]1	O=C(Nc1cccc(-c2c[nH]c(=O)c(=Nc3ccc(C(=O)N4CCOCC4)cc3)[nH]2)c1)c1ccc(C2CC2)cc1||O=C(c1ccc(N=c2[nH]c(-c3cccc(N=Cc4ccccc4)c3)c[nH]c2=O)cc1)N1CCOCC1
Cc1c(N=C(O)c2ccccc2)cccc1-c1cn(C)c(=O)c(=Nc2ccc(C(=O)N3CCOCC3)cc2)[nH]1	CN1CC(c2ccc(N=c3[nH]c(-c4cc(F)cc(N5CCc6c(sc7c6CC(C)(C)C7)C5=O)c4CO)cn(C)c3=O)cc2)C1	O=C(c1ccc(N=c2[nH]c(-c3cccc(N=Cc4ccccc4)c3)c[nH]c2=O)cc1)N1CCOCC1||O=C1c2sc3c(c2CCN1c1cccc(-c2c[nH]c(=O)c(=Nc4ccc(C5CNC5)cc4)[nH]2)c1)CCC3
Cc1c(N=C(O)c2ccccc2)cccc1-c1cn(C)c(=O)c(=Nc2ccc(C(=O)N3CCOCC3)cc2)[nH]1	Cc1c(NC(=O)c2ccc(C(C)(C)C)cc2)cccc1-c1cn(C)c(=O)c(=Nc2ccc(C(=O)N3CCOCC3)cc2)[nH]1	O=C(Nc1cccc(-c2c[nH]c(=O)c(=Nc3ccc(C(=O)N4CCOCC4)cc3)[nH]2)c1)c1ccccc1||O=C(c1ccc(N=c2[nH]c(-c3cccc(N=Cc4ccccc4)c3)c[nH]c2=O)cc1)N1CCOCC1
Cc1c(N=C(O)c2ccccc2)cccc1-c1cn(C)c(=O)c(=Nc2ccc(C(=O)N3CCOCC3)cc2)[nH]1	Cc1ccc(-c2cn(C)c(=O)c(=Nc3ccc(C4C(=O)N(C)CCN4C)cc3)[nH]2)c(C)c1NC(=O)c1cc2c(s1)CCCC2	O=C(Nc1cccc(-c2c[nH]c(=O)c(=Nc3ccc(C4NCCNC4=O)cc3)[nH]2)c1)c1cc2c(s1)CCCC2||O=C(c1ccc(N=c2[nH]c(-c3cccc(N=Cc4ccccc4)c3)c[nH]c2=O)cc1)N1CCOCC1
Cc1c(N=C(O)c2ccccc2)cccc1-c1cn(C)c(=O)c(=Nc2ccc(C(=O)N3CCOCC3)cc2)[nH]1	Cn1cc(-c2cccc(N3CCc4cc(C5(F)CC5)ccc4C3=O)c2CO)[nH]c(=Nc2ccc(C(=O)N3CCOCC3)cc2)c1=O	O=C(c1ccc(N=c2[nH]c(-c3cccc(N4CCc5cc(C6CC6)ccc5C4=O)c3)c[nH]c2=O)cc1)N1CCOCC1||O=C(c1ccc(N=c2[nH]c(-c3cccc(N=Cc4ccccc4)c3)c[nH]c2=O)cc1)N1CCOCC1
Cc1c(N=C(O)c2ccccc2)cccc1-c1cn(C)c(=O)c(=Nc2ccc(C(=O)N3CCOCC3)cc2)[nH]1	Cc1c(-c2cn(C)c(=O)c(=Nc3ccc(C(=O)N4CCOCC4)cc3)[nH]2)cccc1N1Cc2cc(C(C)(C)C)ccc2C1=O	O=C(c1ccc(N=c2[nH]c(-c3cccc(N4Cc5ccccc5C4=O)c3)c[nH]c2=O)cc1)N1CCOCC1||O=C(c1ccc(N=c2[nH]c(-c3cccc(N=Cc4ccccc4)c3)c[nH]c2=O)cc1)N1CCOCC1
Cc1c(N=C(O)c2ccccc2)cccc1-c1cn(C)c(=O)c(=Nc2ccc(C(=O)N3CCOCC3)cc2)[nH]1	CN1CCC(c2ccc(N=c3[nH]c(-c4cc(F)cc(N5CCc6c(sc7c6CCCC7)C5=O)c4CO)cn(C)c3=O)cc2)CC1	O=C(c1ccc(N=c2[nH]c(-c3cccc(N=Cc4ccccc4)c3)c[nH]c2=O)cc1)N1CCOCC1||O=C1c2sc3c(c2CCN1c1cccc(-c2c[nH]c(=O)c(=Nc4ccc(C5CCNCC5)cc4)[nH]2)c1)CCCC3
Cc1c(N=C(O)c2ccccc2)cccc1-c1cn(C)c(=O)c(=Nc2ccc(C(=O)N3CCOCC3)cc2)[nH]1	CN1CCC(c2ccc(N=c3[nH]c(-c4cc(F)cc(N5CCn6c(cc7c6CCCC7)C5=O)c4CO)cn(C)c3=O)cc2)CC1	O=C(c1ccc(N=c2[nH]c(-c3cccc(N=Cc4ccccc4)c3)c[nH]c2=O)cc1)N1CCOCC1||O=C1c2cc3c(n2CCN1c1cccc(-c2c[nH]c(=O)c(=Nc4ccc(C5CCNCC5)cc4)[nH]2)c1)CCCC3
Cc1c(N=C(O)c2ccccc2)cccc1-c1cn(C)c(=O)c(=Nc2ccc(C(=O)N3CCOCC3)cc2)[nH]1	CCC(C)(C)c1ccc(C(=O)Nc2cccc(-c3cn(C)c(=O)c(=Nc4ccc(C(=O)N5CCOCC5)cc4)[nH]3)c2C)cc1	O=C(Nc1cccc(-c2c[nH]c(=O)c(=Nc3ccc(C(=O)N4CCOCC4)cc3)[nH]2)c1)c1ccccc1||O=C(c1ccc(N=c2[nH]c(-c3cccc(N=Cc4ccccc4)c3)c[nH]c2=O)cc1)N1CCOCC1
Cc1c(N=C(O)c2ccccc2)cccc1-c1cn(C)c(=O)c(=Nc2ccc(C(=O)N3CCOCC3)cc2)[nH]1	Cn1cc(-c2cccc(N3CCc4cc(C5CC5)ccc4C3=O)c2CO)[nH]c(=Nc2ccc(C(=O)N3CCC(O)CC3)cc2)c1=O	O=C(c1ccc(N=c2[nH]c(-c3cccc(N4CCc5cc(C6CC6)ccc5C4=O)c3)c[nH]c2=O)cc1)N1CCCCC1||O=C(c1ccc(N=c2[nH]c(-c3cccc(N=Cc4ccccc4)c3)c[nH]c2=O)cc1)N1CCOCC1
Cc1c(N=C(O)c2ccccc2)cccc1-c1cn(C)c(=O)c(=Nc2ccc(C(=O)N3CCOCC3)cc2)[nH]1	CN1CCC(c2ccc(N=c3[nH]c(-c4cc(F)cc(N5CCc6c(sc7c6CC(C)(C)C7)C5=O)c4CO)cn(C)c3=O)cc2)CC1	O=C(c1ccc(N=c2[nH]c(-c3cccc(N=Cc4ccccc4)c3)c[nH]c2=O)cc1)N1CCOCC1||O=C1c2sc3c(c2CCN1c1cccc(-c2c[nH]c(=O)c(=Nc4ccc(C5CCNCC5)cc4)[nH]2)c1)CCC3
Cc1c(N=C(O)c2ccccc2)cccc1-c1cn(C)c(=O)c(=Nc2ccc(C(=O)N3CCOCC3)cc2)[nH]1	Cc1c(-c2cn(C)c(=O)c(=Nc3ccc(C4C(=O)N(C)CCN4C)cc3)[nH]2)cccc1N1Cc2cc(C(C)(C)C)ccc2C1=O	O=C(c1ccc(N=c2[nH]c(-c3cccc(N=Cc4ccccc4)c3)c[nH]c2=O)cc1)N1CCOCC1||O=C1NCCNC1c1ccc(N=c2[nH]c(-c3cccc(N4Cc5ccccc5C4=O)c3)c[nH]c2=O)cc1
Cc1c(N=C(O)c2ccccc2)cccc1-c1cn(C)c(=O)c(=Nc2ccc(C(=O)N3CCOCC3)cc2)[nH]1	CN1CCC(c2ccc(N=c3[nH]c(-c4cc(F)cc(N5CCn6c(cc7c6CC(C)(C)C7)C5=O)c4CO)cn(C)c3=O)cc2)CC1	O=C(c1ccc(N=c2[nH]c(-c3cccc(N=Cc4ccccc4)c3)c[nH]c2=O)cc1)N1CCOCC1||O=C1c2cc3c(n2CCN1c1cccc(-c2c[nH]c(=O)c(=Nc4ccc(C5CCNCC5)cc4)[nH]2)c1)CCC3
Cc1c(N=C(O)c2ccccc2)cccc1-c1cn(C)c(=O)c(=Nc2ccc(C(=O)N3CCOCC3)cc2)[nH]1	Cn1cc(-c2cccc(N3CCc4c(sc5c4CCCC5)C3=O)c2CO)[nH]c(=Nc2ccc(C3CCN(C4COC4)CC3)cc2)c1=O	O=C(c1ccc(N=c2[nH]c(-c3cccc(N=Cc4ccccc4)c3)c[nH]c2=O)cc1)N1CCOCC1||O=C1c2sc3c(c2CCN1c1cccc(-c2c[nH]c(=O)c(=Nc4ccc(C5CCN(C6COC6)CC5)cc4)[nH]2)c1)CCCC3
Cc1c(N=C(O)c2ccccc2)cccc1-c1cn(C)c(=O)c(=Nc2ccc(C(=O)N3CCOCC3)cc2)[nH]1	Cc1c(-c2cn(C)c(=O)c(=Nc3ccc(C4C(=O)N(C)CCN4C)cc3)[nH]2)cccc1N1Cc2cc(N3CCCCC3)ccc2C1=O	O=C(c1ccc(N=c2[nH]c(-c3cccc(N=Cc4ccccc4)c3)c[nH]c2=O)cc1)N1CCOCC1||O=C1NCCNC1c1ccc(N=c2[nH]c(-c3cccc(N4Cc5cc(N6CCCCC6)ccc5C4=O)c3)c[nH]c2=O)cc1
Cn1cc(-c2cccc(N3CCc4c(sc5c4CCCC5)C3=O)c2CO)cc(N=c2cc(C3CC3)[nH][nH]2)c1=O	Cc1ccc(C(=O)Nc2cccc(-c3cn(C)c(=O)c(=Nc4ccc(C(=O)N5CCOCC5)cc4)[nH]3)c2C)cc1	O=C(Nc1cccc(-c2c[nH]c(=O)c(=Nc3ccc(C(=O)N4CCOCC4)cc3)[nH]2)c1)c1ccccc1||O=C1c2sc3c(c2CCN1c1cccc(-c2c[nH]c(=O)c(N=c4cc(C5CC5)[nH][nH]4)c2)c1)CCCC3
Cn1cc(-c2cccc(N3CCc4c(sc5c4CCCC5)C3=O)c2CO)cc(N=c2cc(C3CC3)[nH][nH]2)c1=O	Cc1c(NC(=O)c2cc3c(s2)CCOC3)cccc1-c1cn(C)c(=O)c(=Nc2ccc(C(=O)N3CCOCC3)cc2)[nH]1	O=C(Nc1cccc(-c2c[nH]c(=O)c(=Nc3ccc(C(=O)N4CCOCC4)cc3)[nH]2)c1)c1cc2c(s1)CCOC2||O=C1c2sc3c(c2CCN1c1cccc(-c2c[nH]c(=O)c(N=c4cc(C5CC5)[nH][nH]4)c2)c1)CCCC3
Cn1cc(-c2cccc(N3CCc4c(sc5c4CCCC5)C3=O)c2CO)cc(N=c2cc(C3CC3)[nH][nH]2)c1=O	Cc1c(NC(=O)c2nc3c(s2)CCCC3)cccc1-c1cn(C)c(=O)c(=Nc2ccc(C(=O)N3CCOCC3)cc2)[nH]1	O=C(Nc1cccc(-c2c[nH]c(=O)c(=Nc3ccc(C(=O)N4CCOCC4)cc3)[nH]2)c1)c1nc2c(s1)CCCC2||O=C1c2sc3c(c2CCN1c1cccc(-c2c[nH]c(=O)c(N=c4cc(C5CC5)[nH][nH]4)c2)c1)CCCC3
Cn1cc(-c2cccc(N3CCc4c(sc5c4CCCC5)C3=O)c2CO)cc(N=c2cc(C3CC3)[nH][nH]2)c1=O	CN1CCN(C)C(c2ccc(N=c3[nH]c(-c4ccc(Cl)c(NC(=O)c5cc6c(s5)CCCC6)c4)cn(C)c3=O)cc2)C1=O	O=C(Nc1cccc(-c2c[nH]c(=O)c(=Nc3ccc(C4NCCNC4=O)cc3)[nH]2)c1)c1cc2c(s1)CCCC2||O=C1c2sc3c(c2CCN1c1cccc(-c2c[nH]c(=O)c(N=c4cc(C5CC5)[nH][nH]4)c2)c1)CCCC3
Cn1cc(-c2cccc(N3CCc4c(sc5c4CCCC5)C3=O)c2CO)cc(N=c2cc(C3CC3)[nH][nH]2)c1=O	CCc1ccc(C(=O)Nc2cccc(-c3cn(C)c(=O)c(=Nc4ccc(C(=O)N5CCOCC5)cc4)[nH]3)c2C)cc1	O=C(Nc1cccc(-c2c[nH]c(=O)c(=Nc3ccc(C(=O)N4CCOCC4)cc3)[nH]2)c1)c1ccccc1||O=C1c2sc3c(c2CCN1c1cccc(-c2c[nH]c(=O)c(N=c4cc(C5CC5)[nH][nH]4)c2)c1)CCCC3
Cn1cc(-c2cccc(N3CCc4c(sc5c4CCCC5)C3=O)c2CO)cc(N=c2cc(C3CC3)[nH][nH]2)c1=O	Cc1c(NC(=O)c2ccc(N(C)C)cc2)cccc1-c1cn(C)c(=O)c(=Nc2ccc(C(=O)N3CCOCC3)cc2)[nH]1	O=C(Nc1cccc(-c2c[nH]c(=O)c(=Nc3ccc(C(=O)N4CCOCC4)cc3)[nH]2)c1)c1ccccc1||O=C1c2sc3c(c2CCN1c1cccc(-c2c[nH]c(=O)c(N=c4cc(C5CC5)[nH][nH]4)c2)c1)CCCC3
Cn1cc(-c2cccc(N3CCc4c(sc5c4CCCC5)C3=O)c2CO)cc(N=c2cc(C3CC3)[nH][nH]2)c1=O	Cc1c(NC(=O)c2ccc(C(C)(C)C)s2)cccc1-c1cn(C)c(=O)c(=Nc2ccc(C(=O)N3CCOCC3)cc2)[nH]1	O=C(Nc1cccc(-c2c[nH]c(=O)c(=Nc3ccc(C(=O)N4CCOCC4)cc3)[nH]2)c1)c1cccs1||O=C1c2sc3c(c2CCN1c1cccc(-c2c[nH]c(=O)c(N=c4cc(C5CC5)[nH][nH]4)c2)c1)CCCC3
Cn1cc(-c2cccc(N3CCc4c(sc5c4CCCC5)C3=O)c2CO)cc(N=c2cc(C3CC3)[nH][nH]2)c1=O	Cc1c(NC(=O)c2ccc(C3CC3)cc2)cccc1-c1cn(C)c(=O)c(=Nc2ccc(C(=O)N3CCOCC3)cc2)[nH]1	O=C(Nc1cccc(-c2c[nH]c(=O)c(=Nc3ccc(C(=O)N4CCOCC4)cc3)[nH]2)c1)c1ccc(C2CC2)cc1||O=C1c2sc3c(c2CCN1c1cccc(-c2c[nH]c(=O)c(N=c4cc(C5CC5)[nH][nH]4)c2)c1)CCCC3
Cn1cc(-c2cccc(N3CCc4c(sc5c4CCCC5)C3=O)c2CO)cc(N=c2cc(C3CC3)[nH][nH]2)c1=O	CN1CCN(C)[C@@H](c2ccc(N=c3[nH]c(-c4ccc(F)c(N5Cc6cc(C(C)(C)C)sc6C5=O)c4F)cn(C)c3=O)cc2)C1=O	O=C1NCCNC1c1ccc(N=c2[nH]c(-c3cccc(N4Cc5ccsc5C4=O)c3)c[nH]c2=O)cc1||O=C1c2sc3c(c2CCN1c1cccc(-c2c[nH]c(=O)c(N=c4cc(C5CC5)[nH][nH]4)c2)c1)CCCC3
Cn1cc(-c2cccc(N3CCc4c(sc5c4CCCC5)C3=O)c2CO)cc(N=c2cc(C3CC3)[nH][nH]2)c1=O	Cc1c(-c2cn(C)c(=O)c(=Nc3ccc(C4C(=O)N(C)CCN4C)cc3)[nH]2)ccc(Cl)c1NC(=O)c1cc2c(s1)CCCC2	O=C(Nc1cccc(-c2c[nH]c(=O)c(=Nc3ccc(C4NCCNC4=O)cc3)[nH]2)c1)c1cc2c(s1)CCCC2||O=C1c2sc3c(c2CCN1c1cccc(-c2c[nH]c(=O)c(N=c4cc(C5CC5)[nH][nH]4)c2)c1)CCCC3
Cn1cc(-c2cccc(N3CCc4c(sc5c4CCCC5)C3=O)c2CO)cc(N=c2cc(C3CC3)[nH][nH]2)c1=O	Cc1ccc(-c2cn(C)c(=O)c(=Nc3ccc(C4C(=O)N(C)CCN4C)cc3)[nH]2)c(Cl)c1NC(=O)c1cc2c(s1)CCCC2	O=C(Nc1cccc(-c2c[nH]c(=O)c(=Nc3ccc(C4NCCNC4=O)cc3)[nH]2)c1)c1cc2c(s1)CCCC2||O=C1c2sc3c(c2CCN1c1cccc(-c2c[nH]c(=O)c(N=c4cc(C5CC5)[nH][nH]4)c2)c1)CCCC3
Cn1cc(-c2cccc(N3CCc4c(sc5c4CCCC5)C3=O)c2CO)cc(N=c2cc(C3CC3)[nH][nH]2)c1=O	CN1CCN(C)[C@@H](c2ccc(N=c3[nH]c(-c4ccc(F)c(N5Cc6cc(C(C)(C)C)sc6C5=O)c4)cn(C)c3=O)cc2)C1=O	O=C1NCCNC1c1ccc(N=c2[nH]c(-c3cccc(N4Cc5ccsc5C4=O)c3)c[nH]c2=O)cc1||O=C1c2sc3c(c2CCN1c1cccc(-c2c[nH]c(=O)c(N=c4cc(C5CC5)[nH][nH]4)c2)c1)CCCC3
Cn1cc(-c2cccc(N3CCc4c(sc5c4CCCC5)C3=O)c2CO)cc(N=c2cc(C3CC3)[nH][nH]2)c1=O	Cc1c(NC(=O)c2ccc(C(C)(C)O)cc2)cccc1-c1cn(C)c(=O)c(=Nc2ccc(C(=O)N3CCOCC3)cc2)[nH]1	O=C(Nc1cccc(-c2c[nH]c(=O)c(=Nc3ccc(C(=O)N4CCOCC4)cc3)[nH]2)c1)c1ccccc1||O=C1c2sc3c(c2CCN1c1cccc(-c2c[nH]c(=O)c(N=c4cc(C5CC5)[nH][nH]4)c2)c1)CCCC3
Cn1cc(-c2cccc(N3CCc4c(sc5c4CCCC5)C3=O)c2CO)cc(N=c2cc(C3CC3)[nH][nH]2)c1=O	Cc1c(-c2cn(C)c(=O)c(=Nc3ccc(C4C(O)=NCCN4C)cc3)[nH]2)cccc1N1Cc2cc(C(C)(C)C)sc2C1=O	O=C1c2sc3c(c2CCN1c1cccc(-c2c[nH]c(=O)c(N=c4cc(C5CC5)[nH][nH]4)c2)c1)CCCC3||O=C1c2sccc2CN1c1cccc(-c2c[nH]c(=O)c(=Nc3ccc(C4C=NCCN4)cc3)[nH]2)c1
Cn1cc(-c2cccc(N3CCc4c(sc5c4CCCC5)C3=O)c2CO)cc(N=c2cc(C3CC3)[nH][nH]2)c1=O	Cc1c(NC(=O)c2ccc([Si](C)(C)C)cc2)cccc1-c1cn(C)c(=O)c(=Nc2ccc(C(=O)N3CCOCC3)cc2)[nH]1	O=C(Nc1cccc(-c2c[nH]c(=O)c(=Nc3ccc(C(=O)N4CCOCC4)cc3)[nH]2)c1)c1ccccc1||O=C1c2sc3c(c2CCN1c1cccc(-c2c[nH]c(=O)c(N=c4cc(C5CC5)[nH][nH]4)c2)c1)CCCC3
Cn1cc(-c2cccc(N3CCc4c(sc5c4CCCC5)C3=O)c2CO)cc(N=c2cc(C3CC3)[nH][nH]2)c1=O	Cc1c(NC(=O)c2cc3c(s2)CCCC3)cccc1-c1cn(C)c(=O)c(=Nc2ccc(N3CC[C@@H](N(C)C)C3)cc2)[nH]1	O=C(Nc1cccc(-c2c[nH]c(=O)c(=Nc3ccc(N4CCCC4)cc3)[nH]2)c1)c1cc2c(s1)CCCC2||O=C1c2sc3c(c2CCN1c1cccc(-c2c[nH]c(=O)c(N=c4cc(C5CC5)[nH][nH]4)c2)c1)CCCC3
Cn1cc(-c2cccc(N3CCc4c(sc5c4CCCC5)C3=O)c2CO)cc(N=c2cc(C3CC3)[nH][nH]2)c1=O	C=CC(O)=Nc1cc(Nc2cc(-c3cccc(N=C(O)c4ccccc4)c3C)cn(C)c2=O)ccc1C(=O)N1CCOCC1	O=C(c1ccc(Nc2cc(-c3cccc(N=Cc4ccccc4)c3)c[nH]c2=O)cc1)N1CCOCC1||O=C1c2sc3c(c2CCN1c1cccc(-c2c[nH]c(=O)c(N=c4cc(C5CC5)[nH][nH]4)c2)c1)CCCC3
Cn1cc(-c2cccc(N3CCc4c(sc5c4CCCC5)C3=O)c2CO)cc(N=c2cc(C3CC3)[nH][nH]2)c1=O	Cc1c(NCc2ccc(C(C)(C)C)cc2)cccc1-c1cn(C)c(=O)c(=Nc2ccc(C(=O)N3CCOCC3)cc2)[nH]1	O=C(c1ccc(N=c2[nH]c(-c3cccc(NCc4ccccc4)c3)c[nH]c2=O)cc1)N1CCOCC1||O=C1c2sc3c(c2CCN1c1cccc(-c2c[nH]c(=O)c(N=c4cc(C5CC5)[nH][nH]4)c2)c1)CCCC3
Cn1cc(-c2cccc(N3CCc4c(sc5c4CCCC5)C3=O)c2CO)cc(N=c2cc(C3CC3)[nH][nH]2)c1=O	C=CC(O)=Nc1cc(Nc2cc(-c3cccc(NC(=O)c4ccc(C(F)(F)F)cc4)c3C)cn(C)c2=O)ccc1C(=O)N1CCOCC1	O=C(Nc1cccc(-c2c[nH]c(=O)c(Nc3ccc(C(=O)N4CCOCC4)cc3)c2)c1)c1ccccc1||O=C1c2sc3c(c2CCN1c1cccc(-c2c[nH]c(=O)c(N=c4cc(C5CC5)[nH][nH]4)c2)c1)CCCC3
Cn1cc(-c2cccc(N3CCc4c(sc5c4CCCC5)C3=O)c2CO)cc(N=c2cc(C3CC3)[nH][nH]2)c1=O	C=CC(O)=Nc1cc(Nc2cc(-c3cccc(NC(=O)c4ccc(C)cc4)c3C)cn(C)c2=O)ccc1C(=O)N1CCOCC1	O=C(Nc1cccc(-c2c[nH]c(=O)c(Nc3ccc(C(=O)N4CCOCC4)cc3)c2)c1)c1ccccc1||O=C1c2sc3c(c2CCN1c1cccc(-c2c[nH]c(=O)c(N=c4cc(C5CC5)[nH][nH]4)c2)c1)CCCC3
Cn1cc(-c2cccc(N3CCc4c(sc5c4CCCC5)C3=O)c2CO)cc(N=c2cc(C3CC3)[nH][nH]2)c1=O	C=CC(O)=Nc1cc(Nc2cc(-c3cccc(NC(=O)c4ccc(OC)cc4)c3C)cn(C)c2=O)ccc1C(=O)N1CCOCC1	O=C(Nc1cccc(-c2c[nH]c(=O)c(Nc3ccc(C(=O)N4CCOCC4)cc3)c2)c1)c1ccccc1||O=C1c2sc3c(c2CCN1c1cccc(-c2c[nH]c(=O)c(N=c4cc(C5CC5)[nH][nH]4)c2)c1)CCCC3
Cn1cc(-c2cccc(N3CCc4c(sc5c4CCCC5)C3=O)c2CO)cc(N=c2cc(C3CC3)[nH][nH]2)c1=O	C=CC(O)=Nc1cc(Nc2cc(-c3cccc(N=C(O)c4cccc(OC)c4)c3C)cn(C)c2=O)ccc1C(=O)N1CCOCC1	O=C(c1ccc(Nc2cc(-c3cccc(N=Cc4ccccc4)c3)c[nH]c2=O)cc1)N1CCOCC1||O=C1c2sc3c(c2CCN1c1cccc(-c2c[nH]c(=O)c(N=c4cc(C5CC5)[nH][nH]4)c2)c1)CCCC3
Cn1cc(-c2cccc(N3CCc4c(sc5c4CCCC5)C3=O)c2CO)cc(N=c2cc(C3CC3)[nH][nH]2)c1=O	Cc1c(-c2cn(C)c(=O)c(=Nc3ccc(C(=O)N4CCOCC4)cc3)[nH]2)cccc1N1Cc2cc(C(C)(C)C)ccc2C1=O	O=C(c1ccc(N=c2[nH]c(-c3cccc(N4Cc5ccccc5C4=O)c3)c[nH]c2=O)cc1)N1CCOCC1||O=C1c2sc3c(c2CCN1c1cccc(-c2c[nH]c(=O)c(N=c4cc(C5CC5)[nH][nH]4)c2)c1)CCCC3
Cn1cc(-c2cccc(N3CCc4c(sc5c4CCCC5)C3=O)c2CO)cc(N=c2cc(C3CC3)[nH][nH]2)c1=O	C=CC(O)=Nc1cc(Nc2cc(-c3cccc(NC(=O)c4ccc(N(C)C)cc4)c3C)cn(C)c2=O)ccc1C(O)=NCCOC	O=C(Nc1cccc(-c2c[nH]c(=O)c(Nc3ccccc3)c2)c1)c1ccccc1||O=C1c2sc3c(c2CCN1c1cccc(-c2c[nH]c(=O)c(N=c4cc(C5CC5)[nH][nH]4)c2)c1)CCCC3
Cn1cc(-c2cccc(N3CCc4c(sc5c4CCCC5)C3=O)c2CO)cc(N=c2cc(C3CC3)[nH][nH]2)c1=O	CCC(C)(C)c1ccc(C(=O)Nc2cccc(-c3cn(C)c(=O)c(=Nc4ccc(C(=O)N5CCOCC5)cc4)[nH]3)c2C)cc1	O=C(Nc1cccc(-c2c[nH]c(=O)c(=Nc3ccc(C(=O)N4CCOCC4)cc3)[nH]2)c1)c1ccccc1||O=C1c2sc3c(c2CCN1c1cccc(-c2c[nH]c(=O)c(N=c4cc(C5CC5)[nH][nH]4)c2)c1)CCCC3
Cn1cc(-c2cccc(N3CCc4c(sc5c4CCCC5)C3=O)c2CO)cc(N=c2cc(C3CC3)[nH][nH]2)c1=O	C=CC(O)=Nc1cc(Nc2cc(-c3cccc(N=C(O)c4ccc(C)c(C(F)(F)F)c4)c3C)cn(C)c2=O)ccc1C(=O)N1CCOCC1	O=C(c1ccc(Nc2cc(-c3cccc(N=Cc4ccccc4)c3)c[nH]c2=O)cc1)N1CCOCC1||O=C1c2sc3c(c2CCN1c1cccc(-c2c[nH]c(=O)c(N=c4cc(C5CC5)[nH][nH]4)c2)c1)CCCC3
Cn1cc(-c2cccc(N3CCc4c(sc5c4CCCC5)C3=O)c2CO)cc(N=c2cc(C3CC3)[nH][nH]2)c1=O	C=CC(O)=Nc1cc(Nc2cc(-c3cccc(NC(=O)c4ccc(CC)cc4)c3C)cn(C)c2=O)ccc1C(=O)N1CCOCC1	O=C(Nc1cccc(-c2c[nH]c(=O)c(Nc3ccc(C(=O)N4CCOCC4)cc3)c2)c1)c1ccccc1||O=C1c2sc3c(c2CCN1c1cccc(-c2c[nH]c(=O)c(N=c4cc(C5CC5)[nH][nH]4)c2)c1)CCCC3
Cn1cc(-c2cccc(N3CCc4c(sc5c4CCCC5)C3=O)c2CO)cc(N=c2cc(C3CC3)[nH][nH]2)c1=O	C=CC(O)=Nc1cc(Nc2cc(-c3cccc(NC(=O)c4ccc(C(C)C)cc4)c3C)cn(C)c2=O)ccc1C(=O)N1CCOCC1	O=C(Nc1cccc(-c2c[nH]c(=O)c(Nc3ccc(C(=O)N4CCOCC4)cc3)c2)c1)c1ccccc1||O=C1c2sc3c(c2CCN1c1cccc(-c2c[nH]c(=O)c(N=c4cc(C5CC5)[nH][nH]4)c2)c1)CCCC3
Cn1cc(-c2cccc(N3CCc4c(sc5c4CCCC5)C3=O)c2CO)cc(N=c2cc(C3CC3)[nH][nH]2)c1=O	Cc1c(NC(=O)c2ccc(C(C)(C)C)cc2)cccc1-c1cc(Nc2ccc(C(=O)N3CCOCC3)c(N=C(O)CCl)c2)c(=O)n(C)c1	O=C(Nc1cccc(-c2c[nH]c(=O)c(Nc3ccc(C(=O)N4CCOCC4)cc3)c2)c1)c1ccccc1||O=C1c2sc3c(c2CCN1c1cccc(-c2c[nH]c(=O)c(N=c4cc(C5CC5)[nH][nH]4)c2)c1)CCCC3
Cn1cc(-c2cccc(N3CCc4c(sc5c4CCCC5)C3=O)c2CO)cc(N=c2cc(C3CC3)[nH][nH]2)c1=O	Cc1c(-c2cn(C)c(=O)c(=Nc3ccc(C4C(=O)N(C)CCN4C)cc3)[nH]2)cccc1N1Cc2cc(N3CCCCC3)ccc2C1=O	O=C1NCCNC1c1ccc(N=c2[nH]c(-c3cccc(N4Cc5cc(N6CCCCC6)ccc5C4=O)c3)c[nH]c2=O)cc1||O=C1c2sc3c(c2CCN1c1cccc(-c2c[nH]c(=O)c(N=c4cc(C5CC5)[nH][nH]4)c2)c1)CCCC3
Cn1cc(-c2cccc(N3CCc4c(sc5c4CCCC5)C3=O)c2CO)cc(N=c2cc(C3CC3)[nH][nH]2)c1=O	Cn1cc(-c2cccc(N3CCc4c(sc5c4CC(C)(C)C5)C3=O)c2CO)cc(Nc2ccc(N3CCN(C4COC4)CC3)cn2)c1=O	O=C1c2sc3c(c2CCN1c1cccc(-c2c[nH]c(=O)c(N=c4cc(C5CC5)[nH][nH]4)c2)c1)CCCC3||O=C1c2sc3c(c2CCN1c1cccc(-c2c[nH]c(=O)c(Nc4ccc(N5CCN(C6COC6)CC5)cn4)c2)c1)CCC3
Cn1cc(-c2cccc(N3CCc4c(sc5c4CCCC5)C3=O)c2CO)cc(N=c2cc(C3CC3)[nH][nH]2)c1=O	C=CC(O)=Nc1cc(Nc2cc(-c3cccc(NC(=O)c4ccc5c(c4)CCCC5)c3C)cn(C)c2=O)ccc1C(=O)N1CCOCC1	O=C(Nc1cccc(-c2c[nH]c(=O)c(Nc3ccc(C(=O)N4CCOCC4)cc3)c2)c1)c1ccc2c(c1)CCCC2||O=C1c2sc3c(c2CCN1c1cccc(-c2c[nH]c(=O)c(N=c4cc(C5CC5)[nH][nH]4)c2)c1)CCCC3
Cn1cc(-c2cccc(N3CCc4c(sc5c4CCCC5)C3=O)c2CO)cc(N=c2cc(C3CC3)[nH][nH]2)c1=O	C=CC(O)=Nc1cc(Nc2cc(-c3cccc(NC(=O)c4ccc(N5CCCC5)cc4)c3C)cn(C)c2=O)ccc1C(=O)N1CCOCC1	O=C(Nc1cccc(-c2c[nH]c(=O)c(Nc3ccc(C(=O)N4CCOCC4)cc3)c2)c1)c1ccc(N2CCCC2)cc1||O=C1c2sc3c(c2CCN1c1cccc(-c2c[nH]c(=O)c(N=c4cc(C5CC5)[nH][nH]4)c2)c1)CCCC3
Cn1cc(-c2cccc(N3CCc4c(sc5c4CCCC5)C3=O)c2CO)cc(N=c2cc(C3CC3)[nH][nH]2)c1=O	C=CC(O)=Nc1ccc(NC(=O)c2ccc(C(C)(C)C)cc2)c(C)c1-c1cc(Nc2ccc(C(=O)N3CCOCC3)cc2)c(=O)n(C)c1	O=C(Nc1cccc(-c2c[nH]c(=O)c(Nc3ccc(C(=O)N4CCOCC4)cc3)c2)c1)c1ccccc1||O=C1c2sc3c(c2CCN1c1cccc(-c2c[nH]c(=O)c(N=c4cc(C5CC5)[nH][nH]4)c2)c1)CCCC3
Cn1cc(-c2cccc(N3CCc4c(sc5c4CCCC5)C3=O)c2CO)cc(N=c2cc(C3CC3)[nH][nH]2)c1=O	C=CC(O)=Nc1cc(C(=O)N2CCOCC2)ccc1Nc1cc(-c2cccc(NC(=O)c3ccc(C(C)(C)C)cc3)c2C)cn(C)c1=O	O=C(Nc1cccc(-c2c[nH]c(=O)c(Nc3ccc(C(=O)N4CCOCC4)cc3)c2)c1)c1ccccc1||O=C1c2sc3c(c2CCN1c1cccc(-c2c[nH]c(=O)c(N=c4cc(C5CC5)[nH][nH]4)c2)c1)CCCC3
Cn1cc(-c2cccc(N3CCc4c(sc5c4CCCC5)C3=O)c2CO)cc(N=c2cc(C3CC3)[nH][nH]2)c1=O	CCC(O)=Nc1cc(Nc2cc(-c3cccc(NC(=O)c4ccc(C(C)(C)C)cc4)c3C)cn(C)c2=O)ccc1C(=O)N1CCOCC1	O=C(Nc1cccc(-c2c[nH]c(=O)c(Nc3ccc(C(=O)N4CCOCC4)cc3)c2)c1)c1ccccc1||O=C1c2sc3c(c2CCN1c1cccc(-c2c[nH]c(=O)c(N=c4cc(C5CC5)[nH][nH]4)c2)c1)CCCC3
Cn1cc(-c2cccc(N3CCc4c(sc5c4CCCC5)C3=O)c2CO)cc(N=c2cc(C3CC3)[nH][nH]2)c1=O	C=CC(O)=Nc1cc(Nc2cc(-c3cccc(NC(=O)c4ccc(C(C)(C)C)cc4)c3C)cn(C)c2=O)ccc1C(=O)N1CCN(C)CC1	O=C(Nc1cccc(-c2c[nH]c(=O)c(Nc3ccc(C(=O)N4CCNCC4)cc3)c2)c1)c1ccccc1||O=C1c2sc3c(c2CCN1c1cccc(-c2c[nH]c(=O)c(N=c4cc(C5CC5)[nH][nH]4)c2)c1)CCCC3
Cc1ccc(C(=O)Nc2cccc(-c3cn(C)c(=O)c(=Nc4ccc(C(=O)N5CCOCC5)cc4)[nH]3)c2C)cc1	Cc1c(N=C(O)c2cc3ccccc3s2)cccc1-c1cn(C)c(=O)c(=Nc2ccc(C(=O)N3CCOCC3)cc2)[nH]1	O=C(Nc1cccc(-c2c[nH]c(=O)c(=Nc3ccc(C(=O)N4CCOCC4)cc3)[nH]2)c1)c1ccccc1||O=C(c1ccc(N=c2[nH]c(-c3cccc(N=Cc4cc5ccccc5s4)c3)c[nH]c2=O)cc1)N1CCOCC1
Cc1ccc(C(=O)Nc2cccc(-c3cn(C)c(=O)c(=Nc4ccc(C(=O)N5CCOCC5)cc4)[nH]3)c2C)cc1	CN1CCN(C)C(c2ccc(N=c3[nH]c(-c4ccc(Cl)c(NC(=O)c5cc6c(s5)CCCC6)c4Cl)cn(C)c3=O)cc2)C1=O	O=C(Nc1cccc(-c2c[nH]c(=O)c(=Nc3ccc(C(=O)N4CCOCC4)cc3)[nH]2)c1)c1ccccc1||O=C(Nc1cccc(-c2c[nH]c(=O)c(=Nc3ccc(C4NCCNC4=O)cc3)[nH]2)c1)c1cc2c(s1)CCCC2
Cc1ccc(C(=O)Nc2cccc(-c3cn(C)c(=O)c(=Nc4ccc(C(=O)N5CCOCC5)cc4)[nH]3)c2C)cc1	CN1CCN(C)C(c2ccc(N=c3[nH]c(-c4ccc(Cl)c(NC(=O)c5cc6c(s5)CCCC6)c4F)cn(C)c3=O)cc2)C1=O	O=C(Nc1cccc(-c2c[nH]c(=O)c(=Nc3ccc(C(=O)N4CCOCC4)cc3)[nH]2)c1)c1ccccc1||O=C(Nc1cccc(-c2c[nH]c(=O)c(=Nc3ccc(C4NCCNC4=O)cc3)[nH]2)c1)c1cc2c(s1)CCCC2
Cc1ccc(C(=O)Nc2cccc(-c3cn(C)c(=O)c(=Nc4ccc(C(=O)N5CCOCC5)cc4)[nH]3)c2C)cc1	CN1CCN(C)C(c2ccc(N=c3[nH]c(-c4ccc(F)c(NC(=O)c5cc6c(s5)CCCC6)c4F)cn(C)c3=O)cc2)C1=O	O=C(Nc1cccc(-c2c[nH]c(=O)c(=Nc3ccc(C(=O)N4CCOCC4)cc3)[nH]2)c1)c1ccccc1||O=C(Nc1cccc(-c2c[nH]c(=O)c(=Nc3ccc(C4NCCNC4=O)cc3)[nH]2)c1)c1cc2c(s1)CCCC2
Cc1ccc(C(=O)Nc2cccc(-c3cn(C)c(=O)c(=Nc4ccc(C(=O)N5CCOCC5)cc4)[nH]3)c2C)cc1	CN1CCN(C)C(c2ccc(N=c3[nH]c(-c4ccc(Cl)c(NC(=O)c5cc6c(s5)CCCC6)c4)cn(C)c3=O)cc2)C1=O	O=C(Nc1cccc(-c2c[nH]c(=O)c(=Nc3ccc(C(=O)N4CCOCC4)cc3)[nH]2)c1)c1ccccc1||O=C(Nc1cccc(-c2c[nH]c(=O)c(=Nc3ccc(C4NCCNC4=O)cc3)[nH]2)c1)c1cc2c(s1)CCCC2
Cc1ccc(C(=O)Nc2cccc(-c3cn(C)c(=O)c(=Nc4ccc(C(=O)N5CCOCC5)cc4)[nH]3)c2C)cc1	CN1CCN(C)C(c2ccc(N=c3[nH]c(-c4cccc(NC(=O)c5cc6c(s5)CCCC6)c4Cl)cn(C)c3=O)cc2)C1=O	O=C(Nc1cccc(-c2c[nH]c(=O)c(=Nc3ccc(C(=O)N4CCOCC4)cc3)[nH]2)c1)c1ccccc1||O=C(Nc1cccc(-c2c[nH]c(=O)c(=Nc3ccc(C4NCCNC4=O)cc3)[nH]2)c1)c1cc2c(s1)CCCC2
Cc1ccc(C(=O)Nc2cccc(-c3cn(C)c(=O)c(=Nc4ccc(C(=O)N5CCOCC5)cc4)[nH]3)c2C)cc1	CN1CCN(C)C(c2ccc(N=c3[nH]c(-c4ccc(F)c(NC(=O)c5cc6c(s5)CCCC6)c4)cn(C)c3=O)cc2)C1=O	O=C(Nc1cccc(-c2c[nH]c(=O)c(=Nc3ccc(C(=O)N4CCOCC4)cc3)[nH]2)c1)c1ccccc1||O=C(Nc1cccc(-c2c[nH]c(=O)c(=Nc3ccc(C4NCCNC4=O)cc3)[nH]2)c1)c1cc2c(s1)CCCC2
Cc1ccc(C(=O)Nc2cccc(-c3cn(C)c(=O)c(=Nc4ccc(C(=O)N5CCOCC5)cc4)[nH]3)c2C)cc1	CN1CCN(C)C(c2ccc(N=c3[nH]c(-c4cccc(NC(=O)c5cc6c(s5)CCCC6)c4F)cn(C)c3=O)cc2)C1=O	O=C(Nc1cccc(-c2c[nH]c(=O)c(=Nc3ccc(C(=O)N4CCOCC4)cc3)[nH]2)c1)c1ccccc1||O=C(Nc1cccc(-c2c[nH]c(=O)c(=Nc3ccc(C4NCCNC4=O)cc3)[nH]2)c1)c1cc2c(s1)CCCC2
Cc1ccc(C(=O)Nc2cccc(-c3cn(C)c(=O)c(=Nc4ccc(C(=O)N5CCOCC5)cc4)[nH]3)c2C)cc1	Cc1c(NC(=O)c2cc3c(s2)CCCC3)cccc1-c1cn(C)c(=O)c(=Nc2ccc(C(=O)N3CCOCC3)cc2)[nH]1	O=C(Nc1cccc(-c2c[nH]c(=O)c(=Nc3ccc(C(=O)N4CCOCC4)cc3)[nH]2)c1)c1cc2c(s1)CCCC2||O=C(Nc1cccc(-c2c[nH]c(=O)c(=Nc3ccc(C(=O)N4CCOCC4)cc3)[nH]2)c1)c1ccccc1
Cc1ccc(C(=O)Nc2cccc(-c3cn(C)c(=O)c(=Nc4ccc(C(=O)N5CCOCC5)cc4)[nH]3)c2C)cc1	CN1CCN(C)C(c2ccc(N=c3[nH]c(-c4cccc(NC(=O)c5cc6c(s5)CCCC6)c4)cn(C)c3=O)cc2)C1=O	O=C(Nc1cccc(-c2c[nH]c(=O)c(=Nc3ccc(C(=O)N4CCOCC4)cc3)[nH]2)c1)c1ccccc1||O=C(Nc1cccc(-c2c[nH]c(=O)c(=Nc3ccc(C4NCCNC4=O)cc3)[nH]2)c1)c1cc2c(s1)CCCC2
Cc1ccc(C(=O)Nc2cccc(-c3cn(C)c(=O)c(=Nc4ccc(C(=O)N5CCOCC5)cc4)[nH]3)c2C)cc1	CN1CCn2[nH]c(=Nc3cc(-c4cc(F)cc(N5CCc6c(sc7c6CC(C)(C)C7)C5=O)c4CO)cn(C)c3=O)cc2C1	O=C(Nc1cccc(-c2c[nH]c(=O)c(=Nc3ccc(C(=O)N4CCOCC4)cc3)[nH]2)c1)c1ccccc1||O=C1c2sc3c(c2CCN1c1cccc(-c2c[nH]c(=O)c(N=c4cc5n([nH]4)CCNC5)c2)c1)CCC3
Cc1ccc(C(=O)Nc2cccc(-c3cn(C)c(=O)c(=Nc4ccc(C(=O)N5CCOCC5)cc4)[nH]3)c2C)cc1	Cc1c(NC(=O)c2ccc(C(C)(C)C)s2)cccc1-c1cn(C)c(=O)c(=Nc2ccc(C(=O)N3CCOCC3)cc2)[nH]1	O=C(Nc1cccc(-c2c[nH]c(=O)c(=Nc3ccc(C(=O)N4CCOCC4)cc3)[nH]2)c1)c1ccccc1||O=C(Nc1cccc(-c2c[nH]c(=O)c(=Nc3ccc(C(=O)N4CCOCC4)cc3)[nH]2)c1)c1cccs1
Cc1ccc(C(=O)Nc2cccc(-c3cn(C)c(=O)c(=Nc4ccc(C(=O)N5CCOCC5)cc4)[nH]3)c2C)cc1	Cc1c(N=C(O)c2cnc(C(C)(C)C)cn2)cccc1-c1cn(C)c(=O)c(=Nc2ccc(C(=O)N3CCOCC3)cc2)[nH]1	O=C(Nc1cccc(-c2c[nH]c(=O)c(=Nc3ccc(C(=O)N4CCOCC4)cc3)[nH]2)c1)c1ccccc1||O=C(c1ccc(N=c2[nH]c(-c3cccc(N=Cc4cnccn4)c3)c[nH]c2=O)cc1)N1CCOCC1
Cc1ccc(C(=O)Nc2cccc(-c3cn(C)c(=O)c(=Nc4ccc(C(=O)N5CCOCC5)cc4)[nH]3)c2C)cc1	Cc1c(NC(=O)c2ncc(C(C)(C)C)cn2)cccc1-c1cn(C)c(=O)c(=Nc2ccc(C(=O)N3CCOCC3)cc2)[nH]1	O=C(Nc1cccc(-c2c[nH]c(=O)c(=Nc3ccc(C(=O)N4CCOCC4)cc3)[nH]2)c1)c1ccccc1||O=C(Nc1cccc(-c2c[nH]c(=O)c(=Nc3ccc(C(=O)N4CCOCC4)cc3)[nH]2)c1)c1ncccn1
Cc1ccc(C(=O)Nc2cccc(-c3cn(C)c(=O)c(=Nc4ccc(C(=O)N5CCOCC5)cc4)[nH]3)c2C)cc1	CN(C)C(=O)c1ccc(N=c2[nH]c(-c3cccc(N4CCc5cc(C6CC6)ccc5C4=O)c3CO)cn(C)c2=O)cc1	O=C(Nc1cccc(-c2c[nH]c(=O)c(=Nc3ccc(C(=O)N4CCOCC4)cc3)[nH]2)c1)c1ccccc1||O=C1c2ccc(C3CC3)cc2CCN1c1cccc(-c2c[nH]c(=O)c(=Nc3ccccc3)[nH]2)c1
Cc1ccc(C(=O)Nc2cccc(-c3cn(C)c(=O)c(=Nc4ccc(C(=O)N5CCOCC5)cc4)[nH]3)c2C)cc1	CN1CCN(C)[C@@H](c2ccc(N=c3[nH]c(-c4ccc(F)c(N5Cc6cc(C(C)(C)C)sc6C5=O)c4F)cn(C)c3=O)cc2)C1=O	O=C(Nc1cccc(-c2c[nH]c(=O)c(=Nc3ccc(C(=O)N4CCOCC4)cc3)[nH]2)c1)c1ccccc1||O=C1NCCNC1c1ccc(N=c2[nH]c(-c3cccc(N4Cc5ccsc5C4=O)c3)c[nH]c2=O)cc1
Cc1ccc(C(=O)Nc2cccc(-c3cn(C)c(=O)c(=Nc4ccc(C(=O)N5CCOCC5)cc4)[nH]3)c2C)cc1	Cn1cc(-c2cc(F)cc(N3CCc4c(sc5c4CCCC5)C3=O)c2CO)cc(Nc2ccc(N3CCOCC3)cn2)c1=O	O=C(Nc1cccc(-c2c[nH]c(=O)c(=Nc3ccc(C(=O)N4CCOCC4)cc3)[nH]2)c1)c1ccccc1||O=C1c2sc3c(c2CCN1c1cccc(-c2c[nH]c(=O)c(Nc4ccc(N5CCOCC5)cn4)c2)c1)CCCC3
Cc1ccc(C(=O)Nc2cccc(-c3cn(C)c(=O)c(=Nc4ccc(C(=O)N5CCOCC5)cc4)[nH]3)c2C)cc1	Cc1ccc(-c2cn(C)c(=O)c(=Nc3ccc(C4C(=O)N(C)CCN4C)cc3)[nH]2)c(Cl)c1NC(=O)c1cc2c(s1)CCCC2	O=C(Nc1cccc(-c2c[nH]c(=O)c(=Nc3ccc(C(=O)N4CCOCC4)cc3)[nH]2)c1)c1ccccc1||O=C(Nc1cccc(-c2c[nH]c(=O)c(=Nc3ccc(C4NCCNC4=O)cc3)[nH]2)c1)c1cc2c(s1)CCCC2
Cc1ccc(C(=O)Nc2cccc(-c3cn(C)c(=O)c(=Nc4ccc(C(=O)N5CCOCC5)cc4)[nH]3)c2C)cc1	CN1CCc2cc(N=c3[nH]c(-c4cc(F)cc(N5CCn6c(cc7c6CCCC7)C5=O)c4CO)cn(C)c3=O)ccc2C1	O=C(Nc1cccc(-c2c[nH]c(=O)c(=Nc3ccc(C(=O)N4CCOCC4)cc3)[nH]2)c1)c1ccccc1||O=C1c2cc3c(n2CCN1c1cccc(-c2c[nH]c(=O)c(=Nc4ccc5c(c4)CCNC5)[nH]2)c1)CCCC3
Cc1ccc(C(=O)Nc2cccc(-c3cn(C)c(=O)c(=Nc4ccc(C(=O)N5CCOCC5)cc4)[nH]3)c2C)cc1	Cc1c(-c2cn(C)c(=O)c(=Nc3ccc(C4C(=O)N(C)CCN4C)cc3)[nH]2)ccc(F)c1NC(=O)c1cc2c(s1)CCCC2	O=C(Nc1cccc(-c2c[nH]c(=O)c(=Nc3ccc(C(=O)N4CCOCC4)cc3)[nH]2)c1)c1ccccc1||O=C(Nc1cccc(-c2c[nH]c(=O)c(=Nc3ccc(C4NCCNC4=O)cc3)[nH]2)c1)c1cc2c(s1)CCCC2
Cc1ccc(C(=O)Nc2cccc(-c3cn(C)c(=O)c(=Nc4ccc(C(=O)N5CCOCC5)cc4)[nH]3)c2C)cc1	Cc1ccc(-c2cn(C)c(=O)c(=Nc3ccc([C@H]4C(=O)N(C)CCN4C)cc3)[nH]2)c(F)c1NC(=O)c1cc2c(s1)CCCC2	O=C(Nc1cccc(-c2c[nH]c(=O)c(=Nc3ccc(C(=O)N4CCOCC4)cc3)[nH]2)c1)c1ccccc1||O=C(Nc1cccc(-c2c[nH]c(=O)c(=Nc3ccc(C4NCCNC4=O)cc3)[nH]2)c1)c1cc2c(s1)CCCC2
Cc1ccc(C(=O)Nc2cccc(-c3cn(C)c(=O)c(=Nc4ccc(C(=O)N5CCOCC5)cc4)[nH]3)c2C)cc1	Cc1ccc(-c2cn(C)c(=O)c(=Nc3ccc([C@@H]4C(=O)N(C)CCN4C)cc3)[nH]2)c(F)c1NC(=O)c1cc2c(s1)CCCC2	O=C(Nc1cccc(-c2c[nH]c(=O)c(=Nc3ccc(C(=O)N4CCOCC4)cc3)[nH]2)c1)c1ccccc1||O=C(Nc1cccc(-c2c[nH]c(=O)c(=Nc3ccc(C4NCCNC4=O)cc3)[nH]2)c1)c1cc2c(s1)CCCC2
Cc1ccc(C(=O)Nc2cccc(-c3cn(C)c(=O)c(=Nc4ccc(C(=O)N5CCOCC5)cc4)[nH]3)c2C)cc1	CN1CCN(C)[C@@H](c2ccc(N=c3[nH]c(-c4ccc(F)c(N5Cc6cc(C(C)(C)C)sc6C5=O)c4)cn(C)c3=O)cc2)C1=O	O=C(Nc1cccc(-c2c[nH]c(=O)c(=Nc3ccc(C(=O)N4CCOCC4)cc3)[nH]2)c1)c1ccccc1||O=C1NCCNC1c1ccc(N=c2[nH]c(-c3cccc(N4Cc5ccsc5C4=O)c3)c[nH]c2=O)cc1
Cc1ccc(C(=O)Nc2cccc(-c3cn(C)c(=O)c(=Nc4ccc(C(=O)N5CCOCC5)cc4)[nH]3)c2C)cc1	Cc1c(-c2cc(Nc3ccc(C(=O)N4CCOCC4)cn3)c(=O)n(C)c2)cccc1N1CNc2cc(N(C)C)ccc2C1=O	O=C(Nc1cccc(-c2c[nH]c(=O)c(=Nc3ccc(C(=O)N4CCOCC4)cc3)[nH]2)c1)c1ccccc1||O=C(c1ccc(Nc2cc(-c3cccc(N4CNc5ccccc5C4=O)c3)c[nH]c2=O)nc1)N1CCOCC1
Cc1ccc(C(=O)Nc2cccc(-c3cn(C)c(=O)c(=Nc4ccc(C(=O)N5CCOCC5)cc4)[nH]3)c2C)cc1	CN(C)CCOc1ccc(Nc2cc(-c3cc(F)cc(N4CCc5c(sc6c5CCCC6)C4=O)c3CO)cn(C)c2=O)nc1	O=C(Nc1cccc(-c2c[nH]c(=O)c(=Nc3ccc(C(=O)N4CCOCC4)cc3)[nH]2)c1)c1ccccc1||O=C1c2sc3c(c2CCN1c1cccc(-c2c[nH]c(=O)c(Nc4ccccn4)c2)c1)CCCC3
Cc1ccc(C(=O)Nc2cccc(-c3cn(C)c(=O)c(=Nc4ccc(C(=O)N5CCOCC5)cc4)[nH]3)c2C)cc1	Cc1c(-c2cn(C)c(=O)c(=Nc3ccc(C4NCCN(C)C4=O)cc3)[nH]2)cccc1N1Cc2cc(C(C)(C)C)sc2C1=O	O=C(Nc1cccc(-c2c[nH]c(=O)c(=Nc3ccc(C(=O)N4CCOCC4)cc3)[nH]2)c1)c1ccccc1||O=C1NCCNC1c1ccc(N=c2[nH]c(-c3cccc(N4Cc5ccsc5C4=O)c3)c[nH]c2=O)cc1
Cc1ccc(C(=O)Nc2cccc(-c3cn(C)c(=O)c(=Nc4ccc(C(=O)N5CCOCC5)cc4)[nH]3)c2C)cc1	Cc1c(NC(=O)c2cc3c(s2)CCCC3)cccc1-c1cn(C)c(=O)c(=Nc2ccc([C@H]3C(=O)N(C)CCN3C)cc2)[nH]1	O=C(Nc1cccc(-c2c[nH]c(=O)c(=Nc3ccc(C(=O)N4CCOCC4)cc3)[nH]2)c1)c1ccccc1||O=C(Nc1cccc(-c2c[nH]c(=O)c(=Nc3ccc(C4NCCNC4=O)cc3)[nH]2)c1)c1cc2c(s1)CCCC2
Cc1ccc(C(=O)Nc2cccc(-c3cn(C)c(=O)c(=Nc4ccc(C(=O)N5CCOCC5)cc4)[nH]3)c2C)cc1	Cc1c(NC(=O)c2cc3c(s2)CCCC3)cccc1-c1cn(C)c(=O)c(=Nc2ccc(C3CCN(C)CC3)cc2)[nH]1	O=C(Nc1cccc(-c2c[nH]c(=O)c(=Nc3ccc(C(=O)N4CCOCC4)cc3)[nH]2)c1)c1ccccc1||O=C(Nc1cccc(-c2c[nH]c(=O)c(=Nc3ccc(C4CCNCC4)cc3)[nH]2)c1)c1cc2c(s1)CCCC2
Cc1ccc(C(=O)Nc2cccc(-c3cn(C)c(=O)c(=Nc4ccc(C(=O)N5CCOCC5)cc4)[nH]3)c2C)cc1	Cc1c(NC(=O)c2cc3c(s2)CCCC3)cccc1-c1cn(C)c(=O)c(=Nc2ccc(N3CC[C@@H](N(C)C)C3)cc2)[nH]1	O=C(Nc1cccc(-c2c[nH]c(=O)c(=Nc3ccc(C(=O)N4CCOCC4)cc3)[nH]2)c1)c1ccccc1||O=C(Nc1cccc(-c2c[nH]c(=O)c(=Nc3ccc(N4CCCC4)cc3)[nH]2)c1)c1cc2c(s1)CCCC2
Cc1ccc(C(=O)Nc2cccc(-c3cn(C)c(=O)c(=Nc4ccc(C(=O)N5CCOCC5)cc4)[nH]3)c2C)cc1	Cc1c(NC(=O)c2ccc(C3(C)CC3)cc2)cccc1-c1cn(C)c(=O)c(=Nc2ccc(C(=O)N3CCOCC3)cc2)[nH]1	O=C(Nc1cccc(-c2c[nH]c(=O)c(=Nc3ccc(C(=O)N4CCOCC4)cc3)[nH]2)c1)c1ccc(C2CC2)cc1||O=C(Nc1cccc(-c2c[nH]c(=O)c(=Nc3ccc(C(=O)N4CCOCC4)cc3)[nH]2)c1)c1ccccc1
Cc1ccc(C(=O)Nc2cccc(-c3cn(C)c(=O)c(=Nc4ccc(C(=O)N5CCOCC5)cc4)[nH]3)c2C)cc1	CN1CC(c2ccc(N=c3[nH]c(-c4cc(F)cc(N5CCc6c(sc7c6CC(C)(C)C7)C5=O)c4CO)cn(C)c3=O)cc2)C1	O=C(Nc1cccc(-c2c[nH]c(=O)c(=Nc3ccc(C(=O)N4CCOCC4)cc3)[nH]2)c1)c1ccccc1||O=C1c2sc3c(c2CCN1c1cccc(-c2c[nH]c(=O)c(=Nc4ccc(C5CNC5)cc4)[nH]2)c1)CCC3
Cc1ccc(C(=O)Nc2cccc(-c3cn(C)c(=O)c(=Nc4ccc(C(=O)N5CCOCC5)cc4)[nH]3)c2C)cc1	CN1CCC(c2ccc(Nc3cc(-c4cc(F)cc(N5CCc6c(sc7c6CCCC7)C5=O)c4CO)cn(C)c3=O)nc2)C1	O=C(Nc1cccc(-c2c[nH]c(=O)c(=Nc3ccc(C(=O)N4CCOCC4)cc3)[nH]2)c1)c1ccccc1||O=C1c2sc3c(c2CCN1c1cccc(-c2c[nH]c(=O)c(Nc4ccc(C5CCNC5)cn4)c2)c1)CCCC3
Cc1ccc(C(=O)Nc2cccc(-c3cn(C)c(=O)c(=Nc4ccc(C(=O)N5CCOCC5)cc4)[nH]3)c2C)cc1	CN1CCCC1c1ccc(Nc2cc(-c3cc(F)cc(N4CCc5c(sc6c5CCCC6)C4=O)c3CO)cn(C)c2=O)nc1	O=C(Nc1cccc(-c2c[nH]c(=O)c(=Nc3ccc(C(=O)N4CCOCC4)cc3)[nH]2)c1)c1ccccc1||O=C1c2sc3c(c2CCN1c1cccc(-c2c[nH]c(=O)c(Nc4ccc(C5CCCN5)cn4)c2)c1)CCCC3
Cc1ccc(C(=O)Nc2cccc(-c3cn(C)c(=O)c(=Nc4ccc(C(=O)N5CCOCC5)cc4)[nH]3)c2C)cc1	Cc1c(-c2cc(Nc3ccc(C(=O)N4CCOCC4)cn3)c(=O)n(C)c2)cccc1N1CNc2cc(C(C)(C)O)ccc2C1=O	O=C(Nc1cccc(-c2c[nH]c(=O)c(=Nc3ccc(C(=O)N4CCOCC4)cc3)[nH]2)c1)c1ccccc1||O=C(c1ccc(Nc2cc(-c3cccc(N4CNc5ccccc5C4=O)c3)c[nH]c2=O)nc1)N1CCOCC1
Cc1ccc(C(=O)Nc2cccc(-c3cn(C)c(=O)c(=Nc4ccc(C(=O)N5CCOCC5)cc4)[nH]3)c2C)cc1	CN1CCN(c2ccc(Nc3cc(-c4cc(F)cc(N5CCc6c(sc7c6CCCC7)C5=O)c4CO)cn(C)c3=O)nc2)CC1	O=C(Nc1cccc(-c2c[nH]c(=O)c(=Nc3ccc(C(=O)N4CCOCC4)cc3)[nH]2)c1)c1ccccc1||O=C1c2sc3c(c2CCN1c1cccc(-c2c[nH]c(=O)c(Nc4ccc(N5CCNCC5)cn4)c2)c1)CCCC3
Cc1ccc(C(=O)Nc2cccc(-c3cn(C)c(=O)c(=Nc4ccc(C(=O)N5CCOCC5)cc4)[nH]3)c2C)cc1	Cc1c(NC(=O)c2ccc(C(C)(C)C)cc2)cccc1-c1cn(C)c(=O)c(=Nc2ccc(C(=O)N3CCOCC3)cc2)[nH]1	O=C(Nc1cccc(-c2c[nH]c(=O)c(=Nc3ccc(C(=O)N4CCOCC4)cc3)[nH]2)c1)c1ccccc1||O=C(Nc1cccc(-c2c[nH]c(=O)c(=Nc3ccc(C(=O)N4CCOCC4)cc3)[nH]2)c1)c1ccccc1
Cc1ccc(C(=O)Nc2cccc(-c3cn(C)c(=O)c(=Nc4ccc(C(=O)N5CCOCC5)cc4)[nH]3)c2C)cc1	CC(C)N(C)Cc1ccc(Nc2cc(-c3cc(F)cc(N4CCc5c(sc6c5CCCC6)C4=O)c3CO)cn(C)c2=O)nc1	O=C(Nc1cccc(-c2c[nH]c(=O)c(=Nc3ccc(C(=O)N4CCOCC4)cc3)[nH]2)c1)c1ccccc1||O=C1c2sc3c(c2CCN1c1cccc(-c2c[nH]c(=O)c(Nc4ccccn4)c2)c1)CCCC3
Cc1ccc(C(=O)Nc2cccc(-c3cn(C)c(=O)c(=Nc4ccc(C(=O)N5CCOCC5)cc4)[nH]3)c2C)cc1	CN(C)CCOc1ccc(Nc2cc(-c3cc(F)cc(N4CCc5c(sc6c5CC(C)(C)C6)C4=O)c3CO)cn(C)c2=O)nc1	O=C(Nc1cccc(-c2c[nH]c(=O)c(=Nc3ccc(C(=O)N4CCOCC4)cc3)[nH]2)c1)c1ccccc1||O=C1c2sc3c(c2CCN1c1cccc(-c2c[nH]c(=O)c(Nc4ccccn4)c2)c1)CCC3
Cc1ccc(C(=O)Nc2cccc(-c3cn(C)c(=O)c(=Nc4ccc(C(=O)N5CCOCC5)cc4)[nH]3)c2C)cc1	Cc1ccc(-c2cn(C)c(=O)c(=Nc3ccc(C4C(=O)N(C)CCN4C)cc3)[nH]2)c(C)c1NC(=O)c1cc2c(s1)CCCC2	O=C(Nc1cccc(-c2c[nH]c(=O)c(=Nc3ccc(C(=O)N4CCOCC4)cc3)[nH]2)c1)c1ccccc1||O=C(Nc1cccc(-c2c[nH]c(=O)c(=Nc3ccc(C4NCCNC4=O)cc3)[nH]2)c1)c1cc2c(s1)CCCC2
Cc1ccc(C(=O)Nc2cccc(-c3cn(C)c(=O)c(=Nc4ccc(C(=O)N5CCOCC5)cc4)[nH]3)c2C)cc1	CN(C)CCN(C)c1ccc(Nc2cc(-c3cc(F)cc(N4CCc5c(sc6c5CCCC6)C4=O)c3CO)cn(C)c2=O)nc1	O=C(Nc1cccc(-c2c[nH]c(=O)c(=Nc3ccc(C(=O)N4CCOCC4)cc3)[nH]2)c1)c1ccccc1||O=C1c2sc3c(c2CCN1c1cccc(-c2c[nH]c(=O)c(Nc4ccccn4)c2)c1)CCCC3
Cc1ccc(C(=O)Nc2cccc(-c3cn(C)c(=O)c(=Nc4ccc(C(=O)N5CCOCC5)cc4)[nH]3)c2C)cc1	Cc1c(NCc2ccc(C(C)(C)C)cc2)cccc1-c1cn(C)c(=O)c(=Nc2ccc(C(=O)N3CCOCC3)cc2)[nH]1	O=C(Nc1cccc(-c2c[nH]c(=O)c(=Nc3ccc(C(=O)N4CCOCC4)cc3)[nH]2)c1)c1ccccc1||O=C(c1ccc(N=c2[nH]c(-c3cccc(NCc4ccccc4)c3)c[nH]c2=O)cc1)N1CCOCC1
Cc1ccc(C(=O)Nc2cccc(-c3cn(C)c(=O)c(=Nc4ccc(C(=O)N5CCOCC5)cc4)[nH]3)c2C)cc1	C=CC(O)=Nc1cc(Nc2cc(-c3cccc(NC(=O)c4ccc(C(F)(F)F)cc4)c3C)cn(C)c2=O)ccc1C(=O)N1CCOCC1	O=C(Nc1cccc(-c2c[nH]c(=O)c(=Nc3ccc(C(=O)N4CCOCC4)cc3)[nH]2)c1)c1ccccc1||O=C(Nc1cccc(-c2c[nH]c(=O)c(Nc3ccc(C(=O)N4CCOCC4)cc3)c2)c1)c1ccccc1
Cc1ccc(C(=O)Nc2cccc(-c3cn(C)c(=O)c(=Nc4ccc(C(=O)N5CCOCC5)cc4)[nH]3)c2C)cc1	Cn1cc(-c2cccc(N3CCc4cc(C5(F)CC5)ccc4C3=O)c2CO)[nH]c(=Nc2ccc(C(=O)N3CCOCC3)cc2)c1=O	O=C(Nc1cccc(-c2c[nH]c(=O)c(=Nc3ccc(C(=O)N4CCOCC4)cc3)[nH]2)c1)c1ccccc1||O=C(c1ccc(N=c2[nH]c(-c3cccc(N4CCc5cc(C6CC6)ccc5C4=O)c3)c[nH]c2=O)cc1)N1CCOCC1
Cc1ccc(C(=O)Nc2cccc(-c3cn(C)c(=O)c(=Nc4ccc(C(=O)N5CCOCC5)cc4)[nH]3)c2C)cc1	Cc1c(-c2cn(C)c(=O)c(=Nc3ccc(C(=O)N4CCOCC4)cc3)[nH]2)cccc1N1Cc2cc(C(C)(C)C)ccc2C1=O	O=C(Nc1cccc(-c2c[nH]c(=O)c(=Nc3ccc(C(=O)N4CCOCC4)cc3)[nH]2)c1)c1ccccc1||O=C(c1ccc(N=c2[nH]c(-c3cccc(N4Cc5ccccc5C4=O)c3)c[nH]c2=O)cc1)N1CCOCC1
Cc1ccc(C(=O)Nc2cccc(-c3cn(C)c(=O)c(=Nc4ccc(C(=O)N5CCOCC5)cc4)[nH]3)c2C)cc1	Cc1c(NC(=O)c2ccc(C(C)(C)C)cc2)cccc1-c1nc(Nc2ccc(C(=O)N3CCOCC3)cc2)c2ncn(C)c2n1	O=C(Nc1cccc(-c2c[nH]c(=O)c(=Nc3ccc(C(=O)N4CCOCC4)cc3)[nH]2)c1)c1ccccc1||O=C(Nc1cccc(-c2nc(Nc3ccc(C(=O)N4CCOCC4)cc3)c3nc[nH]c3n2)c1)c1ccccc1
Cc1ccc(C(=O)Nc2cccc(-c3cn(C)c(=O)c(=Nc4ccc(C(=O)N5CCOCC5)cc4)[nH]3)c2C)cc1	CN1CCCC1c1ccc(Nc2cc(-c3cc(F)cc(N4CCc5c(sc6c5CC(C)(C)C6)C4=O)c3CO)cn(C)c2=O)nc1	O=C(Nc1cccc(-c2c[nH]c(=O)c(=Nc3ccc(C(=O)N4CCOCC4)cc3)[nH]2)c1)c1ccccc1||O=C1c2sc3c(c2CCN1c1cccc(-c2c[nH]c(=O)c(Nc4ccc(C5CCCN5)cn4)c2)c1)CCC3
Cc1ccc(C(=O)Nc2cccc(-c3cn(C)c(=O)c(=Nc4ccc(C(=O)N5CCOCC5)cc4)[nH]3)c2C)cc1	CN1CCC(c2ccc(Nc3cc(-c4cc(F)cc(N5CCc6c(sc7c6CCCC7)C5=O)c4CO)cn(C)c3=O)nc2)CC1	O=C(Nc1cccc(-c2c[nH]c(=O)c(=Nc3ccc(C(=O)N4CCOCC4)cc3)[nH]2)c1)c1ccccc1||O=C1c2sc3c(c2CCN1c1cccc(-c2c[nH]c(=O)c(Nc4ccc(C5CCNCC5)cn4)c2)c1)CCCC3
Cc1ccc(C(=O)Nc2cccc(-c3cn(C)c(=O)c(=Nc4ccc(C(=O)N5CCOCC5)cc4)[nH]3)c2C)cc1	CN1CCC(c2ccc(N=c3[nH]c(-c4cc(F)cc(N5CCc6c(sc7c6CCCC7)C5=O)c4CO)cn(C)c3=O)cc2)CC1	O=C(Nc1cccc(-c2c[nH]c(=O)c(=Nc3ccc(C(=O)N4CCOCC4)cc3)[nH]2)c1)c1ccccc1||O=C1c2sc3c(c2CCN1c1cccc(-c2c[nH]c(=O)c(=Nc4ccc(C5CCNCC5)cc4)[nH]2)c1)CCCC3
Cc1ccc(C(=O)Nc2cccc(-c3cn(C)c(=O)c(=Nc4ccc(C(=O)N5CCOCC5)cc4)[nH]3)c2C)cc1	Cc1c(NC(=O)c2ccc(C(C)(C)C)cc2)cccc1-c1cc(Nc2ccc(C(=O)N3CCOCC3)cc2)c(=O)n(C)c1	O=C(Nc1cccc(-c2c[nH]c(=O)c(=Nc3ccc(C(=O)N4CCOCC4)cc3)[nH]2)c1)c1ccccc1||O=C(Nc1cccc(-c2c[nH]c(=O)c(Nc3ccc(C(=O)N4CCOCC4)cc3)c2)c1)c1ccccc1
Cc1ccc(C(=O)Nc2cccc(-c3cn(C)c(=O)c(=Nc4ccc(C(=O)N5CCOCC5)cc4)[nH]3)c2C)cc1	CN1CCC(c2ccc(N=c3[nH]c(-c4cc(F)cc(N5CCn6c(cc7c6CCCC7)C5=O)c4CO)cn(C)c3=O)cc2)CC1	O=C(Nc1cccc(-c2c[nH]c(=O)c(=Nc3ccc(C(=O)N4CCOCC4)cc3)[nH]2)c1)c1ccccc1||O=C1c2cc3c(n2CCN1c1cccc(-c2c[nH]c(=O)c(=Nc4ccc(C5CCNCC5)cc4)[nH]2)c1)CCCC3
Cc1ccc(C(=O)Nc2cccc(-c3cn(C)c(=O)c(=Nc4ccc(C(=O)N5CCOCC5)cc4)[nH]3)c2C)cc1	CCN1CCN(c2ccc(Nc3cc(-c4cc(F)cc(N5CCc6c(sc7c6CCCC7)C5=O)c4CO)cn(C)c3=O)nc2)CC1	O=C(Nc1cccc(-c2c[nH]c(=O)c(=Nc3ccc(C(=O)N4CCOCC4)cc3)[nH]2)c1)c1ccccc1||O=C1c2sc3c(c2CCN1c1cccc(-c2c[nH]c(=O)c(Nc4ccc(N5CCNCC5)cn4)c2)c1)CCCC3
Cc1ccc(C(=O)Nc2cccc(-c3cn(C)c(=O)c(=Nc4ccc(C(=O)N5CCOCC5)cc4)[nH]3)c2C)cc1	CCC(C)(C)c1ccc(C(=O)Nc2cccc(-c3cn(C)c(=O)c(=Nc4ccc(C(=O)N5CCOCC5)cc4)[nH]3)c2C)cc1	O=C(Nc1cccc(-c2c[nH]c(=O)c(=Nc3ccc(C(=O)N4CCOCC4)cc3)[nH]2)c1)c1ccccc1||O=C(Nc1cccc(-c2c[nH]c(=O)c(=Nc3ccc(C(=O)N4CCOCC4)cc3)[nH]2)c1)c1ccccc1
Cc1ccc(C(=O)Nc2cccc(-c3cn(C)c(=O)c(=Nc4ccc(C(=O)N5CCOCC5)cc4)[nH]3)c2C)cc1	CN(C)CCN(C)c1ccc(Nc2cc(-c3cc(F)cc(N4CCc5c(sc6c5CC(C)(C)C6)C4=O)c3CO)cn(C)c2=O)nc1	O=C(Nc1cccc(-c2c[nH]c(=O)c(=Nc3ccc(C(=O)N4CCOCC4)cc3)[nH]2)c1)c1ccccc1||O=C1c2sc3c(c2CCN1c1cccc(-c2c[nH]c(=O)c(Nc4ccccn4)c2)c1)CCC3
Cc1ccc(C(=O)Nc2cccc(-c3cn(C)c(=O)c(=Nc4ccc(C(=O)N5CCOCC5)cc4)[nH]3)c2C)cc1	Cn1cc(-c2cccc(N3CCc4cc(C5CC5)ccc4C3=O)c2CO)[nH]c(=Nc2ccc(C(=O)N3CCC(O)CC3)cc2)c1=O	O=C(Nc1cccc(-c2c[nH]c(=O)c(=Nc3ccc(C(=O)N4CCOCC4)cc3)[nH]2)c1)c1ccccc1||O=C(c1ccc(N=c2[nH]c(-c3cccc(N4CCc5cc(C6CC6)ccc5C4=O)c3)c[nH]c2=O)cc1)N1CCCCC1
Cc1ccc(C(=O)Nc2cccc(-c3cn(C)c(=O)c(=Nc4ccc(C(=O)N5CCOCC5)cc4)[nH]3)c2C)cc1	C=CC(O)=Nc1cc(Nc2cc(-c3cccc(NC(=O)c4cc5c(s4)CCCC5)c3C)cn(C)c2=O)ccc1C(=O)N1CCOCC1	O=C(Nc1cccc(-c2c[nH]c(=O)c(=Nc3ccc(C(=O)N4CCOCC4)cc3)[nH]2)c1)c1ccccc1||O=C(Nc1cccc(-c2c[nH]c(=O)c(Nc3ccc(C(=O)N4CCOCC4)cc3)c2)c1)c1cc2c(s1)CCCC2
Cc1ccc(C(=O)Nc2cccc(-c3cn(C)c(=O)c(=Nc4ccc(C(=O)N5CCOCC5)cc4)[nH]3)c2C)cc1	Cn1cc(-c2cc(F)cc(N3CCc4c(sc5c4CC(C)(C)C5)C3=O)c2CO)cc(Nc2ccc3c(n2)CCN(C2COC2)C3)c1=O	O=C(Nc1cccc(-c2c[nH]c(=O)c(=Nc3ccc(C(=O)N4CCOCC4)cc3)[nH]2)c1)c1ccccc1||O=C1c2sc3c(c2CCN1c1cccc(-c2c[nH]c(=O)c(Nc4ccc5c(n4)CCN(C4COC4)C5)c2)c1)CCC3
Cc1ccc(C(=O)Nc2cccc(-c3cn(C)c(=O)c(=Nc4ccc(C(=O)N5CCOCC5)cc4)[nH]3)c2C)cc1	CN1CCC(c2ccc(Nc3cc(-c4cc(F)cc(N5CCc6c(sc7c6CC(C)(C)C7)C5=O)c4CO)cn(C)c3=O)nc2)CC1	O=C(Nc1cccc(-c2c[nH]c(=O)c(=Nc3ccc(C(=O)N4CCOCC4)cc3)[nH]2)c1)c1ccccc1||O=C1c2sc3c(c2CCN1c1cccc(-c2c[nH]c(=O)c(Nc4ccc(C5CCNCC5)cn4)c2)c1)CCC3
Cc1ccc(C(=O)Nc2cccc(-c3cn(C)c(=O)c(=Nc4ccc(C(=O)N5CCOCC5)cc4)[nH]3)c2C)cc1	CN1CCC(c2ccc(N=c3[nH]c(-c4cc(F)cc(N5CCc6c(sc7c6CC(C)(C)C7)C5=O)c4CO)cn(C)c3=O)cc2)CC1	O=C(Nc1cccc(-c2c[nH]c(=O)c(=Nc3ccc(C(=O)N4CCOCC4)cc3)[nH]2)c1)c1ccccc1||O=C1c2sc3c(c2CCN1c1cccc(-c2c[nH]c(=O)c(=Nc4ccc(C5CCNCC5)cc4)[nH]2)c1)CCC3
Cc1ccc(C(=O)Nc2cccc(-c3cn(C)c(=O)c(=Nc4ccc(C(=O)N5CCOCC5)cc4)[nH]3)c2C)cc1	Cc1c(-c2cn(C)c(=O)c(=Nc3ccc(C4C(=O)N(C)CCN4C)cc3)[nH]2)cccc1N1Cc2cc(C(C)(C)C)ccc2C1=O	O=C(Nc1cccc(-c2c[nH]c(=O)c(=Nc3ccc(C(=O)N4CCOCC4)cc3)[nH]2)c1)c1ccccc1||O=C1NCCNC1c1ccc(N=c2[nH]c(-c3cccc(N4Cc5ccccc5C4=O)c3)c[nH]c2=O)cc1
Cc1ccc(C(=O)Nc2cccc(-c3cn(C)c(=O)c(=Nc4ccc(C(=O)N5CCOCC5)cc4)[nH]3)c2C)cc1	CN1CCC(c2ccc(N=c3[nH]c(-c4cc(F)cc(N5CCn6c(cc7c6CC(C)(C)C7)C5=O)c4CO)cn(C)c3=O)cc2)CC1	O=C(Nc1cccc(-c2c[nH]c(=O)c(=Nc3ccc(C(=O)N4CCOCC4)cc3)[nH]2)c1)c1ccccc1||O=C1c2cc3c(n2CCN1c1cccc(-c2c[nH]c(=O)c(=Nc4ccc(C5CCNCC5)cc4)[nH]2)c1)CCC3
Cc1ccc(C(=O)Nc2cccc(-c3cn(C)c(=O)c(=Nc4ccc(C(=O)N5CCOCC5)cc4)[nH]3)c2C)cc1	CCN1CCN(c2ccc(Nc3cc(-c4cc(F)cc(N5CCc6c(sc7c6CC(C)(C)C7)C5=O)c4CO)cn(C)c3=O)nc2)CC1	O=C(Nc1cccc(-c2c[nH]c(=O)c(=Nc3ccc(C(=O)N4CCOCC4)cc3)[nH]2)c1)c1ccccc1||O=C1c2sc3c(c2CCN1c1cccc(-c2c[nH]c(=O)c(Nc4ccc(N5CCNCC5)cn4)c2)c1)CCC3
Cc1ccc(C(=O)Nc2cccc(-c3cn(C)c(=O)c(=Nc4ccc(C(=O)N5CCOCC5)cc4)[nH]3)c2C)cc1	C=CC(O)=Nc1cc(Nc2cc(-c3cccc(NC(=O)c4ccc(C(C)C)cc4)c3C)cn(C)c2=O)ccc1C(=O)N1CCOCC1	O=C(Nc1cccc(-c2c[nH]c(=O)c(=Nc3ccc(C(=O)N4CCOCC4)cc3)[nH]2)c1)c1ccccc1||O=C(Nc1cccc(-c2c[nH]c(=O)c(Nc3ccc(C(=O)N4CCOCC4)cc3)c2)c1)c1ccccc1
Cc1ccc(C(=O)Nc2cccc(-c3cn(C)c(=O)c(=Nc4ccc(C(=O)N5CCOCC5)cc4)[nH]3)c2C)cc1	Cc1c(NC(=O)c2ccc(C(C)(C)C)cc2)cccc1-c1cc(Nc2ccc(C(=O)N3CCOCC3)c(N=C(O)CCl)c2)c(=O)n(C)c1	O=C(Nc1cccc(-c2c[nH]c(=O)c(=Nc3ccc(C(=O)N4CCOCC4)cc3)[nH]2)c1)c1ccccc1||O=C(Nc1cccc(-c2c[nH]c(=O)c(Nc3ccc(C(=O)N4CCOCC4)cc3)c2)c1)c1ccccc1
Cc1ccc(C(=O)Nc2cccc(-c3cn(C)c(=O)c(=Nc4ccc(C(=O)N5CCOCC5)cc4)[nH]3)c2C)cc1	Cn1cc(-c2cccc(N3CCc4c(sc5c4CCCC5)C3=O)c2CO)[nH]c(=Nc2ccc(C3CCN(C4COC4)CC3)cc2)c1=O	O=C(Nc1cccc(-c2c[nH]c(=O)c(=Nc3ccc(C(=O)N4CCOCC4)cc3)[nH]2)c1)c1ccccc1||O=C1c2sc3c(c2CCN1c1cccc(-c2c[nH]c(=O)c(=Nc4ccc(C5CCN(C6COC6)CC5)cc4)[nH]2)c1)CCCC3
Cc1ccc(C(=O)Nc2cccc(-c3cn(C)c(=O)c(=Nc4ccc(C(=O)N5CCOCC5)cc4)[nH]3)c2C)cc1	C=CC(O)=Nc1cc(Nc2cc(-c3cccc(NC(=O)c4ccc5c(c4)CCCC5)c3C)cn(C)c2=O)ccc1C(=O)N1CCOCC1	O=C(Nc1cccc(-c2c[nH]c(=O)c(=Nc3ccc(C(=O)N4CCOCC4)cc3)[nH]2)c1)c1ccccc1||O=C(Nc1cccc(-c2c[nH]c(=O)c(Nc3ccc(C(=O)N4CCOCC4)cc3)c2)c1)c1ccc2c(c1)CCCC2
Cc1c(NC(=O)c2cc3c(s2)CCOC3)cccc1-c1cn(C)c(=O)c(=Nc2ccc(C(=O)N3CCOCC3)cc2)[nH]1	CN1CCN(C)C(c2ccc(N=c3[nH]c(-c4ccc(F)c(NC(=O)c5cc6c(s5)CCCC6)c4F)cn(C)c3=O)cc2)C1=O	O=C(Nc1cccc(-c2c[nH]c(=O)c(=Nc3ccc(C(=O)N4CCOCC4)cc3)[nH]2)c1)c1cc2c(s1)CCOC2||O=C(Nc1cccc(-c2c[nH]c(=O)c(=Nc3ccc(C4NCCNC4=O)cc3)[nH]2)c1)c1cc2c(s1)CCCC2
Cc1c(NC(=O)c2cc3c(s2)CCOC3)cccc1-c1cn(C)c(=O)c(=Nc2ccc(C(=O)N3CCOCC3)cc2)[nH]1	CN1CCN(C)C(c2ccc(N=c3[nH]c(-c4cccc(NC(=O)c5cc6c(s5)CCCC6)c4Cl)cn(C)c3=O)cc2)C1=O	O=C(Nc1cccc(-c2c[nH]c(=O)c(=Nc3ccc(C(=O)N4CCOCC4)cc3)[nH]2)c1)c1cc2c(s1)CCOC2||O=C(Nc1cccc(-c2c[nH]c(=O)c(=Nc3ccc(C4NCCNC4=O)cc3)[nH]2)c1)c1cc2c(s1)CCCC2
Cc1c(NC(=O)c2cc3c(s2)CCOC3)cccc1-c1cn(C)c(=O)c(=Nc2ccc(C(=O)N3CCOCC3)cc2)[nH]1	CN1CCN(C)C(c2ccc(N=c3[nH]c(-c4cccc(NC(=O)c5cc6c(s5)CCCC6)c4F)cn(C)c3=O)cc2)C1=O	O=C(Nc1cccc(-c2c[nH]c(=O)c(=Nc3ccc(C(=O)N4CCOCC4)cc3)[nH]2)c1)c1cc2c(s1)CCOC2||O=C(Nc1cccc(-c2c[nH]c(=O)c(=Nc3ccc(C4NCCNC4=O)cc3)[nH]2)c1)c1cc2c(s1)CCCC2
Cc1c(NC(=O)c2cc3c(s2)CCOC3)cccc1-c1cn(C)c(=O)c(=Nc2ccc(C(=O)N3CCOCC3)cc2)[nH]1	Cc1c(NC(=O)c2cc3c(s2)CCCC3)cccc1-c1cn(C)c(=O)c(=Nc2ccc(C(=O)N3CCOCC3)cc2)[nH]1	O=C(Nc1cccc(-c2c[nH]c(=O)c(=Nc3ccc(C(=O)N4CCOCC4)cc3)[nH]2)c1)c1cc2c(s1)CCCC2||O=C(Nc1cccc(-c2c[nH]c(=O)c(=Nc3ccc(C(=O)N4CCOCC4)cc3)[nH]2)c1)c1cc2c(s1)CCOC2
Cc1c(NC(=O)c2cc3c(s2)CCOC3)cccc1-c1cn(C)c(=O)c(=Nc2ccc(C(=O)N3CCOCC3)cc2)[nH]1	CN1CCN(C)C(c2ccc(N=c3[nH]c(-c4cccc(NC(=O)c5cc6c(s5)CCCC6)c4)cn(C)c3=O)cc2)C1=O	O=C(Nc1cccc(-c2c[nH]c(=O)c(=Nc3ccc(C(=O)N4CCOCC4)cc3)[nH]2)c1)c1cc2c(s1)CCOC2||O=C(Nc1cccc(-c2c[nH]c(=O)c(=Nc3ccc(C4NCCNC4=O)cc3)[nH]2)c1)c1cc2c(s1)CCCC2
Cc1c(NC(=O)c2cc3c(s2)CCOC3)cccc1-c1cn(C)c(=O)c(=Nc2ccc(C(=O)N3CCOCC3)cc2)[nH]1	CN1CCn2[nH]c(=Nc3cc(-c4cc(F)cc(N5CCc6c(sc7c6CC(C)(C)C7)C5=O)c4CO)cn(C)c3=O)cc2C1	O=C(Nc1cccc(-c2c[nH]c(=O)c(=Nc3ccc(C(=O)N4CCOCC4)cc3)[nH]2)c1)c1cc2c(s1)CCOC2||O=C1c2sc3c(c2CCN1c1cccc(-c2c[nH]c(=O)c(N=c4cc5n([nH]4)CCNC5)c2)c1)CCC3
Cc1c(NC(=O)c2cc3c(s2)CCOC3)cccc1-c1cn(C)c(=O)c(=Nc2ccc(C(=O)N3CCOCC3)cc2)[nH]1	Cn1cc(-c2cc(F)cc(N3CCc4c(sc5c4CCCC5)C3=O)c2CO)cc(Nc2ccc(N3CCOCC3)cn2)c1=O	O=C(Nc1cccc(-c2c[nH]c(=O)c(=Nc3ccc(C(=O)N4CCOCC4)cc3)[nH]2)c1)c1cc2c(s1)CCOC2||O=C1c2sc3c(c2CCN1c1cccc(-c2c[nH]c(=O)c(Nc4ccc(N5CCOCC5)cn4)c2)c1)CCCC3
Cc1c(NC(=O)c2cc3c(s2)CCOC3)cccc1-c1cn(C)c(=O)c(=Nc2ccc(C(=O)N3CCOCC3)cc2)[nH]1	CN1CCc2cc(N=c3[nH]c(-c4cc(F)cc(N5CCn6c(cc7c6CCCC7)C5=O)c4CO)cn(C)c3=O)ccc2C1	O=C(Nc1cccc(-c2c[nH]c(=O)c(=Nc3ccc(C(=O)N4CCOCC4)cc3)[nH]2)c1)c1cc2c(s1)CCOC2||O=C1c2cc3c(n2CCN1c1cccc(-c2c[nH]c(=O)c(=Nc4ccc5c(c4)CCNC5)[nH]2)c1)CCCC3
Cc1c(NC(=O)c2cc3c(s2)CCOC3)cccc1-c1cn(C)c(=O)c(=Nc2ccc(C(=O)N3CCOCC3)cc2)[nH]1	Cc1ccc(-c2cn(C)c(=O)c(=Nc3ccc([C@H]4C(=O)N(C)CCN4C)cc3)[nH]2)c(F)c1NC(=O)c1cc2c(s1)CCCC2	O=C(Nc1cccc(-c2c[nH]c(=O)c(=Nc3ccc(C(=O)N4CCOCC4)cc3)[nH]2)c1)c1cc2c(s1)CCOC2||O=C(Nc1cccc(-c2c[nH]c(=O)c(=Nc3ccc(C4NCCNC4=O)cc3)[nH]2)c1)c1cc2c(s1)CCCC2
Cc1c(NC(=O)c2cc3c(s2)CCOC3)cccc1-c1cn(C)c(=O)c(=Nc2ccc(C(=O)N3CCOCC3)cc2)[nH]1	Cc1ccc(-c2cn(C)c(=O)c(=Nc3ccc([C@@H]4C(=O)N(C)CCN4C)cc3)[nH]2)c(F)c1NC(=O)c1cc2c(s1)CCCC2	O=C(Nc1cccc(-c2c[nH]c(=O)c(=Nc3ccc(C(=O)N4CCOCC4)cc3)[nH]2)c1)c1cc2c(s1)CCOC2||O=C(Nc1cccc(-c2c[nH]c(=O)c(=Nc3ccc(C4NCCNC4=O)cc3)[nH]2)c1)c1cc2c(s1)CCCC2
Cc1c(NC(=O)c2cc3c(s2)CCOC3)cccc1-c1cn(C)c(=O)c(=Nc2ccc(C(=O)N3CCOCC3)cc2)[nH]1	CN(C)CCOc1ccc(Nc2cc(-c3cc(F)cc(N4CCc5c(sc6c5CCCC6)C4=O)c3CO)cn(C)c2=O)nc1	O=C(Nc1cccc(-c2c[nH]c(=O)c(=Nc3ccc(C(=O)N4CCOCC4)cc3)[nH]2)c1)c1cc2c(s1)CCOC2||O=C1c2sc3c(c2CCN1c1cccc(-c2c[nH]c(=O)c(Nc4ccccn4)c2)c1)CCCC3
Cc1c(NC(=O)c2cc3c(s2)CCOC3)cccc1-c1cn(C)c(=O)c(=Nc2ccc(C(=O)N3CCOCC3)cc2)[nH]1	Cc1c(-c2cn(C)c(=O)c(=Nc3ccc(C4NCCN(C)C4=O)cc3)[nH]2)cccc1N1Cc2cc(C(C)(C)C)sc2C1=O	O=C(Nc1cccc(-c2c[nH]c(=O)c(=Nc3ccc(C(=O)N4CCOCC4)cc3)[nH]2)c1)c1cc2c(s1)CCOC2||O=C1NCCNC1c1ccc(N=c2[nH]c(-c3cccc(N4Cc5ccsc5C4=O)c3)c[nH]c2=O)cc1
Cc1c(NC(=O)c2cc3c(s2)CCOC3)cccc1-c1cn(C)c(=O)c(=Nc2ccc(C(=O)N3CCOCC3)cc2)[nH]1	CN1CCC(c2ccc(Nc3cc(-c4cc(F)cc(N5CCc6c(sc7c6CCCC7)C5=O)c4CO)cn(C)c3=O)nc2)C1	O=C(Nc1cccc(-c2c[nH]c(=O)c(=Nc3ccc(C(=O)N4CCOCC4)cc3)[nH]2)c1)c1cc2c(s1)CCOC2||O=C1c2sc3c(c2CCN1c1cccc(-c2c[nH]c(=O)c(Nc4ccc(C5CCNC5)cn4)c2)c1)CCCC3
Cc1c(NC(=O)c2cc3c(s2)CCOC3)cccc1-c1cn(C)c(=O)c(=Nc2ccc(C(=O)N3CCOCC3)cc2)[nH]1	CN1CCCC1c1ccc(Nc2cc(-c3cc(F)cc(N4CCc5c(sc6c5CCCC6)C4=O)c3CO)cn(C)c2=O)nc1	O=C(Nc1cccc(-c2c[nH]c(=O)c(=Nc3ccc(C(=O)N4CCOCC4)cc3)[nH]2)c1)c1cc2c(s1)CCOC2||O=C1c2sc3c(c2CCN1c1cccc(-c2c[nH]c(=O)c(Nc4ccc(C5CCCN5)cn4)c2)c1)CCCC3
Cc1c(NC(=O)c2cc3c(s2)CCOC3)cccc1-c1cn(C)c(=O)c(=Nc2ccc(C(=O)N3CCOCC3)cc2)[nH]1	CN1CCN(c2ccc(Nc3cc(-c4cc(F)cc(N5CCc6c(sc7c6CCCC7)C5=O)c4CO)cn(C)c3=O)nc2)CC1	O=C(Nc1cccc(-c2c[nH]c(=O)c(=Nc3ccc(C(=O)N4CCOCC4)cc3)[nH]2)c1)c1cc2c(s1)CCOC2||O=C1c2sc3c(c2CCN1c1cccc(-c2c[nH]c(=O)c(Nc4ccc(N5CCNCC5)cn4)c2)c1)CCCC3
Cc1c(NC(=O)c2cc3c(s2)CCOC3)cccc1-c1cn(C)c(=O)c(=Nc2ccc(C(=O)N3CCOCC3)cc2)[nH]1	Cc1c(N=C(O)c2cccc(C(C)(C)C)c2)cccc1-c1cn(C)c(=O)c(=Nc2ccc(C(=O)N3CCOCC3)cc2)[nH]1	O=C(Nc1cccc(-c2c[nH]c(=O)c(=Nc3ccc(C(=O)N4CCOCC4)cc3)[nH]2)c1)c1cc2c(s1)CCOC2||O=C(c1ccc(N=c2[nH]c(-c3cccc(N=Cc4ccccc4)c3)c[nH]c2=O)cc1)N1CCOCC1
Cc1c(NC(=O)c2cc3c(s2)CCOC3)cccc1-c1cn(C)c(=O)c(=Nc2ccc(C(=O)N3CCOCC3)cc2)[nH]1	Cc1c(NC(=O)c2ccc(C(C)(C)C)cc2)cccc1-c1cn(C)c(=O)c(=Nc2ccc(C(=O)N3CCOCC3)cc2)[nH]1	O=C(Nc1cccc(-c2c[nH]c(=O)c(=Nc3ccc(C(=O)N4CCOCC4)cc3)[nH]2)c1)c1cc2c(s1)CCOC2||O=C(Nc1cccc(-c2c[nH]c(=O)c(=Nc3ccc(C(=O)N4CCOCC4)cc3)[nH]2)c1)c1ccccc1
Cc1c(NC(=O)c2cc3c(s2)CCOC3)cccc1-c1cn(C)c(=O)c(=Nc2ccc(C(=O)N3CCOCC3)cc2)[nH]1	CC(C)N(C)Cc1ccc(Nc2cc(-c3cc(F)cc(N4CCc5c(sc6c5CCCC6)C4=O)c3CO)cn(C)c2=O)nc1	O=C(Nc1cccc(-c2c[nH]c(=O)c(=Nc3ccc(C(=O)N4CCOCC4)cc3)[nH]2)c1)c1cc2c(s1)CCOC2||O=C1c2sc3c(c2CCN1c1cccc(-c2c[nH]c(=O)c(Nc4ccccn4)c2)c1)CCCC3
Cc1c(NC(=O)c2cc3c(s2)CCOC3)cccc1-c1cn(C)c(=O)c(=Nc2ccc(C(=O)N3CCOCC3)cc2)[nH]1	CN(C)CCOc1ccc(Nc2cc(-c3cc(F)cc(N4CCc5c(sc6c5CC(C)(C)C6)C4=O)c3CO)cn(C)c2=O)nc1	O=C(Nc1cccc(-c2c[nH]c(=O)c(=Nc3ccc(C(=O)N4CCOCC4)cc3)[nH]2)c1)c1cc2c(s1)CCOC2||O=C1c2sc3c(c2CCN1c1cccc(-c2c[nH]c(=O)c(Nc4ccccn4)c2)c1)CCC3
Cc1c(NC(=O)c2cc3c(s2)CCOC3)cccc1-c1cn(C)c(=O)c(=Nc2ccc(C(=O)N3CCOCC3)cc2)[nH]1	CN(C)CCN(C)c1ccc(Nc2cc(-c3cc(F)cc(N4CCc5c(sc6c5CCCC6)C4=O)c3CO)cn(C)c2=O)nc1	O=C(Nc1cccc(-c2c[nH]c(=O)c(=Nc3ccc(C(=O)N4CCOCC4)cc3)[nH]2)c1)c1cc2c(s1)CCOC2||O=C1c2sc3c(c2CCN1c1cccc(-c2c[nH]c(=O)c(Nc4ccccn4)c2)c1)CCCC3
Cc1c(NC(=O)c2cc3c(s2)CCOC3)cccc1-c1cn(C)c(=O)c(=Nc2ccc(C(=O)N3CCOCC3)cc2)[nH]1	Cc1c(NCc2ccc(C(C)(C)C)cc2)cccc1-c1cn(C)c(=O)c(=Nc2ccc(C(=O)N3CCOCC3)cc2)[nH]1	O=C(Nc1cccc(-c2c[nH]c(=O)c(=Nc3ccc(C(=O)N4CCOCC4)cc3)[nH]2)c1)c1cc2c(s1)CCOC2||O=C(c1ccc(N=c2[nH]c(-c3cccc(NCc4ccccc4)c3)c[nH]c2=O)cc1)N1CCOCC1
Cc1c(NC(=O)c2cc3c(s2)CCOC3)cccc1-c1cn(C)c(=O)c(=Nc2ccc(C(=O)N3CCOCC3)cc2)[nH]1	Cn1cc(-c2cccc(N3CCc4cc(C5(F)CC5)ccc4C3=O)c2CO)[nH]c(=Nc2ccc(C(=O)N3CCOCC3)cc2)c1=O	O=C(Nc1cccc(-c2c[nH]c(=O)c(=Nc3ccc(C(=O)N4CCOCC4)cc3)[nH]2)c1)c1cc2c(s1)CCOC2||O=C(c1ccc(N=c2[nH]c(-c3cccc(N4CCc5cc(C6CC6)ccc5C4=O)c3)c[nH]c2=O)cc1)N1CCOCC1
Cc1c(NC(=O)c2cc3c(s2)CCOC3)cccc1-c1cn(C)c(=O)c(=Nc2ccc(C(=O)N3CCOCC3)cc2)[nH]1	C=CC(O)=Nc1cc(Nc2cc(-c3cccc(NC(=O)c4ccc(OC)cc4)c3C)cn(C)c2=O)ccc1C(=O)N1CCOCC1	O=C(Nc1cccc(-c2c[nH]c(=O)c(=Nc3ccc(C(=O)N4CCOCC4)cc3)[nH]2)c1)c1cc2c(s1)CCOC2||O=C(Nc1cccc(-c2c[nH]c(=O)c(Nc3ccc(C(=O)N4CCOCC4)cc3)c2)c1)c1ccccc1
Cc1c(NC(=O)c2cc3c(s2)CCOC3)cccc1-c1cn(C)c(=O)c(=Nc2ccc(C(=O)N3CCOCC3)cc2)[nH]1	CN1CCCC1c1ccc(Nc2cc(-c3cc(F)cc(N4CCc5c(sc6c5CC(C)(C)C6)C4=O)c3CO)cn(C)c2=O)nc1	O=C(Nc1cccc(-c2c[nH]c(=O)c(=Nc3ccc(C(=O)N4CCOCC4)cc3)[nH]2)c1)c1cc2c(s1)CCOC2||O=C1c2sc3c(c2CCN1c1cccc(-c2c[nH]c(=O)c(Nc4ccc(C5CCCN5)cn4)c2)c1)CCC3
Cc1c(NC(=O)c2cc3c(s2)CCOC3)cccc1-c1cn(C)c(=O)c(=Nc2ccc(C(=O)N3CCOCC3)cc2)[nH]1	CN1CCC(c2ccc(Nc3cc(-c4cc(F)cc(N5CCc6c(sc7c6CCCC7)C5=O)c4CO)cn(C)c3=O)nc2)CC1	O=C(Nc1cccc(-c2c[nH]c(=O)c(=Nc3ccc(C(=O)N4CCOCC4)cc3)[nH]2)c1)c1cc2c(s1)CCOC2||O=C1c2sc3c(c2CCN1c1cccc(-c2c[nH]c(=O)c(Nc4ccc(C5CCNCC5)cn4)c2)c1)CCCC3
Cc1c(NC(=O)c2cc3c(s2)CCOC3)cccc1-c1cn(C)c(=O)c(=Nc2ccc(C(=O)N3CCOCC3)cc2)[nH]1	CN1CCC(c2ccc(N=c3[nH]c(-c4cc(F)cc(N5CCn6c(cc7c6CCCC7)C5=O)c4CO)cn(C)c3=O)cc2)CC1	O=C(Nc1cccc(-c2c[nH]c(=O)c(=Nc3ccc(C(=O)N4CCOCC4)cc3)[nH]2)c1)c1cc2c(s1)CCOC2||O=C1c2cc3c(n2CCN1c1cccc(-c2c[nH]c(=O)c(=Nc4ccc(C5CCNCC5)cc4)[nH]2)c1)CCCC3
Cc1c(NC(=O)c2cc3c(s2)CCOC3)cccc1-c1cn(C)c(=O)c(=Nc2ccc(C(=O)N3CCOCC3)cc2)[nH]1	CCN1CCN(c2ccc(Nc3cc(-c4cc(F)cc(N5CCc6c(sc7c6CCCC7)C5=O)c4CO)cn(C)c3=O)nc2)CC1	O=C(Nc1cccc(-c2c[nH]c(=O)c(=Nc3ccc(C(=O)N4CCOCC4)cc3)[nH]2)c1)c1cc2c(s1)CCOC2||O=C1c2sc3c(c2CCN1c1cccc(-c2c[nH]c(=O)c(Nc4ccc(N5CCNCC5)cn4)c2)c1)CCCC3
Cc1c(NC(=O)c2cc3c(s2)CCOC3)cccc1-c1cn(C)c(=O)c(=Nc2ccc(C(=O)N3CCOCC3)cc2)[nH]1	CN(C)CCN(C)c1ccc(Nc2cc(-c3cc(F)cc(N4CCc5c(sc6c5CC(C)(C)C6)C4=O)c3CO)cn(C)c2=O)nc1	O=C(Nc1cccc(-c2c[nH]c(=O)c(=Nc3ccc(C(=O)N4CCOCC4)cc3)[nH]2)c1)c1cc2c(s1)CCOC2||O=C1c2sc3c(c2CCN1c1cccc(-c2c[nH]c(=O)c(Nc4ccccn4)c2)c1)CCC3
Cc1c(NC(=O)c2cc3c(s2)CCOC3)cccc1-c1cn(C)c(=O)c(=Nc2ccc(C(=O)N3CCOCC3)cc2)[nH]1	Cn1cc(-c2cccc(N3CCc4cc(C5CC5)ccc4C3=O)c2CO)[nH]c(=Nc2ccc(C(=O)N3CCC(O)CC3)cc2)c1=O	O=C(Nc1cccc(-c2c[nH]c(=O)c(=Nc3ccc(C(=O)N4CCOCC4)cc3)[nH]2)c1)c1cc2c(s1)CCOC2||O=C(c1ccc(N=c2[nH]c(-c3cccc(N4CCc5cc(C6CC6)ccc5C4=O)c3)c[nH]c2=O)cc1)N1CCCCC1
Cc1c(NC(=O)c2cc3c(s2)CCOC3)cccc1-c1cn(C)c(=O)c(=Nc2ccc(C(=O)N3CCOCC3)cc2)[nH]1	Cn1cc(-c2cc(F)cc(N3CCc4c(sc5c4CC(C)(C)C5)C3=O)c2CO)cc(Nc2ccc3c(n2)CCN(C2COC2)C3)c1=O	O=C(Nc1cccc(-c2c[nH]c(=O)c(=Nc3ccc(C(=O)N4CCOCC4)cc3)[nH]2)c1)c1cc2c(s1)CCOC2||O=C1c2sc3c(c2CCN1c1cccc(-c2c[nH]c(=O)c(Nc4ccc5c(n4)CCN(C4COC4)C5)c2)c1)CCC3
Cc1c(NC(=O)c2cc3c(s2)CCOC3)cccc1-c1cn(C)c(=O)c(=Nc2ccc(C(=O)N3CCOCC3)cc2)[nH]1	CN1CCC(c2ccc(Nc3cc(-c4cc(F)cc(N5CCc6c(sc7c6CC(C)(C)C7)C5=O)c4CO)cn(C)c3=O)nc2)CC1	O=C(Nc1cccc(-c2c[nH]c(=O)c(=Nc3ccc(C(=O)N4CCOCC4)cc3)[nH]2)c1)c1cc2c(s1)CCOC2||O=C1c2sc3c(c2CCN1c1cccc(-c2c[nH]c(=O)c(Nc4ccc(C5CCNCC5)cn4)c2)c1)CCC3
Cc1c(NC(=O)c2cc3c(s2)CCOC3)cccc1-c1cn(C)c(=O)c(=Nc2ccc(C(=O)N3CCOCC3)cc2)[nH]1	CCN1CCN(c2ccc(Nc3cc(-c4cc(F)cc(N5CCc6c(sc7c6CC(C)(C)C7)C5=O)c4CO)cn(C)c3=O)nc2)CC1	O=C(Nc1cccc(-c2c[nH]c(=O)c(=Nc3ccc(C(=O)N4CCOCC4)cc3)[nH]2)c1)c1cc2c(s1)CCOC2||O=C1c2sc3c(c2CCN1c1cccc(-c2c[nH]c(=O)c(Nc4ccc(N5CCNCC5)cn4)c2)c1)CCC3
Cc1c(NC(=O)c2cc3c(s2)CCOC3)cccc1-c1cn(C)c(=O)c(=Nc2ccc(C(=O)N3CCOCC3)cc2)[nH]1	Cn1cc(-c2cc(F)cc(N3CCc4c(sc5c4CCCC5)C3=O)c2CO)cc(Nc2ccc(C3CCN(C4COC4)CC3)cn2)c1=O	O=C(Nc1cccc(-c2c[nH]c(=O)c(=Nc3ccc(C(=O)N4CCOCC4)cc3)[nH]2)c1)c1cc2c(s1)CCOC2||O=C1c2sc3c(c2CCN1c1cccc(-c2c[nH]c(=O)c(Nc4ccc(C5CCN(C6COC6)CC5)cn4)c2)c1)CCCC3
Cc1c(NC(=O)c2cc3c(s2)CCOC3)cccc1-c1cn(C)c(=O)c(=Nc2ccc(C(=O)N3CCOCC3)cc2)[nH]1	Cn1cc(-c2cc(F)cc(N3CCc4c(sc5c4CC(C)(C)C5)C3=O)c2CO)cc(Nc2ccc(C3CCN(C4COC4)CC3)cn2)c1=O	O=C(Nc1cccc(-c2c[nH]c(=O)c(=Nc3ccc(C(=O)N4CCOCC4)cc3)[nH]2)c1)c1cc2c(s1)CCOC2||O=C1c2sc3c(c2CCN1c1cccc(-c2c[nH]c(=O)c(Nc4ccc(C5CCN(C6COC6)CC5)cn4)c2)c1)CCC3
Cc1c(NC(=O)c2nc3c(s2)CCCC3)cccc1-c1cn(C)c(=O)c(=Nc2ccc(C(=O)N3CCOCC3)cc2)[nH]1	Cc1c(N=C(O)c2cc3ccccc3s2)cccc1-c1cn(C)c(=O)c(=Nc2ccc(C(=O)N3CCOCC3)cc2)[nH]1	O=C(Nc1cccc(-c2c[nH]c(=O)c(=Nc3ccc(C(=O)N4CCOCC4)cc3)[nH]2)c1)c1nc2c(s1)CCCC2||O=C(c1ccc(N=c2[nH]c(-c3cccc(N=Cc4cc5ccccc5s4)c3)c[nH]c2=O)cc1)N1CCOCC1
Cc1c(NC(=O)c2nc3c(s2)CCCC3)cccc1-c1cn(C)c(=O)c(=Nc2ccc(C(=O)N3CCOCC3)cc2)[nH]1	CN1CCN(C)C(c2ccc(N=c3[nH]c(-c4ccc(Cl)c(NC(=O)c5cc6c(s5)CCCC6)c4Cl)cn(C)c3=O)cc2)C1=O	O=C(Nc1cccc(-c2c[nH]c(=O)c(=Nc3ccc(C(=O)N4CCOCC4)cc3)[nH]2)c1)c1nc2c(s1)CCCC2||O=C(Nc1cccc(-c2c[nH]c(=O)c(=Nc3ccc(C4NCCNC4=O)cc3)[nH]2)c1)c1cc2c(s1)CCCC2
Cc1c(NC(=O)c2nc3c(s2)CCCC3)cccc1-c1cn(C)c(=O)c(=Nc2ccc(C(=O)N3CCOCC3)cc2)[nH]1	CN1CCN(C)C(c2ccc(N=c3[nH]c(-c4ccc(Cl)c(NC(=O)c5cc6c(s5)CCCC6)c4F)cn(C)c3=O)cc2)C1=O	O=C(Nc1cccc(-c2c[nH]c(=O)c(=Nc3ccc(C(=O)N4CCOCC4)cc3)[nH]2)c1)c1nc2c(s1)CCCC2||O=C(Nc1cccc(-c2c[nH]c(=O)c(=Nc3ccc(C4NCCNC4=O)cc3)[nH]2)c1)c1cc2c(s1)CCCC2
Cc1c(NC(=O)c2nc3c(s2)CCCC3)cccc1-c1cn(C)c(=O)c(=Nc2ccc(C(=O)N3CCOCC3)cc2)[nH]1	CN1CCN(C)C(c2ccc(N=c3[nH]c(-c4ccc(F)c(NC(=O)c5cc6c(s5)CCCC6)c4F)cn(C)c3=O)cc2)C1=O	O=C(Nc1cccc(-c2c[nH]c(=O)c(=Nc3ccc(C(=O)N4CCOCC4)cc3)[nH]2)c1)c1nc2c(s1)CCCC2||O=C(Nc1cccc(-c2c[nH]c(=O)c(=Nc3ccc(C4NCCNC4=O)cc3)[nH]2)c1)c1cc2c(s1)CCCC2
Cc1c(NC(=O)c2nc3c(s2)CCCC3)cccc1-c1cn(C)c(=O)c(=Nc2ccc(C(=O)N3CCOCC3)cc2)[nH]1	CN1CCN(C)C(c2ccc(N=c3[nH]c(-c4cccc(NC(=O)c5cc6c(s5)CCCC6)c4Cl)cn(C)c3=O)cc2)C1=O	O=C(Nc1cccc(-c2c[nH]c(=O)c(=Nc3ccc(C(=O)N4CCOCC4)cc3)[nH]2)c1)c1nc2c(s1)CCCC2||O=C(Nc1cccc(-c2c[nH]c(=O)c(=Nc3ccc(C4NCCNC4=O)cc3)[nH]2)c1)c1cc2c(s1)CCCC2
Cc1c(NC(=O)c2nc3c(s2)CCCC3)cccc1-c1cn(C)c(=O)c(=Nc2ccc(C(=O)N3CCOCC3)cc2)[nH]1	CN1CCN(C)C(c2ccc(N=c3[nH]c(-c4ccc(F)c(NC(=O)c5cc6c(s5)CCCC6)c4)cn(C)c3=O)cc2)C1=O	O=C(Nc1cccc(-c2c[nH]c(=O)c(=Nc3ccc(C(=O)N4CCOCC4)cc3)[nH]2)c1)c1nc2c(s1)CCCC2||O=C(Nc1cccc(-c2c[nH]c(=O)c(=Nc3ccc(C4NCCNC4=O)cc3)[nH]2)c1)c1cc2c(s1)CCCC2
Cc1c(NC(=O)c2nc3c(s2)CCCC3)cccc1-c1cn(C)c(=O)c(=Nc2ccc(C(=O)N3CCOCC3)cc2)[nH]1	CN1CCN(C)C(c2ccc(N=c3[nH]c(-c4cccc(NC(=O)c5cc6c(s5)CCCC6)c4F)cn(C)c3=O)cc2)C1=O	O=C(Nc1cccc(-c2c[nH]c(=O)c(=Nc3ccc(C(=O)N4CCOCC4)cc3)[nH]2)c1)c1nc2c(s1)CCCC2||O=C(Nc1cccc(-c2c[nH]c(=O)c(=Nc3ccc(C4NCCNC4=O)cc3)[nH]2)c1)c1cc2c(s1)CCCC2
Cc1c(NC(=O)c2nc3c(s2)CCCC3)cccc1-c1cn(C)c(=O)c(=Nc2ccc(C(=O)N3CCOCC3)cc2)[nH]1	Cc1c(NC(=O)c2cc3c(s2)CCCC3)cccc1-c1cn(C)c(=O)c(=Nc2ccc(C(=O)N3CCOCC3)cc2)[nH]1	O=C(Nc1cccc(-c2c[nH]c(=O)c(=Nc3ccc(C(=O)N4CCOCC4)cc3)[nH]2)c1)c1cc2c(s1)CCCC2||O=C(Nc1cccc(-c2c[nH]c(=O)c(=Nc3ccc(C(=O)N4CCOCC4)cc3)[nH]2)c1)c1nc2c(s1)CCCC2
Cc1c(NC(=O)c2nc3c(s2)CCCC3)cccc1-c1cn(C)c(=O)c(=Nc2ccc(C(=O)N3CCOCC3)cc2)[nH]1	CN1CCN(C)C(c2ccc(N=c3[nH]c(-c4cccc(NC(=O)c5cc6c(s5)CCCC6)c4)cn(C)c3=O)cc2)C1=O	O=C(Nc1cccc(-c2c[nH]c(=O)c(=Nc3ccc(C(=O)N4CCOCC4)cc3)[nH]2)c1)c1nc2c(s1)CCCC2||O=C(Nc1cccc(-c2c[nH]c(=O)c(=Nc3ccc(C4NCCNC4=O)cc3)[nH]2)c1)c1cc2c(s1)CCCC2
Cc1c(NC(=O)c2nc3c(s2)CCCC3)cccc1-c1cn(C)c(=O)c(=Nc2ccc(C(=O)N3CCOCC3)cc2)[nH]1	CN1CCn2[nH]c(=Nc3cc(-c4cc(F)cc(N5CCc6c(sc7c6CC(C)(C)C7)C5=O)c4CO)cn(C)c3=O)cc2C1	O=C(Nc1cccc(-c2c[nH]c(=O)c(=Nc3ccc(C(=O)N4CCOCC4)cc3)[nH]2)c1)c1nc2c(s1)CCCC2||O=C1c2sc3c(c2CCN1c1cccc(-c2c[nH]c(=O)c(N=c4cc5n([nH]4)CCNC5)c2)c1)CCC3
Cc1c(NC(=O)c2nc3c(s2)CCCC3)cccc1-c1cn(C)c(=O)c(=Nc2ccc(C(=O)N3CCOCC3)cc2)[nH]1	CN(C)C(=O)c1ccc(N=c2[nH]c(-c3cccc(N4CCc5cc(C6CC6)ccc5C4=O)c3CO)cn(C)c2=O)cc1	O=C(Nc1cccc(-c2c[nH]c(=O)c(=Nc3ccc(C(=O)N4CCOCC4)cc3)[nH]2)c1)c1nc2c(s1)CCCC2||O=C1c2ccc(C3CC3)cc2CCN1c1cccc(-c2c[nH]c(=O)c(=Nc3ccccc3)[nH]2)c1
Cc1c(NC(=O)c2nc3c(s2)CCCC3)cccc1-c1cn(C)c(=O)c(=Nc2ccc(C(=O)N3CCOCC3)cc2)[nH]1	CN1CCN(C)[C@@H](c2ccc(N=c3[nH]c(-c4ccc(F)c(N5Cc6cc(C(C)(C)C)sc6C5=O)c4F)cn(C)c3=O)cc2)C1=O	O=C(Nc1cccc(-c2c[nH]c(=O)c(=Nc3ccc(C(=O)N4CCOCC4)cc3)[nH]2)c1)c1nc2c(s1)CCCC2||O=C1NCCNC1c1ccc(N=c2[nH]c(-c3cccc(N4Cc5ccsc5C4=O)c3)c[nH]c2=O)cc1
Cc1c(NC(=O)c2nc3c(s2)CCCC3)cccc1-c1cn(C)c(=O)c(=Nc2ccc(C(=O)N3CCOCC3)cc2)[nH]1	Cn1cc(-c2cc(F)cc(N3CCc4c(sc5c4CCCC5)C3=O)c2CO)cc(Nc2ccc(N3CCOCC3)cn2)c1=O	O=C(Nc1cccc(-c2c[nH]c(=O)c(=Nc3ccc(C(=O)N4CCOCC4)cc3)[nH]2)c1)c1nc2c(s1)CCCC2||O=C1c2sc3c(c2CCN1c1cccc(-c2c[nH]c(=O)c(Nc4ccc(N5CCOCC5)cn4)c2)c1)CCCC3
Cc1c(NC(=O)c2nc3c(s2)CCCC3)cccc1-c1cn(C)c(=O)c(=Nc2ccc(C(=O)N3CCOCC3)cc2)[nH]1	CN1CCc2cc(N=c3[nH]c(-c4cc(F)cc(N5CCn6c(cc7c6CCCC7)C5=O)c4CO)cn(C)c3=O)ccc2C1	O=C(Nc1cccc(-c2c[nH]c(=O)c(=Nc3ccc(C(=O)N4CCOCC4)cc3)[nH]2)c1)c1nc2c(s1)CCCC2||O=C1c2cc3c(n2CCN1c1cccc(-c2c[nH]c(=O)c(=Nc4ccc5c(c4)CCNC5)[nH]2)c1)CCCC3
Cc1c(NC(=O)c2nc3c(s2)CCCC3)cccc1-c1cn(C)c(=O)c(=Nc2ccc(C(=O)N3CCOCC3)cc2)[nH]1	Cc1c(-c2cn(C)c(=O)c(=Nc3ccc(C4C(=O)N(C)CCN4C)cc3)[nH]2)ccc(F)c1NC(=O)c1cc2c(s1)CCCC2	O=C(Nc1cccc(-c2c[nH]c(=O)c(=Nc3ccc(C(=O)N4CCOCC4)cc3)[nH]2)c1)c1nc2c(s1)CCCC2||O=C(Nc1cccc(-c2c[nH]c(=O)c(=Nc3ccc(C4NCCNC4=O)cc3)[nH]2)c1)c1cc2c(s1)CCCC2
Cc1c(NC(=O)c2nc3c(s2)CCCC3)cccc1-c1cn(C)c(=O)c(=Nc2ccc(C(=O)N3CCOCC3)cc2)[nH]1	Cc1ccc(-c2cn(C)c(=O)c(=Nc3ccc([C@H]4C(=O)N(C)CCN4C)cc3)[nH]2)c(F)c1NC(=O)c1cc2c(s1)CCCC2	O=C(Nc1cccc(-c2c[nH]c(=O)c(=Nc3ccc(C(=O)N4CCOCC4)cc3)[nH]2)c1)c1nc2c(s1)CCCC2||O=C(Nc1cccc(-c2c[nH]c(=O)c(=Nc3ccc(C4NCCNC4=O)cc3)[nH]2)c1)c1cc2c(s1)CCCC2
Cc1c(NC(=O)c2nc3c(s2)CCCC3)cccc1-c1cn(C)c(=O)c(=Nc2ccc(C(=O)N3CCOCC3)cc2)[nH]1	Cc1ccc(-c2cn(C)c(=O)c(=Nc3ccc([C@@H]4C(=O)N(C)CCN4C)cc3)[nH]2)c(F)c1NC(=O)c1cc2c(s1)CCCC2	O=C(Nc1cccc(-c2c[nH]c(=O)c(=Nc3ccc(C(=O)N4CCOCC4)cc3)[nH]2)c1)c1nc2c(s1)CCCC2||O=C(Nc1cccc(-c2c[nH]c(=O)c(=Nc3ccc(C4NCCNC4=O)cc3)[nH]2)c1)c1cc2c(s1)CCCC2
Cc1c(NC(=O)c2nc3c(s2)CCCC3)cccc1-c1cn(C)c(=O)c(=Nc2ccc(C(=O)N3CCOCC3)cc2)[nH]1	Cc1c(-c2cc(Nc3ccc(C(=O)N4CCOCC4)cn3)c(=O)n(C)c2)cccc1N1CNc2cc(N(C)C)ccc2C1=O	O=C(Nc1cccc(-c2c[nH]c(=O)c(=Nc3ccc(C(=O)N4CCOCC4)cc3)[nH]2)c1)c1nc2c(s1)CCCC2||O=C(c1ccc(Nc2cc(-c3cccc(N4CNc5ccccc5C4=O)c3)c[nH]c2=O)nc1)N1CCOCC1
Cc1c(NC(=O)c2nc3c(s2)CCCC3)cccc1-c1cn(C)c(=O)c(=Nc2ccc(C(=O)N3CCOCC3)cc2)[nH]1	CN(C)CCOc1ccc(Nc2cc(-c3cc(F)cc(N4CCc5c(sc6c5CCCC6)C4=O)c3CO)cn(C)c2=O)nc1	O=C(Nc1cccc(-c2c[nH]c(=O)c(=Nc3ccc(C(=O)N4CCOCC4)cc3)[nH]2)c1)c1nc2c(s1)CCCC2||O=C1c2sc3c(c2CCN1c1cccc(-c2c[nH]c(=O)c(Nc4ccccn4)c2)c1)CCCC3
Cc1c(NC(=O)c2nc3c(s2)CCCC3)cccc1-c1cn(C)c(=O)c(=Nc2ccc(C(=O)N3CCOCC3)cc2)[nH]1	Cc1c(-c2cn(C)c(=O)c(=Nc3ccc(C4NCCN(C)C4=O)cc3)[nH]2)cccc1N1Cc2cc(C(C)(C)C)sc2C1=O	O=C(Nc1cccc(-c2c[nH]c(=O)c(=Nc3ccc(C(=O)N4CCOCC4)cc3)[nH]2)c1)c1nc2c(s1)CCCC2||O=C1NCCNC1c1ccc(N=c2[nH]c(-c3cccc(N4Cc5ccsc5C4=O)c3)c[nH]c2=O)cc1
Cc1c(NC(=O)c2nc3c(s2)CCCC3)cccc1-c1cn(C)c(=O)c(=Nc2ccc(C(=O)N3CCOCC3)cc2)[nH]1	Cc1c(NC(=O)c2cc3c(s2)CCCC3)cccc1-c1cn(C)c(=O)c(=Nc2ccc([C@H]3C(=O)N(C)CCN3C)cc2)[nH]1	O=C(Nc1cccc(-c2c[nH]c(=O)c(=Nc3ccc(C(=O)N4CCOCC4)cc3)[nH]2)c1)c1nc2c(s1)CCCC2||O=C(Nc1cccc(-c2c[nH]c(=O)c(=Nc3ccc(C4NCCNC4=O)cc3)[nH]2)c1)c1cc2c(s1)CCCC2
Cc1c(NC(=O)c2nc3c(s2)CCCC3)cccc1-c1cn(C)c(=O)c(=Nc2ccc(C(=O)N3CCOCC3)cc2)[nH]1	Cc1c(NC(=O)c2cc3c(s2)CCCC3)cccc1-c1cn(C)c(=O)c(=Nc2ccc(C3CCN(C)CC3)cc2)[nH]1	O=C(Nc1cccc(-c2c[nH]c(=O)c(=Nc3ccc(C(=O)N4CCOCC4)cc3)[nH]2)c1)c1nc2c(s1)CCCC2||O=C(Nc1cccc(-c2c[nH]c(=O)c(=Nc3ccc(C4CCNCC4)cc3)[nH]2)c1)c1cc2c(s1)CCCC2
Cc1c(NC(=O)c2nc3c(s2)CCCC3)cccc1-c1cn(C)c(=O)c(=Nc2ccc(C(=O)N3CCOCC3)cc2)[nH]1	Cc1c(NC(=O)c2ccc(C3(C)CC3)cc2)cccc1-c1cn(C)c(=O)c(=Nc2ccc(C(=O)N3CCOCC3)cc2)[nH]1	O=C(Nc1cccc(-c2c[nH]c(=O)c(=Nc3ccc(C(=O)N4CCOCC4)cc3)[nH]2)c1)c1ccc(C2CC2)cc1||O=C(Nc1cccc(-c2c[nH]c(=O)c(=Nc3ccc(C(=O)N4CCOCC4)cc3)[nH]2)c1)c1nc2c(s1)CCCC2
Cc1c(NC(=O)c2nc3c(s2)CCCC3)cccc1-c1cn(C)c(=O)c(=Nc2ccc(C(=O)N3CCOCC3)cc2)[nH]1	CN1CC(c2ccc(N=c3[nH]c(-c4cc(F)cc(N5CCc6c(sc7c6CC(C)(C)C7)C5=O)c4CO)cn(C)c3=O)cc2)C1	O=C(Nc1cccc(-c2c[nH]c(=O)c(=Nc3ccc(C(=O)N4CCOCC4)cc3)[nH]2)c1)c1nc2c(s1)CCCC2||O=C1c2sc3c(c2CCN1c1cccc(-c2c[nH]c(=O)c(=Nc4ccc(C5CNC5)cc4)[nH]2)c1)CCC3
Cc1c(NC(=O)c2nc3c(s2)CCCC3)cccc1-c1cn(C)c(=O)c(=Nc2ccc(C(=O)N3CCOCC3)cc2)[nH]1	CN1CCC(c2ccc(Nc3cc(-c4cc(F)cc(N5CCc6c(sc7c6CCCC7)C5=O)c4CO)cn(C)c3=O)nc2)C1	O=C(Nc1cccc(-c2c[nH]c(=O)c(=Nc3ccc(C(=O)N4CCOCC4)cc3)[nH]2)c1)c1nc2c(s1)CCCC2||O=C1c2sc3c(c2CCN1c1cccc(-c2c[nH]c(=O)c(Nc4ccc(C5CCNC5)cn4)c2)c1)CCCC3
Cc1c(NC(=O)c2nc3c(s2)CCCC3)cccc1-c1cn(C)c(=O)c(=Nc2ccc(C(=O)N3CCOCC3)cc2)[nH]1	CN1CCCC1c1ccc(Nc2cc(-c3cc(F)cc(N4CCc5c(sc6c5CCCC6)C4=O)c3CO)cn(C)c2=O)nc1	O=C(Nc1cccc(-c2c[nH]c(=O)c(=Nc3ccc(C(=O)N4CCOCC4)cc3)[nH]2)c1)c1nc2c(s1)CCCC2||O=C1c2sc3c(c2CCN1c1cccc(-c2c[nH]c(=O)c(Nc4ccc(C5CCCN5)cn4)c2)c1)CCCC3
Cc1c(NC(=O)c2nc3c(s2)CCCC3)cccc1-c1cn(C)c(=O)c(=Nc2ccc(C(=O)N3CCOCC3)cc2)[nH]1	Cc1c(-c2cc(Nc3ccc(C(=O)N4CCOCC4)cn3)c(=O)n(C)c2)cccc1N1CNc2cc(C(C)(C)O)ccc2C1=O	O=C(Nc1cccc(-c2c[nH]c(=O)c(=Nc3ccc(C(=O)N4CCOCC4)cc3)[nH]2)c1)c1nc2c(s1)CCCC2||O=C(c1ccc(Nc2cc(-c3cccc(N4CNc5ccccc5C4=O)c3)c[nH]c2=O)nc1)N1CCOCC1
Cc1c(NC(=O)c2nc3c(s2)CCCC3)cccc1-c1cn(C)c(=O)c(=Nc2ccc(C(=O)N3CCOCC3)cc2)[nH]1	CN1CCN(c2ccc(Nc3cc(-c4cc(F)cc(N5CCc6c(sc7c6CCCC7)C5=O)c4CO)cn(C)c3=O)nc2)CC1	O=C(Nc1cccc(-c2c[nH]c(=O)c(=Nc3ccc(C(=O)N4CCOCC4)cc3)[nH]2)c1)c1nc2c(s1)CCCC2||O=C1c2sc3c(c2CCN1c1cccc(-c2c[nH]c(=O)c(Nc4ccc(N5CCNCC5)cn4)c2)c1)CCCC3
Cc1c(NC(=O)c2nc3c(s2)CCCC3)cccc1-c1cn(C)c(=O)c(=Nc2ccc(C(=O)N3CCOCC3)cc2)[nH]1	Cc1c(NC(=O)c2ccc(C(C)(C)C)cc2)cccc1-c1cn(C)c(=O)c(=Nc2ccc(C(=O)N3CCOCC3)cc2)[nH]1	O=C(Nc1cccc(-c2c[nH]c(=O)c(=Nc3ccc(C(=O)N4CCOCC4)cc3)[nH]2)c1)c1ccccc1||O=C(Nc1cccc(-c2c[nH]c(=O)c(=Nc3ccc(C(=O)N4CCOCC4)cc3)[nH]2)c1)c1nc2c(s1)CCCC2
Cc1c(NC(=O)c2nc3c(s2)CCCC3)cccc1-c1cn(C)c(=O)c(=Nc2ccc(C(=O)N3CCOCC3)cc2)[nH]1	CC(C)N(C)Cc1ccc(Nc2cc(-c3cc(F)cc(N4CCc5c(sc6c5CCCC6)C4=O)c3CO)cn(C)c2=O)nc1	O=C(Nc1cccc(-c2c[nH]c(=O)c(=Nc3ccc(C(=O)N4CCOCC4)cc3)[nH]2)c1)c1nc2c(s1)CCCC2||O=C1c2sc3c(c2CCN1c1cccc(-c2c[nH]c(=O)c(Nc4ccccn4)c2)c1)CCCC3
Cc1c(NC(=O)c2nc3c(s2)CCCC3)cccc1-c1cn(C)c(=O)c(=Nc2ccc(C(=O)N3CCOCC3)cc2)[nH]1	CN(C)CCOc1ccc(Nc2cc(-c3cc(F)cc(N4CCc5c(sc6c5CC(C)(C)C6)C4=O)c3CO)cn(C)c2=O)nc1	O=C(Nc1cccc(-c2c[nH]c(=O)c(=Nc3ccc(C(=O)N4CCOCC4)cc3)[nH]2)c1)c1nc2c(s1)CCCC2||O=C1c2sc3c(c2CCN1c1cccc(-c2c[nH]c(=O)c(Nc4ccccn4)c2)c1)CCC3
Cc1c(NC(=O)c2nc3c(s2)CCCC3)cccc1-c1cn(C)c(=O)c(=Nc2ccc(C(=O)N3CCOCC3)cc2)[nH]1	Cc1ccc(-c2cn(C)c(=O)c(=Nc3ccc(C4C(=O)N(C)CCN4C)cc3)[nH]2)c(C)c1NC(=O)c1cc2c(s1)CCCC2	O=C(Nc1cccc(-c2c[nH]c(=O)c(=Nc3ccc(C(=O)N4CCOCC4)cc3)[nH]2)c1)c1nc2c(s1)CCCC2||O=C(Nc1cccc(-c2c[nH]c(=O)c(=Nc3ccc(C4NCCNC4=O)cc3)[nH]2)c1)c1cc2c(s1)CCCC2
Cc1c(NC(=O)c2nc3c(s2)CCCC3)cccc1-c1cn(C)c(=O)c(=Nc2ccc(C(=O)N3CCOCC3)cc2)[nH]1	CN(C)CCN(C)c1ccc(Nc2cc(-c3cc(F)cc(N4CCc5c(sc6c5CCCC6)C4=O)c3CO)cn(C)c2=O)nc1	O=C(Nc1cccc(-c2c[nH]c(=O)c(=Nc3ccc(C(=O)N4CCOCC4)cc3)[nH]2)c1)c1nc2c(s1)CCCC2||O=C1c2sc3c(c2CCN1c1cccc(-c2c[nH]c(=O)c(Nc4ccccn4)c2)c1)CCCC3
Cc1c(NC(=O)c2nc3c(s2)CCCC3)cccc1-c1cn(C)c(=O)c(=Nc2ccc(C(=O)N3CCOCC3)cc2)[nH]1	Cc1c(NCc2ccc(C(C)(C)C)cc2)cccc1-c1cn(C)c(=O)c(=Nc2ccc(C(=O)N3CCOCC3)cc2)[nH]1	O=C(Nc1cccc(-c2c[nH]c(=O)c(=Nc3ccc(C(=O)N4CCOCC4)cc3)[nH]2)c1)c1nc2c(s1)CCCC2||O=C(c1ccc(N=c2[nH]c(-c3cccc(NCc4ccccc4)c3)c[nH]c2=O)cc1)N1CCOCC1
Cc1c(NC(=O)c2nc3c(s2)CCCC3)cccc1-c1cn(C)c(=O)c(=Nc2ccc(C(=O)N3CCOCC3)cc2)[nH]1	Cn1cc(-c2cccc(N3CCc4cc(C5(F)CC5)ccc4C3=O)c2CO)[nH]c(=Nc2ccc(C(=O)N3CCOCC3)cc2)c1=O	O=C(Nc1cccc(-c2c[nH]c(=O)c(=Nc3ccc(C(=O)N4CCOCC4)cc3)[nH]2)c1)c1nc2c(s1)CCCC2||O=C(c1ccc(N=c2[nH]c(-c3cccc(N4CCc5cc(C6CC6)ccc5C4=O)c3)c[nH]c2=O)cc1)N1CCOCC1
Cc1c(NC(=O)c2nc3c(s2)CCCC3)cccc1-c1cn(C)c(=O)c(=Nc2ccc(C(=O)N3CCOCC3)cc2)[nH]1	CN1CCCC1c1ccc(Nc2cc(-c3cc(F)cc(N4CCc5c(sc6c5CC(C)(C)C6)C4=O)c3CO)cn(C)c2=O)nc1	O=C(Nc1cccc(-c2c[nH]c(=O)c(=Nc3ccc(C(=O)N4CCOCC4)cc3)[nH]2)c1)c1nc2c(s1)CCCC2||O=C1c2sc3c(c2CCN1c1cccc(-c2c[nH]c(=O)c(Nc4ccc(C5CCCN5)cn4)c2)c1)CCC3
Cc1c(NC(=O)c2nc3c(s2)CCCC3)cccc1-c1cn(C)c(=O)c(=Nc2ccc(C(=O)N3CCOCC3)cc2)[nH]1	CN1CCC(c2ccc(Nc3cc(-c4cc(F)cc(N5CCc6c(sc7c6CCCC7)C5=O)c4CO)cn(C)c3=O)nc2)CC1	O=C(Nc1cccc(-c2c[nH]c(=O)c(=Nc3ccc(C(=O)N4CCOCC4)cc3)[nH]2)c1)c1nc2c(s1)CCCC2||O=C1c2sc3c(c2CCN1c1cccc(-c2c[nH]c(=O)c(Nc4ccc(C5CCNCC5)cn4)c2)c1)CCCC3
Cc1c(NC(=O)c2nc3c(s2)CCCC3)cccc1-c1cn(C)c(=O)c(=Nc2ccc(C(=O)N3CCOCC3)cc2)[nH]1	CN1CCC(c2ccc(N=c3[nH]c(-c4cc(F)cc(N5CCc6c(sc7c6CCCC7)C5=O)c4CO)cn(C)c3=O)cc2)CC1	O=C(Nc1cccc(-c2c[nH]c(=O)c(=Nc3ccc(C(=O)N4CCOCC4)cc3)[nH]2)c1)c1nc2c(s1)CCCC2||O=C1c2sc3c(c2CCN1c1cccc(-c2c[nH]c(=O)c(=Nc4ccc(C5CCNCC5)cc4)[nH]2)c1)CCCC3
Cc1c(NC(=O)c2nc3c(s2)CCCC3)cccc1-c1cn(C)c(=O)c(=Nc2ccc(C(=O)N3CCOCC3)cc2)[nH]1	Cc1c(NC(=O)c2ccc(C(C)(C)C)cc2)cccc1-c1cc(Nc2ccc(C(=O)N3CCOCC3)cc2)c(=O)n(C)c1	O=C(Nc1cccc(-c2c[nH]c(=O)c(=Nc3ccc(C(=O)N4CCOCC4)cc3)[nH]2)c1)c1nc2c(s1)CCCC2||O=C(Nc1cccc(-c2c[nH]c(=O)c(Nc3ccc(C(=O)N4CCOCC4)cc3)c2)c1)c1ccccc1
Cc1c(NC(=O)c2nc3c(s2)CCCC3)cccc1-c1cn(C)c(=O)c(=Nc2ccc(C(=O)N3CCOCC3)cc2)[nH]1	CN1CCC(c2ccc(N=c3[nH]c(-c4cc(F)cc(N5CCn6c(cc7c6CCCC7)C5=O)c4CO)cn(C)c3=O)cc2)CC1	O=C(Nc1cccc(-c2c[nH]c(=O)c(=Nc3ccc(C(=O)N4CCOCC4)cc3)[nH]2)c1)c1nc2c(s1)CCCC2||O=C1c2cc3c(n2CCN1c1cccc(-c2c[nH]c(=O)c(=Nc4ccc(C5CCNCC5)cc4)[nH]2)c1)CCCC3
Cc1c(NC(=O)c2nc3c(s2)CCCC3)cccc1-c1cn(C)c(=O)c(=Nc2ccc(C(=O)N3CCOCC3)cc2)[nH]1	CCN1CCN(c2ccc(Nc3cc(-c4cc(F)cc(N5CCc6c(sc7c6CCCC7)C5=O)c4CO)cn(C)c3=O)nc2)CC1	O=C(Nc1cccc(-c2c[nH]c(=O)c(=Nc3ccc(C(=O)N4CCOCC4)cc3)[nH]2)c1)c1nc2c(s1)CCCC2||O=C1c2sc3c(c2CCN1c1cccc(-c2c[nH]c(=O)c(Nc4ccc(N5CCNCC5)cn4)c2)c1)CCCC3
Cc1c(NC(=O)c2nc3c(s2)CCCC3)cccc1-c1cn(C)c(=O)c(=Nc2ccc(C(=O)N3CCOCC3)cc2)[nH]1	CN(C)CCN(C)c1ccc(Nc2cc(-c3cc(F)cc(N4CCc5c(sc6c5CC(C)(C)C6)C4=O)c3CO)cn(C)c2=O)nc1	O=C(Nc1cccc(-c2c[nH]c(=O)c(=Nc3ccc(C(=O)N4CCOCC4)cc3)[nH]2)c1)c1nc2c(s1)CCCC2||O=C1c2sc3c(c2CCN1c1cccc(-c2c[nH]c(=O)c(Nc4ccccn4)c2)c1)CCC3
Cc1c(NC(=O)c2nc3c(s2)CCCC3)cccc1-c1cn(C)c(=O)c(=Nc2ccc(C(=O)N3CCOCC3)cc2)[nH]1	Cn1cc(-c2cccc(N3CCc4cc(C5CC5)ccc4C3=O)c2CO)[nH]c(=Nc2ccc(C(=O)N3CCC(O)CC3)cc2)c1=O	O=C(Nc1cccc(-c2c[nH]c(=O)c(=Nc3ccc(C(=O)N4CCOCC4)cc3)[nH]2)c1)c1nc2c(s1)CCCC2||O=C(c1ccc(N=c2[nH]c(-c3cccc(N4CCc5cc(C6CC6)ccc5C4=O)c3)c[nH]c2=O)cc1)N1CCCCC1
Cc1c(NC(=O)c2nc3c(s2)CCCC3)cccc1-c1cn(C)c(=O)c(=Nc2ccc(C(=O)N3CCOCC3)cc2)[nH]1	C=CC(O)=Nc1cc(Nc2cc(-c3cccc(NC(=O)c4cc5c(s4)CCCC5)c3C)cn(C)c2=O)ccc1C(=O)N1CCOCC1	O=C(Nc1cccc(-c2c[nH]c(=O)c(=Nc3ccc(C(=O)N4CCOCC4)cc3)[nH]2)c1)c1nc2c(s1)CCCC2||O=C(Nc1cccc(-c2c[nH]c(=O)c(Nc3ccc(C(=O)N4CCOCC4)cc3)c2)c1)c1cc2c(s1)CCCC2
Cc1c(NC(=O)c2nc3c(s2)CCCC3)cccc1-c1cn(C)c(=O)c(=Nc2ccc(C(=O)N3CCOCC3)cc2)[nH]1	Cn1cc(-c2cc(F)cc(N3CCc4c(sc5c4CC(C)(C)C5)C3=O)c2CO)cc(Nc2ccc3c(n2)CCN(C2COC2)C3)c1=O	O=C(Nc1cccc(-c2c[nH]c(=O)c(=Nc3ccc(C(=O)N4CCOCC4)cc3)[nH]2)c1)c1nc2c(s1)CCCC2||O=C1c2sc3c(c2CCN1c1cccc(-c2c[nH]c(=O)c(Nc4ccc5c(n4)CCN(C4COC4)C5)c2)c1)CCC3
Cc1c(NC(=O)c2nc3c(s2)CCCC3)cccc1-c1cn(C)c(=O)c(=Nc2ccc(C(=O)N3CCOCC3)cc2)[nH]1	CN1CCC(c2ccc(Nc3cc(-c4cc(F)cc(N5CCc6c(sc7c6CC(C)(C)C7)C5=O)c4CO)cn(C)c3=O)nc2)CC1	O=C(Nc1cccc(-c2c[nH]c(=O)c(=Nc3ccc(C(=O)N4CCOCC4)cc3)[nH]2)c1)c1nc2c(s1)CCCC2||O=C1c2sc3c(c2CCN1c1cccc(-c2c[nH]c(=O)c(Nc4ccc(C5CCNCC5)cn4)c2)c1)CCC3
Cc1c(NC(=O)c2nc3c(s2)CCCC3)cccc1-c1cn(C)c(=O)c(=Nc2ccc(C(=O)N3CCOCC3)cc2)[nH]1	CN1CCC(c2ccc(N=c3[nH]c(-c4cc(F)cc(N5CCc6c(sc7c6CC(C)(C)C7)C5=O)c4CO)cn(C)c3=O)cc2)CC1	O=C(Nc1cccc(-c2c[nH]c(=O)c(=Nc3ccc(C(=O)N4CCOCC4)cc3)[nH]2)c1)c1nc2c(s1)CCCC2||O=C1c2sc3c(c2CCN1c1cccc(-c2c[nH]c(=O)c(=Nc4ccc(C5CCNCC5)cc4)[nH]2)c1)CCC3
Cc1c(NC(=O)c2nc3c(s2)CCCC3)cccc1-c1cn(C)c(=O)c(=Nc2ccc(C(=O)N3CCOCC3)cc2)[nH]1	Cc1c(-c2cn(C)c(=O)c(=Nc3ccc(C4C(=O)N(C)CCN4C)cc3)[nH]2)cccc1N1Cc2cc(C(C)(C)C)ccc2C1=O	O=C(Nc1cccc(-c2c[nH]c(=O)c(=Nc3ccc(C(=O)N4CCOCC4)cc3)[nH]2)c1)c1nc2c(s1)CCCC2||O=C1NCCNC1c1ccc(N=c2[nH]c(-c3cccc(N4Cc5ccccc5C4=O)c3)c[nH]c2=O)cc1
Cc1c(NC(=O)c2nc3c(s2)CCCC3)cccc1-c1cn(C)c(=O)c(=Nc2ccc(C(=O)N3CCOCC3)cc2)[nH]1	CN1CCC(c2ccc(N=c3[nH]c(-c4cc(F)cc(N5CCn6c(cc7c6CC(C)(C)C7)C5=O)c4CO)cn(C)c3=O)cc2)CC1	O=C(Nc1cccc(-c2c[nH]c(=O)c(=Nc3ccc(C(=O)N4CCOCC4)cc3)[nH]2)c1)c1nc2c(s1)CCCC2||O=C1c2cc3c(n2CCN1c1cccc(-c2c[nH]c(=O)c(=Nc4ccc(C5CCNCC5)cc4)[nH]2)c1)CCC3
Cc1c(NC(=O)c2nc3c(s2)CCCC3)cccc1-c1cn(C)c(=O)c(=Nc2ccc(C(=O)N3CCOCC3)cc2)[nH]1	CCN1CCN(c2ccc(Nc3cc(-c4cc(F)cc(N5CCc6c(sc7c6CC(C)(C)C7)C5=O)c4CO)cn(C)c3=O)nc2)CC1	O=C(Nc1cccc(-c2c[nH]c(=O)c(=Nc3ccc(C(=O)N4CCOCC4)cc3)[nH]2)c1)c1nc2c(s1)CCCC2||O=C1c2sc3c(c2CCN1c1cccc(-c2c[nH]c(=O)c(Nc4ccc(N5CCNCC5)cn4)c2)c1)CCC3
Cc1c(NC(=O)c2nc3c(s2)CCCC3)cccc1-c1cn(C)c(=O)c(=Nc2ccc(C(=O)N3CCOCC3)cc2)[nH]1	C=CC(O)=Nc1cc(Nc2cc(-c3cccc(NC(=O)c4ccc(C(C)C)cc4)c3C)cn(C)c2=O)ccc1C(=O)N1CCOCC1	O=C(Nc1cccc(-c2c[nH]c(=O)c(=Nc3ccc(C(=O)N4CCOCC4)cc3)[nH]2)c1)c1nc2c(s1)CCCC2||O=C(Nc1cccc(-c2c[nH]c(=O)c(Nc3ccc(C(=O)N4CCOCC4)cc3)c2)c1)c1ccccc1
Cc1c(NC(=O)c2nc3c(s2)CCCC3)cccc1-c1cn(C)c(=O)c(=Nc2ccc(C(=O)N3CCOCC3)cc2)[nH]1	Cn1cc(-c2cc(F)cc(N3CCc4c(sc5c4CCCC5)C3=O)c2CO)cc(Nc2ccc(C3CCN(C4COC4)CC3)cn2)c1=O	O=C(Nc1cccc(-c2c[nH]c(=O)c(=Nc3ccc(C(=O)N4CCOCC4)cc3)[nH]2)c1)c1nc2c(s1)CCCC2||O=C1c2sc3c(c2CCN1c1cccc(-c2c[nH]c(=O)c(Nc4ccc(C5CCN(C6COC6)CC5)cn4)c2)c1)CCCC3
Cc1c(NC(=O)c2nc3c(s2)CCCC3)cccc1-c1cn(C)c(=O)c(=Nc2ccc(C(=O)N3CCOCC3)cc2)[nH]1	Cn1cc(-c2cccc(N3CCc4c(sc5c4CCCC5)C3=O)c2CO)[nH]c(=Nc2ccc(C3CCN(C4COC4)CC3)cc2)c1=O	O=C(Nc1cccc(-c2c[nH]c(=O)c(=Nc3ccc(C(=O)N4CCOCC4)cc3)[nH]2)c1)c1nc2c(s1)CCCC2||O=C1c2sc3c(c2CCN1c1cccc(-c2c[nH]c(=O)c(=Nc4ccc(C5CCN(C6COC6)CC5)cc4)[nH]2)c1)CCCC3
Cc1c(NC(=O)c2nc3c(s2)CCCC3)cccc1-c1cn(C)c(=O)c(=Nc2ccc(C(=O)N3CCOCC3)cc2)[nH]1	Cn1cc(-c2cc(F)cc(N3CCc4c(sc5c4CC(C)(C)C5)C3=O)c2CO)cc(Nc2ccc(C3CCN(C4COC4)CC3)cn2)c1=O	O=C(Nc1cccc(-c2c[nH]c(=O)c(=Nc3ccc(C(=O)N4CCOCC4)cc3)[nH]2)c1)c1nc2c(s1)CCCC2||O=C1c2sc3c(c2CCN1c1cccc(-c2c[nH]c(=O)c(Nc4ccc(C5CCN(C6COC6)CC5)cn4)c2)c1)CCC3
Cc1c(N=C(O)c2cc3ccccc3s2)cccc1-c1cn(C)c(=O)c(=Nc2ccc(C(=O)N3CCOCC3)cc2)[nH]1	Cc1c(N=C(O)c2ccc(C(C)(C)C)nc2)cccc1-c1cn(C)c(=O)c(=Nc2ccc(C(=O)N3CCOCC3)cc2)[nH]1	O=C(c1ccc(N=c2[nH]c(-c3cccc(N=Cc4cc5ccccc5s4)c3)c[nH]c2=O)cc1)N1CCOCC1||O=C(c1ccc(N=c2[nH]c(-c3cccc(N=Cc4cccnc4)c3)c[nH]c2=O)cc1)N1CCOCC1
Cc1c(N=C(O)c2cc3ccccc3s2)cccc1-c1cn(C)c(=O)c(=Nc2ccc(C(=O)N3CCOCC3)cc2)[nH]1	C=CC(O)=Nc1cc(Nc2cc(-c3cccc(N=C(O)c4ccccc4)c3C)cn(C)c2=O)ccc1C(=O)N1CCOCC1	O=C(c1ccc(N=c2[nH]c(-c3cccc(N=Cc4cc5ccccc5s4)c3)c[nH]c2=O)cc1)N1CCOCC1||O=C(c1ccc(Nc2cc(-c3cccc(N=Cc4ccccc4)c3)c[nH]c2=O)cc1)N1CCOCC1
Cc1c(N=C(O)c2cc3ccccc3s2)cccc1-c1cn(C)c(=O)c(=Nc2ccc(C(=O)N3CCOCC3)cc2)[nH]1	Cc1c(N=C(O)c2cccc(C(C)(C)C)c2)cccc1-c1cn(C)c(=O)c(=Nc2ccc(C(=O)N3CCOCC3)cc2)[nH]1	O=C(c1ccc(N=c2[nH]c(-c3cccc(N=Cc4cc5ccccc5s4)c3)c[nH]c2=O)cc1)N1CCOCC1||O=C(c1ccc(N=c2[nH]c(-c3cccc(N=Cc4ccccc4)c3)c[nH]c2=O)cc1)N1CCOCC1
Cc1c(N=C(O)c2cc3ccccc3s2)cccc1-c1cn(C)c(=O)c(=Nc2ccc(C(=O)N3CCOCC3)cc2)[nH]1	Cc1c(NC(=O)c2ccc(C(C)(C)C)cc2)cccc1-c1cn(C)c(=O)c(=Nc2ccc(C(=O)N3CCOCC3)cc2)[nH]1	O=C(Nc1cccc(-c2c[nH]c(=O)c(=Nc3ccc(C(=O)N4CCOCC4)cc3)[nH]2)c1)c1ccccc1||O=C(c1ccc(N=c2[nH]c(-c3cccc(N=Cc4cc5ccccc5s4)c3)c[nH]c2=O)cc1)N1CCOCC1
Cc1c(N=C(O)c2cc3ccccc3s2)cccc1-c1cn(C)c(=O)c(=Nc2ccc(C(=O)N3CCOCC3)cc2)[nH]1	Cc1c(NCc2ccc(C(C)(C)C)cc2)cccc1-c1cn(C)c(=O)c(=Nc2ccc(C(=O)N3CCOCC3)cc2)[nH]1	O=C(c1ccc(N=c2[nH]c(-c3cccc(N=Cc4cc5ccccc5s4)c3)c[nH]c2=O)cc1)N1CCOCC1||O=C(c1ccc(N=c2[nH]c(-c3cccc(NCc4ccccc4)c3)c[nH]c2=O)cc1)N1CCOCC1
Cc1c(N=C(O)c2cc3ccccc3s2)cccc1-c1cn(C)c(=O)c(=Nc2ccc(C(=O)N3CCOCC3)cc2)[nH]1	C=CC(O)=Nc1cc(Nc2cc(-c3cccc(N=C(O)c4cccc(OC)c4)c3C)cn(C)c2=O)ccc1C(=O)N1CCOCC1	O=C(c1ccc(N=c2[nH]c(-c3cccc(N=Cc4cc5ccccc5s4)c3)c[nH]c2=O)cc1)N1CCOCC1||O=C(c1ccc(Nc2cc(-c3cccc(N=Cc4ccccc4)c3)c[nH]c2=O)cc1)N1CCOCC1
Cc1c(N=C(O)c2cc3ccccc3s2)cccc1-c1cn(C)c(=O)c(=Nc2ccc(C(=O)N3CCOCC3)cc2)[nH]1	C=CC(O)=Nc1cc(Nc2cc(-c3cccc(N=C(O)c4ccc(C)c(C(F)(F)F)c4)c3C)cn(C)c2=O)ccc1C(=O)N1CCOCC1	O=C(c1ccc(N=c2[nH]c(-c3cccc(N=Cc4cc5ccccc5s4)c3)c[nH]c2=O)cc1)N1CCOCC1||O=C(c1ccc(Nc2cc(-c3cccc(N=Cc4ccccc4)c3)c[nH]c2=O)cc1)N1CCOCC1
Cc1c(N=C(O)c2cc3ccccc3s2)cccc1-c1cn(C)c(=O)c(=Nc2ccc(C(=O)N3CCOCC3)cc2)[nH]1	CN1CCC(c2ccc(N=c3[nH]c(-c4cc(F)cc(N5CCc6c(sc7c6CC(C)(C)C7)C5=O)c4CO)cn(C)c3=O)cc2)CC1	O=C(c1ccc(N=c2[nH]c(-c3cccc(N=Cc4cc5ccccc5s4)c3)c[nH]c2=O)cc1)N1CCOCC1||O=C1c2sc3c(c2CCN1c1cccc(-c2c[nH]c(=O)c(=Nc4ccc(C5CCNCC5)cc4)[nH]2)c1)CCC3
CN1CCN(C)C(c2ccc(N=c3[nH]c(-c4ccc(Cl)c(NC(=O)c5cc6c(s5)CCCC6)c4Cl)cn(C)c3=O)cc2)C1=O	CCc1ccc(C(=O)Nc2cccc(-c3cn(C)c(=O)c(=Nc4ccc(C(=O)N5CCOCC5)cc4)[nH]3)c2C)cc1	O=C(Nc1cccc(-c2c[nH]c(=O)c(=Nc3ccc(C(=O)N4CCOCC4)cc3)[nH]2)c1)c1ccccc1||O=C(Nc1cccc(-c2c[nH]c(=O)c(=Nc3ccc(C4NCCNC4=O)cc3)[nH]2)c1)c1cc2c(s1)CCCC2
CN1CCN(C)C(c2ccc(N=c3[nH]c(-c4ccc(Cl)c(NC(=O)c5cc6c(s5)CCCC6)c4Cl)cn(C)c3=O)cc2)C1=O	Cc1c(NC(=O)c2ccc(N(C)C)cc2)cccc1-c1cn(C)c(=O)c(=Nc2ccc(C(=O)N3CCOCC3)cc2)[nH]1	O=C(Nc1cccc(-c2c[nH]c(=O)c(=Nc3ccc(C(=O)N4CCOCC4)cc3)[nH]2)c1)c1ccccc1||O=C(Nc1cccc(-c2c[nH]c(=O)c(=Nc3ccc(C4NCCNC4=O)cc3)[nH]2)c1)c1cc2c(s1)CCCC2
CN1CCN(C)C(c2ccc(N=c3[nH]c(-c4ccc(Cl)c(NC(=O)c5cc6c(s5)CCCC6)c4Cl)cn(C)c3=O)cc2)C1=O	Cc1c(N=C(O)c2cc3n(c2)CCCC3)cccc1-c1cn(C)c(=O)c(=Nc2ccc(C(=O)N3CCOCC3)cc2)[nH]1	O=C(Nc1cccc(-c2c[nH]c(=O)c(=Nc3ccc(C4NCCNC4=O)cc3)[nH]2)c1)c1cc2c(s1)CCCC2||O=C(c1ccc(N=c2[nH]c(-c3cccc(N=Cc4cc5n(c4)CCCC5)c3)c[nH]c2=O)cc1)N1CCOCC1
CN1CCN(C)C(c2ccc(N=c3[nH]c(-c4ccc(Cl)c(NC(=O)c5cc6c(s5)CCCC6)c4Cl)cn(C)c3=O)cc2)C1=O	Cc1c(N=C(O)c2cnc(C(C)(C)C)nc2)cccc1-c1cn(C)c(=O)c(=Nc2ccc(C(=O)N3CCOCC3)cc2)[nH]1	O=C(Nc1cccc(-c2c[nH]c(=O)c(=Nc3ccc(C4NCCNC4=O)cc3)[nH]2)c1)c1cc2c(s1)CCCC2||O=C(c1ccc(N=c2[nH]c(-c3cccc(N=Cc4cncnc4)c3)c[nH]c2=O)cc1)N1CCOCC1
CN1CCN(C)C(c2ccc(N=c3[nH]c(-c4ccc(Cl)c(NC(=O)c5cc6c(s5)CCCC6)c4Cl)cn(C)c3=O)cc2)C1=O	CN1CCN(C)C(c2ccc(N=c3[nH]c(-c4ccc(C#N)c(N=C(O)c5cc6c(s5)CCCC6)c4)cn(C)c3=O)cc2)C1=O	O=C(Nc1cccc(-c2c[nH]c(=O)c(=Nc3ccc(C4NCCNC4=O)cc3)[nH]2)c1)c1cc2c(s1)CCCC2||O=C1NCCNC1c1ccc(N=c2[nH]c(-c3cccc(N=Cc4cc5c(s4)CCCC5)c3)c[nH]c2=O)cc1
CN1CCN(C)C(c2ccc(N=c3[nH]c(-c4ccc(Cl)c(NC(=O)c5cc6c(s5)CCCC6)c4Cl)cn(C)c3=O)cc2)C1=O	Cc1c(N=C(O)c2ccc(C(C)(C)C)nc2)cccc1-c1cn(C)c(=O)c(=Nc2ccc(C(=O)N3CCOCC3)cc2)[nH]1	O=C(Nc1cccc(-c2c[nH]c(=O)c(=Nc3ccc(C4NCCNC4=O)cc3)[nH]2)c1)c1cc2c(s1)CCCC2||O=C(c1ccc(N=c2[nH]c(-c3cccc(N=Cc4cccnc4)c3)c[nH]c2=O)cc1)N1CCOCC1
CN1CCN(C)C(c2ccc(N=c3[nH]c(-c4ccc(Cl)c(NC(=O)c5cc6c(s5)CCCC6)c4Cl)cn(C)c3=O)cc2)C1=O	CN1CCN(c2ccc(Nc3cc(-c4cc(F)cc(N5CCc6c(sc7c6CCCC7)C5=O)c4CO)cn(C)c3=O)nc2)CC1	O=C(Nc1cccc(-c2c[nH]c(=O)c(=Nc3ccc(C4NCCNC4=O)cc3)[nH]2)c1)c1cc2c(s1)CCCC2||O=C1c2sc3c(c2CCN1c1cccc(-c2c[nH]c(=O)c(Nc4ccc(N5CCNCC5)cn4)c2)c1)CCCC3
CN1CCN(C)C(c2ccc(N=c3[nH]c(-c4ccc(Cl)c(NC(=O)c5cc6c(s5)CCCC6)c4Cl)cn(C)c3=O)cc2)C1=O	Cc1c(N=C(O)c2cccc(C(C)(C)C)c2)cccc1-c1cn(C)c(=O)c(=Nc2ccc(C(=O)N3CCOCC3)cc2)[nH]1	O=C(Nc1cccc(-c2c[nH]c(=O)c(=Nc3ccc(C4NCCNC4=O)cc3)[nH]2)c1)c1cc2c(s1)CCCC2||O=C(c1ccc(N=c2[nH]c(-c3cccc(N=Cc4ccccc4)c3)c[nH]c2=O)cc1)N1CCOCC1
CN1CCN(C)C(c2ccc(N=c3[nH]c(-c4ccc(Cl)c(NC(=O)c5cc6c(s5)CCCC6)c4Cl)cn(C)c3=O)cc2)C1=O	Cc1c(NCc2ccc(C(C)(C)C)cc2)cccc1-c1cn(C)c(=O)c(=Nc2ccc(C(=O)N3CCOCC3)cc2)[nH]1	O=C(Nc1cccc(-c2c[nH]c(=O)c(=Nc3ccc(C4NCCNC4=O)cc3)[nH]2)c1)c1cc2c(s1)CCCC2||O=C(c1ccc(N=c2[nH]c(-c3cccc(NCc4ccccc4)c3)c[nH]c2=O)cc1)N1CCOCC1
CN1CCN(C)C(c2ccc(N=c3[nH]c(-c4ccc(Cl)c(NC(=O)c5cc6c(s5)CCCC6)c4Cl)cn(C)c3=O)cc2)C1=O	CN1CCCC1c1ccc(Nc2cc(-c3cc(F)cc(N4CCc5c(sc6c5CC(C)(C)C6)C4=O)c3CO)cn(C)c2=O)nc1	O=C(Nc1cccc(-c2c[nH]c(=O)c(=Nc3ccc(C4NCCNC4=O)cc3)[nH]2)c1)c1cc2c(s1)CCCC2||O=C1c2sc3c(c2CCN1c1cccc(-c2c[nH]c(=O)c(Nc4ccc(C5CCCN5)cn4)c2)c1)CCC3
CN1CCN(C)C(c2ccc(N=c3[nH]c(-c4ccc(Cl)c(NC(=O)c5cc6c(s5)CCCC6)c4Cl)cn(C)c3=O)cc2)C1=O	Cc1c(-c2cn(C)c(=O)c(=Nc3ccc(C4C(=O)N(C)CCN4C)cc3)[nH]2)cccc1N1Cc2cc(N3CCCCC3)ccc2C1=O	O=C(Nc1cccc(-c2c[nH]c(=O)c(=Nc3ccc(C4NCCNC4=O)cc3)[nH]2)c1)c1cc2c(s1)CCCC2||O=C1NCCNC1c1ccc(N=c2[nH]c(-c3cccc(N4Cc5cc(N6CCCCC6)ccc5C4=O)c3)c[nH]c2=O)cc1
CN1CCN(C)C(c2ccc(N=c3[nH]c(-c4ccc(Cl)c(NC(=O)c5cc6c(s5)CCCC6)c4F)cn(C)c3=O)cc2)C1=O	Cc1c(N=C(O)c2cnc(C(C)(C)C)nc2)cccc1-c1cn(C)c(=O)c(=Nc2ccc(C(=O)N3CCOCC3)cc2)[nH]1	O=C(Nc1cccc(-c2c[nH]c(=O)c(=Nc3ccc(C4NCCNC4=O)cc3)[nH]2)c1)c1cc2c(s1)CCCC2||O=C(c1ccc(N=c2[nH]c(-c3cccc(N=Cc4cncnc4)c3)c[nH]c2=O)cc1)N1CCOCC1
CN1CCN(C)C(c2ccc(N=c3[nH]c(-c4ccc(Cl)c(NC(=O)c5cc6c(s5)CCCC6)c4F)cn(C)c3=O)cc2)C1=O	CN1CCN(C)C(c2ccc(N=c3[nH]c(-c4ccc(C#N)c(N=C(O)c5cc6c(s5)CCCC6)c4)cn(C)c3=O)cc2)C1=O	O=C(Nc1cccc(-c2c[nH]c(=O)c(=Nc3ccc(C4NCCNC4=O)cc3)[nH]2)c1)c1cc2c(s1)CCCC2||O=C1NCCNC1c1ccc(N=c2[nH]c(-c3cccc(N=Cc4cc5c(s4)CCCC5)c3)c[nH]c2=O)cc1
CN1CCN(C)C(c2ccc(N=c3[nH]c(-c4ccc(Cl)c(NC(=O)c5cc6c(s5)CCCC6)c4F)cn(C)c3=O)cc2)C1=O	CN(C)CCOc1ccc(Nc2cc(-c3cc(F)cc(N4CCc5c(sc6c5CCCC6)C4=O)c3CO)cn(C)c2=O)nc1	O=C(Nc1cccc(-c2c[nH]c(=O)c(=Nc3ccc(C4NCCNC4=O)cc3)[nH]2)c1)c1cc2c(s1)CCCC2||O=C1c2sc3c(c2CCN1c1cccc(-c2c[nH]c(=O)c(Nc4ccccn4)c2)c1)CCCC3
CN1CCN(C)C(c2ccc(N=c3[nH]c(-c4ccc(Cl)c(NC(=O)c5cc6c(s5)CCCC6)c4F)cn(C)c3=O)cc2)C1=O	Cc1c(N=C(O)c2ccc(C(C)(C)C)nc2)cccc1-c1cn(C)c(=O)c(=Nc2ccc(C(=O)N3CCOCC3)cc2)[nH]1	O=C(Nc1cccc(-c2c[nH]c(=O)c(=Nc3ccc(C4NCCNC4=O)cc3)[nH]2)c1)c1cc2c(s1)CCCC2||O=C(c1ccc(N=c2[nH]c(-c3cccc(N=Cc4cccnc4)c3)c[nH]c2=O)cc1)N1CCOCC1
CN1CCN(C)C(c2ccc(N=c3[nH]c(-c4ccc(Cl)c(NC(=O)c5cc6c(s5)CCCC6)c4F)cn(C)c3=O)cc2)C1=O	CN1CCCC1c1ccc(Nc2cc(-c3cc(F)cc(N4CCc5c(sc6c5CCCC6)C4=O)c3CO)cn(C)c2=O)nc1	O=C(Nc1cccc(-c2c[nH]c(=O)c(=Nc3ccc(C4NCCNC4=O)cc3)[nH]2)c1)c1cc2c(s1)CCCC2||O=C1c2sc3c(c2CCN1c1cccc(-c2c[nH]c(=O)c(Nc4ccc(C5CCCN5)cn4)c2)c1)CCCC3
CN1CCN(C)C(c2ccc(N=c3[nH]c(-c4ccc(Cl)c(NC(=O)c5cc6c(s5)CCCC6)c4F)cn(C)c3=O)cc2)C1=O	CN1CCN(c2ccc(Nc3cc(-c4cc(F)cc(N5CCc6c(sc7c6CCCC7)C5=O)c4CO)cn(C)c3=O)nc2)CC1	O=C(Nc1cccc(-c2c[nH]c(=O)c(=Nc3ccc(C4NCCNC4=O)cc3)[nH]2)c1)c1cc2c(s1)CCCC2||O=C1c2sc3c(c2CCN1c1cccc(-c2c[nH]c(=O)c(Nc4ccc(N5CCNCC5)cn4)c2)c1)CCCC3
CN1CCN(C)C(c2ccc(N=c3[nH]c(-c4ccc(Cl)c(NC(=O)c5cc6c(s5)CCCC6)c4F)cn(C)c3=O)cc2)C1=O	Cc1c(N=C(O)c2cccc(C(C)(C)C)c2)cccc1-c1cn(C)c(=O)c(=Nc2ccc(C(=O)N3CCOCC3)cc2)[nH]1	O=C(Nc1cccc(-c2c[nH]c(=O)c(=Nc3ccc(C4NCCNC4=O)cc3)[nH]2)c1)c1cc2c(s1)CCCC2||O=C(c1ccc(N=c2[nH]c(-c3cccc(N=Cc4ccccc4)c3)c[nH]c2=O)cc1)N1CCOCC1
CN1CCN(C)C(c2ccc(N=c3[nH]c(-c4ccc(Cl)c(NC(=O)c5cc6c(s5)CCCC6)c4F)cn(C)c3=O)cc2)C1=O	Cc1c(NC(=O)c2ccc(C(C)(C)C)cc2)cccc1-c1cn(C)c(=O)c(=Nc2ccc(C(=O)N3CCOCC3)cc2)[nH]1	O=C(Nc1cccc(-c2c[nH]c(=O)c(=Nc3ccc(C(=O)N4CCOCC4)cc3)[nH]2)c1)c1ccccc1||O=C(Nc1cccc(-c2c[nH]c(=O)c(=Nc3ccc(C4NCCNC4=O)cc3)[nH]2)c1)c1cc2c(s1)CCCC2
CN1CCN(C)C(c2ccc(N=c3[nH]c(-c4ccc(Cl)c(NC(=O)c5cc6c(s5)CCCC6)c4F)cn(C)c3=O)cc2)C1=O	Cc1c(NCc2ccc(C(C)(C)C)cc2)cccc1-c1cn(C)c(=O)c(=Nc2ccc(C(=O)N3CCOCC3)cc2)[nH]1	O=C(Nc1cccc(-c2c[nH]c(=O)c(=Nc3ccc(C4NCCNC4=O)cc3)[nH]2)c1)c1cc2c(s1)CCCC2||O=C(c1ccc(N=c2[nH]c(-c3cccc(NCc4ccccc4)c3)c[nH]c2=O)cc1)N1CCOCC1
CN1CCN(C)C(c2ccc(N=c3[nH]c(-c4ccc(Cl)c(NC(=O)c5cc6c(s5)CCCC6)c4F)cn(C)c3=O)cc2)C1=O	CN1CCCC1c1ccc(Nc2cc(-c3cc(F)cc(N4CCc5c(sc6c5CC(C)(C)C6)C4=O)c3CO)cn(C)c2=O)nc1	O=C(Nc1cccc(-c2c[nH]c(=O)c(=Nc3ccc(C4NCCNC4=O)cc3)[nH]2)c1)c1cc2c(s1)CCCC2||O=C1c2sc3c(c2CCN1c1cccc(-c2c[nH]c(=O)c(Nc4ccc(C5CCCN5)cn4)c2)c1)CCC3
CN1CCN(C)C(c2ccc(N=c3[nH]c(-c4ccc(Cl)c(NC(=O)c5cc6c(s5)CCCC6)c4F)cn(C)c3=O)cc2)C1=O	CN1CCC(c2ccc(Nc3cc(-c4cc(F)cc(N5CCc6c(sc7c6CC(C)(C)C7)C5=O)c4CO)cn(C)c3=O)nc2)CC1	O=C(Nc1cccc(-c2c[nH]c(=O)c(=Nc3ccc(C4NCCNC4=O)cc3)[nH]2)c1)c1cc2c(s1)CCCC2||O=C1c2sc3c(c2CCN1c1cccc(-c2c[nH]c(=O)c(Nc4ccc(C5CCNCC5)cn4)c2)c1)CCC3
CN1CCN(C)C(c2ccc(N=c3[nH]c(-c4ccc(Cl)c(NC(=O)c5cc6c(s5)CCCC6)c4F)cn(C)c3=O)cc2)C1=O	Cc1c(-c2cn(C)c(=O)c(=Nc3ccc(C4C(=O)N(C)CCN4C)cc3)[nH]2)cccc1N1Cc2cc(N3CCCCC3)ccc2C1=O	O=C(Nc1cccc(-c2c[nH]c(=O)c(=Nc3ccc(C4NCCNC4=O)cc3)[nH]2)c1)c1cc2c(s1)CCCC2||O=C1NCCNC1c1ccc(N=c2[nH]c(-c3cccc(N4Cc5cc(N6CCCCC6)ccc5C4=O)c3)c[nH]c2=O)cc1
CN1CCN(C)C(c2ccc(N=c3[nH]c(-c4ccc(F)c(NC(=O)c5cc6c(s5)CCCC6)c4F)cn(C)c3=O)cc2)C1=O	Cc1c(NC(=O)c2ccc(N(C)C)cc2)cccc1-c1nc(=Nc2ccc(C(=O)N3CCOCC3)cc2)c2nccn2[nH]1	O=C(Nc1cccc(-c2c[nH]c(=O)c(=Nc3ccc(C4NCCNC4=O)cc3)[nH]2)c1)c1cc2c(s1)CCCC2||O=C(Nc1cccc(-c2nc(=Nc3ccc(C(=O)N4CCOCC4)cc3)c3nccn3[nH]2)c1)c1ccccc1
CN1CCN(C)C(c2ccc(N=c3[nH]c(-c4ccc(F)c(NC(=O)c5cc6c(s5)CCCC6)c4F)cn(C)c3=O)cc2)C1=O	CN1CCN(C)C(c2ccc(N=c3[nH]c(-c4ccc(Cl)c(NC(=O)c5cc6c(s5)CCCC6)c4)cn(C)c3=O)cc2)C1=O	O=C(Nc1cccc(-c2c[nH]c(=O)c(=Nc3ccc(C4NCCNC4=O)cc3)[nH]2)c1)c1cc2c(s1)CCCC2||O=C(Nc1cccc(-c2c[nH]c(=O)c(=Nc3ccc(C4NCCNC4=O)cc3)[nH]2)c1)c1cc2c(s1)CCCC2
CN1CCN(C)C(c2ccc(N=c3[nH]c(-c4ccc(F)c(NC(=O)c5cc6c(s5)CCCC6)c4F)cn(C)c3=O)cc2)C1=O	CCc1ccc(C(=O)Nc2cccc(-c3cn(C)c(=O)c(=Nc4ccc(C(=O)N5CCOCC5)cc4)[nH]3)c2C)cc1	O=C(Nc1cccc(-c2c[nH]c(=O)c(=Nc3ccc(C(=O)N4CCOCC4)cc3)[nH]2)c1)c1ccccc1||O=C(Nc1cccc(-c2c[nH]c(=O)c(=Nc3ccc(C4NCCNC4=O)cc3)[nH]2)c1)c1cc2c(s1)CCCC2
CN1CCN(C)C(c2ccc(N=c3[nH]c(-c4ccc(F)c(NC(=O)c5cc6c(s5)CCCC6)c4F)cn(C)c3=O)cc2)C1=O	Cc1c(NC(=O)c2ccc(N(C)C)cc2)cccc1-c1cn(C)c(=O)c(=Nc2ccc(C(=O)N3CCOCC3)cc2)[nH]1	O=C(Nc1cccc(-c2c[nH]c(=O)c(=Nc3ccc(C(=O)N4CCOCC4)cc3)[nH]2)c1)c1ccccc1||O=C(Nc1cccc(-c2c[nH]c(=O)c(=Nc3ccc(C4NCCNC4=O)cc3)[nH]2)c1)c1cc2c(s1)CCCC2
CN1CCN(C)C(c2ccc(N=c3[nH]c(-c4ccc(F)c(NC(=O)c5cc6c(s5)CCCC6)c4F)cn(C)c3=O)cc2)C1=O	Cc1c(N=C(O)c2cc3n(c2)CCCC3)cccc1-c1cn(C)c(=O)c(=Nc2ccc(C(=O)N3CCOCC3)cc2)[nH]1	O=C(Nc1cccc(-c2c[nH]c(=O)c(=Nc3ccc(C4NCCNC4=O)cc3)[nH]2)c1)c1cc2c(s1)CCCC2||O=C(c1ccc(N=c2[nH]c(-c3cccc(N=Cc4cc5n(c4)CCCC5)c3)c[nH]c2=O)cc1)N1CCOCC1
CN1CCN(C)C(c2ccc(N=c3[nH]c(-c4ccc(F)c(NC(=O)c5cc6c(s5)CCCC6)c4F)cn(C)c3=O)cc2)C1=O	Cc1c(NC(=O)c2ccc(C(C)(C)C)s2)cccc1-c1cn(C)c(=O)c(=Nc2ccc(C(=O)N3CCOCC3)cc2)[nH]1	O=C(Nc1cccc(-c2c[nH]c(=O)c(=Nc3ccc(C(=O)N4CCOCC4)cc3)[nH]2)c1)c1cccs1||O=C(Nc1cccc(-c2c[nH]c(=O)c(=Nc3ccc(C4NCCNC4=O)cc3)[nH]2)c1)c1cc2c(s1)CCCC2
CN1CCN(C)C(c2ccc(N=c3[nH]c(-c4ccc(F)c(NC(=O)c5cc6c(s5)CCCC6)c4F)cn(C)c3=O)cc2)C1=O	Cc1c(N=C(O)c2cnc(C(C)(C)C)cn2)cccc1-c1cn(C)c(=O)c(=Nc2ccc(C(=O)N3CCOCC3)cc2)[nH]1	O=C(Nc1cccc(-c2c[nH]c(=O)c(=Nc3ccc(C4NCCNC4=O)cc3)[nH]2)c1)c1cc2c(s1)CCCC2||O=C(c1ccc(N=c2[nH]c(-c3cccc(N=Cc4cnccn4)c3)c[nH]c2=O)cc1)N1CCOCC1
CN1CCN(C)C(c2ccc(N=c3[nH]c(-c4ccc(F)c(NC(=O)c5cc6c(s5)CCCC6)c4F)cn(C)c3=O)cc2)C1=O	Cc1c(N=C(O)c2cnc(C(C)(C)C)nc2)cccc1-c1cn(C)c(=O)c(=Nc2ccc(C(=O)N3CCOCC3)cc2)[nH]1	O=C(Nc1cccc(-c2c[nH]c(=O)c(=Nc3ccc(C4NCCNC4=O)cc3)[nH]2)c1)c1cc2c(s1)CCCC2||O=C(c1ccc(N=c2[nH]c(-c3cccc(N=Cc4cncnc4)c3)c[nH]c2=O)cc1)N1CCOCC1
CN1CCN(C)C(c2ccc(N=c3[nH]c(-c4ccc(F)c(NC(=O)c5cc6c(s5)CCCC6)c4F)cn(C)c3=O)cc2)C1=O	Cc1c(NC(=O)c2ncc(C(C)(C)C)cn2)cccc1-c1cn(C)c(=O)c(=Nc2ccc(C(=O)N3CCOCC3)cc2)[nH]1	O=C(Nc1cccc(-c2c[nH]c(=O)c(=Nc3ccc(C(=O)N4CCOCC4)cc3)[nH]2)c1)c1ncccn1||O=C(Nc1cccc(-c2c[nH]c(=O)c(=Nc3ccc(C4NCCNC4=O)cc3)[nH]2)c1)c1cc2c(s1)CCCC2
CN1CCN(C)C(c2ccc(N=c3[nH]c(-c4ccc(F)c(NC(=O)c5cc6c(s5)CCCC6)c4F)cn(C)c3=O)cc2)C1=O	Cc1c(NC(=O)c2ccc(C3CC3)cc2)cccc1-c1cn(C)c(=O)c(=Nc2ccc(C(=O)N3CCOCC3)cc2)[nH]1	O=C(Nc1cccc(-c2c[nH]c(=O)c(=Nc3ccc(C(=O)N4CCOCC4)cc3)[nH]2)c1)c1ccc(C2CC2)cc1||O=C(Nc1cccc(-c2c[nH]c(=O)c(=Nc3ccc(C4NCCNC4=O)cc3)[nH]2)c1)c1cc2c(s1)CCCC2
CN1CCN(C)C(c2ccc(N=c3[nH]c(-c4ccc(F)c(NC(=O)c5cc6c(s5)CCCC6)c4F)cn(C)c3=O)cc2)C1=O	CN1CCN(C)C(c2ccc(N=c3[nH]c(-c4ccc(C#N)c(N=C(O)c5cc6c(s5)CCCC6)c4)cn(C)c3=O)cc2)C1=O	O=C(Nc1cccc(-c2c[nH]c(=O)c(=Nc3ccc(C4NCCNC4=O)cc3)[nH]2)c1)c1cc2c(s1)CCCC2||O=C1NCCNC1c1ccc(N=c2[nH]c(-c3cccc(N=Cc4cc5c(s4)CCCC5)c3)c[nH]c2=O)cc1
CN1CCN(C)C(c2ccc(N=c3[nH]c(-c4ccc(F)c(NC(=O)c5cc6c(s5)CCCC6)c4F)cn(C)c3=O)cc2)C1=O	Cc1c(-c2cn(C)c(=O)c(=Nc3ccc(C4C(=O)N(C)CCN4C)cc3)[nH]2)ccc(Cl)c1NC(=O)c1cc2c(s1)CCCC2	O=C(Nc1cccc(-c2c[nH]c(=O)c(=Nc3ccc(C4NCCNC4=O)cc3)[nH]2)c1)c1cc2c(s1)CCCC2||O=C(Nc1cccc(-c2c[nH]c(=O)c(=Nc3ccc(C4NCCNC4=O)cc3)[nH]2)c1)c1cc2c(s1)CCCC2
CN1CCN(C)C(c2ccc(N=c3[nH]c(-c4ccc(F)c(NC(=O)c5cc6c(s5)CCCC6)c4F)cn(C)c3=O)cc2)C1=O	CN1CCN(C)[C@@H](c2ccc(N=c3[nH]c(-c4ccc(F)c(N5Cc6cc(C(C)(C)C)sc6C5=O)c4)cn(C)c3=O)cc2)C1=O	O=C(Nc1cccc(-c2c[nH]c(=O)c(=Nc3ccc(C4NCCNC4=O)cc3)[nH]2)c1)c1cc2c(s1)CCCC2||O=C1NCCNC1c1ccc(N=c2[nH]c(-c3cccc(N4Cc5ccsc5C4=O)c3)c[nH]c2=O)cc1
CN1CCN(C)C(c2ccc(N=c3[nH]c(-c4ccc(F)c(NC(=O)c5cc6c(s5)CCCC6)c4F)cn(C)c3=O)cc2)C1=O	Cc1c(NC(=O)c2ccc(C(C)(C)O)cc2)cccc1-c1cn(C)c(=O)c(=Nc2ccc(C(=O)N3CCOCC3)cc2)[nH]1	O=C(Nc1cccc(-c2c[nH]c(=O)c(=Nc3ccc(C(=O)N4CCOCC4)cc3)[nH]2)c1)c1ccccc1||O=C(Nc1cccc(-c2c[nH]c(=O)c(=Nc3ccc(C4NCCNC4=O)cc3)[nH]2)c1)c1cc2c(s1)CCCC2
CN1CCN(C)C(c2ccc(N=c3[nH]c(-c4ccc(F)c(NC(=O)c5cc6c(s5)CCCC6)c4F)cn(C)c3=O)cc2)C1=O	Cc1c(-c2cn(C)c(=O)c(=Nc3ccc(C4C(O)=NCCN4C)cc3)[nH]2)cccc1N1Cc2cc(C(C)(C)C)sc2C1=O	O=C(Nc1cccc(-c2c[nH]c(=O)c(=Nc3ccc(C4NCCNC4=O)cc3)[nH]2)c1)c1cc2c(s1)CCCC2||O=C1c2sccc2CN1c1cccc(-c2c[nH]c(=O)c(=Nc3ccc(C4C=NCCN4)cc3)[nH]2)c1
CN1CCN(C)C(c2ccc(N=c3[nH]c(-c4ccc(F)c(NC(=O)c5cc6c(s5)CCCC6)c4F)cn(C)c3=O)cc2)C1=O	Cc1c(N=C(O)c2ccc(C(C)(C)C)nc2)cccc1-c1cn(C)c(=O)c(=Nc2ccc(C(=O)N3CCOCC3)cc2)[nH]1	O=C(Nc1cccc(-c2c[nH]c(=O)c(=Nc3ccc(C4NCCNC4=O)cc3)[nH]2)c1)c1cc2c(s1)CCCC2||O=C(c1ccc(N=c2[nH]c(-c3cccc(N=Cc4cccnc4)c3)c[nH]c2=O)cc1)N1CCOCC1
CN1CCN(C)C(c2ccc(N=c3[nH]c(-c4ccc(F)c(NC(=O)c5cc6c(s5)CCCC6)c4F)cn(C)c3=O)cc2)C1=O	Cc1c(NC(=O)c2ccc([Si](C)(C)C)cc2)cccc1-c1cn(C)c(=O)c(=Nc2ccc(C(=O)N3CCOCC3)cc2)[nH]1	O=C(Nc1cccc(-c2c[nH]c(=O)c(=Nc3ccc(C(=O)N4CCOCC4)cc3)[nH]2)c1)c1ccccc1||O=C(Nc1cccc(-c2c[nH]c(=O)c(=Nc3ccc(C4NCCNC4=O)cc3)[nH]2)c1)c1cc2c(s1)CCCC2
CN1CCN(C)C(c2ccc(N=c3[nH]c(-c4ccc(F)c(NC(=O)c5cc6c(s5)CCCC6)c4F)cn(C)c3=O)cc2)C1=O	Cc1c(N=C(O)c2cccc(C(C)(C)C)c2)cccc1-c1cn(C)c(=O)c(=Nc2ccc(C(=O)N3CCOCC3)cc2)[nH]1	O=C(Nc1cccc(-c2c[nH]c(=O)c(=Nc3ccc(C4NCCNC4=O)cc3)[nH]2)c1)c1cc2c(s1)CCCC2||O=C(c1ccc(N=c2[nH]c(-c3cccc(N=Cc4ccccc4)c3)c[nH]c2=O)cc1)N1CCOCC1
CN1CCN(C)C(c2ccc(N=c3[nH]c(-c4ccc(F)c(NC(=O)c5cc6c(s5)CCCC6)c4F)cn(C)c3=O)cc2)C1=O	Cc1c(NCc2ccc(C(C)(C)C)cc2)cccc1-c1cn(C)c(=O)c(=Nc2ccc(C(=O)N3CCOCC3)cc2)[nH]1	O=C(Nc1cccc(-c2c[nH]c(=O)c(=Nc3ccc(C4NCCNC4=O)cc3)[nH]2)c1)c1cc2c(s1)CCCC2||O=C(c1ccc(N=c2[nH]c(-c3cccc(NCc4ccccc4)c3)c[nH]c2=O)cc1)N1CCOCC1
CN1CCN(C)C(c2ccc(N=c3[nH]c(-c4ccc(F)c(NC(=O)c5cc6c(s5)CCCC6)c4F)cn(C)c3=O)cc2)C1=O	C=CC(O)=Nc1cc(Nc2cc(-c3cccc(NC(=O)c4ccc(C)cc4)c3C)cn(C)c2=O)ccc1C(=O)N1CCOCC1	O=C(Nc1cccc(-c2c[nH]c(=O)c(=Nc3ccc(C4NCCNC4=O)cc3)[nH]2)c1)c1cc2c(s1)CCCC2||O=C(Nc1cccc(-c2c[nH]c(=O)c(Nc3ccc(C(=O)N4CCOCC4)cc3)c2)c1)c1ccccc1
CN1CCN(C)C(c2ccc(N=c3[nH]c(-c4ccc(F)c(NC(=O)c5cc6c(s5)CCCC6)c4F)cn(C)c3=O)cc2)C1=O	Cc1c(-c2cn(C)c(=O)c(=Nc3ccc(C4C(=O)N(C)CCN4C)cc3)[nH]2)cccc1N1Cc2cc(N3CCCCC3)ccc2C1=O	O=C(Nc1cccc(-c2c[nH]c(=O)c(=Nc3ccc(C4NCCNC4=O)cc3)[nH]2)c1)c1cc2c(s1)CCCC2||O=C1NCCNC1c1ccc(N=c2[nH]c(-c3cccc(N4Cc5cc(N6CCCCC6)ccc5C4=O)c3)c[nH]c2=O)cc1
CN1CCN(C)C(c2ccc(N=c3[nH]c(-c4ccc(F)c(NC(=O)c5cc6c(s5)CCCC6)c4F)cn(C)c3=O)cc2)C1=O	Cn1cc(-c2cccc(N3CCc4c(sc5c4CC(C)(C)C5)C3=O)c2CO)cc(Nc2ccc(N3CCN(C4COC4)CC3)cn2)c1=O	O=C(Nc1cccc(-c2c[nH]c(=O)c(=Nc3ccc(C4NCCNC4=O)cc3)[nH]2)c1)c1cc2c(s1)CCCC2||O=C1c2sc3c(c2CCN1c1cccc(-c2c[nH]c(=O)c(Nc4ccc(N5CCN(C6COC6)CC5)cn4)c2)c1)CCC3
CN1CCN(C)C(c2ccc(N=c3[nH]c(-c4ccc(F)c(NC(=O)c5cc6c(s5)CCCC6)c4F)cn(C)c3=O)cc2)C1=O	C=CC(O)=Nc1cc(Nc2cc(-c3cccc(NC(=O)c4ccc5c(c4)CCCC5)c3C)cn(C)c2=O)ccc1C(=O)N1CCOCC1	O=C(Nc1cccc(-c2c[nH]c(=O)c(=Nc3ccc(C4NCCNC4=O)cc3)[nH]2)c1)c1cc2c(s1)CCCC2||O=C(Nc1cccc(-c2c[nH]c(=O)c(Nc3ccc(C(=O)N4CCOCC4)cc3)c2)c1)c1ccc2c(c1)CCCC2
Cc1c(NC(=O)c2ccc(N(C)C)cc2)cccc1-c1nc(=Nc2ccc(C(=O)N3CCOCC3)cc2)c2nccn2[nH]1	CN1CCN(C)C(c2ccc(N=c3[nH]c(-c4cccc(NC(=O)c5cc6c(s5)CCCC6)c4Cl)cn(C)c3=O)cc2)C1=O	O=C(Nc1cccc(-c2c[nH]c(=O)c(=Nc3ccc(C4NCCNC4=O)cc3)[nH]2)c1)c1cc2c(s1)CCCC2||O=C(Nc1cccc(-c2nc(=Nc3ccc(C(=O)N4CCOCC4)cc3)c3nccn3[nH]2)c1)c1ccccc1
Cc1c(NC(=O)c2ccc(N(C)C)cc2)cccc1-c1nc(=Nc2ccc(C(=O)N3CCOCC3)cc2)c2nccn2[nH]1	CN1CCN(C)C(c2ccc(N=c3[nH]c(-c4cccc(NC(=O)c5cc6c(s5)CCCC6)c4F)cn(C)c3=O)cc2)C1=O	O=C(Nc1cccc(-c2c[nH]c(=O)c(=Nc3ccc(C4NCCNC4=O)cc3)[nH]2)c1)c1cc2c(s1)CCCC2||O=C(Nc1cccc(-c2nc(=Nc3ccc(C(=O)N4CCOCC4)cc3)c3nccn3[nH]2)c1)c1ccccc1
Cc1c(NC(=O)c2ccc(N(C)C)cc2)cccc1-c1nc(=Nc2ccc(C(=O)N3CCOCC3)cc2)c2nccn2[nH]1	Cc1c(NC(=O)c2cc3c(s2)CCCC3)cccc1-c1cn(C)c(=O)c(=Nc2ccc(C(=O)N3CCOCC3)cc2)[nH]1	O=C(Nc1cccc(-c2c[nH]c(=O)c(=Nc3ccc(C(=O)N4CCOCC4)cc3)[nH]2)c1)c1cc2c(s1)CCCC2||O=C(Nc1cccc(-c2nc(=Nc3ccc(C(=O)N4CCOCC4)cc3)c3nccn3[nH]2)c1)c1ccccc1
Cc1c(NC(=O)c2ccc(N(C)C)cc2)cccc1-c1nc(=Nc2ccc(C(=O)N3CCOCC3)cc2)c2nccn2[nH]1	CN1CCN(C)C(c2ccc(N=c3[nH]c(-c4cccc(NC(=O)c5cc6c(s5)CCCC6)c4)cn(C)c3=O)cc2)C1=O	O=C(Nc1cccc(-c2c[nH]c(=O)c(=Nc3ccc(C4NCCNC4=O)cc3)[nH]2)c1)c1cc2c(s1)CCCC2||O=C(Nc1cccc(-c2nc(=Nc3ccc(C(=O)N4CCOCC4)cc3)c3nccn3[nH]2)c1)c1ccccc1
Cc1c(NC(=O)c2ccc(N(C)C)cc2)cccc1-c1nc(=Nc2ccc(C(=O)N3CCOCC3)cc2)c2nccn2[nH]1	CN1CCc2cc(N=c3[nH]c(-c4cc(F)cc(N5CCn6c(cc7c6CCCC7)C5=O)c4CO)cn(C)c3=O)ccc2C1	O=C(Nc1cccc(-c2nc(=Nc3ccc(C(=O)N4CCOCC4)cc3)c3nccn3[nH]2)c1)c1ccccc1||O=C1c2cc3c(n2CCN1c1cccc(-c2c[nH]c(=O)c(=Nc4ccc5c(c4)CCNC5)[nH]2)c1)CCCC3
Cc1c(NC(=O)c2ccc(N(C)C)cc2)cccc1-c1nc(=Nc2ccc(C(=O)N3CCOCC3)cc2)c2nccn2[nH]1	Cc1ccc(-c2cn(C)c(=O)c(=Nc3ccc([C@H]4C(=O)N(C)CCN4C)cc3)[nH]2)c(F)c1NC(=O)c1cc2c(s1)CCCC2	O=C(Nc1cccc(-c2c[nH]c(=O)c(=Nc3ccc(C4NCCNC4=O)cc3)[nH]2)c1)c1cc2c(s1)CCCC2||O=C(Nc1cccc(-c2nc(=Nc3ccc(C(=O)N4CCOCC4)cc3)c3nccn3[nH]2)c1)c1ccccc1
Cc1c(NC(=O)c2ccc(N(C)C)cc2)cccc1-c1nc(=Nc2ccc(C(=O)N3CCOCC3)cc2)c2nccn2[nH]1	Cc1ccc(-c2cn(C)c(=O)c(=Nc3ccc([C@@H]4C(=O)N(C)CCN4C)cc3)[nH]2)c(F)c1NC(=O)c1cc2c(s1)CCCC2	O=C(Nc1cccc(-c2c[nH]c(=O)c(=Nc3ccc(C4NCCNC4=O)cc3)[nH]2)c1)c1cc2c(s1)CCCC2||O=C(Nc1cccc(-c2nc(=Nc3ccc(C(=O)N4CCOCC4)cc3)c3nccn3[nH]2)c1)c1ccccc1
Cc1c(NC(=O)c2ccc(N(C)C)cc2)cccc1-c1nc(=Nc2ccc(C(=O)N3CCOCC3)cc2)c2nccn2[nH]1	Cc1c(-c2cn(C)c(=O)c(=Nc3ccc(C4NCCN(C)C4=O)cc3)[nH]2)cccc1N1Cc2cc(C(C)(C)C)sc2C1=O	O=C(Nc1cccc(-c2nc(=Nc3ccc(C(=O)N4CCOCC4)cc3)c3nccn3[nH]2)c1)c1ccccc1||O=C1NCCNC1c1ccc(N=c2[nH]c(-c3cccc(N4Cc5ccsc5C4=O)c3)c[nH]c2=O)cc1
Cc1c(NC(=O)c2ccc(N(C)C)cc2)cccc1-c1nc(=Nc2ccc(C(=O)N3CCOCC3)cc2)c2nccn2[nH]1	Cc1c(NC(=O)c2cc3c(s2)CCCC3)cccc1-c1cn(C)c(=O)c(=Nc2ccc(C3CCN(C)CC3)cc2)[nH]1	O=C(Nc1cccc(-c2c[nH]c(=O)c(=Nc3ccc(C4CCNCC4)cc3)[nH]2)c1)c1cc2c(s1)CCCC2||O=C(Nc1cccc(-c2nc(=Nc3ccc(C(=O)N4CCOCC4)cc3)c3nccn3[nH]2)c1)c1ccccc1
Cc1c(NC(=O)c2ccc(N(C)C)cc2)cccc1-c1nc(=Nc2ccc(C(=O)N3CCOCC3)cc2)c2nccn2[nH]1	CN1CC(c2ccc(N=c3[nH]c(-c4cc(F)cc(N5CCc6c(sc7c6CC(C)(C)C7)C5=O)c4CO)cn(C)c3=O)cc2)C1	O=C(Nc1cccc(-c2nc(=Nc3ccc(C(=O)N4CCOCC4)cc3)c3nccn3[nH]2)c1)c1ccccc1||O=C1c2sc3c(c2CCN1c1cccc(-c2c[nH]c(=O)c(=Nc4ccc(C5CNC5)cc4)[nH]2)c1)CCC3
Cc1c(NC(=O)c2ccc(N(C)C)cc2)cccc1-c1nc(=Nc2ccc(C(=O)N3CCOCC3)cc2)c2nccn2[nH]1	Cc1c(N=C(O)c2cccc(C(C)(C)C)c2)cccc1-c1cn(C)c(=O)c(=Nc2ccc(C(=O)N3CCOCC3)cc2)[nH]1	O=C(Nc1cccc(-c2nc(=Nc3ccc(C(=O)N4CCOCC4)cc3)c3nccn3[nH]2)c1)c1ccccc1||O=C(c1ccc(N=c2[nH]c(-c3cccc(N=Cc4ccccc4)c3)c[nH]c2=O)cc1)N1CCOCC1
Cc1c(NC(=O)c2ccc(N(C)C)cc2)cccc1-c1nc(=Nc2ccc(C(=O)N3CCOCC3)cc2)c2nccn2[nH]1	Cc1c(NC(=O)c2ccc(C(C)(C)C)cc2)cccc1-c1cn(C)c(=O)c(=Nc2ccc(C(=O)N3CCOCC3)cc2)[nH]1	O=C(Nc1cccc(-c2c[nH]c(=O)c(=Nc3ccc(C(=O)N4CCOCC4)cc3)[nH]2)c1)c1ccccc1||O=C(Nc1cccc(-c2nc(=Nc3ccc(C(=O)N4CCOCC4)cc3)c3nccn3[nH]2)c1)c1ccccc1
Cc1c(NC(=O)c2ccc(N(C)C)cc2)cccc1-c1nc(=Nc2ccc(C(=O)N3CCOCC3)cc2)c2nccn2[nH]1	Cc1c(NCc2ccc(C(C)(C)C)cc2)cccc1-c1cn(C)c(=O)c(=Nc2ccc(C(=O)N3CCOCC3)cc2)[nH]1	O=C(Nc1cccc(-c2nc(=Nc3ccc(C(=O)N4CCOCC4)cc3)c3nccn3[nH]2)c1)c1ccccc1||O=C(c1ccc(N=c2[nH]c(-c3cccc(NCc4ccccc4)c3)c[nH]c2=O)cc1)N1CCOCC1
Cc1c(NC(=O)c2ccc(N(C)C)cc2)cccc1-c1nc(=Nc2ccc(C(=O)N3CCOCC3)cc2)c2nccn2[nH]1	Cn1cc(-c2cccc(N3CCc4cc(C5(F)CC5)ccc4C3=O)c2CO)[nH]c(=Nc2ccc(C(=O)N3CCOCC3)cc2)c1=O	O=C(Nc1cccc(-c2nc(=Nc3ccc(C(=O)N4CCOCC4)cc3)c3nccn3[nH]2)c1)c1ccccc1||O=C(c1ccc(N=c2[nH]c(-c3cccc(N4CCc5cc(C6CC6)ccc5C4=O)c3)c[nH]c2=O)cc1)N1CCOCC1
Cc1c(NC(=O)c2ccc(N(C)C)cc2)cccc1-c1nc(=Nc2ccc(C(=O)N3CCOCC3)cc2)c2nccn2[nH]1	CN1CCC(c2ccc(N=c3[nH]c(-c4cc(F)cc(N5CCc6c(sc7c6CCCC7)C5=O)c4CO)cn(C)c3=O)cc2)CC1	O=C(Nc1cccc(-c2nc(=Nc3ccc(C(=O)N4CCOCC4)cc3)c3nccn3[nH]2)c1)c1ccccc1||O=C1c2sc3c(c2CCN1c1cccc(-c2c[nH]c(=O)c(=Nc4ccc(C5CCNCC5)cc4)[nH]2)c1)CCCC3
Cc1c(NC(=O)c2ccc(N(C)C)cc2)cccc1-c1nc(=Nc2ccc(C(=O)N3CCOCC3)cc2)c2nccn2[nH]1	CN1CCC(c2ccc(N=c3[nH]c(-c4cc(F)cc(N5CCn6c(cc7c6CCCC7)C5=O)c4CO)cn(C)c3=O)cc2)CC1	O=C(Nc1cccc(-c2nc(=Nc3ccc(C(=O)N4CCOCC4)cc3)c3nccn3[nH]2)c1)c1ccccc1||O=C1c2cc3c(n2CCN1c1cccc(-c2c[nH]c(=O)c(=Nc4ccc(C5CCNCC5)cc4)[nH]2)c1)CCCC3
Cc1c(NC(=O)c2ccc(N(C)C)cc2)cccc1-c1nc(=Nc2ccc(C(=O)N3CCOCC3)cc2)c2nccn2[nH]1	Cn1cc(-c2cccc(N3CCc4cc(C5CC5)ccc4C3=O)c2CO)[nH]c(=Nc2ccc(C(=O)N3CCC(O)CC3)cc2)c1=O	O=C(Nc1cccc(-c2nc(=Nc3ccc(C(=O)N4CCOCC4)cc3)c3nccn3[nH]2)c1)c1ccccc1||O=C(c1ccc(N=c2[nH]c(-c3cccc(N4CCc5cc(C6CC6)ccc5C4=O)c3)c[nH]c2=O)cc1)N1CCCCC1
Cc1c(NC(=O)c2ccc(N(C)C)cc2)cccc1-c1nc(=Nc2ccc(C(=O)N3CCOCC3)cc2)c2nccn2[nH]1	CN1CCC(c2ccc(N=c3[nH]c(-c4cc(F)cc(N5CCc6c(sc7c6CC(C)(C)C7)C5=O)c4CO)cn(C)c3=O)cc2)CC1	O=C(Nc1cccc(-c2nc(=Nc3ccc(C(=O)N4CCOCC4)cc3)c3nccn3[nH]2)c1)c1ccccc1||O=C1c2sc3c(c2CCN1c1cccc(-c2c[nH]c(=O)c(=Nc4ccc(C5CCNCC5)cc4)[nH]2)c1)CCC3
CN1CCN(C)C(c2ccc(N=c3[nH]c(-c4ccc(Cl)c(NC(=O)c5cc6c(s5)CCCC6)c4)cn(C)c3=O)cc2)C1=O	CN1CCN(C)C(c2ccc(N=c3[nH]c(-c4cccc(NC(=O)c5cc6c(s5)CCCC6)c4Cl)cn(C)c3=O)cc2)C1=O	O=C(Nc1cccc(-c2c[nH]c(=O)c(=Nc3ccc(C4NCCNC4=O)cc3)[nH]2)c1)c1cc2c(s1)CCCC2||O=C(Nc1cccc(-c2c[nH]c(=O)c(=Nc3ccc(C4NCCNC4=O)cc3)[nH]2)c1)c1cc2c(s1)CCCC2
CN1CCN(C)C(c2ccc(N=c3[nH]c(-c4ccc(Cl)c(NC(=O)c5cc6c(s5)CCCC6)c4)cn(C)c3=O)cc2)C1=O	CN1CCN(C)C(c2ccc(N=c3[nH]c(-c4cccc(NC(=O)c5cc6c(s5)CCCC6)c4)cn(C)c3=O)cc2)C1=O	O=C(Nc1cccc(-c2c[nH]c(=O)c(=Nc3ccc(C4NCCNC4=O)cc3)[nH]2)c1)c1cc2c(s1)CCCC2||O=C(Nc1cccc(-c2c[nH]c(=O)c(=Nc3ccc(C4NCCNC4=O)cc3)[nH]2)c1)c1cc2c(s1)CCCC2
CN1CCN(C)C(c2ccc(N=c3[nH]c(-c4ccc(Cl)c(NC(=O)c5cc6c(s5)CCCC6)c4)cn(C)c3=O)cc2)C1=O	CN1CCn2[nH]c(=Nc3cc(-c4cc(F)cc(N5CCc6c(sc7c6CC(C)(C)C7)C5=O)c4CO)cn(C)c3=O)cc2C1	O=C(Nc1cccc(-c2c[nH]c(=O)c(=Nc3ccc(C4NCCNC4=O)cc3)[nH]2)c1)c1cc2c(s1)CCCC2||O=C1c2sc3c(c2CCN1c1cccc(-c2c[nH]c(=O)c(N=c4cc5n([nH]4)CCNC5)c2)c1)CCC3
CN1CCN(C)C(c2ccc(N=c3[nH]c(-c4ccc(Cl)c(NC(=O)c5cc6c(s5)CCCC6)c4)cn(C)c3=O)cc2)C1=O	CN1CCN(C)C(c2ccc(N=c3[nH]c(-c4ccc(C#N)c(N=C(O)c5cc6c(s5)CCCC6)c4)cn(C)c3=O)cc2)C1=O	O=C(Nc1cccc(-c2c[nH]c(=O)c(=Nc3ccc(C4NCCNC4=O)cc3)[nH]2)c1)c1cc2c(s1)CCCC2||O=C1NCCNC1c1ccc(N=c2[nH]c(-c3cccc(N=Cc4cc5c(s4)CCCC5)c3)c[nH]c2=O)cc1
CN1CCN(C)C(c2ccc(N=c3[nH]c(-c4ccc(Cl)c(NC(=O)c5cc6c(s5)CCCC6)c4)cn(C)c3=O)cc2)C1=O	Cn1cc(-c2cc(F)cc(N3CCc4c(sc5c4CCCC5)C3=O)c2CO)cc(Nc2ccc(N3CCOCC3)cn2)c1=O	O=C(Nc1cccc(-c2c[nH]c(=O)c(=Nc3ccc(C4NCCNC4=O)cc3)[nH]2)c1)c1cc2c(s1)CCCC2||O=C1c2sc3c(c2CCN1c1cccc(-c2c[nH]c(=O)c(Nc4ccc(N5CCOCC5)cn4)c2)c1)CCCC3
CN1CCN(C)C(c2ccc(N=c3[nH]c(-c4ccc(Cl)c(NC(=O)c5cc6c(s5)CCCC6)c4)cn(C)c3=O)cc2)C1=O	Cc1ccc(-c2cn(C)c(=O)c(=Nc3ccc([C@H]4C(=O)N(C)CCN4C)cc3)[nH]2)c(F)c1NC(=O)c1cc2c(s1)CCCC2	O=C(Nc1cccc(-c2c[nH]c(=O)c(=Nc3ccc(C4NCCNC4=O)cc3)[nH]2)c1)c1cc2c(s1)CCCC2||O=C(Nc1cccc(-c2c[nH]c(=O)c(=Nc3ccc(C4NCCNC4=O)cc3)[nH]2)c1)c1cc2c(s1)CCCC2
CN1CCN(C)C(c2ccc(N=c3[nH]c(-c4ccc(Cl)c(NC(=O)c5cc6c(s5)CCCC6)c4)cn(C)c3=O)cc2)C1=O	Cc1ccc(-c2cn(C)c(=O)c(=Nc3ccc([C@@H]4C(=O)N(C)CCN4C)cc3)[nH]2)c(F)c1NC(=O)c1cc2c(s1)CCCC2	O=C(Nc1cccc(-c2c[nH]c(=O)c(=Nc3ccc(C4NCCNC4=O)cc3)[nH]2)c1)c1cc2c(s1)CCCC2||O=C(Nc1cccc(-c2c[nH]c(=O)c(=Nc3ccc(C4NCCNC4=O)cc3)[nH]2)c1)c1cc2c(s1)CCCC2
CN1CCN(C)C(c2ccc(N=c3[nH]c(-c4ccc(Cl)c(NC(=O)c5cc6c(s5)CCCC6)c4)cn(C)c3=O)cc2)C1=O	CN(C)CCOc1ccc(Nc2cc(-c3cc(F)cc(N4CCc5c(sc6c5CCCC6)C4=O)c3CO)cn(C)c2=O)nc1	O=C(Nc1cccc(-c2c[nH]c(=O)c(=Nc3ccc(C4NCCNC4=O)cc3)[nH]2)c1)c1cc2c(s1)CCCC2||O=C1c2sc3c(c2CCN1c1cccc(-c2c[nH]c(=O)c(Nc4ccccn4)c2)c1)CCCC3
CN1CCN(C)C(c2ccc(N=c3[nH]c(-c4ccc(Cl)c(NC(=O)c5cc6c(s5)CCCC6)c4)cn(C)c3=O)cc2)C1=O	Cc1c(N=C(O)c2ccc(C(C)(C)C)nc2)cccc1-c1cn(C)c(=O)c(=Nc2ccc(C(=O)N3CCOCC3)cc2)[nH]1	O=C(Nc1cccc(-c2c[nH]c(=O)c(=Nc3ccc(C4NCCNC4=O)cc3)[nH]2)c1)c1cc2c(s1)CCCC2||O=C(c1ccc(N=c2[nH]c(-c3cccc(N=Cc4cccnc4)c3)c[nH]c2=O)cc1)N1CCOCC1
CN1CCN(C)C(c2ccc(N=c3[nH]c(-c4ccc(Cl)c(NC(=O)c5cc6c(s5)CCCC6)c4)cn(C)c3=O)cc2)C1=O	CN1CC(c2ccc(N=c3[nH]c(-c4cc(F)cc(N5CCc6c(sc7c6CC(C)(C)C7)C5=O)c4CO)cn(C)c3=O)cc2)C1	O=C(Nc1cccc(-c2c[nH]c(=O)c(=Nc3ccc(C4NCCNC4=O)cc3)[nH]2)c1)c1cc2c(s1)CCCC2||O=C1c2sc3c(c2CCN1c1cccc(-c2c[nH]c(=O)c(=Nc4ccc(C5CNC5)cc4)[nH]2)c1)CCC3
CN1CCN(C)C(c2ccc(N=c3[nH]c(-c4ccc(Cl)c(NC(=O)c5cc6c(s5)CCCC6)c4)cn(C)c3=O)cc2)C1=O	CN1CCC(c2ccc(Nc3cc(-c4cc(F)cc(N5CCc6c(sc7c6CCCC7)C5=O)c4CO)cn(C)c3=O)nc2)C1	O=C(Nc1cccc(-c2c[nH]c(=O)c(=Nc3ccc(C4NCCNC4=O)cc3)[nH]2)c1)c1cc2c(s1)CCCC2||O=C1c2sc3c(c2CCN1c1cccc(-c2c[nH]c(=O)c(Nc4ccc(C5CCNC5)cn4)c2)c1)CCCC3
CN1CCN(C)C(c2ccc(N=c3[nH]c(-c4ccc(Cl)c(NC(=O)c5cc6c(s5)CCCC6)c4)cn(C)c3=O)cc2)C1=O	CN1CCCC1c1ccc(Nc2cc(-c3cc(F)cc(N4CCc5c(sc6c5CCCC6)C4=O)c3CO)cn(C)c2=O)nc1	O=C(Nc1cccc(-c2c[nH]c(=O)c(=Nc3ccc(C4NCCNC4=O)cc3)[nH]2)c1)c1cc2c(s1)CCCC2||O=C1c2sc3c(c2CCN1c1cccc(-c2c[nH]c(=O)c(Nc4ccc(C5CCCN5)cn4)c2)c1)CCCC3
CN1CCN(C)C(c2ccc(N=c3[nH]c(-c4ccc(Cl)c(NC(=O)c5cc6c(s5)CCCC6)c4)cn(C)c3=O)cc2)C1=O	CN1CCN(c2ccc(Nc3cc(-c4cc(F)cc(N5CCc6c(sc7c6CCCC7)C5=O)c4CO)cn(C)c3=O)nc2)CC1	O=C(Nc1cccc(-c2c[nH]c(=O)c(=Nc3ccc(C4NCCNC4=O)cc3)[nH]2)c1)c1cc2c(s1)CCCC2||O=C1c2sc3c(c2CCN1c1cccc(-c2c[nH]c(=O)c(Nc4ccc(N5CCNCC5)cn4)c2)c1)CCCC3
CN1CCN(C)C(c2ccc(N=c3[nH]c(-c4ccc(Cl)c(NC(=O)c5cc6c(s5)CCCC6)c4)cn(C)c3=O)cc2)C1=O	Cc1c(N=C(O)c2cccc(C(C)(C)C)c2)cccc1-c1cn(C)c(=O)c(=Nc2ccc(C(=O)N3CCOCC3)cc2)[nH]1	O=C(Nc1cccc(-c2c[nH]c(=O)c(=Nc3ccc(C4NCCNC4=O)cc3)[nH]2)c1)c1cc2c(s1)CCCC2||O=C(c1ccc(N=c2[nH]c(-c3cccc(N=Cc4ccccc4)c3)c[nH]c2=O)cc1)N1CCOCC1
CN1CCN(C)C(c2ccc(N=c3[nH]c(-c4ccc(Cl)c(NC(=O)c5cc6c(s5)CCCC6)c4)cn(C)c3=O)cc2)C1=O	Cc1c(NC(=O)c2ccc(C(C)(C)C)cc2)cccc1-c1cn(C)c(=O)c(=Nc2ccc(C(=O)N3CCOCC3)cc2)[nH]1	O=C(Nc1cccc(-c2c[nH]c(=O)c(=Nc3ccc(C(=O)N4CCOCC4)cc3)[nH]2)c1)c1ccccc1||O=C(Nc1cccc(-c2c[nH]c(=O)c(=Nc3ccc(C4NCCNC4=O)cc3)[nH]2)c1)c1cc2c(s1)CCCC2
CN1CCN(C)C(c2ccc(N=c3[nH]c(-c4ccc(Cl)c(NC(=O)c5cc6c(s5)CCCC6)c4)cn(C)c3=O)cc2)C1=O	CC(C)N(C)Cc1ccc(Nc2cc(-c3cc(F)cc(N4CCc5c(sc6c5CCCC6)C4=O)c3CO)cn(C)c2=O)nc1	O=C(Nc1cccc(-c2c[nH]c(=O)c(=Nc3ccc(C4NCCNC4=O)cc3)[nH]2)c1)c1cc2c(s1)CCCC2||O=C1c2sc3c(c2CCN1c1cccc(-c2c[nH]c(=O)c(Nc4ccccn4)c2)c1)CCCC3
CN1CCN(C)C(c2ccc(N=c3[nH]c(-c4ccc(Cl)c(NC(=O)c5cc6c(s5)CCCC6)c4)cn(C)c3=O)cc2)C1=O	CN(C)CCOc1ccc(Nc2cc(-c3cc(F)cc(N4CCc5c(sc6c5CC(C)(C)C6)C4=O)c3CO)cn(C)c2=O)nc1	O=C(Nc1cccc(-c2c[nH]c(=O)c(=Nc3ccc(C4NCCNC4=O)cc3)[nH]2)c1)c1cc2c(s1)CCCC2||O=C1c2sc3c(c2CCN1c1cccc(-c2c[nH]c(=O)c(Nc4ccccn4)c2)c1)CCC3
CN1CCN(C)C(c2ccc(N=c3[nH]c(-c4ccc(Cl)c(NC(=O)c5cc6c(s5)CCCC6)c4)cn(C)c3=O)cc2)C1=O	CN(C)CCN(C)c1ccc(Nc2cc(-c3cc(F)cc(N4CCc5c(sc6c5CCCC6)C4=O)c3CO)cn(C)c2=O)nc1	O=C(Nc1cccc(-c2c[nH]c(=O)c(=Nc3ccc(C4NCCNC4=O)cc3)[nH]2)c1)c1cc2c(s1)CCCC2||O=C1c2sc3c(c2CCN1c1cccc(-c2c[nH]c(=O)c(Nc4ccccn4)c2)c1)CCCC3
CN1CCN(C)C(c2ccc(N=c3[nH]c(-c4ccc(Cl)c(NC(=O)c5cc6c(s5)CCCC6)c4)cn(C)c3=O)cc2)C1=O	Cc1c(NCc2ccc(C(C)(C)C)cc2)cccc1-c1cn(C)c(=O)c(=Nc2ccc(C(=O)N3CCOCC3)cc2)[nH]1	O=C(Nc1cccc(-c2c[nH]c(=O)c(=Nc3ccc(C4NCCNC4=O)cc3)[nH]2)c1)c1cc2c(s1)CCCC2||O=C(c1ccc(N=c2[nH]c(-c3cccc(NCc4ccccc4)c3)c[nH]c2=O)cc1)N1CCOCC1
CN1CCN(C)C(c2ccc(N=c3[nH]c(-c4ccc(Cl)c(NC(=O)c5cc6c(s5)CCCC6)c4)cn(C)c3=O)cc2)C1=O	CN1CCCC1c1ccc(Nc2cc(-c3cc(F)cc(N4CCc5c(sc6c5CC(C)(C)C6)C4=O)c3CO)cn(C)c2=O)nc1	O=C(Nc1cccc(-c2c[nH]c(=O)c(=Nc3ccc(C4NCCNC4=O)cc3)[nH]2)c1)c1cc2c(s1)CCCC2||O=C1c2sc3c(c2CCN1c1cccc(-c2c[nH]c(=O)c(Nc4ccc(C5CCCN5)cn4)c2)c1)CCC3
CN1CCN(C)C(c2ccc(N=c3[nH]c(-c4ccc(Cl)c(NC(=O)c5cc6c(s5)CCCC6)c4)cn(C)c3=O)cc2)C1=O	CN1CCC(c2ccc(Nc3cc(-c4cc(F)cc(N5CCc6c(sc7c6CCCC7)C5=O)c4CO)cn(C)c3=O)nc2)CC1	O=C(Nc1cccc(-c2c[nH]c(=O)c(=Nc3ccc(C4NCCNC4=O)cc3)[nH]2)c1)c1cc2c(s1)CCCC2||O=C1c2sc3c(c2CCN1c1cccc(-c2c[nH]c(=O)c(Nc4ccc(C5CCNCC5)cn4)c2)c1)CCCC3
CN1CCN(C)C(c2ccc(N=c3[nH]c(-c4ccc(Cl)c(NC(=O)c5cc6c(s5)CCCC6)c4)cn(C)c3=O)cc2)C1=O	CN1CCC(c2ccc(N=c3[nH]c(-c4cc(F)cc(N5CCc6c(sc7c6CCCC7)C5=O)c4CO)cn(C)c3=O)cc2)CC1	O=C(Nc1cccc(-c2c[nH]c(=O)c(=Nc3ccc(C4NCCNC4=O)cc3)[nH]2)c1)c1cc2c(s1)CCCC2||O=C1c2sc3c(c2CCN1c1cccc(-c2c[nH]c(=O)c(=Nc4ccc(C5CCNCC5)cc4)[nH]2)c1)CCCC3
CN1CCN(C)C(c2ccc(N=c3[nH]c(-c4ccc(Cl)c(NC(=O)c5cc6c(s5)CCCC6)c4)cn(C)c3=O)cc2)C1=O	CN1CCC(c2ccc(N=c3[nH]c(-c4cc(F)cc(N5CCn6c(cc7c6CCCC7)C5=O)c4CO)cn(C)c3=O)cc2)CC1	O=C(Nc1cccc(-c2c[nH]c(=O)c(=Nc3ccc(C4NCCNC4=O)cc3)[nH]2)c1)c1cc2c(s1)CCCC2||O=C1c2cc3c(n2CCN1c1cccc(-c2c[nH]c(=O)c(=Nc4ccc(C5CCNCC5)cc4)[nH]2)c1)CCCC3
CN1CCN(C)C(c2ccc(N=c3[nH]c(-c4ccc(Cl)c(NC(=O)c5cc6c(s5)CCCC6)c4)cn(C)c3=O)cc2)C1=O	CCN1CCN(c2ccc(Nc3cc(-c4cc(F)cc(N5CCc6c(sc7c6CCCC7)C5=O)c4CO)cn(C)c3=O)nc2)CC1	O=C(Nc1cccc(-c2c[nH]c(=O)c(=Nc3ccc(C4NCCNC4=O)cc3)[nH]2)c1)c1cc2c(s1)CCCC2||O=C1c2sc3c(c2CCN1c1cccc(-c2c[nH]c(=O)c(Nc4ccc(N5CCNCC5)cn4)c2)c1)CCCC3
CN1CCN(C)C(c2ccc(N=c3[nH]c(-c4ccc(Cl)c(NC(=O)c5cc6c(s5)CCCC6)c4)cn(C)c3=O)cc2)C1=O	CN(C)CCN(C)c1ccc(Nc2cc(-c3cc(F)cc(N4CCc5c(sc6c5CC(C)(C)C6)C4=O)c3CO)cn(C)c2=O)nc1	O=C(Nc1cccc(-c2c[nH]c(=O)c(=Nc3ccc(C4NCCNC4=O)cc3)[nH]2)c1)c1cc2c(s1)CCCC2||O=C1c2sc3c(c2CCN1c1cccc(-c2c[nH]c(=O)c(Nc4ccccn4)c2)c1)CCC3
CN1CCN(C)C(c2ccc(N=c3[nH]c(-c4ccc(Cl)c(NC(=O)c5cc6c(s5)CCCC6)c4)cn(C)c3=O)cc2)C1=O	Cn1cc(-c2cc(F)cc(N3CCc4c(sc5c4CC(C)(C)C5)C3=O)c2CO)cc(Nc2ccc3c(n2)CCN(C2COC2)C3)c1=O	O=C(Nc1cccc(-c2c[nH]c(=O)c(=Nc3ccc(C4NCCNC4=O)cc3)[nH]2)c1)c1cc2c(s1)CCCC2||O=C1c2sc3c(c2CCN1c1cccc(-c2c[nH]c(=O)c(Nc4ccc5c(n4)CCN(C4COC4)C5)c2)c1)CCC3
CN1CCN(C)C(c2ccc(N=c3[nH]c(-c4ccc(Cl)c(NC(=O)c5cc6c(s5)CCCC6)c4)cn(C)c3=O)cc2)C1=O	CN1CCC(c2ccc(Nc3cc(-c4cc(F)cc(N5CCc6c(sc7c6CC(C)(C)C7)C5=O)c4CO)cn(C)c3=O)nc2)CC1	O=C(Nc1cccc(-c2c[nH]c(=O)c(=Nc3ccc(C4NCCNC4=O)cc3)[nH]2)c1)c1cc2c(s1)CCCC2||O=C1c2sc3c(c2CCN1c1cccc(-c2c[nH]c(=O)c(Nc4ccc(C5CCNCC5)cn4)c2)c1)CCC3
CN1CCN(C)C(c2ccc(N=c3[nH]c(-c4ccc(Cl)c(NC(=O)c5cc6c(s5)CCCC6)c4)cn(C)c3=O)cc2)C1=O	CN1CCC(c2ccc(N=c3[nH]c(-c4cc(F)cc(N5CCc6c(sc7c6CC(C)(C)C7)C5=O)c4CO)cn(C)c3=O)cc2)CC1	O=C(Nc1cccc(-c2c[nH]c(=O)c(=Nc3ccc(C4NCCNC4=O)cc3)[nH]2)c1)c1cc2c(s1)CCCC2||O=C1c2sc3c(c2CCN1c1cccc(-c2c[nH]c(=O)c(=Nc4ccc(C5CCNCC5)cc4)[nH]2)c1)CCC3
CN1CCN(C)C(c2ccc(N=c3[nH]c(-c4ccc(Cl)c(NC(=O)c5cc6c(s5)CCCC6)c4)cn(C)c3=O)cc2)C1=O	Cn1cc(-c2cc(F)cc(N3CCc4c(sc5c4CCCC5)C3=O)c2CO)cc(Nc2ccc(C3CCN(C4COC4)CC3)cn2)c1=O	O=C(Nc1cccc(-c2c[nH]c(=O)c(=Nc3ccc(C4NCCNC4=O)cc3)[nH]2)c1)c1cc2c(s1)CCCC2||O=C1c2sc3c(c2CCN1c1cccc(-c2c[nH]c(=O)c(Nc4ccc(C5CCN(C6COC6)CC5)cn4)c2)c1)CCCC3
CN1CCN(C)C(c2ccc(N=c3[nH]c(-c4cccc(NC(=O)c5cc6c(s5)CCCC6)c4Cl)cn(C)c3=O)cc2)C1=O	CCc1ccc(C(=O)Nc2cccc(-c3cn(C)c(=O)c(=Nc4ccc(C(=O)N5CCOCC5)cc4)[nH]3)c2C)cc1	O=C(Nc1cccc(-c2c[nH]c(=O)c(=Nc3ccc(C(=O)N4CCOCC4)cc3)[nH]2)c1)c1ccccc1||O=C(Nc1cccc(-c2c[nH]c(=O)c(=Nc3ccc(C4NCCNC4=O)cc3)[nH]2)c1)c1cc2c(s1)CCCC2
CN1CCN(C)C(c2ccc(N=c3[nH]c(-c4cccc(NC(=O)c5cc6c(s5)CCCC6)c4Cl)cn(C)c3=O)cc2)C1=O	Cc1c(NC(=O)c2ccc(N(C)C)cc2)cccc1-c1cn(C)c(=O)c(=Nc2ccc(C(=O)N3CCOCC3)cc2)[nH]1	O=C(Nc1cccc(-c2c[nH]c(=O)c(=Nc3ccc(C(=O)N4CCOCC4)cc3)[nH]2)c1)c1ccccc1||O=C(Nc1cccc(-c2c[nH]c(=O)c(=Nc3ccc(C4NCCNC4=O)cc3)[nH]2)c1)c1cc2c(s1)CCCC2
CN1CCN(C)C(c2ccc(N=c3[nH]c(-c4cccc(NC(=O)c5cc6c(s5)CCCC6)c4Cl)cn(C)c3=O)cc2)C1=O	Cc1c(N=C(O)c2cc3n(c2)CCCC3)cccc1-c1cn(C)c(=O)c(=Nc2ccc(C(=O)N3CCOCC3)cc2)[nH]1	O=C(Nc1cccc(-c2c[nH]c(=O)c(=Nc3ccc(C4NCCNC4=O)cc3)[nH]2)c1)c1cc2c(s1)CCCC2||O=C(c1ccc(N=c2[nH]c(-c3cccc(N=Cc4cc5n(c4)CCCC5)c3)c[nH]c2=O)cc1)N1CCOCC1
CN1CCN(C)C(c2ccc(N=c3[nH]c(-c4cccc(NC(=O)c5cc6c(s5)CCCC6)c4Cl)cn(C)c3=O)cc2)C1=O	Cc1c(N=C(O)c2cnc(C(C)(C)C)cn2)cccc1-c1cn(C)c(=O)c(=Nc2ccc(C(=O)N3CCOCC3)cc2)[nH]1	O=C(Nc1cccc(-c2c[nH]c(=O)c(=Nc3ccc(C4NCCNC4=O)cc3)[nH]2)c1)c1cc2c(s1)CCCC2||O=C(c1ccc(N=c2[nH]c(-c3cccc(N=Cc4cnccn4)c3)c[nH]c2=O)cc1)N1CCOCC1
CN1CCN(C)C(c2ccc(N=c3[nH]c(-c4cccc(NC(=O)c5cc6c(s5)CCCC6)c4Cl)cn(C)c3=O)cc2)C1=O	Cc1c(N=C(O)c2cnc(C(C)(C)C)nc2)cccc1-c1cn(C)c(=O)c(=Nc2ccc(C(=O)N3CCOCC3)cc2)[nH]1	O=C(Nc1cccc(-c2c[nH]c(=O)c(=Nc3ccc(C4NCCNC4=O)cc3)[nH]2)c1)c1cc2c(s1)CCCC2||O=C(c1ccc(N=c2[nH]c(-c3cccc(N=Cc4cncnc4)c3)c[nH]c2=O)cc1)N1CCOCC1
CN1CCN(C)C(c2ccc(N=c3[nH]c(-c4cccc(NC(=O)c5cc6c(s5)CCCC6)c4Cl)cn(C)c3=O)cc2)C1=O	Cc1c(NC(=O)c2ccc(C3CC3)cc2)cccc1-c1cn(C)c(=O)c(=Nc2ccc(C(=O)N3CCOCC3)cc2)[nH]1	O=C(Nc1cccc(-c2c[nH]c(=O)c(=Nc3ccc(C(=O)N4CCOCC4)cc3)[nH]2)c1)c1ccc(C2CC2)cc1||O=C(Nc1cccc(-c2c[nH]c(=O)c(=Nc3ccc(C4NCCNC4=O)cc3)[nH]2)c1)c1cc2c(s1)CCCC2
CN1CCN(C)C(c2ccc(N=c3[nH]c(-c4cccc(NC(=O)c5cc6c(s5)CCCC6)c4Cl)cn(C)c3=O)cc2)C1=O	CN1CCN(C)C(c2ccc(N=c3[nH]c(-c4ccc(C#N)c(N=C(O)c5cc6c(s5)CCCC6)c4)cn(C)c3=O)cc2)C1=O	O=C(Nc1cccc(-c2c[nH]c(=O)c(=Nc3ccc(C4NCCNC4=O)cc3)[nH]2)c1)c1cc2c(s1)CCCC2||O=C1NCCNC1c1ccc(N=c2[nH]c(-c3cccc(N=Cc4cc5c(s4)CCCC5)c3)c[nH]c2=O)cc1
CN1CCN(C)C(c2ccc(N=c3[nH]c(-c4cccc(NC(=O)c5cc6c(s5)CCCC6)c4Cl)cn(C)c3=O)cc2)C1=O	Cc1c(-c2cn(C)c(=O)c(=Nc3ccc(C4C(=O)N(C)CCN4C)cc3)[nH]2)ccc(Cl)c1NC(=O)c1cc2c(s1)CCCC2	O=C(Nc1cccc(-c2c[nH]c(=O)c(=Nc3ccc(C4NCCNC4=O)cc3)[nH]2)c1)c1cc2c(s1)CCCC2||O=C(Nc1cccc(-c2c[nH]c(=O)c(=Nc3ccc(C4NCCNC4=O)cc3)[nH]2)c1)c1cc2c(s1)CCCC2
CN1CCN(C)C(c2ccc(N=c3[nH]c(-c4cccc(NC(=O)c5cc6c(s5)CCCC6)c4Cl)cn(C)c3=O)cc2)C1=O	Cc1c(NC(=O)c2ccc(C(C)(C)O)cc2)cccc1-c1cn(C)c(=O)c(=Nc2ccc(C(=O)N3CCOCC3)cc2)[nH]1	O=C(Nc1cccc(-c2c[nH]c(=O)c(=Nc3ccc(C(=O)N4CCOCC4)cc3)[nH]2)c1)c1ccccc1||O=C(Nc1cccc(-c2c[nH]c(=O)c(=Nc3ccc(C4NCCNC4=O)cc3)[nH]2)c1)c1cc2c(s1)CCCC2
CN1CCN(C)C(c2ccc(N=c3[nH]c(-c4cccc(NC(=O)c5cc6c(s5)CCCC6)c4Cl)cn(C)c3=O)cc2)C1=O	Cc1c(-c2cn(C)c(=O)c(=Nc3ccc(C4C(O)=NCCN4C)cc3)[nH]2)cccc1N1Cc2cc(C(C)(C)C)sc2C1=O	O=C(Nc1cccc(-c2c[nH]c(=O)c(=Nc3ccc(C4NCCNC4=O)cc3)[nH]2)c1)c1cc2c(s1)CCCC2||O=C1c2sccc2CN1c1cccc(-c2c[nH]c(=O)c(=Nc3ccc(C4C=NCCN4)cc3)[nH]2)c1
CN1CCN(C)C(c2ccc(N=c3[nH]c(-c4cccc(NC(=O)c5cc6c(s5)CCCC6)c4Cl)cn(C)c3=O)cc2)C1=O	Cc1c(N=C(O)c2ccc(C(C)(C)C)nc2)cccc1-c1cn(C)c(=O)c(=Nc2ccc(C(=O)N3CCOCC3)cc2)[nH]1	O=C(Nc1cccc(-c2c[nH]c(=O)c(=Nc3ccc(C4NCCNC4=O)cc3)[nH]2)c1)c1cc2c(s1)CCCC2||O=C(c1ccc(N=c2[nH]c(-c3cccc(N=Cc4cccnc4)c3)c[nH]c2=O)cc1)N1CCOCC1
CN1CCN(C)C(c2ccc(N=c3[nH]c(-c4cccc(NC(=O)c5cc6c(s5)CCCC6)c4Cl)cn(C)c3=O)cc2)C1=O	Cc1c(NC(=O)c2ccc([Si](C)(C)C)cc2)cccc1-c1cn(C)c(=O)c(=Nc2ccc(C(=O)N3CCOCC3)cc2)[nH]1	O=C(Nc1cccc(-c2c[nH]c(=O)c(=Nc3ccc(C(=O)N4CCOCC4)cc3)[nH]2)c1)c1ccccc1||O=C(Nc1cccc(-c2c[nH]c(=O)c(=Nc3ccc(C4NCCNC4=O)cc3)[nH]2)c1)c1cc2c(s1)CCCC2
CN1CCN(C)C(c2ccc(N=c3[nH]c(-c4cccc(NC(=O)c5cc6c(s5)CCCC6)c4Cl)cn(C)c3=O)cc2)C1=O	Cc1c(N=C(O)c2cccc(C(C)(C)C)c2)cccc1-c1cn(C)c(=O)c(=Nc2ccc(C(=O)N3CCOCC3)cc2)[nH]1	O=C(Nc1cccc(-c2c[nH]c(=O)c(=Nc3ccc(C4NCCNC4=O)cc3)[nH]2)c1)c1cc2c(s1)CCCC2||O=C(c1ccc(N=c2[nH]c(-c3cccc(N=Cc4ccccc4)c3)c[nH]c2=O)cc1)N1CCOCC1
CN1CCN(C)C(c2ccc(N=c3[nH]c(-c4cccc(NC(=O)c5cc6c(s5)CCCC6)c4Cl)cn(C)c3=O)cc2)C1=O	Cc1c(NCc2ccc(C(C)(C)C)cc2)cccc1-c1cn(C)c(=O)c(=Nc2ccc(C(=O)N3CCOCC3)cc2)[nH]1	O=C(Nc1cccc(-c2c[nH]c(=O)c(=Nc3ccc(C4NCCNC4=O)cc3)[nH]2)c1)c1cc2c(s1)CCCC2||O=C(c1ccc(N=c2[nH]c(-c3cccc(NCc4ccccc4)c3)c[nH]c2=O)cc1)N1CCOCC1
CN1CCN(C)C(c2ccc(N=c3[nH]c(-c4cccc(NC(=O)c5cc6c(s5)CCCC6)c4Cl)cn(C)c3=O)cc2)C1=O	C=CC(O)=Nc1cc(Nc2cc(-c3cccc(NC(=O)c4ccc(C)cc4)c3C)cn(C)c2=O)ccc1C(=O)N1CCOCC1	O=C(Nc1cccc(-c2c[nH]c(=O)c(=Nc3ccc(C4NCCNC4=O)cc3)[nH]2)c1)c1cc2c(s1)CCCC2||O=C(Nc1cccc(-c2c[nH]c(=O)c(Nc3ccc(C(=O)N4CCOCC4)cc3)c2)c1)c1ccccc1
CN1CCN(C)C(c2ccc(N=c3[nH]c(-c4cccc(NC(=O)c5cc6c(s5)CCCC6)c4Cl)cn(C)c3=O)cc2)C1=O	Cc1c(-c2cn(C)c(=O)c(=Nc3ccc(C4C(=O)N(C)CCN4C)cc3)[nH]2)cccc1N1Cc2cc(N3CCCCC3)ccc2C1=O	O=C(Nc1cccc(-c2c[nH]c(=O)c(=Nc3ccc(C4NCCNC4=O)cc3)[nH]2)c1)c1cc2c(s1)CCCC2||O=C1NCCNC1c1ccc(N=c2[nH]c(-c3cccc(N4Cc5cc(N6CCCCC6)ccc5C4=O)c3)c[nH]c2=O)cc1
CN1CCN(C)C(c2ccc(N=c3[nH]c(-c4cccc(NC(=O)c5cc6c(s5)CCCC6)c4Cl)cn(C)c3=O)cc2)C1=O	Cn1cc(-c2cccc(N3CCc4c(sc5c4CC(C)(C)C5)C3=O)c2CO)cc(Nc2ccc(N3CCN(C4COC4)CC3)cn2)c1=O	O=C(Nc1cccc(-c2c[nH]c(=O)c(=Nc3ccc(C4NCCNC4=O)cc3)[nH]2)c1)c1cc2c(s1)CCCC2||O=C1c2sc3c(c2CCN1c1cccc(-c2c[nH]c(=O)c(Nc4ccc(N5CCN(C6COC6)CC5)cn4)c2)c1)CCC3
CN1CCN(C)C(c2ccc(N=c3[nH]c(-c4ccc(F)c(NC(=O)c5cc6c(s5)CCCC6)c4)cn(C)c3=O)cc2)C1=O	Cc1c(N=C(O)c2cnc(C(C)(C)C)nc2)cccc1-c1cn(C)c(=O)c(=Nc2ccc(C(=O)N3CCOCC3)cc2)[nH]1	O=C(Nc1cccc(-c2c[nH]c(=O)c(=Nc3ccc(C4NCCNC4=O)cc3)[nH]2)c1)c1cc2c(s1)CCCC2||O=C(c1ccc(N=c2[nH]c(-c3cccc(N=Cc4cncnc4)c3)c[nH]c2=O)cc1)N1CCOCC1
CN1CCN(C)C(c2ccc(N=c3[nH]c(-c4ccc(F)c(NC(=O)c5cc6c(s5)CCCC6)c4)cn(C)c3=O)cc2)C1=O	CN1CCN(C)C(c2ccc(N=c3[nH]c(-c4ccc(C#N)c(N=C(O)c5cc6c(s5)CCCC6)c4)cn(C)c3=O)cc2)C1=O	O=C(Nc1cccc(-c2c[nH]c(=O)c(=Nc3ccc(C4NCCNC4=O)cc3)[nH]2)c1)c1cc2c(s1)CCCC2||O=C1NCCNC1c1ccc(N=c2[nH]c(-c3cccc(N=Cc4cc5c(s4)CCCC5)c3)c[nH]c2=O)cc1
CN1CCN(C)C(c2ccc(N=c3[nH]c(-c4ccc(F)c(NC(=O)c5cc6c(s5)CCCC6)c4)cn(C)c3=O)cc2)C1=O	CN(C)CCOc1ccc(Nc2cc(-c3cc(F)cc(N4CCc5c(sc6c5CCCC6)C4=O)c3CO)cn(C)c2=O)nc1	O=C(Nc1cccc(-c2c[nH]c(=O)c(=Nc3ccc(C4NCCNC4=O)cc3)[nH]2)c1)c1cc2c(s1)CCCC2||O=C1c2sc3c(c2CCN1c1cccc(-c2c[nH]c(=O)c(Nc4ccccn4)c2)c1)CCCC3
CN1CCN(C)C(c2ccc(N=c3[nH]c(-c4ccc(F)c(NC(=O)c5cc6c(s5)CCCC6)c4)cn(C)c3=O)cc2)C1=O	Cc1c(N=C(O)c2ccc(C(C)(C)C)nc2)cccc1-c1cn(C)c(=O)c(=Nc2ccc(C(=O)N3CCOCC3)cc2)[nH]1	O=C(Nc1cccc(-c2c[nH]c(=O)c(=Nc3ccc(C4NCCNC4=O)cc3)[nH]2)c1)c1cc2c(s1)CCCC2||O=C(c1ccc(N=c2[nH]c(-c3cccc(N=Cc4cccnc4)c3)c[nH]c2=O)cc1)N1CCOCC1
CN1CCN(C)C(c2ccc(N=c3[nH]c(-c4ccc(F)c(NC(=O)c5cc6c(s5)CCCC6)c4)cn(C)c3=O)cc2)C1=O	CN1CCCC1c1ccc(Nc2cc(-c3cc(F)cc(N4CCc5c(sc6c5CCCC6)C4=O)c3CO)cn(C)c2=O)nc1	O=C(Nc1cccc(-c2c[nH]c(=O)c(=Nc3ccc(C4NCCNC4=O)cc3)[nH]2)c1)c1cc2c(s1)CCCC2||O=C1c2sc3c(c2CCN1c1cccc(-c2c[nH]c(=O)c(Nc4ccc(C5CCCN5)cn4)c2)c1)CCCC3
CN1CCN(C)C(c2ccc(N=c3[nH]c(-c4ccc(F)c(NC(=O)c5cc6c(s5)CCCC6)c4)cn(C)c3=O)cc2)C1=O	CN1CCN(c2ccc(Nc3cc(-c4cc(F)cc(N5CCc6c(sc7c6CCCC7)C5=O)c4CO)cn(C)c3=O)nc2)CC1	O=C(Nc1cccc(-c2c[nH]c(=O)c(=Nc3ccc(C4NCCNC4=O)cc3)[nH]2)c1)c1cc2c(s1)CCCC2||O=C1c2sc3c(c2CCN1c1cccc(-c2c[nH]c(=O)c(Nc4ccc(N5CCNCC5)cn4)c2)c1)CCCC3
CN1CCN(C)C(c2ccc(N=c3[nH]c(-c4ccc(F)c(NC(=O)c5cc6c(s5)CCCC6)c4)cn(C)c3=O)cc2)C1=O	Cc1c(N=C(O)c2cccc(C(C)(C)C)c2)cccc1-c1cn(C)c(=O)c(=Nc2ccc(C(=O)N3CCOCC3)cc2)[nH]1	O=C(Nc1cccc(-c2c[nH]c(=O)c(=Nc3ccc(C4NCCNC4=O)cc3)[nH]2)c1)c1cc2c(s1)CCCC2||O=C(c1ccc(N=c2[nH]c(-c3cccc(N=Cc4ccccc4)c3)c[nH]c2=O)cc1)N1CCOCC1
CN1CCN(C)C(c2ccc(N=c3[nH]c(-c4ccc(F)c(NC(=O)c5cc6c(s5)CCCC6)c4)cn(C)c3=O)cc2)C1=O	Cc1c(NC(=O)c2ccc(C(C)(C)C)cc2)cccc1-c1cn(C)c(=O)c(=Nc2ccc(C(=O)N3CCOCC3)cc2)[nH]1	O=C(Nc1cccc(-c2c[nH]c(=O)c(=Nc3ccc(C(=O)N4CCOCC4)cc3)[nH]2)c1)c1ccccc1||O=C(Nc1cccc(-c2c[nH]c(=O)c(=Nc3ccc(C4NCCNC4=O)cc3)[nH]2)c1)c1cc2c(s1)CCCC2
CN1CCN(C)C(c2ccc(N=c3[nH]c(-c4ccc(F)c(NC(=O)c5cc6c(s5)CCCC6)c4)cn(C)c3=O)cc2)C1=O	Cc1c(NCc2ccc(C(C)(C)C)cc2)cccc1-c1cn(C)c(=O)c(=Nc2ccc(C(=O)N3CCOCC3)cc2)[nH]1	O=C(Nc1cccc(-c2c[nH]c(=O)c(=Nc3ccc(C4NCCNC4=O)cc3)[nH]2)c1)c1cc2c(s1)CCCC2||O=C(c1ccc(N=c2[nH]c(-c3cccc(NCc4ccccc4)c3)c[nH]c2=O)cc1)N1CCOCC1
CN1CCN(C)C(c2ccc(N=c3[nH]c(-c4ccc(F)c(NC(=O)c5cc6c(s5)CCCC6)c4)cn(C)c3=O)cc2)C1=O	CN1CCCC1c1ccc(Nc2cc(-c3cc(F)cc(N4CCc5c(sc6c5CC(C)(C)C6)C4=O)c3CO)cn(C)c2=O)nc1	O=C(Nc1cccc(-c2c[nH]c(=O)c(=Nc3ccc(C4NCCNC4=O)cc3)[nH]2)c1)c1cc2c(s1)CCCC2||O=C1c2sc3c(c2CCN1c1cccc(-c2c[nH]c(=O)c(Nc4ccc(C5CCCN5)cn4)c2)c1)CCC3
CN1CCN(C)C(c2ccc(N=c3[nH]c(-c4ccc(F)c(NC(=O)c5cc6c(s5)CCCC6)c4)cn(C)c3=O)cc2)C1=O	CN1CCC(c2ccc(Nc3cc(-c4cc(F)cc(N5CCc6c(sc7c6CC(C)(C)C7)C5=O)c4CO)cn(C)c3=O)nc2)CC1	O=C(Nc1cccc(-c2c[nH]c(=O)c(=Nc3ccc(C4NCCNC4=O)cc3)[nH]2)c1)c1cc2c(s1)CCCC2||O=C1c2sc3c(c2CCN1c1cccc(-c2c[nH]c(=O)c(Nc4ccc(C5CCNCC5)cn4)c2)c1)CCC3
CN1CCN(C)C(c2ccc(N=c3[nH]c(-c4ccc(F)c(NC(=O)c5cc6c(s5)CCCC6)c4)cn(C)c3=O)cc2)C1=O	Cc1c(-c2cn(C)c(=O)c(=Nc3ccc(C4C(=O)N(C)CCN4C)cc3)[nH]2)cccc1N1Cc2cc(N3CCCCC3)ccc2C1=O	O=C(Nc1cccc(-c2c[nH]c(=O)c(=Nc3ccc(C4NCCNC4=O)cc3)[nH]2)c1)c1cc2c(s1)CCCC2||O=C1NCCNC1c1ccc(N=c2[nH]c(-c3cccc(N4Cc5cc(N6CCCCC6)ccc5C4=O)c3)c[nH]c2=O)cc1
CN1CCN(C)C(c2ccc(N=c3[nH]c(-c4cccc(NC(=O)c5cc6c(s5)CCCC6)c4F)cn(C)c3=O)cc2)C1=O	CCc1ccc(C(=O)Nc2cccc(-c3cn(C)c(=O)c(=Nc4ccc(C(=O)N5CCOCC5)cc4)[nH]3)c2C)cc1	O=C(Nc1cccc(-c2c[nH]c(=O)c(=Nc3ccc(C(=O)N4CCOCC4)cc3)[nH]2)c1)c1ccccc1||O=C(Nc1cccc(-c2c[nH]c(=O)c(=Nc3ccc(C4NCCNC4=O)cc3)[nH]2)c1)c1cc2c(s1)CCCC2
CN1CCN(C)C(c2ccc(N=c3[nH]c(-c4cccc(NC(=O)c5cc6c(s5)CCCC6)c4F)cn(C)c3=O)cc2)C1=O	Cc1c(NC(=O)c2ccc(N(C)C)cc2)cccc1-c1cn(C)c(=O)c(=Nc2ccc(C(=O)N3CCOCC3)cc2)[nH]1	O=C(Nc1cccc(-c2c[nH]c(=O)c(=Nc3ccc(C(=O)N4CCOCC4)cc3)[nH]2)c1)c1ccccc1||O=C(Nc1cccc(-c2c[nH]c(=O)c(=Nc3ccc(C4NCCNC4=O)cc3)[nH]2)c1)c1cc2c(s1)CCCC2
CN1CCN(C)C(c2ccc(N=c3[nH]c(-c4cccc(NC(=O)c5cc6c(s5)CCCC6)c4F)cn(C)c3=O)cc2)C1=O	Cc1c(N=C(O)c2cc3n(c2)CCCC3)cccc1-c1cn(C)c(=O)c(=Nc2ccc(C(=O)N3CCOCC3)cc2)[nH]1	O=C(Nc1cccc(-c2c[nH]c(=O)c(=Nc3ccc(C4NCCNC4=O)cc3)[nH]2)c1)c1cc2c(s1)CCCC2||O=C(c1ccc(N=c2[nH]c(-c3cccc(N=Cc4cc5n(c4)CCCC5)c3)c[nH]c2=O)cc1)N1CCOCC1
CN1CCN(C)C(c2ccc(N=c3[nH]c(-c4cccc(NC(=O)c5cc6c(s5)CCCC6)c4F)cn(C)c3=O)cc2)C1=O	Cc1c(N=C(O)c2cnc(C(C)(C)C)nc2)cccc1-c1cn(C)c(=O)c(=Nc2ccc(C(=O)N3CCOCC3)cc2)[nH]1	O=C(Nc1cccc(-c2c[nH]c(=O)c(=Nc3ccc(C4NCCNC4=O)cc3)[nH]2)c1)c1cc2c(s1)CCCC2||O=C(c1ccc(N=c2[nH]c(-c3cccc(N=Cc4cncnc4)c3)c[nH]c2=O)cc1)N1CCOCC1
CN1CCN(C)C(c2ccc(N=c3[nH]c(-c4cccc(NC(=O)c5cc6c(s5)CCCC6)c4F)cn(C)c3=O)cc2)C1=O	Cc1c(NC(=O)c2ccc(C3CC3)cc2)cccc1-c1cn(C)c(=O)c(=Nc2ccc(C(=O)N3CCOCC3)cc2)[nH]1	O=C(Nc1cccc(-c2c[nH]c(=O)c(=Nc3ccc(C(=O)N4CCOCC4)cc3)[nH]2)c1)c1ccc(C2CC2)cc1||O=C(Nc1cccc(-c2c[nH]c(=O)c(=Nc3ccc(C4NCCNC4=O)cc3)[nH]2)c1)c1cc2c(s1)CCCC2
CN1CCN(C)C(c2ccc(N=c3[nH]c(-c4cccc(NC(=O)c5cc6c(s5)CCCC6)c4F)cn(C)c3=O)cc2)C1=O	CN1CCN(C)C(c2ccc(N=c3[nH]c(-c4ccc(C#N)c(N=C(O)c5cc6c(s5)CCCC6)c4)cn(C)c3=O)cc2)C1=O	O=C(Nc1cccc(-c2c[nH]c(=O)c(=Nc3ccc(C4NCCNC4=O)cc3)[nH]2)c1)c1cc2c(s1)CCCC2||O=C1NCCNC1c1ccc(N=c2[nH]c(-c3cccc(N=Cc4cc5c(s4)CCCC5)c3)c[nH]c2=O)cc1
CN1CCN(C)C(c2ccc(N=c3[nH]c(-c4cccc(NC(=O)c5cc6c(s5)CCCC6)c4F)cn(C)c3=O)cc2)C1=O	Cc1c(-c2cn(C)c(=O)c(=Nc3ccc(C4C(=O)N(C)CCN4C)cc3)[nH]2)ccc(Cl)c1NC(=O)c1cc2c(s1)CCCC2	O=C(Nc1cccc(-c2c[nH]c(=O)c(=Nc3ccc(C4NCCNC4=O)cc3)[nH]2)c1)c1cc2c(s1)CCCC2||O=C(Nc1cccc(-c2c[nH]c(=O)c(=Nc3ccc(C4NCCNC4=O)cc3)[nH]2)c1)c1cc2c(s1)CCCC2
CN1CCN(C)C(c2ccc(N=c3[nH]c(-c4cccc(NC(=O)c5cc6c(s5)CCCC6)c4F)cn(C)c3=O)cc2)C1=O	Cc1c(NC(=O)c2ccc(C(C)(C)O)cc2)cccc1-c1cn(C)c(=O)c(=Nc2ccc(C(=O)N3CCOCC3)cc2)[nH]1	O=C(Nc1cccc(-c2c[nH]c(=O)c(=Nc3ccc(C(=O)N4CCOCC4)cc3)[nH]2)c1)c1ccccc1||O=C(Nc1cccc(-c2c[nH]c(=O)c(=Nc3ccc(C4NCCNC4=O)cc3)[nH]2)c1)c1cc2c(s1)CCCC2
CN1CCN(C)C(c2ccc(N=c3[nH]c(-c4cccc(NC(=O)c5cc6c(s5)CCCC6)c4F)cn(C)c3=O)cc2)C1=O	Cc1c(-c2cn(C)c(=O)c(=Nc3ccc(C4C(O)=NCCN4C)cc3)[nH]2)cccc1N1Cc2cc(C(C)(C)C)sc2C1=O	O=C(Nc1cccc(-c2c[nH]c(=O)c(=Nc3ccc(C4NCCNC4=O)cc3)[nH]2)c1)c1cc2c(s1)CCCC2||O=C1c2sccc2CN1c1cccc(-c2c[nH]c(=O)c(=Nc3ccc(C4C=NCCN4)cc3)[nH]2)c1
CN1CCN(C)C(c2ccc(N=c3[nH]c(-c4cccc(NC(=O)c5cc6c(s5)CCCC6)c4F)cn(C)c3=O)cc2)C1=O	Cc1c(N=C(O)c2ccc(C(C)(C)C)nc2)cccc1-c1cn(C)c(=O)c(=Nc2ccc(C(=O)N3CCOCC3)cc2)[nH]1	O=C(Nc1cccc(-c2c[nH]c(=O)c(=Nc3ccc(C4NCCNC4=O)cc3)[nH]2)c1)c1cc2c(s1)CCCC2||O=C(c1ccc(N=c2[nH]c(-c3cccc(N=Cc4cccnc4)c3)c[nH]c2=O)cc1)N1CCOCC1
CN1CCN(C)C(c2ccc(N=c3[nH]c(-c4cccc(NC(=O)c5cc6c(s5)CCCC6)c4F)cn(C)c3=O)cc2)C1=O	Cc1c(NC(=O)c2ccc([Si](C)(C)C)cc2)cccc1-c1cn(C)c(=O)c(=Nc2ccc(C(=O)N3CCOCC3)cc2)[nH]1	O=C(Nc1cccc(-c2c[nH]c(=O)c(=Nc3ccc(C(=O)N4CCOCC4)cc3)[nH]2)c1)c1ccccc1||O=C(Nc1cccc(-c2c[nH]c(=O)c(=Nc3ccc(C4NCCNC4=O)cc3)[nH]2)c1)c1cc2c(s1)CCCC2
CN1CCN(C)C(c2ccc(N=c3[nH]c(-c4cccc(NC(=O)c5cc6c(s5)CCCC6)c4F)cn(C)c3=O)cc2)C1=O	Cc1c(N=C(O)c2cccc(C(C)(C)C)c2)cccc1-c1cn(C)c(=O)c(=Nc2ccc(C(=O)N3CCOCC3)cc2)[nH]1	O=C(Nc1cccc(-c2c[nH]c(=O)c(=Nc3ccc(C4NCCNC4=O)cc3)[nH]2)c1)c1cc2c(s1)CCCC2||O=C(c1ccc(N=c2[nH]c(-c3cccc(N=Cc4ccccc4)c3)c[nH]c2=O)cc1)N1CCOCC1
CN1CCN(C)C(c2ccc(N=c3[nH]c(-c4cccc(NC(=O)c5cc6c(s5)CCCC6)c4F)cn(C)c3=O)cc2)C1=O	Cc1c(NCc2ccc(C(C)(C)C)cc2)cccc1-c1cn(C)c(=O)c(=Nc2ccc(C(=O)N3CCOCC3)cc2)[nH]1	O=C(Nc1cccc(-c2c[nH]c(=O)c(=Nc3ccc(C4NCCNC4=O)cc3)[nH]2)c1)c1cc2c(s1)CCCC2||O=C(c1ccc(N=c2[nH]c(-c3cccc(NCc4ccccc4)c3)c[nH]c2=O)cc1)N1CCOCC1
CN1CCN(C)C(c2ccc(N=c3[nH]c(-c4cccc(NC(=O)c5cc6c(s5)CCCC6)c4F)cn(C)c3=O)cc2)C1=O	C=CC(O)=Nc1cc(Nc2cc(-c3cccc(NC(=O)c4ccc(C)cc4)c3C)cn(C)c2=O)ccc1C(=O)N1CCOCC1	O=C(Nc1cccc(-c2c[nH]c(=O)c(=Nc3ccc(C4NCCNC4=O)cc3)[nH]2)c1)c1cc2c(s1)CCCC2||O=C(Nc1cccc(-c2c[nH]c(=O)c(Nc3ccc(C(=O)N4CCOCC4)cc3)c2)c1)c1ccccc1
CN1CCN(C)C(c2ccc(N=c3[nH]c(-c4cccc(NC(=O)c5cc6c(s5)CCCC6)c4F)cn(C)c3=O)cc2)C1=O	Cc1c(-c2cn(C)c(=O)c(=Nc3ccc(C4C(=O)N(C)CCN4C)cc3)[nH]2)cccc1N1Cc2cc(N3CCCCC3)ccc2C1=O	O=C(Nc1cccc(-c2c[nH]c(=O)c(=Nc3ccc(C4NCCNC4=O)cc3)[nH]2)c1)c1cc2c(s1)CCCC2||O=C1NCCNC1c1ccc(N=c2[nH]c(-c3cccc(N4Cc5cc(N6CCCCC6)ccc5C4=O)c3)c[nH]c2=O)cc1
CN1CCN(C)C(c2ccc(N=c3[nH]c(-c4cccc(NC(=O)c5cc6c(s5)CCCC6)c4F)cn(C)c3=O)cc2)C1=O	Cn1cc(-c2cccc(N3CCc4c(sc5c4CC(C)(C)C5)C3=O)c2CO)cc(Nc2ccc(N3CCN(C4COC4)CC3)cn2)c1=O	O=C(Nc1cccc(-c2c[nH]c(=O)c(=Nc3ccc(C4NCCNC4=O)cc3)[nH]2)c1)c1cc2c(s1)CCCC2||O=C1c2sc3c(c2CCN1c1cccc(-c2c[nH]c(=O)c(Nc4ccc(N5CCN(C6COC6)CC5)cn4)c2)c1)CCC3
CCc1ccc(C(=O)Nc2cccc(-c3cn(C)c(=O)c(=Nc4ccc(C(=O)N5CCOCC5)cc4)[nH]3)c2C)cc1	Cc1c(NC(=O)c2cc3c(s2)CCCC3)cccc1-c1cn(C)c(=O)c(=Nc2ccc(C(=O)N3CCOCC3)cc2)[nH]1	O=C(Nc1cccc(-c2c[nH]c(=O)c(=Nc3ccc(C(=O)N4CCOCC4)cc3)[nH]2)c1)c1cc2c(s1)CCCC2||O=C(Nc1cccc(-c2c[nH]c(=O)c(=Nc3ccc(C(=O)N4CCOCC4)cc3)[nH]2)c1)c1ccccc1
CCc1ccc(C(=O)Nc2cccc(-c3cn(C)c(=O)c(=Nc4ccc(C(=O)N5CCOCC5)cc4)[nH]3)c2C)cc1	CN1CCN(C)C(c2ccc(N=c3[nH]c(-c4cccc(NC(=O)c5cc6c(s5)CCCC6)c4)cn(C)c3=O)cc2)C1=O	O=C(Nc1cccc(-c2c[nH]c(=O)c(=Nc3ccc(C(=O)N4CCOCC4)cc3)[nH]2)c1)c1ccccc1||O=C(Nc1cccc(-c2c[nH]c(=O)c(=Nc3ccc(C4NCCNC4=O)cc3)[nH]2)c1)c1cc2c(s1)CCCC2
CCc1ccc(C(=O)Nc2cccc(-c3cn(C)c(=O)c(=Nc4ccc(C(=O)N5CCOCC5)cc4)[nH]3)c2C)cc1	CN1CCn2[nH]c(=Nc3cc(-c4cc(F)cc(N5CCc6c(sc7c6CC(C)(C)C7)C5=O)c4CO)cn(C)c3=O)cc2C1	O=C(Nc1cccc(-c2c[nH]c(=O)c(=Nc3ccc(C(=O)N4CCOCC4)cc3)[nH]2)c1)c1ccccc1||O=C1c2sc3c(c2CCN1c1cccc(-c2c[nH]c(=O)c(N=c4cc5n([nH]4)CCNC5)c2)c1)CCC3
CCc1ccc(C(=O)Nc2cccc(-c3cn(C)c(=O)c(=Nc4ccc(C(=O)N5CCOCC5)cc4)[nH]3)c2C)cc1	CN(C)C(=O)c1ccc(N=c2[nH]c(-c3cccc(N4CCc5cc(C6CC6)ccc5C4=O)c3CO)cn(C)c2=O)cc1	O=C(Nc1cccc(-c2c[nH]c(=O)c(=Nc3ccc(C(=O)N4CCOCC4)cc3)[nH]2)c1)c1ccccc1||O=C1c2ccc(C3CC3)cc2CCN1c1cccc(-c2c[nH]c(=O)c(=Nc3ccccc3)[nH]2)c1
CCc1ccc(C(=O)Nc2cccc(-c3cn(C)c(=O)c(=Nc4ccc(C(=O)N5CCOCC5)cc4)[nH]3)c2C)cc1	Cn1cc(-c2cc(F)cc(N3CCc4c(sc5c4CCCC5)C3=O)c2CO)cc(Nc2ccc(N3CCOCC3)cn2)c1=O	O=C(Nc1cccc(-c2c[nH]c(=O)c(=Nc3ccc(C(=O)N4CCOCC4)cc3)[nH]2)c1)c1ccccc1||O=C1c2sc3c(c2CCN1c1cccc(-c2c[nH]c(=O)c(Nc4ccc(N5CCOCC5)cn4)c2)c1)CCCC3
CCc1ccc(C(=O)Nc2cccc(-c3cn(C)c(=O)c(=Nc4ccc(C(=O)N5CCOCC5)cc4)[nH]3)c2C)cc1	CN1CCc2cc(N=c3[nH]c(-c4cc(F)cc(N5CCn6c(cc7c6CCCC7)C5=O)c4CO)cn(C)c3=O)ccc2C1	O=C(Nc1cccc(-c2c[nH]c(=O)c(=Nc3ccc(C(=O)N4CCOCC4)cc3)[nH]2)c1)c1ccccc1||O=C1c2cc3c(n2CCN1c1cccc(-c2c[nH]c(=O)c(=Nc4ccc5c(c4)CCNC5)[nH]2)c1)CCCC3
CCc1ccc(C(=O)Nc2cccc(-c3cn(C)c(=O)c(=Nc4ccc(C(=O)N5CCOCC5)cc4)[nH]3)c2C)cc1	Cc1c(-c2cn(C)c(=O)c(=Nc3ccc(C4C(=O)N(C)CCN4C)cc3)[nH]2)ccc(F)c1NC(=O)c1cc2c(s1)CCCC2	O=C(Nc1cccc(-c2c[nH]c(=O)c(=Nc3ccc(C(=O)N4CCOCC4)cc3)[nH]2)c1)c1ccccc1||O=C(Nc1cccc(-c2c[nH]c(=O)c(=Nc3ccc(C4NCCNC4=O)cc3)[nH]2)c1)c1cc2c(s1)CCCC2
CCc1ccc(C(=O)Nc2cccc(-c3cn(C)c(=O)c(=Nc4ccc(C(=O)N5CCOCC5)cc4)[nH]3)c2C)cc1	Cc1ccc(-c2cn(C)c(=O)c(=Nc3ccc([C@H]4C(=O)N(C)CCN4C)cc3)[nH]2)c(F)c1NC(=O)c1cc2c(s1)CCCC2	O=C(Nc1cccc(-c2c[nH]c(=O)c(=Nc3ccc(C(=O)N4CCOCC4)cc3)[nH]2)c1)c1ccccc1||O=C(Nc1cccc(-c2c[nH]c(=O)c(=Nc3ccc(C4NCCNC4=O)cc3)[nH]2)c1)c1cc2c(s1)CCCC2
CCc1ccc(C(=O)Nc2cccc(-c3cn(C)c(=O)c(=Nc4ccc(C(=O)N5CCOCC5)cc4)[nH]3)c2C)cc1	Cc1ccc(-c2cn(C)c(=O)c(=Nc3ccc([C@@H]4C(=O)N(C)CCN4C)cc3)[nH]2)c(F)c1NC(=O)c1cc2c(s1)CCCC2	O=C(Nc1cccc(-c2c[nH]c(=O)c(=Nc3ccc(C(=O)N4CCOCC4)cc3)[nH]2)c1)c1ccccc1||O=C(Nc1cccc(-c2c[nH]c(=O)c(=Nc3ccc(C4NCCNC4=O)cc3)[nH]2)c1)c1cc2c(s1)CCCC2
CCc1ccc(C(=O)Nc2cccc(-c3cn(C)c(=O)c(=Nc4ccc(C(=O)N5CCOCC5)cc4)[nH]3)c2C)cc1	Cc1c(-c2cc(Nc3ccc(C(=O)N4CCOCC4)cn3)c(=O)n(C)c2)cccc1N1CNc2cc(N(C)C)ccc2C1=O	O=C(Nc1cccc(-c2c[nH]c(=O)c(=Nc3ccc(C(=O)N4CCOCC4)cc3)[nH]2)c1)c1ccccc1||O=C(c1ccc(Nc2cc(-c3cccc(N4CNc5ccccc5C4=O)c3)c[nH]c2=O)nc1)N1CCOCC1
CCc1ccc(C(=O)Nc2cccc(-c3cn(C)c(=O)c(=Nc4ccc(C(=O)N5CCOCC5)cc4)[nH]3)c2C)cc1	CN(C)CCOc1ccc(Nc2cc(-c3cc(F)cc(N4CCc5c(sc6c5CCCC6)C4=O)c3CO)cn(C)c2=O)nc1	O=C(Nc1cccc(-c2c[nH]c(=O)c(=Nc3ccc(C(=O)N4CCOCC4)cc3)[nH]2)c1)c1ccccc1||O=C1c2sc3c(c2CCN1c1cccc(-c2c[nH]c(=O)c(Nc4ccccn4)c2)c1)CCCC3
CCc1ccc(C(=O)Nc2cccc(-c3cn(C)c(=O)c(=Nc4ccc(C(=O)N5CCOCC5)cc4)[nH]3)c2C)cc1	Cc1c(-c2cn(C)c(=O)c(=Nc3ccc(C4NCCN(C)C4=O)cc3)[nH]2)cccc1N1Cc2cc(C(C)(C)C)sc2C1=O	O=C(Nc1cccc(-c2c[nH]c(=O)c(=Nc3ccc(C(=O)N4CCOCC4)cc3)[nH]2)c1)c1ccccc1||O=C1NCCNC1c1ccc(N=c2[nH]c(-c3cccc(N4Cc5ccsc5C4=O)c3)c[nH]c2=O)cc1
CCc1ccc(C(=O)Nc2cccc(-c3cn(C)c(=O)c(=Nc4ccc(C(=O)N5CCOCC5)cc4)[nH]3)c2C)cc1	Cc1c(NC(=O)c2cc3c(s2)CCCC3)cccc1-c1cn(C)c(=O)c(=Nc2ccc([C@H]3C(=O)N(C)CCN3C)cc2)[nH]1	O=C(Nc1cccc(-c2c[nH]c(=O)c(=Nc3ccc(C(=O)N4CCOCC4)cc3)[nH]2)c1)c1ccccc1||O=C(Nc1cccc(-c2c[nH]c(=O)c(=Nc3ccc(C4NCCNC4=O)cc3)[nH]2)c1)c1cc2c(s1)CCCC2
CCc1ccc(C(=O)Nc2cccc(-c3cn(C)c(=O)c(=Nc4ccc(C(=O)N5CCOCC5)cc4)[nH]3)c2C)cc1	Cc1c(NC(=O)c2cc3c(s2)CCCC3)cccc1-c1cn(C)c(=O)c(=Nc2ccc(C3CCN(C)CC3)cc2)[nH]1	O=C(Nc1cccc(-c2c[nH]c(=O)c(=Nc3ccc(C(=O)N4CCOCC4)cc3)[nH]2)c1)c1ccccc1||O=C(Nc1cccc(-c2c[nH]c(=O)c(=Nc3ccc(C4CCNCC4)cc3)[nH]2)c1)c1cc2c(s1)CCCC2
CCc1ccc(C(=O)Nc2cccc(-c3cn(C)c(=O)c(=Nc4ccc(C(=O)N5CCOCC5)cc4)[nH]3)c2C)cc1	CN1CC(c2ccc(N=c3[nH]c(-c4cc(F)cc(N5CCc6c(sc7c6CC(C)(C)C7)C5=O)c4CO)cn(C)c3=O)cc2)C1	O=C(Nc1cccc(-c2c[nH]c(=O)c(=Nc3ccc(C(=O)N4CCOCC4)cc3)[nH]2)c1)c1ccccc1||O=C1c2sc3c(c2CCN1c1cccc(-c2c[nH]c(=O)c(=Nc4ccc(C5CNC5)cc4)[nH]2)c1)CCC3
CCc1ccc(C(=O)Nc2cccc(-c3cn(C)c(=O)c(=Nc4ccc(C(=O)N5CCOCC5)cc4)[nH]3)c2C)cc1	CN1CCC(c2ccc(Nc3cc(-c4cc(F)cc(N5CCc6c(sc7c6CCCC7)C5=O)c4CO)cn(C)c3=O)nc2)C1	O=C(Nc1cccc(-c2c[nH]c(=O)c(=Nc3ccc(C(=O)N4CCOCC4)cc3)[nH]2)c1)c1ccccc1||O=C1c2sc3c(c2CCN1c1cccc(-c2c[nH]c(=O)c(Nc4ccc(C5CCNC5)cn4)c2)c1)CCCC3
CCc1ccc(C(=O)Nc2cccc(-c3cn(C)c(=O)c(=Nc4ccc(C(=O)N5CCOCC5)cc4)[nH]3)c2C)cc1	CN1CCCC1c1ccc(Nc2cc(-c3cc(F)cc(N4CCc5c(sc6c5CCCC6)C4=O)c3CO)cn(C)c2=O)nc1	O=C(Nc1cccc(-c2c[nH]c(=O)c(=Nc3ccc(C(=O)N4CCOCC4)cc3)[nH]2)c1)c1ccccc1||O=C1c2sc3c(c2CCN1c1cccc(-c2c[nH]c(=O)c(Nc4ccc(C5CCCN5)cn4)c2)c1)CCCC3
CCc1ccc(C(=O)Nc2cccc(-c3cn(C)c(=O)c(=Nc4ccc(C(=O)N5CCOCC5)cc4)[nH]3)c2C)cc1	Cc1c(-c2cc(Nc3ccc(C(=O)N4CCOCC4)cn3)c(=O)n(C)c2)cccc1N1CNc2cc(C(C)(C)O)ccc2C1=O	O=C(Nc1cccc(-c2c[nH]c(=O)c(=Nc3ccc(C(=O)N4CCOCC4)cc3)[nH]2)c1)c1ccccc1||O=C(c1ccc(Nc2cc(-c3cccc(N4CNc5ccccc5C4=O)c3)c[nH]c2=O)nc1)N1CCOCC1
CCc1ccc(C(=O)Nc2cccc(-c3cn(C)c(=O)c(=Nc4ccc(C(=O)N5CCOCC5)cc4)[nH]3)c2C)cc1	CN1CCN(c2ccc(Nc3cc(-c4cc(F)cc(N5CCc6c(sc7c6CCCC7)C5=O)c4CO)cn(C)c3=O)nc2)CC1	O=C(Nc1cccc(-c2c[nH]c(=O)c(=Nc3ccc(C(=O)N4CCOCC4)cc3)[nH]2)c1)c1ccccc1||O=C1c2sc3c(c2CCN1c1cccc(-c2c[nH]c(=O)c(Nc4ccc(N5CCNCC5)cn4)c2)c1)CCCC3
CCc1ccc(C(=O)Nc2cccc(-c3cn(C)c(=O)c(=Nc4ccc(C(=O)N5CCOCC5)cc4)[nH]3)c2C)cc1	Cc1c(N=C(O)c2cccc(C(C)(C)C)c2)cccc1-c1cn(C)c(=O)c(=Nc2ccc(C(=O)N3CCOCC3)cc2)[nH]1	O=C(Nc1cccc(-c2c[nH]c(=O)c(=Nc3ccc(C(=O)N4CCOCC4)cc3)[nH]2)c1)c1ccccc1||O=C(c1ccc(N=c2[nH]c(-c3cccc(N=Cc4ccccc4)c3)c[nH]c2=O)cc1)N1CCOCC1
CCc1ccc(C(=O)Nc2cccc(-c3cn(C)c(=O)c(=Nc4ccc(C(=O)N5CCOCC5)cc4)[nH]3)c2C)cc1	Cc1c(NC(=O)c2ccc(C(C)(C)C)cc2)cccc1-c1cn(C)c(=O)c(=Nc2ccc(C(=O)N3CCOCC3)cc2)[nH]1	O=C(Nc1cccc(-c2c[nH]c(=O)c(=Nc3ccc(C(=O)N4CCOCC4)cc3)[nH]2)c1)c1ccccc1||O=C(Nc1cccc(-c2c[nH]c(=O)c(=Nc3ccc(C(=O)N4CCOCC4)cc3)[nH]2)c1)c1ccccc1
CCc1ccc(C(=O)Nc2cccc(-c3cn(C)c(=O)c(=Nc4ccc(C(=O)N5CCOCC5)cc4)[nH]3)c2C)cc1	CC(C)N(C)Cc1ccc(Nc2cc(-c3cc(F)cc(N4CCc5c(sc6c5CCCC6)C4=O)c3CO)cn(C)c2=O)nc1	O=C(Nc1cccc(-c2c[nH]c(=O)c(=Nc3ccc(C(=O)N4CCOCC4)cc3)[nH]2)c1)c1ccccc1||O=C1c2sc3c(c2CCN1c1cccc(-c2c[nH]c(=O)c(Nc4ccccn4)c2)c1)CCCC3
CCc1ccc(C(=O)Nc2cccc(-c3cn(C)c(=O)c(=Nc4ccc(C(=O)N5CCOCC5)cc4)[nH]3)c2C)cc1	CN(C)CCOc1ccc(Nc2cc(-c3cc(F)cc(N4CCc5c(sc6c5CC(C)(C)C6)C4=O)c3CO)cn(C)c2=O)nc1	O=C(Nc1cccc(-c2c[nH]c(=O)c(=Nc3ccc(C(=O)N4CCOCC4)cc3)[nH]2)c1)c1ccccc1||O=C1c2sc3c(c2CCN1c1cccc(-c2c[nH]c(=O)c(Nc4ccccn4)c2)c1)CCC3
CCc1ccc(C(=O)Nc2cccc(-c3cn(C)c(=O)c(=Nc4ccc(C(=O)N5CCOCC5)cc4)[nH]3)c2C)cc1	Cc1ccc(-c2cn(C)c(=O)c(=Nc3ccc(C4C(=O)N(C)CCN4C)cc3)[nH]2)c(C)c1NC(=O)c1cc2c(s1)CCCC2	O=C(Nc1cccc(-c2c[nH]c(=O)c(=Nc3ccc(C(=O)N4CCOCC4)cc3)[nH]2)c1)c1ccccc1||O=C(Nc1cccc(-c2c[nH]c(=O)c(=Nc3ccc(C4NCCNC4=O)cc3)[nH]2)c1)c1cc2c(s1)CCCC2
CCc1ccc(C(=O)Nc2cccc(-c3cn(C)c(=O)c(=Nc4ccc(C(=O)N5CCOCC5)cc4)[nH]3)c2C)cc1	CN(C)CCN(C)c1ccc(Nc2cc(-c3cc(F)cc(N4CCc5c(sc6c5CCCC6)C4=O)c3CO)cn(C)c2=O)nc1	O=C(Nc1cccc(-c2c[nH]c(=O)c(=Nc3ccc(C(=O)N4CCOCC4)cc3)[nH]2)c1)c1ccccc1||O=C1c2sc3c(c2CCN1c1cccc(-c2c[nH]c(=O)c(Nc4ccccn4)c2)c1)CCCC3
CCc1ccc(C(=O)Nc2cccc(-c3cn(C)c(=O)c(=Nc4ccc(C(=O)N5CCOCC5)cc4)[nH]3)c2C)cc1	Cc1c(NCc2ccc(C(C)(C)C)cc2)cccc1-c1cn(C)c(=O)c(=Nc2ccc(C(=O)N3CCOCC3)cc2)[nH]1	O=C(Nc1cccc(-c2c[nH]c(=O)c(=Nc3ccc(C(=O)N4CCOCC4)cc3)[nH]2)c1)c1ccccc1||O=C(c1ccc(N=c2[nH]c(-c3cccc(NCc4ccccc4)c3)c[nH]c2=O)cc1)N1CCOCC1
CCc1ccc(C(=O)Nc2cccc(-c3cn(C)c(=O)c(=Nc4ccc(C(=O)N5CCOCC5)cc4)[nH]3)c2C)cc1	Cn1cc(-c2cccc(N3CCc4cc(C5(F)CC5)ccc4C3=O)c2CO)[nH]c(=Nc2ccc(C(=O)N3CCOCC3)cc2)c1=O	O=C(Nc1cccc(-c2c[nH]c(=O)c(=Nc3ccc(C(=O)N4CCOCC4)cc3)[nH]2)c1)c1ccccc1||O=C(c1ccc(N=c2[nH]c(-c3cccc(N4CCc5cc(C6CC6)ccc5C4=O)c3)c[nH]c2=O)cc1)N1CCOCC1
CCc1ccc(C(=O)Nc2cccc(-c3cn(C)c(=O)c(=Nc4ccc(C(=O)N5CCOCC5)cc4)[nH]3)c2C)cc1	C=CC(O)=Nc1cc(Nc2cc(-c3cccc(NC(=O)c4ccc(OC)cc4)c3C)cn(C)c2=O)ccc1C(=O)N1CCOCC1	O=C(Nc1cccc(-c2c[nH]c(=O)c(=Nc3ccc(C(=O)N4CCOCC4)cc3)[nH]2)c1)c1ccccc1||O=C(Nc1cccc(-c2c[nH]c(=O)c(Nc3ccc(C(=O)N4CCOCC4)cc3)c2)c1)c1ccccc1
CCc1ccc(C(=O)Nc2cccc(-c3cn(C)c(=O)c(=Nc4ccc(C(=O)N5CCOCC5)cc4)[nH]3)c2C)cc1	CN1CCCC1c1ccc(Nc2cc(-c3cc(F)cc(N4CCc5c(sc6c5CC(C)(C)C6)C4=O)c3CO)cn(C)c2=O)nc1	O=C(Nc1cccc(-c2c[nH]c(=O)c(=Nc3ccc(C(=O)N4CCOCC4)cc3)[nH]2)c1)c1ccccc1||O=C1c2sc3c(c2CCN1c1cccc(-c2c[nH]c(=O)c(Nc4ccc(C5CCCN5)cn4)c2)c1)CCC3
CCc1ccc(C(=O)Nc2cccc(-c3cn(C)c(=O)c(=Nc4ccc(C(=O)N5CCOCC5)cc4)[nH]3)c2C)cc1	CN1CCC(c2ccc(Nc3cc(-c4cc(F)cc(N5CCc6c(sc7c6CCCC7)C5=O)c4CO)cn(C)c3=O)nc2)CC1	O=C(Nc1cccc(-c2c[nH]c(=O)c(=Nc3ccc(C(=O)N4CCOCC4)cc3)[nH]2)c1)c1ccccc1||O=C1c2sc3c(c2CCN1c1cccc(-c2c[nH]c(=O)c(Nc4ccc(C5CCNCC5)cn4)c2)c1)CCCC3
CCc1ccc(C(=O)Nc2cccc(-c3cn(C)c(=O)c(=Nc4ccc(C(=O)N5CCOCC5)cc4)[nH]3)c2C)cc1	CN1CCC(c2ccc(N=c3[nH]c(-c4cc(F)cc(N5CCc6c(sc7c6CCCC7)C5=O)c4CO)cn(C)c3=O)cc2)CC1	O=C(Nc1cccc(-c2c[nH]c(=O)c(=Nc3ccc(C(=O)N4CCOCC4)cc3)[nH]2)c1)c1ccccc1||O=C1c2sc3c(c2CCN1c1cccc(-c2c[nH]c(=O)c(=Nc4ccc(C5CCNCC5)cc4)[nH]2)c1)CCCC3
CCc1ccc(C(=O)Nc2cccc(-c3cn(C)c(=O)c(=Nc4ccc(C(=O)N5CCOCC5)cc4)[nH]3)c2C)cc1	Cc1c(NC(=O)c2ccc(C(C)(C)C)cc2)cccc1-c1cc(Nc2ccc(C(=O)N3CCOCC3)cc2)c(=O)n(C)c1	O=C(Nc1cccc(-c2c[nH]c(=O)c(=Nc3ccc(C(=O)N4CCOCC4)cc3)[nH]2)c1)c1ccccc1||O=C(Nc1cccc(-c2c[nH]c(=O)c(Nc3ccc(C(=O)N4CCOCC4)cc3)c2)c1)c1ccccc1
CCc1ccc(C(=O)Nc2cccc(-c3cn(C)c(=O)c(=Nc4ccc(C(=O)N5CCOCC5)cc4)[nH]3)c2C)cc1	CN1CCC(c2ccc(N=c3[nH]c(-c4cc(F)cc(N5CCn6c(cc7c6CCCC7)C5=O)c4CO)cn(C)c3=O)cc2)CC1	O=C(Nc1cccc(-c2c[nH]c(=O)c(=Nc3ccc(C(=O)N4CCOCC4)cc3)[nH]2)c1)c1ccccc1||O=C1c2cc3c(n2CCN1c1cccc(-c2c[nH]c(=O)c(=Nc4ccc(C5CCNCC5)cc4)[nH]2)c1)CCCC3
CCc1ccc(C(=O)Nc2cccc(-c3cn(C)c(=O)c(=Nc4ccc(C(=O)N5CCOCC5)cc4)[nH]3)c2C)cc1	CCN1CCN(c2ccc(Nc3cc(-c4cc(F)cc(N5CCc6c(sc7c6CCCC7)C5=O)c4CO)cn(C)c3=O)nc2)CC1	O=C(Nc1cccc(-c2c[nH]c(=O)c(=Nc3ccc(C(=O)N4CCOCC4)cc3)[nH]2)c1)c1ccccc1||O=C1c2sc3c(c2CCN1c1cccc(-c2c[nH]c(=O)c(Nc4ccc(N5CCNCC5)cn4)c2)c1)CCCC3
CCc1ccc(C(=O)Nc2cccc(-c3cn(C)c(=O)c(=Nc4ccc(C(=O)N5CCOCC5)cc4)[nH]3)c2C)cc1	CN(C)CCN(C)c1ccc(Nc2cc(-c3cc(F)cc(N4CCc5c(sc6c5CC(C)(C)C6)C4=O)c3CO)cn(C)c2=O)nc1	O=C(Nc1cccc(-c2c[nH]c(=O)c(=Nc3ccc(C(=O)N4CCOCC4)cc3)[nH]2)c1)c1ccccc1||O=C1c2sc3c(c2CCN1c1cccc(-c2c[nH]c(=O)c(Nc4ccccn4)c2)c1)CCC3
CCc1ccc(C(=O)Nc2cccc(-c3cn(C)c(=O)c(=Nc4ccc(C(=O)N5CCOCC5)cc4)[nH]3)c2C)cc1	Cn1cc(-c2cccc(N3CCc4cc(C5CC5)ccc4C3=O)c2CO)[nH]c(=Nc2ccc(C(=O)N3CCC(O)CC3)cc2)c1=O	O=C(Nc1cccc(-c2c[nH]c(=O)c(=Nc3ccc(C(=O)N4CCOCC4)cc3)[nH]2)c1)c1ccccc1||O=C(c1ccc(N=c2[nH]c(-c3cccc(N4CCc5cc(C6CC6)ccc5C4=O)c3)c[nH]c2=O)cc1)N1CCCCC1
CCc1ccc(C(=O)Nc2cccc(-c3cn(C)c(=O)c(=Nc4ccc(C(=O)N5CCOCC5)cc4)[nH]3)c2C)cc1	C=CC(O)=Nc1cc(Nc2cc(-c3cccc(NC(=O)c4cc5c(s4)CCCC5)c3C)cn(C)c2=O)ccc1C(=O)N1CCOCC1	O=C(Nc1cccc(-c2c[nH]c(=O)c(=Nc3ccc(C(=O)N4CCOCC4)cc3)[nH]2)c1)c1ccccc1||O=C(Nc1cccc(-c2c[nH]c(=O)c(Nc3ccc(C(=O)N4CCOCC4)cc3)c2)c1)c1cc2c(s1)CCCC2
CCc1ccc(C(=O)Nc2cccc(-c3cn(C)c(=O)c(=Nc4ccc(C(=O)N5CCOCC5)cc4)[nH]3)c2C)cc1	Cn1cc(-c2cc(F)cc(N3CCc4c(sc5c4CC(C)(C)C5)C3=O)c2CO)cc(Nc2ccc3c(n2)CCN(C2COC2)C3)c1=O	O=C(Nc1cccc(-c2c[nH]c(=O)c(=Nc3ccc(C(=O)N4CCOCC4)cc3)[nH]2)c1)c1ccccc1||O=C1c2sc3c(c2CCN1c1cccc(-c2c[nH]c(=O)c(Nc4ccc5c(n4)CCN(C4COC4)C5)c2)c1)CCC3
CCc1ccc(C(=O)Nc2cccc(-c3cn(C)c(=O)c(=Nc4ccc(C(=O)N5CCOCC5)cc4)[nH]3)c2C)cc1	CN1CCC(c2ccc(Nc3cc(-c4cc(F)cc(N5CCc6c(sc7c6CC(C)(C)C7)C5=O)c4CO)cn(C)c3=O)nc2)CC1	O=C(Nc1cccc(-c2c[nH]c(=O)c(=Nc3ccc(C(=O)N4CCOCC4)cc3)[nH]2)c1)c1ccccc1||O=C1c2sc3c(c2CCN1c1cccc(-c2c[nH]c(=O)c(Nc4ccc(C5CCNCC5)cn4)c2)c1)CCC3
CCc1ccc(C(=O)Nc2cccc(-c3cn(C)c(=O)c(=Nc4ccc(C(=O)N5CCOCC5)cc4)[nH]3)c2C)cc1	CN1CCC(c2ccc(N=c3[nH]c(-c4cc(F)cc(N5CCc6c(sc7c6CC(C)(C)C7)C5=O)c4CO)cn(C)c3=O)cc2)CC1	O=C(Nc1cccc(-c2c[nH]c(=O)c(=Nc3ccc(C(=O)N4CCOCC4)cc3)[nH]2)c1)c1ccccc1||O=C1c2sc3c(c2CCN1c1cccc(-c2c[nH]c(=O)c(=Nc4ccc(C5CCNCC5)cc4)[nH]2)c1)CCC3
CCc1ccc(C(=O)Nc2cccc(-c3cn(C)c(=O)c(=Nc4ccc(C(=O)N5CCOCC5)cc4)[nH]3)c2C)cc1	CN1CCC(c2ccc(N=c3[nH]c(-c4cc(F)cc(N5CCn6c(cc7c6CC(C)(C)C7)C5=O)c4CO)cn(C)c3=O)cc2)CC1	O=C(Nc1cccc(-c2c[nH]c(=O)c(=Nc3ccc(C(=O)N4CCOCC4)cc3)[nH]2)c1)c1ccccc1||O=C1c2cc3c(n2CCN1c1cccc(-c2c[nH]c(=O)c(=Nc4ccc(C5CCNCC5)cc4)[nH]2)c1)CCC3
CCc1ccc(C(=O)Nc2cccc(-c3cn(C)c(=O)c(=Nc4ccc(C(=O)N5CCOCC5)cc4)[nH]3)c2C)cc1	CCN1CCN(c2ccc(Nc3cc(-c4cc(F)cc(N5CCc6c(sc7c6CC(C)(C)C7)C5=O)c4CO)cn(C)c3=O)nc2)CC1	O=C(Nc1cccc(-c2c[nH]c(=O)c(=Nc3ccc(C(=O)N4CCOCC4)cc3)[nH]2)c1)c1ccccc1||O=C1c2sc3c(c2CCN1c1cccc(-c2c[nH]c(=O)c(Nc4ccc(N5CCNCC5)cn4)c2)c1)CCC3
CCc1ccc(C(=O)Nc2cccc(-c3cn(C)c(=O)c(=Nc4ccc(C(=O)N5CCOCC5)cc4)[nH]3)c2C)cc1	Cn1cc(-c2cccc(N3CCc4c(sc5c4CCCC5)C3=O)c2CO)[nH]c(=Nc2ccc(C3CCN(C4COC4)CC3)cc2)c1=O	O=C(Nc1cccc(-c2c[nH]c(=O)c(=Nc3ccc(C(=O)N4CCOCC4)cc3)[nH]2)c1)c1ccccc1||O=C1c2sc3c(c2CCN1c1cccc(-c2c[nH]c(=O)c(=Nc4ccc(C5CCN(C6COC6)CC5)cc4)[nH]2)c1)CCCC3
Cc1c(NC(=O)c2cc3c(s2)CCCC3)cccc1-c1cn(C)c(=O)c(=Nc2ccc(C(=O)N3CCOCC3)cc2)[nH]1	Cc1c(NC(=O)c2ccc(N(C)C)cc2)cccc1-c1cn(C)c(=O)c(=Nc2ccc(C(=O)N3CCOCC3)cc2)[nH]1	O=C(Nc1cccc(-c2c[nH]c(=O)c(=Nc3ccc(C(=O)N4CCOCC4)cc3)[nH]2)c1)c1cc2c(s1)CCCC2||O=C(Nc1cccc(-c2c[nH]c(=O)c(=Nc3ccc(C(=O)N4CCOCC4)cc3)[nH]2)c1)c1ccccc1
Cc1c(NC(=O)c2cc3c(s2)CCCC3)cccc1-c1cn(C)c(=O)c(=Nc2ccc(C(=O)N3CCOCC3)cc2)[nH]1	Cc1c(N=C(O)c2cc3n(c2)CCCC3)cccc1-c1cn(C)c(=O)c(=Nc2ccc(C(=O)N3CCOCC3)cc2)[nH]1	O=C(Nc1cccc(-c2c[nH]c(=O)c(=Nc3ccc(C(=O)N4CCOCC4)cc3)[nH]2)c1)c1cc2c(s1)CCCC2||O=C(c1ccc(N=c2[nH]c(-c3cccc(N=Cc4cc5n(c4)CCCC5)c3)c[nH]c2=O)cc1)N1CCOCC1
Cc1c(NC(=O)c2cc3c(s2)CCCC3)cccc1-c1cn(C)c(=O)c(=Nc2ccc(C(=O)N3CCOCC3)cc2)[nH]1	Cc1c(N=C(O)c2cnc(C(C)(C)C)nc2)cccc1-c1cn(C)c(=O)c(=Nc2ccc(C(=O)N3CCOCC3)cc2)[nH]1	O=C(Nc1cccc(-c2c[nH]c(=O)c(=Nc3ccc(C(=O)N4CCOCC4)cc3)[nH]2)c1)c1cc2c(s1)CCCC2||O=C(c1ccc(N=c2[nH]c(-c3cccc(N=Cc4cncnc4)c3)c[nH]c2=O)cc1)N1CCOCC1
Cc1c(NC(=O)c2cc3c(s2)CCCC3)cccc1-c1cn(C)c(=O)c(=Nc2ccc(C(=O)N3CCOCC3)cc2)[nH]1	Cc1c(NC(=O)c2ccc(C3CC3)cc2)cccc1-c1cn(C)c(=O)c(=Nc2ccc(C(=O)N3CCOCC3)cc2)[nH]1	O=C(Nc1cccc(-c2c[nH]c(=O)c(=Nc3ccc(C(=O)N4CCOCC4)cc3)[nH]2)c1)c1cc2c(s1)CCCC2||O=C(Nc1cccc(-c2c[nH]c(=O)c(=Nc3ccc(C(=O)N4CCOCC4)cc3)[nH]2)c1)c1ccc(C2CC2)cc1
Cc1c(NC(=O)c2cc3c(s2)CCCC3)cccc1-c1cn(C)c(=O)c(=Nc2ccc(C(=O)N3CCOCC3)cc2)[nH]1	CN1CCN(C)C(c2ccc(N=c3[nH]c(-c4ccc(C#N)c(N=C(O)c5cc6c(s5)CCCC6)c4)cn(C)c3=O)cc2)C1=O	O=C(Nc1cccc(-c2c[nH]c(=O)c(=Nc3ccc(C(=O)N4CCOCC4)cc3)[nH]2)c1)c1cc2c(s1)CCCC2||O=C1NCCNC1c1ccc(N=c2[nH]c(-c3cccc(N=Cc4cc5c(s4)CCCC5)c3)c[nH]c2=O)cc1
Cc1c(NC(=O)c2cc3c(s2)CCCC3)cccc1-c1cn(C)c(=O)c(=Nc2ccc(C(=O)N3CCOCC3)cc2)[nH]1	Cc1c(-c2cn(C)c(=O)c(=Nc3ccc(C4C(=O)N(C)CCN4C)cc3)[nH]2)ccc(Cl)c1NC(=O)c1cc2c(s1)CCCC2	O=C(Nc1cccc(-c2c[nH]c(=O)c(=Nc3ccc(C(=O)N4CCOCC4)cc3)[nH]2)c1)c1cc2c(s1)CCCC2||O=C(Nc1cccc(-c2c[nH]c(=O)c(=Nc3ccc(C4NCCNC4=O)cc3)[nH]2)c1)c1cc2c(s1)CCCC2
Cc1c(NC(=O)c2cc3c(s2)CCCC3)cccc1-c1cn(C)c(=O)c(=Nc2ccc(C(=O)N3CCOCC3)cc2)[nH]1	Cc1c(NC(=O)c2ccc(C(C)(C)O)cc2)cccc1-c1cn(C)c(=O)c(=Nc2ccc(C(=O)N3CCOCC3)cc2)[nH]1	O=C(Nc1cccc(-c2c[nH]c(=O)c(=Nc3ccc(C(=O)N4CCOCC4)cc3)[nH]2)c1)c1cc2c(s1)CCCC2||O=C(Nc1cccc(-c2c[nH]c(=O)c(=Nc3ccc(C(=O)N4CCOCC4)cc3)[nH]2)c1)c1ccccc1
Cc1c(NC(=O)c2cc3c(s2)CCCC3)cccc1-c1cn(C)c(=O)c(=Nc2ccc(C(=O)N3CCOCC3)cc2)[nH]1	Cc1c(-c2cn(C)c(=O)c(=Nc3ccc(C4C(O)=NCCN4C)cc3)[nH]2)cccc1N1Cc2cc(C(C)(C)C)sc2C1=O	O=C(Nc1cccc(-c2c[nH]c(=O)c(=Nc3ccc(C(=O)N4CCOCC4)cc3)[nH]2)c1)c1cc2c(s1)CCCC2||O=C1c2sccc2CN1c1cccc(-c2c[nH]c(=O)c(=Nc3ccc(C4C=NCCN4)cc3)[nH]2)c1
Cc1c(NC(=O)c2cc3c(s2)CCCC3)cccc1-c1cn(C)c(=O)c(=Nc2ccc(C(=O)N3CCOCC3)cc2)[nH]1	Cc1c(N=C(O)c2ccc(C(C)(C)C)nc2)cccc1-c1cn(C)c(=O)c(=Nc2ccc(C(=O)N3CCOCC3)cc2)[nH]1	O=C(Nc1cccc(-c2c[nH]c(=O)c(=Nc3ccc(C(=O)N4CCOCC4)cc3)[nH]2)c1)c1cc2c(s1)CCCC2||O=C(c1ccc(N=c2[nH]c(-c3cccc(N=Cc4cccnc4)c3)c[nH]c2=O)cc1)N1CCOCC1
Cc1c(NC(=O)c2cc3c(s2)CCCC3)cccc1-c1cn(C)c(=O)c(=Nc2ccc(C(=O)N3CCOCC3)cc2)[nH]1	Cc1c(NC(=O)c2ccc([Si](C)(C)C)cc2)cccc1-c1cn(C)c(=O)c(=Nc2ccc(C(=O)N3CCOCC3)cc2)[nH]1	O=C(Nc1cccc(-c2c[nH]c(=O)c(=Nc3ccc(C(=O)N4CCOCC4)cc3)[nH]2)c1)c1cc2c(s1)CCCC2||O=C(Nc1cccc(-c2c[nH]c(=O)c(=Nc3ccc(C(=O)N4CCOCC4)cc3)[nH]2)c1)c1ccccc1
Cc1c(NC(=O)c2cc3c(s2)CCCC3)cccc1-c1cn(C)c(=O)c(=Nc2ccc(C(=O)N3CCOCC3)cc2)[nH]1	Cc1c(N=C(O)c2cccc(C(C)(C)C)c2)cccc1-c1cn(C)c(=O)c(=Nc2ccc(C(=O)N3CCOCC3)cc2)[nH]1	O=C(Nc1cccc(-c2c[nH]c(=O)c(=Nc3ccc(C(=O)N4CCOCC4)cc3)[nH]2)c1)c1cc2c(s1)CCCC2||O=C(c1ccc(N=c2[nH]c(-c3cccc(N=Cc4ccccc4)c3)c[nH]c2=O)cc1)N1CCOCC1
Cc1c(NC(=O)c2cc3c(s2)CCCC3)cccc1-c1cn(C)c(=O)c(=Nc2ccc(C(=O)N3CCOCC3)cc2)[nH]1	Cc1c(NCc2ccc(C(C)(C)C)cc2)cccc1-c1cn(C)c(=O)c(=Nc2ccc(C(=O)N3CCOCC3)cc2)[nH]1	O=C(Nc1cccc(-c2c[nH]c(=O)c(=Nc3ccc(C(=O)N4CCOCC4)cc3)[nH]2)c1)c1cc2c(s1)CCCC2||O=C(c1ccc(N=c2[nH]c(-c3cccc(NCc4ccccc4)c3)c[nH]c2=O)cc1)N1CCOCC1
Cc1c(NC(=O)c2cc3c(s2)CCCC3)cccc1-c1cn(C)c(=O)c(=Nc2ccc(C(=O)N3CCOCC3)cc2)[nH]1	C=CC(O)=Nc1cc(Nc2cc(-c3cccc(NC(=O)c4ccc(C)cc4)c3C)cn(C)c2=O)ccc1C(=O)N1CCOCC1	O=C(Nc1cccc(-c2c[nH]c(=O)c(=Nc3ccc(C(=O)N4CCOCC4)cc3)[nH]2)c1)c1cc2c(s1)CCCC2||O=C(Nc1cccc(-c2c[nH]c(=O)c(Nc3ccc(C(=O)N4CCOCC4)cc3)c2)c1)c1ccccc1
Cc1c(NC(=O)c2cc3c(s2)CCCC3)cccc1-c1cn(C)c(=O)c(=Nc2ccc(C(=O)N3CCOCC3)cc2)[nH]1	C=CC(O)=Nc1cc(Nc2cc(-c3cccc(NC(=O)c4ccc(OC)cc4)c3C)cn(C)c2=O)ccc1C(=O)N1CCOCC1	O=C(Nc1cccc(-c2c[nH]c(=O)c(=Nc3ccc(C(=O)N4CCOCC4)cc3)[nH]2)c1)c1cc2c(s1)CCCC2||O=C(Nc1cccc(-c2c[nH]c(=O)c(Nc3ccc(C(=O)N4CCOCC4)cc3)c2)c1)c1ccccc1
Cc1c(NC(=O)c2cc3c(s2)CCCC3)cccc1-c1cn(C)c(=O)c(=Nc2ccc(C(=O)N3CCOCC3)cc2)[nH]1	C=CC(O)=Nc1cc(Nc2cc(-c3cccc(NC(=O)c4ccc(N(C)C)cc4)c3C)cn(C)c2=O)ccc1C(O)=NCCOC	O=C(Nc1cccc(-c2c[nH]c(=O)c(=Nc3ccc(C(=O)N4CCOCC4)cc3)[nH]2)c1)c1cc2c(s1)CCCC2||O=C(Nc1cccc(-c2c[nH]c(=O)c(Nc3ccccc3)c2)c1)c1ccccc1
Cc1c(NC(=O)c2cc3c(s2)CCCC3)cccc1-c1cn(C)c(=O)c(=Nc2ccc(C(=O)N3CCOCC3)cc2)[nH]1	C=CC(O)=Nc1cc(Nc2cc(-c3cccc(NC(=O)c4ccc(CC)cc4)c3C)cn(C)c2=O)ccc1C(=O)N1CCOCC1	O=C(Nc1cccc(-c2c[nH]c(=O)c(=Nc3ccc(C(=O)N4CCOCC4)cc3)[nH]2)c1)c1cc2c(s1)CCCC2||O=C(Nc1cccc(-c2c[nH]c(=O)c(Nc3ccc(C(=O)N4CCOCC4)cc3)c2)c1)c1ccccc1
Cc1c(NC(=O)c2cc3c(s2)CCCC3)cccc1-c1cn(C)c(=O)c(=Nc2ccc(C(=O)N3CCOCC3)cc2)[nH]1	Cc1c(-c2cn(C)c(=O)c(=Nc3ccc(C4C(=O)N(C)CCN4C)cc3)[nH]2)cccc1N1Cc2cc(N3CCCCC3)ccc2C1=O	O=C(Nc1cccc(-c2c[nH]c(=O)c(=Nc3ccc(C(=O)N4CCOCC4)cc3)[nH]2)c1)c1cc2c(s1)CCCC2||O=C1NCCNC1c1ccc(N=c2[nH]c(-c3cccc(N4Cc5cc(N6CCCCC6)ccc5C4=O)c3)c[nH]c2=O)cc1
Cc1c(NC(=O)c2cc3c(s2)CCCC3)cccc1-c1cn(C)c(=O)c(=Nc2ccc(C(=O)N3CCOCC3)cc2)[nH]1	Cn1cc(-c2cccc(N3CCc4c(sc5c4CC(C)(C)C5)C3=O)c2CO)cc(Nc2ccc(N3CCN(C4COC4)CC3)cn2)c1=O	O=C(Nc1cccc(-c2c[nH]c(=O)c(=Nc3ccc(C(=O)N4CCOCC4)cc3)[nH]2)c1)c1cc2c(s1)CCCC2||O=C1c2sc3c(c2CCN1c1cccc(-c2c[nH]c(=O)c(Nc4ccc(N5CCN(C6COC6)CC5)cn4)c2)c1)CCC3
CN1CCN(C)C(c2ccc(N=c3[nH]c(-c4cccc(NC(=O)c5cc6c(s5)CCCC6)c4)cn(C)c3=O)cc2)C1=O	Cc1c(NC(=O)c2ccc(N(C)C)cc2)cccc1-c1cn(C)c(=O)c(=Nc2ccc(C(=O)N3CCOCC3)cc2)[nH]1	O=C(Nc1cccc(-c2c[nH]c(=O)c(=Nc3ccc(C(=O)N4CCOCC4)cc3)[nH]2)c1)c1ccccc1||O=C(Nc1cccc(-c2c[nH]c(=O)c(=Nc3ccc(C4NCCNC4=O)cc3)[nH]2)c1)c1cc2c(s1)CCCC2
CN1CCN(C)C(c2ccc(N=c3[nH]c(-c4cccc(NC(=O)c5cc6c(s5)CCCC6)c4)cn(C)c3=O)cc2)C1=O	Cc1c(N=C(O)c2cc3n(c2)CCCC3)cccc1-c1cn(C)c(=O)c(=Nc2ccc(C(=O)N3CCOCC3)cc2)[nH]1	O=C(Nc1cccc(-c2c[nH]c(=O)c(=Nc3ccc(C4NCCNC4=O)cc3)[nH]2)c1)c1cc2c(s1)CCCC2||O=C(c1ccc(N=c2[nH]c(-c3cccc(N=Cc4cc5n(c4)CCCC5)c3)c[nH]c2=O)cc1)N1CCOCC1
CN1CCN(C)C(c2ccc(N=c3[nH]c(-c4cccc(NC(=O)c5cc6c(s5)CCCC6)c4)cn(C)c3=O)cc2)C1=O	Cc1c(N=C(O)c2cnc(C(C)(C)C)cn2)cccc1-c1cn(C)c(=O)c(=Nc2ccc(C(=O)N3CCOCC3)cc2)[nH]1	O=C(Nc1cccc(-c2c[nH]c(=O)c(=Nc3ccc(C4NCCNC4=O)cc3)[nH]2)c1)c1cc2c(s1)CCCC2||O=C(c1ccc(N=c2[nH]c(-c3cccc(N=Cc4cnccn4)c3)c[nH]c2=O)cc1)N1CCOCC1
CN1CCN(C)C(c2ccc(N=c3[nH]c(-c4cccc(NC(=O)c5cc6c(s5)CCCC6)c4)cn(C)c3=O)cc2)C1=O	Cc1c(N=C(O)c2cnc(C(C)(C)C)nc2)cccc1-c1cn(C)c(=O)c(=Nc2ccc(C(=O)N3CCOCC3)cc2)[nH]1	O=C(Nc1cccc(-c2c[nH]c(=O)c(=Nc3ccc(C4NCCNC4=O)cc3)[nH]2)c1)c1cc2c(s1)CCCC2||O=C(c1ccc(N=c2[nH]c(-c3cccc(N=Cc4cncnc4)c3)c[nH]c2=O)cc1)N1CCOCC1
CN1CCN(C)C(c2ccc(N=c3[nH]c(-c4cccc(NC(=O)c5cc6c(s5)CCCC6)c4)cn(C)c3=O)cc2)C1=O	Cc1c(NC(=O)c2ccc(C3CC3)cc2)cccc1-c1cn(C)c(=O)c(=Nc2ccc(C(=O)N3CCOCC3)cc2)[nH]1	O=C(Nc1cccc(-c2c[nH]c(=O)c(=Nc3ccc(C(=O)N4CCOCC4)cc3)[nH]2)c1)c1ccc(C2CC2)cc1||O=C(Nc1cccc(-c2c[nH]c(=O)c(=Nc3ccc(C4NCCNC4=O)cc3)[nH]2)c1)c1cc2c(s1)CCCC2
CN1CCN(C)C(c2ccc(N=c3[nH]c(-c4cccc(NC(=O)c5cc6c(s5)CCCC6)c4)cn(C)c3=O)cc2)C1=O	CN1CCN(C)C(c2ccc(N=c3[nH]c(-c4ccc(C#N)c(N=C(O)c5cc6c(s5)CCCC6)c4)cn(C)c3=O)cc2)C1=O	O=C(Nc1cccc(-c2c[nH]c(=O)c(=Nc3ccc(C4NCCNC4=O)cc3)[nH]2)c1)c1cc2c(s1)CCCC2||O=C1NCCNC1c1ccc(N=c2[nH]c(-c3cccc(N=Cc4cc5c(s4)CCCC5)c3)c[nH]c2=O)cc1
CN1CCN(C)C(c2ccc(N=c3[nH]c(-c4cccc(NC(=O)c5cc6c(s5)CCCC6)c4)cn(C)c3=O)cc2)C1=O	Cc1c(-c2cn(C)c(=O)c(=Nc3ccc(C4C(=O)N(C)CCN4C)cc3)[nH]2)ccc(Cl)c1NC(=O)c1cc2c(s1)CCCC2	O=C(Nc1cccc(-c2c[nH]c(=O)c(=Nc3ccc(C4NCCNC4=O)cc3)[nH]2)c1)c1cc2c(s1)CCCC2||O=C(Nc1cccc(-c2c[nH]c(=O)c(=Nc3ccc(C4NCCNC4=O)cc3)[nH]2)c1)c1cc2c(s1)CCCC2
CN1CCN(C)C(c2ccc(N=c3[nH]c(-c4cccc(NC(=O)c5cc6c(s5)CCCC6)c4)cn(C)c3=O)cc2)C1=O	Cc1c(NC(=O)c2ccc(C(C)(C)O)cc2)cccc1-c1cn(C)c(=O)c(=Nc2ccc(C(=O)N3CCOCC3)cc2)[nH]1	O=C(Nc1cccc(-c2c[nH]c(=O)c(=Nc3ccc(C(=O)N4CCOCC4)cc3)[nH]2)c1)c1ccccc1||O=C(Nc1cccc(-c2c[nH]c(=O)c(=Nc3ccc(C4NCCNC4=O)cc3)[nH]2)c1)c1cc2c(s1)CCCC2
CN1CCN(C)C(c2ccc(N=c3[nH]c(-c4cccc(NC(=O)c5cc6c(s5)CCCC6)c4)cn(C)c3=O)cc2)C1=O	Cc1c(-c2cn(C)c(=O)c(=Nc3ccc(C4C(O)=NCCN4C)cc3)[nH]2)cccc1N1Cc2cc(C(C)(C)C)sc2C1=O	O=C(Nc1cccc(-c2c[nH]c(=O)c(=Nc3ccc(C4NCCNC4=O)cc3)[nH]2)c1)c1cc2c(s1)CCCC2||O=C1c2sccc2CN1c1cccc(-c2c[nH]c(=O)c(=Nc3ccc(C4C=NCCN4)cc3)[nH]2)c1
CN1CCN(C)C(c2ccc(N=c3[nH]c(-c4cccc(NC(=O)c5cc6c(s5)CCCC6)c4)cn(C)c3=O)cc2)C1=O	Cc1c(N=C(O)c2ccc(C(C)(C)C)nc2)cccc1-c1cn(C)c(=O)c(=Nc2ccc(C(=O)N3CCOCC3)cc2)[nH]1	O=C(Nc1cccc(-c2c[nH]c(=O)c(=Nc3ccc(C4NCCNC4=O)cc3)[nH]2)c1)c1cc2c(s1)CCCC2||O=C(c1ccc(N=c2[nH]c(-c3cccc(N=Cc4cccnc4)c3)c[nH]c2=O)cc1)N1CCOCC1
CN1CCN(C)C(c2ccc(N=c3[nH]c(-c4cccc(NC(=O)c5cc6c(s5)CCCC6)c4)cn(C)c3=O)cc2)C1=O	Cc1c(NC(=O)c2ccc([Si](C)(C)C)cc2)cccc1-c1cn(C)c(=O)c(=Nc2ccc(C(=O)N3CCOCC3)cc2)[nH]1	O=C(Nc1cccc(-c2c[nH]c(=O)c(=Nc3ccc(C(=O)N4CCOCC4)cc3)[nH]2)c1)c1ccccc1||O=C(Nc1cccc(-c2c[nH]c(=O)c(=Nc3ccc(C4NCCNC4=O)cc3)[nH]2)c1)c1cc2c(s1)CCCC2
CN1CCN(C)C(c2ccc(N=c3[nH]c(-c4cccc(NC(=O)c5cc6c(s5)CCCC6)c4)cn(C)c3=O)cc2)C1=O	Cc1c(N=C(O)c2cccc(C(C)(C)C)c2)cccc1-c1cn(C)c(=O)c(=Nc2ccc(C(=O)N3CCOCC3)cc2)[nH]1	O=C(Nc1cccc(-c2c[nH]c(=O)c(=Nc3ccc(C4NCCNC4=O)cc3)[nH]2)c1)c1cc2c(s1)CCCC2||O=C(c1ccc(N=c2[nH]c(-c3cccc(N=Cc4ccccc4)c3)c[nH]c2=O)cc1)N1CCOCC1
CN1CCN(C)C(c2ccc(N=c3[nH]c(-c4cccc(NC(=O)c5cc6c(s5)CCCC6)c4)cn(C)c3=O)cc2)C1=O	Cc1c(NCc2ccc(C(C)(C)C)cc2)cccc1-c1cn(C)c(=O)c(=Nc2ccc(C(=O)N3CCOCC3)cc2)[nH]1	O=C(Nc1cccc(-c2c[nH]c(=O)c(=Nc3ccc(C4NCCNC4=O)cc3)[nH]2)c1)c1cc2c(s1)CCCC2||O=C(c1ccc(N=c2[nH]c(-c3cccc(NCc4ccccc4)c3)c[nH]c2=O)cc1)N1CCOCC1
CN1CCN(C)C(c2ccc(N=c3[nH]c(-c4cccc(NC(=O)c5cc6c(s5)CCCC6)c4)cn(C)c3=O)cc2)C1=O	C=CC(O)=Nc1cc(Nc2cc(-c3cccc(NC(=O)c4ccc(C)cc4)c3C)cn(C)c2=O)ccc1C(=O)N1CCOCC1	O=C(Nc1cccc(-c2c[nH]c(=O)c(=Nc3ccc(C4NCCNC4=O)cc3)[nH]2)c1)c1cc2c(s1)CCCC2||O=C(Nc1cccc(-c2c[nH]c(=O)c(Nc3ccc(C(=O)N4CCOCC4)cc3)c2)c1)c1ccccc1
CN1CCN(C)C(c2ccc(N=c3[nH]c(-c4cccc(NC(=O)c5cc6c(s5)CCCC6)c4)cn(C)c3=O)cc2)C1=O	Cc1c(-c2cn(C)c(=O)c(=Nc3ccc(C4C(=O)N(C)CCN4C)cc3)[nH]2)cccc1N1Cc2cc(N3CCCCC3)ccc2C1=O	O=C(Nc1cccc(-c2c[nH]c(=O)c(=Nc3ccc(C4NCCNC4=O)cc3)[nH]2)c1)c1cc2c(s1)CCCC2||O=C1NCCNC1c1ccc(N=c2[nH]c(-c3cccc(N4Cc5cc(N6CCCCC6)ccc5C4=O)c3)c[nH]c2=O)cc1
CN1CCN(C)C(c2ccc(N=c3[nH]c(-c4cccc(NC(=O)c5cc6c(s5)CCCC6)c4)cn(C)c3=O)cc2)C1=O	Cn1cc(-c2cccc(N3CCc4c(sc5c4CC(C)(C)C5)C3=O)c2CO)cc(Nc2ccc(N3CCN(C4COC4)CC3)cn2)c1=O	O=C(Nc1cccc(-c2c[nH]c(=O)c(=Nc3ccc(C4NCCNC4=O)cc3)[nH]2)c1)c1cc2c(s1)CCCC2||O=C1c2sc3c(c2CCN1c1cccc(-c2c[nH]c(=O)c(Nc4ccc(N5CCN(C6COC6)CC5)cn4)c2)c1)CCC3
Cc1c(NC(=O)c2ccc(N(C)C)cc2)cccc1-c1cn(C)c(=O)c(=Nc2ccc(C(=O)N3CCOCC3)cc2)[nH]1	CN1CCn2[nH]c(=Nc3cc(-c4cc(F)cc(N5CCc6c(sc7c6CC(C)(C)C7)C5=O)c4CO)cn(C)c3=O)cc2C1	O=C(Nc1cccc(-c2c[nH]c(=O)c(=Nc3ccc(C(=O)N4CCOCC4)cc3)[nH]2)c1)c1ccccc1||O=C1c2sc3c(c2CCN1c1cccc(-c2c[nH]c(=O)c(N=c4cc5n([nH]4)CCNC5)c2)c1)CCC3
Cc1c(NC(=O)c2ccc(N(C)C)cc2)cccc1-c1cn(C)c(=O)c(=Nc2ccc(C(=O)N3CCOCC3)cc2)[nH]1	CN(C)C(=O)c1ccc(N=c2[nH]c(-c3cccc(N4CCc5cc(C6CC6)ccc5C4=O)c3CO)cn(C)c2=O)cc1	O=C(Nc1cccc(-c2c[nH]c(=O)c(=Nc3ccc(C(=O)N4CCOCC4)cc3)[nH]2)c1)c1ccccc1||O=C1c2ccc(C3CC3)cc2CCN1c1cccc(-c2c[nH]c(=O)c(=Nc3ccccc3)[nH]2)c1
Cc1c(NC(=O)c2ccc(N(C)C)cc2)cccc1-c1cn(C)c(=O)c(=Nc2ccc(C(=O)N3CCOCC3)cc2)[nH]1	Cn1cc(-c2cc(F)cc(N3CCc4c(sc5c4CCCC5)C3=O)c2CO)cc(Nc2ccc(N3CCOCC3)cn2)c1=O	O=C(Nc1cccc(-c2c[nH]c(=O)c(=Nc3ccc(C(=O)N4CCOCC4)cc3)[nH]2)c1)c1ccccc1||O=C1c2sc3c(c2CCN1c1cccc(-c2c[nH]c(=O)c(Nc4ccc(N5CCOCC5)cn4)c2)c1)CCCC3
Cc1c(NC(=O)c2ccc(N(C)C)cc2)cccc1-c1cn(C)c(=O)c(=Nc2ccc(C(=O)N3CCOCC3)cc2)[nH]1	CN1CCc2cc(N=c3[nH]c(-c4cc(F)cc(N5CCn6c(cc7c6CCCC7)C5=O)c4CO)cn(C)c3=O)ccc2C1	O=C(Nc1cccc(-c2c[nH]c(=O)c(=Nc3ccc(C(=O)N4CCOCC4)cc3)[nH]2)c1)c1ccccc1||O=C1c2cc3c(n2CCN1c1cccc(-c2c[nH]c(=O)c(=Nc4ccc5c(c4)CCNC5)[nH]2)c1)CCCC3
Cc1c(NC(=O)c2ccc(N(C)C)cc2)cccc1-c1cn(C)c(=O)c(=Nc2ccc(C(=O)N3CCOCC3)cc2)[nH]1	Cc1c(-c2cn(C)c(=O)c(=Nc3ccc(C4C(=O)N(C)CCN4C)cc3)[nH]2)ccc(F)c1NC(=O)c1cc2c(s1)CCCC2	O=C(Nc1cccc(-c2c[nH]c(=O)c(=Nc3ccc(C(=O)N4CCOCC4)cc3)[nH]2)c1)c1ccccc1||O=C(Nc1cccc(-c2c[nH]c(=O)c(=Nc3ccc(C4NCCNC4=O)cc3)[nH]2)c1)c1cc2c(s1)CCCC2
Cc1c(NC(=O)c2ccc(N(C)C)cc2)cccc1-c1cn(C)c(=O)c(=Nc2ccc(C(=O)N3CCOCC3)cc2)[nH]1	Cc1ccc(-c2cn(C)c(=O)c(=Nc3ccc([C@H]4C(=O)N(C)CCN4C)cc3)[nH]2)c(F)c1NC(=O)c1cc2c(s1)CCCC2	O=C(Nc1cccc(-c2c[nH]c(=O)c(=Nc3ccc(C(=O)N4CCOCC4)cc3)[nH]2)c1)c1ccccc1||O=C(Nc1cccc(-c2c[nH]c(=O)c(=Nc3ccc(C4NCCNC4=O)cc3)[nH]2)c1)c1cc2c(s1)CCCC2
Cc1c(NC(=O)c2ccc(N(C)C)cc2)cccc1-c1cn(C)c(=O)c(=Nc2ccc(C(=O)N3CCOCC3)cc2)[nH]1	Cc1ccc(-c2cn(C)c(=O)c(=Nc3ccc([C@@H]4C(=O)N(C)CCN4C)cc3)[nH]2)c(F)c1NC(=O)c1cc2c(s1)CCCC2	O=C(Nc1cccc(-c2c[nH]c(=O)c(=Nc3ccc(C(=O)N4CCOCC4)cc3)[nH]2)c1)c1ccccc1||O=C(Nc1cccc(-c2c[nH]c(=O)c(=Nc3ccc(C4NCCNC4=O)cc3)[nH]2)c1)c1cc2c(s1)CCCC2
Cc1c(NC(=O)c2ccc(N(C)C)cc2)cccc1-c1cn(C)c(=O)c(=Nc2ccc(C(=O)N3CCOCC3)cc2)[nH]1	Cc1c(-c2cc(Nc3ccc(C(=O)N4CCOCC4)cn3)c(=O)n(C)c2)cccc1N1CNc2cc(N(C)C)ccc2C1=O	O=C(Nc1cccc(-c2c[nH]c(=O)c(=Nc3ccc(C(=O)N4CCOCC4)cc3)[nH]2)c1)c1ccccc1||O=C(c1ccc(Nc2cc(-c3cccc(N4CNc5ccccc5C4=O)c3)c[nH]c2=O)nc1)N1CCOCC1
Cc1c(NC(=O)c2ccc(N(C)C)cc2)cccc1-c1cn(C)c(=O)c(=Nc2ccc(C(=O)N3CCOCC3)cc2)[nH]1	CN(C)CCOc1ccc(Nc2cc(-c3cc(F)cc(N4CCc5c(sc6c5CCCC6)C4=O)c3CO)cn(C)c2=O)nc1	O=C(Nc1cccc(-c2c[nH]c(=O)c(=Nc3ccc(C(=O)N4CCOCC4)cc3)[nH]2)c1)c1ccccc1||O=C1c2sc3c(c2CCN1c1cccc(-c2c[nH]c(=O)c(Nc4ccccn4)c2)c1)CCCC3
Cc1c(NC(=O)c2ccc(N(C)C)cc2)cccc1-c1cn(C)c(=O)c(=Nc2ccc(C(=O)N3CCOCC3)cc2)[nH]1	Cc1c(-c2cn(C)c(=O)c(=Nc3ccc(C4NCCN(C)C4=O)cc3)[nH]2)cccc1N1Cc2cc(C(C)(C)C)sc2C1=O	O=C(Nc1cccc(-c2c[nH]c(=O)c(=Nc3ccc(C(=O)N4CCOCC4)cc3)[nH]2)c1)c1ccccc1||O=C1NCCNC1c1ccc(N=c2[nH]c(-c3cccc(N4Cc5ccsc5C4=O)c3)c[nH]c2=O)cc1
Cc1c(NC(=O)c2ccc(N(C)C)cc2)cccc1-c1cn(C)c(=O)c(=Nc2ccc(C(=O)N3CCOCC3)cc2)[nH]1	Cc1c(NC(=O)c2cc3c(s2)CCCC3)cccc1-c1cn(C)c(=O)c(=Nc2ccc([C@H]3C(=O)N(C)CCN3C)cc2)[nH]1	O=C(Nc1cccc(-c2c[nH]c(=O)c(=Nc3ccc(C(=O)N4CCOCC4)cc3)[nH]2)c1)c1ccccc1||O=C(Nc1cccc(-c2c[nH]c(=O)c(=Nc3ccc(C4NCCNC4=O)cc3)[nH]2)c1)c1cc2c(s1)CCCC2
Cc1c(NC(=O)c2ccc(N(C)C)cc2)cccc1-c1cn(C)c(=O)c(=Nc2ccc(C(=O)N3CCOCC3)cc2)[nH]1	Cc1c(NC(=O)c2cc3c(s2)CCCC3)cccc1-c1cn(C)c(=O)c(=Nc2ccc(C3CCN(C)CC3)cc2)[nH]1	O=C(Nc1cccc(-c2c[nH]c(=O)c(=Nc3ccc(C(=O)N4CCOCC4)cc3)[nH]2)c1)c1ccccc1||O=C(Nc1cccc(-c2c[nH]c(=O)c(=Nc3ccc(C4CCNCC4)cc3)[nH]2)c1)c1cc2c(s1)CCCC2
Cc1c(NC(=O)c2ccc(N(C)C)cc2)cccc1-c1cn(C)c(=O)c(=Nc2ccc(C(=O)N3CCOCC3)cc2)[nH]1	CN1CC(c2ccc(N=c3[nH]c(-c4cc(F)cc(N5CCc6c(sc7c6CC(C)(C)C7)C5=O)c4CO)cn(C)c3=O)cc2)C1	O=C(Nc1cccc(-c2c[nH]c(=O)c(=Nc3ccc(C(=O)N4CCOCC4)cc3)[nH]2)c1)c1ccccc1||O=C1c2sc3c(c2CCN1c1cccc(-c2c[nH]c(=O)c(=Nc4ccc(C5CNC5)cc4)[nH]2)c1)CCC3
Cc1c(NC(=O)c2ccc(N(C)C)cc2)cccc1-c1cn(C)c(=O)c(=Nc2ccc(C(=O)N3CCOCC3)cc2)[nH]1	CN1CCC(c2ccc(Nc3cc(-c4cc(F)cc(N5CCc6c(sc7c6CCCC7)C5=O)c4CO)cn(C)c3=O)nc2)C1	O=C(Nc1cccc(-c2c[nH]c(=O)c(=Nc3ccc(C(=O)N4CCOCC4)cc3)[nH]2)c1)c1ccccc1||O=C1c2sc3c(c2CCN1c1cccc(-c2c[nH]c(=O)c(Nc4ccc(C5CCNC5)cn4)c2)c1)CCCC3
Cc1c(NC(=O)c2ccc(N(C)C)cc2)cccc1-c1cn(C)c(=O)c(=Nc2ccc(C(=O)N3CCOCC3)cc2)[nH]1	CN1CCCC1c1ccc(Nc2cc(-c3cc(F)cc(N4CCc5c(sc6c5CCCC6)C4=O)c3CO)cn(C)c2=O)nc1	O=C(Nc1cccc(-c2c[nH]c(=O)c(=Nc3ccc(C(=O)N4CCOCC4)cc3)[nH]2)c1)c1ccccc1||O=C1c2sc3c(c2CCN1c1cccc(-c2c[nH]c(=O)c(Nc4ccc(C5CCCN5)cn4)c2)c1)CCCC3
Cc1c(NC(=O)c2ccc(N(C)C)cc2)cccc1-c1cn(C)c(=O)c(=Nc2ccc(C(=O)N3CCOCC3)cc2)[nH]1	Cc1c(-c2cc(Nc3ccc(C(=O)N4CCOCC4)cn3)c(=O)n(C)c2)cccc1N1CNc2cc(C(C)(C)O)ccc2C1=O	O=C(Nc1cccc(-c2c[nH]c(=O)c(=Nc3ccc(C(=O)N4CCOCC4)cc3)[nH]2)c1)c1ccccc1||O=C(c1ccc(Nc2cc(-c3cccc(N4CNc5ccccc5C4=O)c3)c[nH]c2=O)nc1)N1CCOCC1
Cc1c(NC(=O)c2ccc(N(C)C)cc2)cccc1-c1cn(C)c(=O)c(=Nc2ccc(C(=O)N3CCOCC3)cc2)[nH]1	CN1CCN(c2ccc(Nc3cc(-c4cc(F)cc(N5CCc6c(sc7c6CCCC7)C5=O)c4CO)cn(C)c3=O)nc2)CC1	O=C(Nc1cccc(-c2c[nH]c(=O)c(=Nc3ccc(C(=O)N4CCOCC4)cc3)[nH]2)c1)c1ccccc1||O=C1c2sc3c(c2CCN1c1cccc(-c2c[nH]c(=O)c(Nc4ccc(N5CCNCC5)cn4)c2)c1)CCCC3
Cc1c(NC(=O)c2ccc(N(C)C)cc2)cccc1-c1cn(C)c(=O)c(=Nc2ccc(C(=O)N3CCOCC3)cc2)[nH]1	Cc1c(N=C(O)c2cccc(C(C)(C)C)c2)cccc1-c1cn(C)c(=O)c(=Nc2ccc(C(=O)N3CCOCC3)cc2)[nH]1	O=C(Nc1cccc(-c2c[nH]c(=O)c(=Nc3ccc(C(=O)N4CCOCC4)cc3)[nH]2)c1)c1ccccc1||O=C(c1ccc(N=c2[nH]c(-c3cccc(N=Cc4ccccc4)c3)c[nH]c2=O)cc1)N1CCOCC1
Cc1c(NC(=O)c2ccc(N(C)C)cc2)cccc1-c1cn(C)c(=O)c(=Nc2ccc(C(=O)N3CCOCC3)cc2)[nH]1	Cc1c(NC(=O)c2ccc(C(C)(C)C)cc2)cccc1-c1cn(C)c(=O)c(=Nc2ccc(C(=O)N3CCOCC3)cc2)[nH]1	O=C(Nc1cccc(-c2c[nH]c(=O)c(=Nc3ccc(C(=O)N4CCOCC4)cc3)[nH]2)c1)c1ccccc1||O=C(Nc1cccc(-c2c[nH]c(=O)c(=Nc3ccc(C(=O)N4CCOCC4)cc3)[nH]2)c1)c1ccccc1
Cc1c(NC(=O)c2ccc(N(C)C)cc2)cccc1-c1cn(C)c(=O)c(=Nc2ccc(C(=O)N3CCOCC3)cc2)[nH]1	CC(C)N(C)Cc1ccc(Nc2cc(-c3cc(F)cc(N4CCc5c(sc6c5CCCC6)C4=O)c3CO)cn(C)c2=O)nc1	O=C(Nc1cccc(-c2c[nH]c(=O)c(=Nc3ccc(C(=O)N4CCOCC4)cc3)[nH]2)c1)c1ccccc1||O=C1c2sc3c(c2CCN1c1cccc(-c2c[nH]c(=O)c(Nc4ccccn4)c2)c1)CCCC3
Cc1c(NC(=O)c2ccc(N(C)C)cc2)cccc1-c1cn(C)c(=O)c(=Nc2ccc(C(=O)N3CCOCC3)cc2)[nH]1	CN(C)CCOc1ccc(Nc2cc(-c3cc(F)cc(N4CCc5c(sc6c5CC(C)(C)C6)C4=O)c3CO)cn(C)c2=O)nc1	O=C(Nc1cccc(-c2c[nH]c(=O)c(=Nc3ccc(C(=O)N4CCOCC4)cc3)[nH]2)c1)c1ccccc1||O=C1c2sc3c(c2CCN1c1cccc(-c2c[nH]c(=O)c(Nc4ccccn4)c2)c1)CCC3
Cc1c(NC(=O)c2ccc(N(C)C)cc2)cccc1-c1cn(C)c(=O)c(=Nc2ccc(C(=O)N3CCOCC3)cc2)[nH]1	Cc1ccc(-c2cn(C)c(=O)c(=Nc3ccc(C4C(=O)N(C)CCN4C)cc3)[nH]2)c(C)c1NC(=O)c1cc2c(s1)CCCC2	O=C(Nc1cccc(-c2c[nH]c(=O)c(=Nc3ccc(C(=O)N4CCOCC4)cc3)[nH]2)c1)c1ccccc1||O=C(Nc1cccc(-c2c[nH]c(=O)c(=Nc3ccc(C4NCCNC4=O)cc3)[nH]2)c1)c1cc2c(s1)CCCC2
Cc1c(NC(=O)c2ccc(N(C)C)cc2)cccc1-c1cn(C)c(=O)c(=Nc2ccc(C(=O)N3CCOCC3)cc2)[nH]1	CN(C)CCN(C)c1ccc(Nc2cc(-c3cc(F)cc(N4CCc5c(sc6c5CCCC6)C4=O)c3CO)cn(C)c2=O)nc1	O=C(Nc1cccc(-c2c[nH]c(=O)c(=Nc3ccc(C(=O)N4CCOCC4)cc3)[nH]2)c1)c1ccccc1||O=C1c2sc3c(c2CCN1c1cccc(-c2c[nH]c(=O)c(Nc4ccccn4)c2)c1)CCCC3
Cc1c(NC(=O)c2ccc(N(C)C)cc2)cccc1-c1cn(C)c(=O)c(=Nc2ccc(C(=O)N3CCOCC3)cc2)[nH]1	Cc1c(NCc2ccc(C(C)(C)C)cc2)cccc1-c1cn(C)c(=O)c(=Nc2ccc(C(=O)N3CCOCC3)cc2)[nH]1	O=C(Nc1cccc(-c2c[nH]c(=O)c(=Nc3ccc(C(=O)N4CCOCC4)cc3)[nH]2)c1)c1ccccc1||O=C(c1ccc(N=c2[nH]c(-c3cccc(NCc4ccccc4)c3)c[nH]c2=O)cc1)N1CCOCC1
Cc1c(NC(=O)c2ccc(N(C)C)cc2)cccc1-c1cn(C)c(=O)c(=Nc2ccc(C(=O)N3CCOCC3)cc2)[nH]1	Cn1cc(-c2cccc(N3CCc4cc(C5(F)CC5)ccc4C3=O)c2CO)[nH]c(=Nc2ccc(C(=O)N3CCOCC3)cc2)c1=O	O=C(Nc1cccc(-c2c[nH]c(=O)c(=Nc3ccc(C(=O)N4CCOCC4)cc3)[nH]2)c1)c1ccccc1||O=C(c1ccc(N=c2[nH]c(-c3cccc(N4CCc5cc(C6CC6)ccc5C4=O)c3)c[nH]c2=O)cc1)N1CCOCC1
Cc1c(NC(=O)c2ccc(N(C)C)cc2)cccc1-c1cn(C)c(=O)c(=Nc2ccc(C(=O)N3CCOCC3)cc2)[nH]1	C=CC(O)=Nc1cc(Nc2cc(-c3cccc(NC(=O)c4ccc(OC)cc4)c3C)cn(C)c2=O)ccc1C(=O)N1CCOCC1	O=C(Nc1cccc(-c2c[nH]c(=O)c(=Nc3ccc(C(=O)N4CCOCC4)cc3)[nH]2)c1)c1ccccc1||O=C(Nc1cccc(-c2c[nH]c(=O)c(Nc3ccc(C(=O)N4CCOCC4)cc3)c2)c1)c1ccccc1
Cc1c(NC(=O)c2ccc(N(C)C)cc2)cccc1-c1cn(C)c(=O)c(=Nc2ccc(C(=O)N3CCOCC3)cc2)[nH]1	CN1CCCC1c1ccc(Nc2cc(-c3cc(F)cc(N4CCc5c(sc6c5CC(C)(C)C6)C4=O)c3CO)cn(C)c2=O)nc1	O=C(Nc1cccc(-c2c[nH]c(=O)c(=Nc3ccc(C(=O)N4CCOCC4)cc3)[nH]2)c1)c1ccccc1||O=C1c2sc3c(c2CCN1c1cccc(-c2c[nH]c(=O)c(Nc4ccc(C5CCCN5)cn4)c2)c1)CCC3
Cc1c(NC(=O)c2ccc(N(C)C)cc2)cccc1-c1cn(C)c(=O)c(=Nc2ccc(C(=O)N3CCOCC3)cc2)[nH]1	CN1CCC(c2ccc(Nc3cc(-c4cc(F)cc(N5CCc6c(sc7c6CCCC7)C5=O)c4CO)cn(C)c3=O)nc2)CC1	O=C(Nc1cccc(-c2c[nH]c(=O)c(=Nc3ccc(C(=O)N4CCOCC4)cc3)[nH]2)c1)c1ccccc1||O=C1c2sc3c(c2CCN1c1cccc(-c2c[nH]c(=O)c(Nc4ccc(C5CCNCC5)cn4)c2)c1)CCCC3
Cc1c(NC(=O)c2ccc(N(C)C)cc2)cccc1-c1cn(C)c(=O)c(=Nc2ccc(C(=O)N3CCOCC3)cc2)[nH]1	CN1CCC(c2ccc(N=c3[nH]c(-c4cc(F)cc(N5CCc6c(sc7c6CCCC7)C5=O)c4CO)cn(C)c3=O)cc2)CC1	O=C(Nc1cccc(-c2c[nH]c(=O)c(=Nc3ccc(C(=O)N4CCOCC4)cc3)[nH]2)c1)c1ccccc1||O=C1c2sc3c(c2CCN1c1cccc(-c2c[nH]c(=O)c(=Nc4ccc(C5CCNCC5)cc4)[nH]2)c1)CCCC3
Cc1c(NC(=O)c2ccc(N(C)C)cc2)cccc1-c1cn(C)c(=O)c(=Nc2ccc(C(=O)N3CCOCC3)cc2)[nH]1	Cc1c(NC(=O)c2ccc(C(C)(C)C)cc2)cccc1-c1cc(Nc2ccc(C(=O)N3CCOCC3)cc2)c(=O)n(C)c1	O=C(Nc1cccc(-c2c[nH]c(=O)c(=Nc3ccc(C(=O)N4CCOCC4)cc3)[nH]2)c1)c1ccccc1||O=C(Nc1cccc(-c2c[nH]c(=O)c(Nc3ccc(C(=O)N4CCOCC4)cc3)c2)c1)c1ccccc1
Cc1c(NC(=O)c2ccc(N(C)C)cc2)cccc1-c1cn(C)c(=O)c(=Nc2ccc(C(=O)N3CCOCC3)cc2)[nH]1	CN1CCC(c2ccc(N=c3[nH]c(-c4cc(F)cc(N5CCn6c(cc7c6CCCC7)C5=O)c4CO)cn(C)c3=O)cc2)CC1	O=C(Nc1cccc(-c2c[nH]c(=O)c(=Nc3ccc(C(=O)N4CCOCC4)cc3)[nH]2)c1)c1ccccc1||O=C1c2cc3c(n2CCN1c1cccc(-c2c[nH]c(=O)c(=Nc4ccc(C5CCNCC5)cc4)[nH]2)c1)CCCC3
Cc1c(NC(=O)c2ccc(N(C)C)cc2)cccc1-c1cn(C)c(=O)c(=Nc2ccc(C(=O)N3CCOCC3)cc2)[nH]1	CCN1CCN(c2ccc(Nc3cc(-c4cc(F)cc(N5CCc6c(sc7c6CCCC7)C5=O)c4CO)cn(C)c3=O)nc2)CC1	O=C(Nc1cccc(-c2c[nH]c(=O)c(=Nc3ccc(C(=O)N4CCOCC4)cc3)[nH]2)c1)c1ccccc1||O=C1c2sc3c(c2CCN1c1cccc(-c2c[nH]c(=O)c(Nc4ccc(N5CCNCC5)cn4)c2)c1)CCCC3
Cc1c(NC(=O)c2ccc(N(C)C)cc2)cccc1-c1cn(C)c(=O)c(=Nc2ccc(C(=O)N3CCOCC3)cc2)[nH]1	CN(C)CCN(C)c1ccc(Nc2cc(-c3cc(F)cc(N4CCc5c(sc6c5CC(C)(C)C6)C4=O)c3CO)cn(C)c2=O)nc1	O=C(Nc1cccc(-c2c[nH]c(=O)c(=Nc3ccc(C(=O)N4CCOCC4)cc3)[nH]2)c1)c1ccccc1||O=C1c2sc3c(c2CCN1c1cccc(-c2c[nH]c(=O)c(Nc4ccccn4)c2)c1)CCC3
Cc1c(NC(=O)c2ccc(N(C)C)cc2)cccc1-c1cn(C)c(=O)c(=Nc2ccc(C(=O)N3CCOCC3)cc2)[nH]1	Cn1cc(-c2cccc(N3CCc4cc(C5CC5)ccc4C3=O)c2CO)[nH]c(=Nc2ccc(C(=O)N3CCC(O)CC3)cc2)c1=O	O=C(Nc1cccc(-c2c[nH]c(=O)c(=Nc3ccc(C(=O)N4CCOCC4)cc3)[nH]2)c1)c1ccccc1||O=C(c1ccc(N=c2[nH]c(-c3cccc(N4CCc5cc(C6CC6)ccc5C4=O)c3)c[nH]c2=O)cc1)N1CCCCC1
Cc1c(NC(=O)c2ccc(N(C)C)cc2)cccc1-c1cn(C)c(=O)c(=Nc2ccc(C(=O)N3CCOCC3)cc2)[nH]1	C=CC(O)=Nc1cc(Nc2cc(-c3cccc(NC(=O)c4cc5c(s4)CCCC5)c3C)cn(C)c2=O)ccc1C(=O)N1CCOCC1	O=C(Nc1cccc(-c2c[nH]c(=O)c(=Nc3ccc(C(=O)N4CCOCC4)cc3)[nH]2)c1)c1ccccc1||O=C(Nc1cccc(-c2c[nH]c(=O)c(Nc3ccc(C(=O)N4CCOCC4)cc3)c2)c1)c1cc2c(s1)CCCC2
Cc1c(NC(=O)c2ccc(N(C)C)cc2)cccc1-c1cn(C)c(=O)c(=Nc2ccc(C(=O)N3CCOCC3)cc2)[nH]1	Cn1cc(-c2cc(F)cc(N3CCc4c(sc5c4CC(C)(C)C5)C3=O)c2CO)cc(Nc2ccc3c(n2)CCN(C2COC2)C3)c1=O	O=C(Nc1cccc(-c2c[nH]c(=O)c(=Nc3ccc(C(=O)N4CCOCC4)cc3)[nH]2)c1)c1ccccc1||O=C1c2sc3c(c2CCN1c1cccc(-c2c[nH]c(=O)c(Nc4ccc5c(n4)CCN(C4COC4)C5)c2)c1)CCC3
Cc1c(NC(=O)c2ccc(N(C)C)cc2)cccc1-c1cn(C)c(=O)c(=Nc2ccc(C(=O)N3CCOCC3)cc2)[nH]1	CN1CCC(c2ccc(Nc3cc(-c4cc(F)cc(N5CCc6c(sc7c6CC(C)(C)C7)C5=O)c4CO)cn(C)c3=O)nc2)CC1	O=C(Nc1cccc(-c2c[nH]c(=O)c(=Nc3ccc(C(=O)N4CCOCC4)cc3)[nH]2)c1)c1ccccc1||O=C1c2sc3c(c2CCN1c1cccc(-c2c[nH]c(=O)c(Nc4ccc(C5CCNCC5)cn4)c2)c1)CCC3
Cc1c(NC(=O)c2ccc(N(C)C)cc2)cccc1-c1cn(C)c(=O)c(=Nc2ccc(C(=O)N3CCOCC3)cc2)[nH]1	CN1CCC(c2ccc(N=c3[nH]c(-c4cc(F)cc(N5CCc6c(sc7c6CC(C)(C)C7)C5=O)c4CO)cn(C)c3=O)cc2)CC1	O=C(Nc1cccc(-c2c[nH]c(=O)c(=Nc3ccc(C(=O)N4CCOCC4)cc3)[nH]2)c1)c1ccccc1||O=C1c2sc3c(c2CCN1c1cccc(-c2c[nH]c(=O)c(=Nc4ccc(C5CCNCC5)cc4)[nH]2)c1)CCC3
Cc1c(NC(=O)c2ccc(N(C)C)cc2)cccc1-c1cn(C)c(=O)c(=Nc2ccc(C(=O)N3CCOCC3)cc2)[nH]1	CN1CCC(c2ccc(N=c3[nH]c(-c4cc(F)cc(N5CCn6c(cc7c6CC(C)(C)C7)C5=O)c4CO)cn(C)c3=O)cc2)CC1	O=C(Nc1cccc(-c2c[nH]c(=O)c(=Nc3ccc(C(=O)N4CCOCC4)cc3)[nH]2)c1)c1ccccc1||O=C1c2cc3c(n2CCN1c1cccc(-c2c[nH]c(=O)c(=Nc4ccc(C5CCNCC5)cc4)[nH]2)c1)CCC3
Cc1c(NC(=O)c2ccc(N(C)C)cc2)cccc1-c1cn(C)c(=O)c(=Nc2ccc(C(=O)N3CCOCC3)cc2)[nH]1	CCN1CCN(c2ccc(Nc3cc(-c4cc(F)cc(N5CCc6c(sc7c6CC(C)(C)C7)C5=O)c4CO)cn(C)c3=O)nc2)CC1	O=C(Nc1cccc(-c2c[nH]c(=O)c(=Nc3ccc(C(=O)N4CCOCC4)cc3)[nH]2)c1)c1ccccc1||O=C1c2sc3c(c2CCN1c1cccc(-c2c[nH]c(=O)c(Nc4ccc(N5CCNCC5)cn4)c2)c1)CCC3
Cc1c(NC(=O)c2ccc(N(C)C)cc2)cccc1-c1cn(C)c(=O)c(=Nc2ccc(C(=O)N3CCOCC3)cc2)[nH]1	Cn1cc(-c2cccc(N3CCc4c(sc5c4CCCC5)C3=O)c2CO)[nH]c(=Nc2ccc(C3CCN(C4COC4)CC3)cc2)c1=O	O=C(Nc1cccc(-c2c[nH]c(=O)c(=Nc3ccc(C(=O)N4CCOCC4)cc3)[nH]2)c1)c1ccccc1||O=C1c2sc3c(c2CCN1c1cccc(-c2c[nH]c(=O)c(=Nc4ccc(C5CCN(C6COC6)CC5)cc4)[nH]2)c1)CCCC3
Cc1c(NC(=O)c2ccc(N(C)C)cc2)cccc1-c1cn(C)c(=O)c(=Nc2ccc(C(=O)N3CCOCC3)cc2)[nH]1	C=CC(O)=Nc1cc(Nc2cc(-c3cccc(NC(=O)c4ccc(N(C)C)cc4)c3C)cn(C)c2=O)ccc1C(=O)N(CCOCC)CCOCC	O=C(Nc1cccc(-c2c[nH]c(=O)c(=Nc3ccc(C(=O)N4CCOCC4)cc3)[nH]2)c1)c1ccccc1||O=C(Nc1cccc(-c2c[nH]c(=O)c(Nc3ccccc3)c2)c1)c1ccccc1
Cc1c(N=C(O)c2cc3n(c2)CCCC3)cccc1-c1cn(C)c(=O)c(=Nc2ccc(C(=O)N3CCOCC3)cc2)[nH]1	CN(C)C(=O)c1ccc(N=c2[nH]c(-c3cccc(N4CCc5cc(C6CC6)ccc5C4=O)c3CO)cn(C)c2=O)cc1	O=C(c1ccc(N=c2[nH]c(-c3cccc(N=Cc4cc5n(c4)CCCC5)c3)c[nH]c2=O)cc1)N1CCOCC1||O=C1c2ccc(C3CC3)cc2CCN1c1cccc(-c2c[nH]c(=O)c(=Nc3ccccc3)[nH]2)c1
Cc1c(N=C(O)c2cc3n(c2)CCCC3)cccc1-c1cn(C)c(=O)c(=Nc2ccc(C(=O)N3CCOCC3)cc2)[nH]1	CN1CCc2cc(N=c3[nH]c(-c4cc(F)cc(N5CCn6c(cc7c6CCCC7)C5=O)c4CO)cn(C)c3=O)ccc2C1	O=C(c1ccc(N=c2[nH]c(-c3cccc(N=Cc4cc5n(c4)CCCC5)c3)c[nH]c2=O)cc1)N1CCOCC1||O=C1c2cc3c(n2CCN1c1cccc(-c2c[nH]c(=O)c(=Nc4ccc5c(c4)CCNC5)[nH]2)c1)CCCC3
Cc1c(N=C(O)c2cc3n(c2)CCCC3)cccc1-c1cn(C)c(=O)c(=Nc2ccc(C(=O)N3CCOCC3)cc2)[nH]1	Cc1c(-c2cn(C)c(=O)c(=Nc3ccc(C4C(=O)N(C)CCN4C)cc3)[nH]2)ccc(F)c1NC(=O)c1cc2c(s1)CCCC2	O=C(Nc1cccc(-c2c[nH]c(=O)c(=Nc3ccc(C4NCCNC4=O)cc3)[nH]2)c1)c1cc2c(s1)CCCC2||O=C(c1ccc(N=c2[nH]c(-c3cccc(N=Cc4cc5n(c4)CCCC5)c3)c[nH]c2=O)cc1)N1CCOCC1
Cc1c(N=C(O)c2cc3n(c2)CCCC3)cccc1-c1cn(C)c(=O)c(=Nc2ccc(C(=O)N3CCOCC3)cc2)[nH]1	Cc1ccc(-c2cn(C)c(=O)c(=Nc3ccc([C@H]4C(=O)N(C)CCN4C)cc3)[nH]2)c(F)c1NC(=O)c1cc2c(s1)CCCC2	O=C(Nc1cccc(-c2c[nH]c(=O)c(=Nc3ccc(C4NCCNC4=O)cc3)[nH]2)c1)c1cc2c(s1)CCCC2||O=C(c1ccc(N=c2[nH]c(-c3cccc(N=Cc4cc5n(c4)CCCC5)c3)c[nH]c2=O)cc1)N1CCOCC1
Cc1c(N=C(O)c2cc3n(c2)CCCC3)cccc1-c1cn(C)c(=O)c(=Nc2ccc(C(=O)N3CCOCC3)cc2)[nH]1	Cc1ccc(-c2cn(C)c(=O)c(=Nc3ccc([C@@H]4C(=O)N(C)CCN4C)cc3)[nH]2)c(F)c1NC(=O)c1cc2c(s1)CCCC2	O=C(Nc1cccc(-c2c[nH]c(=O)c(=Nc3ccc(C4NCCNC4=O)cc3)[nH]2)c1)c1cc2c(s1)CCCC2||O=C(c1ccc(N=c2[nH]c(-c3cccc(N=Cc4cc5n(c4)CCCC5)c3)c[nH]c2=O)cc1)N1CCOCC1
Cc1c(N=C(O)c2cc3n(c2)CCCC3)cccc1-c1cn(C)c(=O)c(=Nc2ccc(C(=O)N3CCOCC3)cc2)[nH]1	Cc1c(-c2cn(C)c(=O)c(=Nc3ccc(C4NCCN(C)C4=O)cc3)[nH]2)cccc1N1Cc2cc(C(C)(C)C)sc2C1=O	O=C(c1ccc(N=c2[nH]c(-c3cccc(N=Cc4cc5n(c4)CCCC5)c3)c[nH]c2=O)cc1)N1CCOCC1||O=C1NCCNC1c1ccc(N=c2[nH]c(-c3cccc(N4Cc5ccsc5C4=O)c3)c[nH]c2=O)cc1
Cc1c(N=C(O)c2cc3n(c2)CCCC3)cccc1-c1cn(C)c(=O)c(=Nc2ccc(C(=O)N3CCOCC3)cc2)[nH]1	Cc1c(NC(=O)c2cc3c(s2)CCCC3)cccc1-c1cn(C)c(=O)c(=Nc2ccc(C3CCN(C)CC3)cc2)[nH]1	O=C(Nc1cccc(-c2c[nH]c(=O)c(=Nc3ccc(C4CCNCC4)cc3)[nH]2)c1)c1cc2c(s1)CCCC2||O=C(c1ccc(N=c2[nH]c(-c3cccc(N=Cc4cc5n(c4)CCCC5)c3)c[nH]c2=O)cc1)N1CCOCC1
Cc1c(N=C(O)c2cc3n(c2)CCCC3)cccc1-c1cn(C)c(=O)c(=Nc2ccc(C(=O)N3CCOCC3)cc2)[nH]1	C=CC(O)=Nc1cc(Nc2cc(-c3cccc(N=C(O)c4ccccc4)c3C)cn(C)c2=O)ccc1C(=O)N1CCOCC1	O=C(c1ccc(N=c2[nH]c(-c3cccc(N=Cc4cc5n(c4)CCCC5)c3)c[nH]c2=O)cc1)N1CCOCC1||O=C(c1ccc(Nc2cc(-c3cccc(N=Cc4ccccc4)c3)c[nH]c2=O)cc1)N1CCOCC1
Cc1c(N=C(O)c2cc3n(c2)CCCC3)cccc1-c1cn(C)c(=O)c(=Nc2ccc(C(=O)N3CCOCC3)cc2)[nH]1	CN1CC(c2ccc(N=c3[nH]c(-c4cc(F)cc(N5CCc6c(sc7c6CC(C)(C)C7)C5=O)c4CO)cn(C)c3=O)cc2)C1	O=C(c1ccc(N=c2[nH]c(-c3cccc(N=Cc4cc5n(c4)CCCC5)c3)c[nH]c2=O)cc1)N1CCOCC1||O=C1c2sc3c(c2CCN1c1cccc(-c2c[nH]c(=O)c(=Nc4ccc(C5CNC5)cc4)[nH]2)c1)CCC3
Cc1c(N=C(O)c2cc3n(c2)CCCC3)cccc1-c1cn(C)c(=O)c(=Nc2ccc(C(=O)N3CCOCC3)cc2)[nH]1	Cc1c(N=C(O)c2cccc(C(C)(C)C)c2)cccc1-c1cn(C)c(=O)c(=Nc2ccc(C(=O)N3CCOCC3)cc2)[nH]1	O=C(c1ccc(N=c2[nH]c(-c3cccc(N=Cc4cc5n(c4)CCCC5)c3)c[nH]c2=O)cc1)N1CCOCC1||O=C(c1ccc(N=c2[nH]c(-c3cccc(N=Cc4ccccc4)c3)c[nH]c2=O)cc1)N1CCOCC1
Cc1c(N=C(O)c2cc3n(c2)CCCC3)cccc1-c1cn(C)c(=O)c(=Nc2ccc(C(=O)N3CCOCC3)cc2)[nH]1	Cc1c(NC(=O)c2ccc(C(C)(C)C)cc2)cccc1-c1cn(C)c(=O)c(=Nc2ccc(C(=O)N3CCOCC3)cc2)[nH]1	O=C(Nc1cccc(-c2c[nH]c(=O)c(=Nc3ccc(C(=O)N4CCOCC4)cc3)[nH]2)c1)c1ccccc1||O=C(c1ccc(N=c2[nH]c(-c3cccc(N=Cc4cc5n(c4)CCCC5)c3)c[nH]c2=O)cc1)N1CCOCC1
Cc1c(N=C(O)c2cc3n(c2)CCCC3)cccc1-c1cn(C)c(=O)c(=Nc2ccc(C(=O)N3CCOCC3)cc2)[nH]1	Cc1c(NCc2ccc(C(C)(C)C)cc2)cccc1-c1cn(C)c(=O)c(=Nc2ccc(C(=O)N3CCOCC3)cc2)[nH]1	O=C(c1ccc(N=c2[nH]c(-c3cccc(N=Cc4cc5n(c4)CCCC5)c3)c[nH]c2=O)cc1)N1CCOCC1||O=C(c1ccc(N=c2[nH]c(-c3cccc(NCc4ccccc4)c3)c[nH]c2=O)cc1)N1CCOCC1
Cc1c(N=C(O)c2cc3n(c2)CCCC3)cccc1-c1cn(C)c(=O)c(=Nc2ccc(C(=O)N3CCOCC3)cc2)[nH]1	Cn1cc(-c2cccc(N3CCc4cc(C5(F)CC5)ccc4C3=O)c2CO)[nH]c(=Nc2ccc(C(=O)N3CCOCC3)cc2)c1=O	O=C(c1ccc(N=c2[nH]c(-c3cccc(N4CCc5cc(C6CC6)ccc5C4=O)c3)c[nH]c2=O)cc1)N1CCOCC1||O=C(c1ccc(N=c2[nH]c(-c3cccc(N=Cc4cc5n(c4)CCCC5)c3)c[nH]c2=O)cc1)N1CCOCC1
Cc1c(N=C(O)c2cc3n(c2)CCCC3)cccc1-c1cn(C)c(=O)c(=Nc2ccc(C(=O)N3CCOCC3)cc2)[nH]1	CN1CCC(c2ccc(N=c3[nH]c(-c4cc(F)cc(N5CCc6c(sc7c6CCCC7)C5=O)c4CO)cn(C)c3=O)cc2)CC1	O=C(c1ccc(N=c2[nH]c(-c3cccc(N=Cc4cc5n(c4)CCCC5)c3)c[nH]c2=O)cc1)N1CCOCC1||O=C1c2sc3c(c2CCN1c1cccc(-c2c[nH]c(=O)c(=Nc4ccc(C5CCNCC5)cc4)[nH]2)c1)CCCC3
Cc1c(N=C(O)c2cc3n(c2)CCCC3)cccc1-c1cn(C)c(=O)c(=Nc2ccc(C(=O)N3CCOCC3)cc2)[nH]1	CN1CCC(c2ccc(N=c3[nH]c(-c4cc(F)cc(N5CCn6c(cc7c6CCCC7)C5=O)c4CO)cn(C)c3=O)cc2)CC1	O=C(c1ccc(N=c2[nH]c(-c3cccc(N=Cc4cc5n(c4)CCCC5)c3)c[nH]c2=O)cc1)N1CCOCC1||O=C1c2cc3c(n2CCN1c1cccc(-c2c[nH]c(=O)c(=Nc4ccc(C5CCNCC5)cc4)[nH]2)c1)CCCC3
Cc1c(N=C(O)c2cc3n(c2)CCCC3)cccc1-c1cn(C)c(=O)c(=Nc2ccc(C(=O)N3CCOCC3)cc2)[nH]1	Cn1cc(-c2cccc(N3CCc4cc(C5CC5)ccc4C3=O)c2CO)[nH]c(=Nc2ccc(C(=O)N3CCC(O)CC3)cc2)c1=O	O=C(c1ccc(N=c2[nH]c(-c3cccc(N4CCc5cc(C6CC6)ccc5C4=O)c3)c[nH]c2=O)cc1)N1CCCCC1||O=C(c1ccc(N=c2[nH]c(-c3cccc(N=Cc4cc5n(c4)CCCC5)c3)c[nH]c2=O)cc1)N1CCOCC1
Cc1c(N=C(O)c2cc3n(c2)CCCC3)cccc1-c1cn(C)c(=O)c(=Nc2ccc(C(=O)N3CCOCC3)cc2)[nH]1	CN1CCC(c2ccc(N=c3[nH]c(-c4cc(F)cc(N5CCc6c(sc7c6CC(C)(C)C7)C5=O)c4CO)cn(C)c3=O)cc2)CC1	O=C(c1ccc(N=c2[nH]c(-c3cccc(N=Cc4cc5n(c4)CCCC5)c3)c[nH]c2=O)cc1)N1CCOCC1||O=C1c2sc3c(c2CCN1c1cccc(-c2c[nH]c(=O)c(=Nc4ccc(C5CCNCC5)cc4)[nH]2)c1)CCC3
Cc1c(N=C(O)c2cc3n(c2)CCCC3)cccc1-c1cn(C)c(=O)c(=Nc2ccc(C(=O)N3CCOCC3)cc2)[nH]1	CN1CCC(c2ccc(N=c3[nH]c(-c4cc(F)cc(N5CCn6c(cc7c6CC(C)(C)C7)C5=O)c4CO)cn(C)c3=O)cc2)CC1	O=C(c1ccc(N=c2[nH]c(-c3cccc(N=Cc4cc5n(c4)CCCC5)c3)c[nH]c2=O)cc1)N1CCOCC1||O=C1c2cc3c(n2CCN1c1cccc(-c2c[nH]c(=O)c(=Nc4ccc(C5CCNCC5)cc4)[nH]2)c1)CCC3
Cc1c(N=C(O)c2cc3n(c2)CCCC3)cccc1-c1cn(C)c(=O)c(=Nc2ccc(C(=O)N3CCOCC3)cc2)[nH]1	Cn1cc(-c2cccc(N3CCc4c(sc5c4CCCC5)C3=O)c2CO)[nH]c(=Nc2ccc(C3CCN(C4COC4)CC3)cc2)c1=O	O=C(c1ccc(N=c2[nH]c(-c3cccc(N=Cc4cc5n(c4)CCCC5)c3)c[nH]c2=O)cc1)N1CCOCC1||O=C1c2sc3c(c2CCN1c1cccc(-c2c[nH]c(=O)c(=Nc4ccc(C5CCN(C6COC6)CC5)cc4)[nH]2)c1)CCCC3
CN1CCn2[nH]c(=Nc3cc(-c4cc(F)cc(N5CCc6c(sc7c6CC(C)(C)C7)C5=O)c4CO)cn(C)c3=O)cc2C1	Cc1c(NC(=O)c2ccc(C(C)(C)C)s2)cccc1-c1cn(C)c(=O)c(=Nc2ccc(C(=O)N3CCOCC3)cc2)[nH]1	O=C(Nc1cccc(-c2c[nH]c(=O)c(=Nc3ccc(C(=O)N4CCOCC4)cc3)[nH]2)c1)c1cccs1||O=C1c2sc3c(c2CCN1c1cccc(-c2c[nH]c(=O)c(N=c4cc5n([nH]4)CCNC5)c2)c1)CCC3
CN1CCn2[nH]c(=Nc3cc(-c4cc(F)cc(N5CCc6c(sc7c6CC(C)(C)C7)C5=O)c4CO)cn(C)c3=O)cc2C1	Cc1c(NC(=O)c2ccc(C3CC3)cc2)cccc1-c1cn(C)c(=O)c(=Nc2ccc(C(=O)N3CCOCC3)cc2)[nH]1	O=C(Nc1cccc(-c2c[nH]c(=O)c(=Nc3ccc(C(=O)N4CCOCC4)cc3)[nH]2)c1)c1ccc(C2CC2)cc1||O=C1c2sc3c(c2CCN1c1cccc(-c2c[nH]c(=O)c(N=c4cc5n([nH]4)CCNC5)c2)c1)CCC3
CN1CCn2[nH]c(=Nc3cc(-c4cc(F)cc(N5CCc6c(sc7c6CC(C)(C)C7)C5=O)c4CO)cn(C)c3=O)cc2C1	Cc1c(-c2cn(C)c(=O)c(=Nc3ccc(C4C(=O)N(C)CCN4C)cc3)[nH]2)ccc(Cl)c1NC(=O)c1cc2c(s1)CCCC2	O=C(Nc1cccc(-c2c[nH]c(=O)c(=Nc3ccc(C4NCCNC4=O)cc3)[nH]2)c1)c1cc2c(s1)CCCC2||O=C1c2sc3c(c2CCN1c1cccc(-c2c[nH]c(=O)c(N=c4cc5n([nH]4)CCNC5)c2)c1)CCC3
CN1CCn2[nH]c(=Nc3cc(-c4cc(F)cc(N5CCc6c(sc7c6CC(C)(C)C7)C5=O)c4CO)cn(C)c3=O)cc2C1	Cc1c(NC(=O)c2ccc(C(C)(C)O)cc2)cccc1-c1cn(C)c(=O)c(=Nc2ccc(C(=O)N3CCOCC3)cc2)[nH]1	O=C(Nc1cccc(-c2c[nH]c(=O)c(=Nc3ccc(C(=O)N4CCOCC4)cc3)[nH]2)c1)c1ccccc1||O=C1c2sc3c(c2CCN1c1cccc(-c2c[nH]c(=O)c(N=c4cc5n([nH]4)CCNC5)c2)c1)CCC3
CN1CCn2[nH]c(=Nc3cc(-c4cc(F)cc(N5CCc6c(sc7c6CC(C)(C)C7)C5=O)c4CO)cn(C)c3=O)cc2C1	Cc1c(-c2cn(C)c(=O)c(=Nc3ccc(C4C(O)=NCCN4C)cc3)[nH]2)cccc1N1Cc2cc(C(C)(C)C)sc2C1=O	O=C1c2sc3c(c2CCN1c1cccc(-c2c[nH]c(=O)c(N=c4cc5n([nH]4)CCNC5)c2)c1)CCC3||O=C1c2sccc2CN1c1cccc(-c2c[nH]c(=O)c(=Nc3ccc(C4C=NCCN4)cc3)[nH]2)c1
CN1CCn2[nH]c(=Nc3cc(-c4cc(F)cc(N5CCc6c(sc7c6CC(C)(C)C7)C5=O)c4CO)cn(C)c3=O)cc2C1	Cc1c(NC(=O)c2ccc([Si](C)(C)C)cc2)cccc1-c1cn(C)c(=O)c(=Nc2ccc(C(=O)N3CCOCC3)cc2)[nH]1	O=C(Nc1cccc(-c2c[nH]c(=O)c(=Nc3ccc(C(=O)N4CCOCC4)cc3)[nH]2)c1)c1ccccc1||O=C1c2sc3c(c2CCN1c1cccc(-c2c[nH]c(=O)c(N=c4cc5n([nH]4)CCNC5)c2)c1)CCC3
CN1CCn2[nH]c(=Nc3cc(-c4cc(F)cc(N5CCc6c(sc7c6CC(C)(C)C7)C5=O)c4CO)cn(C)c3=O)cc2C1	Cc1c(NC(=O)c2cc3c(s2)CCCC3)cccc1-c1cn(C)c(=O)c(=Nc2ccc(N3CC[C@@H](N(C)C)C3)cc2)[nH]1	O=C(Nc1cccc(-c2c[nH]c(=O)c(=Nc3ccc(N4CCCC4)cc3)[nH]2)c1)c1cc2c(s1)CCCC2||O=C1c2sc3c(c2CCN1c1cccc(-c2c[nH]c(=O)c(N=c4cc5n([nH]4)CCNC5)c2)c1)CCC3
CN1CCn2[nH]c(=Nc3cc(-c4cc(F)cc(N5CCc6c(sc7c6CC(C)(C)C7)C5=O)c4CO)cn(C)c3=O)cc2C1	C=CC(O)=Nc1cc(Nc2cc(-c3cccc(N=C(O)c4ccccc4)c3C)cn(C)c2=O)ccc1C(=O)N1CCOCC1	O=C(c1ccc(Nc2cc(-c3cccc(N=Cc4ccccc4)c3)c[nH]c2=O)cc1)N1CCOCC1||O=C1c2sc3c(c2CCN1c1cccc(-c2c[nH]c(=O)c(N=c4cc5n([nH]4)CCNC5)c2)c1)CCC3
CN1CCn2[nH]c(=Nc3cc(-c4cc(F)cc(N5CCc6c(sc7c6CC(C)(C)C7)C5=O)c4CO)cn(C)c3=O)cc2C1	Cc1c(NCc2ccc(C(C)(C)C)cc2)cccc1-c1cn(C)c(=O)c(=Nc2ccc(C(=O)N3CCOCC3)cc2)[nH]1	O=C(c1ccc(N=c2[nH]c(-c3cccc(NCc4ccccc4)c3)c[nH]c2=O)cc1)N1CCOCC1||O=C1c2sc3c(c2CCN1c1cccc(-c2c[nH]c(=O)c(N=c4cc5n([nH]4)CCNC5)c2)c1)CCC3
CN1CCn2[nH]c(=Nc3cc(-c4cc(F)cc(N5CCc6c(sc7c6CC(C)(C)C7)C5=O)c4CO)cn(C)c3=O)cc2C1	C=CC(O)=Nc1cc(Nc2cc(-c3cccc(NC(=O)c4ccc(C(F)(F)F)cc4)c3C)cn(C)c2=O)ccc1C(=O)N1CCOCC1	O=C(Nc1cccc(-c2c[nH]c(=O)c(Nc3ccc(C(=O)N4CCOCC4)cc3)c2)c1)c1ccccc1||O=C1c2sc3c(c2CCN1c1cccc(-c2c[nH]c(=O)c(N=c4cc5n([nH]4)CCNC5)c2)c1)CCC3
CN1CCn2[nH]c(=Nc3cc(-c4cc(F)cc(N5CCc6c(sc7c6CC(C)(C)C7)C5=O)c4CO)cn(C)c3=O)cc2C1	C=CC(O)=Nc1cc(Nc2cc(-c3cccc(NC(=O)c4ccc(C)cc4)c3C)cn(C)c2=O)ccc1C(=O)N1CCOCC1	O=C(Nc1cccc(-c2c[nH]c(=O)c(Nc3ccc(C(=O)N4CCOCC4)cc3)c2)c1)c1ccccc1||O=C1c2sc3c(c2CCN1c1cccc(-c2c[nH]c(=O)c(N=c4cc5n([nH]4)CCNC5)c2)c1)CCC3
CN1CCn2[nH]c(=Nc3cc(-c4cc(F)cc(N5CCc6c(sc7c6CC(C)(C)C7)C5=O)c4CO)cn(C)c3=O)cc2C1	C=CC(O)=Nc1cc(Nc2cc(-c3cccc(NC(=O)c4ccc(OC)cc4)c3C)cn(C)c2=O)ccc1C(=O)N1CCOCC1	O=C(Nc1cccc(-c2c[nH]c(=O)c(Nc3ccc(C(=O)N4CCOCC4)cc3)c2)c1)c1ccccc1||O=C1c2sc3c(c2CCN1c1cccc(-c2c[nH]c(=O)c(N=c4cc5n([nH]4)CCNC5)c2)c1)CCC3
CN1CCn2[nH]c(=Nc3cc(-c4cc(F)cc(N5CCc6c(sc7c6CC(C)(C)C7)C5=O)c4CO)cn(C)c3=O)cc2C1	Cn1cnc2c(Nc3ccc(C(=O)N4CCOCC4)cc3)nc(-c3cccc(NC(=O)c4ccc(C(C)(C)C)cc4)c3)cc21	O=C(Nc1cccc(-c2cc3[nH]cnc3c(Nc3ccc(C(=O)N4CCOCC4)cc3)n2)c1)c1ccccc1||O=C1c2sc3c(c2CCN1c1cccc(-c2c[nH]c(=O)c(N=c4cc5n([nH]4)CCNC5)c2)c1)CCC3
CN1CCn2[nH]c(=Nc3cc(-c4cc(F)cc(N5CCc6c(sc7c6CC(C)(C)C7)C5=O)c4CO)cn(C)c3=O)cc2C1	C=CC(O)=Nc1cc(Nc2cc(-c3cccc(NC(=O)c4ccc(N(C)C)cc4)c3C)cn(C)c2=O)ccc1C(O)=NCCOC	O=C(Nc1cccc(-c2c[nH]c(=O)c(Nc3ccccc3)c2)c1)c1ccccc1||O=C1c2sc3c(c2CCN1c1cccc(-c2c[nH]c(=O)c(N=c4cc5n([nH]4)CCNC5)c2)c1)CCC3
CN1CCn2[nH]c(=Nc3cc(-c4cc(F)cc(N5CCc6c(sc7c6CC(C)(C)C7)C5=O)c4CO)cn(C)c3=O)cc2C1	C=CC(O)=Nc1cc(Nc2cc(-c3cccc(NC(=O)c4ccc(CC)cc4)c3C)cn(C)c2=O)ccc1C(=O)N1CCOCC1	O=C(Nc1cccc(-c2c[nH]c(=O)c(Nc3ccc(C(=O)N4CCOCC4)cc3)c2)c1)c1ccccc1||O=C1c2sc3c(c2CCN1c1cccc(-c2c[nH]c(=O)c(N=c4cc5n([nH]4)CCNC5)c2)c1)CCC3
CN1CCn2[nH]c(=Nc3cc(-c4cc(F)cc(N5CCc6c(sc7c6CC(C)(C)C7)C5=O)c4CO)cn(C)c3=O)cc2C1	Cc1c(NC(=O)c2ccc(C(C)(C)C)cc2)cccc1-c1cc(Nc2ccc(C(=O)N3CCOCC3)c(N=C(O)CCl)c2)c(=O)n(C)c1	O=C(Nc1cccc(-c2c[nH]c(=O)c(Nc3ccc(C(=O)N4CCOCC4)cc3)c2)c1)c1ccccc1||O=C1c2sc3c(c2CCN1c1cccc(-c2c[nH]c(=O)c(N=c4cc5n([nH]4)CCNC5)c2)c1)CCC3
CN1CCn2[nH]c(=Nc3cc(-c4cc(F)cc(N5CCc6c(sc7c6CC(C)(C)C7)C5=O)c4CO)cn(C)c3=O)cc2C1	Cc1c(-c2cn(C)c(=O)c(=Nc3ccc(C4C(=O)N(C)CCN4C)cc3)[nH]2)cccc1N1Cc2cc(N3CCCCC3)ccc2C1=O	O=C1NCCNC1c1ccc(N=c2[nH]c(-c3cccc(N4Cc5cc(N6CCCCC6)ccc5C4=O)c3)c[nH]c2=O)cc1||O=C1c2sc3c(c2CCN1c1cccc(-c2c[nH]c(=O)c(N=c4cc5n([nH]4)CCNC5)c2)c1)CCC3
CN1CCn2[nH]c(=Nc3cc(-c4cc(F)cc(N5CCc6c(sc7c6CC(C)(C)C7)C5=O)c4CO)cn(C)c3=O)cc2C1	Cn1cc(-c2cccc(N3CCc4c(sc5c4CC(C)(C)C5)C3=O)c2CO)cc(Nc2ccc(N3CCN(C4COC4)CC3)cn2)c1=O	O=C1c2sc3c(c2CCN1c1cccc(-c2c[nH]c(=O)c(N=c4cc5n([nH]4)CCNC5)c2)c1)CCC3||O=C1c2sc3c(c2CCN1c1cccc(-c2c[nH]c(=O)c(Nc4ccc(N5CCN(C6COC6)CC5)cn4)c2)c1)CCC3
CN1CCn2[nH]c(=Nc3cc(-c4cc(F)cc(N5CCc6c(sc7c6CC(C)(C)C7)C5=O)c4CO)cn(C)c3=O)cc2C1	C=CC(O)=Nc1cc(Nc2cc(-c3cccc(NC(=O)c4ccc5c(c4)CCCC5)c3C)cn(C)c2=O)ccc1C(=O)N1CCOCC1	O=C(Nc1cccc(-c2c[nH]c(=O)c(Nc3ccc(C(=O)N4CCOCC4)cc3)c2)c1)c1ccc2c(c1)CCCC2||O=C1c2sc3c(c2CCN1c1cccc(-c2c[nH]c(=O)c(N=c4cc5n([nH]4)CCNC5)c2)c1)CCC3
CN1CCn2[nH]c(=Nc3cc(-c4cc(F)cc(N5CCc6c(sc7c6CC(C)(C)C7)C5=O)c4CO)cn(C)c3=O)cc2C1	C=CC(O)=Nc1cc(Nc2cc(-c3cccc(NC(=O)c4ccc(N5CCCC5)cc4)c3C)cn(C)c2=O)ccc1C(=O)N1CCOCC1	O=C(Nc1cccc(-c2c[nH]c(=O)c(Nc3ccc(C(=O)N4CCOCC4)cc3)c2)c1)c1ccc(N2CCCC2)cc1||O=C1c2sc3c(c2CCN1c1cccc(-c2c[nH]c(=O)c(N=c4cc5n([nH]4)CCNC5)c2)c1)CCC3
CN1CCn2[nH]c(=Nc3cc(-c4cc(F)cc(N5CCc6c(sc7c6CC(C)(C)C7)C5=O)c4CO)cn(C)c3=O)cc2C1	C=CC(O)=Nc1ccc(NC(=O)c2ccc(C(C)(C)C)cc2)c(C)c1-c1cc(Nc2ccc(C(=O)N3CCOCC3)cc2)c(=O)n(C)c1	O=C(Nc1cccc(-c2c[nH]c(=O)c(Nc3ccc(C(=O)N4CCOCC4)cc3)c2)c1)c1ccccc1||O=C1c2sc3c(c2CCN1c1cccc(-c2c[nH]c(=O)c(N=c4cc5n([nH]4)CCNC5)c2)c1)CCC3
CN1CCn2[nH]c(=Nc3cc(-c4cc(F)cc(N5CCc6c(sc7c6CC(C)(C)C7)C5=O)c4CO)cn(C)c3=O)cc2C1	C=CC(O)=Nc1cc(C(=O)N2CCOCC2)ccc1Nc1cc(-c2cccc(NC(=O)c3ccc(C(C)(C)C)cc3)c2C)cn(C)c1=O	O=C(Nc1cccc(-c2c[nH]c(=O)c(Nc3ccc(C(=O)N4CCOCC4)cc3)c2)c1)c1ccccc1||O=C1c2sc3c(c2CCN1c1cccc(-c2c[nH]c(=O)c(N=c4cc5n([nH]4)CCNC5)c2)c1)CCC3
CN1CCn2[nH]c(=Nc3cc(-c4cc(F)cc(N5CCc6c(sc7c6CC(C)(C)C7)C5=O)c4CO)cn(C)c3=O)cc2C1	CCC(O)=Nc1cc(Nc2cc(-c3cccc(NC(=O)c4ccc(C(C)(C)C)cc4)c3C)cn(C)c2=O)ccc1C(=O)N1CCOCC1	O=C(Nc1cccc(-c2c[nH]c(=O)c(Nc3ccc(C(=O)N4CCOCC4)cc3)c2)c1)c1ccccc1||O=C1c2sc3c(c2CCN1c1cccc(-c2c[nH]c(=O)c(N=c4cc5n([nH]4)CCNC5)c2)c1)CCC3
CN1CCn2[nH]c(=Nc3cc(-c4cc(F)cc(N5CCc6c(sc7c6CC(C)(C)C7)C5=O)c4CO)cn(C)c3=O)cc2C1	C=CC(O)=Nc1cc(Nc2cc(-c3cccc(NC(=O)c4ccc(C(C)(C)C)cc4)c3C)cn(C)c2=O)ccc1C(=O)N1CCN(C)CC1	O=C(Nc1cccc(-c2c[nH]c(=O)c(Nc3ccc(C(=O)N4CCNCC4)cc3)c2)c1)c1ccccc1||O=C1c2sc3c(c2CCN1c1cccc(-c2c[nH]c(=O)c(N=c4cc5n([nH]4)CCNC5)c2)c1)CCC3
Cc1c(NC(=O)c2ccc(C(C)(C)C)s2)cccc1-c1cn(C)c(=O)c(=Nc2ccc(C(=O)N3CCOCC3)cc2)[nH]1	CN1CCN(C)C(c2ccc(N=c3[nH]c(-c4ccc(C#N)c(N=C(O)c5cc6c(s5)CCCC6)c4)cn(C)c3=O)cc2)C1=O	O=C(Nc1cccc(-c2c[nH]c(=O)c(=Nc3ccc(C(=O)N4CCOCC4)cc3)[nH]2)c1)c1cccs1||O=C1NCCNC1c1ccc(N=c2[nH]c(-c3cccc(N=Cc4cc5c(s4)CCCC5)c3)c[nH]c2=O)cc1
Cc1c(NC(=O)c2ccc(C(C)(C)C)s2)cccc1-c1cn(C)c(=O)c(=Nc2ccc(C(=O)N3CCOCC3)cc2)[nH]1	Cn1cc(-c2cc(F)cc(N3CCc4c(sc5c4CCCC5)C3=O)c2CO)cc(Nc2ccc(N3CCOCC3)cn2)c1=O	O=C(Nc1cccc(-c2c[nH]c(=O)c(=Nc3ccc(C(=O)N4CCOCC4)cc3)[nH]2)c1)c1cccs1||O=C1c2sc3c(c2CCN1c1cccc(-c2c[nH]c(=O)c(Nc4ccc(N5CCOCC5)cn4)c2)c1)CCCC3
Cc1c(NC(=O)c2ccc(C(C)(C)C)s2)cccc1-c1cn(C)c(=O)c(=Nc2ccc(C(=O)N3CCOCC3)cc2)[nH]1	CN(C)CCOc1ccc(Nc2cc(-c3cc(F)cc(N4CCc5c(sc6c5CCCC6)C4=O)c3CO)cn(C)c2=O)nc1	O=C(Nc1cccc(-c2c[nH]c(=O)c(=Nc3ccc(C(=O)N4CCOCC4)cc3)[nH]2)c1)c1cccs1||O=C1c2sc3c(c2CCN1c1cccc(-c2c[nH]c(=O)c(Nc4ccccn4)c2)c1)CCCC3
Cc1c(NC(=O)c2ccc(C(C)(C)C)s2)cccc1-c1cn(C)c(=O)c(=Nc2ccc(C(=O)N3CCOCC3)cc2)[nH]1	Cc1c(N=C(O)c2ccc(C(C)(C)C)nc2)cccc1-c1cn(C)c(=O)c(=Nc2ccc(C(=O)N3CCOCC3)cc2)[nH]1	O=C(Nc1cccc(-c2c[nH]c(=O)c(=Nc3ccc(C(=O)N4CCOCC4)cc3)[nH]2)c1)c1cccs1||O=C(c1ccc(N=c2[nH]c(-c3cccc(N=Cc4cccnc4)c3)c[nH]c2=O)cc1)N1CCOCC1
Cc1c(NC(=O)c2ccc(C(C)(C)C)s2)cccc1-c1cn(C)c(=O)c(=Nc2ccc(C(=O)N3CCOCC3)cc2)[nH]1	CN1CCC(c2ccc(Nc3cc(-c4cc(F)cc(N5CCc6c(sc7c6CCCC7)C5=O)c4CO)cn(C)c3=O)nc2)C1	O=C(Nc1cccc(-c2c[nH]c(=O)c(=Nc3ccc(C(=O)N4CCOCC4)cc3)[nH]2)c1)c1cccs1||O=C1c2sc3c(c2CCN1c1cccc(-c2c[nH]c(=O)c(Nc4ccc(C5CCNC5)cn4)c2)c1)CCCC3
Cc1c(NC(=O)c2ccc(C(C)(C)C)s2)cccc1-c1cn(C)c(=O)c(=Nc2ccc(C(=O)N3CCOCC3)cc2)[nH]1	CN1CCCC1c1ccc(Nc2cc(-c3cc(F)cc(N4CCc5c(sc6c5CCCC6)C4=O)c3CO)cn(C)c2=O)nc1	O=C(Nc1cccc(-c2c[nH]c(=O)c(=Nc3ccc(C(=O)N4CCOCC4)cc3)[nH]2)c1)c1cccs1||O=C1c2sc3c(c2CCN1c1cccc(-c2c[nH]c(=O)c(Nc4ccc(C5CCCN5)cn4)c2)c1)CCCC3
Cc1c(NC(=O)c2ccc(C(C)(C)C)s2)cccc1-c1cn(C)c(=O)c(=Nc2ccc(C(=O)N3CCOCC3)cc2)[nH]1	CN1CCN(c2ccc(Nc3cc(-c4cc(F)cc(N5CCc6c(sc7c6CCCC7)C5=O)c4CO)cn(C)c3=O)nc2)CC1	O=C(Nc1cccc(-c2c[nH]c(=O)c(=Nc3ccc(C(=O)N4CCOCC4)cc3)[nH]2)c1)c1cccs1||O=C1c2sc3c(c2CCN1c1cccc(-c2c[nH]c(=O)c(Nc4ccc(N5CCNCC5)cn4)c2)c1)CCCC3
Cc1c(NC(=O)c2ccc(C(C)(C)C)s2)cccc1-c1cn(C)c(=O)c(=Nc2ccc(C(=O)N3CCOCC3)cc2)[nH]1	Cc1c(N=C(O)c2cccc(C(C)(C)C)c2)cccc1-c1cn(C)c(=O)c(=Nc2ccc(C(=O)N3CCOCC3)cc2)[nH]1	O=C(Nc1cccc(-c2c[nH]c(=O)c(=Nc3ccc(C(=O)N4CCOCC4)cc3)[nH]2)c1)c1cccs1||O=C(c1ccc(N=c2[nH]c(-c3cccc(N=Cc4ccccc4)c3)c[nH]c2=O)cc1)N1CCOCC1
Cc1c(NC(=O)c2ccc(C(C)(C)C)s2)cccc1-c1cn(C)c(=O)c(=Nc2ccc(C(=O)N3CCOCC3)cc2)[nH]1	Cc1c(NC(=O)c2ccc(C(C)(C)C)cc2)cccc1-c1cn(C)c(=O)c(=Nc2ccc(C(=O)N3CCOCC3)cc2)[nH]1	O=C(Nc1cccc(-c2c[nH]c(=O)c(=Nc3ccc(C(=O)N4CCOCC4)cc3)[nH]2)c1)c1ccccc1||O=C(Nc1cccc(-c2c[nH]c(=O)c(=Nc3ccc(C(=O)N4CCOCC4)cc3)[nH]2)c1)c1cccs1
Cc1c(NC(=O)c2ccc(C(C)(C)C)s2)cccc1-c1cn(C)c(=O)c(=Nc2ccc(C(=O)N3CCOCC3)cc2)[nH]1	CC(C)N(C)Cc1ccc(Nc2cc(-c3cc(F)cc(N4CCc5c(sc6c5CCCC6)C4=O)c3CO)cn(C)c2=O)nc1	O=C(Nc1cccc(-c2c[nH]c(=O)c(=Nc3ccc(C(=O)N4CCOCC4)cc3)[nH]2)c1)c1cccs1||O=C1c2sc3c(c2CCN1c1cccc(-c2c[nH]c(=O)c(Nc4ccccn4)c2)c1)CCCC3
Cc1c(NC(=O)c2ccc(C(C)(C)C)s2)cccc1-c1cn(C)c(=O)c(=Nc2ccc(C(=O)N3CCOCC3)cc2)[nH]1	CN(C)CCOc1ccc(Nc2cc(-c3cc(F)cc(N4CCc5c(sc6c5CC(C)(C)C6)C4=O)c3CO)cn(C)c2=O)nc1	O=C(Nc1cccc(-c2c[nH]c(=O)c(=Nc3ccc(C(=O)N4CCOCC4)cc3)[nH]2)c1)c1cccs1||O=C1c2sc3c(c2CCN1c1cccc(-c2c[nH]c(=O)c(Nc4ccccn4)c2)c1)CCC3
Cc1c(NC(=O)c2ccc(C(C)(C)C)s2)cccc1-c1cn(C)c(=O)c(=Nc2ccc(C(=O)N3CCOCC3)cc2)[nH]1	CN(C)CCN(C)c1ccc(Nc2cc(-c3cc(F)cc(N4CCc5c(sc6c5CCCC6)C4=O)c3CO)cn(C)c2=O)nc1	O=C(Nc1cccc(-c2c[nH]c(=O)c(=Nc3ccc(C(=O)N4CCOCC4)cc3)[nH]2)c1)c1cccs1||O=C1c2sc3c(c2CCN1c1cccc(-c2c[nH]c(=O)c(Nc4ccccn4)c2)c1)CCCC3
Cc1c(NC(=O)c2ccc(C(C)(C)C)s2)cccc1-c1cn(C)c(=O)c(=Nc2ccc(C(=O)N3CCOCC3)cc2)[nH]1	Cc1c(NCc2ccc(C(C)(C)C)cc2)cccc1-c1cn(C)c(=O)c(=Nc2ccc(C(=O)N3CCOCC3)cc2)[nH]1	O=C(Nc1cccc(-c2c[nH]c(=O)c(=Nc3ccc(C(=O)N4CCOCC4)cc3)[nH]2)c1)c1cccs1||O=C(c1ccc(N=c2[nH]c(-c3cccc(NCc4ccccc4)c3)c[nH]c2=O)cc1)N1CCOCC1
Cc1c(NC(=O)c2ccc(C(C)(C)C)s2)cccc1-c1cn(C)c(=O)c(=Nc2ccc(C(=O)N3CCOCC3)cc2)[nH]1	C=CC(O)=Nc1cc(Nc2cc(-c3cccc(NC(=O)c4ccc(OC)cc4)c3C)cn(C)c2=O)ccc1C(=O)N1CCOCC1	O=C(Nc1cccc(-c2c[nH]c(=O)c(=Nc3ccc(C(=O)N4CCOCC4)cc3)[nH]2)c1)c1cccs1||O=C(Nc1cccc(-c2c[nH]c(=O)c(Nc3ccc(C(=O)N4CCOCC4)cc3)c2)c1)c1ccccc1
Cc1c(NC(=O)c2ccc(C(C)(C)C)s2)cccc1-c1cn(C)c(=O)c(=Nc2ccc(C(=O)N3CCOCC3)cc2)[nH]1	CN1CCCC1c1ccc(Nc2cc(-c3cc(F)cc(N4CCc5c(sc6c5CC(C)(C)C6)C4=O)c3CO)cn(C)c2=O)nc1	O=C(Nc1cccc(-c2c[nH]c(=O)c(=Nc3ccc(C(=O)N4CCOCC4)cc3)[nH]2)c1)c1cccs1||O=C1c2sc3c(c2CCN1c1cccc(-c2c[nH]c(=O)c(Nc4ccc(C5CCCN5)cn4)c2)c1)CCC3
Cc1c(NC(=O)c2ccc(C(C)(C)C)s2)cccc1-c1cn(C)c(=O)c(=Nc2ccc(C(=O)N3CCOCC3)cc2)[nH]1	CN1CCC(c2ccc(Nc3cc(-c4cc(F)cc(N5CCc6c(sc7c6CCCC7)C5=O)c4CO)cn(C)c3=O)nc2)CC1	O=C(Nc1cccc(-c2c[nH]c(=O)c(=Nc3ccc(C(=O)N4CCOCC4)cc3)[nH]2)c1)c1cccs1||O=C1c2sc3c(c2CCN1c1cccc(-c2c[nH]c(=O)c(Nc4ccc(C5CCNCC5)cn4)c2)c1)CCCC3
Cc1c(NC(=O)c2ccc(C(C)(C)C)s2)cccc1-c1cn(C)c(=O)c(=Nc2ccc(C(=O)N3CCOCC3)cc2)[nH]1	C=CC(O)=Nc1cc(Nc2cc(-c3cccc(NC(=O)c4ccc(N(C)C)cc4)c3C)cn(C)c2=O)ccc1C(O)=NCCOC	O=C(Nc1cccc(-c2c[nH]c(=O)c(=Nc3ccc(C(=O)N4CCOCC4)cc3)[nH]2)c1)c1cccs1||O=C(Nc1cccc(-c2c[nH]c(=O)c(Nc3ccccc3)c2)c1)c1ccccc1
Cc1c(NC(=O)c2ccc(C(C)(C)C)s2)cccc1-c1cn(C)c(=O)c(=Nc2ccc(C(=O)N3CCOCC3)cc2)[nH]1	CN1CCC(c2ccc(N=c3[nH]c(-c4cc(F)cc(N5CCn6c(cc7c6CCCC7)C5=O)c4CO)cn(C)c3=O)cc2)CC1	O=C(Nc1cccc(-c2c[nH]c(=O)c(=Nc3ccc(C(=O)N4CCOCC4)cc3)[nH]2)c1)c1cccs1||O=C1c2cc3c(n2CCN1c1cccc(-c2c[nH]c(=O)c(=Nc4ccc(C5CCNCC5)cc4)[nH]2)c1)CCCC3
Cc1c(NC(=O)c2ccc(C(C)(C)C)s2)cccc1-c1cn(C)c(=O)c(=Nc2ccc(C(=O)N3CCOCC3)cc2)[nH]1	CCN1CCN(c2ccc(Nc3cc(-c4cc(F)cc(N5CCc6c(sc7c6CCCC7)C5=O)c4CO)cn(C)c3=O)nc2)CC1	O=C(Nc1cccc(-c2c[nH]c(=O)c(=Nc3ccc(C(=O)N4CCOCC4)cc3)[nH]2)c1)c1cccs1||O=C1c2sc3c(c2CCN1c1cccc(-c2c[nH]c(=O)c(Nc4ccc(N5CCNCC5)cn4)c2)c1)CCCC3
Cc1c(NC(=O)c2ccc(C(C)(C)C)s2)cccc1-c1cn(C)c(=O)c(=Nc2ccc(C(=O)N3CCOCC3)cc2)[nH]1	CN(C)CCN(C)c1ccc(Nc2cc(-c3cc(F)cc(N4CCc5c(sc6c5CC(C)(C)C6)C4=O)c3CO)cn(C)c2=O)nc1	O=C(Nc1cccc(-c2c[nH]c(=O)c(=Nc3ccc(C(=O)N4CCOCC4)cc3)[nH]2)c1)c1cccs1||O=C1c2sc3c(c2CCN1c1cccc(-c2c[nH]c(=O)c(Nc4ccccn4)c2)c1)CCC3
Cc1c(NC(=O)c2ccc(C(C)(C)C)s2)cccc1-c1cn(C)c(=O)c(=Nc2ccc(C(=O)N3CCOCC3)cc2)[nH]1	Cn1cc(-c2cc(F)cc(N3CCc4c(sc5c4CC(C)(C)C5)C3=O)c2CO)cc(Nc2ccc3c(n2)CCN(C2COC2)C3)c1=O	O=C(Nc1cccc(-c2c[nH]c(=O)c(=Nc3ccc(C(=O)N4CCOCC4)cc3)[nH]2)c1)c1cccs1||O=C1c2sc3c(c2CCN1c1cccc(-c2c[nH]c(=O)c(Nc4ccc5c(n4)CCN(C4COC4)C5)c2)c1)CCC3
Cc1c(NC(=O)c2ccc(C(C)(C)C)s2)cccc1-c1cn(C)c(=O)c(=Nc2ccc(C(=O)N3CCOCC3)cc2)[nH]1	CN1CCC(c2ccc(Nc3cc(-c4cc(F)cc(N5CCc6c(sc7c6CC(C)(C)C7)C5=O)c4CO)cn(C)c3=O)nc2)CC1	O=C(Nc1cccc(-c2c[nH]c(=O)c(=Nc3ccc(C(=O)N4CCOCC4)cc3)[nH]2)c1)c1cccs1||O=C1c2sc3c(c2CCN1c1cccc(-c2c[nH]c(=O)c(Nc4ccc(C5CCNCC5)cn4)c2)c1)CCC3
Cc1c(NC(=O)c2ccc(C(C)(C)C)s2)cccc1-c1cn(C)c(=O)c(=Nc2ccc(C(=O)N3CCOCC3)cc2)[nH]1	Cn1cc(-c2cc(F)cc(N3CCc4c(sc5c4CCCC5)C3=O)c2CO)cc(Nc2ccc(C3CCN(C4COC4)CC3)cn2)c1=O	O=C(Nc1cccc(-c2c[nH]c(=O)c(=Nc3ccc(C(=O)N4CCOCC4)cc3)[nH]2)c1)c1cccs1||O=C1c2sc3c(c2CCN1c1cccc(-c2c[nH]c(=O)c(Nc4ccc(C5CCN(C6COC6)CC5)cn4)c2)c1)CCCC3
Cc1c(NC(=O)c2ccc(C(C)(C)C)s2)cccc1-c1cn(C)c(=O)c(=Nc2ccc(C(=O)N3CCOCC3)cc2)[nH]1	C=CC(O)=Nc1ccc(NC(=O)c2ccc(C(C)(C)C)cc2)c(C)c1-c1cc(Nc2ccc(C(=O)N3CCOCC3)cc2)c(=O)n(C)c1	O=C(Nc1cccc(-c2c[nH]c(=O)c(=Nc3ccc(C(=O)N4CCOCC4)cc3)[nH]2)c1)c1cccs1||O=C(Nc1cccc(-c2c[nH]c(=O)c(Nc3ccc(C(=O)N4CCOCC4)cc3)c2)c1)c1ccccc1
Cc1c(N=C(O)c2cnc(C(C)(C)C)cn2)cccc1-c1cn(C)c(=O)c(=Nc2ccc(C(=O)N3CCOCC3)cc2)[nH]1	CN1CCN(C)C(c2ccc(N=c3[nH]c(-c4ccc(C#N)c(N=C(O)c5cc6c(s5)CCCC6)c4)cn(C)c3=O)cc2)C1=O	O=C(c1ccc(N=c2[nH]c(-c3cccc(N=Cc4cnccn4)c3)c[nH]c2=O)cc1)N1CCOCC1||O=C1NCCNC1c1ccc(N=c2[nH]c(-c3cccc(N=Cc4cc5c(s4)CCCC5)c3)c[nH]c2=O)cc1
Cc1c(N=C(O)c2cnc(C(C)(C)C)cn2)cccc1-c1cn(C)c(=O)c(=Nc2ccc(C(=O)N3CCOCC3)cc2)[nH]1	Cc1ccc(-c2cn(C)c(=O)c(=Nc3ccc([C@H]4C(=O)N(C)CCN4C)cc3)[nH]2)c(F)c1NC(=O)c1cc2c(s1)CCCC2	O=C(Nc1cccc(-c2c[nH]c(=O)c(=Nc3ccc(C4NCCNC4=O)cc3)[nH]2)c1)c1cc2c(s1)CCCC2||O=C(c1ccc(N=c2[nH]c(-c3cccc(N=Cc4cnccn4)c3)c[nH]c2=O)cc1)N1CCOCC1
Cc1c(N=C(O)c2cnc(C(C)(C)C)cn2)cccc1-c1cn(C)c(=O)c(=Nc2ccc(C(=O)N3CCOCC3)cc2)[nH]1	Cc1ccc(-c2cn(C)c(=O)c(=Nc3ccc([C@@H]4C(=O)N(C)CCN4C)cc3)[nH]2)c(F)c1NC(=O)c1cc2c(s1)CCCC2	O=C(Nc1cccc(-c2c[nH]c(=O)c(=Nc3ccc(C4NCCNC4=O)cc3)[nH]2)c1)c1cc2c(s1)CCCC2||O=C(c1ccc(N=c2[nH]c(-c3cccc(N=Cc4cnccn4)c3)c[nH]c2=O)cc1)N1CCOCC1
Cc1c(N=C(O)c2cnc(C(C)(C)C)cn2)cccc1-c1cn(C)c(=O)c(=Nc2ccc(C(=O)N3CCOCC3)cc2)[nH]1	CN1CC(c2ccc(N=c3[nH]c(-c4cc(F)cc(N5CCc6c(sc7c6CC(C)(C)C7)C5=O)c4CO)cn(C)c3=O)cc2)C1	O=C(c1ccc(N=c2[nH]c(-c3cccc(N=Cc4cnccn4)c3)c[nH]c2=O)cc1)N1CCOCC1||O=C1c2sc3c(c2CCN1c1cccc(-c2c[nH]c(=O)c(=Nc4ccc(C5CNC5)cc4)[nH]2)c1)CCC3
Cc1c(N=C(O)c2cnc(C(C)(C)C)cn2)cccc1-c1cn(C)c(=O)c(=Nc2ccc(C(=O)N3CCOCC3)cc2)[nH]1	Cc1c(N=C(O)c2cccc(C(C)(C)C)c2)cccc1-c1cn(C)c(=O)c(=Nc2ccc(C(=O)N3CCOCC3)cc2)[nH]1	O=C(c1ccc(N=c2[nH]c(-c3cccc(N=Cc4ccccc4)c3)c[nH]c2=O)cc1)N1CCOCC1||O=C(c1ccc(N=c2[nH]c(-c3cccc(N=Cc4cnccn4)c3)c[nH]c2=O)cc1)N1CCOCC1
Cc1c(N=C(O)c2cnc(C(C)(C)C)cn2)cccc1-c1cn(C)c(=O)c(=Nc2ccc(C(=O)N3CCOCC3)cc2)[nH]1	Cc1c(NC(=O)c2ccc(C(C)(C)C)cc2)cccc1-c1cn(C)c(=O)c(=Nc2ccc(C(=O)N3CCOCC3)cc2)[nH]1	O=C(Nc1cccc(-c2c[nH]c(=O)c(=Nc3ccc(C(=O)N4CCOCC4)cc3)[nH]2)c1)c1ccccc1||O=C(c1ccc(N=c2[nH]c(-c3cccc(N=Cc4cnccn4)c3)c[nH]c2=O)cc1)N1CCOCC1
Cc1c(N=C(O)c2cnc(C(C)(C)C)cn2)cccc1-c1cn(C)c(=O)c(=Nc2ccc(C(=O)N3CCOCC3)cc2)[nH]1	Cc1c(NCc2ccc(C(C)(C)C)cc2)cccc1-c1cn(C)c(=O)c(=Nc2ccc(C(=O)N3CCOCC3)cc2)[nH]1	O=C(c1ccc(N=c2[nH]c(-c3cccc(N=Cc4cnccn4)c3)c[nH]c2=O)cc1)N1CCOCC1||O=C(c1ccc(N=c2[nH]c(-c3cccc(NCc4ccccc4)c3)c[nH]c2=O)cc1)N1CCOCC1
Cc1c(N=C(O)c2cnc(C(C)(C)C)cn2)cccc1-c1cn(C)c(=O)c(=Nc2ccc(C(=O)N3CCOCC3)cc2)[nH]1	CN1CCC(c2ccc(N=c3[nH]c(-c4cc(F)cc(N5CCc6c(sc7c6CCCC7)C5=O)c4CO)cn(C)c3=O)cc2)CC1	O=C(c1ccc(N=c2[nH]c(-c3cccc(N=Cc4cnccn4)c3)c[nH]c2=O)cc1)N1CCOCC1||O=C1c2sc3c(c2CCN1c1cccc(-c2c[nH]c(=O)c(=Nc4ccc(C5CCNCC5)cc4)[nH]2)c1)CCCC3
Cc1c(N=C(O)c2cnc(C(C)(C)C)cn2)cccc1-c1cn(C)c(=O)c(=Nc2ccc(C(=O)N3CCOCC3)cc2)[nH]1	CN1CCC(c2ccc(N=c3[nH]c(-c4cc(F)cc(N5CCn6c(cc7c6CCCC7)C5=O)c4CO)cn(C)c3=O)cc2)CC1	O=C(c1ccc(N=c2[nH]c(-c3cccc(N=Cc4cnccn4)c3)c[nH]c2=O)cc1)N1CCOCC1||O=C1c2cc3c(n2CCN1c1cccc(-c2c[nH]c(=O)c(=Nc4ccc(C5CCNCC5)cc4)[nH]2)c1)CCCC3
Cc1c(N=C(O)c2cnc(C(C)(C)C)cn2)cccc1-c1cn(C)c(=O)c(=Nc2ccc(C(=O)N3CCOCC3)cc2)[nH]1	CN1CCC(c2ccc(N=c3[nH]c(-c4cc(F)cc(N5CCc6c(sc7c6CC(C)(C)C7)C5=O)c4CO)cn(C)c3=O)cc2)CC1	O=C(c1ccc(N=c2[nH]c(-c3cccc(N=Cc4cnccn4)c3)c[nH]c2=O)cc1)N1CCOCC1||O=C1c2sc3c(c2CCN1c1cccc(-c2c[nH]c(=O)c(=Nc4ccc(C5CCNCC5)cc4)[nH]2)c1)CCC3
Cc1c(N=C(O)c2cnc(C(C)(C)C)nc2)cccc1-c1cn(C)c(=O)c(=Nc2ccc(C(=O)N3CCOCC3)cc2)[nH]1	CN(C)C(=O)c1ccc(N=c2[nH]c(-c3cccc(N4CCc5cc(C6CC6)ccc5C4=O)c3CO)cn(C)c2=O)cc1	O=C(c1ccc(N=c2[nH]c(-c3cccc(N=Cc4cncnc4)c3)c[nH]c2=O)cc1)N1CCOCC1||O=C1c2ccc(C3CC3)cc2CCN1c1cccc(-c2c[nH]c(=O)c(=Nc3ccccc3)[nH]2)c1
Cc1c(N=C(O)c2cnc(C(C)(C)C)nc2)cccc1-c1cn(C)c(=O)c(=Nc2ccc(C(=O)N3CCOCC3)cc2)[nH]1	CN1CCc2cc(N=c3[nH]c(-c4cc(F)cc(N5CCn6c(cc7c6CCCC7)C5=O)c4CO)cn(C)c3=O)ccc2C1	O=C(c1ccc(N=c2[nH]c(-c3cccc(N=Cc4cncnc4)c3)c[nH]c2=O)cc1)N1CCOCC1||O=C1c2cc3c(n2CCN1c1cccc(-c2c[nH]c(=O)c(=Nc4ccc5c(c4)CCNC5)[nH]2)c1)CCCC3
Cc1c(N=C(O)c2cnc(C(C)(C)C)nc2)cccc1-c1cn(C)c(=O)c(=Nc2ccc(C(=O)N3CCOCC3)cc2)[nH]1	Cc1c(-c2cn(C)c(=O)c(=Nc3ccc(C4C(=O)N(C)CCN4C)cc3)[nH]2)ccc(F)c1NC(=O)c1cc2c(s1)CCCC2	O=C(Nc1cccc(-c2c[nH]c(=O)c(=Nc3ccc(C4NCCNC4=O)cc3)[nH]2)c1)c1cc2c(s1)CCCC2||O=C(c1ccc(N=c2[nH]c(-c3cccc(N=Cc4cncnc4)c3)c[nH]c2=O)cc1)N1CCOCC1
Cc1c(N=C(O)c2cnc(C(C)(C)C)nc2)cccc1-c1cn(C)c(=O)c(=Nc2ccc(C(=O)N3CCOCC3)cc2)[nH]1	Cc1ccc(-c2cn(C)c(=O)c(=Nc3ccc([C@H]4C(=O)N(C)CCN4C)cc3)[nH]2)c(F)c1NC(=O)c1cc2c(s1)CCCC2	O=C(Nc1cccc(-c2c[nH]c(=O)c(=Nc3ccc(C4NCCNC4=O)cc3)[nH]2)c1)c1cc2c(s1)CCCC2||O=C(c1ccc(N=c2[nH]c(-c3cccc(N=Cc4cncnc4)c3)c[nH]c2=O)cc1)N1CCOCC1
Cc1c(N=C(O)c2cnc(C(C)(C)C)nc2)cccc1-c1cn(C)c(=O)c(=Nc2ccc(C(=O)N3CCOCC3)cc2)[nH]1	Cc1ccc(-c2cn(C)c(=O)c(=Nc3ccc([C@@H]4C(=O)N(C)CCN4C)cc3)[nH]2)c(F)c1NC(=O)c1cc2c(s1)CCCC2	O=C(Nc1cccc(-c2c[nH]c(=O)c(=Nc3ccc(C4NCCNC4=O)cc3)[nH]2)c1)c1cc2c(s1)CCCC2||O=C(c1ccc(N=c2[nH]c(-c3cccc(N=Cc4cncnc4)c3)c[nH]c2=O)cc1)N1CCOCC1
Cc1c(N=C(O)c2cnc(C(C)(C)C)nc2)cccc1-c1cn(C)c(=O)c(=Nc2ccc(C(=O)N3CCOCC3)cc2)[nH]1	Cc1c(-c2cn(C)c(=O)c(=Nc3ccc(C4NCCN(C)C4=O)cc3)[nH]2)cccc1N1Cc2cc(C(C)(C)C)sc2C1=O	O=C(c1ccc(N=c2[nH]c(-c3cccc(N=Cc4cncnc4)c3)c[nH]c2=O)cc1)N1CCOCC1||O=C1NCCNC1c1ccc(N=c2[nH]c(-c3cccc(N4Cc5ccsc5C4=O)c3)c[nH]c2=O)cc1
Cc1c(N=C(O)c2cnc(C(C)(C)C)nc2)cccc1-c1cn(C)c(=O)c(=Nc2ccc(C(=O)N3CCOCC3)cc2)[nH]1	Cc1c(NC(=O)c2cc3c(s2)CCCC3)cccc1-c1cn(C)c(=O)c(=Nc2ccc([C@H]3C(=O)N(C)CCN3C)cc2)[nH]1	O=C(Nc1cccc(-c2c[nH]c(=O)c(=Nc3ccc(C4NCCNC4=O)cc3)[nH]2)c1)c1cc2c(s1)CCCC2||O=C(c1ccc(N=c2[nH]c(-c3cccc(N=Cc4cncnc4)c3)c[nH]c2=O)cc1)N1CCOCC1
Cc1c(N=C(O)c2cnc(C(C)(C)C)nc2)cccc1-c1cn(C)c(=O)c(=Nc2ccc(C(=O)N3CCOCC3)cc2)[nH]1	Cc1c(NC(=O)c2cc3c(s2)CCCC3)cccc1-c1cn(C)c(=O)c(=Nc2ccc(C3CCN(C)CC3)cc2)[nH]1	O=C(Nc1cccc(-c2c[nH]c(=O)c(=Nc3ccc(C4CCNCC4)cc3)[nH]2)c1)c1cc2c(s1)CCCC2||O=C(c1ccc(N=c2[nH]c(-c3cccc(N=Cc4cncnc4)c3)c[nH]c2=O)cc1)N1CCOCC1
Cc1c(N=C(O)c2cnc(C(C)(C)C)nc2)cccc1-c1cn(C)c(=O)c(=Nc2ccc(C(=O)N3CCOCC3)cc2)[nH]1	CN1CC(c2ccc(N=c3[nH]c(-c4cc(F)cc(N5CCc6c(sc7c6CC(C)(C)C7)C5=O)c4CO)cn(C)c3=O)cc2)C1	O=C(c1ccc(N=c2[nH]c(-c3cccc(N=Cc4cncnc4)c3)c[nH]c2=O)cc1)N1CCOCC1||O=C1c2sc3c(c2CCN1c1cccc(-c2c[nH]c(=O)c(=Nc4ccc(C5CNC5)cc4)[nH]2)c1)CCC3
Cc1c(N=C(O)c2cnc(C(C)(C)C)nc2)cccc1-c1cn(C)c(=O)c(=Nc2ccc(C(=O)N3CCOCC3)cc2)[nH]1	Cc1c(N=C(O)c2cccc(C(C)(C)C)c2)cccc1-c1cn(C)c(=O)c(=Nc2ccc(C(=O)N3CCOCC3)cc2)[nH]1	O=C(c1ccc(N=c2[nH]c(-c3cccc(N=Cc4ccccc4)c3)c[nH]c2=O)cc1)N1CCOCC1||O=C(c1ccc(N=c2[nH]c(-c3cccc(N=Cc4cncnc4)c3)c[nH]c2=O)cc1)N1CCOCC1
Cc1c(N=C(O)c2cnc(C(C)(C)C)nc2)cccc1-c1cn(C)c(=O)c(=Nc2ccc(C(=O)N3CCOCC3)cc2)[nH]1	Cc1c(NC(=O)c2ccc(C(C)(C)C)cc2)cccc1-c1cn(C)c(=O)c(=Nc2ccc(C(=O)N3CCOCC3)cc2)[nH]1	O=C(Nc1cccc(-c2c[nH]c(=O)c(=Nc3ccc(C(=O)N4CCOCC4)cc3)[nH]2)c1)c1ccccc1||O=C(c1ccc(N=c2[nH]c(-c3cccc(N=Cc4cncnc4)c3)c[nH]c2=O)cc1)N1CCOCC1
Cc1c(N=C(O)c2cnc(C(C)(C)C)nc2)cccc1-c1cn(C)c(=O)c(=Nc2ccc(C(=O)N3CCOCC3)cc2)[nH]1	Cc1ccc(-c2cn(C)c(=O)c(=Nc3ccc(C4C(=O)N(C)CCN4C)cc3)[nH]2)c(C)c1NC(=O)c1cc2c(s1)CCCC2	O=C(Nc1cccc(-c2c[nH]c(=O)c(=Nc3ccc(C4NCCNC4=O)cc3)[nH]2)c1)c1cc2c(s1)CCCC2||O=C(c1ccc(N=c2[nH]c(-c3cccc(N=Cc4cncnc4)c3)c[nH]c2=O)cc1)N1CCOCC1
Cc1c(N=C(O)c2cnc(C(C)(C)C)nc2)cccc1-c1cn(C)c(=O)c(=Nc2ccc(C(=O)N3CCOCC3)cc2)[nH]1	Cc1c(NCc2ccc(C(C)(C)C)cc2)cccc1-c1cn(C)c(=O)c(=Nc2ccc(C(=O)N3CCOCC3)cc2)[nH]1	O=C(c1ccc(N=c2[nH]c(-c3cccc(N=Cc4cncnc4)c3)c[nH]c2=O)cc1)N1CCOCC1||O=C(c1ccc(N=c2[nH]c(-c3cccc(NCc4ccccc4)c3)c[nH]c2=O)cc1)N1CCOCC1
Cc1c(N=C(O)c2cnc(C(C)(C)C)nc2)cccc1-c1cn(C)c(=O)c(=Nc2ccc(C(=O)N3CCOCC3)cc2)[nH]1	Cn1cc(-c2cccc(N3CCc4cc(C5(F)CC5)ccc4C3=O)c2CO)[nH]c(=Nc2ccc(C(=O)N3CCOCC3)cc2)c1=O	O=C(c1ccc(N=c2[nH]c(-c3cccc(N4CCc5cc(C6CC6)ccc5C4=O)c3)c[nH]c2=O)cc1)N1CCOCC1||O=C(c1ccc(N=c2[nH]c(-c3cccc(N=Cc4cncnc4)c3)c[nH]c2=O)cc1)N1CCOCC1
Cc1c(N=C(O)c2cnc(C(C)(C)C)nc2)cccc1-c1cn(C)c(=O)c(=Nc2ccc(C(=O)N3CCOCC3)cc2)[nH]1	CN1CCC(c2ccc(N=c3[nH]c(-c4cc(F)cc(N5CCc6c(sc7c6CCCC7)C5=O)c4CO)cn(C)c3=O)cc2)CC1	O=C(c1ccc(N=c2[nH]c(-c3cccc(N=Cc4cncnc4)c3)c[nH]c2=O)cc1)N1CCOCC1||O=C1c2sc3c(c2CCN1c1cccc(-c2c[nH]c(=O)c(=Nc4ccc(C5CCNCC5)cc4)[nH]2)c1)CCCC3
Cc1c(N=C(O)c2cnc(C(C)(C)C)nc2)cccc1-c1cn(C)c(=O)c(=Nc2ccc(C(=O)N3CCOCC3)cc2)[nH]1	CN1CCC(c2ccc(N=c3[nH]c(-c4cc(F)cc(N5CCn6c(cc7c6CCCC7)C5=O)c4CO)cn(C)c3=O)cc2)CC1	O=C(c1ccc(N=c2[nH]c(-c3cccc(N=Cc4cncnc4)c3)c[nH]c2=O)cc1)N1CCOCC1||O=C1c2cc3c(n2CCN1c1cccc(-c2c[nH]c(=O)c(=Nc4ccc(C5CCNCC5)cc4)[nH]2)c1)CCCC3
Cc1c(N=C(O)c2cnc(C(C)(C)C)nc2)cccc1-c1cn(C)c(=O)c(=Nc2ccc(C(=O)N3CCOCC3)cc2)[nH]1	Cn1cc(-c2cccc(N3CCc4cc(C5CC5)ccc4C3=O)c2CO)[nH]c(=Nc2ccc(C(=O)N3CCC(O)CC3)cc2)c1=O	O=C(c1ccc(N=c2[nH]c(-c3cccc(N4CCc5cc(C6CC6)ccc5C4=O)c3)c[nH]c2=O)cc1)N1CCCCC1||O=C(c1ccc(N=c2[nH]c(-c3cccc(N=Cc4cncnc4)c3)c[nH]c2=O)cc1)N1CCOCC1
Cc1c(N=C(O)c2cnc(C(C)(C)C)nc2)cccc1-c1cn(C)c(=O)c(=Nc2ccc(C(=O)N3CCOCC3)cc2)[nH]1	CN1CCC(c2ccc(N=c3[nH]c(-c4cc(F)cc(N5CCc6c(sc7c6CC(C)(C)C7)C5=O)c4CO)cn(C)c3=O)cc2)CC1	O=C(c1ccc(N=c2[nH]c(-c3cccc(N=Cc4cncnc4)c3)c[nH]c2=O)cc1)N1CCOCC1||O=C1c2sc3c(c2CCN1c1cccc(-c2c[nH]c(=O)c(=Nc4ccc(C5CCNCC5)cc4)[nH]2)c1)CCC3
Cc1c(N=C(O)c2cnc(C(C)(C)C)nc2)cccc1-c1cn(C)c(=O)c(=Nc2ccc(C(=O)N3CCOCC3)cc2)[nH]1	CN1CCC(c2ccc(N=c3[nH]c(-c4cc(F)cc(N5CCn6c(cc7c6CC(C)(C)C7)C5=O)c4CO)cn(C)c3=O)cc2)CC1	O=C(c1ccc(N=c2[nH]c(-c3cccc(N=Cc4cncnc4)c3)c[nH]c2=O)cc1)N1CCOCC1||O=C1c2cc3c(n2CCN1c1cccc(-c2c[nH]c(=O)c(=Nc4ccc(C5CCNCC5)cc4)[nH]2)c1)CCC3
Cc1c(N=C(O)c2cnc(C(C)(C)C)nc2)cccc1-c1cn(C)c(=O)c(=Nc2ccc(C(=O)N3CCOCC3)cc2)[nH]1	Cn1cc(-c2cccc(N3CCc4c(sc5c4CCCC5)C3=O)c2CO)[nH]c(=Nc2ccc(C3CCN(C4COC4)CC3)cc2)c1=O	O=C(c1ccc(N=c2[nH]c(-c3cccc(N=Cc4cncnc4)c3)c[nH]c2=O)cc1)N1CCOCC1||O=C1c2sc3c(c2CCN1c1cccc(-c2c[nH]c(=O)c(=Nc4ccc(C5CCN(C6COC6)CC5)cc4)[nH]2)c1)CCCC3
Cc1c(NC(=O)c2ncc(C(C)(C)C)cn2)cccc1-c1cn(C)c(=O)c(=Nc2ccc(C(=O)N3CCOCC3)cc2)[nH]1	CN1CCN(C)C(c2ccc(N=c3[nH]c(-c4ccc(C#N)c(N=C(O)c5cc6c(s5)CCCC6)c4)cn(C)c3=O)cc2)C1=O	O=C(Nc1cccc(-c2c[nH]c(=O)c(=Nc3ccc(C(=O)N4CCOCC4)cc3)[nH]2)c1)c1ncccn1||O=C1NCCNC1c1ccc(N=c2[nH]c(-c3cccc(N=Cc4cc5c(s4)CCCC5)c3)c[nH]c2=O)cc1
Cc1c(NC(=O)c2ncc(C(C)(C)C)cn2)cccc1-c1cn(C)c(=O)c(=Nc2ccc(C(=O)N3CCOCC3)cc2)[nH]1	CN(C)CCOc1ccc(Nc2cc(-c3cc(F)cc(N4CCc5c(sc6c5CCCC6)C4=O)c3CO)cn(C)c2=O)nc1	O=C(Nc1cccc(-c2c[nH]c(=O)c(=Nc3ccc(C(=O)N4CCOCC4)cc3)[nH]2)c1)c1ncccn1||O=C1c2sc3c(c2CCN1c1cccc(-c2c[nH]c(=O)c(Nc4ccccn4)c2)c1)CCCC3
Cc1c(NC(=O)c2ncc(C(C)(C)C)cn2)cccc1-c1cn(C)c(=O)c(=Nc2ccc(C(=O)N3CCOCC3)cc2)[nH]1	Cc1c(N=C(O)c2ccc(C(C)(C)C)nc2)cccc1-c1cn(C)c(=O)c(=Nc2ccc(C(=O)N3CCOCC3)cc2)[nH]1	O=C(Nc1cccc(-c2c[nH]c(=O)c(=Nc3ccc(C(=O)N4CCOCC4)cc3)[nH]2)c1)c1ncccn1||O=C(c1ccc(N=c2[nH]c(-c3cccc(N=Cc4cccnc4)c3)c[nH]c2=O)cc1)N1CCOCC1
Cc1c(NC(=O)c2ncc(C(C)(C)C)cn2)cccc1-c1cn(C)c(=O)c(=Nc2ccc(C(=O)N3CCOCC3)cc2)[nH]1	CN1CCC(c2ccc(Nc3cc(-c4cc(F)cc(N5CCc6c(sc7c6CCCC7)C5=O)c4CO)cn(C)c3=O)nc2)C1	O=C(Nc1cccc(-c2c[nH]c(=O)c(=Nc3ccc(C(=O)N4CCOCC4)cc3)[nH]2)c1)c1ncccn1||O=C1c2sc3c(c2CCN1c1cccc(-c2c[nH]c(=O)c(Nc4ccc(C5CCNC5)cn4)c2)c1)CCCC3
Cc1c(NC(=O)c2ncc(C(C)(C)C)cn2)cccc1-c1cn(C)c(=O)c(=Nc2ccc(C(=O)N3CCOCC3)cc2)[nH]1	CN1CCCC1c1ccc(Nc2cc(-c3cc(F)cc(N4CCc5c(sc6c5CCCC6)C4=O)c3CO)cn(C)c2=O)nc1	O=C(Nc1cccc(-c2c[nH]c(=O)c(=Nc3ccc(C(=O)N4CCOCC4)cc3)[nH]2)c1)c1ncccn1||O=C1c2sc3c(c2CCN1c1cccc(-c2c[nH]c(=O)c(Nc4ccc(C5CCCN5)cn4)c2)c1)CCCC3
Cc1c(NC(=O)c2ncc(C(C)(C)C)cn2)cccc1-c1cn(C)c(=O)c(=Nc2ccc(C(=O)N3CCOCC3)cc2)[nH]1	CN1CCN(c2ccc(Nc3cc(-c4cc(F)cc(N5CCc6c(sc7c6CCCC7)C5=O)c4CO)cn(C)c3=O)nc2)CC1	O=C(Nc1cccc(-c2c[nH]c(=O)c(=Nc3ccc(C(=O)N4CCOCC4)cc3)[nH]2)c1)c1ncccn1||O=C1c2sc3c(c2CCN1c1cccc(-c2c[nH]c(=O)c(Nc4ccc(N5CCNCC5)cn4)c2)c1)CCCC3
Cc1c(NC(=O)c2ncc(C(C)(C)C)cn2)cccc1-c1cn(C)c(=O)c(=Nc2ccc(C(=O)N3CCOCC3)cc2)[nH]1	Cc1c(N=C(O)c2cccc(C(C)(C)C)c2)cccc1-c1cn(C)c(=O)c(=Nc2ccc(C(=O)N3CCOCC3)cc2)[nH]1	O=C(Nc1cccc(-c2c[nH]c(=O)c(=Nc3ccc(C(=O)N4CCOCC4)cc3)[nH]2)c1)c1ncccn1||O=C(c1ccc(N=c2[nH]c(-c3cccc(N=Cc4ccccc4)c3)c[nH]c2=O)cc1)N1CCOCC1
Cc1c(NC(=O)c2ncc(C(C)(C)C)cn2)cccc1-c1cn(C)c(=O)c(=Nc2ccc(C(=O)N3CCOCC3)cc2)[nH]1	Cc1c(NC(=O)c2ccc(C(C)(C)C)cc2)cccc1-c1cn(C)c(=O)c(=Nc2ccc(C(=O)N3CCOCC3)cc2)[nH]1	O=C(Nc1cccc(-c2c[nH]c(=O)c(=Nc3ccc(C(=O)N4CCOCC4)cc3)[nH]2)c1)c1ccccc1||O=C(Nc1cccc(-c2c[nH]c(=O)c(=Nc3ccc(C(=O)N4CCOCC4)cc3)[nH]2)c1)c1ncccn1
Cc1c(NC(=O)c2ncc(C(C)(C)C)cn2)cccc1-c1cn(C)c(=O)c(=Nc2ccc(C(=O)N3CCOCC3)cc2)[nH]1	CC(C)N(C)Cc1ccc(Nc2cc(-c3cc(F)cc(N4CCc5c(sc6c5CCCC6)C4=O)c3CO)cn(C)c2=O)nc1	O=C(Nc1cccc(-c2c[nH]c(=O)c(=Nc3ccc(C(=O)N4CCOCC4)cc3)[nH]2)c1)c1ncccn1||O=C1c2sc3c(c2CCN1c1cccc(-c2c[nH]c(=O)c(Nc4ccccn4)c2)c1)CCCC3
Cc1c(NC(=O)c2ncc(C(C)(C)C)cn2)cccc1-c1cn(C)c(=O)c(=Nc2ccc(C(=O)N3CCOCC3)cc2)[nH]1	CN(C)CCOc1ccc(Nc2cc(-c3cc(F)cc(N4CCc5c(sc6c5CC(C)(C)C6)C4=O)c3CO)cn(C)c2=O)nc1	O=C(Nc1cccc(-c2c[nH]c(=O)c(=Nc3ccc(C(=O)N4CCOCC4)cc3)[nH]2)c1)c1ncccn1||O=C1c2sc3c(c2CCN1c1cccc(-c2c[nH]c(=O)c(Nc4ccccn4)c2)c1)CCC3
Cc1c(NC(=O)c2ncc(C(C)(C)C)cn2)cccc1-c1cn(C)c(=O)c(=Nc2ccc(C(=O)N3CCOCC3)cc2)[nH]1	CN(C)CCN(C)c1ccc(Nc2cc(-c3cc(F)cc(N4CCc5c(sc6c5CCCC6)C4=O)c3CO)cn(C)c2=O)nc1	O=C(Nc1cccc(-c2c[nH]c(=O)c(=Nc3ccc(C(=O)N4CCOCC4)cc3)[nH]2)c1)c1ncccn1||O=C1c2sc3c(c2CCN1c1cccc(-c2c[nH]c(=O)c(Nc4ccccn4)c2)c1)CCCC3
Cc1c(NC(=O)c2ncc(C(C)(C)C)cn2)cccc1-c1cn(C)c(=O)c(=Nc2ccc(C(=O)N3CCOCC3)cc2)[nH]1	Cc1c(NCc2ccc(C(C)(C)C)cc2)cccc1-c1cn(C)c(=O)c(=Nc2ccc(C(=O)N3CCOCC3)cc2)[nH]1	O=C(Nc1cccc(-c2c[nH]c(=O)c(=Nc3ccc(C(=O)N4CCOCC4)cc3)[nH]2)c1)c1ncccn1||O=C(c1ccc(N=c2[nH]c(-c3cccc(NCc4ccccc4)c3)c[nH]c2=O)cc1)N1CCOCC1
Cc1c(NC(=O)c2ncc(C(C)(C)C)cn2)cccc1-c1cn(C)c(=O)c(=Nc2ccc(C(=O)N3CCOCC3)cc2)[nH]1	CN1CCCC1c1ccc(Nc2cc(-c3cc(F)cc(N4CCc5c(sc6c5CC(C)(C)C6)C4=O)c3CO)cn(C)c2=O)nc1	O=C(Nc1cccc(-c2c[nH]c(=O)c(=Nc3ccc(C(=O)N4CCOCC4)cc3)[nH]2)c1)c1ncccn1||O=C1c2sc3c(c2CCN1c1cccc(-c2c[nH]c(=O)c(Nc4ccc(C5CCCN5)cn4)c2)c1)CCC3
Cc1c(NC(=O)c2ncc(C(C)(C)C)cn2)cccc1-c1cn(C)c(=O)c(=Nc2ccc(C(=O)N3CCOCC3)cc2)[nH]1	CN1CCC(c2ccc(Nc3cc(-c4cc(F)cc(N5CCc6c(sc7c6CCCC7)C5=O)c4CO)cn(C)c3=O)nc2)CC1	O=C(Nc1cccc(-c2c[nH]c(=O)c(=Nc3ccc(C(=O)N4CCOCC4)cc3)[nH]2)c1)c1ncccn1||O=C1c2sc3c(c2CCN1c1cccc(-c2c[nH]c(=O)c(Nc4ccc(C5CCNCC5)cn4)c2)c1)CCCC3
Cc1c(NC(=O)c2ncc(C(C)(C)C)cn2)cccc1-c1cn(C)c(=O)c(=Nc2ccc(C(=O)N3CCOCC3)cc2)[nH]1	CN1CCC(c2ccc(N=c3[nH]c(-c4cc(F)cc(N5CCn6c(cc7c6CCCC7)C5=O)c4CO)cn(C)c3=O)cc2)CC1	O=C(Nc1cccc(-c2c[nH]c(=O)c(=Nc3ccc(C(=O)N4CCOCC4)cc3)[nH]2)c1)c1ncccn1||O=C1c2cc3c(n2CCN1c1cccc(-c2c[nH]c(=O)c(=Nc4ccc(C5CCNCC5)cc4)[nH]2)c1)CCCC3
Cc1c(NC(=O)c2ncc(C(C)(C)C)cn2)cccc1-c1cn(C)c(=O)c(=Nc2ccc(C(=O)N3CCOCC3)cc2)[nH]1	CN1CCC(c2ccc(N=c3[nH]c(-c4cc(F)cc(N5CCc6c(sc7c6CC(C)(C)C7)C5=O)c4CO)cn(C)c3=O)cc2)CC1	O=C(Nc1cccc(-c2c[nH]c(=O)c(=Nc3ccc(C(=O)N4CCOCC4)cc3)[nH]2)c1)c1ncccn1||O=C1c2sc3c(c2CCN1c1cccc(-c2c[nH]c(=O)c(=Nc4ccc(C5CCNCC5)cc4)[nH]2)c1)CCC3
Cc1c(NC(=O)c2ccc(C3CC3)cc2)cccc1-c1cn(C)c(=O)c(=Nc2ccc(C(=O)N3CCOCC3)cc2)[nH]1	CN1CCN(C)C(c2ccc(N=c3[nH]c(-c4ccc(C#N)c(N=C(O)c5cc6c(s5)CCCC6)c4)cn(C)c3=O)cc2)C1=O	O=C(Nc1cccc(-c2c[nH]c(=O)c(=Nc3ccc(C(=O)N4CCOCC4)cc3)[nH]2)c1)c1ccc(C2CC2)cc1||O=C1NCCNC1c1ccc(N=c2[nH]c(-c3cccc(N=Cc4cc5c(s4)CCCC5)c3)c[nH]c2=O)cc1
Cc1c(NC(=O)c2ccc(C3CC3)cc2)cccc1-c1cn(C)c(=O)c(=Nc2ccc(C(=O)N3CCOCC3)cc2)[nH]1	Cn1cc(-c2cc(F)cc(N3CCc4c(sc5c4CCCC5)C3=O)c2CO)cc(Nc2ccc(N3CCOCC3)cn2)c1=O	O=C(Nc1cccc(-c2c[nH]c(=O)c(=Nc3ccc(C(=O)N4CCOCC4)cc3)[nH]2)c1)c1ccc(C2CC2)cc1||O=C1c2sc3c(c2CCN1c1cccc(-c2c[nH]c(=O)c(Nc4ccc(N5CCOCC5)cn4)c2)c1)CCCC3
Cc1c(NC(=O)c2ccc(C3CC3)cc2)cccc1-c1cn(C)c(=O)c(=Nc2ccc(C(=O)N3CCOCC3)cc2)[nH]1	CN1CCc2cc(N=c3[nH]c(-c4cc(F)cc(N5CCn6c(cc7c6CCCC7)C5=O)c4CO)cn(C)c3=O)ccc2C1	O=C(Nc1cccc(-c2c[nH]c(=O)c(=Nc3ccc(C(=O)N4CCOCC4)cc3)[nH]2)c1)c1ccc(C2CC2)cc1||O=C1c2cc3c(n2CCN1c1cccc(-c2c[nH]c(=O)c(=Nc4ccc5c(c4)CCNC5)[nH]2)c1)CCCC3
Cc1c(NC(=O)c2ccc(C3CC3)cc2)cccc1-c1cn(C)c(=O)c(=Nc2ccc(C(=O)N3CCOCC3)cc2)[nH]1	Cc1ccc(-c2cn(C)c(=O)c(=Nc3ccc([C@H]4C(=O)N(C)CCN4C)cc3)[nH]2)c(F)c1NC(=O)c1cc2c(s1)CCCC2	O=C(Nc1cccc(-c2c[nH]c(=O)c(=Nc3ccc(C(=O)N4CCOCC4)cc3)[nH]2)c1)c1ccc(C2CC2)cc1||O=C(Nc1cccc(-c2c[nH]c(=O)c(=Nc3ccc(C4NCCNC4=O)cc3)[nH]2)c1)c1cc2c(s1)CCCC2
Cc1c(NC(=O)c2ccc(C3CC3)cc2)cccc1-c1cn(C)c(=O)c(=Nc2ccc(C(=O)N3CCOCC3)cc2)[nH]1	Cc1ccc(-c2cn(C)c(=O)c(=Nc3ccc([C@@H]4C(=O)N(C)CCN4C)cc3)[nH]2)c(F)c1NC(=O)c1cc2c(s1)CCCC2	O=C(Nc1cccc(-c2c[nH]c(=O)c(=Nc3ccc(C(=O)N4CCOCC4)cc3)[nH]2)c1)c1ccc(C2CC2)cc1||O=C(Nc1cccc(-c2c[nH]c(=O)c(=Nc3ccc(C4NCCNC4=O)cc3)[nH]2)c1)c1cc2c(s1)CCCC2
Cc1c(NC(=O)c2ccc(C3CC3)cc2)cccc1-c1cn(C)c(=O)c(=Nc2ccc(C(=O)N3CCOCC3)cc2)[nH]1	CN(C)CCOc1ccc(Nc2cc(-c3cc(F)cc(N4CCc5c(sc6c5CCCC6)C4=O)c3CO)cn(C)c2=O)nc1	O=C(Nc1cccc(-c2c[nH]c(=O)c(=Nc3ccc(C(=O)N4CCOCC4)cc3)[nH]2)c1)c1ccc(C2CC2)cc1||O=C1c2sc3c(c2CCN1c1cccc(-c2c[nH]c(=O)c(Nc4ccccn4)c2)c1)CCCC3
Cc1c(NC(=O)c2ccc(C3CC3)cc2)cccc1-c1cn(C)c(=O)c(=Nc2ccc(C(=O)N3CCOCC3)cc2)[nH]1	Cc1c(NC(=O)c2cc3c(s2)CCCC3)cccc1-c1cn(C)c(=O)c(=Nc2ccc(C3CCN(C)CC3)cc2)[nH]1	O=C(Nc1cccc(-c2c[nH]c(=O)c(=Nc3ccc(C(=O)N4CCOCC4)cc3)[nH]2)c1)c1ccc(C2CC2)cc1||O=C(Nc1cccc(-c2c[nH]c(=O)c(=Nc3ccc(C4CCNCC4)cc3)[nH]2)c1)c1cc2c(s1)CCCC2
Cc1c(NC(=O)c2ccc(C3CC3)cc2)cccc1-c1cn(C)c(=O)c(=Nc2ccc(C(=O)N3CCOCC3)cc2)[nH]1	CN1CC(c2ccc(N=c3[nH]c(-c4cc(F)cc(N5CCc6c(sc7c6CC(C)(C)C7)C5=O)c4CO)cn(C)c3=O)cc2)C1	O=C(Nc1cccc(-c2c[nH]c(=O)c(=Nc3ccc(C(=O)N4CCOCC4)cc3)[nH]2)c1)c1ccc(C2CC2)cc1||O=C1c2sc3c(c2CCN1c1cccc(-c2c[nH]c(=O)c(=Nc4ccc(C5CNC5)cc4)[nH]2)c1)CCC3
Cc1c(NC(=O)c2ccc(C3CC3)cc2)cccc1-c1cn(C)c(=O)c(=Nc2ccc(C(=O)N3CCOCC3)cc2)[nH]1	CN1CCC(c2ccc(Nc3cc(-c4cc(F)cc(N5CCc6c(sc7c6CCCC7)C5=O)c4CO)cn(C)c3=O)nc2)C1	O=C(Nc1cccc(-c2c[nH]c(=O)c(=Nc3ccc(C(=O)N4CCOCC4)cc3)[nH]2)c1)c1ccc(C2CC2)cc1||O=C1c2sc3c(c2CCN1c1cccc(-c2c[nH]c(=O)c(Nc4ccc(C5CCNC5)cn4)c2)c1)CCCC3
Cc1c(NC(=O)c2ccc(C3CC3)cc2)cccc1-c1cn(C)c(=O)c(=Nc2ccc(C(=O)N3CCOCC3)cc2)[nH]1	CN1CCCC1c1ccc(Nc2cc(-c3cc(F)cc(N4CCc5c(sc6c5CCCC6)C4=O)c3CO)cn(C)c2=O)nc1	O=C(Nc1cccc(-c2c[nH]c(=O)c(=Nc3ccc(C(=O)N4CCOCC4)cc3)[nH]2)c1)c1ccc(C2CC2)cc1||O=C1c2sc3c(c2CCN1c1cccc(-c2c[nH]c(=O)c(Nc4ccc(C5CCCN5)cn4)c2)c1)CCCC3
Cc1c(NC(=O)c2ccc(C3CC3)cc2)cccc1-c1cn(C)c(=O)c(=Nc2ccc(C(=O)N3CCOCC3)cc2)[nH]1	CN1CCN(c2ccc(Nc3cc(-c4cc(F)cc(N5CCc6c(sc7c6CCCC7)C5=O)c4CO)cn(C)c3=O)nc2)CC1	O=C(Nc1cccc(-c2c[nH]c(=O)c(=Nc3ccc(C(=O)N4CCOCC4)cc3)[nH]2)c1)c1ccc(C2CC2)cc1||O=C1c2sc3c(c2CCN1c1cccc(-c2c[nH]c(=O)c(Nc4ccc(N5CCNCC5)cn4)c2)c1)CCCC3
[truncated: 1,112 more rows]

## Sheet: pair_core_frequency
pair_core_key	n_pairs
[truncated: 1,163 more rows]

## Sheet: pair_core_frequency_distributio
n_pairs_per_core	n_cores
53	1
30	2
26	1
23	1
19	1
18	2
17	1
15	3
14	2
13	2
12	6
11	6
10	6
9	6
8	16
7	10
6	28
5	23
4	16
[truncated: 3 more rows]

## Sheet: compound_pair_involvement
smiles	n_pairs_involved
[truncated: 127 more rows]
