# Supplementary material for: Structure-Aware Compound–Protein Affinity Prediction via Graph Neural Networks with Group Lasso Regularization
Source: Comput Struct Biotechnol J. 2026 Apr 28;35(1):0012. doi: 10.34133/csbj.0012 (PMC13121889; doi:10.34133/csbj.0012)
Supplement: Supplementary 1 — Tables S1 to S10 [file csbj.0012.f1.zip › supplementary files/Supplementary_Table_4_Scaffold_Analysis_for_Kinase_2E2B.xlsx]

## Sheet: pairs_with_scaffolds
smiles_i	smiles_j	pair_core_key
O=C(Nc1cccc(Nc2nccc(-c3cccnc3)n2)c1)c1ccncc1	Nc1ccc(C(=O)Nc2cccc(Nc3nccc(-c4cccnc4)n3)c2)cc1	O=C(Nc1cccc(Nc2nccc(-c3cccnc3)n2)c1)c1ccccc1||O=C(Nc1cccc(Nc2nccc(-c3cccnc3)n2)c1)c1ccncc1
O=C(Nc1cccc(Nc2nccc(-c3cccnc3)n2)c1)c1ccncc1	Cc1ccc(N=C(O)c2ccccc2)cc1Nc1nccc(-c2cccnc2)n1	C(=Nc1cccc(Nc2nccc(-c3cccnc3)n2)c1)c1ccccc1||O=C(Nc1cccc(Nc2nccc(-c3cccnc3)n2)c1)c1ccncc1
O=C(Nc1cccc(Nc2nccc(-c3cccnc3)n2)c1)c1ccncc1	Cc1ccc(NC(=O)c2ccc(N)cc2)cc1Nc1nccc(-c2cccnc2)n1	O=C(Nc1cccc(Nc2nccc(-c3cccnc3)n2)c1)c1ccccc1||O=C(Nc1cccc(Nc2nccc(-c3cccnc3)n2)c1)c1ccncc1
O=C(Nc1cccc(Nc2nccc(-c3cccnc3)n2)c1)c1ccncc1	Cc1ccc(NC(=O)c2ccc(CCl)cc2)cc1Nc1nccc(-c2cccnc2)n1	O=C(Nc1cccc(Nc2nccc(-c3cccnc3)n2)c1)c1ccccc1||O=C(Nc1cccc(Nc2nccc(-c3cccnc3)n2)c1)c1ccncc1
O=C(Nc1cccc(Nc2nccc(-c3cccnc3)n2)c1)c1ccncc1	CN=NNc1ccc(C(O)=Nc2ccc(C)c(Nc3nccc(-c4cccnc4)n3)c2)cc1C(F)(F)F	C(=Nc1cccc(Nc2nccc(-c3cccnc3)n2)c1)c1ccccc1||O=C(Nc1cccc(Nc2nccc(-c3cccnc3)n2)c1)c1ccncc1
O=C(Nc1cccc(Nc2nccc(-c3cccnc3)n2)c1)c1ccncc1	Cc1ccc(N=C(O)c2ccc(N=NN(C)C)c(C(F)(F)F)c2)cc1Nc1nccc(-c2cccnc2)n1	C(=Nc1cccc(Nc2nccc(-c3cccnc3)n2)c1)c1ccccc1||O=C(Nc1cccc(Nc2nccc(-c3cccnc3)n2)c1)c1ccncc1
O=C(Nc1cccc(Nc2nccc(-c3cccnc3)n2)c1)c1ccncc1	Cc1ccc(N=C(O)c2ccc(N=NN(C)CO)c(C(F)(F)F)c2)cc1Nc1nccc(-c2cccnc2)n1	C(=Nc1cccc(Nc2nccc(-c3cccnc3)n2)c1)c1ccccc1||O=C(Nc1cccc(Nc2nccc(-c3cccnc3)n2)c1)c1ccncc1
O=C(Nc1cccc(Nc2nccc(-c3cccnc3)n2)c1)c1ccncc1	Cc1ccc(NC(=O)c2ccc(/N=N/N(C)CCCl)cc2)cc1Nc1nccc(-c2cccnc2)n1	O=C(Nc1cccc(Nc2nccc(-c3cccnc3)n2)c1)c1ccccc1||O=C(Nc1cccc(Nc2nccc(-c3cccnc3)n2)c1)c1ccncc1
O=C(Nc1cccc(Nc2nccc(-c3cccnc3)n2)c1)c1ccncc1	Cc1ccc(N=C(O)c2ccc(CN3CCN(C)CC3)c(Br)c2)cc1Nc1nccc(-c2cccnc2)n1	C(=Nc1cccc(Nc2nccc(-c3cccnc3)n2)c1)c1ccc(CN2CCNCC2)cc1||O=C(Nc1cccc(Nc2nccc(-c3cccnc3)n2)c1)c1ccncc1
O=C(Nc1cccc(Nc2nccc(-c3cccnc3)n2)c1)c1ccncc1	Cc1ccc(N=C(O)c2ccc(CN3CCN(C)CC3)c(Cl)c2)cc1Nc1nccc(-c2cccnc2)n1	C(=Nc1cccc(Nc2nccc(-c3cccnc3)n2)c1)c1ccc(CN2CCNCC2)cc1||O=C(Nc1cccc(Nc2nccc(-c3cccnc3)n2)c1)c1ccncc1
O=C(Nc1cccc(Nc2nccc(-c3cccnc3)n2)c1)c1ccncc1	Cc1ccc(N=C(O)c2ccc(CN3CCN(C)CC3)c(I)c2)cc1Nc1nccc(-c2cccnc2)n1	C(=Nc1cccc(Nc2nccc(-c3cccnc3)n2)c1)c1ccc(CN2CCNCC2)cc1||O=C(Nc1cccc(Nc2nccc(-c3cccnc3)n2)c1)c1ccncc1
O=C(Nc1cccc(Nc2nccc(-c3cccnc3)n2)c1)c1ccncc1	CN(C(=O)c1ccc(C(=O)Nc2ccccc2N)cc1)c1cccc(Nc2nccc(-c3cccnc3)n2)c1	O=C(Nc1cccc(Nc2nccc(-c3cccnc3)n2)c1)c1ccncc1||O=C(Nc1ccccc1)c1ccc(C(=O)Nc2cccc(Nc3nccc(-c4cccnc4)n3)c2)cc1
O=C(Nc1cccc(Nc2nccc(-c3cccnc3)n2)c1)c1ccncc1	Cc1ccc(NC(=O)c2ccc3c(c2)CCC3N2CCNCC2)cc1Nc1nccc(-c2cccnc2)n1	O=C(Nc1cccc(Nc2nccc(-c3cccnc3)n2)c1)c1ccc2c(c1)CCC2N1CCNCC1||O=C(Nc1cccc(Nc2nccc(-c3cccnc3)n2)c1)c1ccncc1
O=C(Nc1cccc(Nc2nccc(-c3cccnc3)n2)c1)c1ccncc1	Cc1ccc(-c2ccnc(Nc3cc(NC(=O)c4ccc(CN5CCN(C)CC5)cc4)ccc3C)n2)cn1	O=C(Nc1cccc(Nc2nccc(-c3cccnc3)n2)c1)c1ccc(CN2CCNCC2)cc1||O=C(Nc1cccc(Nc2nccc(-c3cccnc3)n2)c1)c1ccncc1
O=C(Nc1cccc(Nc2nccc(-c3cccnc3)n2)c1)c1ccncc1	Cc1ccc(NC(=O)c2ccc(CN3CCN(CCO)CC3)cc2)cc1Nc1nccc(-c2cccnc2)n1	O=C(Nc1cccc(Nc2nccc(-c3cccnc3)n2)c1)c1ccc(CN2CCNCC2)cc1||O=C(Nc1cccc(Nc2nccc(-c3cccnc3)n2)c1)c1ccncc1
O=C(Nc1cccc(Nc2nccc(-c3cccnc3)n2)c1)c1ccncc1	Cc1ccc(NC(=O)c2ccc3c(c2)CCC3N2CCN(C)CC2)cc1Nc1nccc(-c2ccncc2)n1	O=C(Nc1cccc(Nc2nccc(-c3cccnc3)n2)c1)c1ccncc1||O=C(Nc1cccc(Nc2nccc(-c3ccncc3)n2)c1)c1ccc2c(c1)CCC2N1CCNCC1
O=C(Nc1cccc(Nc2nccc(-c3cccnc3)n2)c1)c1ccncc1	Cc1ccc(NC(=O)c2ccc3c(c2)CC[C@@H]3N2CCN(C)CC2)cc1Nc1nccc(-c2cccnc2)n1	O=C(Nc1cccc(Nc2nccc(-c3cccnc3)n2)c1)c1ccc2c(c1)CCC2N1CCNCC1||O=C(Nc1cccc(Nc2nccc(-c3cccnc3)n2)c1)c1ccncc1
O=C(Nc1cccc(Nc2nccc(-c3cccnc3)n2)c1)c1ccncc1	Cc1ccc(NC(O)c2ccc(CN3CC[C@@H](CN(C)C)C3)c(C(F)(F)F)c2)cc1Nc1nccc(-c2cncnc2)n1	O=C(Nc1cccc(Nc2nccc(-c3cccnc3)n2)c1)c1ccncc1||c1cc(NCc2ccc(CN3CCCC3)cc2)cc(Nc2nccc(-c3cncnc3)n2)c1
O=C(Nc1cccc(Nc2nccc(-c3cccnc3)n2)c1)c1ccncc1	CCN1CCN(C2CCc3cc(C(=O)Nc4ccc(C)c(Nc5nccc(-c6cccnc6)n5)c4)ccc32)CC1	O=C(Nc1cccc(Nc2nccc(-c3cccnc3)n2)c1)c1ccc2c(c1)CCC2N1CCNCC1||O=C(Nc1cccc(Nc2nccc(-c3cccnc3)n2)c1)c1ccncc1
O=C(Nc1cccc(Nc2nccc(-c3cccnc3)n2)c1)c1ccncc1	Cc1ccc(NC(=O)c2ccc3c(c2)CCC3N2CCN(CCO)CC2)cc1Nc1nccc(-c2cccnc2)n1	O=C(Nc1cccc(Nc2nccc(-c3cccnc3)n2)c1)c1ccc2c(c1)CCC2N1CCNCC1||O=C(Nc1cccc(Nc2nccc(-c3cccnc3)n2)c1)c1ccncc1
O=C(Nc1cccc(Nc2nccc(-c3cccnc3)n2)c1)c1ccncc1	Cc1ccc(NC(=O)c2ccc3c(c2)CCC3N2CCN(C(C)C)CC2)cc1Nc1nccc(-c2cccnc2)n1	O=C(Nc1cccc(Nc2nccc(-c3cccnc3)n2)c1)c1ccc2c(c1)CCC2N1CCNCC1||O=C(Nc1cccc(Nc2nccc(-c3cccnc3)n2)c1)c1ccncc1
OC(=Nc1cccc(Nc2nccc(-c3cccnc3)n2)c1)c1cccnc1	OC(=Nc1cccc(Nc2nccc(-c3cccnc3)n2)c1)c1ccccn1	C(=Nc1cccc(Nc2nccc(-c3cccnc3)n2)c1)c1ccccn1||C(=Nc1cccc(Nc2nccc(-c3cccnc3)n2)c1)c1cccnc1
OC(=Nc1cccc(Nc2nccc(-c3cccnc3)n2)c1)c1cccnc1	Nc1ccc(C(=O)Nc2cccc(Nc3nccc(-c4cccnc4)n3)c2)cc1	C(=Nc1cccc(Nc2nccc(-c3cccnc3)n2)c1)c1cccnc1||O=C(Nc1cccc(Nc2nccc(-c3cccnc3)n2)c1)c1ccccc1
OC(=Nc1cccc(Nc2nccc(-c3cccnc3)n2)c1)c1cccnc1	O=C(O)c1ccccc1C(O)=Nc1cccc(Nc2nccc(-c3cccnc3)n2)c1	C(=Nc1cccc(Nc2nccc(-c3cccnc3)n2)c1)c1ccccc1||C(=Nc1cccc(Nc2nccc(-c3cccnc3)n2)c1)c1cccnc1
OC(=Nc1cccc(Nc2nccc(-c3cccnc3)n2)c1)c1cccnc1	Cc1ccc(N=C(O)c2ccccc2)cc1Nc1nccc(-c2cccnc2)n1	C(=Nc1cccc(Nc2nccc(-c3cccnc3)n2)c1)c1ccccc1||C(=Nc1cccc(Nc2nccc(-c3cccnc3)n2)c1)c1cccnc1
OC(=Nc1cccc(Nc2nccc(-c3cccnc3)n2)c1)c1cccnc1	COc1ccccc1C(O)=Nc1cccc(Nc2nccc(-c3cccnc3)n2)c1	C(=Nc1cccc(Nc2nccc(-c3cccnc3)n2)c1)c1ccccc1||C(=Nc1cccc(Nc2nccc(-c3cccnc3)n2)c1)c1cccnc1
OC(=Nc1cccc(Nc2nccc(-c3cccnc3)n2)c1)c1cccnc1	Cc1ccc(NC(=O)c2ccc(N)cc2)cc1Nc1nccc(-c2cccnc2)n1	C(=Nc1cccc(Nc2nccc(-c3cccnc3)n2)c1)c1cccnc1||O=C(Nc1cccc(Nc2nccc(-c3cccnc3)n2)c1)c1ccccc1
OC(=Nc1cccc(Nc2nccc(-c3cccnc3)n2)c1)c1cccnc1	Cc1ccc(NC(=O)c2ccc(CCl)cc2)cc1Nc1nccc(-c2cccnc2)n1	C(=Nc1cccc(Nc2nccc(-c3cccnc3)n2)c1)c1cccnc1||O=C(Nc1cccc(Nc2nccc(-c3cccnc3)n2)c1)c1ccccc1
OC(=Nc1cccc(Nc2nccc(-c3cccnc3)n2)c1)c1cccnc1	Cc1ccc(NC(=O)c2ccc(/N=N/N(C)C)cc2)cc1Nc1nccc(-c2cccnc2)n1	C(=Nc1cccc(Nc2nccc(-c3cccnc3)n2)c1)c1cccnc1||O=C(Nc1cccc(Nc2nccc(-c3cccnc3)n2)c1)c1ccccc1
OC(=Nc1cccc(Nc2nccc(-c3cccnc3)n2)c1)c1cccnc1	Cc1ccc(NC(=O)c2ccc(N=NN(C)CO)cc2)cc1Nc1nccc(-c2cccnc2)n1	C(=Nc1cccc(Nc2nccc(-c3cccnc3)n2)c1)c1cccnc1||O=C(Nc1cccc(Nc2nccc(-c3cccnc3)n2)c1)c1ccccc1
OC(=Nc1cccc(Nc2nccc(-c3cccnc3)n2)c1)c1cccnc1	Cc1ccc(NC(=O)c2ccc(/N=N/N(C)CCCl)cc2)cc1Nc1nccc(-c2cccnc2)n1	C(=Nc1cccc(Nc2nccc(-c3cccnc3)n2)c1)c1cccnc1||O=C(Nc1cccc(Nc2nccc(-c3cccnc3)n2)c1)c1ccccc1
OC(=Nc1cccc(Nc2nccc(-c3cccnc3)n2)c1)c1cccnc1	Cc1ccc(NC(=O)c2ccc(CN(C)CCCl)cc2)cc1Nc1nccc(-c2cccnc2)n1	C(=Nc1cccc(Nc2nccc(-c3cccnc3)n2)c1)c1cccnc1||O=C(Nc1cccc(Nc2nccc(-c3cccnc3)n2)c1)c1ccccc1
OC(=Nc1cccc(Nc2nccc(-c3cccnc3)n2)c1)c1cccnc1	Cc1ccc(NC(=O)c2ccc(CN3CCNCC3)cc2)cc1Nc1nccc(-c2cccnc2)n1	C(=Nc1cccc(Nc2nccc(-c3cccnc3)n2)c1)c1cccnc1||O=C(Nc1cccc(Nc2nccc(-c3cccnc3)n2)c1)c1ccc(CN2CCNCC2)cc1
OC(=Nc1cccc(Nc2nccc(-c3cccnc3)n2)c1)c1cccnc1	Cc1ccc(N=C(O)c2ccc(CN3CCN(C)CC3)c(C(F)(F)F)c2)cc1Nc1nccc(-c2cncnc2)n1	C(=Nc1cccc(Nc2nccc(-c3cccnc3)n2)c1)c1cccnc1||C(=Nc1cccc(Nc2nccc(-c3cncnc3)n2)c1)c1ccc(CN2CCNCC2)cc1
OC(=Nc1cccc(Nc2nccc(-c3cccnc3)n2)c1)c1cccnc1	Cc1ccc(N=C(O)c2ccc(CN3CCN(C)CC3)c(Br)c2)cc1Nc1nccc(-c2cccnc2)n1	C(=Nc1cccc(Nc2nccc(-c3cccnc3)n2)c1)c1ccc(CN2CCNCC2)cc1||C(=Nc1cccc(Nc2nccc(-c3cccnc3)n2)c1)c1cccnc1
OC(=Nc1cccc(Nc2nccc(-c3cccnc3)n2)c1)c1cccnc1	Cc1ccc(N=C(O)c2ccc(CN3CCN(C)CC3)c(Cl)c2)cc1Nc1nccc(-c2cccnc2)n1	C(=Nc1cccc(Nc2nccc(-c3cccnc3)n2)c1)c1ccc(CN2CCNCC2)cc1||C(=Nc1cccc(Nc2nccc(-c3cccnc3)n2)c1)c1cccnc1
OC(=Nc1cccc(Nc2nccc(-c3cccnc3)n2)c1)c1cccnc1	Cc1ccc(N=C(O)c2ccc(CN3CCN(C)CC3)c(I)c2)cc1Nc1nccc(-c2cccnc2)n1	C(=Nc1cccc(Nc2nccc(-c3cccnc3)n2)c1)c1ccc(CN2CCNCC2)cc1||C(=Nc1cccc(Nc2nccc(-c3cccnc3)n2)c1)c1cccnc1
OC(=Nc1cccc(Nc2nccc(-c3cccnc3)n2)c1)c1cccnc1	CN(C(=O)c1ccc(C(=O)Nc2ccccc2N)cc1)c1cccc(Nc2nccc(-c3cccnc3)n2)c1	C(=Nc1cccc(Nc2nccc(-c3cccnc3)n2)c1)c1cccnc1||O=C(Nc1ccccc1)c1ccc(C(=O)Nc2cccc(Nc3nccc(-c4cccnc4)n3)c2)cc1
OC(=Nc1cccc(Nc2nccc(-c3cccnc3)n2)c1)c1cccnc1	Cc1ccc(NCc2ccc(C(=O)Nc3ccccc3N)cc2)cc1Nc1nccc(-c2cccnc2)n1	C(=Nc1cccc(Nc2nccc(-c3cccnc3)n2)c1)c1cccnc1||O=C(Nc1ccccc1)c1ccc(CNc2cccc(Nc3nccc(-c4cccnc4)n3)c2)cc1
OC(=Nc1cccc(Nc2nccc(-c3cccnc3)n2)c1)c1cccnc1	Cc1ccc(N=C(O)c2ccc(CN3CCN(C)CC3)c(C(F)(F)F)c2)cc1Nc1nccc(-c2cccnc2)n1	C(=Nc1cccc(Nc2nccc(-c3cccnc3)n2)c1)c1ccc(CN2CCNCC2)cc1||C(=Nc1cccc(Nc2nccc(-c3cccnc3)n2)c1)c1cccnc1
OC(=Nc1cccc(Nc2nccc(-c3cccnc3)n2)c1)c1cccnc1	Cc1ccc(N=C(O)c2ccc(CN3CC[C@@H](N(C)C)C3)c(C(F)(F)F)c2)cc1Nc1nccc(-c2cncnc2)n1	C(=Nc1cccc(Nc2nccc(-c3cccnc3)n2)c1)c1cccnc1||C(=Nc1cccc(Nc2nccc(-c3cncnc3)n2)c1)c1ccc(CN2CCCC2)cc1
OC(=Nc1cccc(Nc2nccc(-c3cccnc3)n2)c1)c1cccnc1	Cc1ccc(NC(=O)c2ccc3c(c2)CCC3N2CCNCC2)cc1Nc1nccc(-c2cccnc2)n1	C(=Nc1cccc(Nc2nccc(-c3cccnc3)n2)c1)c1cccnc1||O=C(Nc1cccc(Nc2nccc(-c3cccnc3)n2)c1)c1ccc2c(c1)CCC2N1CCNCC1
OC(=Nc1cccc(Nc2nccc(-c3cccnc3)n2)c1)c1cccnc1	Cc1ccc(-c2ccnc(Nc3cc(NC(=O)c4ccc(CN5CCN(C)CC5)cc4)ccc3C)n2)cn1	C(=Nc1cccc(Nc2nccc(-c3cccnc3)n2)c1)c1cccnc1||O=C(Nc1cccc(Nc2nccc(-c3cccnc3)n2)c1)c1ccc(CN2CCNCC2)cc1
OC(=Nc1cccc(Nc2nccc(-c3cccnc3)n2)c1)c1cccnc1	Cc1ccc(NC(=O)c2ccc(CN3CCN(CCO)CC3)cc2)cc1Nc1nccc(-c2cccnc2)n1	C(=Nc1cccc(Nc2nccc(-c3cccnc3)n2)c1)c1cccnc1||O=C(Nc1cccc(Nc2nccc(-c3cccnc3)n2)c1)c1ccc(CN2CCNCC2)cc1
OC(=Nc1cccc(Nc2nccc(-c3cccnc3)n2)c1)c1cccnc1	Cc1ccc(N=C(O)c2ccc(CN3CCC(CN(C)C)C3)c(C(F)(F)F)c2)cc1Nc1nccc(-c2cncnc2)n1	C(=Nc1cccc(Nc2nccc(-c3cccnc3)n2)c1)c1cccnc1||C(=Nc1cccc(Nc2nccc(-c3cncnc3)n2)c1)c1ccc(CN2CCCC2)cc1
OC(=Nc1cccc(Nc2nccc(-c3cccnc3)n2)c1)c1cccnc1	Cc1ccc(NC(=O)c2ccc3c(c2)CC[C@@H]3N2CCN(C)CC2)cc1Nc1nccc(-c2cccnc2)n1	C(=Nc1cccc(Nc2nccc(-c3cccnc3)n2)c1)c1cccnc1||O=C(Nc1cccc(Nc2nccc(-c3cccnc3)n2)c1)c1ccc2c(c1)CCC2N1CCNCC1
OC(=Nc1cccc(Nc2nccc(-c3cccnc3)n2)c1)c1ccccn1	O=C(Nc1cccc(Nc2nccc(-c3cccnc3)n2)c1)c1ccc(F)cc1	C(=Nc1cccc(Nc2nccc(-c3cccnc3)n2)c1)c1ccccn1||O=C(Nc1cccc(Nc2nccc(-c3cccnc3)n2)c1)c1ccccc1
OC(=Nc1cccc(Nc2nccc(-c3cccnc3)n2)c1)c1ccccn1	OC(=Nc1cccc(Nc2nccc(-c3cccnc3)n2)c1)c1ccccc1S	C(=Nc1cccc(Nc2nccc(-c3cccnc3)n2)c1)c1ccccc1||C(=Nc1cccc(Nc2nccc(-c3cccnc3)n2)c1)c1ccccn1
OC(=Nc1cccc(Nc2nccc(-c3cccnc3)n2)c1)c1ccccn1	Cc1ccc(NC(=O)c2ccc(N)cc2)cc1Nc1nccc(-c2cccnc2)n1	C(=Nc1cccc(Nc2nccc(-c3cccnc3)n2)c1)c1ccccn1||O=C(Nc1cccc(Nc2nccc(-c3cccnc3)n2)c1)c1ccccc1
OC(=Nc1cccc(Nc2nccc(-c3cccnc3)n2)c1)c1ccccn1	Cc1ccc(N=C(O)c2cccc(C(F)(F)F)c2)cc1Nc1nccc(-c2cccnc2)n1	C(=Nc1cccc(Nc2nccc(-c3cccnc3)n2)c1)c1ccccc1||C(=Nc1cccc(Nc2nccc(-c3cccnc3)n2)c1)c1ccccn1
OC(=Nc1cccc(Nc2nccc(-c3cccnc3)n2)c1)c1ccccn1	Cc1ccc(N=C(O)c2ccc(N)c(C(F)(F)F)c2)cc1Nc1nccc(-c2cccnc2)n1	C(=Nc1cccc(Nc2nccc(-c3cccnc3)n2)c1)c1ccccc1||C(=Nc1cccc(Nc2nccc(-c3cccnc3)n2)c1)c1ccccn1
OC(=Nc1cccc(Nc2nccc(-c3cccnc3)n2)c1)c1ccccn1	CN=NNc1ccc(C(O)=Nc2ccc(C)c(Nc3nccc(-c4cccnc4)n3)c2)cc1Cl	C(=Nc1cccc(Nc2nccc(-c3cccnc3)n2)c1)c1ccccc1||C(=Nc1cccc(Nc2nccc(-c3cccnc3)n2)c1)c1ccccn1
OC(=Nc1cccc(Nc2nccc(-c3cccnc3)n2)c1)c1ccccn1	Cc1ccc(C(=O)Nc2ccc(C)c(Nc3nccc(-c4cccnc4)n3)c2)cc1	C(=Nc1cccc(Nc2nccc(-c3cccnc3)n2)c1)c1ccccn1||O=C(Nc1cccc(Nc2nccc(-c3cccnc3)n2)c1)c1ccccc1
OC(=Nc1cccc(Nc2nccc(-c3cccnc3)n2)c1)c1ccccn1	CN=NNc1ccc(C(O)=Nc2ccc(C)c(Nc3nccc(-c4cccnc4)n3)c2)cc1C(F)(F)F	C(=Nc1cccc(Nc2nccc(-c3cccnc3)n2)c1)c1ccccc1||C(=Nc1cccc(Nc2nccc(-c3cccnc3)n2)c1)c1ccccn1
OC(=Nc1cccc(Nc2nccc(-c3cccnc3)n2)c1)c1ccccn1	Cc1ccc(N=C(O)c2ccc(N=NN(C)C)c(C(F)(F)F)c2)cc1Nc1nccc(-c2cccnc2)n1	C(=Nc1cccc(Nc2nccc(-c3cccnc3)n2)c1)c1ccccc1||C(=Nc1cccc(Nc2nccc(-c3cccnc3)n2)c1)c1ccccn1
OC(=Nc1cccc(Nc2nccc(-c3cccnc3)n2)c1)c1ccccn1	Cc1ccc(N=C(O)c2ccc(N=NN(C)CO)c(C(F)(F)F)c2)cc1Nc1nccc(-c2cccnc2)n1	C(=Nc1cccc(Nc2nccc(-c3cccnc3)n2)c1)c1ccccc1||C(=Nc1cccc(Nc2nccc(-c3cccnc3)n2)c1)c1ccccn1
OC(=Nc1cccc(Nc2nccc(-c3cccnc3)n2)c1)c1ccccn1	Cc1ccc(N=C(O)c2ccc3ccccc3c2)cc1Nc1nccc(-c2cccnc2)n1	C(=Nc1cccc(Nc2nccc(-c3cccnc3)n2)c1)c1ccc2ccccc2c1||C(=Nc1cccc(Nc2nccc(-c3cccnc3)n2)c1)c1ccccn1
OC(=Nc1cccc(Nc2nccc(-c3cccnc3)n2)c1)c1ccccn1	Cc1ccc(NC(=O)c2ccc(N(CCCl)CCCl)cc2)cc1Nc1nccc(-c2cccnc2)n1	C(=Nc1cccc(Nc2nccc(-c3cccnc3)n2)c1)c1ccccn1||O=C(Nc1cccc(Nc2nccc(-c3cccnc3)n2)c1)c1ccccc1
OC(=Nc1cccc(Nc2nccc(-c3cccnc3)n2)c1)c1ccccn1	CN1CCN(Cc2ccc(C(=O)Nc3cccc(Nc4nccc(-c5cccnc5)n4)c3)cc2)CC1	C(=Nc1cccc(Nc2nccc(-c3cccnc3)n2)c1)c1ccccn1||O=C(Nc1cccc(Nc2nccc(-c3cccnc3)n2)c1)c1ccc(CN2CCNCC2)cc1
OC(=Nc1cccc(Nc2nccc(-c3cccnc3)n2)c1)c1ccccn1	Cc1ccc(N=C(O)c2ccc(CN3CC(N(C)C)C3)c(C(F)(F)F)c2)cc1Nc1nccc(-c2cncnc2)n1	C(=Nc1cccc(Nc2nccc(-c3cccnc3)n2)c1)c1ccccn1||C(=Nc1cccc(Nc2nccc(-c3cncnc3)n2)c1)c1ccc(CN2CCC2)cc1
OC(=Nc1cccc(Nc2nccc(-c3cccnc3)n2)c1)c1ccccn1	Cc1ccc(N=C(O)c2ccc(CN3CCN(C)CC3)c(C(F)(F)F)c2)cc1Nc1nccc(-c2cncnc2)n1	C(=Nc1cccc(Nc2nccc(-c3cccnc3)n2)c1)c1ccccn1||C(=Nc1cccc(Nc2nccc(-c3cncnc3)n2)c1)c1ccc(CN2CCNCC2)cc1
OC(=Nc1cccc(Nc2nccc(-c3cccnc3)n2)c1)c1ccccn1	Cc1ccc(N=C(O)c2ccc(CN3CCN(C)CC3)c(Br)c2)cc1Nc1nccc(-c2cccnc2)n1	C(=Nc1cccc(Nc2nccc(-c3cccnc3)n2)c1)c1ccc(CN2CCNCC2)cc1||C(=Nc1cccc(Nc2nccc(-c3cccnc3)n2)c1)c1ccccn1
OC(=Nc1cccc(Nc2nccc(-c3cccnc3)n2)c1)c1ccccn1	Cc1ccc(N=C(O)c2ccc(CN3CCN(C)CC3)c(Cl)c2)cc1Nc1nccc(-c2cccnc2)n1	C(=Nc1cccc(Nc2nccc(-c3cccnc3)n2)c1)c1ccc(CN2CCNCC2)cc1||C(=Nc1cccc(Nc2nccc(-c3cccnc3)n2)c1)c1ccccn1
OC(=Nc1cccc(Nc2nccc(-c3cccnc3)n2)c1)c1ccccn1	Cc1ccc(N=C(O)c2ccc(CN3CCN(C)CC3)c(F)c2)cc1Nc1nccc(-c2cccnc2)n1	C(=Nc1cccc(Nc2nccc(-c3cccnc3)n2)c1)c1ccc(CN2CCNCC2)cc1||C(=Nc1cccc(Nc2nccc(-c3cccnc3)n2)c1)c1ccccn1
OC(=Nc1cccc(Nc2nccc(-c3cccnc3)n2)c1)c1ccccn1	Cc1ccc(N=C(O)c2ccc(CN3CCN(C)CC3)c(I)c2)cc1Nc1nccc(-c2cccnc2)n1	C(=Nc1cccc(Nc2nccc(-c3cccnc3)n2)c1)c1ccc(CN2CCNCC2)cc1||C(=Nc1cccc(Nc2nccc(-c3cccnc3)n2)c1)c1ccccn1
OC(=Nc1cccc(Nc2nccc(-c3cccnc3)n2)c1)c1ccccn1	Cc1ccc(N=C(O)c2ccc(CN3CCN(C)CC3)c(C(F)(F)F)c2)cc1Nc1nccc(-c2cccnc2)n1	C(=Nc1cccc(Nc2nccc(-c3cccnc3)n2)c1)c1ccc(CN2CCNCC2)cc1||C(=Nc1cccc(Nc2nccc(-c3cccnc3)n2)c1)c1ccccn1
OC(=Nc1cccc(Nc2nccc(-c3cccnc3)n2)c1)c1ccccn1	Cc1ccc(N=C(O)c2ccc(CN3CC[C@H](N(C)C)C3)c(C(F)(F)F)c2)cc1Nc1nccc(-c2cncnc2)n1	C(=Nc1cccc(Nc2nccc(-c3cccnc3)n2)c1)c1ccccn1||C(=Nc1cccc(Nc2nccc(-c3cncnc3)n2)c1)c1ccc(CN2CCCC2)cc1
OC(=Nc1cccc(Nc2nccc(-c3cccnc3)n2)c1)c1ccccn1	Cc1ccc(N=C(O)c2ccc(CN3CC[C@@H](N(C)C)C3)c(C(F)(F)F)c2)cc1Nc1nccc(-c2cncnc2)n1	C(=Nc1cccc(Nc2nccc(-c3cccnc3)n2)c1)c1ccccn1||C(=Nc1cccc(Nc2nccc(-c3cncnc3)n2)c1)c1ccc(CN2CCCC2)cc1
OC(=Nc1cccc(Nc2nccc(-c3cccnc3)n2)c1)c1ccccn1	Cc1ccc(NC(=O)c2ccc3c(c2)CCC3N2CCNCC2)cc1Nc1nccc(-c2cccnc2)n1	C(=Nc1cccc(Nc2nccc(-c3cccnc3)n2)c1)c1ccccn1||O=C(Nc1cccc(Nc2nccc(-c3cccnc3)n2)c1)c1ccc2c(c1)CCC2N1CCNCC1
OC(=Nc1cccc(Nc2nccc(-c3cccnc3)n2)c1)c1ccccn1	Cc1ccc(N=C(O)c2ccc(CN3CCC(CN(C)C)C3)c(C(F)(F)F)c2)cc1Nc1nccc(-c2cncnc2)n1	C(=Nc1cccc(Nc2nccc(-c3cccnc3)n2)c1)c1ccccn1||C(=Nc1cccc(Nc2nccc(-c3cncnc3)n2)c1)c1ccc(CN2CCCC2)cc1
OC(=Nc1cccc(Nc2nccc(-c3cccnc3)n2)c1)c1ccccn1	Cc1ccc(NC(=O)c2ccc3c(c2)CCC3N2CCN(C)CC2)cc1Nc1nccc(-c2cccnc2)n1	C(=Nc1cccc(Nc2nccc(-c3cccnc3)n2)c1)c1ccccn1||O=C(Nc1cccc(Nc2nccc(-c3cccnc3)n2)c1)c1ccc2c(c1)CCC2N1CCNCC1
OC(=Nc1cccc(Nc2nccc(-c3cccnc3)n2)c1)c1ccccn1	Cc1ccc(NC(=O)c2ccc3c(c2)CC[C@@H]3N2CCN(C)CC2)cc1Nc1nccc(-c2cccnc2)n1	C(=Nc1cccc(Nc2nccc(-c3cccnc3)n2)c1)c1ccccn1||O=C(Nc1cccc(Nc2nccc(-c3cccnc3)n2)c1)c1ccc2c(c1)CCC2N1CCNCC1
O=C(Nc1cccc(Nc2nccc(-c3cccnc3)n2)c1)c1ccc(F)cc1	Nc1ccc(C(=O)Nc2cccc(Nc3nccc(-c4cccnc4)n3)c2)cc1	O=C(Nc1cccc(Nc2nccc(-c3cccnc3)n2)c1)c1ccccc1||O=C(Nc1cccc(Nc2nccc(-c3cccnc3)n2)c1)c1ccccc1
O=C(Nc1cccc(Nc2nccc(-c3cccnc3)n2)c1)c1ccc(F)cc1	Cc1ccc(N=C(O)c2ccccc2)cc1Nc1nccc(-c2cccnc2)n1	C(=Nc1cccc(Nc2nccc(-c3cccnc3)n2)c1)c1ccccc1||O=C(Nc1cccc(Nc2nccc(-c3cccnc3)n2)c1)c1ccccc1
O=C(Nc1cccc(Nc2nccc(-c3cccnc3)n2)c1)c1ccc(F)cc1	Cc1ccc(NC(=O)c2ccc(N)cc2)cc1Nc1nccc(-c2cccnc2)n1	O=C(Nc1cccc(Nc2nccc(-c3cccnc3)n2)c1)c1ccccc1||O=C(Nc1cccc(Nc2nccc(-c3cccnc3)n2)c1)c1ccccc1
O=C(Nc1cccc(Nc2nccc(-c3cccnc3)n2)c1)c1ccc(F)cc1	Cc1ccc(NC(=O)c2ccc(CCl)cc2)cc1Nc1nccc(-c2cccnc2)n1	O=C(Nc1cccc(Nc2nccc(-c3cccnc3)n2)c1)c1ccccc1||O=C(Nc1cccc(Nc2nccc(-c3cccnc3)n2)c1)c1ccccc1
O=C(Nc1cccc(Nc2nccc(-c3cccnc3)n2)c1)c1ccc(F)cc1	Cc1ccc(NC(=O)c2ccc(/N=N/N(C)C)cc2)cc1Nc1nccc(-c2cccnc2)n1	O=C(Nc1cccc(Nc2nccc(-c3cccnc3)n2)c1)c1ccccc1||O=C(Nc1cccc(Nc2nccc(-c3cccnc3)n2)c1)c1ccccc1
O=C(Nc1cccc(Nc2nccc(-c3cccnc3)n2)c1)c1ccc(F)cc1	Cc1ccc(NC(=O)c2ccc(N=NN(C)CO)cc2)cc1Nc1nccc(-c2cccnc2)n1	O=C(Nc1cccc(Nc2nccc(-c3cccnc3)n2)c1)c1ccccc1||O=C(Nc1cccc(Nc2nccc(-c3cccnc3)n2)c1)c1ccccc1
O=C(Nc1cccc(Nc2nccc(-c3cccnc3)n2)c1)c1ccc(F)cc1	Cc1ccc(N=C(O)c2ccc(N=NN(C)C)c(C(F)(F)F)c2)cc1Nc1nccc(-c2cccnc2)n1	C(=Nc1cccc(Nc2nccc(-c3cccnc3)n2)c1)c1ccccc1||O=C(Nc1cccc(Nc2nccc(-c3cccnc3)n2)c1)c1ccccc1
O=C(Nc1cccc(Nc2nccc(-c3cccnc3)n2)c1)c1ccc(F)cc1	Cc1ccc(NC(=O)c2ccc(/N=N/N(C)CCCl)cc2)cc1Nc1nccc(-c2cccnc2)n1	O=C(Nc1cccc(Nc2nccc(-c3cccnc3)n2)c1)c1ccccc1||O=C(Nc1cccc(Nc2nccc(-c3cccnc3)n2)c1)c1ccccc1
O=C(Nc1cccc(Nc2nccc(-c3cccnc3)n2)c1)c1ccc(F)cc1	Cc1ccc(NC(=O)c2ccc(CN(C)CCCl)cc2)cc1Nc1nccc(-c2cccnc2)n1	O=C(Nc1cccc(Nc2nccc(-c3cccnc3)n2)c1)c1ccccc1||O=C(Nc1cccc(Nc2nccc(-c3cccnc3)n2)c1)c1ccccc1
O=C(Nc1cccc(Nc2nccc(-c3cccnc3)n2)c1)c1ccc(F)cc1	Cc1ccc(NC(=O)c2ccc(CN3CCNCC3)cc2)cc1Nc1nccc(-c2cccnc2)n1	O=C(Nc1cccc(Nc2nccc(-c3cccnc3)n2)c1)c1ccc(CN2CCNCC2)cc1||O=C(Nc1cccc(Nc2nccc(-c3cccnc3)n2)c1)c1ccccc1
O=C(Nc1cccc(Nc2nccc(-c3cccnc3)n2)c1)c1ccc(F)cc1	Cc1ccc(N=C(O)c2ccc(CN3CCN(C)CC3)c(Br)c2)cc1Nc1nccc(-c2cccnc2)n1	C(=Nc1cccc(Nc2nccc(-c3cccnc3)n2)c1)c1ccc(CN2CCNCC2)cc1||O=C(Nc1cccc(Nc2nccc(-c3cccnc3)n2)c1)c1ccccc1
O=C(Nc1cccc(Nc2nccc(-c3cccnc3)n2)c1)c1ccc(F)cc1	Cc1ccc(N=C(O)c2ccc(CN3CCN(C)CC3)c(Cl)c2)cc1Nc1nccc(-c2cccnc2)n1	C(=Nc1cccc(Nc2nccc(-c3cccnc3)n2)c1)c1ccc(CN2CCNCC2)cc1||O=C(Nc1cccc(Nc2nccc(-c3cccnc3)n2)c1)c1ccccc1
O=C(Nc1cccc(Nc2nccc(-c3cccnc3)n2)c1)c1ccc(F)cc1	Cc1ccc(N=C(O)c2ccc(CN3CCN(C)CC3)c(I)c2)cc1Nc1nccc(-c2cccnc2)n1	C(=Nc1cccc(Nc2nccc(-c3cccnc3)n2)c1)c1ccc(CN2CCNCC2)cc1||O=C(Nc1cccc(Nc2nccc(-c3cccnc3)n2)c1)c1ccccc1
O=C(Nc1cccc(Nc2nccc(-c3cccnc3)n2)c1)c1ccc(F)cc1	CN(C(=O)c1ccc(C(=O)Nc2ccccc2N)cc1)c1cccc(Nc2nccc(-c3cccnc3)n2)c1	O=C(Nc1cccc(Nc2nccc(-c3cccnc3)n2)c1)c1ccccc1||O=C(Nc1ccccc1)c1ccc(C(=O)Nc2cccc(Nc3nccc(-c4cccnc4)n3)c2)cc1
O=C(Nc1cccc(Nc2nccc(-c3cccnc3)n2)c1)c1ccc(F)cc1	Cc1ccc(NC(=O)c2ccc3c(c2)CCC3N2CCNCC2)cc1Nc1nccc(-c2cccnc2)n1	O=C(Nc1cccc(Nc2nccc(-c3cccnc3)n2)c1)c1ccc2c(c1)CCC2N1CCNCC1||O=C(Nc1cccc(Nc2nccc(-c3cccnc3)n2)c1)c1ccccc1
O=C(Nc1cccc(Nc2nccc(-c3cccnc3)n2)c1)c1ccc(F)cc1	Cc1ccc(-c2ccnc(Nc3cc(NC(=O)c4ccc(CN5CCN(C)CC5)cc4)ccc3C)n2)cn1	O=C(Nc1cccc(Nc2nccc(-c3cccnc3)n2)c1)c1ccc(CN2CCNCC2)cc1||O=C(Nc1cccc(Nc2nccc(-c3cccnc3)n2)c1)c1ccccc1
O=C(Nc1cccc(Nc2nccc(-c3cccnc3)n2)c1)c1ccc(F)cc1	Cc1ccc(NC(=O)c2ccc(CN3CCN(CCO)CC3)cc2)cc1Nc1nccc(-c2cccnc2)n1	O=C(Nc1cccc(Nc2nccc(-c3cccnc3)n2)c1)c1ccc(CN2CCNCC2)cc1||O=C(Nc1cccc(Nc2nccc(-c3cccnc3)n2)c1)c1ccccc1
O=C(Nc1cccc(Nc2nccc(-c3cccnc3)n2)c1)c1ccc(F)cc1	Cc1ccc(NC(=O)c2ccc3c(c2)CC[C@@H]3N2CCN(C)CC2)cc1Nc1nccc(-c2cccnc2)n1	O=C(Nc1cccc(Nc2nccc(-c3cccnc3)n2)c1)c1ccc2c(c1)CCC2N1CCNCC1||O=C(Nc1cccc(Nc2nccc(-c3cccnc3)n2)c1)c1ccccc1
O=C(Nc1cccc(Nc2nccc(-c3cccnc3)n2)c1)c1ccc(F)cc1	CCN1CCN(C2CCc3cc(C(=O)Nc4ccc(C)c(Nc5nccc(-c6cccnc6)n5)c4)ccc32)CC1	O=C(Nc1cccc(Nc2nccc(-c3cccnc3)n2)c1)c1ccc2c(c1)CCC2N1CCNCC1||O=C(Nc1cccc(Nc2nccc(-c3cccnc3)n2)c1)c1ccccc1
O=C(Nc1cccc(Nc2nccc(-c3cccnc3)n2)c1)c1ccc(F)cc1	Cc1ccc(NC(=O)c2ccc3c(c2)CCC3N2CCN(CCO)CC2)cc1Nc1nccc(-c2cccnc2)n1	O=C(Nc1cccc(Nc2nccc(-c3cccnc3)n2)c1)c1ccc2c(c1)CCC2N1CCNCC1||O=C(Nc1cccc(Nc2nccc(-c3cccnc3)n2)c1)c1ccccc1
O=C(Nc1cccc(Nc2nccc(-c3cccnc3)n2)c1)c1ccc(F)cc1	Cc1ccc(NC(=O)c2ccc3c(c2)CCC3N2CCN(C(C)C)CC2)cc1Nc1nccc(-c2cccnc2)n1	O=C(Nc1cccc(Nc2nccc(-c3cccnc3)n2)c1)c1ccc2c(c1)CCC2N1CCNCC1||O=C(Nc1cccc(Nc2nccc(-c3cccnc3)n2)c1)c1ccccc1
O=C(Nc1cccc(Nc2nccc(-c3cccnc3)n2)c1)c1ccc(F)cc1	Cc1ccc(NC(=O)c2ccc3c(c2)CCC3N2CCN(C(=O)OC(C)(C)C)CC2)cc1Nc1nccc(-c2cccnc2)n1	O=C(Nc1cccc(Nc2nccc(-c3cccnc3)n2)c1)c1ccc2c(c1)CCC2N1CCNCC1||O=C(Nc1cccc(Nc2nccc(-c3cccnc3)n2)c1)c1ccccc1
OC(=Nc1cccc(Nc2nccc(-c3cccnc3)n2)c1)c1ccccc1	Nc1ccc(C(=O)Nc2cccc(Nc3nccc(-c4cccnc4)n3)c2)cc1	C(=Nc1cccc(Nc2nccc(-c3cccnc3)n2)c1)c1ccccc1||O=C(Nc1cccc(Nc2nccc(-c3cccnc3)n2)c1)c1ccccc1
OC(=Nc1cccc(Nc2nccc(-c3cccnc3)n2)c1)c1ccccc1	Cc1ccc(N=C(O)c2ccccc2)cc1Nc1nccc(-c2cccnc2)n1	C(=Nc1cccc(Nc2nccc(-c3cccnc3)n2)c1)c1ccccc1||C(=Nc1cccc(Nc2nccc(-c3cccnc3)n2)c1)c1ccccc1
OC(=Nc1cccc(Nc2nccc(-c3cccnc3)n2)c1)c1ccccc1	Cc1ccc(NC(=O)c2ccc(N)cc2)cc1Nc1nccc(-c2cccnc2)n1	C(=Nc1cccc(Nc2nccc(-c3cccnc3)n2)c1)c1ccccc1||O=C(Nc1cccc(Nc2nccc(-c3cccnc3)n2)c1)c1ccccc1
OC(=Nc1cccc(Nc2nccc(-c3cccnc3)n2)c1)c1ccccc1	Cc1ccc(NC(=O)c2ccc(CCl)cc2)cc1Nc1nccc(-c2cccnc2)n1	C(=Nc1cccc(Nc2nccc(-c3cccnc3)n2)c1)c1ccccc1||O=C(Nc1cccc(Nc2nccc(-c3cccnc3)n2)c1)c1ccccc1
OC(=Nc1cccc(Nc2nccc(-c3cccnc3)n2)c1)c1ccccc1	CN=NNc1ccc(C(O)=Nc2ccc(C)c(Nc3nccc(-c4cccnc4)n3)c2)cc1C(F)(F)F	C(=Nc1cccc(Nc2nccc(-c3cccnc3)n2)c1)c1ccccc1||C(=Nc1cccc(Nc2nccc(-c3cccnc3)n2)c1)c1ccccc1
OC(=Nc1cccc(Nc2nccc(-c3cccnc3)n2)c1)c1ccccc1	Cc1ccc(N=C(O)c2ccc(N=NN(C)C)c(C(F)(F)F)c2)cc1Nc1nccc(-c2cccnc2)n1	C(=Nc1cccc(Nc2nccc(-c3cccnc3)n2)c1)c1ccccc1||C(=Nc1cccc(Nc2nccc(-c3cccnc3)n2)c1)c1ccccc1
OC(=Nc1cccc(Nc2nccc(-c3cccnc3)n2)c1)c1ccccc1	Cc1ccc(N=C(O)c2ccc(N=NN(C)CO)c(C(F)(F)F)c2)cc1Nc1nccc(-c2cccnc2)n1	C(=Nc1cccc(Nc2nccc(-c3cccnc3)n2)c1)c1ccccc1||C(=Nc1cccc(Nc2nccc(-c3cccnc3)n2)c1)c1ccccc1
OC(=Nc1cccc(Nc2nccc(-c3cccnc3)n2)c1)c1ccccc1	Cc1ccc(NC(=O)c2ccc(/N=N/N(C)CCCl)cc2)cc1Nc1nccc(-c2cccnc2)n1	C(=Nc1cccc(Nc2nccc(-c3cccnc3)n2)c1)c1ccccc1||O=C(Nc1cccc(Nc2nccc(-c3cccnc3)n2)c1)c1ccccc1
OC(=Nc1cccc(Nc2nccc(-c3cccnc3)n2)c1)c1ccccc1	Cc1ccc(N=C(O)c2ccc(CN3CC(N(C)C)C3)c(C(F)(F)F)c2)cc1Nc1nccc(-c2cncnc2)n1	C(=Nc1cccc(Nc2nccc(-c3cccnc3)n2)c1)c1ccccc1||C(=Nc1cccc(Nc2nccc(-c3cncnc3)n2)c1)c1ccc(CN2CCC2)cc1
OC(=Nc1cccc(Nc2nccc(-c3cccnc3)n2)c1)c1ccccc1	Cc1ccc(N=C(O)c2ccc(CN3CCN(C)CC3)c(C(F)(F)F)c2)cc1Nc1nccc(-c2cncnc2)n1	C(=Nc1cccc(Nc2nccc(-c3cccnc3)n2)c1)c1ccccc1||C(=Nc1cccc(Nc2nccc(-c3cncnc3)n2)c1)c1ccc(CN2CCNCC2)cc1
OC(=Nc1cccc(Nc2nccc(-c3cccnc3)n2)c1)c1ccccc1	Cc1ccc(N=C(O)c2ccc(CN3CCN(C)CC3)c(Br)c2)cc1Nc1nccc(-c2cccnc2)n1	C(=Nc1cccc(Nc2nccc(-c3cccnc3)n2)c1)c1ccc(CN2CCNCC2)cc1||C(=Nc1cccc(Nc2nccc(-c3cccnc3)n2)c1)c1ccccc1
OC(=Nc1cccc(Nc2nccc(-c3cccnc3)n2)c1)c1ccccc1	Cc1ccc(N=C(O)c2ccc(CN3CCN(C)CC3)c(Cl)c2)cc1Nc1nccc(-c2cccnc2)n1	C(=Nc1cccc(Nc2nccc(-c3cccnc3)n2)c1)c1ccc(CN2CCNCC2)cc1||C(=Nc1cccc(Nc2nccc(-c3cccnc3)n2)c1)c1ccccc1
OC(=Nc1cccc(Nc2nccc(-c3cccnc3)n2)c1)c1ccccc1	Cc1ccc(N=C(O)c2ccc(CN3CCN(C)CC3)c(I)c2)cc1Nc1nccc(-c2cccnc2)n1	C(=Nc1cccc(Nc2nccc(-c3cccnc3)n2)c1)c1ccc(CN2CCNCC2)cc1||C(=Nc1cccc(Nc2nccc(-c3cccnc3)n2)c1)c1ccccc1
OC(=Nc1cccc(Nc2nccc(-c3cccnc3)n2)c1)c1ccccc1	CN(C(=O)c1ccc(C(=O)Nc2ccccc2N)cc1)c1cccc(Nc2nccc(-c3cccnc3)n2)c1	C(=Nc1cccc(Nc2nccc(-c3cccnc3)n2)c1)c1ccccc1||O=C(Nc1ccccc1)c1ccc(C(=O)Nc2cccc(Nc3nccc(-c4cccnc4)n3)c2)cc1
OC(=Nc1cccc(Nc2nccc(-c3cccnc3)n2)c1)c1ccccc1	Cc1ccc(N=C(O)c2ccc(CN3CCN(C)CC3)c(C(F)(F)F)c2)cc1Nc1nccc(-c2cccnc2)n1	C(=Nc1cccc(Nc2nccc(-c3cccnc3)n2)c1)c1ccc(CN2CCNCC2)cc1||C(=Nc1cccc(Nc2nccc(-c3cccnc3)n2)c1)c1ccccc1
OC(=Nc1cccc(Nc2nccc(-c3cccnc3)n2)c1)c1ccccc1	Cc1ccc(N=C(O)c2ccc(CN3CC[C@H](N(C)C)C3)c(C(F)(F)F)c2)cc1Nc1nccc(-c2cncnc2)n1	C(=Nc1cccc(Nc2nccc(-c3cccnc3)n2)c1)c1ccccc1||C(=Nc1cccc(Nc2nccc(-c3cncnc3)n2)c1)c1ccc(CN2CCCC2)cc1
OC(=Nc1cccc(Nc2nccc(-c3cccnc3)n2)c1)c1ccccc1	Cc1ccc(N=C(O)c2ccc(CN3CC[C@@H](N(C)C)C3)c(C(F)(F)F)c2)cc1Nc1nccc(-c2cncnc2)n1	C(=Nc1cccc(Nc2nccc(-c3cccnc3)n2)c1)c1ccccc1||C(=Nc1cccc(Nc2nccc(-c3cncnc3)n2)c1)c1ccc(CN2CCCC2)cc1
OC(=Nc1cccc(Nc2nccc(-c3cccnc3)n2)c1)c1ccccc1	Cc1ccc(NC(=O)c2ccc3c(c2)CCC3N2CCNCC2)cc1Nc1nccc(-c2cccnc2)n1	C(=Nc1cccc(Nc2nccc(-c3cccnc3)n2)c1)c1ccccc1||O=C(Nc1cccc(Nc2nccc(-c3cccnc3)n2)c1)c1ccc2c(c1)CCC2N1CCNCC1
OC(=Nc1cccc(Nc2nccc(-c3cccnc3)n2)c1)c1ccccc1	Cc1ccc(-c2ccnc(Nc3cc(NC(=O)c4ccc(CN5CCN(C)CC5)cc4)ccc3C)n2)cn1	C(=Nc1cccc(Nc2nccc(-c3cccnc3)n2)c1)c1ccccc1||O=C(Nc1cccc(Nc2nccc(-c3cccnc3)n2)c1)c1ccc(CN2CCNCC2)cc1
OC(=Nc1cccc(Nc2nccc(-c3cccnc3)n2)c1)c1ccccc1	Cc1ccc(NC(=O)c2ccc(CN3CCN(CCO)CC3)cc2)cc1Nc1nccc(-c2cccnc2)n1	C(=Nc1cccc(Nc2nccc(-c3cccnc3)n2)c1)c1ccccc1||O=C(Nc1cccc(Nc2nccc(-c3cccnc3)n2)c1)c1ccc(CN2CCNCC2)cc1
OC(=Nc1cccc(Nc2nccc(-c3cccnc3)n2)c1)c1ccccc1	Cc1ccc(N=C(O)c2ccc(CN3CCC(CN(C)C)C3)c(C(F)(F)F)c2)cc1Nc1nccc(-c2cncnc2)n1	C(=Nc1cccc(Nc2nccc(-c3cccnc3)n2)c1)c1ccccc1||C(=Nc1cccc(Nc2nccc(-c3cncnc3)n2)c1)c1ccc(CN2CCCC2)cc1
OC(=Nc1cccc(Nc2nccc(-c3cccnc3)n2)c1)c1ccccc1	Cc1ccc(NC(=O)c2ccc3c(c2)CC[C@@H]3N2CCN(C)CC2)cc1Nc1nccc(-c2cccnc2)n1	C(=Nc1cccc(Nc2nccc(-c3cccnc3)n2)c1)c1ccccc1||O=C(Nc1cccc(Nc2nccc(-c3cccnc3)n2)c1)c1ccc2c(c1)CCC2N1CCNCC1
OC(=Nc1cccc(Nc2nccc(-c3cccnc3)n2)c1)c1ccccc1S	Nc1ccc(C(=O)Nc2cccc(Nc3nccc(-c4cccnc4)n3)c2)cc1	C(=Nc1cccc(Nc2nccc(-c3cccnc3)n2)c1)c1ccccc1||O=C(Nc1cccc(Nc2nccc(-c3cccnc3)n2)c1)c1ccccc1
OC(=Nc1cccc(Nc2nccc(-c3cccnc3)n2)c1)c1ccccc1S	Cc1ccc(N=C(O)c2ccccc2)cc1Nc1nccc(-c2cccnc2)n1	C(=Nc1cccc(Nc2nccc(-c3cccnc3)n2)c1)c1ccccc1||C(=Nc1cccc(Nc2nccc(-c3cccnc3)n2)c1)c1ccccc1
OC(=Nc1cccc(Nc2nccc(-c3cccnc3)n2)c1)c1ccccc1S	Cc1ccc(NC(=O)c2ccc(N)cc2)cc1Nc1nccc(-c2cccnc2)n1	C(=Nc1cccc(Nc2nccc(-c3cccnc3)n2)c1)c1ccccc1||O=C(Nc1cccc(Nc2nccc(-c3cccnc3)n2)c1)c1ccccc1
OC(=Nc1cccc(Nc2nccc(-c3cccnc3)n2)c1)c1ccccc1S	Cc1ccc(NC(=O)c2ccc(CCl)cc2)cc1Nc1nccc(-c2cccnc2)n1	C(=Nc1cccc(Nc2nccc(-c3cccnc3)n2)c1)c1ccccc1||O=C(Nc1cccc(Nc2nccc(-c3cccnc3)n2)c1)c1ccccc1
OC(=Nc1cccc(Nc2nccc(-c3cccnc3)n2)c1)c1ccccc1S	CN=NNc1ccc(C(O)=Nc2ccc(C)c(Nc3nccc(-c4cccnc4)n3)c2)cc1C(F)(F)F	C(=Nc1cccc(Nc2nccc(-c3cccnc3)n2)c1)c1ccccc1||C(=Nc1cccc(Nc2nccc(-c3cccnc3)n2)c1)c1ccccc1
OC(=Nc1cccc(Nc2nccc(-c3cccnc3)n2)c1)c1ccccc1S	Cc1ccc(NC(=O)c2ccc(N=NN(C)CO)cc2)cc1Nc1nccc(-c2cccnc2)n1	C(=Nc1cccc(Nc2nccc(-c3cccnc3)n2)c1)c1ccccc1||O=C(Nc1cccc(Nc2nccc(-c3cccnc3)n2)c1)c1ccccc1
OC(=Nc1cccc(Nc2nccc(-c3cccnc3)n2)c1)c1ccccc1S	Cc1ccc(N=C(O)c2ccc(N=NN(C)C)c(C(F)(F)F)c2)cc1Nc1nccc(-c2cccnc2)n1	C(=Nc1cccc(Nc2nccc(-c3cccnc3)n2)c1)c1ccccc1||C(=Nc1cccc(Nc2nccc(-c3cccnc3)n2)c1)c1ccccc1
OC(=Nc1cccc(Nc2nccc(-c3cccnc3)n2)c1)c1ccccc1S	Cc1ccc(NC(=O)c2ccc(/N=N/N(C)CCCl)cc2)cc1Nc1nccc(-c2cccnc2)n1	C(=Nc1cccc(Nc2nccc(-c3cccnc3)n2)c1)c1ccccc1||O=C(Nc1cccc(Nc2nccc(-c3cccnc3)n2)c1)c1ccccc1
OC(=Nc1cccc(Nc2nccc(-c3cccnc3)n2)c1)c1ccccc1S	Cc1ccc(NC(=O)c2ccc(CN(C)CCCl)cc2)cc1Nc1nccc(-c2cccnc2)n1	C(=Nc1cccc(Nc2nccc(-c3cccnc3)n2)c1)c1ccccc1||O=C(Nc1cccc(Nc2nccc(-c3cccnc3)n2)c1)c1ccccc1
OC(=Nc1cccc(Nc2nccc(-c3cccnc3)n2)c1)c1ccccc1S	Cc1ccc(N=C(O)c2ccc(CN3CC(N(C)C)C3)c(C(F)(F)F)c2)cc1Nc1nccc(-c2cncnc2)n1	C(=Nc1cccc(Nc2nccc(-c3cccnc3)n2)c1)c1ccccc1||C(=Nc1cccc(Nc2nccc(-c3cncnc3)n2)c1)c1ccc(CN2CCC2)cc1
OC(=Nc1cccc(Nc2nccc(-c3cccnc3)n2)c1)c1ccccc1S	Cc1ccc(N=C(O)c2ccc(CN3CCN(C)CC3)c(C(F)(F)F)c2)cc1Nc1nccc(-c2cncnc2)n1	C(=Nc1cccc(Nc2nccc(-c3cccnc3)n2)c1)c1ccccc1||C(=Nc1cccc(Nc2nccc(-c3cncnc3)n2)c1)c1ccc(CN2CCNCC2)cc1
OC(=Nc1cccc(Nc2nccc(-c3cccnc3)n2)c1)c1ccccc1S	Cc1ccc(N=C(O)c2ccc(CN3CCN(C)CC3)c(Br)c2)cc1Nc1nccc(-c2cccnc2)n1	C(=Nc1cccc(Nc2nccc(-c3cccnc3)n2)c1)c1ccc(CN2CCNCC2)cc1||C(=Nc1cccc(Nc2nccc(-c3cccnc3)n2)c1)c1ccccc1
OC(=Nc1cccc(Nc2nccc(-c3cccnc3)n2)c1)c1ccccc1S	Cc1ccc(N=C(O)c2ccc(CN3CCN(C)CC3)c(Cl)c2)cc1Nc1nccc(-c2cccnc2)n1	C(=Nc1cccc(Nc2nccc(-c3cccnc3)n2)c1)c1ccc(CN2CCNCC2)cc1||C(=Nc1cccc(Nc2nccc(-c3cccnc3)n2)c1)c1ccccc1
OC(=Nc1cccc(Nc2nccc(-c3cccnc3)n2)c1)c1ccccc1S	Cc1ccc(N=C(O)c2ccc(CN3CCN(C)CC3)c(I)c2)cc1Nc1nccc(-c2cccnc2)n1	C(=Nc1cccc(Nc2nccc(-c3cccnc3)n2)c1)c1ccc(CN2CCNCC2)cc1||C(=Nc1cccc(Nc2nccc(-c3cccnc3)n2)c1)c1ccccc1
OC(=Nc1cccc(Nc2nccc(-c3cccnc3)n2)c1)c1ccccc1S	CN(C(=O)c1ccc(C(=O)Nc2ccccc2N)cc1)c1cccc(Nc2nccc(-c3cccnc3)n2)c1	C(=Nc1cccc(Nc2nccc(-c3cccnc3)n2)c1)c1ccccc1||O=C(Nc1ccccc1)c1ccc(C(=O)Nc2cccc(Nc3nccc(-c4cccnc4)n3)c2)cc1
OC(=Nc1cccc(Nc2nccc(-c3cccnc3)n2)c1)c1ccccc1S	Cc1ccc(N=C(O)c2ccc(CN3CCN(C)CC3)c(C(F)(F)F)c2)cc1Nc1nccc(-c2cccnc2)n1	C(=Nc1cccc(Nc2nccc(-c3cccnc3)n2)c1)c1ccc(CN2CCNCC2)cc1||C(=Nc1cccc(Nc2nccc(-c3cccnc3)n2)c1)c1ccccc1
OC(=Nc1cccc(Nc2nccc(-c3cccnc3)n2)c1)c1ccccc1S	Cc1ccc(N=C(O)c2ccc(CN3CC[C@H](N(C)C)C3)c(C(F)(F)F)c2)cc1Nc1nccc(-c2cncnc2)n1	C(=Nc1cccc(Nc2nccc(-c3cccnc3)n2)c1)c1ccccc1||C(=Nc1cccc(Nc2nccc(-c3cncnc3)n2)c1)c1ccc(CN2CCCC2)cc1
OC(=Nc1cccc(Nc2nccc(-c3cccnc3)n2)c1)c1ccccc1S	Cc1ccc(N=C(O)c2ccc(CN3CC[C@@H](N(C)C)C3)c(C(F)(F)F)c2)cc1Nc1nccc(-c2cncnc2)n1	C(=Nc1cccc(Nc2nccc(-c3cccnc3)n2)c1)c1ccccc1||C(=Nc1cccc(Nc2nccc(-c3cncnc3)n2)c1)c1ccc(CN2CCCC2)cc1
OC(=Nc1cccc(Nc2nccc(-c3cccnc3)n2)c1)c1ccccc1S	Cc1ccc(NC(=O)c2ccc3c(c2)CCC3N2CCNCC2)cc1Nc1nccc(-c2cccnc2)n1	C(=Nc1cccc(Nc2nccc(-c3cccnc3)n2)c1)c1ccccc1||O=C(Nc1cccc(Nc2nccc(-c3cccnc3)n2)c1)c1ccc2c(c1)CCC2N1CCNCC1
OC(=Nc1cccc(Nc2nccc(-c3cccnc3)n2)c1)c1ccccc1S	Cc1ccc(-c2ccnc(Nc3cc(NC(=O)c4ccc(CN5CCN(C)CC5)cc4)ccc3C)n2)cn1	C(=Nc1cccc(Nc2nccc(-c3cccnc3)n2)c1)c1ccccc1||O=C(Nc1cccc(Nc2nccc(-c3cccnc3)n2)c1)c1ccc(CN2CCNCC2)cc1
OC(=Nc1cccc(Nc2nccc(-c3cccnc3)n2)c1)c1ccccc1S	Cc1ccc(NC(=O)c2ccc(CN3CCN(CCO)CC3)cc2)cc1Nc1nccc(-c2cccnc2)n1	C(=Nc1cccc(Nc2nccc(-c3cccnc3)n2)c1)c1ccccc1||O=C(Nc1cccc(Nc2nccc(-c3cccnc3)n2)c1)c1ccc(CN2CCNCC2)cc1
OC(=Nc1cccc(Nc2nccc(-c3cccnc3)n2)c1)c1ccccc1S	Cc1ccc(N=C(O)c2ccc(CN3CCC(CN(C)C)C3)c(C(F)(F)F)c2)cc1Nc1nccc(-c2cncnc2)n1	C(=Nc1cccc(Nc2nccc(-c3cccnc3)n2)c1)c1ccccc1||C(=Nc1cccc(Nc2nccc(-c3cncnc3)n2)c1)c1ccc(CN2CCCC2)cc1
OC(=Nc1cccc(Nc2nccc(-c3cccnc3)n2)c1)c1ccccc1S	Cc1ccc(NC(=O)c2ccc3c(c2)CC[C@@H]3N2CCN(C)CC2)cc1Nc1nccc(-c2cccnc2)n1	C(=Nc1cccc(Nc2nccc(-c3cccnc3)n2)c1)c1ccccc1||O=C(Nc1cccc(Nc2nccc(-c3cccnc3)n2)c1)c1ccc2c(c1)CCC2N1CCNCC1
Nc1ccc(C(=O)Nc2cccc(Nc3nccc(-c4cccnc4)n3)c2)cc1	Cc1ccc(NC(=O)c2ccc(Cl)cc2)cc1Nc1nccc(-c2cccnc2)n1	O=C(Nc1cccc(Nc2nccc(-c3cccnc3)n2)c1)c1ccccc1||O=C(Nc1cccc(Nc2nccc(-c3cccnc3)n2)c1)c1ccccc1
Nc1ccc(C(=O)Nc2cccc(Nc3nccc(-c4cccnc4)n3)c2)cc1	Cc1ccc(N=C(O)c2cccc(C(F)(F)F)c2)cc1Nc1nccc(-c2cccnc2)n1	C(=Nc1cccc(Nc2nccc(-c3cccnc3)n2)c1)c1ccccc1||O=C(Nc1cccc(Nc2nccc(-c3cccnc3)n2)c1)c1ccccc1
Nc1ccc(C(=O)Nc2cccc(Nc3nccc(-c4cccnc4)n3)c2)cc1	Cc1ccc(N=C(O)c2ccc(N)c(C(F)(F)F)c2)cc1Nc1nccc(-c2cccnc2)n1	C(=Nc1cccc(Nc2nccc(-c3cccnc3)n2)c1)c1ccccc1||O=C(Nc1cccc(Nc2nccc(-c3cccnc3)n2)c1)c1ccccc1
Nc1ccc(C(=O)Nc2cccc(Nc3nccc(-c4cccnc4)n3)c2)cc1	CN=NNc1ccc(C(O)=Nc2ccc(C)c(Nc3nccc(-c4cccnc4)n3)c2)cc1Cl	C(=Nc1cccc(Nc2nccc(-c3cccnc3)n2)c1)c1ccccc1||O=C(Nc1cccc(Nc2nccc(-c3cccnc3)n2)c1)c1ccccc1
Nc1ccc(C(=O)Nc2cccc(Nc3nccc(-c4cccnc4)n3)c2)cc1	Cc1ccc(C(=O)Nc2ccc(C)c(Nc3nccc(-c4cccnc4)n3)c2)cc1	O=C(Nc1cccc(Nc2nccc(-c3cccnc3)n2)c1)c1ccccc1||O=C(Nc1cccc(Nc2nccc(-c3cccnc3)n2)c1)c1ccccc1
Nc1ccc(C(=O)Nc2cccc(Nc3nccc(-c4cccnc4)n3)c2)cc1	COc1ccccc1C(O)=Nc1ccc(C)c(Nc2nccc(-c3cccnc3)n2)c1	C(=Nc1cccc(Nc2nccc(-c3cccnc3)n2)c1)c1ccccc1||O=C(Nc1cccc(Nc2nccc(-c3cccnc3)n2)c1)c1ccccc1
Nc1ccc(C(=O)Nc2cccc(Nc3nccc(-c4cccnc4)n3)c2)cc1	CN=NNc1ccc(C(O)=Nc2ccc(C)c(Nc3nccc(-c4cccnc4)n3)c2)cc1C(F)(F)F	C(=Nc1cccc(Nc2nccc(-c3cccnc3)n2)c1)c1ccccc1||O=C(Nc1cccc(Nc2nccc(-c3cccnc3)n2)c1)c1ccccc1
Nc1ccc(C(=O)Nc2cccc(Nc3nccc(-c4cccnc4)n3)c2)cc1	COCCN=NNc1ccc(C(=O)Nc2cccc(Nc3nccc(-c4cccnc4)n3)c2)cc1	O=C(Nc1cccc(Nc2nccc(-c3cccnc3)n2)c1)c1ccccc1||O=C(Nc1cccc(Nc2nccc(-c3cccnc3)n2)c1)c1ccccc1
Nc1ccc(C(=O)Nc2cccc(Nc3nccc(-c4cccnc4)n3)c2)cc1	Cc1ccc(N=C(O)c2ccc(N=NN(C)C)c(C(F)(F)F)c2)cc1Nc1nccc(-c2cccnc2)n1	C(=Nc1cccc(Nc2nccc(-c3cccnc3)n2)c1)c1ccccc1||O=C(Nc1cccc(Nc2nccc(-c3cccnc3)n2)c1)c1ccccc1
Nc1ccc(C(=O)Nc2cccc(Nc3nccc(-c4cccnc4)n3)c2)cc1	Cc1ccc(N=C(O)c2ccc(N=NN(C)CO)c(C(F)(F)F)c2)cc1Nc1nccc(-c2cccnc2)n1	C(=Nc1cccc(Nc2nccc(-c3cccnc3)n2)c1)c1ccccc1||O=C(Nc1cccc(Nc2nccc(-c3cccnc3)n2)c1)c1ccccc1
Nc1ccc(C(=O)Nc2cccc(Nc3nccc(-c4cccnc4)n3)c2)cc1	Cc1ccc(N=C(O)c2ccc3ccccc3c2)cc1Nc1nccc(-c2cccnc2)n1	C(=Nc1cccc(Nc2nccc(-c3cccnc3)n2)c1)c1ccc2ccccc2c1||O=C(Nc1cccc(Nc2nccc(-c3cccnc3)n2)c1)c1ccccc1
Nc1ccc(C(=O)Nc2cccc(Nc3nccc(-c4cccnc4)n3)c2)cc1	Cc1ccc(NC(=O)c2ccc(N(CCCl)CCCl)cc2)cc1Nc1nccc(-c2cccnc2)n1	O=C(Nc1cccc(Nc2nccc(-c3cccnc3)n2)c1)c1ccccc1||O=C(Nc1cccc(Nc2nccc(-c3cccnc3)n2)c1)c1ccccc1
Nc1ccc(C(=O)Nc2cccc(Nc3nccc(-c4cccnc4)n3)c2)cc1	CN1CCN(Cc2ccc(C(=O)Nc3cccc(Nc4nccc(-c5cccnc5)n4)c3)cc2)CC1	O=C(Nc1cccc(Nc2nccc(-c3cccnc3)n2)c1)c1ccc(CN2CCNCC2)cc1||O=C(Nc1cccc(Nc2nccc(-c3cccnc3)n2)c1)c1ccccc1
Nc1ccc(C(=O)Nc2cccc(Nc3nccc(-c4cccnc4)n3)c2)cc1	Cc1ccc(N=C(O)c2ccc(CN3CCN(C)CC3)c(Br)c2)cc1Nc1nccc(-c2cccnc2)n1	C(=Nc1cccc(Nc2nccc(-c3cccnc3)n2)c1)c1ccc(CN2CCNCC2)cc1||O=C(Nc1cccc(Nc2nccc(-c3cccnc3)n2)c1)c1ccccc1
Nc1ccc(C(=O)Nc2cccc(Nc3nccc(-c4cccnc4)n3)c2)cc1	Cc1ccc(N=C(O)c2ccc(CN3CCN(C)CC3)c(Cl)c2)cc1Nc1nccc(-c2cccnc2)n1	C(=Nc1cccc(Nc2nccc(-c3cccnc3)n2)c1)c1ccc(CN2CCNCC2)cc1||O=C(Nc1cccc(Nc2nccc(-c3cccnc3)n2)c1)c1ccccc1
Nc1ccc(C(=O)Nc2cccc(Nc3nccc(-c4cccnc4)n3)c2)cc1	Cc1ccc(N=C(O)c2ccc(CN3CCN(C)CC3)c(F)c2)cc1Nc1nccc(-c2cccnc2)n1	C(=Nc1cccc(Nc2nccc(-c3cccnc3)n2)c1)c1ccc(CN2CCNCC2)cc1||O=C(Nc1cccc(Nc2nccc(-c3cccnc3)n2)c1)c1ccccc1
Nc1ccc(C(=O)Nc2cccc(Nc3nccc(-c4cccnc4)n3)c2)cc1	Cc1ccc(N=C(O)c2ccc(CN3CCN(C)CC3)c(I)c2)cc1Nc1nccc(-c2cccnc2)n1	C(=Nc1cccc(Nc2nccc(-c3cccnc3)n2)c1)c1ccc(CN2CCNCC2)cc1||O=C(Nc1cccc(Nc2nccc(-c3cccnc3)n2)c1)c1ccccc1
Nc1ccc(C(=O)Nc2cccc(Nc3nccc(-c4cccnc4)n3)c2)cc1	Cc1ccc(NC(O)c2ccc(CN3CC(N(C)C)C3)c(C(F)(F)F)c2)cc1Nc1nccc(-c2cncnc2)n1	O=C(Nc1cccc(Nc2nccc(-c3cccnc3)n2)c1)c1ccccc1||c1cc(NCc2ccc(CN3CCC3)cc2)cc(Nc2nccc(-c3cncnc3)n2)c1
Nc1ccc(C(=O)Nc2cccc(Nc3nccc(-c4cccnc4)n3)c2)cc1	Cc1ccc(NC(=O)c2ccc3c(c2)CCC3N2CCNCC2)cc1Nc1nccc(-c2cccnc2)n1	O=C(Nc1cccc(Nc2nccc(-c3cccnc3)n2)c1)c1ccc2c(c1)CCC2N1CCNCC1||O=C(Nc1cccc(Nc2nccc(-c3cccnc3)n2)c1)c1ccccc1
Nc1ccc(C(=O)Nc2cccc(Nc3nccc(-c4cccnc4)n3)c2)cc1	Cc1ccc(NC(=O)c2ccc3c(c2)CCC3N2CCN(C)CC2)cc1Nc1nccc(-c2cncnc2)n1	O=C(Nc1cccc(Nc2nccc(-c3cccnc3)n2)c1)c1ccccc1||O=C(Nc1cccc(Nc2nccc(-c3cncnc3)n2)c1)c1ccc2c(c1)CCC2N1CCNCC1
Nc1ccc(C(=O)Nc2cccc(Nc3nccc(-c4cccnc4)n3)c2)cc1	Cc1ccc(NC(=O)c2ccc3c(c2)CCC3N2CCN(C)CC2)cc1Nc1nccc(-c2ccncc2)n1	O=C(Nc1cccc(Nc2nccc(-c3cccnc3)n2)c1)c1ccccc1||O=C(Nc1cccc(Nc2nccc(-c3ccncc3)n2)c1)c1ccc2c(c1)CCC2N1CCNCC1
Nc1ccc(C(=O)Nc2cccc(Nc3nccc(-c4cccnc4)n3)c2)cc1	Cc1ccc(NC(=O)c2ccc3c(c2)CCC3N2CCN(C)CC2)cc1Nc1nccc(-c2cccnc2)n1	O=C(Nc1cccc(Nc2nccc(-c3cccnc3)n2)c1)c1ccc2c(c1)CCC2N1CCNCC1||O=C(Nc1cccc(Nc2nccc(-c3cccnc3)n2)c1)c1ccccc1
Nc1ccc(C(=O)Nc2cccc(Nc3nccc(-c4cccnc4)n3)c2)cc1	Cc1ccc(NC(=O)c2ccc3c(c2)CC[C@@H]3N2CCN(C)CC2)cc1Nc1nccc(-c2cccnc2)n1	O=C(Nc1cccc(Nc2nccc(-c3cccnc3)n2)c1)c1ccc2c(c1)CCC2N1CCNCC1||O=C(Nc1cccc(Nc2nccc(-c3cccnc3)n2)c1)c1ccccc1
Nc1ccc(C(=O)Nc2cccc(Nc3nccc(-c4cccnc4)n3)c2)cc1	Cc1ccc(NC(O)c2ccc(CN3CC[C@@H](CN(C)C)C3)c(C(F)(F)F)c2)cc1Nc1nccc(-c2cncnc2)n1	O=C(Nc1cccc(Nc2nccc(-c3cccnc3)n2)c1)c1ccccc1||c1cc(NCc2ccc(CN3CCCC3)cc2)cc(Nc2nccc(-c3cncnc3)n2)c1
Nc1ccc(C(=O)Nc2cccc(Nc3nccc(-c4cccnc4)n3)c2)cc1	CC(=O)N1CCN(C2CCc3cc(C(=O)Nc4ccc(C)c(Nc5nccc(-c6cccnc6)n5)c4)ccc32)CC1	O=C(Nc1cccc(Nc2nccc(-c3cccnc3)n2)c1)c1ccc2c(c1)CCC2N1CCNCC1||O=C(Nc1cccc(Nc2nccc(-c3cccnc3)n2)c1)c1ccccc1
Nc1ccc(C(=O)Nc2cccc(Nc3nccc(-c4cccnc4)n3)c2)cc1	Cc1ccc(NC(=O)c2ccc3c(c2)CCC3N2CCC(N(C)C)C2)cc1Nc1nccc(-c2cccnc2)n1	O=C(Nc1cccc(Nc2nccc(-c3cccnc3)n2)c1)c1ccc2c(c1)CCC2N1CCCC1||O=C(Nc1cccc(Nc2nccc(-c3cccnc3)n2)c1)c1ccccc1
Nc1ccc(C(=O)Nc2cccc(Nc3nccc(-c4cccnc4)n3)c2)cc1	Cc1ccc(NC(=O)c2ccc3c(c2)CCC3N2CC[C@@H](N(C)C)C2)cc1Nc1nccc(-c2cccnc2)n1	O=C(Nc1cccc(Nc2nccc(-c3cccnc3)n2)c1)c1ccc2c(c1)CCC2N1CCCC1||O=C(Nc1cccc(Nc2nccc(-c3cccnc3)n2)c1)c1ccccc1
Nc1ccc(C(=O)Nc2cccc(Nc3nccc(-c4cccnc4)n3)c2)cc1	CCN1CCN(C2CCc3cc(C(=O)Nc4ccc(C)c(Nc5nccc(-c6cccnc6)n5)c4)ccc32)CC1	O=C(Nc1cccc(Nc2nccc(-c3cccnc3)n2)c1)c1ccc2c(c1)CCC2N1CCNCC1||O=C(Nc1cccc(Nc2nccc(-c3cccnc3)n2)c1)c1ccccc1
Nc1ccc(C(=O)Nc2cccc(Nc3nccc(-c4cccnc4)n3)c2)cc1	Cc1ccc(NC(=O)c2ccc3c(c2)CCC3N2CCN(CCO)CC2)cc1Nc1nccc(-c2cccnc2)n1	O=C(Nc1cccc(Nc2nccc(-c3cccnc3)n2)c1)c1ccc2c(c1)CCC2N1CCNCC1||O=C(Nc1cccc(Nc2nccc(-c3cccnc3)n2)c1)c1ccccc1
Nc1ccc(C(=O)Nc2cccc(Nc3nccc(-c4cccnc4)n3)c2)cc1	Cc1ccc(NC(=O)c2ccc3c(c2)CCC3N2CCN(C(C)C)CC2)cc1Nc1nccc(-c2cccnc2)n1	O=C(Nc1cccc(Nc2nccc(-c3cccnc3)n2)c1)c1ccc2c(c1)CCC2N1CCNCC1||O=C(Nc1cccc(Nc2nccc(-c3cccnc3)n2)c1)c1ccccc1
Nc1ccc(C(=O)Nc2cccc(Nc3nccc(-c4cccnc4)n3)c2)cc1	Cc1ccc(NC(=O)c2ccc(CN3CCN(Cc4ccc(I)cc4)CC3)cc2)cc1Nc1nccc(-c2cccnc2)n1	O=C(Nc1cccc(Nc2nccc(-c3cccnc3)n2)c1)c1ccc(CN2CCN(Cc3ccccc3)CC2)cc1||O=C(Nc1cccc(Nc2nccc(-c3cccnc3)n2)c1)c1ccccc1
N#Cc1ccc(C(=O)Nc2cccc(Nc3nccc(-c4cccnc4)n3)c2)cc1	Cc1ccc(NC(=O)c2ccc(N)cc2)cc1Nc1nccc(-c2cccnc2)n1	O=C(Nc1cccc(Nc2nccc(-c3cccnc3)n2)c1)c1ccccc1||O=C(Nc1cccc(Nc2nccc(-c3cccnc3)n2)c1)c1ccccc1
N#Cc1ccc(C(=O)Nc2cccc(Nc3nccc(-c4cccnc4)n3)c2)cc1	CN=NNc1ccc(C(O)=Nc2ccc(C)c(Nc3nccc(-c4cccnc4)n3)c2)cc1C(F)(F)F	C(=Nc1cccc(Nc2nccc(-c3cccnc3)n2)c1)c1ccccc1||O=C(Nc1cccc(Nc2nccc(-c3cccnc3)n2)c1)c1ccccc1
N#Cc1ccc(C(=O)Nc2cccc(Nc3nccc(-c4cccnc4)n3)c2)cc1	Cc1ccc(N=C(O)c2ccc(N=NN(C)C)c(C(F)(F)F)c2)cc1Nc1nccc(-c2cccnc2)n1	C(=Nc1cccc(Nc2nccc(-c3cccnc3)n2)c1)c1ccccc1||O=C(Nc1cccc(Nc2nccc(-c3cccnc3)n2)c1)c1ccccc1
N#Cc1ccc(C(=O)Nc2cccc(Nc3nccc(-c4cccnc4)n3)c2)cc1	Cc1ccc(N=C(O)c2ccc(N=NN(C)CO)c(C(F)(F)F)c2)cc1Nc1nccc(-c2cccnc2)n1	C(=Nc1cccc(Nc2nccc(-c3cccnc3)n2)c1)c1ccccc1||O=C(Nc1cccc(Nc2nccc(-c3cccnc3)n2)c1)c1ccccc1
N#Cc1ccc(C(=O)Nc2cccc(Nc3nccc(-c4cccnc4)n3)c2)cc1	Cc1ccc(NC(=O)c2ccc(/N=N/N(C)CCCl)cc2)cc1Nc1nccc(-c2cccnc2)n1	O=C(Nc1cccc(Nc2nccc(-c3cccnc3)n2)c1)c1ccccc1||O=C(Nc1cccc(Nc2nccc(-c3cccnc3)n2)c1)c1ccccc1
N#Cc1ccc(C(=O)Nc2cccc(Nc3nccc(-c4cccnc4)n3)c2)cc1	CN1CCN(Cc2ccc(C(=O)Nc3cccc(Nc4nccc(-c5cccnc5)n4)c3)cc2)CC1	O=C(Nc1cccc(Nc2nccc(-c3cccnc3)n2)c1)c1ccc(CN2CCNCC2)cc1||O=C(Nc1cccc(Nc2nccc(-c3cccnc3)n2)c1)c1ccccc1
N#Cc1ccc(C(=O)Nc2cccc(Nc3nccc(-c4cccnc4)n3)c2)cc1	Cc1ccc(N=C(O)c2ccc(CN3CCN(C)CC3)c(Br)c2)cc1Nc1nccc(-c2cccnc2)n1	C(=Nc1cccc(Nc2nccc(-c3cccnc3)n2)c1)c1ccc(CN2CCNCC2)cc1||O=C(Nc1cccc(Nc2nccc(-c3cccnc3)n2)c1)c1ccccc1
N#Cc1ccc(C(=O)Nc2cccc(Nc3nccc(-c4cccnc4)n3)c2)cc1	Cc1ccc(N=C(O)c2ccc(CN3CCN(C)CC3)c(Cl)c2)cc1Nc1nccc(-c2cccnc2)n1	C(=Nc1cccc(Nc2nccc(-c3cccnc3)n2)c1)c1ccc(CN2CCNCC2)cc1||O=C(Nc1cccc(Nc2nccc(-c3cccnc3)n2)c1)c1ccccc1
N#Cc1ccc(C(=O)Nc2cccc(Nc3nccc(-c4cccnc4)n3)c2)cc1	Cc1ccc(N=C(O)c2ccc(CN3CCN(C)CC3)c(F)c2)cc1Nc1nccc(-c2cccnc2)n1	C(=Nc1cccc(Nc2nccc(-c3cccnc3)n2)c1)c1ccc(CN2CCNCC2)cc1||O=C(Nc1cccc(Nc2nccc(-c3cccnc3)n2)c1)c1ccccc1
N#Cc1ccc(C(=O)Nc2cccc(Nc3nccc(-c4cccnc4)n3)c2)cc1	Cc1ccc(N=C(O)c2ccc(CN3CCN(C)CC3)c(I)c2)cc1Nc1nccc(-c2cccnc2)n1	C(=Nc1cccc(Nc2nccc(-c3cccnc3)n2)c1)c1ccc(CN2CCNCC2)cc1||O=C(Nc1cccc(Nc2nccc(-c3cccnc3)n2)c1)c1ccccc1
N#Cc1ccc(C(=O)Nc2cccc(Nc3nccc(-c4cccnc4)n3)c2)cc1	CN(C(=O)c1ccc(C(=O)Nc2ccccc2N)cc1)c1cccc(Nc2nccc(-c3cccnc3)n2)c1	O=C(Nc1cccc(Nc2nccc(-c3cccnc3)n2)c1)c1ccccc1||O=C(Nc1ccccc1)c1ccc(C(=O)Nc2cccc(Nc3nccc(-c4cccnc4)n3)c2)cc1
N#Cc1ccc(C(=O)Nc2cccc(Nc3nccc(-c4cccnc4)n3)c2)cc1	Cc1ccc(NC(=O)c2ccc3c(c2)CCC3N2CCNCC2)cc1Nc1nccc(-c2cccnc2)n1	O=C(Nc1cccc(Nc2nccc(-c3cccnc3)n2)c1)c1ccc2c(c1)CCC2N1CCNCC1||O=C(Nc1cccc(Nc2nccc(-c3cccnc3)n2)c1)c1ccccc1
N#Cc1ccc(C(=O)Nc2cccc(Nc3nccc(-c4cccnc4)n3)c2)cc1	Cc1ccc(NC(=O)c2ccc3c(c2)CCC3N2CCN(C)CC2)cc1Nc1nccc(-c2ccncc2)n1	O=C(Nc1cccc(Nc2nccc(-c3cccnc3)n2)c1)c1ccccc1||O=C(Nc1cccc(Nc2nccc(-c3ccncc3)n2)c1)c1ccc2c(c1)CCC2N1CCNCC1
N#Cc1ccc(C(=O)Nc2cccc(Nc3nccc(-c4cccnc4)n3)c2)cc1	Cc1ccc(NC(=O)c2ccc3c(c2)CC[C@@H]3N2CCN(C)CC2)cc1Nc1nccc(-c2cccnc2)n1	O=C(Nc1cccc(Nc2nccc(-c3cccnc3)n2)c1)c1ccc2c(c1)CCC2N1CCNCC1||O=C(Nc1cccc(Nc2nccc(-c3cccnc3)n2)c1)c1ccccc1
N#Cc1ccc(C(=O)Nc2cccc(Nc3nccc(-c4cccnc4)n3)c2)cc1	Cc1ccc(NC(O)c2ccc(CN3CC[C@@H](CN(C)C)C3)c(C(F)(F)F)c2)cc1Nc1nccc(-c2cncnc2)n1	O=C(Nc1cccc(Nc2nccc(-c3cccnc3)n2)c1)c1ccccc1||c1cc(NCc2ccc(CN3CCCC3)cc2)cc(Nc2nccc(-c3cncnc3)n2)c1
N#Cc1ccc(C(=O)Nc2cccc(Nc3nccc(-c4cccnc4)n3)c2)cc1	Cc1ccc(NC(=O)c2ccc3c(c2)CCC3N2CCC(N(C)C)C2)cc1Nc1nccc(-c2cccnc2)n1	O=C(Nc1cccc(Nc2nccc(-c3cccnc3)n2)c1)c1ccc2c(c1)CCC2N1CCCC1||O=C(Nc1cccc(Nc2nccc(-c3cccnc3)n2)c1)c1ccccc1
N#Cc1ccc(C(=O)Nc2cccc(Nc3nccc(-c4cccnc4)n3)c2)cc1	Cc1ccc(NC(=O)c2ccc3c(c2)CCC3N2CC[C@@H](N(C)C)C2)cc1Nc1nccc(-c2cccnc2)n1	O=C(Nc1cccc(Nc2nccc(-c3cccnc3)n2)c1)c1ccc2c(c1)CCC2N1CCCC1||O=C(Nc1cccc(Nc2nccc(-c3cccnc3)n2)c1)c1ccccc1
N#Cc1ccc(C(=O)Nc2cccc(Nc3nccc(-c4cccnc4)n3)c2)cc1	CCN1CCN(C2CCc3cc(C(=O)Nc4ccc(C)c(Nc5nccc(-c6cccnc6)n5)c4)ccc32)CC1	O=C(Nc1cccc(Nc2nccc(-c3cccnc3)n2)c1)c1ccc2c(c1)CCC2N1CCNCC1||O=C(Nc1cccc(Nc2nccc(-c3cccnc3)n2)c1)c1ccccc1
N#Cc1ccc(C(=O)Nc2cccc(Nc3nccc(-c4cccnc4)n3)c2)cc1	Cc1ccc(NC(=O)c2ccc3c(c2)CCC3N2CCN(CCO)CC2)cc1Nc1nccc(-c2cccnc2)n1	O=C(Nc1cccc(Nc2nccc(-c3cccnc3)n2)c1)c1ccc2c(c1)CCC2N1CCNCC1||O=C(Nc1cccc(Nc2nccc(-c3cccnc3)n2)c1)c1ccccc1
N#Cc1ccc(C(=O)Nc2cccc(Nc3nccc(-c4cccnc4)n3)c2)cc1	Cc1ccc(NC(=O)c2ccc3c(c2)CCC3N2CCN(C(C)C)CC2)cc1Nc1nccc(-c2cccnc2)n1	O=C(Nc1cccc(Nc2nccc(-c3cccnc3)n2)c1)c1ccc2c(c1)CCC2N1CCNCC1||O=C(Nc1cccc(Nc2nccc(-c3cccnc3)n2)c1)c1ccccc1
O=C(O)c1ccccc1C(O)=Nc1cccc(Nc2nccc(-c3cccnc3)n2)c1	Cc1ccc(NC(=O)c2ccc(N)cc2)cc1Nc1nccc(-c2cccnc2)n1	C(=Nc1cccc(Nc2nccc(-c3cccnc3)n2)c1)c1ccccc1||O=C(Nc1cccc(Nc2nccc(-c3cccnc3)n2)c1)c1ccccc1
O=C(O)c1ccccc1C(O)=Nc1cccc(Nc2nccc(-c3cccnc3)n2)c1	Cc1ccc(N=C(O)c2cccc(C(F)(F)F)c2)cc1Nc1nccc(-c2cccnc2)n1	C(=Nc1cccc(Nc2nccc(-c3cccnc3)n2)c1)c1ccccc1||C(=Nc1cccc(Nc2nccc(-c3cccnc3)n2)c1)c1ccccc1
O=C(O)c1ccccc1C(O)=Nc1cccc(Nc2nccc(-c3cccnc3)n2)c1	Cc1ccc(N=C(O)c2ccc(N)c(C(F)(F)F)c2)cc1Nc1nccc(-c2cccnc2)n1	C(=Nc1cccc(Nc2nccc(-c3cccnc3)n2)c1)c1ccccc1||C(=Nc1cccc(Nc2nccc(-c3cccnc3)n2)c1)c1ccccc1
O=C(O)c1ccccc1C(O)=Nc1cccc(Nc2nccc(-c3cccnc3)n2)c1	CN=NNc1ccc(C(O)=Nc2ccc(C)c(Nc3nccc(-c4cccnc4)n3)c2)cc1Cl	C(=Nc1cccc(Nc2nccc(-c3cccnc3)n2)c1)c1ccccc1||C(=Nc1cccc(Nc2nccc(-c3cccnc3)n2)c1)c1ccccc1
O=C(O)c1ccccc1C(O)=Nc1cccc(Nc2nccc(-c3cccnc3)n2)c1	CN=NNc1ccc(C(O)=Nc2ccc(C)c(Nc3nccc(-c4cccnc4)n3)c2)cc1C(F)(F)F	C(=Nc1cccc(Nc2nccc(-c3cccnc3)n2)c1)c1ccccc1||C(=Nc1cccc(Nc2nccc(-c3cccnc3)n2)c1)c1ccccc1
O=C(O)c1ccccc1C(O)=Nc1cccc(Nc2nccc(-c3cccnc3)n2)c1	Cc1ccc(N=C(O)c2ccc(N=NN(C)C)c(C(F)(F)F)c2)cc1Nc1nccc(-c2cccnc2)n1	C(=Nc1cccc(Nc2nccc(-c3cccnc3)n2)c1)c1ccccc1||C(=Nc1cccc(Nc2nccc(-c3cccnc3)n2)c1)c1ccccc1
O=C(O)c1ccccc1C(O)=Nc1cccc(Nc2nccc(-c3cccnc3)n2)c1	Cc1ccc(N=C(O)c2ccc(N=NN(C)CO)c(C(F)(F)F)c2)cc1Nc1nccc(-c2cccnc2)n1	C(=Nc1cccc(Nc2nccc(-c3cccnc3)n2)c1)c1ccccc1||C(=Nc1cccc(Nc2nccc(-c3cccnc3)n2)c1)c1ccccc1
O=C(O)c1ccccc1C(O)=Nc1cccc(Nc2nccc(-c3cccnc3)n2)c1	CN1CCN(Cc2ccc(C(=O)Nc3cccc(Nc4nccc(-c5cccnc5)n4)c3)cc2)CC1	C(=Nc1cccc(Nc2nccc(-c3cccnc3)n2)c1)c1ccccc1||O=C(Nc1cccc(Nc2nccc(-c3cccnc3)n2)c1)c1ccc(CN2CCNCC2)cc1
O=C(O)c1ccccc1C(O)=Nc1cccc(Nc2nccc(-c3cccnc3)n2)c1	Cc1ccc(N=C(O)c2ccc(CN3CC(N(C)C)C3)c(C(F)(F)F)c2)cc1Nc1nccc(-c2cncnc2)n1	C(=Nc1cccc(Nc2nccc(-c3cccnc3)n2)c1)c1ccccc1||C(=Nc1cccc(Nc2nccc(-c3cncnc3)n2)c1)c1ccc(CN2CCC2)cc1
O=C(O)c1ccccc1C(O)=Nc1cccc(Nc2nccc(-c3cccnc3)n2)c1	Cc1ccc(N=C(O)c2ccc(CN3CCN(C)CC3)c(C(F)(F)F)c2)cc1Nc1nccc(-c2cncnc2)n1	C(=Nc1cccc(Nc2nccc(-c3cccnc3)n2)c1)c1ccccc1||C(=Nc1cccc(Nc2nccc(-c3cncnc3)n2)c1)c1ccc(CN2CCNCC2)cc1
O=C(O)c1ccccc1C(O)=Nc1cccc(Nc2nccc(-c3cccnc3)n2)c1	Cc1ccc(N=C(O)c2ccc(CN3CCN(C)CC3)c(Br)c2)cc1Nc1nccc(-c2cccnc2)n1	C(=Nc1cccc(Nc2nccc(-c3cccnc3)n2)c1)c1ccc(CN2CCNCC2)cc1||C(=Nc1cccc(Nc2nccc(-c3cccnc3)n2)c1)c1ccccc1
O=C(O)c1ccccc1C(O)=Nc1cccc(Nc2nccc(-c3cccnc3)n2)c1	Cc1ccc(N=C(O)c2ccc(CN3CCN(C)CC3)c(Cl)c2)cc1Nc1nccc(-c2cccnc2)n1	C(=Nc1cccc(Nc2nccc(-c3cccnc3)n2)c1)c1ccc(CN2CCNCC2)cc1||C(=Nc1cccc(Nc2nccc(-c3cccnc3)n2)c1)c1ccccc1
O=C(O)c1ccccc1C(O)=Nc1cccc(Nc2nccc(-c3cccnc3)n2)c1	Cc1ccc(N=C(O)c2ccc(CN3CCN(C)CC3)c(F)c2)cc1Nc1nccc(-c2cccnc2)n1	C(=Nc1cccc(Nc2nccc(-c3cccnc3)n2)c1)c1ccc(CN2CCNCC2)cc1||C(=Nc1cccc(Nc2nccc(-c3cccnc3)n2)c1)c1ccccc1
O=C(O)c1ccccc1C(O)=Nc1cccc(Nc2nccc(-c3cccnc3)n2)c1	Cc1ccc(N=C(O)c2ccc(CN3CCN(C)CC3)c(I)c2)cc1Nc1nccc(-c2cccnc2)n1	C(=Nc1cccc(Nc2nccc(-c3cccnc3)n2)c1)c1ccc(CN2CCNCC2)cc1||C(=Nc1cccc(Nc2nccc(-c3cccnc3)n2)c1)c1ccccc1
O=C(O)c1ccccc1C(O)=Nc1cccc(Nc2nccc(-c3cccnc3)n2)c1	CN(C(=O)c1ccc(C(=O)Nc2ccccc2N)cc1)c1cccc(Nc2nccc(-c3cccnc3)n2)c1	C(=Nc1cccc(Nc2nccc(-c3cccnc3)n2)c1)c1ccccc1||O=C(Nc1ccccc1)c1ccc(C(=O)Nc2cccc(Nc3nccc(-c4cccnc4)n3)c2)cc1
O=C(O)c1ccccc1C(O)=Nc1cccc(Nc2nccc(-c3cccnc3)n2)c1	Cc1ccc(N=C(O)c2ccc(CN3CCN(C)CC3)c(C(F)(F)F)c2)cc1Nc1nccc(-c2cccnc2)n1	C(=Nc1cccc(Nc2nccc(-c3cccnc3)n2)c1)c1ccc(CN2CCNCC2)cc1||C(=Nc1cccc(Nc2nccc(-c3cccnc3)n2)c1)c1ccccc1
O=C(O)c1ccccc1C(O)=Nc1cccc(Nc2nccc(-c3cccnc3)n2)c1	Cc1ccc(N=C(O)c2ccc(CN3CC[C@H](N(C)C)C3)c(C(F)(F)F)c2)cc1Nc1nccc(-c2cncnc2)n1	C(=Nc1cccc(Nc2nccc(-c3cccnc3)n2)c1)c1ccccc1||C(=Nc1cccc(Nc2nccc(-c3cncnc3)n2)c1)c1ccc(CN2CCCC2)cc1
O=C(O)c1ccccc1C(O)=Nc1cccc(Nc2nccc(-c3cccnc3)n2)c1	Cc1ccc(N=C(O)c2ccc(CN3CC[C@@H](N(C)C)C3)c(C(F)(F)F)c2)cc1Nc1nccc(-c2cncnc2)n1	C(=Nc1cccc(Nc2nccc(-c3cccnc3)n2)c1)c1ccccc1||C(=Nc1cccc(Nc2nccc(-c3cncnc3)n2)c1)c1ccc(CN2CCCC2)cc1
O=C(O)c1ccccc1C(O)=Nc1cccc(Nc2nccc(-c3cccnc3)n2)c1	Cc1ccc(NC(=O)c2ccc3c(c2)CCC3N2CCNCC2)cc1Nc1nccc(-c2cccnc2)n1	C(=Nc1cccc(Nc2nccc(-c3cccnc3)n2)c1)c1ccccc1||O=C(Nc1cccc(Nc2nccc(-c3cccnc3)n2)c1)c1ccc2c(c1)CCC2N1CCNCC1
O=C(O)c1ccccc1C(O)=Nc1cccc(Nc2nccc(-c3cccnc3)n2)c1	Cc1ccc(N=C(O)c2ccc(CN3CCC(CN(C)C)C3)c(C(F)(F)F)c2)cc1Nc1nccc(-c2cncnc2)n1	C(=Nc1cccc(Nc2nccc(-c3cccnc3)n2)c1)c1ccccc1||C(=Nc1cccc(Nc2nccc(-c3cncnc3)n2)c1)c1ccc(CN2CCCC2)cc1
O=C(O)c1ccccc1C(O)=Nc1cccc(Nc2nccc(-c3cccnc3)n2)c1	Cc1ccc(NC(=O)c2ccc3c(c2)CC[C@@H]3N2CCN(C)CC2)cc1Nc1nccc(-c2cccnc2)n1	C(=Nc1cccc(Nc2nccc(-c3cccnc3)n2)c1)c1ccccc1||O=C(Nc1cccc(Nc2nccc(-c3cccnc3)n2)c1)c1ccc2c(c1)CCC2N1CCNCC1
Cc1ccc(NC(=O)c2ccc(Cl)cc2)cc1Nc1nccc(-c2cccnc2)n1	Cc1ccc(N=C(O)c2ccccc2)cc1Nc1nccc(-c2cccnc2)n1	C(=Nc1cccc(Nc2nccc(-c3cccnc3)n2)c1)c1ccccc1||O=C(Nc1cccc(Nc2nccc(-c3cccnc3)n2)c1)c1ccccc1
Cc1ccc(NC(=O)c2ccc(Cl)cc2)cc1Nc1nccc(-c2cccnc2)n1	Cc1ccc(NC(=O)c2ccc(N)cc2)cc1Nc1nccc(-c2cccnc2)n1	O=C(Nc1cccc(Nc2nccc(-c3cccnc3)n2)c1)c1ccccc1||O=C(Nc1cccc(Nc2nccc(-c3cccnc3)n2)c1)c1ccccc1
Cc1ccc(NC(=O)c2ccc(Cl)cc2)cc1Nc1nccc(-c2cccnc2)n1	CN=NNc1ccc(C(O)=Nc2ccc(C)c(Nc3nccc(-c4cccnc4)n3)c2)cc1C(F)(F)F	C(=Nc1cccc(Nc2nccc(-c3cccnc3)n2)c1)c1ccccc1||O=C(Nc1cccc(Nc2nccc(-c3cccnc3)n2)c1)c1ccccc1
Cc1ccc(NC(=O)c2ccc(Cl)cc2)cc1Nc1nccc(-c2cccnc2)n1	Cc1ccc(N=C(O)c2ccc(N=NN(C)C)c(C(F)(F)F)c2)cc1Nc1nccc(-c2cccnc2)n1	C(=Nc1cccc(Nc2nccc(-c3cccnc3)n2)c1)c1ccccc1||O=C(Nc1cccc(Nc2nccc(-c3cccnc3)n2)c1)c1ccccc1
Cc1ccc(NC(=O)c2ccc(Cl)cc2)cc1Nc1nccc(-c2cccnc2)n1	Cc1ccc(N=C(O)c2ccc(N=NN(C)CO)c(C(F)(F)F)c2)cc1Nc1nccc(-c2cccnc2)n1	C(=Nc1cccc(Nc2nccc(-c3cccnc3)n2)c1)c1ccccc1||O=C(Nc1cccc(Nc2nccc(-c3cccnc3)n2)c1)c1ccccc1
Cc1ccc(NC(=O)c2ccc(Cl)cc2)cc1Nc1nccc(-c2cccnc2)n1	Cc1ccc(NC(=O)c2ccc(/N=N/N(C)CCCl)cc2)cc1Nc1nccc(-c2cccnc2)n1	O=C(Nc1cccc(Nc2nccc(-c3cccnc3)n2)c1)c1ccccc1||O=C(Nc1cccc(Nc2nccc(-c3cccnc3)n2)c1)c1ccccc1
Cc1ccc(NC(=O)c2ccc(Cl)cc2)cc1Nc1nccc(-c2cccnc2)n1	Cc1ccc(N=C(O)c2ccc(CN3CCN(C)CC3)c(Br)c2)cc1Nc1nccc(-c2cccnc2)n1	C(=Nc1cccc(Nc2nccc(-c3cccnc3)n2)c1)c1ccc(CN2CCNCC2)cc1||O=C(Nc1cccc(Nc2nccc(-c3cccnc3)n2)c1)c1ccccc1
Cc1ccc(NC(=O)c2ccc(Cl)cc2)cc1Nc1nccc(-c2cccnc2)n1	Cc1ccc(N=C(O)c2ccc(CN3CCN(C)CC3)c(Cl)c2)cc1Nc1nccc(-c2cccnc2)n1	C(=Nc1cccc(Nc2nccc(-c3cccnc3)n2)c1)c1ccc(CN2CCNCC2)cc1||O=C(Nc1cccc(Nc2nccc(-c3cccnc3)n2)c1)c1ccccc1
Cc1ccc(NC(=O)c2ccc(Cl)cc2)cc1Nc1nccc(-c2cccnc2)n1	Cc1ccc(N=C(O)c2ccc(CN3CCN(C)CC3)c(I)c2)cc1Nc1nccc(-c2cccnc2)n1	C(=Nc1cccc(Nc2nccc(-c3cccnc3)n2)c1)c1ccc(CN2CCNCC2)cc1||O=C(Nc1cccc(Nc2nccc(-c3cccnc3)n2)c1)c1ccccc1
Cc1ccc(NC(=O)c2ccc(Cl)cc2)cc1Nc1nccc(-c2cccnc2)n1	CN(C(=O)c1ccc(C(=O)Nc2ccccc2N)cc1)c1cccc(Nc2nccc(-c3cccnc3)n2)c1	O=C(Nc1cccc(Nc2nccc(-c3cccnc3)n2)c1)c1ccccc1||O=C(Nc1ccccc1)c1ccc(C(=O)Nc2cccc(Nc3nccc(-c4cccnc4)n3)c2)cc1
Cc1ccc(NC(=O)c2ccc(Cl)cc2)cc1Nc1nccc(-c2cccnc2)n1	Cc1ccc(N=C(O)c2ccc(CN3CCN(C)CC3)c(C(F)(F)F)c2)cc1Nc1nccc(-c2cccnc2)n1	C(=Nc1cccc(Nc2nccc(-c3cccnc3)n2)c1)c1ccc(CN2CCNCC2)cc1||O=C(Nc1cccc(Nc2nccc(-c3cccnc3)n2)c1)c1ccccc1
Cc1ccc(NC(=O)c2ccc(Cl)cc2)cc1Nc1nccc(-c2cccnc2)n1	Cc1ccc(NC(=O)c2ccc3c(c2)CCC3N2CCNCC2)cc1Nc1nccc(-c2cccnc2)n1	O=C(Nc1cccc(Nc2nccc(-c3cccnc3)n2)c1)c1ccc2c(c1)CCC2N1CCNCC1||O=C(Nc1cccc(Nc2nccc(-c3cccnc3)n2)c1)c1ccccc1
Cc1ccc(NC(=O)c2ccc(Cl)cc2)cc1Nc1nccc(-c2cccnc2)n1	Cc1ccc(-c2ccnc(Nc3cc(NC(=O)c4ccc(CN5CCN(C)CC5)cc4)ccc3C)n2)cn1	O=C(Nc1cccc(Nc2nccc(-c3cccnc3)n2)c1)c1ccc(CN2CCNCC2)cc1||O=C(Nc1cccc(Nc2nccc(-c3cccnc3)n2)c1)c1ccccc1
Cc1ccc(NC(=O)c2ccc(Cl)cc2)cc1Nc1nccc(-c2cccnc2)n1	Cc1ccc(NC(=O)c2ccc3c(c2)CCC3N2CCN(C)CC2)cc1Nc1nccc(-c2ccncc2)n1	O=C(Nc1cccc(Nc2nccc(-c3cccnc3)n2)c1)c1ccccc1||O=C(Nc1cccc(Nc2nccc(-c3ccncc3)n2)c1)c1ccc2c(c1)CCC2N1CCNCC1
Cc1ccc(NC(=O)c2ccc(Cl)cc2)cc1Nc1nccc(-c2cccnc2)n1	Cc1ccc(NC(=O)c2ccc3c(c2)CC[C@@H]3N2CCN(C)CC2)cc1Nc1nccc(-c2cccnc2)n1	O=C(Nc1cccc(Nc2nccc(-c3cccnc3)n2)c1)c1ccc2c(c1)CCC2N1CCNCC1||O=C(Nc1cccc(Nc2nccc(-c3cccnc3)n2)c1)c1ccccc1
Cc1ccc(NC(=O)c2ccc(Cl)cc2)cc1Nc1nccc(-c2cccnc2)n1	Cc1ccc(NC(O)c2ccc(CN3CC[C@@H](CN(C)C)C3)c(C(F)(F)F)c2)cc1Nc1nccc(-c2cncnc2)n1	O=C(Nc1cccc(Nc2nccc(-c3cccnc3)n2)c1)c1ccccc1||c1cc(NCc2ccc(CN3CCCC3)cc2)cc(Nc2nccc(-c3cncnc3)n2)c1
Cc1ccc(NC(=O)c2ccc(Cl)cc2)cc1Nc1nccc(-c2cccnc2)n1	Cc1ccc(NC(=O)c2ccc3c(c2)CCC3N2CC[C@@H](N(C)C)C2)cc1Nc1nccc(-c2cccnc2)n1	O=C(Nc1cccc(Nc2nccc(-c3cccnc3)n2)c1)c1ccc2c(c1)CCC2N1CCCC1||O=C(Nc1cccc(Nc2nccc(-c3cccnc3)n2)c1)c1ccccc1
Cc1ccc(NC(=O)c2ccc(Cl)cc2)cc1Nc1nccc(-c2cccnc2)n1	CCN1CCN(C2CCc3cc(C(=O)Nc4ccc(C)c(Nc5nccc(-c6cccnc6)n5)c4)ccc32)CC1	O=C(Nc1cccc(Nc2nccc(-c3cccnc3)n2)c1)c1ccc2c(c1)CCC2N1CCNCC1||O=C(Nc1cccc(Nc2nccc(-c3cccnc3)n2)c1)c1ccccc1
Cc1ccc(NC(=O)c2ccc(Cl)cc2)cc1Nc1nccc(-c2cccnc2)n1	Cc1ccc(NC(=O)c2ccc3c(c2)CCC3N2CCN(CCO)CC2)cc1Nc1nccc(-c2cccnc2)n1	O=C(Nc1cccc(Nc2nccc(-c3cccnc3)n2)c1)c1ccc2c(c1)CCC2N1CCNCC1||O=C(Nc1cccc(Nc2nccc(-c3cccnc3)n2)c1)c1ccccc1
Cc1ccc(NC(=O)c2ccc(Cl)cc2)cc1Nc1nccc(-c2cccnc2)n1	Cc1ccc(NC(=O)c2ccc3c(c2)CCC3N2CCN(C(C)C)CC2)cc1Nc1nccc(-c2cccnc2)n1	O=C(Nc1cccc(Nc2nccc(-c3cccnc3)n2)c1)c1ccc2c(c1)CCC2N1CCNCC1||O=C(Nc1cccc(Nc2nccc(-c3cccnc3)n2)c1)c1ccccc1
Cc1ccc(C(=O)Nc2cccc(Nc3nccc(-c4cccnc4)n3)c2)cc1	Cc1ccc(N=C(O)c2ccccc2)cc1Nc1nccc(-c2cccnc2)n1	C(=Nc1cccc(Nc2nccc(-c3cccnc3)n2)c1)c1ccccc1||O=C(Nc1cccc(Nc2nccc(-c3cccnc3)n2)c1)c1ccccc1
Cc1ccc(C(=O)Nc2cccc(Nc3nccc(-c4cccnc4)n3)c2)cc1	Cc1ccc(NC(=O)c2ccc(N)cc2)cc1Nc1nccc(-c2cccnc2)n1	O=C(Nc1cccc(Nc2nccc(-c3cccnc3)n2)c1)c1ccccc1||O=C(Nc1cccc(Nc2nccc(-c3cccnc3)n2)c1)c1ccccc1
Cc1ccc(C(=O)Nc2cccc(Nc3nccc(-c4cccnc4)n3)c2)cc1	CN=NNc1ccc(C(O)=Nc2ccc(C)c(Nc3nccc(-c4cccnc4)n3)c2)cc1C(F)(F)F	C(=Nc1cccc(Nc2nccc(-c3cccnc3)n2)c1)c1ccccc1||O=C(Nc1cccc(Nc2nccc(-c3cccnc3)n2)c1)c1ccccc1
Cc1ccc(C(=O)Nc2cccc(Nc3nccc(-c4cccnc4)n3)c2)cc1	Cc1ccc(N=C(O)c2ccc(N=NN(C)C)c(C(F)(F)F)c2)cc1Nc1nccc(-c2cccnc2)n1	C(=Nc1cccc(Nc2nccc(-c3cccnc3)n2)c1)c1ccccc1||O=C(Nc1cccc(Nc2nccc(-c3cccnc3)n2)c1)c1ccccc1
Cc1ccc(C(=O)Nc2cccc(Nc3nccc(-c4cccnc4)n3)c2)cc1	Cc1ccc(N=C(O)c2ccc(N=NN(C)CO)c(C(F)(F)F)c2)cc1Nc1nccc(-c2cccnc2)n1	C(=Nc1cccc(Nc2nccc(-c3cccnc3)n2)c1)c1ccccc1||O=C(Nc1cccc(Nc2nccc(-c3cccnc3)n2)c1)c1ccccc1
Cc1ccc(C(=O)Nc2cccc(Nc3nccc(-c4cccnc4)n3)c2)cc1	Cc1ccc(NC(=O)c2ccc(/N=N/N(C)CCCl)cc2)cc1Nc1nccc(-c2cccnc2)n1	O=C(Nc1cccc(Nc2nccc(-c3cccnc3)n2)c1)c1ccccc1||O=C(Nc1cccc(Nc2nccc(-c3cccnc3)n2)c1)c1ccccc1
Cc1ccc(C(=O)Nc2cccc(Nc3nccc(-c4cccnc4)n3)c2)cc1	Cc1ccc(N=C(O)c2ccc(CN3CCN(C)CC3)c(Br)c2)cc1Nc1nccc(-c2cccnc2)n1	C(=Nc1cccc(Nc2nccc(-c3cccnc3)n2)c1)c1ccc(CN2CCNCC2)cc1||O=C(Nc1cccc(Nc2nccc(-c3cccnc3)n2)c1)c1ccccc1
Cc1ccc(C(=O)Nc2cccc(Nc3nccc(-c4cccnc4)n3)c2)cc1	Cc1ccc(N=C(O)c2ccc(CN3CCN(C)CC3)c(Cl)c2)cc1Nc1nccc(-c2cccnc2)n1	C(=Nc1cccc(Nc2nccc(-c3cccnc3)n2)c1)c1ccc(CN2CCNCC2)cc1||O=C(Nc1cccc(Nc2nccc(-c3cccnc3)n2)c1)c1ccccc1
Cc1ccc(C(=O)Nc2cccc(Nc3nccc(-c4cccnc4)n3)c2)cc1	Cc1ccc(N=C(O)c2ccc(CN3CCN(C)CC3)c(I)c2)cc1Nc1nccc(-c2cccnc2)n1	C(=Nc1cccc(Nc2nccc(-c3cccnc3)n2)c1)c1ccc(CN2CCNCC2)cc1||O=C(Nc1cccc(Nc2nccc(-c3cccnc3)n2)c1)c1ccccc1
Cc1ccc(C(=O)Nc2cccc(Nc3nccc(-c4cccnc4)n3)c2)cc1	CN(C(=O)c1ccc(C(=O)Nc2ccccc2N)cc1)c1cccc(Nc2nccc(-c3cccnc3)n2)c1	O=C(Nc1cccc(Nc2nccc(-c3cccnc3)n2)c1)c1ccccc1||O=C(Nc1ccccc1)c1ccc(C(=O)Nc2cccc(Nc3nccc(-c4cccnc4)n3)c2)cc1
Cc1ccc(C(=O)Nc2cccc(Nc3nccc(-c4cccnc4)n3)c2)cc1	Cc1ccc(NC(=O)c2ccc3c(c2)CCC3N2CCNCC2)cc1Nc1nccc(-c2cccnc2)n1	O=C(Nc1cccc(Nc2nccc(-c3cccnc3)n2)c1)c1ccc2c(c1)CCC2N1CCNCC1||O=C(Nc1cccc(Nc2nccc(-c3cccnc3)n2)c1)c1ccccc1
Cc1ccc(C(=O)Nc2cccc(Nc3nccc(-c4cccnc4)n3)c2)cc1	Cc1ccc(-c2ccnc(Nc3cc(NC(=O)c4ccc(CN5CCN(C)CC5)cc4)ccc3C)n2)cn1	O=C(Nc1cccc(Nc2nccc(-c3cccnc3)n2)c1)c1ccc(CN2CCNCC2)cc1||O=C(Nc1cccc(Nc2nccc(-c3cccnc3)n2)c1)c1ccccc1
Cc1ccc(C(=O)Nc2cccc(Nc3nccc(-c4cccnc4)n3)c2)cc1	Cc1ccc(NC(=O)c2ccc3c(c2)CCC3N2CCN(C)CC2)cc1Nc1nccc(-c2ccncc2)n1	O=C(Nc1cccc(Nc2nccc(-c3cccnc3)n2)c1)c1ccccc1||O=C(Nc1cccc(Nc2nccc(-c3ccncc3)n2)c1)c1ccc2c(c1)CCC2N1CCNCC1
Cc1ccc(C(=O)Nc2cccc(Nc3nccc(-c4cccnc4)n3)c2)cc1	Cc1ccc(NC(=O)c2ccc3c(c2)CC[C@@H]3N2CCN(C)CC2)cc1Nc1nccc(-c2cccnc2)n1	O=C(Nc1cccc(Nc2nccc(-c3cccnc3)n2)c1)c1ccc2c(c1)CCC2N1CCNCC1||O=C(Nc1cccc(Nc2nccc(-c3cccnc3)n2)c1)c1ccccc1
Cc1ccc(C(=O)Nc2cccc(Nc3nccc(-c4cccnc4)n3)c2)cc1	Cc1ccc(NC(O)c2ccc(CN3CC[C@@H](CN(C)C)C3)c(C(F)(F)F)c2)cc1Nc1nccc(-c2cncnc2)n1	O=C(Nc1cccc(Nc2nccc(-c3cccnc3)n2)c1)c1ccccc1||c1cc(NCc2ccc(CN3CCCC3)cc2)cc(Nc2nccc(-c3cncnc3)n2)c1
Cc1ccc(C(=O)Nc2cccc(Nc3nccc(-c4cccnc4)n3)c2)cc1	Cc1ccc(NC(=O)c2ccc3c(c2)CCC3N2CC[C@@H](N(C)C)C2)cc1Nc1nccc(-c2cccnc2)n1	O=C(Nc1cccc(Nc2nccc(-c3cccnc3)n2)c1)c1ccc2c(c1)CCC2N1CCCC1||O=C(Nc1cccc(Nc2nccc(-c3cccnc3)n2)c1)c1ccccc1
Cc1ccc(C(=O)Nc2cccc(Nc3nccc(-c4cccnc4)n3)c2)cc1	CCN1CCN(C2CCc3cc(C(=O)Nc4ccc(C)c(Nc5nccc(-c6cccnc6)n5)c4)ccc32)CC1	O=C(Nc1cccc(Nc2nccc(-c3cccnc3)n2)c1)c1ccc2c(c1)CCC2N1CCNCC1||O=C(Nc1cccc(Nc2nccc(-c3cccnc3)n2)c1)c1ccccc1
Cc1ccc(C(=O)Nc2cccc(Nc3nccc(-c4cccnc4)n3)c2)cc1	Cc1ccc(NC(=O)c2ccc3c(c2)CCC3N2CCN(CCO)CC2)cc1Nc1nccc(-c2cccnc2)n1	O=C(Nc1cccc(Nc2nccc(-c3cccnc3)n2)c1)c1ccc2c(c1)CCC2N1CCNCC1||O=C(Nc1cccc(Nc2nccc(-c3cccnc3)n2)c1)c1ccccc1
Cc1ccc(C(=O)Nc2cccc(Nc3nccc(-c4cccnc4)n3)c2)cc1	Cc1ccc(NC(=O)c2ccc3c(c2)CCC3N2CCN(C(C)C)CC2)cc1Nc1nccc(-c2cccnc2)n1	O=C(Nc1cccc(Nc2nccc(-c3cccnc3)n2)c1)c1ccc2c(c1)CCC2N1CCNCC1||O=C(Nc1cccc(Nc2nccc(-c3cccnc3)n2)c1)c1ccccc1
Cc1ccc(N=C(O)c2ccccc2)cc1Nc1nccc(-c2cccnc2)n1	Cc1ccc(N=C(O)c2cccc(C(F)(F)F)c2)cc1Nc1nccc(-c2cccnc2)n1	C(=Nc1cccc(Nc2nccc(-c3cccnc3)n2)c1)c1ccccc1||C(=Nc1cccc(Nc2nccc(-c3cccnc3)n2)c1)c1ccccc1
Cc1ccc(N=C(O)c2ccccc2)cc1Nc1nccc(-c2cccnc2)n1	Cc1ccc(N=C(O)c2ccc(N)c(C(F)(F)F)c2)cc1Nc1nccc(-c2cccnc2)n1	C(=Nc1cccc(Nc2nccc(-c3cccnc3)n2)c1)c1ccccc1||C(=Nc1cccc(Nc2nccc(-c3cccnc3)n2)c1)c1ccccc1
Cc1ccc(N=C(O)c2ccccc2)cc1Nc1nccc(-c2cccnc2)n1	CN=NNc1ccc(C(O)=Nc2ccc(C)c(Nc3nccc(-c4cccnc4)n3)c2)cc1Cl	C(=Nc1cccc(Nc2nccc(-c3cccnc3)n2)c1)c1ccccc1||C(=Nc1cccc(Nc2nccc(-c3cccnc3)n2)c1)c1ccccc1
Cc1ccc(N=C(O)c2ccccc2)cc1Nc1nccc(-c2cccnc2)n1	Cc1ccc(C(=O)Nc2ccc(C)c(Nc3nccc(-c4cccnc4)n3)c2)cc1	C(=Nc1cccc(Nc2nccc(-c3cccnc3)n2)c1)c1ccccc1||O=C(Nc1cccc(Nc2nccc(-c3cccnc3)n2)c1)c1ccccc1
Cc1ccc(N=C(O)c2ccccc2)cc1Nc1nccc(-c2cccnc2)n1	COc1ccccc1C(O)=Nc1ccc(C)c(Nc2nccc(-c3cccnc3)n2)c1	C(=Nc1cccc(Nc2nccc(-c3cccnc3)n2)c1)c1ccccc1||C(=Nc1cccc(Nc2nccc(-c3cccnc3)n2)c1)c1ccccc1
Cc1ccc(N=C(O)c2ccccc2)cc1Nc1nccc(-c2cccnc2)n1	CSc1cccc(C(O)=Nc2ccc(C)c(Nc3nccc(-c4cccnc4)n3)c2)c1	C(=Nc1cccc(Nc2nccc(-c3cccnc3)n2)c1)c1ccccc1||C(=Nc1cccc(Nc2nccc(-c3cccnc3)n2)c1)c1ccccc1
Cc1ccc(N=C(O)c2ccccc2)cc1Nc1nccc(-c2cccnc2)n1	CN=NNc1ccc(C(O)=Nc2ccc(C)c(Nc3nccc(-c4cccnc4)n3)c2)cc1C(F)(F)F	C(=Nc1cccc(Nc2nccc(-c3cccnc3)n2)c1)c1ccccc1||C(=Nc1cccc(Nc2nccc(-c3cccnc3)n2)c1)c1ccccc1
Cc1ccc(N=C(O)c2ccccc2)cc1Nc1nccc(-c2cccnc2)n1	COCCN=NNc1ccc(C(=O)Nc2cccc(Nc3nccc(-c4cccnc4)n3)c2)cc1	C(=Nc1cccc(Nc2nccc(-c3cccnc3)n2)c1)c1ccccc1||O=C(Nc1cccc(Nc2nccc(-c3cccnc3)n2)c1)c1ccccc1
Cc1ccc(N=C(O)c2ccccc2)cc1Nc1nccc(-c2cccnc2)n1	Cc1ccc(N=C(O)c2ccc(N=NN(C)C)c(C(F)(F)F)c2)cc1Nc1nccc(-c2cccnc2)n1	C(=Nc1cccc(Nc2nccc(-c3cccnc3)n2)c1)c1ccccc1||C(=Nc1cccc(Nc2nccc(-c3cccnc3)n2)c1)c1ccccc1
Cc1ccc(N=C(O)c2ccccc2)cc1Nc1nccc(-c2cccnc2)n1	Cc1ccc(N=C(O)c2ccc(N=NN(C)CO)c(C(F)(F)F)c2)cc1Nc1nccc(-c2cccnc2)n1	C(=Nc1cccc(Nc2nccc(-c3cccnc3)n2)c1)c1ccccc1||C(=Nc1cccc(Nc2nccc(-c3cccnc3)n2)c1)c1ccccc1
Cc1ccc(N=C(O)c2ccccc2)cc1Nc1nccc(-c2cccnc2)n1	Cc1ccc(N=C(O)c2ccc3ccccc3c2)cc1Nc1nccc(-c2cccnc2)n1	C(=Nc1cccc(Nc2nccc(-c3cccnc3)n2)c1)c1ccc2ccccc2c1||C(=Nc1cccc(Nc2nccc(-c3cccnc3)n2)c1)c1ccccc1
Cc1ccc(N=C(O)c2ccccc2)cc1Nc1nccc(-c2cccnc2)n1	Cc1ccc(NC(=O)c2ccc(N(CCCl)CCCl)cc2)cc1Nc1nccc(-c2cccnc2)n1	C(=Nc1cccc(Nc2nccc(-c3cccnc3)n2)c1)c1ccccc1||O=C(Nc1cccc(Nc2nccc(-c3cccnc3)n2)c1)c1ccccc1
Cc1ccc(N=C(O)c2ccccc2)cc1Nc1nccc(-c2cccnc2)n1	CN1CCN(Cc2ccc(C(=O)Nc3cccc(Nc4nccc(-c5cccnc5)n4)c3)cc2)CC1	C(=Nc1cccc(Nc2nccc(-c3cccnc3)n2)c1)c1ccccc1||O=C(Nc1cccc(Nc2nccc(-c3cccnc3)n2)c1)c1ccc(CN2CCNCC2)cc1
Cc1ccc(N=C(O)c2ccccc2)cc1Nc1nccc(-c2cccnc2)n1	Cc1ccc(N=C(O)c2ccc(CN3CC(N(C)C)C3)c(C(F)(F)F)c2)cc1Nc1nccc(-c2cncnc2)n1	C(=Nc1cccc(Nc2nccc(-c3cccnc3)n2)c1)c1ccccc1||C(=Nc1cccc(Nc2nccc(-c3cncnc3)n2)c1)c1ccc(CN2CCC2)cc1
Cc1ccc(N=C(O)c2ccccc2)cc1Nc1nccc(-c2cccnc2)n1	Cc1ccc(N=C(O)c2ccc(CN3CCN(C)CC3)c(C(F)(F)F)c2)cc1Nc1nccc(-c2cncnc2)n1	C(=Nc1cccc(Nc2nccc(-c3cccnc3)n2)c1)c1ccccc1||C(=Nc1cccc(Nc2nccc(-c3cncnc3)n2)c1)c1ccc(CN2CCNCC2)cc1
Cc1ccc(N=C(O)c2ccccc2)cc1Nc1nccc(-c2cccnc2)n1	Cc1ccc(N=C(O)c2ccc(CN3CCN(C)CC3)c(Br)c2)cc1Nc1nccc(-c2cccnc2)n1	C(=Nc1cccc(Nc2nccc(-c3cccnc3)n2)c1)c1ccc(CN2CCNCC2)cc1||C(=Nc1cccc(Nc2nccc(-c3cccnc3)n2)c1)c1ccccc1
Cc1ccc(N=C(O)c2ccccc2)cc1Nc1nccc(-c2cccnc2)n1	Cc1ccc(N=C(O)c2ccc(CN3CCN(C)CC3)c(Cl)c2)cc1Nc1nccc(-c2cccnc2)n1	C(=Nc1cccc(Nc2nccc(-c3cccnc3)n2)c1)c1ccc(CN2CCNCC2)cc1||C(=Nc1cccc(Nc2nccc(-c3cccnc3)n2)c1)c1ccccc1
Cc1ccc(N=C(O)c2ccccc2)cc1Nc1nccc(-c2cccnc2)n1	Cc1ccc(N=C(O)c2ccc(CN3CCN(C)CC3)c(F)c2)cc1Nc1nccc(-c2cccnc2)n1	C(=Nc1cccc(Nc2nccc(-c3cccnc3)n2)c1)c1ccc(CN2CCNCC2)cc1||C(=Nc1cccc(Nc2nccc(-c3cccnc3)n2)c1)c1ccccc1
Cc1ccc(N=C(O)c2ccccc2)cc1Nc1nccc(-c2cccnc2)n1	Cc1ccc(N=C(O)c2ccc(CN3CCN(C)CC3)c(I)c2)cc1Nc1nccc(-c2cccnc2)n1	C(=Nc1cccc(Nc2nccc(-c3cccnc3)n2)c1)c1ccc(CN2CCNCC2)cc1||C(=Nc1cccc(Nc2nccc(-c3cccnc3)n2)c1)c1ccccc1
Cc1ccc(N=C(O)c2ccccc2)cc1Nc1nccc(-c2cccnc2)n1	Cc1ccc(N=C(O)c2ccc(CN3CCN(C)CC3)c(C(F)(F)F)c2)cc1Nc1nccc(-c2cccnc2)n1	C(=Nc1cccc(Nc2nccc(-c3cccnc3)n2)c1)c1ccc(CN2CCNCC2)cc1||C(=Nc1cccc(Nc2nccc(-c3cccnc3)n2)c1)c1ccccc1
Cc1ccc(N=C(O)c2ccccc2)cc1Nc1nccc(-c2cccnc2)n1	Cc1ccc(N=C(O)c2ccc(CN3CC[C@H](N(C)C)C3)c(C(F)(F)F)c2)cc1Nc1nccc(-c2cncnc2)n1	C(=Nc1cccc(Nc2nccc(-c3cccnc3)n2)c1)c1ccccc1||C(=Nc1cccc(Nc2nccc(-c3cncnc3)n2)c1)c1ccc(CN2CCCC2)cc1
Cc1ccc(N=C(O)c2ccccc2)cc1Nc1nccc(-c2cccnc2)n1	Cc1ccc(N=C(O)c2ccc(CN3CC[C@@H](N(C)C)C3)c(C(F)(F)F)c2)cc1Nc1nccc(-c2cncnc2)n1	C(=Nc1cccc(Nc2nccc(-c3cccnc3)n2)c1)c1ccccc1||C(=Nc1cccc(Nc2nccc(-c3cncnc3)n2)c1)c1ccc(CN2CCCC2)cc1
Cc1ccc(N=C(O)c2ccccc2)cc1Nc1nccc(-c2cccnc2)n1	Cc1ccc(NC(=O)c2ccc3c(c2)CCC3N2CCNCC2)cc1Nc1nccc(-c2cccnc2)n1	C(=Nc1cccc(Nc2nccc(-c3cccnc3)n2)c1)c1ccccc1||O=C(Nc1cccc(Nc2nccc(-c3cccnc3)n2)c1)c1ccc2c(c1)CCC2N1CCNCC1
Cc1ccc(N=C(O)c2ccccc2)cc1Nc1nccc(-c2cccnc2)n1	Cc1ccc(NC(=O)c2ccc3c(c2)CCC3N2CCN(C)CC2)cc1Nc1nccc(-c2cncnc2)n1	C(=Nc1cccc(Nc2nccc(-c3cccnc3)n2)c1)c1ccccc1||O=C(Nc1cccc(Nc2nccc(-c3cncnc3)n2)c1)c1ccc2c(c1)CCC2N1CCNCC1
Cc1ccc(N=C(O)c2ccccc2)cc1Nc1nccc(-c2cccnc2)n1	Cc1ccc(N=C(O)c2ccc(CN3CCC(CN(C)C)C3)c(C(F)(F)F)c2)cc1Nc1nccc(-c2cncnc2)n1	C(=Nc1cccc(Nc2nccc(-c3cccnc3)n2)c1)c1ccccc1||C(=Nc1cccc(Nc2nccc(-c3cncnc3)n2)c1)c1ccc(CN2CCCC2)cc1
Cc1ccc(N=C(O)c2ccccc2)cc1Nc1nccc(-c2cccnc2)n1	Cc1ccc(NC(=O)c2ccc3c(c2)CCC3N2CCN(C)CC2)cc1Nc1nccc(-c2cccnc2)n1	C(=Nc1cccc(Nc2nccc(-c3cccnc3)n2)c1)c1ccccc1||O=C(Nc1cccc(Nc2nccc(-c3cccnc3)n2)c1)c1ccc2c(c1)CCC2N1CCNCC1
Cc1ccc(N=C(O)c2ccccc2)cc1Nc1nccc(-c2cccnc2)n1	Cc1ccc(NC(=O)c2ccc3c(c2)CC[C@@H]3N2CCN(C)CC2)cc1Nc1nccc(-c2cccnc2)n1	C(=Nc1cccc(Nc2nccc(-c3cccnc3)n2)c1)c1ccccc1||O=C(Nc1cccc(Nc2nccc(-c3cccnc3)n2)c1)c1ccc2c(c1)CCC2N1CCNCC1
Cc1ccc(N=C(O)c2ccccc2)cc1Nc1nccc(-c2cccnc2)n1	CC(=O)N1CCN(C2CCc3cc(C(=O)Nc4ccc(C)c(Nc5nccc(-c6cccnc6)n5)c4)ccc32)CC1	C(=Nc1cccc(Nc2nccc(-c3cccnc3)n2)c1)c1ccccc1||O=C(Nc1cccc(Nc2nccc(-c3cccnc3)n2)c1)c1ccc2c(c1)CCC2N1CCNCC1
Cc1ccc(N=C(O)c2ccccc2)cc1Nc1nccc(-c2cccnc2)n1	Cc1ccc(NC(=O)c2ccc3c(c2)CCC3N2CCC(N(C)C)C2)cc1Nc1nccc(-c2cccnc2)n1	C(=Nc1cccc(Nc2nccc(-c3cccnc3)n2)c1)c1ccccc1||O=C(Nc1cccc(Nc2nccc(-c3cccnc3)n2)c1)c1ccc2c(c1)CCC2N1CCCC1
Cc1ccc(N=C(O)c2ccccc2)cc1Nc1nccc(-c2cccnc2)n1	Cc1ccc(NC(=O)c2ccc3c(c2)CCC3N2CC[C@@H](N(C)C)C2)cc1Nc1nccc(-c2cccnc2)n1	C(=Nc1cccc(Nc2nccc(-c3cccnc3)n2)c1)c1ccccc1||O=C(Nc1cccc(Nc2nccc(-c3cccnc3)n2)c1)c1ccc2c(c1)CCC2N1CCCC1
Cc1ccc(N=C(O)c2ccccc2)cc1Nc1nccc(-c2cccnc2)n1	CCN1CCN(C2CCc3cc(C(=O)Nc4ccc(C)c(Nc5nccc(-c6cccnc6)n5)c4)ccc32)CC1	C(=Nc1cccc(Nc2nccc(-c3cccnc3)n2)c1)c1ccccc1||O=C(Nc1cccc(Nc2nccc(-c3cccnc3)n2)c1)c1ccc2c(c1)CCC2N1CCNCC1
Cc1ccc(N=C(O)c2ccccc2)cc1Nc1nccc(-c2cccnc2)n1	Cc1ccc(NC(=O)c2ccc3c(c2)CCC3N2CCN(CCO)CC2)cc1Nc1nccc(-c2cccnc2)n1	C(=Nc1cccc(Nc2nccc(-c3cccnc3)n2)c1)c1ccccc1||O=C(Nc1cccc(Nc2nccc(-c3cccnc3)n2)c1)c1ccc2c(c1)CCC2N1CCNCC1
Cc1ccc(N=C(O)c2ccccc2)cc1Nc1nccc(-c2cccnc2)n1	Cc1ccc(NC(=O)c2ccc3c(c2)CCC3N2CCN(C(C)C)CC2)cc1Nc1nccc(-c2cccnc2)n1	C(=Nc1cccc(Nc2nccc(-c3cccnc3)n2)c1)c1ccccc1||O=C(Nc1cccc(Nc2nccc(-c3cccnc3)n2)c1)c1ccc2c(c1)CCC2N1CCNCC1
COc1ccccc1C(O)=Nc1cccc(Nc2nccc(-c3cccnc3)n2)c1	Cc1ccc(NC(=O)c2ccc(N)cc2)cc1Nc1nccc(-c2cccnc2)n1	C(=Nc1cccc(Nc2nccc(-c3cccnc3)n2)c1)c1ccccc1||O=C(Nc1cccc(Nc2nccc(-c3cccnc3)n2)c1)c1ccccc1
COc1ccccc1C(O)=Nc1cccc(Nc2nccc(-c3cccnc3)n2)c1	Cc1ccc(N=C(O)c2cccc(C(F)(F)F)c2)cc1Nc1nccc(-c2cccnc2)n1	C(=Nc1cccc(Nc2nccc(-c3cccnc3)n2)c1)c1ccccc1||C(=Nc1cccc(Nc2nccc(-c3cccnc3)n2)c1)c1ccccc1
COc1ccccc1C(O)=Nc1cccc(Nc2nccc(-c3cccnc3)n2)c1	Cc1ccc(N=C(O)c2ccc(N)c(C(F)(F)F)c2)cc1Nc1nccc(-c2cccnc2)n1	C(=Nc1cccc(Nc2nccc(-c3cccnc3)n2)c1)c1ccccc1||C(=Nc1cccc(Nc2nccc(-c3cccnc3)n2)c1)c1ccccc1
COc1ccccc1C(O)=Nc1cccc(Nc2nccc(-c3cccnc3)n2)c1	CN=NNc1ccc(C(O)=Nc2ccc(C)c(Nc3nccc(-c4cccnc4)n3)c2)cc1Cl	C(=Nc1cccc(Nc2nccc(-c3cccnc3)n2)c1)c1ccccc1||C(=Nc1cccc(Nc2nccc(-c3cccnc3)n2)c1)c1ccccc1
COc1ccccc1C(O)=Nc1cccc(Nc2nccc(-c3cccnc3)n2)c1	CN=NNc1ccc(C(O)=Nc2ccc(C)c(Nc3nccc(-c4cccnc4)n3)c2)cc1C(F)(F)F	C(=Nc1cccc(Nc2nccc(-c3cccnc3)n2)c1)c1ccccc1||C(=Nc1cccc(Nc2nccc(-c3cccnc3)n2)c1)c1ccccc1
COc1ccccc1C(O)=Nc1cccc(Nc2nccc(-c3cccnc3)n2)c1	Cc1ccc(N=C(O)c2ccc(N=NN(C)C)c(C(F)(F)F)c2)cc1Nc1nccc(-c2cccnc2)n1	C(=Nc1cccc(Nc2nccc(-c3cccnc3)n2)c1)c1ccccc1||C(=Nc1cccc(Nc2nccc(-c3cccnc3)n2)c1)c1ccccc1
COc1ccccc1C(O)=Nc1cccc(Nc2nccc(-c3cccnc3)n2)c1	Cc1ccc(N=C(O)c2ccc(N=NN(C)CO)c(C(F)(F)F)c2)cc1Nc1nccc(-c2cccnc2)n1	C(=Nc1cccc(Nc2nccc(-c3cccnc3)n2)c1)c1ccccc1||C(=Nc1cccc(Nc2nccc(-c3cccnc3)n2)c1)c1ccccc1
COc1ccccc1C(O)=Nc1cccc(Nc2nccc(-c3cccnc3)n2)c1	CN1CCN(Cc2ccc(C(=O)Nc3cccc(Nc4nccc(-c5cccnc5)n4)c3)cc2)CC1	C(=Nc1cccc(Nc2nccc(-c3cccnc3)n2)c1)c1ccccc1||O=C(Nc1cccc(Nc2nccc(-c3cccnc3)n2)c1)c1ccc(CN2CCNCC2)cc1
COc1ccccc1C(O)=Nc1cccc(Nc2nccc(-c3cccnc3)n2)c1	Cc1ccc(N=C(O)c2ccc(CN3CC(N(C)C)C3)c(C(F)(F)F)c2)cc1Nc1nccc(-c2cncnc2)n1	C(=Nc1cccc(Nc2nccc(-c3cccnc3)n2)c1)c1ccccc1||C(=Nc1cccc(Nc2nccc(-c3cncnc3)n2)c1)c1ccc(CN2CCC2)cc1
COc1ccccc1C(O)=Nc1cccc(Nc2nccc(-c3cccnc3)n2)c1	Cc1ccc(N=C(O)c2ccc(CN3CCN(C)CC3)c(C(F)(F)F)c2)cc1Nc1nccc(-c2cncnc2)n1	C(=Nc1cccc(Nc2nccc(-c3cccnc3)n2)c1)c1ccccc1||C(=Nc1cccc(Nc2nccc(-c3cncnc3)n2)c1)c1ccc(CN2CCNCC2)cc1
COc1ccccc1C(O)=Nc1cccc(Nc2nccc(-c3cccnc3)n2)c1	Cc1ccc(N=C(O)c2ccc(CN3CCN(C)CC3)c(Br)c2)cc1Nc1nccc(-c2cccnc2)n1	C(=Nc1cccc(Nc2nccc(-c3cccnc3)n2)c1)c1ccc(CN2CCNCC2)cc1||C(=Nc1cccc(Nc2nccc(-c3cccnc3)n2)c1)c1ccccc1
COc1ccccc1C(O)=Nc1cccc(Nc2nccc(-c3cccnc3)n2)c1	Cc1ccc(N=C(O)c2ccc(CN3CCN(C)CC3)c(Cl)c2)cc1Nc1nccc(-c2cccnc2)n1	C(=Nc1cccc(Nc2nccc(-c3cccnc3)n2)c1)c1ccc(CN2CCNCC2)cc1||C(=Nc1cccc(Nc2nccc(-c3cccnc3)n2)c1)c1ccccc1
COc1ccccc1C(O)=Nc1cccc(Nc2nccc(-c3cccnc3)n2)c1	Cc1ccc(N=C(O)c2ccc(CN3CCN(C)CC3)c(F)c2)cc1Nc1nccc(-c2cccnc2)n1	C(=Nc1cccc(Nc2nccc(-c3cccnc3)n2)c1)c1ccc(CN2CCNCC2)cc1||C(=Nc1cccc(Nc2nccc(-c3cccnc3)n2)c1)c1ccccc1
COc1ccccc1C(O)=Nc1cccc(Nc2nccc(-c3cccnc3)n2)c1	Cc1ccc(N=C(O)c2ccc(CN3CCN(C)CC3)c(I)c2)cc1Nc1nccc(-c2cccnc2)n1	C(=Nc1cccc(Nc2nccc(-c3cccnc3)n2)c1)c1ccc(CN2CCNCC2)cc1||C(=Nc1cccc(Nc2nccc(-c3cccnc3)n2)c1)c1ccccc1
COc1ccccc1C(O)=Nc1cccc(Nc2nccc(-c3cccnc3)n2)c1	CN(C(=O)c1ccc(C(=O)Nc2ccccc2N)cc1)c1cccc(Nc2nccc(-c3cccnc3)n2)c1	C(=Nc1cccc(Nc2nccc(-c3cccnc3)n2)c1)c1ccccc1||O=C(Nc1ccccc1)c1ccc(C(=O)Nc2cccc(Nc3nccc(-c4cccnc4)n3)c2)cc1
COc1ccccc1C(O)=Nc1cccc(Nc2nccc(-c3cccnc3)n2)c1	Cc1ccc(N=C(O)c2ccc(CN3CCN(C)CC3)c(C(F)(F)F)c2)cc1Nc1nccc(-c2cccnc2)n1	C(=Nc1cccc(Nc2nccc(-c3cccnc3)n2)c1)c1ccc(CN2CCNCC2)cc1||C(=Nc1cccc(Nc2nccc(-c3cccnc3)n2)c1)c1ccccc1
COc1ccccc1C(O)=Nc1cccc(Nc2nccc(-c3cccnc3)n2)c1	Cc1ccc(N=C(O)c2ccc(CN3CC[C@H](N(C)C)C3)c(C(F)(F)F)c2)cc1Nc1nccc(-c2cncnc2)n1	C(=Nc1cccc(Nc2nccc(-c3cccnc3)n2)c1)c1ccccc1||C(=Nc1cccc(Nc2nccc(-c3cncnc3)n2)c1)c1ccc(CN2CCCC2)cc1
COc1ccccc1C(O)=Nc1cccc(Nc2nccc(-c3cccnc3)n2)c1	Cc1ccc(N=C(O)c2ccc(CN3CC[C@@H](N(C)C)C3)c(C(F)(F)F)c2)cc1Nc1nccc(-c2cncnc2)n1	C(=Nc1cccc(Nc2nccc(-c3cccnc3)n2)c1)c1ccccc1||C(=Nc1cccc(Nc2nccc(-c3cncnc3)n2)c1)c1ccc(CN2CCCC2)cc1
COc1ccccc1C(O)=Nc1cccc(Nc2nccc(-c3cccnc3)n2)c1	Cc1ccc(NC(=O)c2ccc3c(c2)CCC3N2CCNCC2)cc1Nc1nccc(-c2cccnc2)n1	C(=Nc1cccc(Nc2nccc(-c3cccnc3)n2)c1)c1ccccc1||O=C(Nc1cccc(Nc2nccc(-c3cccnc3)n2)c1)c1ccc2c(c1)CCC2N1CCNCC1
COc1ccccc1C(O)=Nc1cccc(Nc2nccc(-c3cccnc3)n2)c1	Cc1ccc(N=C(O)c2ccc(CN3CCC(CN(C)C)C3)c(C(F)(F)F)c2)cc1Nc1nccc(-c2cncnc2)n1	C(=Nc1cccc(Nc2nccc(-c3cccnc3)n2)c1)c1ccccc1||C(=Nc1cccc(Nc2nccc(-c3cncnc3)n2)c1)c1ccc(CN2CCCC2)cc1
COc1ccccc1C(O)=Nc1cccc(Nc2nccc(-c3cccnc3)n2)c1	Cc1ccc(NC(=O)c2ccc3c(c2)CC[C@@H]3N2CCN(C)CC2)cc1Nc1nccc(-c2cccnc2)n1	C(=Nc1cccc(Nc2nccc(-c3cccnc3)n2)c1)c1ccccc1||O=C(Nc1cccc(Nc2nccc(-c3cccnc3)n2)c1)c1ccc2c(c1)CCC2N1CCNCC1
Cc1ccc(NC(=O)c2ccc(N)cc2)cc1Nc1nccc(-c2cccnc2)n1	Cc1ccc(N=C(O)c2cccc(C(F)(F)F)c2)cc1Nc1nccc(-c2cccnc2)n1	C(=Nc1cccc(Nc2nccc(-c3cccnc3)n2)c1)c1ccccc1||O=C(Nc1cccc(Nc2nccc(-c3cccnc3)n2)c1)c1ccccc1
Cc1ccc(NC(=O)c2ccc(N)cc2)cc1Nc1nccc(-c2cccnc2)n1	Cc1ccc(N=C(O)c2ccc(N)c(C(F)(F)F)c2)cc1Nc1nccc(-c2cccnc2)n1	C(=Nc1cccc(Nc2nccc(-c3cccnc3)n2)c1)c1ccccc1||O=C(Nc1cccc(Nc2nccc(-c3cccnc3)n2)c1)c1ccccc1
Cc1ccc(NC(=O)c2ccc(N)cc2)cc1Nc1nccc(-c2cccnc2)n1	CN=NNc1ccc(C(O)=Nc2ccc(C)c(Nc3nccc(-c4cccnc4)n3)c2)cc1Cl	C(=Nc1cccc(Nc2nccc(-c3cccnc3)n2)c1)c1ccccc1||O=C(Nc1cccc(Nc2nccc(-c3cccnc3)n2)c1)c1ccccc1
Cc1ccc(NC(=O)c2ccc(N)cc2)cc1Nc1nccc(-c2cccnc2)n1	Cc1ccc(C(=O)Nc2ccc(C)c(Nc3nccc(-c4cccnc4)n3)c2)cc1	O=C(Nc1cccc(Nc2nccc(-c3cccnc3)n2)c1)c1ccccc1||O=C(Nc1cccc(Nc2nccc(-c3cccnc3)n2)c1)c1ccccc1
Cc1ccc(NC(=O)c2ccc(N)cc2)cc1Nc1nccc(-c2cccnc2)n1	COc1ccccc1C(O)=Nc1ccc(C)c(Nc2nccc(-c3cccnc3)n2)c1	C(=Nc1cccc(Nc2nccc(-c3cccnc3)n2)c1)c1ccccc1||O=C(Nc1cccc(Nc2nccc(-c3cccnc3)n2)c1)c1ccccc1
Cc1ccc(NC(=O)c2ccc(N)cc2)cc1Nc1nccc(-c2cccnc2)n1	CSc1cccc(C(O)=Nc2ccc(C)c(Nc3nccc(-c4cccnc4)n3)c2)c1	C(=Nc1cccc(Nc2nccc(-c3cccnc3)n2)c1)c1ccccc1||O=C(Nc1cccc(Nc2nccc(-c3cccnc3)n2)c1)c1ccccc1
Cc1ccc(NC(=O)c2ccc(N)cc2)cc1Nc1nccc(-c2cccnc2)n1	CN=NNc1ccc(C(O)=Nc2ccc(C)c(Nc3nccc(-c4cccnc4)n3)c2)cc1C(F)(F)F	C(=Nc1cccc(Nc2nccc(-c3cccnc3)n2)c1)c1ccccc1||O=C(Nc1cccc(Nc2nccc(-c3cccnc3)n2)c1)c1ccccc1
Cc1ccc(NC(=O)c2ccc(N)cc2)cc1Nc1nccc(-c2cccnc2)n1	Cc1ccc(NC(=O)c2ccc(/N=N/N(C)C)cc2)cc1Nc1nccc(-c2cccnc2)n1	O=C(Nc1cccc(Nc2nccc(-c3cccnc3)n2)c1)c1ccccc1||O=C(Nc1cccc(Nc2nccc(-c3cccnc3)n2)c1)c1ccccc1
Cc1ccc(NC(=O)c2ccc(N)cc2)cc1Nc1nccc(-c2cccnc2)n1	Cc1ccc(NC(=O)c2ccc(N=NN(C)CO)cc2)cc1Nc1nccc(-c2cccnc2)n1	O=C(Nc1cccc(Nc2nccc(-c3cccnc3)n2)c1)c1ccccc1||O=C(Nc1cccc(Nc2nccc(-c3cccnc3)n2)c1)c1ccccc1
Cc1ccc(NC(=O)c2ccc(N)cc2)cc1Nc1nccc(-c2cccnc2)n1	COCCN=NNc1ccc(C(=O)Nc2cccc(Nc3nccc(-c4cccnc4)n3)c2)cc1	O=C(Nc1cccc(Nc2nccc(-c3cccnc3)n2)c1)c1ccccc1||O=C(Nc1cccc(Nc2nccc(-c3cccnc3)n2)c1)c1ccccc1
Cc1ccc(NC(=O)c2ccc(N)cc2)cc1Nc1nccc(-c2cccnc2)n1	Cc1ccc(N=C(O)c2ccc(N=NN(C)C)c(C(F)(F)F)c2)cc1Nc1nccc(-c2cccnc2)n1	C(=Nc1cccc(Nc2nccc(-c3cccnc3)n2)c1)c1ccccc1||O=C(Nc1cccc(Nc2nccc(-c3cccnc3)n2)c1)c1ccccc1
Cc1ccc(NC(=O)c2ccc(N)cc2)cc1Nc1nccc(-c2cccnc2)n1	Cc1ccc(N=C(O)c2ccc(N=NN(C)CO)c(C(F)(F)F)c2)cc1Nc1nccc(-c2cccnc2)n1	C(=Nc1cccc(Nc2nccc(-c3cccnc3)n2)c1)c1ccccc1||O=C(Nc1cccc(Nc2nccc(-c3cccnc3)n2)c1)c1ccccc1
Cc1ccc(NC(=O)c2ccc(N)cc2)cc1Nc1nccc(-c2cccnc2)n1	Cc1ccc(N=C(O)c2ccc3ccccc3c2)cc1Nc1nccc(-c2cccnc2)n1	C(=Nc1cccc(Nc2nccc(-c3cccnc3)n2)c1)c1ccc2ccccc2c1||O=C(Nc1cccc(Nc2nccc(-c3cccnc3)n2)c1)c1ccccc1
Cc1ccc(NC(=O)c2ccc(N)cc2)cc1Nc1nccc(-c2cccnc2)n1	Cc1ccc(NC(=O)c2ccc(N(CCCl)CCCl)cc2)cc1Nc1nccc(-c2cccnc2)n1	O=C(Nc1cccc(Nc2nccc(-c3cccnc3)n2)c1)c1ccccc1||O=C(Nc1cccc(Nc2nccc(-c3cccnc3)n2)c1)c1ccccc1
Cc1ccc(NC(=O)c2ccc(N)cc2)cc1Nc1nccc(-c2cccnc2)n1	Cc1ccc(NC(=O)c2ccc(CN(C)CCCl)cc2)cc1Nc1nccc(-c2cccnc2)n1	O=C(Nc1cccc(Nc2nccc(-c3cccnc3)n2)c1)c1ccccc1||O=C(Nc1cccc(Nc2nccc(-c3cccnc3)n2)c1)c1ccccc1
Cc1ccc(NC(=O)c2ccc(N)cc2)cc1Nc1nccc(-c2cccnc2)n1	Cc1ccc(NC(=O)c2ccc(CN3CCNCC3)cc2)cc1Nc1nccc(-c2cccnc2)n1	O=C(Nc1cccc(Nc2nccc(-c3cccnc3)n2)c1)c1ccc(CN2CCNCC2)cc1||O=C(Nc1cccc(Nc2nccc(-c3cccnc3)n2)c1)c1ccccc1
Cc1ccc(NC(=O)c2ccc(N)cc2)cc1Nc1nccc(-c2cccnc2)n1	CN1CCN(Cc2ccc(C(=O)Nc3cccc(Nc4nccc(-c5cccnc5)n4)c3)cc2)CC1	O=C(Nc1cccc(Nc2nccc(-c3cccnc3)n2)c1)c1ccc(CN2CCNCC2)cc1||O=C(Nc1cccc(Nc2nccc(-c3cccnc3)n2)c1)c1ccccc1
Cc1ccc(NC(=O)c2ccc(N)cc2)cc1Nc1nccc(-c2cccnc2)n1	Cc1ccc(N=C(O)c2ccc(CN3CCN(C)CC3)c(Br)c2)cc1Nc1nccc(-c2cccnc2)n1	C(=Nc1cccc(Nc2nccc(-c3cccnc3)n2)c1)c1ccc(CN2CCNCC2)cc1||O=C(Nc1cccc(Nc2nccc(-c3cccnc3)n2)c1)c1ccccc1
Cc1ccc(NC(=O)c2ccc(N)cc2)cc1Nc1nccc(-c2cccnc2)n1	Cc1ccc(N=C(O)c2ccc(CN3CCN(C)CC3)c(Cl)c2)cc1Nc1nccc(-c2cccnc2)n1	C(=Nc1cccc(Nc2nccc(-c3cccnc3)n2)c1)c1ccc(CN2CCNCC2)cc1||O=C(Nc1cccc(Nc2nccc(-c3cccnc3)n2)c1)c1ccccc1
Cc1ccc(NC(=O)c2ccc(N)cc2)cc1Nc1nccc(-c2cccnc2)n1	Cc1ccc(N=C(O)c2ccc(CN3CCN(C)CC3)c(F)c2)cc1Nc1nccc(-c2cccnc2)n1	C(=Nc1cccc(Nc2nccc(-c3cccnc3)n2)c1)c1ccc(CN2CCNCC2)cc1||O=C(Nc1cccc(Nc2nccc(-c3cccnc3)n2)c1)c1ccccc1
Cc1ccc(NC(=O)c2ccc(N)cc2)cc1Nc1nccc(-c2cccnc2)n1	Cc1ccc(N=C(O)c2ccc(CN3CCN(C)CC3)c(I)c2)cc1Nc1nccc(-c2cccnc2)n1	C(=Nc1cccc(Nc2nccc(-c3cccnc3)n2)c1)c1ccc(CN2CCNCC2)cc1||O=C(Nc1cccc(Nc2nccc(-c3cccnc3)n2)c1)c1ccccc1
Cc1ccc(NC(=O)c2ccc(N)cc2)cc1Nc1nccc(-c2cccnc2)n1	Cc1ccc(NC(O)c2ccc(CN3CC(N(C)C)C3)c(C(F)(F)F)c2)cc1Nc1nccc(-c2cncnc2)n1	O=C(Nc1cccc(Nc2nccc(-c3cccnc3)n2)c1)c1ccccc1||c1cc(NCc2ccc(CN3CCC3)cc2)cc(Nc2nccc(-c3cncnc3)n2)c1
Cc1ccc(NC(=O)c2ccc(N)cc2)cc1Nc1nccc(-c2cccnc2)n1	Cc1ccc(NCc2ccc(C(=O)Nc3ccccc3N)cc2)cc1Nc1nccc(-c2cccnc2)n1	O=C(Nc1cccc(Nc2nccc(-c3cccnc3)n2)c1)c1ccccc1||O=C(Nc1ccccc1)c1ccc(CNc2cccc(Nc3nccc(-c4cccnc4)n3)c2)cc1
Cc1ccc(NC(=O)c2ccc(N)cc2)cc1Nc1nccc(-c2cccnc2)n1	Cc1ccc(N=C(O)c2ccc(CN3CCN(C)CC3)c(C(F)(F)F)c2)cc1Nc1nccc(-c2cccnc2)n1	C(=Nc1cccc(Nc2nccc(-c3cccnc3)n2)c1)c1ccc(CN2CCNCC2)cc1||O=C(Nc1cccc(Nc2nccc(-c3cccnc3)n2)c1)c1ccccc1
Cc1ccc(NC(=O)c2ccc(N)cc2)cc1Nc1nccc(-c2cccnc2)n1	Cc1ccc(NC(=O)c2ccc3c(c2)CCC3N2CCNCC2)cc1Nc1nccc(-c2cccnc2)n1	O=C(Nc1cccc(Nc2nccc(-c3cccnc3)n2)c1)c1ccc2c(c1)CCC2N1CCNCC1||O=C(Nc1cccc(Nc2nccc(-c3cccnc3)n2)c1)c1ccccc1
Cc1ccc(NC(=O)c2ccc(N)cc2)cc1Nc1nccc(-c2cccnc2)n1	Cc1ccc(NC(=O)c2ccc(CN3CCN(CCF)CC3)cc2)cc1Nc1nccc(-c2cccnc2)n1	O=C(Nc1cccc(Nc2nccc(-c3cccnc3)n2)c1)c1ccc(CN2CCNCC2)cc1||O=C(Nc1cccc(Nc2nccc(-c3cccnc3)n2)c1)c1ccccc1
Cc1ccc(NC(=O)c2ccc(N)cc2)cc1Nc1nccc(-c2cccnc2)n1	Cc1ccc(NC(=O)c2ccc3c(c2)CCC3N2CCN(C)CC2)cc1Nc1nccc(-c2cncnc2)n1	O=C(Nc1cccc(Nc2nccc(-c3cccnc3)n2)c1)c1ccccc1||O=C(Nc1cccc(Nc2nccc(-c3cncnc3)n2)c1)c1ccc2c(c1)CCC2N1CCNCC1
Cc1ccc(NC(=O)c2ccc(N)cc2)cc1Nc1nccc(-c2cccnc2)n1	Cc1ccc(NC(=O)c2ccc3c(c2)CCC3N2CCN(C)CC2)cc1Nc1nccc(-c2ccncc2)n1	O=C(Nc1cccc(Nc2nccc(-c3cccnc3)n2)c1)c1ccccc1||O=C(Nc1cccc(Nc2nccc(-c3ccncc3)n2)c1)c1ccc2c(c1)CCC2N1CCNCC1
Cc1ccc(NC(=O)c2ccc(N)cc2)cc1Nc1nccc(-c2cccnc2)n1	Cc1ccc(NC(=O)c2ccc3c(c2)CCC3N2CCN(C)CC2)cc1Nc1nccc(-c2cccnc2)n1	O=C(Nc1cccc(Nc2nccc(-c3cccnc3)n2)c1)c1ccc2c(c1)CCC2N1CCNCC1||O=C(Nc1cccc(Nc2nccc(-c3cccnc3)n2)c1)c1ccccc1
Cc1ccc(NC(=O)c2ccc(N)cc2)cc1Nc1nccc(-c2cccnc2)n1	Cc1ccc(NC(=O)c2ccc3c(c2)CC[C@@H]3N2CCN(C)CC2)cc1Nc1nccc(-c2cccnc2)n1	O=C(Nc1cccc(Nc2nccc(-c3cccnc3)n2)c1)c1ccc2c(c1)CCC2N1CCNCC1||O=C(Nc1cccc(Nc2nccc(-c3cccnc3)n2)c1)c1ccccc1
Cc1ccc(NC(=O)c2ccc(N)cc2)cc1Nc1nccc(-c2cccnc2)n1	Cc1ccc(NC(O)c2ccc(CN3CC[C@@H](CN(C)C)C3)c(C(F)(F)F)c2)cc1Nc1nccc(-c2cncnc2)n1	O=C(Nc1cccc(Nc2nccc(-c3cccnc3)n2)c1)c1ccccc1||c1cc(NCc2ccc(CN3CCCC3)cc2)cc(Nc2nccc(-c3cncnc3)n2)c1
Cc1ccc(NC(=O)c2ccc(N)cc2)cc1Nc1nccc(-c2cccnc2)n1	CC(=O)N1CCN(C2CCc3cc(C(=O)Nc4ccc(C)c(Nc5nccc(-c6cccnc6)n5)c4)ccc32)CC1	O=C(Nc1cccc(Nc2nccc(-c3cccnc3)n2)c1)c1ccc2c(c1)CCC2N1CCNCC1||O=C(Nc1cccc(Nc2nccc(-c3cccnc3)n2)c1)c1ccccc1
Cc1ccc(NC(=O)c2ccc(N)cc2)cc1Nc1nccc(-c2cccnc2)n1	Cc1ccc(NC(=O)c2ccc3c(c2)CCC3N2CCC(N(C)C)C2)cc1Nc1nccc(-c2cccnc2)n1	O=C(Nc1cccc(Nc2nccc(-c3cccnc3)n2)c1)c1ccc2c(c1)CCC2N1CCCC1||O=C(Nc1cccc(Nc2nccc(-c3cccnc3)n2)c1)c1ccccc1
Cc1ccc(NC(=O)c2ccc(N)cc2)cc1Nc1nccc(-c2cccnc2)n1	Cc1ccc(NC(=O)c2ccc3c(c2)CCC3N2CC[C@@H](N(C)C)C2)cc1Nc1nccc(-c2cccnc2)n1	O=C(Nc1cccc(Nc2nccc(-c3cccnc3)n2)c1)c1ccc2c(c1)CCC2N1CCCC1||O=C(Nc1cccc(Nc2nccc(-c3cccnc3)n2)c1)c1ccccc1
Cc1ccc(NC(=O)c2ccc(N)cc2)cc1Nc1nccc(-c2cccnc2)n1	CCN1CCN(C2CCc3cc(C(=O)Nc4ccc(C)c(Nc5nccc(-c6cccnc6)n5)c4)ccc32)CC1	O=C(Nc1cccc(Nc2nccc(-c3cccnc3)n2)c1)c1ccc2c(c1)CCC2N1CCNCC1||O=C(Nc1cccc(Nc2nccc(-c3cccnc3)n2)c1)c1ccccc1
Cc1ccc(NC(=O)c2ccc(N)cc2)cc1Nc1nccc(-c2cccnc2)n1	Cc1ccc(NC(=O)c2ccc3c(c2)CCC3N2CCN(CCO)CC2)cc1Nc1nccc(-c2cccnc2)n1	O=C(Nc1cccc(Nc2nccc(-c3cccnc3)n2)c1)c1ccc2c(c1)CCC2N1CCNCC1||O=C(Nc1cccc(Nc2nccc(-c3cccnc3)n2)c1)c1ccccc1
Cc1ccc(NC(=O)c2ccc(N)cc2)cc1Nc1nccc(-c2cccnc2)n1	Cc1ccc(NC(=O)c2ccc3c(c2)CCC3N2CCN(C(C)C)CC2)cc1Nc1nccc(-c2cccnc2)n1	O=C(Nc1cccc(Nc2nccc(-c3cccnc3)n2)c1)c1ccc2c(c1)CCC2N1CCNCC1||O=C(Nc1cccc(Nc2nccc(-c3cccnc3)n2)c1)c1ccccc1
Cc1ccc(NC(=O)c2ccc(N)cc2)cc1Nc1nccc(-c2cccnc2)n1	Cc1ccc(NC(=O)c2ccc(CN3CCN(Cc4ccc(I)cc4)CC3)cc2)cc1Nc1nccc(-c2cccnc2)n1	O=C(Nc1cccc(Nc2nccc(-c3cccnc3)n2)c1)c1ccc(CN2CCN(Cc3ccccc3)CC2)cc1||O=C(Nc1cccc(Nc2nccc(-c3cccnc3)n2)c1)c1ccccc1
Cc1ccc(NC(=O)c2ccc(N)cc2)cc1Nc1nccc(-c2cccnc2)n1	Cc1ccc(NC(=O)c2ccc3c(c2)CCC3N2CCN(C(=O)OC(C)(C)C)CC2)cc1Nc1nccc(-c2cccnc2)n1	O=C(Nc1cccc(Nc2nccc(-c3cccnc3)n2)c1)c1ccc2c(c1)CCC2N1CCNCC1||O=C(Nc1cccc(Nc2nccc(-c3cccnc3)n2)c1)c1ccccc1
Cc1ccc(N=C(O)c2cccc(C(F)(F)F)c2)cc1Nc1nccc(-c2cccnc2)n1	Cc1ccc(NC(=O)c2ccc(CCl)cc2)cc1Nc1nccc(-c2cccnc2)n1	C(=Nc1cccc(Nc2nccc(-c3cccnc3)n2)c1)c1ccccc1||O=C(Nc1cccc(Nc2nccc(-c3cccnc3)n2)c1)c1ccccc1
Cc1ccc(N=C(O)c2cccc(C(F)(F)F)c2)cc1Nc1nccc(-c2cccnc2)n1	Cc1ccc(NC(=O)c2ccc(/N=N/N(C)C)cc2)cc1Nc1nccc(-c2cccnc2)n1	C(=Nc1cccc(Nc2nccc(-c3cccnc3)n2)c1)c1ccccc1||O=C(Nc1cccc(Nc2nccc(-c3cccnc3)n2)c1)c1ccccc1
Cc1ccc(N=C(O)c2cccc(C(F)(F)F)c2)cc1Nc1nccc(-c2cccnc2)n1	Cc1ccc(NC(=O)c2ccc(N=NN(C)CO)cc2)cc1Nc1nccc(-c2cccnc2)n1	C(=Nc1cccc(Nc2nccc(-c3cccnc3)n2)c1)c1ccccc1||O=C(Nc1cccc(Nc2nccc(-c3cccnc3)n2)c1)c1ccccc1
Cc1ccc(N=C(O)c2cccc(C(F)(F)F)c2)cc1Nc1nccc(-c2cccnc2)n1	Cc1ccc(NC(=O)c2ccc(/N=N/N(C)CCCl)cc2)cc1Nc1nccc(-c2cccnc2)n1	C(=Nc1cccc(Nc2nccc(-c3cccnc3)n2)c1)c1ccccc1||O=C(Nc1cccc(Nc2nccc(-c3cccnc3)n2)c1)c1ccccc1
Cc1ccc(N=C(O)c2cccc(C(F)(F)F)c2)cc1Nc1nccc(-c2cccnc2)n1	Cc1ccc(NC(=O)c2ccc(CN(C)CCCl)cc2)cc1Nc1nccc(-c2cccnc2)n1	C(=Nc1cccc(Nc2nccc(-c3cccnc3)n2)c1)c1ccccc1||O=C(Nc1cccc(Nc2nccc(-c3cccnc3)n2)c1)c1ccccc1
Cc1ccc(N=C(O)c2cccc(C(F)(F)F)c2)cc1Nc1nccc(-c2cccnc2)n1	Cc1ccc(NC(=O)c2ccc(CN3CCNCC3)cc2)cc1Nc1nccc(-c2cccnc2)n1	C(=Nc1cccc(Nc2nccc(-c3cccnc3)n2)c1)c1ccccc1||O=C(Nc1cccc(Nc2nccc(-c3cccnc3)n2)c1)c1ccc(CN2CCNCC2)cc1
Cc1ccc(N=C(O)c2cccc(C(F)(F)F)c2)cc1Nc1nccc(-c2cccnc2)n1	Cc1ccc(N=C(O)c2ccc(CN3CCN(C)CC3)c(C(F)(F)F)c2)cc1Nc1nccc(-c2cncnc2)n1	C(=Nc1cccc(Nc2nccc(-c3cccnc3)n2)c1)c1ccccc1||C(=Nc1cccc(Nc2nccc(-c3cncnc3)n2)c1)c1ccc(CN2CCNCC2)cc1
Cc1ccc(N=C(O)c2cccc(C(F)(F)F)c2)cc1Nc1nccc(-c2cccnc2)n1	Cc1ccc(N=C(O)c2ccc(CN3CCN(C)CC3)c(Br)c2)cc1Nc1nccc(-c2cccnc2)n1	C(=Nc1cccc(Nc2nccc(-c3cccnc3)n2)c1)c1ccc(CN2CCNCC2)cc1||C(=Nc1cccc(Nc2nccc(-c3cccnc3)n2)c1)c1ccccc1
Cc1ccc(N=C(O)c2cccc(C(F)(F)F)c2)cc1Nc1nccc(-c2cccnc2)n1	Cc1ccc(N=C(O)c2ccc(CN3CCN(C)CC3)c(Cl)c2)cc1Nc1nccc(-c2cccnc2)n1	C(=Nc1cccc(Nc2nccc(-c3cccnc3)n2)c1)c1ccc(CN2CCNCC2)cc1||C(=Nc1cccc(Nc2nccc(-c3cccnc3)n2)c1)c1ccccc1
Cc1ccc(N=C(O)c2cccc(C(F)(F)F)c2)cc1Nc1nccc(-c2cccnc2)n1	Cc1ccc(N=C(O)c2ccc(CN3CCN(C)CC3)c(I)c2)cc1Nc1nccc(-c2cccnc2)n1	C(=Nc1cccc(Nc2nccc(-c3cccnc3)n2)c1)c1ccc(CN2CCNCC2)cc1||C(=Nc1cccc(Nc2nccc(-c3cccnc3)n2)c1)c1ccccc1
Cc1ccc(N=C(O)c2cccc(C(F)(F)F)c2)cc1Nc1nccc(-c2cccnc2)n1	CN(C(=O)c1ccc(C(=O)Nc2ccccc2N)cc1)c1cccc(Nc2nccc(-c3cccnc3)n2)c1	C(=Nc1cccc(Nc2nccc(-c3cccnc3)n2)c1)c1ccccc1||O=C(Nc1ccccc1)c1ccc(C(=O)Nc2cccc(Nc3nccc(-c4cccnc4)n3)c2)cc1
Cc1ccc(N=C(O)c2cccc(C(F)(F)F)c2)cc1Nc1nccc(-c2cccnc2)n1	Cc1ccc(NCc2ccc(C(=O)Nc3ccccc3N)cc2)cc1Nc1nccc(-c2cccnc2)n1	C(=Nc1cccc(Nc2nccc(-c3cccnc3)n2)c1)c1ccccc1||O=C(Nc1ccccc1)c1ccc(CNc2cccc(Nc3nccc(-c4cccnc4)n3)c2)cc1
Cc1ccc(N=C(O)c2cccc(C(F)(F)F)c2)cc1Nc1nccc(-c2cccnc2)n1	Cc1ccc(N=C(O)c2ccc(CN3CCN(C)CC3)c(C(F)(F)F)c2)cc1Nc1nccc(-c2cccnc2)n1	C(=Nc1cccc(Nc2nccc(-c3cccnc3)n2)c1)c1ccc(CN2CCNCC2)cc1||C(=Nc1cccc(Nc2nccc(-c3cccnc3)n2)c1)c1ccccc1
Cc1ccc(N=C(O)c2cccc(C(F)(F)F)c2)cc1Nc1nccc(-c2cccnc2)n1	Cc1ccc(N=C(O)c2ccc(CN3CC[C@@H](N(C)C)C3)c(C(F)(F)F)c2)cc1Nc1nccc(-c2cncnc2)n1	C(=Nc1cccc(Nc2nccc(-c3cccnc3)n2)c1)c1ccccc1||C(=Nc1cccc(Nc2nccc(-c3cncnc3)n2)c1)c1ccc(CN2CCCC2)cc1
Cc1ccc(N=C(O)c2cccc(C(F)(F)F)c2)cc1Nc1nccc(-c2cccnc2)n1	Cc1ccc(NC(=O)c2ccc3c(c2)CCC3N2CCNCC2)cc1Nc1nccc(-c2cccnc2)n1	C(=Nc1cccc(Nc2nccc(-c3cccnc3)n2)c1)c1ccccc1||O=C(Nc1cccc(Nc2nccc(-c3cccnc3)n2)c1)c1ccc2c(c1)CCC2N1CCNCC1
Cc1ccc(N=C(O)c2cccc(C(F)(F)F)c2)cc1Nc1nccc(-c2cccnc2)n1	Cc1ccc(-c2ccnc(Nc3cc(NC(=O)c4ccc(CN5CCN(C)CC5)cc4)ccc3C)n2)cn1	C(=Nc1cccc(Nc2nccc(-c3cccnc3)n2)c1)c1ccccc1||O=C(Nc1cccc(Nc2nccc(-c3cccnc3)n2)c1)c1ccc(CN2CCNCC2)cc1
Cc1ccc(N=C(O)c2cccc(C(F)(F)F)c2)cc1Nc1nccc(-c2cccnc2)n1	Cc1ccc(NC(=O)c2ccc(CN3CCN(CCO)CC3)cc2)cc1Nc1nccc(-c2cccnc2)n1	C(=Nc1cccc(Nc2nccc(-c3cccnc3)n2)c1)c1ccccc1||O=C(Nc1cccc(Nc2nccc(-c3cccnc3)n2)c1)c1ccc(CN2CCNCC2)cc1
Cc1ccc(N=C(O)c2cccc(C(F)(F)F)c2)cc1Nc1nccc(-c2cccnc2)n1	Cc1ccc(N=C(O)c2ccc(CN3CCC(CN(C)C)C3)c(C(F)(F)F)c2)cc1Nc1nccc(-c2cncnc2)n1	C(=Nc1cccc(Nc2nccc(-c3cccnc3)n2)c1)c1ccccc1||C(=Nc1cccc(Nc2nccc(-c3cncnc3)n2)c1)c1ccc(CN2CCCC2)cc1
Cc1ccc(N=C(O)c2cccc(C(F)(F)F)c2)cc1Nc1nccc(-c2cccnc2)n1	Cc1ccc(NC(=O)c2ccc3c(c2)CC[C@@H]3N2CCN(C)CC2)cc1Nc1nccc(-c2cccnc2)n1	C(=Nc1cccc(Nc2nccc(-c3cccnc3)n2)c1)c1ccccc1||O=C(Nc1cccc(Nc2nccc(-c3cccnc3)n2)c1)c1ccc2c(c1)CCC2N1CCNCC1
Cc1ccc(N=C(O)c2cccc(C(F)(F)F)c2)cc1Nc1nccc(-c2cccnc2)n1	CCN1CCN(C2CCc3cc(C(=O)Nc4ccc(C)c(Nc5nccc(-c6cccnc6)n5)c4)ccc32)CC1	C(=Nc1cccc(Nc2nccc(-c3cccnc3)n2)c1)c1ccccc1||O=C(Nc1cccc(Nc2nccc(-c3cccnc3)n2)c1)c1ccc2c(c1)CCC2N1CCNCC1
Cc1ccc(N=C(O)c2cccc(C(F)(F)F)c2)cc1Nc1nccc(-c2cccnc2)n1	Cc1ccc(NC(=O)c2ccc3c(c2)CCC3N2CCN(CCO)CC2)cc1Nc1nccc(-c2cccnc2)n1	C(=Nc1cccc(Nc2nccc(-c3cccnc3)n2)c1)c1ccccc1||O=C(Nc1cccc(Nc2nccc(-c3cccnc3)n2)c1)c1ccc2c(c1)CCC2N1CCNCC1
Cc1ccc(N=C(O)c2cccc(C(F)(F)F)c2)cc1Nc1nccc(-c2cccnc2)n1	Cc1ccc(NC(=O)c2ccc3c(c2)CCC3N2CCN(C(C)C)CC2)cc1Nc1nccc(-c2cccnc2)n1	C(=Nc1cccc(Nc2nccc(-c3cccnc3)n2)c1)c1ccccc1||O=C(Nc1cccc(Nc2nccc(-c3cccnc3)n2)c1)c1ccc2c(c1)CCC2N1CCNCC1
Cc1ccc(N=C(O)c2ccc(N)c(C(F)(F)F)c2)cc1Nc1nccc(-c2cccnc2)n1	Cc1ccc(NC(=O)c2ccc(CCl)cc2)cc1Nc1nccc(-c2cccnc2)n1	C(=Nc1cccc(Nc2nccc(-c3cccnc3)n2)c1)c1ccccc1||O=C(Nc1cccc(Nc2nccc(-c3cccnc3)n2)c1)c1ccccc1
Cc1ccc(N=C(O)c2ccc(N)c(C(F)(F)F)c2)cc1Nc1nccc(-c2cccnc2)n1	Cc1ccc(NC(=O)c2ccc(/N=N/N(C)C)cc2)cc1Nc1nccc(-c2cccnc2)n1	C(=Nc1cccc(Nc2nccc(-c3cccnc3)n2)c1)c1ccccc1||O=C(Nc1cccc(Nc2nccc(-c3cccnc3)n2)c1)c1ccccc1
Cc1ccc(N=C(O)c2ccc(N)c(C(F)(F)F)c2)cc1Nc1nccc(-c2cccnc2)n1	Cc1ccc(NC(=O)c2ccc(N=NN(C)CO)cc2)cc1Nc1nccc(-c2cccnc2)n1	C(=Nc1cccc(Nc2nccc(-c3cccnc3)n2)c1)c1ccccc1||O=C(Nc1cccc(Nc2nccc(-c3cccnc3)n2)c1)c1ccccc1
Cc1ccc(N=C(O)c2ccc(N)c(C(F)(F)F)c2)cc1Nc1nccc(-c2cccnc2)n1	Cc1ccc(NC(=O)c2ccc(/N=N/N(C)CCCl)cc2)cc1Nc1nccc(-c2cccnc2)n1	C(=Nc1cccc(Nc2nccc(-c3cccnc3)n2)c1)c1ccccc1||O=C(Nc1cccc(Nc2nccc(-c3cccnc3)n2)c1)c1ccccc1
Cc1ccc(N=C(O)c2ccc(N)c(C(F)(F)F)c2)cc1Nc1nccc(-c2cccnc2)n1	Cc1ccc(NC(=O)c2ccc(CN(C)CCCl)cc2)cc1Nc1nccc(-c2cccnc2)n1	C(=Nc1cccc(Nc2nccc(-c3cccnc3)n2)c1)c1ccccc1||O=C(Nc1cccc(Nc2nccc(-c3cccnc3)n2)c1)c1ccccc1
Cc1ccc(N=C(O)c2ccc(N)c(C(F)(F)F)c2)cc1Nc1nccc(-c2cccnc2)n1	Cc1ccc(NC(=O)c2ccc(CN3CCNCC3)cc2)cc1Nc1nccc(-c2cccnc2)n1	C(=Nc1cccc(Nc2nccc(-c3cccnc3)n2)c1)c1ccccc1||O=C(Nc1cccc(Nc2nccc(-c3cccnc3)n2)c1)c1ccc(CN2CCNCC2)cc1
Cc1ccc(N=C(O)c2ccc(N)c(C(F)(F)F)c2)cc1Nc1nccc(-c2cccnc2)n1	Cc1ccc(N=C(O)c2ccc(CN3CCN(C)CC3)c(C(F)(F)F)c2)cc1Nc1nccc(-c2cncnc2)n1	C(=Nc1cccc(Nc2nccc(-c3cccnc3)n2)c1)c1ccccc1||C(=Nc1cccc(Nc2nccc(-c3cncnc3)n2)c1)c1ccc(CN2CCNCC2)cc1
Cc1ccc(N=C(O)c2ccc(N)c(C(F)(F)F)c2)cc1Nc1nccc(-c2cccnc2)n1	Cc1ccc(N=C(O)c2ccc(CN3CCN(C)CC3)c(Br)c2)cc1Nc1nccc(-c2cccnc2)n1	C(=Nc1cccc(Nc2nccc(-c3cccnc3)n2)c1)c1ccc(CN2CCNCC2)cc1||C(=Nc1cccc(Nc2nccc(-c3cccnc3)n2)c1)c1ccccc1
Cc1ccc(N=C(O)c2ccc(N)c(C(F)(F)F)c2)cc1Nc1nccc(-c2cccnc2)n1	Cc1ccc(N=C(O)c2ccc(CN3CCN(C)CC3)c(Cl)c2)cc1Nc1nccc(-c2cccnc2)n1	C(=Nc1cccc(Nc2nccc(-c3cccnc3)n2)c1)c1ccc(CN2CCNCC2)cc1||C(=Nc1cccc(Nc2nccc(-c3cccnc3)n2)c1)c1ccccc1
Cc1ccc(N=C(O)c2ccc(N)c(C(F)(F)F)c2)cc1Nc1nccc(-c2cccnc2)n1	Cc1ccc(N=C(O)c2ccc(CN3CCN(C)CC3)c(I)c2)cc1Nc1nccc(-c2cccnc2)n1	C(=Nc1cccc(Nc2nccc(-c3cccnc3)n2)c1)c1ccc(CN2CCNCC2)cc1||C(=Nc1cccc(Nc2nccc(-c3cccnc3)n2)c1)c1ccccc1
Cc1ccc(N=C(O)c2ccc(N)c(C(F)(F)F)c2)cc1Nc1nccc(-c2cccnc2)n1	CN(C(=O)c1ccc(C(=O)Nc2ccccc2N)cc1)c1cccc(Nc2nccc(-c3cccnc3)n2)c1	C(=Nc1cccc(Nc2nccc(-c3cccnc3)n2)c1)c1ccccc1||O=C(Nc1ccccc1)c1ccc(C(=O)Nc2cccc(Nc3nccc(-c4cccnc4)n3)c2)cc1
Cc1ccc(N=C(O)c2ccc(N)c(C(F)(F)F)c2)cc1Nc1nccc(-c2cccnc2)n1	Cc1ccc(NCc2ccc(C(=O)Nc3ccccc3N)cc2)cc1Nc1nccc(-c2cccnc2)n1	C(=Nc1cccc(Nc2nccc(-c3cccnc3)n2)c1)c1ccccc1||O=C(Nc1ccccc1)c1ccc(CNc2cccc(Nc3nccc(-c4cccnc4)n3)c2)cc1
Cc1ccc(N=C(O)c2ccc(N)c(C(F)(F)F)c2)cc1Nc1nccc(-c2cccnc2)n1	Cc1ccc(N=C(O)c2ccc(CN3CCN(C)CC3)c(C(F)(F)F)c2)cc1Nc1nccc(-c2cccnc2)n1	C(=Nc1cccc(Nc2nccc(-c3cccnc3)n2)c1)c1ccc(CN2CCNCC2)cc1||C(=Nc1cccc(Nc2nccc(-c3cccnc3)n2)c1)c1ccccc1
Cc1ccc(N=C(O)c2ccc(N)c(C(F)(F)F)c2)cc1Nc1nccc(-c2cccnc2)n1	Cc1ccc(N=C(O)c2ccc(CN3CC[C@@H](N(C)C)C3)c(C(F)(F)F)c2)cc1Nc1nccc(-c2cncnc2)n1	C(=Nc1cccc(Nc2nccc(-c3cccnc3)n2)c1)c1ccccc1||C(=Nc1cccc(Nc2nccc(-c3cncnc3)n2)c1)c1ccc(CN2CCCC2)cc1
Cc1ccc(N=C(O)c2ccc(N)c(C(F)(F)F)c2)cc1Nc1nccc(-c2cccnc2)n1	Cc1ccc(NC(=O)c2ccc3c(c2)CCC3N2CCNCC2)cc1Nc1nccc(-c2cccnc2)n1	C(=Nc1cccc(Nc2nccc(-c3cccnc3)n2)c1)c1ccccc1||O=C(Nc1cccc(Nc2nccc(-c3cccnc3)n2)c1)c1ccc2c(c1)CCC2N1CCNCC1
Cc1ccc(N=C(O)c2ccc(N)c(C(F)(F)F)c2)cc1Nc1nccc(-c2cccnc2)n1	Cc1ccc(-c2ccnc(Nc3cc(NC(=O)c4ccc(CN5CCN(C)CC5)cc4)ccc3C)n2)cn1	C(=Nc1cccc(Nc2nccc(-c3cccnc3)n2)c1)c1ccccc1||O=C(Nc1cccc(Nc2nccc(-c3cccnc3)n2)c1)c1ccc(CN2CCNCC2)cc1
Cc1ccc(N=C(O)c2ccc(N)c(C(F)(F)F)c2)cc1Nc1nccc(-c2cccnc2)n1	Cc1ccc(NC(=O)c2ccc(CN3CCN(CCO)CC3)cc2)cc1Nc1nccc(-c2cccnc2)n1	C(=Nc1cccc(Nc2nccc(-c3cccnc3)n2)c1)c1ccccc1||O=C(Nc1cccc(Nc2nccc(-c3cccnc3)n2)c1)c1ccc(CN2CCNCC2)cc1
Cc1ccc(N=C(O)c2ccc(N)c(C(F)(F)F)c2)cc1Nc1nccc(-c2cccnc2)n1	Cc1ccc(N=C(O)c2ccc(CN3CCC(CN(C)C)C3)c(C(F)(F)F)c2)cc1Nc1nccc(-c2cncnc2)n1	C(=Nc1cccc(Nc2nccc(-c3cccnc3)n2)c1)c1ccccc1||C(=Nc1cccc(Nc2nccc(-c3cncnc3)n2)c1)c1ccc(CN2CCCC2)cc1
Cc1ccc(N=C(O)c2ccc(N)c(C(F)(F)F)c2)cc1Nc1nccc(-c2cccnc2)n1	Cc1ccc(NC(=O)c2ccc3c(c2)CC[C@@H]3N2CCN(C)CC2)cc1Nc1nccc(-c2cccnc2)n1	C(=Nc1cccc(Nc2nccc(-c3cccnc3)n2)c1)c1ccccc1||O=C(Nc1cccc(Nc2nccc(-c3cccnc3)n2)c1)c1ccc2c(c1)CCC2N1CCNCC1
Cc1ccc(N=C(O)c2ccc(N)c(C(F)(F)F)c2)cc1Nc1nccc(-c2cccnc2)n1	CCN1CCN(C2CCc3cc(C(=O)Nc4ccc(C)c(Nc5nccc(-c6cccnc6)n5)c4)ccc32)CC1	C(=Nc1cccc(Nc2nccc(-c3cccnc3)n2)c1)c1ccccc1||O=C(Nc1cccc(Nc2nccc(-c3cccnc3)n2)c1)c1ccc2c(c1)CCC2N1CCNCC1
Cc1ccc(N=C(O)c2ccc(N)c(C(F)(F)F)c2)cc1Nc1nccc(-c2cccnc2)n1	Cc1ccc(NC(=O)c2ccc3c(c2)CCC3N2CCN(CCO)CC2)cc1Nc1nccc(-c2cccnc2)n1	C(=Nc1cccc(Nc2nccc(-c3cccnc3)n2)c1)c1ccccc1||O=C(Nc1cccc(Nc2nccc(-c3cccnc3)n2)c1)c1ccc2c(c1)CCC2N1CCNCC1
Cc1ccc(N=C(O)c2ccc(N)c(C(F)(F)F)c2)cc1Nc1nccc(-c2cccnc2)n1	Cc1ccc(NC(=O)c2ccc3c(c2)CCC3N2CCN(C(C)C)CC2)cc1Nc1nccc(-c2cccnc2)n1	C(=Nc1cccc(Nc2nccc(-c3cccnc3)n2)c1)c1ccccc1||O=C(Nc1cccc(Nc2nccc(-c3cccnc3)n2)c1)c1ccc2c(c1)CCC2N1CCNCC1
Cc1ccc(NC(=O)c2ccc(CCl)cc2)cc1Nc1nccc(-c2cccnc2)n1	CN=NNc1ccc(C(O)=Nc2ccc(C)c(Nc3nccc(-c4cccnc4)n3)c2)cc1Cl	C(=Nc1cccc(Nc2nccc(-c3cccnc3)n2)c1)c1ccccc1||O=C(Nc1cccc(Nc2nccc(-c3cccnc3)n2)c1)c1ccccc1
Cc1ccc(NC(=O)c2ccc(CCl)cc2)cc1Nc1nccc(-c2cccnc2)n1	Cc1ccc(C(=O)Nc2ccc(C)c(Nc3nccc(-c4cccnc4)n3)c2)cc1	O=C(Nc1cccc(Nc2nccc(-c3cccnc3)n2)c1)c1ccccc1||O=C(Nc1cccc(Nc2nccc(-c3cccnc3)n2)c1)c1ccccc1
Cc1ccc(NC(=O)c2ccc(CCl)cc2)cc1Nc1nccc(-c2cccnc2)n1	CN=NNc1ccc(C(O)=Nc2ccc(C)c(Nc3nccc(-c4cccnc4)n3)c2)cc1C(F)(F)F	C(=Nc1cccc(Nc2nccc(-c3cccnc3)n2)c1)c1ccccc1||O=C(Nc1cccc(Nc2nccc(-c3cccnc3)n2)c1)c1ccccc1
Cc1ccc(NC(=O)c2ccc(CCl)cc2)cc1Nc1nccc(-c2cccnc2)n1	Cc1ccc(N=C(O)c2ccc(N=NN(C)C)c(C(F)(F)F)c2)cc1Nc1nccc(-c2cccnc2)n1	C(=Nc1cccc(Nc2nccc(-c3cccnc3)n2)c1)c1ccccc1||O=C(Nc1cccc(Nc2nccc(-c3cccnc3)n2)c1)c1ccccc1
Cc1ccc(NC(=O)c2ccc(CCl)cc2)cc1Nc1nccc(-c2cccnc2)n1	Cc1ccc(N=C(O)c2ccc(N=NN(C)CO)c(C(F)(F)F)c2)cc1Nc1nccc(-c2cccnc2)n1	C(=Nc1cccc(Nc2nccc(-c3cccnc3)n2)c1)c1ccccc1||O=C(Nc1cccc(Nc2nccc(-c3cccnc3)n2)c1)c1ccccc1
Cc1ccc(NC(=O)c2ccc(CCl)cc2)cc1Nc1nccc(-c2cccnc2)n1	Cc1ccc(N=C(O)c2ccc3ccccc3c2)cc1Nc1nccc(-c2cccnc2)n1	C(=Nc1cccc(Nc2nccc(-c3cccnc3)n2)c1)c1ccc2ccccc2c1||O=C(Nc1cccc(Nc2nccc(-c3cccnc3)n2)c1)c1ccccc1
Cc1ccc(NC(=O)c2ccc(CCl)cc2)cc1Nc1nccc(-c2cccnc2)n1	Cc1ccc(NC(=O)c2ccc(N(CCCl)CCCl)cc2)cc1Nc1nccc(-c2cccnc2)n1	O=C(Nc1cccc(Nc2nccc(-c3cccnc3)n2)c1)c1ccccc1||O=C(Nc1cccc(Nc2nccc(-c3cccnc3)n2)c1)c1ccccc1
Cc1ccc(NC(=O)c2ccc(CCl)cc2)cc1Nc1nccc(-c2cccnc2)n1	CN1CCN(Cc2ccc(C(=O)Nc3cccc(Nc4nccc(-c5cccnc5)n4)c3)cc2)CC1	O=C(Nc1cccc(Nc2nccc(-c3cccnc3)n2)c1)c1ccc(CN2CCNCC2)cc1||O=C(Nc1cccc(Nc2nccc(-c3cccnc3)n2)c1)c1ccccc1
Cc1ccc(NC(=O)c2ccc(CCl)cc2)cc1Nc1nccc(-c2cccnc2)n1	Cc1ccc(N=C(O)c2ccc(CN3CCN(C)CC3)c(Br)c2)cc1Nc1nccc(-c2cccnc2)n1	C(=Nc1cccc(Nc2nccc(-c3cccnc3)n2)c1)c1ccc(CN2CCNCC2)cc1||O=C(Nc1cccc(Nc2nccc(-c3cccnc3)n2)c1)c1ccccc1
Cc1ccc(NC(=O)c2ccc(CCl)cc2)cc1Nc1nccc(-c2cccnc2)n1	Cc1ccc(N=C(O)c2ccc(CN3CCN(C)CC3)c(Cl)c2)cc1Nc1nccc(-c2cccnc2)n1	C(=Nc1cccc(Nc2nccc(-c3cccnc3)n2)c1)c1ccc(CN2CCNCC2)cc1||O=C(Nc1cccc(Nc2nccc(-c3cccnc3)n2)c1)c1ccccc1
Cc1ccc(NC(=O)c2ccc(CCl)cc2)cc1Nc1nccc(-c2cccnc2)n1	Cc1ccc(N=C(O)c2ccc(CN3CCN(C)CC3)c(F)c2)cc1Nc1nccc(-c2cccnc2)n1	C(=Nc1cccc(Nc2nccc(-c3cccnc3)n2)c1)c1ccc(CN2CCNCC2)cc1||O=C(Nc1cccc(Nc2nccc(-c3cccnc3)n2)c1)c1ccccc1
Cc1ccc(NC(=O)c2ccc(CCl)cc2)cc1Nc1nccc(-c2cccnc2)n1	Cc1ccc(N=C(O)c2ccc(CN3CCN(C)CC3)c(I)c2)cc1Nc1nccc(-c2cccnc2)n1	C(=Nc1cccc(Nc2nccc(-c3cccnc3)n2)c1)c1ccc(CN2CCNCC2)cc1||O=C(Nc1cccc(Nc2nccc(-c3cccnc3)n2)c1)c1ccccc1
Cc1ccc(NC(=O)c2ccc(CCl)cc2)cc1Nc1nccc(-c2cccnc2)n1	Cc1ccc(NC(O)c2ccc(CN3CC(N(C)C)C3)c(C(F)(F)F)c2)cc1Nc1nccc(-c2cncnc2)n1	O=C(Nc1cccc(Nc2nccc(-c3cccnc3)n2)c1)c1ccccc1||c1cc(NCc2ccc(CN3CCC3)cc2)cc(Nc2nccc(-c3cncnc3)n2)c1
Cc1ccc(NC(=O)c2ccc(CCl)cc2)cc1Nc1nccc(-c2cccnc2)n1	Cc1ccc(N=C(O)c2ccc(CN3CCN(C)CC3)c(C(F)(F)F)c2)cc1Nc1nccc(-c2cccnc2)n1	C(=Nc1cccc(Nc2nccc(-c3cccnc3)n2)c1)c1ccc(CN2CCNCC2)cc1||O=C(Nc1cccc(Nc2nccc(-c3cccnc3)n2)c1)c1ccccc1
Cc1ccc(NC(=O)c2ccc(CCl)cc2)cc1Nc1nccc(-c2cccnc2)n1	Cc1ccc(NC(=O)c2ccc3c(c2)CCC3N2CCNCC2)cc1Nc1nccc(-c2cccnc2)n1	O=C(Nc1cccc(Nc2nccc(-c3cccnc3)n2)c1)c1ccc2c(c1)CCC2N1CCNCC1||O=C(Nc1cccc(Nc2nccc(-c3cccnc3)n2)c1)c1ccccc1
Cc1ccc(NC(=O)c2ccc(CCl)cc2)cc1Nc1nccc(-c2cccnc2)n1	Cc1ccc(NC(=O)c2ccc3c(c2)CCC3N2CCN(C)CC2)cc1Nc1nccc(-c2cncnc2)n1	O=C(Nc1cccc(Nc2nccc(-c3cccnc3)n2)c1)c1ccccc1||O=C(Nc1cccc(Nc2nccc(-c3cncnc3)n2)c1)c1ccc2c(c1)CCC2N1CCNCC1
Cc1ccc(NC(=O)c2ccc(CCl)cc2)cc1Nc1nccc(-c2cccnc2)n1	Cc1ccc(NC(=O)c2ccc3c(c2)CCC3N2CCN(C)CC2)cc1Nc1nccc(-c2ccncc2)n1	O=C(Nc1cccc(Nc2nccc(-c3cccnc3)n2)c1)c1ccccc1||O=C(Nc1cccc(Nc2nccc(-c3ccncc3)n2)c1)c1ccc2c(c1)CCC2N1CCNCC1
Cc1ccc(NC(=O)c2ccc(CCl)cc2)cc1Nc1nccc(-c2cccnc2)n1	Cc1ccc(NC(=O)c2ccc3c(c2)CCC3N2CCN(C)CC2)cc1Nc1nccc(-c2cccnc2)n1	O=C(Nc1cccc(Nc2nccc(-c3cccnc3)n2)c1)c1ccc2c(c1)CCC2N1CCNCC1||O=C(Nc1cccc(Nc2nccc(-c3cccnc3)n2)c1)c1ccccc1
Cc1ccc(NC(=O)c2ccc(CCl)cc2)cc1Nc1nccc(-c2cccnc2)n1	Cc1ccc(NC(=O)c2ccc3c(c2)CC[C@@H]3N2CCN(C)CC2)cc1Nc1nccc(-c2cccnc2)n1	O=C(Nc1cccc(Nc2nccc(-c3cccnc3)n2)c1)c1ccc2c(c1)CCC2N1CCNCC1||O=C(Nc1cccc(Nc2nccc(-c3cccnc3)n2)c1)c1ccccc1
Cc1ccc(NC(=O)c2ccc(CCl)cc2)cc1Nc1nccc(-c2cccnc2)n1	Cc1ccc(NC(O)c2ccc(CN3CC[C@@H](CN(C)C)C3)c(C(F)(F)F)c2)cc1Nc1nccc(-c2cncnc2)n1	O=C(Nc1cccc(Nc2nccc(-c3cccnc3)n2)c1)c1ccccc1||c1cc(NCc2ccc(CN3CCCC3)cc2)cc(Nc2nccc(-c3cncnc3)n2)c1
Cc1ccc(NC(=O)c2ccc(CCl)cc2)cc1Nc1nccc(-c2cccnc2)n1	CC(=O)N1CCN(C2CCc3cc(C(=O)Nc4ccc(C)c(Nc5nccc(-c6cccnc6)n5)c4)ccc32)CC1	O=C(Nc1cccc(Nc2nccc(-c3cccnc3)n2)c1)c1ccc2c(c1)CCC2N1CCNCC1||O=C(Nc1cccc(Nc2nccc(-c3cccnc3)n2)c1)c1ccccc1
Cc1ccc(NC(=O)c2ccc(CCl)cc2)cc1Nc1nccc(-c2cccnc2)n1	Cc1ccc(NC(=O)c2ccc3c(c2)CCC3N2CCC(N(C)C)C2)cc1Nc1nccc(-c2cccnc2)n1	O=C(Nc1cccc(Nc2nccc(-c3cccnc3)n2)c1)c1ccc2c(c1)CCC2N1CCCC1||O=C(Nc1cccc(Nc2nccc(-c3cccnc3)n2)c1)c1ccccc1
Cc1ccc(NC(=O)c2ccc(CCl)cc2)cc1Nc1nccc(-c2cccnc2)n1	Cc1ccc(NC(=O)c2ccc3c(c2)CCC3N2CC[C@@H](N(C)C)C2)cc1Nc1nccc(-c2cccnc2)n1	O=C(Nc1cccc(Nc2nccc(-c3cccnc3)n2)c1)c1ccc2c(c1)CCC2N1CCCC1||O=C(Nc1cccc(Nc2nccc(-c3cccnc3)n2)c1)c1ccccc1
Cc1ccc(NC(=O)c2ccc(CCl)cc2)cc1Nc1nccc(-c2cccnc2)n1	CCN1CCN(C2CCc3cc(C(=O)Nc4ccc(C)c(Nc5nccc(-c6cccnc6)n5)c4)ccc32)CC1	O=C(Nc1cccc(Nc2nccc(-c3cccnc3)n2)c1)c1ccc2c(c1)CCC2N1CCNCC1||O=C(Nc1cccc(Nc2nccc(-c3cccnc3)n2)c1)c1ccccc1
Cc1ccc(NC(=O)c2ccc(CCl)cc2)cc1Nc1nccc(-c2cccnc2)n1	Cc1ccc(NC(=O)c2ccc3c(c2)CCC3N2CCN(CCO)CC2)cc1Nc1nccc(-c2cccnc2)n1	O=C(Nc1cccc(Nc2nccc(-c3cccnc3)n2)c1)c1ccc2c(c1)CCC2N1CCNCC1||O=C(Nc1cccc(Nc2nccc(-c3cccnc3)n2)c1)c1ccccc1
Cc1ccc(NC(=O)c2ccc(CCl)cc2)cc1Nc1nccc(-c2cccnc2)n1	Cc1ccc(NC(=O)c2ccc3c(c2)CCC3N2CCN(C(C)C)CC2)cc1Nc1nccc(-c2cccnc2)n1	O=C(Nc1cccc(Nc2nccc(-c3cccnc3)n2)c1)c1ccc2c(c1)CCC2N1CCNCC1||O=C(Nc1cccc(Nc2nccc(-c3cccnc3)n2)c1)c1ccccc1
CN=NNc1ccc(C(O)=Nc2ccc(C)c(Nc3nccc(-c4cccnc4)n3)c2)cc1Cl	Cc1ccc(NC(=O)c2ccc(/N=N/N(C)C)cc2)cc1Nc1nccc(-c2cccnc2)n1	C(=Nc1cccc(Nc2nccc(-c3cccnc3)n2)c1)c1ccccc1||O=C(Nc1cccc(Nc2nccc(-c3cccnc3)n2)c1)c1ccccc1
CN=NNc1ccc(C(O)=Nc2ccc(C)c(Nc3nccc(-c4cccnc4)n3)c2)cc1Cl	Cc1ccc(NC(=O)c2ccc(N=NN(C)CO)cc2)cc1Nc1nccc(-c2cccnc2)n1	C(=Nc1cccc(Nc2nccc(-c3cccnc3)n2)c1)c1ccccc1||O=C(Nc1cccc(Nc2nccc(-c3cccnc3)n2)c1)c1ccccc1
CN=NNc1ccc(C(O)=Nc2ccc(C)c(Nc3nccc(-c4cccnc4)n3)c2)cc1Cl	Cc1ccc(NC(=O)c2ccc(/N=N/N(C)CCCl)cc2)cc1Nc1nccc(-c2cccnc2)n1	C(=Nc1cccc(Nc2nccc(-c3cccnc3)n2)c1)c1ccccc1||O=C(Nc1cccc(Nc2nccc(-c3cccnc3)n2)c1)c1ccccc1
CN=NNc1ccc(C(O)=Nc2ccc(C)c(Nc3nccc(-c4cccnc4)n3)c2)cc1Cl	Cc1ccc(NC(=O)c2ccc(CN(C)CCCl)cc2)cc1Nc1nccc(-c2cccnc2)n1	C(=Nc1cccc(Nc2nccc(-c3cccnc3)n2)c1)c1ccccc1||O=C(Nc1cccc(Nc2nccc(-c3cccnc3)n2)c1)c1ccccc1
CN=NNc1ccc(C(O)=Nc2ccc(C)c(Nc3nccc(-c4cccnc4)n3)c2)cc1Cl	Cc1ccc(NC(=O)c2ccc(CN3CCNCC3)cc2)cc1Nc1nccc(-c2cccnc2)n1	C(=Nc1cccc(Nc2nccc(-c3cccnc3)n2)c1)c1ccccc1||O=C(Nc1cccc(Nc2nccc(-c3cccnc3)n2)c1)c1ccc(CN2CCNCC2)cc1
CN=NNc1ccc(C(O)=Nc2ccc(C)c(Nc3nccc(-c4cccnc4)n3)c2)cc1Cl	Cc1ccc(N=C(O)c2ccc(CN3CC(N(C)C)C3)c(C(F)(F)F)c2)cc1Nc1nccc(-c2cncnc2)n1	C(=Nc1cccc(Nc2nccc(-c3cccnc3)n2)c1)c1ccccc1||C(=Nc1cccc(Nc2nccc(-c3cncnc3)n2)c1)c1ccc(CN2CCC2)cc1
CN=NNc1ccc(C(O)=Nc2ccc(C)c(Nc3nccc(-c4cccnc4)n3)c2)cc1Cl	Cc1ccc(N=C(O)c2ccc(CN3CCN(C)CC3)c(C(F)(F)F)c2)cc1Nc1nccc(-c2cncnc2)n1	C(=Nc1cccc(Nc2nccc(-c3cccnc3)n2)c1)c1ccccc1||C(=Nc1cccc(Nc2nccc(-c3cncnc3)n2)c1)c1ccc(CN2CCNCC2)cc1
CN=NNc1ccc(C(O)=Nc2ccc(C)c(Nc3nccc(-c4cccnc4)n3)c2)cc1Cl	Cc1ccc(N=C(O)c2ccc(CN3CCN(C)CC3)c(Br)c2)cc1Nc1nccc(-c2cccnc2)n1	C(=Nc1cccc(Nc2nccc(-c3cccnc3)n2)c1)c1ccc(CN2CCNCC2)cc1||C(=Nc1cccc(Nc2nccc(-c3cccnc3)n2)c1)c1ccccc1
CN=NNc1ccc(C(O)=Nc2ccc(C)c(Nc3nccc(-c4cccnc4)n3)c2)cc1Cl	Cc1ccc(N=C(O)c2ccc(CN3CCN(C)CC3)c(Cl)c2)cc1Nc1nccc(-c2cccnc2)n1	C(=Nc1cccc(Nc2nccc(-c3cccnc3)n2)c1)c1ccc(CN2CCNCC2)cc1||C(=Nc1cccc(Nc2nccc(-c3cccnc3)n2)c1)c1ccccc1
CN=NNc1ccc(C(O)=Nc2ccc(C)c(Nc3nccc(-c4cccnc4)n3)c2)cc1Cl	Cc1ccc(N=C(O)c2ccc(CN3CCN(C)CC3)c(I)c2)cc1Nc1nccc(-c2cccnc2)n1	C(=Nc1cccc(Nc2nccc(-c3cccnc3)n2)c1)c1ccc(CN2CCNCC2)cc1||C(=Nc1cccc(Nc2nccc(-c3cccnc3)n2)c1)c1ccccc1
CN=NNc1ccc(C(O)=Nc2ccc(C)c(Nc3nccc(-c4cccnc4)n3)c2)cc1Cl	CN(C(=O)c1ccc(C(=O)Nc2ccccc2N)cc1)c1cccc(Nc2nccc(-c3cccnc3)n2)c1	C(=Nc1cccc(Nc2nccc(-c3cccnc3)n2)c1)c1ccccc1||O=C(Nc1ccccc1)c1ccc(C(=O)Nc2cccc(Nc3nccc(-c4cccnc4)n3)c2)cc1
CN=NNc1ccc(C(O)=Nc2ccc(C)c(Nc3nccc(-c4cccnc4)n3)c2)cc1Cl	Cc1ccc(NCc2ccc(C(=O)Nc3ccccc3N)cc2)cc1Nc1nccc(-c2cccnc2)n1	C(=Nc1cccc(Nc2nccc(-c3cccnc3)n2)c1)c1ccccc1||O=C(Nc1ccccc1)c1ccc(CNc2cccc(Nc3nccc(-c4cccnc4)n3)c2)cc1
CN=NNc1ccc(C(O)=Nc2ccc(C)c(Nc3nccc(-c4cccnc4)n3)c2)cc1Cl	Cc1ccc(N=C(O)c2ccc(CN3CCN(C)CC3)c(C(F)(F)F)c2)cc1Nc1nccc(-c2cccnc2)n1	C(=Nc1cccc(Nc2nccc(-c3cccnc3)n2)c1)c1ccc(CN2CCNCC2)cc1||C(=Nc1cccc(Nc2nccc(-c3cccnc3)n2)c1)c1ccccc1
CN=NNc1ccc(C(O)=Nc2ccc(C)c(Nc3nccc(-c4cccnc4)n3)c2)cc1Cl	Cc1ccc(N=C(O)c2ccc(CN3CC[C@@H](N(C)C)C3)c(C(F)(F)F)c2)cc1Nc1nccc(-c2cncnc2)n1	C(=Nc1cccc(Nc2nccc(-c3cccnc3)n2)c1)c1ccccc1||C(=Nc1cccc(Nc2nccc(-c3cncnc3)n2)c1)c1ccc(CN2CCCC2)cc1
CN=NNc1ccc(C(O)=Nc2ccc(C)c(Nc3nccc(-c4cccnc4)n3)c2)cc1Cl	Cc1ccc(NC(=O)c2ccc3c(c2)CCC3N2CCNCC2)cc1Nc1nccc(-c2cccnc2)n1	C(=Nc1cccc(Nc2nccc(-c3cccnc3)n2)c1)c1ccccc1||O=C(Nc1cccc(Nc2nccc(-c3cccnc3)n2)c1)c1ccc2c(c1)CCC2N1CCNCC1
CN=NNc1ccc(C(O)=Nc2ccc(C)c(Nc3nccc(-c4cccnc4)n3)c2)cc1Cl	Cc1ccc(-c2ccnc(Nc3cc(NC(=O)c4ccc(CN5CCN(C)CC5)cc4)ccc3C)n2)cn1	C(=Nc1cccc(Nc2nccc(-c3cccnc3)n2)c1)c1ccccc1||O=C(Nc1cccc(Nc2nccc(-c3cccnc3)n2)c1)c1ccc(CN2CCNCC2)cc1
CN=NNc1ccc(C(O)=Nc2ccc(C)c(Nc3nccc(-c4cccnc4)n3)c2)cc1Cl	Cc1ccc(NC(=O)c2ccc(CN3CCN(CCO)CC3)cc2)cc1Nc1nccc(-c2cccnc2)n1	C(=Nc1cccc(Nc2nccc(-c3cccnc3)n2)c1)c1ccccc1||O=C(Nc1cccc(Nc2nccc(-c3cccnc3)n2)c1)c1ccc(CN2CCNCC2)cc1
CN=NNc1ccc(C(O)=Nc2ccc(C)c(Nc3nccc(-c4cccnc4)n3)c2)cc1Cl	Cc1ccc(N=C(O)c2ccc(CN3CCC(CN(C)C)C3)c(C(F)(F)F)c2)cc1Nc1nccc(-c2cncnc2)n1	C(=Nc1cccc(Nc2nccc(-c3cccnc3)n2)c1)c1ccccc1||C(=Nc1cccc(Nc2nccc(-c3cncnc3)n2)c1)c1ccc(CN2CCCC2)cc1
CN=NNc1ccc(C(O)=Nc2ccc(C)c(Nc3nccc(-c4cccnc4)n3)c2)cc1Cl	Cc1ccc(NC(=O)c2ccc3c(c2)CC[C@@H]3N2CCN(C)CC2)cc1Nc1nccc(-c2cccnc2)n1	C(=Nc1cccc(Nc2nccc(-c3cccnc3)n2)c1)c1ccccc1||O=C(Nc1cccc(Nc2nccc(-c3cccnc3)n2)c1)c1ccc2c(c1)CCC2N1CCNCC1
CN=NNc1ccc(C(O)=Nc2ccc(C)c(Nc3nccc(-c4cccnc4)n3)c2)cc1Cl	CCN1CCN(C2CCc3cc(C(=O)Nc4ccc(C)c(Nc5nccc(-c6cccnc6)n5)c4)ccc32)CC1	C(=Nc1cccc(Nc2nccc(-c3cccnc3)n2)c1)c1ccccc1||O=C(Nc1cccc(Nc2nccc(-c3cccnc3)n2)c1)c1ccc2c(c1)CCC2N1CCNCC1
CN=NNc1ccc(C(O)=Nc2ccc(C)c(Nc3nccc(-c4cccnc4)n3)c2)cc1Cl	Cc1ccc(NC(=O)c2ccc3c(c2)CCC3N2CCN(CCO)CC2)cc1Nc1nccc(-c2cccnc2)n1	C(=Nc1cccc(Nc2nccc(-c3cccnc3)n2)c1)c1ccccc1||O=C(Nc1cccc(Nc2nccc(-c3cccnc3)n2)c1)c1ccc2c(c1)CCC2N1CCNCC1
CN=NNc1ccc(C(O)=Nc2ccc(C)c(Nc3nccc(-c4cccnc4)n3)c2)cc1Cl	Cc1ccc(NC(=O)c2ccc3c(c2)CCC3N2CCN(C(C)C)CC2)cc1Nc1nccc(-c2cccnc2)n1	C(=Nc1cccc(Nc2nccc(-c3cccnc3)n2)c1)c1ccccc1||O=C(Nc1cccc(Nc2nccc(-c3cccnc3)n2)c1)c1ccc2c(c1)CCC2N1CCNCC1
Cc1ccc(C(=O)Nc2ccc(C)c(Nc3nccc(-c4cccnc4)n3)c2)cc1	Cc1ccc(NC(=O)c2ccc(/N=N/N(C)C)cc2)cc1Nc1nccc(-c2cccnc2)n1	O=C(Nc1cccc(Nc2nccc(-c3cccnc3)n2)c1)c1ccccc1||O=C(Nc1cccc(Nc2nccc(-c3cccnc3)n2)c1)c1ccccc1
Cc1ccc(C(=O)Nc2ccc(C)c(Nc3nccc(-c4cccnc4)n3)c2)cc1	Cc1ccc(NC(=O)c2ccc(N=NN(C)CO)cc2)cc1Nc1nccc(-c2cccnc2)n1	O=C(Nc1cccc(Nc2nccc(-c3cccnc3)n2)c1)c1ccccc1||O=C(Nc1cccc(Nc2nccc(-c3cccnc3)n2)c1)c1ccccc1
Cc1ccc(C(=O)Nc2ccc(C)c(Nc3nccc(-c4cccnc4)n3)c2)cc1	Cc1ccc(N=C(O)c2ccc(N=NN(C)C)c(C(F)(F)F)c2)cc1Nc1nccc(-c2cccnc2)n1	C(=Nc1cccc(Nc2nccc(-c3cccnc3)n2)c1)c1ccccc1||O=C(Nc1cccc(Nc2nccc(-c3cccnc3)n2)c1)c1ccccc1
Cc1ccc(C(=O)Nc2ccc(C)c(Nc3nccc(-c4cccnc4)n3)c2)cc1	Cc1ccc(NC(=O)c2ccc(/N=N/N(C)CCCl)cc2)cc1Nc1nccc(-c2cccnc2)n1	O=C(Nc1cccc(Nc2nccc(-c3cccnc3)n2)c1)c1ccccc1||O=C(Nc1cccc(Nc2nccc(-c3cccnc3)n2)c1)c1ccccc1
Cc1ccc(C(=O)Nc2ccc(C)c(Nc3nccc(-c4cccnc4)n3)c2)cc1	Cc1ccc(NC(=O)c2ccc(CN(C)CCCl)cc2)cc1Nc1nccc(-c2cccnc2)n1	O=C(Nc1cccc(Nc2nccc(-c3cccnc3)n2)c1)c1ccccc1||O=C(Nc1cccc(Nc2nccc(-c3cccnc3)n2)c1)c1ccccc1
Cc1ccc(C(=O)Nc2ccc(C)c(Nc3nccc(-c4cccnc4)n3)c2)cc1	Cc1ccc(NC(=O)c2ccc(CN3CCNCC3)cc2)cc1Nc1nccc(-c2cccnc2)n1	O=C(Nc1cccc(Nc2nccc(-c3cccnc3)n2)c1)c1ccc(CN2CCNCC2)cc1||O=C(Nc1cccc(Nc2nccc(-c3cccnc3)n2)c1)c1ccccc1
Cc1ccc(C(=O)Nc2ccc(C)c(Nc3nccc(-c4cccnc4)n3)c2)cc1	Cc1ccc(N=C(O)c2ccc(CN3CCN(C)CC3)c(Br)c2)cc1Nc1nccc(-c2cccnc2)n1	C(=Nc1cccc(Nc2nccc(-c3cccnc3)n2)c1)c1ccc(CN2CCNCC2)cc1||O=C(Nc1cccc(Nc2nccc(-c3cccnc3)n2)c1)c1ccccc1
Cc1ccc(C(=O)Nc2ccc(C)c(Nc3nccc(-c4cccnc4)n3)c2)cc1	Cc1ccc(N=C(O)c2ccc(CN3CCN(C)CC3)c(Cl)c2)cc1Nc1nccc(-c2cccnc2)n1	C(=Nc1cccc(Nc2nccc(-c3cccnc3)n2)c1)c1ccc(CN2CCNCC2)cc1||O=C(Nc1cccc(Nc2nccc(-c3cccnc3)n2)c1)c1ccccc1
Cc1ccc(C(=O)Nc2ccc(C)c(Nc3nccc(-c4cccnc4)n3)c2)cc1	Cc1ccc(N=C(O)c2ccc(CN3CCN(C)CC3)c(I)c2)cc1Nc1nccc(-c2cccnc2)n1	C(=Nc1cccc(Nc2nccc(-c3cccnc3)n2)c1)c1ccc(CN2CCNCC2)cc1||O=C(Nc1cccc(Nc2nccc(-c3cccnc3)n2)c1)c1ccccc1
Cc1ccc(C(=O)Nc2ccc(C)c(Nc3nccc(-c4cccnc4)n3)c2)cc1	CN(C(=O)c1ccc(C(=O)Nc2ccccc2N)cc1)c1cccc(Nc2nccc(-c3cccnc3)n2)c1	O=C(Nc1cccc(Nc2nccc(-c3cccnc3)n2)c1)c1ccccc1||O=C(Nc1ccccc1)c1ccc(C(=O)Nc2cccc(Nc3nccc(-c4cccnc4)n3)c2)cc1
Cc1ccc(C(=O)Nc2ccc(C)c(Nc3nccc(-c4cccnc4)n3)c2)cc1	Cc1ccc(N=C(O)c2ccc(CN3CCN(C)CC3)c(C(F)(F)F)c2)cc1Nc1nccc(-c2cccnc2)n1	C(=Nc1cccc(Nc2nccc(-c3cccnc3)n2)c1)c1ccc(CN2CCNCC2)cc1||O=C(Nc1cccc(Nc2nccc(-c3cccnc3)n2)c1)c1ccccc1
Cc1ccc(C(=O)Nc2ccc(C)c(Nc3nccc(-c4cccnc4)n3)c2)cc1	Cc1ccc(NC(=O)c2ccc3c(c2)CCC3N2CCNCC2)cc1Nc1nccc(-c2cccnc2)n1	O=C(Nc1cccc(Nc2nccc(-c3cccnc3)n2)c1)c1ccc2c(c1)CCC2N1CCNCC1||O=C(Nc1cccc(Nc2nccc(-c3cccnc3)n2)c1)c1ccccc1
Cc1ccc(C(=O)Nc2ccc(C)c(Nc3nccc(-c4cccnc4)n3)c2)cc1	Cc1ccc(-c2ccnc(Nc3cc(NC(=O)c4ccc(CN5CCN(C)CC5)cc4)ccc3C)n2)cn1	O=C(Nc1cccc(Nc2nccc(-c3cccnc3)n2)c1)c1ccc(CN2CCNCC2)cc1||O=C(Nc1cccc(Nc2nccc(-c3cccnc3)n2)c1)c1ccccc1
Cc1ccc(C(=O)Nc2ccc(C)c(Nc3nccc(-c4cccnc4)n3)c2)cc1	Cc1ccc(NC(=O)c2ccc(CN3CCN(CCO)CC3)cc2)cc1Nc1nccc(-c2cccnc2)n1	O=C(Nc1cccc(Nc2nccc(-c3cccnc3)n2)c1)c1ccc(CN2CCNCC2)cc1||O=C(Nc1cccc(Nc2nccc(-c3cccnc3)n2)c1)c1ccccc1
Cc1ccc(C(=O)Nc2ccc(C)c(Nc3nccc(-c4cccnc4)n3)c2)cc1	Cc1ccc(NC(=O)c2ccc3c(c2)CC[C@@H]3N2CCN(C)CC2)cc1Nc1nccc(-c2cccnc2)n1	O=C(Nc1cccc(Nc2nccc(-c3cccnc3)n2)c1)c1ccc2c(c1)CCC2N1CCNCC1||O=C(Nc1cccc(Nc2nccc(-c3cccnc3)n2)c1)c1ccccc1
Cc1ccc(C(=O)Nc2ccc(C)c(Nc3nccc(-c4cccnc4)n3)c2)cc1	CCN1CCN(C2CCc3cc(C(=O)Nc4ccc(C)c(Nc5nccc(-c6cccnc6)n5)c4)ccc32)CC1	O=C(Nc1cccc(Nc2nccc(-c3cccnc3)n2)c1)c1ccc2c(c1)CCC2N1CCNCC1||O=C(Nc1cccc(Nc2nccc(-c3cccnc3)n2)c1)c1ccccc1
Cc1ccc(C(=O)Nc2ccc(C)c(Nc3nccc(-c4cccnc4)n3)c2)cc1	Cc1ccc(NC(=O)c2ccc3c(c2)CCC3N2CCN(CCO)CC2)cc1Nc1nccc(-c2cccnc2)n1	O=C(Nc1cccc(Nc2nccc(-c3cccnc3)n2)c1)c1ccc2c(c1)CCC2N1CCNCC1||O=C(Nc1cccc(Nc2nccc(-c3cccnc3)n2)c1)c1ccccc1
Cc1ccc(C(=O)Nc2ccc(C)c(Nc3nccc(-c4cccnc4)n3)c2)cc1	Cc1ccc(NC(=O)c2ccc3c(c2)CCC3N2CCN(C(C)C)CC2)cc1Nc1nccc(-c2cccnc2)n1	O=C(Nc1cccc(Nc2nccc(-c3cccnc3)n2)c1)c1ccc2c(c1)CCC2N1CCNCC1||O=C(Nc1cccc(Nc2nccc(-c3cccnc3)n2)c1)c1ccccc1
Cc1ccc(C(=O)Nc2ccc(C)c(Nc3nccc(-c4cccnc4)n3)c2)cc1	Cc1ccc(NC(=O)c2ccc3c(c2)CCC3N2CCN(C(=O)OC(C)(C)C)CC2)cc1Nc1nccc(-c2cccnc2)n1	O=C(Nc1cccc(Nc2nccc(-c3cccnc3)n2)c1)c1ccc2c(c1)CCC2N1CCNCC1||O=C(Nc1cccc(Nc2nccc(-c3cccnc3)n2)c1)c1ccccc1
COc1ccccc1C(O)=Nc1ccc(C)c(Nc2nccc(-c3cccnc3)n2)c1	CN=NNc1ccc(C(O)=Nc2ccc(C)c(Nc3nccc(-c4cccnc4)n3)c2)cc1C(F)(F)F	C(=Nc1cccc(Nc2nccc(-c3cccnc3)n2)c1)c1ccccc1||C(=Nc1cccc(Nc2nccc(-c3cccnc3)n2)c1)c1ccccc1
COc1ccccc1C(O)=Nc1ccc(C)c(Nc2nccc(-c3cccnc3)n2)c1	Cc1ccc(N=C(O)c2ccc(N=NN(C)C)c(C(F)(F)F)c2)cc1Nc1nccc(-c2cccnc2)n1	C(=Nc1cccc(Nc2nccc(-c3cccnc3)n2)c1)c1ccccc1||C(=Nc1cccc(Nc2nccc(-c3cccnc3)n2)c1)c1ccccc1
COc1ccccc1C(O)=Nc1ccc(C)c(Nc2nccc(-c3cccnc3)n2)c1	Cc1ccc(N=C(O)c2ccc(N=NN(C)CO)c(C(F)(F)F)c2)cc1Nc1nccc(-c2cccnc2)n1	C(=Nc1cccc(Nc2nccc(-c3cccnc3)n2)c1)c1ccccc1||C(=Nc1cccc(Nc2nccc(-c3cccnc3)n2)c1)c1ccccc1
COc1ccccc1C(O)=Nc1ccc(C)c(Nc2nccc(-c3cccnc3)n2)c1	Cc1ccc(NC(=O)c2ccc(/N=N/N(C)CCCl)cc2)cc1Nc1nccc(-c2cccnc2)n1	C(=Nc1cccc(Nc2nccc(-c3cccnc3)n2)c1)c1ccccc1||O=C(Nc1cccc(Nc2nccc(-c3cccnc3)n2)c1)c1ccccc1
COc1ccccc1C(O)=Nc1ccc(C)c(Nc2nccc(-c3cccnc3)n2)c1	Cc1ccc(N=C(O)c2ccc(CN3CC(N(C)C)C3)c(C(F)(F)F)c2)cc1Nc1nccc(-c2cncnc2)n1	C(=Nc1cccc(Nc2nccc(-c3cccnc3)n2)c1)c1ccccc1||C(=Nc1cccc(Nc2nccc(-c3cncnc3)n2)c1)c1ccc(CN2CCC2)cc1
COc1ccccc1C(O)=Nc1ccc(C)c(Nc2nccc(-c3cccnc3)n2)c1	Cc1ccc(N=C(O)c2ccc(CN3CCN(C)CC3)c(C(F)(F)F)c2)cc1Nc1nccc(-c2cncnc2)n1	C(=Nc1cccc(Nc2nccc(-c3cccnc3)n2)c1)c1ccccc1||C(=Nc1cccc(Nc2nccc(-c3cncnc3)n2)c1)c1ccc(CN2CCNCC2)cc1
COc1ccccc1C(O)=Nc1ccc(C)c(Nc2nccc(-c3cccnc3)n2)c1	Cc1ccc(N=C(O)c2ccc(CN3CCN(C)CC3)c(Br)c2)cc1Nc1nccc(-c2cccnc2)n1	C(=Nc1cccc(Nc2nccc(-c3cccnc3)n2)c1)c1ccc(CN2CCNCC2)cc1||C(=Nc1cccc(Nc2nccc(-c3cccnc3)n2)c1)c1ccccc1
COc1ccccc1C(O)=Nc1ccc(C)c(Nc2nccc(-c3cccnc3)n2)c1	Cc1ccc(N=C(O)c2ccc(CN3CCN(C)CC3)c(Cl)c2)cc1Nc1nccc(-c2cccnc2)n1	C(=Nc1cccc(Nc2nccc(-c3cccnc3)n2)c1)c1ccc(CN2CCNCC2)cc1||C(=Nc1cccc(Nc2nccc(-c3cccnc3)n2)c1)c1ccccc1
COc1ccccc1C(O)=Nc1ccc(C)c(Nc2nccc(-c3cccnc3)n2)c1	Cc1ccc(N=C(O)c2ccc(CN3CCN(C)CC3)c(I)c2)cc1Nc1nccc(-c2cccnc2)n1	C(=Nc1cccc(Nc2nccc(-c3cccnc3)n2)c1)c1ccc(CN2CCNCC2)cc1||C(=Nc1cccc(Nc2nccc(-c3cccnc3)n2)c1)c1ccccc1
COc1ccccc1C(O)=Nc1ccc(C)c(Nc2nccc(-c3cccnc3)n2)c1	CN(C(=O)c1ccc(C(=O)Nc2ccccc2N)cc1)c1cccc(Nc2nccc(-c3cccnc3)n2)c1	C(=Nc1cccc(Nc2nccc(-c3cccnc3)n2)c1)c1ccccc1||O=C(Nc1ccccc1)c1ccc(C(=O)Nc2cccc(Nc3nccc(-c4cccnc4)n3)c2)cc1
COc1ccccc1C(O)=Nc1ccc(C)c(Nc2nccc(-c3cccnc3)n2)c1	Cc1ccc(N=C(O)c2ccc(CN3CCN(C)CC3)c(C(F)(F)F)c2)cc1Nc1nccc(-c2cccnc2)n1	C(=Nc1cccc(Nc2nccc(-c3cccnc3)n2)c1)c1ccc(CN2CCNCC2)cc1||C(=Nc1cccc(Nc2nccc(-c3cccnc3)n2)c1)c1ccccc1
COc1ccccc1C(O)=Nc1ccc(C)c(Nc2nccc(-c3cccnc3)n2)c1	Cc1ccc(N=C(O)c2ccc(CN3CC[C@H](N(C)C)C3)c(C(F)(F)F)c2)cc1Nc1nccc(-c2cncnc2)n1	C(=Nc1cccc(Nc2nccc(-c3cccnc3)n2)c1)c1ccccc1||C(=Nc1cccc(Nc2nccc(-c3cncnc3)n2)c1)c1ccc(CN2CCCC2)cc1
COc1ccccc1C(O)=Nc1ccc(C)c(Nc2nccc(-c3cccnc3)n2)c1	Cc1ccc(N=C(O)c2ccc(CN3CC[C@@H](N(C)C)C3)c(C(F)(F)F)c2)cc1Nc1nccc(-c2cncnc2)n1	C(=Nc1cccc(Nc2nccc(-c3cccnc3)n2)c1)c1ccccc1||C(=Nc1cccc(Nc2nccc(-c3cncnc3)n2)c1)c1ccc(CN2CCCC2)cc1
COc1ccccc1C(O)=Nc1ccc(C)c(Nc2nccc(-c3cccnc3)n2)c1	Cc1ccc(NC(=O)c2ccc3c(c2)CCC3N2CCNCC2)cc1Nc1nccc(-c2cccnc2)n1	C(=Nc1cccc(Nc2nccc(-c3cccnc3)n2)c1)c1ccccc1||O=C(Nc1cccc(Nc2nccc(-c3cccnc3)n2)c1)c1ccc2c(c1)CCC2N1CCNCC1
COc1ccccc1C(O)=Nc1ccc(C)c(Nc2nccc(-c3cccnc3)n2)c1	Cc1ccc(-c2ccnc(Nc3cc(NC(=O)c4ccc(CN5CCN(C)CC5)cc4)ccc3C)n2)cn1	C(=Nc1cccc(Nc2nccc(-c3cccnc3)n2)c1)c1ccccc1||O=C(Nc1cccc(Nc2nccc(-c3cccnc3)n2)c1)c1ccc(CN2CCNCC2)cc1
COc1ccccc1C(O)=Nc1ccc(C)c(Nc2nccc(-c3cccnc3)n2)c1	Cc1ccc(N=C(O)c2ccc(CN3CCC(CN(C)C)C3)c(C(F)(F)F)c2)cc1Nc1nccc(-c2cncnc2)n1	C(=Nc1cccc(Nc2nccc(-c3cccnc3)n2)c1)c1ccccc1||C(=Nc1cccc(Nc2nccc(-c3cncnc3)n2)c1)c1ccc(CN2CCCC2)cc1
COc1ccccc1C(O)=Nc1ccc(C)c(Nc2nccc(-c3cccnc3)n2)c1	Cc1ccc(NC(=O)c2ccc3c(c2)CC[C@@H]3N2CCN(C)CC2)cc1Nc1nccc(-c2cccnc2)n1	C(=Nc1cccc(Nc2nccc(-c3cccnc3)n2)c1)c1ccccc1||O=C(Nc1cccc(Nc2nccc(-c3cccnc3)n2)c1)c1ccc2c(c1)CCC2N1CCNCC1
COc1ccccc1C(O)=Nc1ccc(C)c(Nc2nccc(-c3cccnc3)n2)c1	Cc1ccc(NC(=O)c2ccc3c(c2)CCC3N2CC[C@@H](N(C)C)C2)cc1Nc1nccc(-c2cccnc2)n1	C(=Nc1cccc(Nc2nccc(-c3cccnc3)n2)c1)c1ccccc1||O=C(Nc1cccc(Nc2nccc(-c3cccnc3)n2)c1)c1ccc2c(c1)CCC2N1CCCC1
COc1ccccc1C(O)=Nc1ccc(C)c(Nc2nccc(-c3cccnc3)n2)c1	CCN1CCN(C2CCc3cc(C(=O)Nc4ccc(C)c(Nc5nccc(-c6cccnc6)n5)c4)ccc32)CC1	C(=Nc1cccc(Nc2nccc(-c3cccnc3)n2)c1)c1ccccc1||O=C(Nc1cccc(Nc2nccc(-c3cccnc3)n2)c1)c1ccc2c(c1)CCC2N1CCNCC1
COc1ccccc1C(O)=Nc1ccc(C)c(Nc2nccc(-c3cccnc3)n2)c1	Cc1ccc(NC(=O)c2ccc3c(c2)CCC3N2CCN(CCO)CC2)cc1Nc1nccc(-c2cccnc2)n1	C(=Nc1cccc(Nc2nccc(-c3cccnc3)n2)c1)c1ccccc1||O=C(Nc1cccc(Nc2nccc(-c3cccnc3)n2)c1)c1ccc2c(c1)CCC2N1CCNCC1
COc1ccccc1C(O)=Nc1ccc(C)c(Nc2nccc(-c3cccnc3)n2)c1	Cc1ccc(NC(=O)c2ccc3c(c2)CCC3N2CCN(C(C)C)CC2)cc1Nc1nccc(-c2cccnc2)n1	C(=Nc1cccc(Nc2nccc(-c3cccnc3)n2)c1)c1ccccc1||O=C(Nc1cccc(Nc2nccc(-c3cccnc3)n2)c1)c1ccc2c(c1)CCC2N1CCNCC1
CSc1cccc(C(O)=Nc2ccc(C)c(Nc3nccc(-c4cccnc4)n3)c2)c1	CN=NNc1ccc(C(O)=Nc2ccc(C)c(Nc3nccc(-c4cccnc4)n3)c2)cc1C(F)(F)F	C(=Nc1cccc(Nc2nccc(-c3cccnc3)n2)c1)c1ccccc1||C(=Nc1cccc(Nc2nccc(-c3cccnc3)n2)c1)c1ccccc1
CSc1cccc(C(O)=Nc2ccc(C)c(Nc3nccc(-c4cccnc4)n3)c2)c1	Cc1ccc(N=C(O)c2ccc(N=NN(C)C)c(C(F)(F)F)c2)cc1Nc1nccc(-c2cccnc2)n1	C(=Nc1cccc(Nc2nccc(-c3cccnc3)n2)c1)c1ccccc1||C(=Nc1cccc(Nc2nccc(-c3cccnc3)n2)c1)c1ccccc1
CSc1cccc(C(O)=Nc2ccc(C)c(Nc3nccc(-c4cccnc4)n3)c2)c1	Cc1ccc(N=C(O)c2ccc(N=NN(C)CO)c(C(F)(F)F)c2)cc1Nc1nccc(-c2cccnc2)n1	C(=Nc1cccc(Nc2nccc(-c3cccnc3)n2)c1)c1ccccc1||C(=Nc1cccc(Nc2nccc(-c3cccnc3)n2)c1)c1ccccc1
CSc1cccc(C(O)=Nc2ccc(C)c(Nc3nccc(-c4cccnc4)n3)c2)c1	Cc1ccc(NC(=O)c2ccc(/N=N/N(C)CCCl)cc2)cc1Nc1nccc(-c2cccnc2)n1	C(=Nc1cccc(Nc2nccc(-c3cccnc3)n2)c1)c1ccccc1||O=C(Nc1cccc(Nc2nccc(-c3cccnc3)n2)c1)c1ccccc1
CSc1cccc(C(O)=Nc2ccc(C)c(Nc3nccc(-c4cccnc4)n3)c2)c1	CN1CCN(Cc2ccc(C(=O)Nc3cccc(Nc4nccc(-c5cccnc5)n4)c3)cc2)CC1	C(=Nc1cccc(Nc2nccc(-c3cccnc3)n2)c1)c1ccccc1||O=C(Nc1cccc(Nc2nccc(-c3cccnc3)n2)c1)c1ccc(CN2CCNCC2)cc1
CSc1cccc(C(O)=Nc2ccc(C)c(Nc3nccc(-c4cccnc4)n3)c2)c1	Cc1ccc(N=C(O)c2ccc(CN3CC(N(C)C)C3)c(C(F)(F)F)c2)cc1Nc1nccc(-c2cncnc2)n1	C(=Nc1cccc(Nc2nccc(-c3cccnc3)n2)c1)c1ccccc1||C(=Nc1cccc(Nc2nccc(-c3cncnc3)n2)c1)c1ccc(CN2CCC2)cc1
CSc1cccc(C(O)=Nc2ccc(C)c(Nc3nccc(-c4cccnc4)n3)c2)c1	Cc1ccc(N=C(O)c2ccc(CN3CCN(C)CC3)c(C(F)(F)F)c2)cc1Nc1nccc(-c2cncnc2)n1	C(=Nc1cccc(Nc2nccc(-c3cccnc3)n2)c1)c1ccccc1||C(=Nc1cccc(Nc2nccc(-c3cncnc3)n2)c1)c1ccc(CN2CCNCC2)cc1
CSc1cccc(C(O)=Nc2ccc(C)c(Nc3nccc(-c4cccnc4)n3)c2)c1	Cc1ccc(N=C(O)c2ccc(CN3CCN(C)CC3)c(Br)c2)cc1Nc1nccc(-c2cccnc2)n1	C(=Nc1cccc(Nc2nccc(-c3cccnc3)n2)c1)c1ccc(CN2CCNCC2)cc1||C(=Nc1cccc(Nc2nccc(-c3cccnc3)n2)c1)c1ccccc1
CSc1cccc(C(O)=Nc2ccc(C)c(Nc3nccc(-c4cccnc4)n3)c2)c1	Cc1ccc(N=C(O)c2ccc(CN3CCN(C)CC3)c(Cl)c2)cc1Nc1nccc(-c2cccnc2)n1	C(=Nc1cccc(Nc2nccc(-c3cccnc3)n2)c1)c1ccc(CN2CCNCC2)cc1||C(=Nc1cccc(Nc2nccc(-c3cccnc3)n2)c1)c1ccccc1
CSc1cccc(C(O)=Nc2ccc(C)c(Nc3nccc(-c4cccnc4)n3)c2)c1	Cc1ccc(N=C(O)c2ccc(CN3CCN(C)CC3)c(I)c2)cc1Nc1nccc(-c2cccnc2)n1	C(=Nc1cccc(Nc2nccc(-c3cccnc3)n2)c1)c1ccc(CN2CCNCC2)cc1||C(=Nc1cccc(Nc2nccc(-c3cccnc3)n2)c1)c1ccccc1
CSc1cccc(C(O)=Nc2ccc(C)c(Nc3nccc(-c4cccnc4)n3)c2)c1	CN(C(=O)c1ccc(C(=O)Nc2ccccc2N)cc1)c1cccc(Nc2nccc(-c3cccnc3)n2)c1	C(=Nc1cccc(Nc2nccc(-c3cccnc3)n2)c1)c1ccccc1||O=C(Nc1ccccc1)c1ccc(C(=O)Nc2cccc(Nc3nccc(-c4cccnc4)n3)c2)cc1
CSc1cccc(C(O)=Nc2ccc(C)c(Nc3nccc(-c4cccnc4)n3)c2)c1	Cc1ccc(N=C(O)c2ccc(CN3CCN(C)CC3)c(C(F)(F)F)c2)cc1Nc1nccc(-c2cccnc2)n1	C(=Nc1cccc(Nc2nccc(-c3cccnc3)n2)c1)c1ccc(CN2CCNCC2)cc1||C(=Nc1cccc(Nc2nccc(-c3cccnc3)n2)c1)c1ccccc1
CSc1cccc(C(O)=Nc2ccc(C)c(Nc3nccc(-c4cccnc4)n3)c2)c1	Cc1ccc(N=C(O)c2ccc(CN3CC[C@H](N(C)C)C3)c(C(F)(F)F)c2)cc1Nc1nccc(-c2cncnc2)n1	C(=Nc1cccc(Nc2nccc(-c3cccnc3)n2)c1)c1ccccc1||C(=Nc1cccc(Nc2nccc(-c3cncnc3)n2)c1)c1ccc(CN2CCCC2)cc1
CSc1cccc(C(O)=Nc2ccc(C)c(Nc3nccc(-c4cccnc4)n3)c2)c1	Cc1ccc(N=C(O)c2ccc(CN3CC[C@@H](N(C)C)C3)c(C(F)(F)F)c2)cc1Nc1nccc(-c2cncnc2)n1	C(=Nc1cccc(Nc2nccc(-c3cccnc3)n2)c1)c1ccccc1||C(=Nc1cccc(Nc2nccc(-c3cncnc3)n2)c1)c1ccc(CN2CCCC2)cc1
CSc1cccc(C(O)=Nc2ccc(C)c(Nc3nccc(-c4cccnc4)n3)c2)c1	Cc1ccc(NC(=O)c2ccc3c(c2)CCC3N2CCNCC2)cc1Nc1nccc(-c2cccnc2)n1	C(=Nc1cccc(Nc2nccc(-c3cccnc3)n2)c1)c1ccccc1||O=C(Nc1cccc(Nc2nccc(-c3cccnc3)n2)c1)c1ccc2c(c1)CCC2N1CCNCC1
CSc1cccc(C(O)=Nc2ccc(C)c(Nc3nccc(-c4cccnc4)n3)c2)c1	Cc1ccc(N=C(O)c2ccc(CN3CCC(CN(C)C)C3)c(C(F)(F)F)c2)cc1Nc1nccc(-c2cncnc2)n1	C(=Nc1cccc(Nc2nccc(-c3cccnc3)n2)c1)c1ccccc1||C(=Nc1cccc(Nc2nccc(-c3cncnc3)n2)c1)c1ccc(CN2CCCC2)cc1
CSc1cccc(C(O)=Nc2ccc(C)c(Nc3nccc(-c4cccnc4)n3)c2)c1	Cc1ccc(NC(=O)c2ccc3c(c2)CC[C@@H]3N2CCN(C)CC2)cc1Nc1nccc(-c2cccnc2)n1	C(=Nc1cccc(Nc2nccc(-c3cccnc3)n2)c1)c1ccccc1||O=C(Nc1cccc(Nc2nccc(-c3cccnc3)n2)c1)c1ccc2c(c1)CCC2N1CCNCC1
CSc1cccc(C(O)=Nc2ccc(C)c(Nc3nccc(-c4cccnc4)n3)c2)c1	Cc1ccc(NC(=O)c2ccc3c(c2)CCC3N2CC[C@@H](N(C)C)C2)cc1Nc1nccc(-c2cccnc2)n1	C(=Nc1cccc(Nc2nccc(-c3cccnc3)n2)c1)c1ccccc1||O=C(Nc1cccc(Nc2nccc(-c3cccnc3)n2)c1)c1ccc2c(c1)CCC2N1CCCC1
CSc1cccc(C(O)=Nc2ccc(C)c(Nc3nccc(-c4cccnc4)n3)c2)c1	CCN1CCN(C2CCc3cc(C(=O)Nc4ccc(C)c(Nc5nccc(-c6cccnc6)n5)c4)ccc32)CC1	C(=Nc1cccc(Nc2nccc(-c3cccnc3)n2)c1)c1ccccc1||O=C(Nc1cccc(Nc2nccc(-c3cccnc3)n2)c1)c1ccc2c(c1)CCC2N1CCNCC1
CSc1cccc(C(O)=Nc2ccc(C)c(Nc3nccc(-c4cccnc4)n3)c2)c1	Cc1ccc(NC(=O)c2ccc3c(c2)CCC3N2CCN(CCO)CC2)cc1Nc1nccc(-c2cccnc2)n1	C(=Nc1cccc(Nc2nccc(-c3cccnc3)n2)c1)c1ccccc1||O=C(Nc1cccc(Nc2nccc(-c3cccnc3)n2)c1)c1ccc2c(c1)CCC2N1CCNCC1
CSc1cccc(C(O)=Nc2ccc(C)c(Nc3nccc(-c4cccnc4)n3)c2)c1	Cc1ccc(NC(=O)c2ccc3c(c2)CCC3N2CCN(C(C)C)CC2)cc1Nc1nccc(-c2cccnc2)n1	C(=Nc1cccc(Nc2nccc(-c3cccnc3)n2)c1)c1ccccc1||O=C(Nc1cccc(Nc2nccc(-c3cccnc3)n2)c1)c1ccc2c(c1)CCC2N1CCNCC1
CN=NNc1ccc(C(O)=Nc2ccc(C)c(Nc3nccc(-c4cccnc4)n3)c2)cc1C(F)(F)F	Cc1ccc(NC(=O)c2ccc(/N=N/N(C)C)cc2)cc1Nc1nccc(-c2cccnc2)n1	C(=Nc1cccc(Nc2nccc(-c3cccnc3)n2)c1)c1ccccc1||O=C(Nc1cccc(Nc2nccc(-c3cccnc3)n2)c1)c1ccccc1
CN=NNc1ccc(C(O)=Nc2ccc(C)c(Nc3nccc(-c4cccnc4)n3)c2)cc1C(F)(F)F	Cc1ccc(NC(=O)c2ccc(N=NN(C)CO)cc2)cc1Nc1nccc(-c2cccnc2)n1	C(=Nc1cccc(Nc2nccc(-c3cccnc3)n2)c1)c1ccccc1||O=C(Nc1cccc(Nc2nccc(-c3cccnc3)n2)c1)c1ccccc1
CN=NNc1ccc(C(O)=Nc2ccc(C)c(Nc3nccc(-c4cccnc4)n3)c2)cc1C(F)(F)F	COCCN=NNc1ccc(C(=O)Nc2cccc(Nc3nccc(-c4cccnc4)n3)c2)cc1	C(=Nc1cccc(Nc2nccc(-c3cccnc3)n2)c1)c1ccccc1||O=C(Nc1cccc(Nc2nccc(-c3cccnc3)n2)c1)c1ccccc1
CN=NNc1ccc(C(O)=Nc2ccc(C)c(Nc3nccc(-c4cccnc4)n3)c2)cc1C(F)(F)F	Cc1ccc(NC(=O)c2ccc(/N=N/N(C)CCCl)cc2)cc1Nc1nccc(-c2cccnc2)n1	C(=Nc1cccc(Nc2nccc(-c3cccnc3)n2)c1)c1ccccc1||O=C(Nc1cccc(Nc2nccc(-c3cccnc3)n2)c1)c1ccccc1
CN=NNc1ccc(C(O)=Nc2ccc(C)c(Nc3nccc(-c4cccnc4)n3)c2)cc1C(F)(F)F	Cc1ccc(NC(=O)c2ccc(CN(C)CCCl)cc2)cc1Nc1nccc(-c2cccnc2)n1	C(=Nc1cccc(Nc2nccc(-c3cccnc3)n2)c1)c1ccccc1||O=C(Nc1cccc(Nc2nccc(-c3cccnc3)n2)c1)c1ccccc1
CN=NNc1ccc(C(O)=Nc2ccc(C)c(Nc3nccc(-c4cccnc4)n3)c2)cc1C(F)(F)F	Cc1ccc(NC(=O)c2ccc(CN3CCNCC3)cc2)cc1Nc1nccc(-c2cccnc2)n1	C(=Nc1cccc(Nc2nccc(-c3cccnc3)n2)c1)c1ccccc1||O=C(Nc1cccc(Nc2nccc(-c3cccnc3)n2)c1)c1ccc(CN2CCNCC2)cc1
CN=NNc1ccc(C(O)=Nc2ccc(C)c(Nc3nccc(-c4cccnc4)n3)c2)cc1C(F)(F)F	CN(C(=O)c1ccc(C(=O)Nc2ccccc2N)cc1)c1cccc(Nc2nccc(-c3cccnc3)n2)c1	C(=Nc1cccc(Nc2nccc(-c3cccnc3)n2)c1)c1ccccc1||O=C(Nc1ccccc1)c1ccc(C(=O)Nc2cccc(Nc3nccc(-c4cccnc4)n3)c2)cc1
CN=NNc1ccc(C(O)=Nc2ccc(C)c(Nc3nccc(-c4cccnc4)n3)c2)cc1C(F)(F)F	Cc1ccc(NCc2ccc(C(=O)Nc3ccccc3N)cc2)cc1Nc1nccc(-c2cccnc2)n1	C(=Nc1cccc(Nc2nccc(-c3cccnc3)n2)c1)c1ccccc1||O=C(Nc1ccccc1)c1ccc(CNc2cccc(Nc3nccc(-c4cccnc4)n3)c2)cc1
CN=NNc1ccc(C(O)=Nc2ccc(C)c(Nc3nccc(-c4cccnc4)n3)c2)cc1C(F)(F)F	Cc1ccc(NC(=O)c2ccc(CN3CCN(CCF)CC3)cc2)cc1Nc1nccc(-c2cccnc2)n1	C(=Nc1cccc(Nc2nccc(-c3cccnc3)n2)c1)c1ccccc1||O=C(Nc1cccc(Nc2nccc(-c3cccnc3)n2)c1)c1ccc(CN2CCNCC2)cc1
CN=NNc1ccc(C(O)=Nc2ccc(C)c(Nc3nccc(-c4cccnc4)n3)c2)cc1C(F)(F)F	Cc1ccc(-c2ccnc(Nc3cc(NC(=O)c4ccc(CN5CCN(C)CC5)cc4)ccc3C)n2)cn1	C(=Nc1cccc(Nc2nccc(-c3cccnc3)n2)c1)c1ccccc1||O=C(Nc1cccc(Nc2nccc(-c3cccnc3)n2)c1)c1ccc(CN2CCNCC2)cc1
CN=NNc1ccc(C(O)=Nc2ccc(C)c(Nc3nccc(-c4cccnc4)n3)c2)cc1C(F)(F)F	Cc1ccc(NC(=O)c2ccc(CN3CCN(CCO)CC3)cc2)cc1Nc1nccc(-c2cccnc2)n1	C(=Nc1cccc(Nc2nccc(-c3cccnc3)n2)c1)c1ccccc1||O=C(Nc1cccc(Nc2nccc(-c3cccnc3)n2)c1)c1ccc(CN2CCNCC2)cc1
CN=NNc1ccc(C(O)=Nc2ccc(C)c(Nc3nccc(-c4cccnc4)n3)c2)cc1C(F)(F)F	Cc1ccc(NC(=O)c2ccc3c(c2)CC[C@@H]3N2CCN(C)CC2)cc1Nc1nccc(-c2cccnc2)n1	C(=Nc1cccc(Nc2nccc(-c3cccnc3)n2)c1)c1ccccc1||O=C(Nc1cccc(Nc2nccc(-c3cccnc3)n2)c1)c1ccc2c(c1)CCC2N1CCNCC1
CN=NNc1ccc(C(O)=Nc2ccc(C)c(Nc3nccc(-c4cccnc4)n3)c2)cc1C(F)(F)F	CC(=O)N1CCN(C2CCc3cc(C(=O)Nc4ccc(C)c(Nc5nccc(-c6cccnc6)n5)c4)ccc32)CC1	C(=Nc1cccc(Nc2nccc(-c3cccnc3)n2)c1)c1ccccc1||O=C(Nc1cccc(Nc2nccc(-c3cccnc3)n2)c1)c1ccc2c(c1)CCC2N1CCNCC1
Cc1ccc(NC(=O)c2ccc(/N=N/N(C)C)cc2)cc1Nc1nccc(-c2cccnc2)n1	Cc1ccc(N=C(O)c2ccc(N=NN(C)C)c(C(F)(F)F)c2)cc1Nc1nccc(-c2cccnc2)n1	C(=Nc1cccc(Nc2nccc(-c3cccnc3)n2)c1)c1ccccc1||O=C(Nc1cccc(Nc2nccc(-c3cccnc3)n2)c1)c1ccccc1
Cc1ccc(NC(=O)c2ccc(/N=N/N(C)C)cc2)cc1Nc1nccc(-c2cccnc2)n1	Cc1ccc(N=C(O)c2ccc(N=NN(C)CO)c(C(F)(F)F)c2)cc1Nc1nccc(-c2cccnc2)n1	C(=Nc1cccc(Nc2nccc(-c3cccnc3)n2)c1)c1ccccc1||O=C(Nc1cccc(Nc2nccc(-c3cccnc3)n2)c1)c1ccccc1
Cc1ccc(NC(=O)c2ccc(/N=N/N(C)C)cc2)cc1Nc1nccc(-c2cccnc2)n1	Cc1ccc(N=C(O)c2ccc3ccccc3c2)cc1Nc1nccc(-c2cccnc2)n1	C(=Nc1cccc(Nc2nccc(-c3cccnc3)n2)c1)c1ccc2ccccc2c1||O=C(Nc1cccc(Nc2nccc(-c3cccnc3)n2)c1)c1ccccc1
Cc1ccc(NC(=O)c2ccc(/N=N/N(C)C)cc2)cc1Nc1nccc(-c2cccnc2)n1	CN1CCN(Cc2ccc(C(=O)Nc3cccc(Nc4nccc(-c5cccnc5)n4)c3)cc2)CC1	O=C(Nc1cccc(Nc2nccc(-c3cccnc3)n2)c1)c1ccc(CN2CCNCC2)cc1||O=C(Nc1cccc(Nc2nccc(-c3cccnc3)n2)c1)c1ccccc1
Cc1ccc(NC(=O)c2ccc(/N=N/N(C)C)cc2)cc1Nc1nccc(-c2cccnc2)n1	Cc1ccc(N=C(O)c2ccc(CN3CCN(C)CC3)c(Br)c2)cc1Nc1nccc(-c2cccnc2)n1	C(=Nc1cccc(Nc2nccc(-c3cccnc3)n2)c1)c1ccc(CN2CCNCC2)cc1||O=C(Nc1cccc(Nc2nccc(-c3cccnc3)n2)c1)c1ccccc1
Cc1ccc(NC(=O)c2ccc(/N=N/N(C)C)cc2)cc1Nc1nccc(-c2cccnc2)n1	Cc1ccc(N=C(O)c2ccc(CN3CCN(C)CC3)c(Cl)c2)cc1Nc1nccc(-c2cccnc2)n1	C(=Nc1cccc(Nc2nccc(-c3cccnc3)n2)c1)c1ccc(CN2CCNCC2)cc1||O=C(Nc1cccc(Nc2nccc(-c3cccnc3)n2)c1)c1ccccc1
Cc1ccc(NC(=O)c2ccc(/N=N/N(C)C)cc2)cc1Nc1nccc(-c2cccnc2)n1	Cc1ccc(N=C(O)c2ccc(CN3CCN(C)CC3)c(F)c2)cc1Nc1nccc(-c2cccnc2)n1	C(=Nc1cccc(Nc2nccc(-c3cccnc3)n2)c1)c1ccc(CN2CCNCC2)cc1||O=C(Nc1cccc(Nc2nccc(-c3cccnc3)n2)c1)c1ccccc1
Cc1ccc(NC(=O)c2ccc(/N=N/N(C)C)cc2)cc1Nc1nccc(-c2cccnc2)n1	Cc1ccc(N=C(O)c2ccc(CN3CCN(C)CC3)c(I)c2)cc1Nc1nccc(-c2cccnc2)n1	C(=Nc1cccc(Nc2nccc(-c3cccnc3)n2)c1)c1ccc(CN2CCNCC2)cc1||O=C(Nc1cccc(Nc2nccc(-c3cccnc3)n2)c1)c1ccccc1
Cc1ccc(NC(=O)c2ccc(/N=N/N(C)C)cc2)cc1Nc1nccc(-c2cccnc2)n1	Cc1ccc(NC(O)c2ccc(CN3CC(N(C)C)C3)c(C(F)(F)F)c2)cc1Nc1nccc(-c2cncnc2)n1	O=C(Nc1cccc(Nc2nccc(-c3cccnc3)n2)c1)c1ccccc1||c1cc(NCc2ccc(CN3CCC3)cc2)cc(Nc2nccc(-c3cncnc3)n2)c1
Cc1ccc(NC(=O)c2ccc(/N=N/N(C)C)cc2)cc1Nc1nccc(-c2cccnc2)n1	CN(C(=O)c1ccc(C(=O)Nc2ccccc2N)cc1)c1cccc(Nc2nccc(-c3cccnc3)n2)c1	O=C(Nc1cccc(Nc2nccc(-c3cccnc3)n2)c1)c1ccccc1||O=C(Nc1ccccc1)c1ccc(C(=O)Nc2cccc(Nc3nccc(-c4cccnc4)n3)c2)cc1
Cc1ccc(NC(=O)c2ccc(/N=N/N(C)C)cc2)cc1Nc1nccc(-c2cccnc2)n1	Cc1ccc(N=C(O)c2ccc(CN3CCN(C)CC3)c(C(F)(F)F)c2)cc1Nc1nccc(-c2cccnc2)n1	C(=Nc1cccc(Nc2nccc(-c3cccnc3)n2)c1)c1ccc(CN2CCNCC2)cc1||O=C(Nc1cccc(Nc2nccc(-c3cccnc3)n2)c1)c1ccccc1
Cc1ccc(NC(=O)c2ccc(/N=N/N(C)C)cc2)cc1Nc1nccc(-c2cccnc2)n1	Cc1ccc(NC(=O)c2ccc3c(c2)CCC3N2CCNCC2)cc1Nc1nccc(-c2cccnc2)n1	O=C(Nc1cccc(Nc2nccc(-c3cccnc3)n2)c1)c1ccc2c(c1)CCC2N1CCNCC1||O=C(Nc1cccc(Nc2nccc(-c3cccnc3)n2)c1)c1ccccc1
Cc1ccc(NC(=O)c2ccc(/N=N/N(C)C)cc2)cc1Nc1nccc(-c2cccnc2)n1	Cc1ccc(NC(=O)c2ccc3c(c2)CCC3N2CCN(C)CC2)cc1Nc1nccc(-c2ccncc2)n1	O=C(Nc1cccc(Nc2nccc(-c3cccnc3)n2)c1)c1ccccc1||O=C(Nc1cccc(Nc2nccc(-c3ccncc3)n2)c1)c1ccc2c(c1)CCC2N1CCNCC1
Cc1ccc(NC(=O)c2ccc(/N=N/N(C)C)cc2)cc1Nc1nccc(-c2cccnc2)n1	Cc1ccc(NC(=O)c2ccc3c(c2)CC[C@@H]3N2CCN(C)CC2)cc1Nc1nccc(-c2cccnc2)n1	O=C(Nc1cccc(Nc2nccc(-c3cccnc3)n2)c1)c1ccc2c(c1)CCC2N1CCNCC1||O=C(Nc1cccc(Nc2nccc(-c3cccnc3)n2)c1)c1ccccc1
Cc1ccc(NC(=O)c2ccc(/N=N/N(C)C)cc2)cc1Nc1nccc(-c2cccnc2)n1	Cc1ccc(NC(O)c2ccc(CN3CC[C@@H](CN(C)C)C3)c(C(F)(F)F)c2)cc1Nc1nccc(-c2cncnc2)n1	O=C(Nc1cccc(Nc2nccc(-c3cccnc3)n2)c1)c1ccccc1||c1cc(NCc2ccc(CN3CCCC3)cc2)cc(Nc2nccc(-c3cncnc3)n2)c1
Cc1ccc(NC(=O)c2ccc(/N=N/N(C)C)cc2)cc1Nc1nccc(-c2cccnc2)n1	Cc1ccc(NC(=O)c2ccc3c(c2)CCC3N2CCC(N(C)C)C2)cc1Nc1nccc(-c2cccnc2)n1	O=C(Nc1cccc(Nc2nccc(-c3cccnc3)n2)c1)c1ccc2c(c1)CCC2N1CCCC1||O=C(Nc1cccc(Nc2nccc(-c3cccnc3)n2)c1)c1ccccc1
Cc1ccc(NC(=O)c2ccc(/N=N/N(C)C)cc2)cc1Nc1nccc(-c2cccnc2)n1	Cc1ccc(NC(=O)c2ccc3c(c2)CCC3N2CC[C@@H](N(C)C)C2)cc1Nc1nccc(-c2cccnc2)n1	O=C(Nc1cccc(Nc2nccc(-c3cccnc3)n2)c1)c1ccc2c(c1)CCC2N1CCCC1||O=C(Nc1cccc(Nc2nccc(-c3cccnc3)n2)c1)c1ccccc1
Cc1ccc(NC(=O)c2ccc(/N=N/N(C)C)cc2)cc1Nc1nccc(-c2cccnc2)n1	CCN1CCN(C2CCc3cc(C(=O)Nc4ccc(C)c(Nc5nccc(-c6cccnc6)n5)c4)ccc32)CC1	O=C(Nc1cccc(Nc2nccc(-c3cccnc3)n2)c1)c1ccc2c(c1)CCC2N1CCNCC1||O=C(Nc1cccc(Nc2nccc(-c3cccnc3)n2)c1)c1ccccc1
Cc1ccc(NC(=O)c2ccc(/N=N/N(C)C)cc2)cc1Nc1nccc(-c2cccnc2)n1	Cc1ccc(NC(=O)c2ccc3c(c2)CCC3N2CCN(CCO)CC2)cc1Nc1nccc(-c2cccnc2)n1	O=C(Nc1cccc(Nc2nccc(-c3cccnc3)n2)c1)c1ccc2c(c1)CCC2N1CCNCC1||O=C(Nc1cccc(Nc2nccc(-c3cccnc3)n2)c1)c1ccccc1
Cc1ccc(NC(=O)c2ccc(/N=N/N(C)C)cc2)cc1Nc1nccc(-c2cccnc2)n1	Cc1ccc(NC(=O)c2ccc3c(c2)CCC3N2CCN(C(C)C)CC2)cc1Nc1nccc(-c2cccnc2)n1	O=C(Nc1cccc(Nc2nccc(-c3cccnc3)n2)c1)c1ccc2c(c1)CCC2N1CCNCC1||O=C(Nc1cccc(Nc2nccc(-c3cccnc3)n2)c1)c1ccccc1
Cc1ccc(NC(=O)c2ccc(N=NN(C)CO)cc2)cc1Nc1nccc(-c2cccnc2)n1	Cc1ccc(N=C(O)c2ccc(N=NN(C)C)c(C(F)(F)F)c2)cc1Nc1nccc(-c2cccnc2)n1	C(=Nc1cccc(Nc2nccc(-c3cccnc3)n2)c1)c1ccccc1||O=C(Nc1cccc(Nc2nccc(-c3cccnc3)n2)c1)c1ccccc1
Cc1ccc(NC(=O)c2ccc(N=NN(C)CO)cc2)cc1Nc1nccc(-c2cccnc2)n1	Cc1ccc(N=C(O)c2ccc(N=NN(C)CO)c(C(F)(F)F)c2)cc1Nc1nccc(-c2cccnc2)n1	C(=Nc1cccc(Nc2nccc(-c3cccnc3)n2)c1)c1ccccc1||O=C(Nc1cccc(Nc2nccc(-c3cccnc3)n2)c1)c1ccccc1
Cc1ccc(NC(=O)c2ccc(N=NN(C)CO)cc2)cc1Nc1nccc(-c2cccnc2)n1	Cc1ccc(N=C(O)c2ccc3ccccc3c2)cc1Nc1nccc(-c2cccnc2)n1	C(=Nc1cccc(Nc2nccc(-c3cccnc3)n2)c1)c1ccc2ccccc2c1||O=C(Nc1cccc(Nc2nccc(-c3cccnc3)n2)c1)c1ccccc1
Cc1ccc(NC(=O)c2ccc(N=NN(C)CO)cc2)cc1Nc1nccc(-c2cccnc2)n1	Cc1ccc(NC(=O)c2ccc(N(CCCl)CCCl)cc2)cc1Nc1nccc(-c2cccnc2)n1	O=C(Nc1cccc(Nc2nccc(-c3cccnc3)n2)c1)c1ccccc1||O=C(Nc1cccc(Nc2nccc(-c3cccnc3)n2)c1)c1ccccc1
Cc1ccc(NC(=O)c2ccc(N=NN(C)CO)cc2)cc1Nc1nccc(-c2cccnc2)n1	CN1CCN(Cc2ccc(C(=O)Nc3cccc(Nc4nccc(-c5cccnc5)n4)c3)cc2)CC1	O=C(Nc1cccc(Nc2nccc(-c3cccnc3)n2)c1)c1ccc(CN2CCNCC2)cc1||O=C(Nc1cccc(Nc2nccc(-c3cccnc3)n2)c1)c1ccccc1
Cc1ccc(NC(=O)c2ccc(N=NN(C)CO)cc2)cc1Nc1nccc(-c2cccnc2)n1	Cc1ccc(N=C(O)c2ccc(CN3CCN(C)CC3)c(Br)c2)cc1Nc1nccc(-c2cccnc2)n1	C(=Nc1cccc(Nc2nccc(-c3cccnc3)n2)c1)c1ccc(CN2CCNCC2)cc1||O=C(Nc1cccc(Nc2nccc(-c3cccnc3)n2)c1)c1ccccc1
Cc1ccc(NC(=O)c2ccc(N=NN(C)CO)cc2)cc1Nc1nccc(-c2cccnc2)n1	Cc1ccc(N=C(O)c2ccc(CN3CCN(C)CC3)c(Cl)c2)cc1Nc1nccc(-c2cccnc2)n1	C(=Nc1cccc(Nc2nccc(-c3cccnc3)n2)c1)c1ccc(CN2CCNCC2)cc1||O=C(Nc1cccc(Nc2nccc(-c3cccnc3)n2)c1)c1ccccc1
Cc1ccc(NC(=O)c2ccc(N=NN(C)CO)cc2)cc1Nc1nccc(-c2cccnc2)n1	Cc1ccc(N=C(O)c2ccc(CN3CCN(C)CC3)c(F)c2)cc1Nc1nccc(-c2cccnc2)n1	C(=Nc1cccc(Nc2nccc(-c3cccnc3)n2)c1)c1ccc(CN2CCNCC2)cc1||O=C(Nc1cccc(Nc2nccc(-c3cccnc3)n2)c1)c1ccccc1
Cc1ccc(NC(=O)c2ccc(N=NN(C)CO)cc2)cc1Nc1nccc(-c2cccnc2)n1	Cc1ccc(N=C(O)c2ccc(CN3CCN(C)CC3)c(I)c2)cc1Nc1nccc(-c2cccnc2)n1	C(=Nc1cccc(Nc2nccc(-c3cccnc3)n2)c1)c1ccc(CN2CCNCC2)cc1||O=C(Nc1cccc(Nc2nccc(-c3cccnc3)n2)c1)c1ccccc1
Cc1ccc(NC(=O)c2ccc(N=NN(C)CO)cc2)cc1Nc1nccc(-c2cccnc2)n1	Cc1ccc(NC(O)c2ccc(CN3CC(N(C)C)C3)c(C(F)(F)F)c2)cc1Nc1nccc(-c2cncnc2)n1	O=C(Nc1cccc(Nc2nccc(-c3cccnc3)n2)c1)c1ccccc1||c1cc(NCc2ccc(CN3CCC3)cc2)cc(Nc2nccc(-c3cncnc3)n2)c1
Cc1ccc(NC(=O)c2ccc(N=NN(C)CO)cc2)cc1Nc1nccc(-c2cccnc2)n1	Cc1ccc(N=C(O)c2ccc(CN3CCN(C)CC3)c(C(F)(F)F)c2)cc1Nc1nccc(-c2cccnc2)n1	C(=Nc1cccc(Nc2nccc(-c3cccnc3)n2)c1)c1ccc(CN2CCNCC2)cc1||O=C(Nc1cccc(Nc2nccc(-c3cccnc3)n2)c1)c1ccccc1
Cc1ccc(NC(=O)c2ccc(N=NN(C)CO)cc2)cc1Nc1nccc(-c2cccnc2)n1	Cc1ccc(NC(=O)c2ccc3c(c2)CCC3N2CCNCC2)cc1Nc1nccc(-c2cccnc2)n1	O=C(Nc1cccc(Nc2nccc(-c3cccnc3)n2)c1)c1ccc2c(c1)CCC2N1CCNCC1||O=C(Nc1cccc(Nc2nccc(-c3cccnc3)n2)c1)c1ccccc1
Cc1ccc(NC(=O)c2ccc(N=NN(C)CO)cc2)cc1Nc1nccc(-c2cccnc2)n1	Cc1ccc(NC(=O)c2ccc3c(c2)CCC3N2CCN(C)CC2)cc1Nc1nccc(-c2cncnc2)n1	O=C(Nc1cccc(Nc2nccc(-c3cccnc3)n2)c1)c1ccccc1||O=C(Nc1cccc(Nc2nccc(-c3cncnc3)n2)c1)c1ccc2c(c1)CCC2N1CCNCC1
Cc1ccc(NC(=O)c2ccc(N=NN(C)CO)cc2)cc1Nc1nccc(-c2cccnc2)n1	Cc1ccc(NC(=O)c2ccc3c(c2)CCC3N2CCN(C)CC2)cc1Nc1nccc(-c2ccncc2)n1	O=C(Nc1cccc(Nc2nccc(-c3cccnc3)n2)c1)c1ccccc1||O=C(Nc1cccc(Nc2nccc(-c3ccncc3)n2)c1)c1ccc2c(c1)CCC2N1CCNCC1
Cc1ccc(NC(=O)c2ccc(N=NN(C)CO)cc2)cc1Nc1nccc(-c2cccnc2)n1	Cc1ccc(NC(=O)c2ccc3c(c2)CCC3N2CCN(C)CC2)cc1Nc1nccc(-c2cccnc2)n1	O=C(Nc1cccc(Nc2nccc(-c3cccnc3)n2)c1)c1ccc2c(c1)CCC2N1CCNCC1||O=C(Nc1cccc(Nc2nccc(-c3cccnc3)n2)c1)c1ccccc1
Cc1ccc(NC(=O)c2ccc(N=NN(C)CO)cc2)cc1Nc1nccc(-c2cccnc2)n1	Cc1ccc(NC(=O)c2ccc3c(c2)CC[C@@H]3N2CCN(C)CC2)cc1Nc1nccc(-c2cccnc2)n1	O=C(Nc1cccc(Nc2nccc(-c3cccnc3)n2)c1)c1ccc2c(c1)CCC2N1CCNCC1||O=C(Nc1cccc(Nc2nccc(-c3cccnc3)n2)c1)c1ccccc1
Cc1ccc(NC(=O)c2ccc(N=NN(C)CO)cc2)cc1Nc1nccc(-c2cccnc2)n1	Cc1ccc(NC(O)c2ccc(CN3CC[C@@H](CN(C)C)C3)c(C(F)(F)F)c2)cc1Nc1nccc(-c2cncnc2)n1	O=C(Nc1cccc(Nc2nccc(-c3cccnc3)n2)c1)c1ccccc1||c1cc(NCc2ccc(CN3CCCC3)cc2)cc(Nc2nccc(-c3cncnc3)n2)c1
Cc1ccc(NC(=O)c2ccc(N=NN(C)CO)cc2)cc1Nc1nccc(-c2cccnc2)n1	Cc1ccc(NC(=O)c2ccc3c(c2)CCC3N2CCC(N(C)C)C2)cc1Nc1nccc(-c2cccnc2)n1	O=C(Nc1cccc(Nc2nccc(-c3cccnc3)n2)c1)c1ccc2c(c1)CCC2N1CCCC1||O=C(Nc1cccc(Nc2nccc(-c3cccnc3)n2)c1)c1ccccc1
Cc1ccc(NC(=O)c2ccc(N=NN(C)CO)cc2)cc1Nc1nccc(-c2cccnc2)n1	Cc1ccc(NC(=O)c2ccc3c(c2)CCC3N2CC[C@@H](N(C)C)C2)cc1Nc1nccc(-c2cccnc2)n1	O=C(Nc1cccc(Nc2nccc(-c3cccnc3)n2)c1)c1ccc2c(c1)CCC2N1CCCC1||O=C(Nc1cccc(Nc2nccc(-c3cccnc3)n2)c1)c1ccccc1
Cc1ccc(NC(=O)c2ccc(N=NN(C)CO)cc2)cc1Nc1nccc(-c2cccnc2)n1	CCN1CCN(C2CCc3cc(C(=O)Nc4ccc(C)c(Nc5nccc(-c6cccnc6)n5)c4)ccc32)CC1	O=C(Nc1cccc(Nc2nccc(-c3cccnc3)n2)c1)c1ccc2c(c1)CCC2N1CCNCC1||O=C(Nc1cccc(Nc2nccc(-c3cccnc3)n2)c1)c1ccccc1
Cc1ccc(NC(=O)c2ccc(N=NN(C)CO)cc2)cc1Nc1nccc(-c2cccnc2)n1	Cc1ccc(NC(=O)c2ccc3c(c2)CCC3N2CCN(CCO)CC2)cc1Nc1nccc(-c2cccnc2)n1	O=C(Nc1cccc(Nc2nccc(-c3cccnc3)n2)c1)c1ccc2c(c1)CCC2N1CCNCC1||O=C(Nc1cccc(Nc2nccc(-c3cccnc3)n2)c1)c1ccccc1
Cc1ccc(NC(=O)c2ccc(N=NN(C)CO)cc2)cc1Nc1nccc(-c2cccnc2)n1	Cc1ccc(NC(=O)c2ccc3c(c2)CCC3N2CCN(C(C)C)CC2)cc1Nc1nccc(-c2cccnc2)n1	O=C(Nc1cccc(Nc2nccc(-c3cccnc3)n2)c1)c1ccc2c(c1)CCC2N1CCNCC1||O=C(Nc1cccc(Nc2nccc(-c3cccnc3)n2)c1)c1ccccc1
COCCN=NNc1ccc(C(=O)Nc2cccc(Nc3nccc(-c4cccnc4)n3)c2)cc1	Cc1ccc(N=C(O)c2ccc(N=NN(C)C)c(C(F)(F)F)c2)cc1Nc1nccc(-c2cccnc2)n1	C(=Nc1cccc(Nc2nccc(-c3cccnc3)n2)c1)c1ccccc1||O=C(Nc1cccc(Nc2nccc(-c3cccnc3)n2)c1)c1ccccc1
COCCN=NNc1ccc(C(=O)Nc2cccc(Nc3nccc(-c4cccnc4)n3)c2)cc1	Cc1ccc(N=C(O)c2ccc(N=NN(C)CO)c(C(F)(F)F)c2)cc1Nc1nccc(-c2cccnc2)n1	C(=Nc1cccc(Nc2nccc(-c3cccnc3)n2)c1)c1ccccc1||O=C(Nc1cccc(Nc2nccc(-c3cccnc3)n2)c1)c1ccccc1
COCCN=NNc1ccc(C(=O)Nc2cccc(Nc3nccc(-c4cccnc4)n3)c2)cc1	Cc1ccc(NC(=O)c2ccc(/N=N/N(C)CCCl)cc2)cc1Nc1nccc(-c2cccnc2)n1	O=C(Nc1cccc(Nc2nccc(-c3cccnc3)n2)c1)c1ccccc1||O=C(Nc1cccc(Nc2nccc(-c3cccnc3)n2)c1)c1ccccc1
COCCN=NNc1ccc(C(=O)Nc2cccc(Nc3nccc(-c4cccnc4)n3)c2)cc1	Cc1ccc(N=C(O)c2ccc(CN3CCN(C)CC3)c(Br)c2)cc1Nc1nccc(-c2cccnc2)n1	C(=Nc1cccc(Nc2nccc(-c3cccnc3)n2)c1)c1ccc(CN2CCNCC2)cc1||O=C(Nc1cccc(Nc2nccc(-c3cccnc3)n2)c1)c1ccccc1
COCCN=NNc1ccc(C(=O)Nc2cccc(Nc3nccc(-c4cccnc4)n3)c2)cc1	Cc1ccc(N=C(O)c2ccc(CN3CCN(C)CC3)c(Cl)c2)cc1Nc1nccc(-c2cccnc2)n1	C(=Nc1cccc(Nc2nccc(-c3cccnc3)n2)c1)c1ccc(CN2CCNCC2)cc1||O=C(Nc1cccc(Nc2nccc(-c3cccnc3)n2)c1)c1ccccc1
COCCN=NNc1ccc(C(=O)Nc2cccc(Nc3nccc(-c4cccnc4)n3)c2)cc1	Cc1ccc(N=C(O)c2ccc(CN3CCN(C)CC3)c(I)c2)cc1Nc1nccc(-c2cccnc2)n1	C(=Nc1cccc(Nc2nccc(-c3cccnc3)n2)c1)c1ccc(CN2CCNCC2)cc1||O=C(Nc1cccc(Nc2nccc(-c3cccnc3)n2)c1)c1ccccc1
COCCN=NNc1ccc(C(=O)Nc2cccc(Nc3nccc(-c4cccnc4)n3)c2)cc1	CN(C(=O)c1ccc(C(=O)Nc2ccccc2N)cc1)c1cccc(Nc2nccc(-c3cccnc3)n2)c1	O=C(Nc1cccc(Nc2nccc(-c3cccnc3)n2)c1)c1ccccc1||O=C(Nc1ccccc1)c1ccc(C(=O)Nc2cccc(Nc3nccc(-c4cccnc4)n3)c2)cc1
COCCN=NNc1ccc(C(=O)Nc2cccc(Nc3nccc(-c4cccnc4)n3)c2)cc1	Cc1ccc(NC(=O)c2ccc3c(c2)CCC3N2CCNCC2)cc1Nc1nccc(-c2cccnc2)n1	O=C(Nc1cccc(Nc2nccc(-c3cccnc3)n2)c1)c1ccc2c(c1)CCC2N1CCNCC1||O=C(Nc1cccc(Nc2nccc(-c3cccnc3)n2)c1)c1ccccc1
COCCN=NNc1ccc(C(=O)Nc2cccc(Nc3nccc(-c4cccnc4)n3)c2)cc1	Cc1ccc(-c2ccnc(Nc3cc(NC(=O)c4ccc(CN5CCN(C)CC5)cc4)ccc3C)n2)cn1	O=C(Nc1cccc(Nc2nccc(-c3cccnc3)n2)c1)c1ccc(CN2CCNCC2)cc1||O=C(Nc1cccc(Nc2nccc(-c3cccnc3)n2)c1)c1ccccc1
COCCN=NNc1ccc(C(=O)Nc2cccc(Nc3nccc(-c4cccnc4)n3)c2)cc1	Cc1ccc(NC(=O)c2ccc3c(c2)CCC3N2CCN(C)CC2)cc1Nc1nccc(-c2ccncc2)n1	O=C(Nc1cccc(Nc2nccc(-c3cccnc3)n2)c1)c1ccccc1||O=C(Nc1cccc(Nc2nccc(-c3ccncc3)n2)c1)c1ccc2c(c1)CCC2N1CCNCC1
COCCN=NNc1ccc(C(=O)Nc2cccc(Nc3nccc(-c4cccnc4)n3)c2)cc1	Cc1ccc(NC(=O)c2ccc3c(c2)CC[C@@H]3N2CCN(C)CC2)cc1Nc1nccc(-c2cccnc2)n1	O=C(Nc1cccc(Nc2nccc(-c3cccnc3)n2)c1)c1ccc2c(c1)CCC2N1CCNCC1||O=C(Nc1cccc(Nc2nccc(-c3cccnc3)n2)c1)c1ccccc1
COCCN=NNc1ccc(C(=O)Nc2cccc(Nc3nccc(-c4cccnc4)n3)c2)cc1	Cc1ccc(NC(O)c2ccc(CN3CC[C@@H](CN(C)C)C3)c(C(F)(F)F)c2)cc1Nc1nccc(-c2cncnc2)n1	O=C(Nc1cccc(Nc2nccc(-c3cccnc3)n2)c1)c1ccccc1||c1cc(NCc2ccc(CN3CCCC3)cc2)cc(Nc2nccc(-c3cncnc3)n2)c1
COCCN=NNc1ccc(C(=O)Nc2cccc(Nc3nccc(-c4cccnc4)n3)c2)cc1	Cc1ccc(NC(=O)c2ccc3c(c2)CCC3N2CC[C@@H](N(C)C)C2)cc1Nc1nccc(-c2cccnc2)n1	O=C(Nc1cccc(Nc2nccc(-c3cccnc3)n2)c1)c1ccc2c(c1)CCC2N1CCCC1||O=C(Nc1cccc(Nc2nccc(-c3cccnc3)n2)c1)c1ccccc1
COCCN=NNc1ccc(C(=O)Nc2cccc(Nc3nccc(-c4cccnc4)n3)c2)cc1	CCN1CCN(C2CCc3cc(C(=O)Nc4ccc(C)c(Nc5nccc(-c6cccnc6)n5)c4)ccc32)CC1	O=C(Nc1cccc(Nc2nccc(-c3cccnc3)n2)c1)c1ccc2c(c1)CCC2N1CCNCC1||O=C(Nc1cccc(Nc2nccc(-c3cccnc3)n2)c1)c1ccccc1
COCCN=NNc1ccc(C(=O)Nc2cccc(Nc3nccc(-c4cccnc4)n3)c2)cc1	Cc1ccc(NC(=O)c2ccc3c(c2)CCC3N2CCN(CCO)CC2)cc1Nc1nccc(-c2cccnc2)n1	O=C(Nc1cccc(Nc2nccc(-c3cccnc3)n2)c1)c1ccc2c(c1)CCC2N1CCNCC1||O=C(Nc1cccc(Nc2nccc(-c3cccnc3)n2)c1)c1ccccc1
COCCN=NNc1ccc(C(=O)Nc2cccc(Nc3nccc(-c4cccnc4)n3)c2)cc1	Cc1ccc(NC(=O)c2ccc3c(c2)CCC3N2CCN(C(C)C)CC2)cc1Nc1nccc(-c2cccnc2)n1	O=C(Nc1cccc(Nc2nccc(-c3cccnc3)n2)c1)c1ccc2c(c1)CCC2N1CCNCC1||O=C(Nc1cccc(Nc2nccc(-c3cccnc3)n2)c1)c1ccccc1
Cc1ccc(N=C(O)c2ccc(N=NN(C)C)c(C(F)(F)F)c2)cc1Nc1nccc(-c2cccnc2)n1	Cc1ccc(NC(=O)c2ccc(/N=N/N(C)CCCl)cc2)cc1Nc1nccc(-c2cccnc2)n1	C(=Nc1cccc(Nc2nccc(-c3cccnc3)n2)c1)c1ccccc1||O=C(Nc1cccc(Nc2nccc(-c3cccnc3)n2)c1)c1ccccc1
Cc1ccc(N=C(O)c2ccc(N=NN(C)C)c(C(F)(F)F)c2)cc1Nc1nccc(-c2cccnc2)n1	Cc1ccc(N=C(O)c2ccc3ccccc3c2)cc1Nc1nccc(-c2cccnc2)n1	C(=Nc1cccc(Nc2nccc(-c3cccnc3)n2)c1)c1ccc2ccccc2c1||C(=Nc1cccc(Nc2nccc(-c3cccnc3)n2)c1)c1ccccc1
Cc1ccc(N=C(O)c2ccc(N=NN(C)C)c(C(F)(F)F)c2)cc1Nc1nccc(-c2cccnc2)n1	Cc1ccc(NC(=O)c2ccc(N(CCCl)CCCl)cc2)cc1Nc1nccc(-c2cccnc2)n1	C(=Nc1cccc(Nc2nccc(-c3cccnc3)n2)c1)c1ccccc1||O=C(Nc1cccc(Nc2nccc(-c3cccnc3)n2)c1)c1ccccc1
Cc1ccc(N=C(O)c2ccc(N=NN(C)C)c(C(F)(F)F)c2)cc1Nc1nccc(-c2cccnc2)n1	Cc1ccc(NC(=O)c2ccc(CN(C)CCCl)cc2)cc1Nc1nccc(-c2cccnc2)n1	C(=Nc1cccc(Nc2nccc(-c3cccnc3)n2)c1)c1ccccc1||O=C(Nc1cccc(Nc2nccc(-c3cccnc3)n2)c1)c1ccccc1
Cc1ccc(N=C(O)c2ccc(N=NN(C)C)c(C(F)(F)F)c2)cc1Nc1nccc(-c2cccnc2)n1	Cc1ccc(NC(=O)c2ccc(CN3CCNCC3)cc2)cc1Nc1nccc(-c2cccnc2)n1	C(=Nc1cccc(Nc2nccc(-c3cccnc3)n2)c1)c1ccccc1||O=C(Nc1cccc(Nc2nccc(-c3cccnc3)n2)c1)c1ccc(CN2CCNCC2)cc1
Cc1ccc(N=C(O)c2ccc(N=NN(C)C)c(C(F)(F)F)c2)cc1Nc1nccc(-c2cccnc2)n1	CN(C(=O)c1ccc(C(=O)Nc2ccccc2N)cc1)c1cccc(Nc2nccc(-c3cccnc3)n2)c1	C(=Nc1cccc(Nc2nccc(-c3cccnc3)n2)c1)c1ccccc1||O=C(Nc1ccccc1)c1ccc(C(=O)Nc2cccc(Nc3nccc(-c4cccnc4)n3)c2)cc1
Cc1ccc(N=C(O)c2ccc(N=NN(C)C)c(C(F)(F)F)c2)cc1Nc1nccc(-c2cccnc2)n1	Cc1ccc(NCc2ccc(C(=O)Nc3ccccc3N)cc2)cc1Nc1nccc(-c2cccnc2)n1	C(=Nc1cccc(Nc2nccc(-c3cccnc3)n2)c1)c1ccccc1||O=C(Nc1ccccc1)c1ccc(CNc2cccc(Nc3nccc(-c4cccnc4)n3)c2)cc1
Cc1ccc(N=C(O)c2ccc(N=NN(C)C)c(C(F)(F)F)c2)cc1Nc1nccc(-c2cccnc2)n1	Cc1ccc(NC(=O)c2ccc(CN3CCN(CCF)CC3)cc2)cc1Nc1nccc(-c2cccnc2)n1	C(=Nc1cccc(Nc2nccc(-c3cccnc3)n2)c1)c1ccccc1||O=C(Nc1cccc(Nc2nccc(-c3cccnc3)n2)c1)c1ccc(CN2CCNCC2)cc1
Cc1ccc(N=C(O)c2ccc(N=NN(C)C)c(C(F)(F)F)c2)cc1Nc1nccc(-c2cccnc2)n1	Cc1ccc(NC(=O)c2ccc3c(c2)CCC3N2CCN(C)CC2)cc1Nc1nccc(-c2cncnc2)n1	C(=Nc1cccc(Nc2nccc(-c3cccnc3)n2)c1)c1ccccc1||O=C(Nc1cccc(Nc2nccc(-c3cncnc3)n2)c1)c1ccc2c(c1)CCC2N1CCNCC1
Cc1ccc(N=C(O)c2ccc(N=NN(C)C)c(C(F)(F)F)c2)cc1Nc1nccc(-c2cccnc2)n1	Cc1ccc(-c2ccnc(Nc3cc(NC(=O)c4ccc(CN5CCN(C)CC5)cc4)ccc3C)n2)cn1	C(=Nc1cccc(Nc2nccc(-c3cccnc3)n2)c1)c1ccccc1||O=C(Nc1cccc(Nc2nccc(-c3cccnc3)n2)c1)c1ccc(CN2CCNCC2)cc1
Cc1ccc(N=C(O)c2ccc(N=NN(C)C)c(C(F)(F)F)c2)cc1Nc1nccc(-c2cccnc2)n1	Cc1ccc(NC(=O)c2ccc(CN3CCN(CCO)CC3)cc2)cc1Nc1nccc(-c2cccnc2)n1	C(=Nc1cccc(Nc2nccc(-c3cccnc3)n2)c1)c1ccccc1||O=C(Nc1cccc(Nc2nccc(-c3cccnc3)n2)c1)c1ccc(CN2CCNCC2)cc1
Cc1ccc(N=C(O)c2ccc(N=NN(C)C)c(C(F)(F)F)c2)cc1Nc1nccc(-c2cccnc2)n1	Cc1ccc(NC(=O)c2ccc3c(c2)CCC3N2CCN(C)CC2)cc1Nc1nccc(-c2cccnc2)n1	C(=Nc1cccc(Nc2nccc(-c3cccnc3)n2)c1)c1ccccc1||O=C(Nc1cccc(Nc2nccc(-c3cccnc3)n2)c1)c1ccc2c(c1)CCC2N1CCNCC1
Cc1ccc(N=C(O)c2ccc(N=NN(C)C)c(C(F)(F)F)c2)cc1Nc1nccc(-c2cccnc2)n1	CC(=O)N1CCN(C2CCc3cc(C(=O)Nc4ccc(C)c(Nc5nccc(-c6cccnc6)n5)c4)ccc32)CC1	C(=Nc1cccc(Nc2nccc(-c3cccnc3)n2)c1)c1ccccc1||O=C(Nc1cccc(Nc2nccc(-c3cccnc3)n2)c1)c1ccc2c(c1)CCC2N1CCNCC1
Cc1ccc(N=C(O)c2ccc(N=NN(C)CO)c(C(F)(F)F)c2)cc1Nc1nccc(-c2cccnc2)n1	Cc1ccc(NC(=O)c2ccc(/N=N/N(C)CCCl)cc2)cc1Nc1nccc(-c2cccnc2)n1	C(=Nc1cccc(Nc2nccc(-c3cccnc3)n2)c1)c1ccccc1||O=C(Nc1cccc(Nc2nccc(-c3cccnc3)n2)c1)c1ccccc1
Cc1ccc(N=C(O)c2ccc(N=NN(C)CO)c(C(F)(F)F)c2)cc1Nc1nccc(-c2cccnc2)n1	Cc1ccc(NC(=O)c2ccc(CN(C)CCCl)cc2)cc1Nc1nccc(-c2cccnc2)n1	C(=Nc1cccc(Nc2nccc(-c3cccnc3)n2)c1)c1ccccc1||O=C(Nc1cccc(Nc2nccc(-c3cccnc3)n2)c1)c1ccccc1
Cc1ccc(N=C(O)c2ccc(N=NN(C)CO)c(C(F)(F)F)c2)cc1Nc1nccc(-c2cccnc2)n1	Cc1ccc(NC(=O)c2ccc(CN3CCNCC3)cc2)cc1Nc1nccc(-c2cccnc2)n1	C(=Nc1cccc(Nc2nccc(-c3cccnc3)n2)c1)c1ccccc1||O=C(Nc1cccc(Nc2nccc(-c3cccnc3)n2)c1)c1ccc(CN2CCNCC2)cc1
Cc1ccc(N=C(O)c2ccc(N=NN(C)CO)c(C(F)(F)F)c2)cc1Nc1nccc(-c2cccnc2)n1	CN(C(=O)c1ccc(C(=O)Nc2ccccc2N)cc1)c1cccc(Nc2nccc(-c3cccnc3)n2)c1	C(=Nc1cccc(Nc2nccc(-c3cccnc3)n2)c1)c1ccccc1||O=C(Nc1ccccc1)c1ccc(C(=O)Nc2cccc(Nc3nccc(-c4cccnc4)n3)c2)cc1
Cc1ccc(N=C(O)c2ccc(N=NN(C)CO)c(C(F)(F)F)c2)cc1Nc1nccc(-c2cccnc2)n1	Cc1ccc(NCc2ccc(C(=O)Nc3ccccc3N)cc2)cc1Nc1nccc(-c2cccnc2)n1	C(=Nc1cccc(Nc2nccc(-c3cccnc3)n2)c1)c1ccccc1||O=C(Nc1ccccc1)c1ccc(CNc2cccc(Nc3nccc(-c4cccnc4)n3)c2)cc1
Cc1ccc(N=C(O)c2ccc(N=NN(C)CO)c(C(F)(F)F)c2)cc1Nc1nccc(-c2cccnc2)n1	Cc1ccc(NC(=O)c2ccc(CN3CCN(CCF)CC3)cc2)cc1Nc1nccc(-c2cccnc2)n1	C(=Nc1cccc(Nc2nccc(-c3cccnc3)n2)c1)c1ccccc1||O=C(Nc1cccc(Nc2nccc(-c3cccnc3)n2)c1)c1ccc(CN2CCNCC2)cc1
Cc1ccc(N=C(O)c2ccc(N=NN(C)CO)c(C(F)(F)F)c2)cc1Nc1nccc(-c2cccnc2)n1	Cc1ccc(-c2ccnc(Nc3cc(NC(=O)c4ccc(CN5CCN(C)CC5)cc4)ccc3C)n2)cn1	C(=Nc1cccc(Nc2nccc(-c3cccnc3)n2)c1)c1ccccc1||O=C(Nc1cccc(Nc2nccc(-c3cccnc3)n2)c1)c1ccc(CN2CCNCC2)cc1
Cc1ccc(N=C(O)c2ccc(N=NN(C)CO)c(C(F)(F)F)c2)cc1Nc1nccc(-c2cccnc2)n1	Cc1ccc(NC(=O)c2ccc(CN3CCN(CCO)CC3)cc2)cc1Nc1nccc(-c2cccnc2)n1	C(=Nc1cccc(Nc2nccc(-c3cccnc3)n2)c1)c1ccccc1||O=C(Nc1cccc(Nc2nccc(-c3cccnc3)n2)c1)c1ccc(CN2CCNCC2)cc1
Cc1ccc(N=C(O)c2ccc(N=NN(C)CO)c(C(F)(F)F)c2)cc1Nc1nccc(-c2cccnc2)n1	Cc1ccc(NC(=O)c2ccc3c(c2)CC[C@@H]3N2CCN(C)CC2)cc1Nc1nccc(-c2cccnc2)n1	C(=Nc1cccc(Nc2nccc(-c3cccnc3)n2)c1)c1ccccc1||O=C(Nc1cccc(Nc2nccc(-c3cccnc3)n2)c1)c1ccc2c(c1)CCC2N1CCNCC1
Cc1ccc(N=C(O)c2ccc(N=NN(C)CO)c(C(F)(F)F)c2)cc1Nc1nccc(-c2cccnc2)n1	CC(=O)N1CCN(C2CCc3cc(C(=O)Nc4ccc(C)c(Nc5nccc(-c6cccnc6)n5)c4)ccc32)CC1	C(=Nc1cccc(Nc2nccc(-c3cccnc3)n2)c1)c1ccccc1||O=C(Nc1cccc(Nc2nccc(-c3cccnc3)n2)c1)c1ccc2c(c1)CCC2N1CCNCC1
Cc1ccc(NC(=O)c2ccc(/N=N/N(C)CCCl)cc2)cc1Nc1nccc(-c2cccnc2)n1	Cc1ccc(N=C(O)c2ccc3ccccc3c2)cc1Nc1nccc(-c2cccnc2)n1	C(=Nc1cccc(Nc2nccc(-c3cccnc3)n2)c1)c1ccc2ccccc2c1||O=C(Nc1cccc(Nc2nccc(-c3cccnc3)n2)c1)c1ccccc1
Cc1ccc(NC(=O)c2ccc(/N=N/N(C)CCCl)cc2)cc1Nc1nccc(-c2cccnc2)n1	Cc1ccc(NC(=O)c2ccc(N(CCCl)CCCl)cc2)cc1Nc1nccc(-c2cccnc2)n1	O=C(Nc1cccc(Nc2nccc(-c3cccnc3)n2)c1)c1ccccc1||O=C(Nc1cccc(Nc2nccc(-c3cccnc3)n2)c1)c1ccccc1
Cc1ccc(NC(=O)c2ccc(/N=N/N(C)CCCl)cc2)cc1Nc1nccc(-c2cccnc2)n1	CN1CCN(Cc2ccc(C(=O)Nc3cccc(Nc4nccc(-c5cccnc5)n4)c3)cc2)CC1	O=C(Nc1cccc(Nc2nccc(-c3cccnc3)n2)c1)c1ccc(CN2CCNCC2)cc1||O=C(Nc1cccc(Nc2nccc(-c3cccnc3)n2)c1)c1ccccc1
Cc1ccc(NC(=O)c2ccc(/N=N/N(C)CCCl)cc2)cc1Nc1nccc(-c2cccnc2)n1	Cc1ccc(N=C(O)c2ccc(CN3CCN(C)CC3)c(Br)c2)cc1Nc1nccc(-c2cccnc2)n1	C(=Nc1cccc(Nc2nccc(-c3cccnc3)n2)c1)c1ccc(CN2CCNCC2)cc1||O=C(Nc1cccc(Nc2nccc(-c3cccnc3)n2)c1)c1ccccc1
Cc1ccc(NC(=O)c2ccc(/N=N/N(C)CCCl)cc2)cc1Nc1nccc(-c2cccnc2)n1	Cc1ccc(N=C(O)c2ccc(CN3CCN(C)CC3)c(Cl)c2)cc1Nc1nccc(-c2cccnc2)n1	C(=Nc1cccc(Nc2nccc(-c3cccnc3)n2)c1)c1ccc(CN2CCNCC2)cc1||O=C(Nc1cccc(Nc2nccc(-c3cccnc3)n2)c1)c1ccccc1
Cc1ccc(NC(=O)c2ccc(/N=N/N(C)CCCl)cc2)cc1Nc1nccc(-c2cccnc2)n1	Cc1ccc(N=C(O)c2ccc(CN3CCN(C)CC3)c(F)c2)cc1Nc1nccc(-c2cccnc2)n1	C(=Nc1cccc(Nc2nccc(-c3cccnc3)n2)c1)c1ccc(CN2CCNCC2)cc1||O=C(Nc1cccc(Nc2nccc(-c3cccnc3)n2)c1)c1ccccc1
Cc1ccc(NC(=O)c2ccc(/N=N/N(C)CCCl)cc2)cc1Nc1nccc(-c2cccnc2)n1	Cc1ccc(N=C(O)c2ccc(CN3CCN(C)CC3)c(I)c2)cc1Nc1nccc(-c2cccnc2)n1	C(=Nc1cccc(Nc2nccc(-c3cccnc3)n2)c1)c1ccc(CN2CCNCC2)cc1||O=C(Nc1cccc(Nc2nccc(-c3cccnc3)n2)c1)c1ccccc1
Cc1ccc(NC(=O)c2ccc(/N=N/N(C)CCCl)cc2)cc1Nc1nccc(-c2cccnc2)n1	Cc1ccc(NC(O)c2ccc(CN3CC(N(C)C)C3)c(C(F)(F)F)c2)cc1Nc1nccc(-c2cncnc2)n1	O=C(Nc1cccc(Nc2nccc(-c3cccnc3)n2)c1)c1ccccc1||c1cc(NCc2ccc(CN3CCC3)cc2)cc(Nc2nccc(-c3cncnc3)n2)c1
Cc1ccc(NC(=O)c2ccc(/N=N/N(C)CCCl)cc2)cc1Nc1nccc(-c2cccnc2)n1	Cc1ccc(N=C(O)c2ccc(CN3CCN(C)CC3)c(C(F)(F)F)c2)cc1Nc1nccc(-c2cccnc2)n1	C(=Nc1cccc(Nc2nccc(-c3cccnc3)n2)c1)c1ccc(CN2CCNCC2)cc1||O=C(Nc1cccc(Nc2nccc(-c3cccnc3)n2)c1)c1ccccc1
Cc1ccc(NC(=O)c2ccc(/N=N/N(C)CCCl)cc2)cc1Nc1nccc(-c2cccnc2)n1	Cc1ccc(NC(=O)c2ccc3c(c2)CCC3N2CCNCC2)cc1Nc1nccc(-c2cccnc2)n1	O=C(Nc1cccc(Nc2nccc(-c3cccnc3)n2)c1)c1ccc2c(c1)CCC2N1CCNCC1||O=C(Nc1cccc(Nc2nccc(-c3cccnc3)n2)c1)c1ccccc1
Cc1ccc(NC(=O)c2ccc(/N=N/N(C)CCCl)cc2)cc1Nc1nccc(-c2cccnc2)n1	Cc1ccc(NC(=O)c2ccc(CN3CCN(CCF)CC3)cc2)cc1Nc1nccc(-c2cccnc2)n1	O=C(Nc1cccc(Nc2nccc(-c3cccnc3)n2)c1)c1ccc(CN2CCNCC2)cc1||O=C(Nc1cccc(Nc2nccc(-c3cccnc3)n2)c1)c1ccccc1
Cc1ccc(NC(=O)c2ccc(/N=N/N(C)CCCl)cc2)cc1Nc1nccc(-c2cccnc2)n1	Cc1ccc(NC(=O)c2ccc3c(c2)CCC3N2CCN(C)CC2)cc1Nc1nccc(-c2cncnc2)n1	O=C(Nc1cccc(Nc2nccc(-c3cccnc3)n2)c1)c1ccccc1||O=C(Nc1cccc(Nc2nccc(-c3cncnc3)n2)c1)c1ccc2c(c1)CCC2N1CCNCC1
Cc1ccc(NC(=O)c2ccc(/N=N/N(C)CCCl)cc2)cc1Nc1nccc(-c2cccnc2)n1	Cc1ccc(NC(=O)c2ccc3c(c2)CCC3N2CCN(C)CC2)cc1Nc1nccc(-c2ccncc2)n1	O=C(Nc1cccc(Nc2nccc(-c3cccnc3)n2)c1)c1ccccc1||O=C(Nc1cccc(Nc2nccc(-c3ccncc3)n2)c1)c1ccc2c(c1)CCC2N1CCNCC1
Cc1ccc(NC(=O)c2ccc(/N=N/N(C)CCCl)cc2)cc1Nc1nccc(-c2cccnc2)n1	Cc1ccc(NC(=O)c2ccc3c(c2)CCC3N2CCN(C)CC2)cc1Nc1nccc(-c2cccnc2)n1	O=C(Nc1cccc(Nc2nccc(-c3cccnc3)n2)c1)c1ccc2c(c1)CCC2N1CCNCC1||O=C(Nc1cccc(Nc2nccc(-c3cccnc3)n2)c1)c1ccccc1
Cc1ccc(NC(=O)c2ccc(/N=N/N(C)CCCl)cc2)cc1Nc1nccc(-c2cccnc2)n1	Cc1ccc(NC(=O)c2ccc3c(c2)CC[C@@H]3N2CCN(C)CC2)cc1Nc1nccc(-c2cccnc2)n1	O=C(Nc1cccc(Nc2nccc(-c3cccnc3)n2)c1)c1ccc2c(c1)CCC2N1CCNCC1||O=C(Nc1cccc(Nc2nccc(-c3cccnc3)n2)c1)c1ccccc1
Cc1ccc(NC(=O)c2ccc(/N=N/N(C)CCCl)cc2)cc1Nc1nccc(-c2cccnc2)n1	Cc1ccc(NC(O)c2ccc(CN3CC[C@@H](CN(C)C)C3)c(C(F)(F)F)c2)cc1Nc1nccc(-c2cncnc2)n1	O=C(Nc1cccc(Nc2nccc(-c3cccnc3)n2)c1)c1ccccc1||c1cc(NCc2ccc(CN3CCCC3)cc2)cc(Nc2nccc(-c3cncnc3)n2)c1
Cc1ccc(NC(=O)c2ccc(/N=N/N(C)CCCl)cc2)cc1Nc1nccc(-c2cccnc2)n1	CC(=O)N1CCN(C2CCc3cc(C(=O)Nc4ccc(C)c(Nc5nccc(-c6cccnc6)n5)c4)ccc32)CC1	O=C(Nc1cccc(Nc2nccc(-c3cccnc3)n2)c1)c1ccc2c(c1)CCC2N1CCNCC1||O=C(Nc1cccc(Nc2nccc(-c3cccnc3)n2)c1)c1ccccc1
Cc1ccc(NC(=O)c2ccc(/N=N/N(C)CCCl)cc2)cc1Nc1nccc(-c2cccnc2)n1	Cc1ccc(NC(=O)c2ccc3c(c2)CCC3N2CCC(N(C)C)C2)cc1Nc1nccc(-c2cccnc2)n1	O=C(Nc1cccc(Nc2nccc(-c3cccnc3)n2)c1)c1ccc2c(c1)CCC2N1CCCC1||O=C(Nc1cccc(Nc2nccc(-c3cccnc3)n2)c1)c1ccccc1
Cc1ccc(NC(=O)c2ccc(/N=N/N(C)CCCl)cc2)cc1Nc1nccc(-c2cccnc2)n1	Cc1ccc(NC(=O)c2ccc3c(c2)CCC3N2CC[C@@H](N(C)C)C2)cc1Nc1nccc(-c2cccnc2)n1	O=C(Nc1cccc(Nc2nccc(-c3cccnc3)n2)c1)c1ccc2c(c1)CCC2N1CCCC1||O=C(Nc1cccc(Nc2nccc(-c3cccnc3)n2)c1)c1ccccc1
Cc1ccc(NC(=O)c2ccc(/N=N/N(C)CCCl)cc2)cc1Nc1nccc(-c2cccnc2)n1	CCN1CCN(C2CCc3cc(C(=O)Nc4ccc(C)c(Nc5nccc(-c6cccnc6)n5)c4)ccc32)CC1	O=C(Nc1cccc(Nc2nccc(-c3cccnc3)n2)c1)c1ccc2c(c1)CCC2N1CCNCC1||O=C(Nc1cccc(Nc2nccc(-c3cccnc3)n2)c1)c1ccccc1
Cc1ccc(NC(=O)c2ccc(/N=N/N(C)CCCl)cc2)cc1Nc1nccc(-c2cccnc2)n1	Cc1ccc(NC(=O)c2ccc3c(c2)CCC3N2CCN(CCO)CC2)cc1Nc1nccc(-c2cccnc2)n1	O=C(Nc1cccc(Nc2nccc(-c3cccnc3)n2)c1)c1ccc2c(c1)CCC2N1CCNCC1||O=C(Nc1cccc(Nc2nccc(-c3cccnc3)n2)c1)c1ccccc1
Cc1ccc(NC(=O)c2ccc(/N=N/N(C)CCCl)cc2)cc1Nc1nccc(-c2cccnc2)n1	Cc1ccc(NC(=O)c2ccc3c(c2)CCC3N2CCN(C(C)C)CC2)cc1Nc1nccc(-c2cccnc2)n1	O=C(Nc1cccc(Nc2nccc(-c3cccnc3)n2)c1)c1ccc2c(c1)CCC2N1CCNCC1||O=C(Nc1cccc(Nc2nccc(-c3cccnc3)n2)c1)c1ccccc1
Cc1ccc(NC(=O)c2ccc(/N=N/N(C)CCCl)cc2)cc1Nc1nccc(-c2cccnc2)n1	Cc1ccc(NC(=O)c2ccc(CN3CCN(Cc4ccc(I)cc4)CC3)cc2)cc1Nc1nccc(-c2cccnc2)n1	O=C(Nc1cccc(Nc2nccc(-c3cccnc3)n2)c1)c1ccc(CN2CCN(Cc3ccccc3)CC2)cc1||O=C(Nc1cccc(Nc2nccc(-c3cccnc3)n2)c1)c1ccccc1
Cc1ccc(N=C(O)c2ccc3ccccc3c2)cc1Nc1nccc(-c2cccnc2)n1	Cc1ccc(NC(=O)c2ccc(CN(C)CCCl)cc2)cc1Nc1nccc(-c2cccnc2)n1	C(=Nc1cccc(Nc2nccc(-c3cccnc3)n2)c1)c1ccc2ccccc2c1||O=C(Nc1cccc(Nc2nccc(-c3cccnc3)n2)c1)c1ccccc1
Cc1ccc(N=C(O)c2ccc3ccccc3c2)cc1Nc1nccc(-c2cccnc2)n1	Cc1ccc(NC(=O)c2ccc(CN3CCNCC3)cc2)cc1Nc1nccc(-c2cccnc2)n1	C(=Nc1cccc(Nc2nccc(-c3cccnc3)n2)c1)c1ccc2ccccc2c1||O=C(Nc1cccc(Nc2nccc(-c3cccnc3)n2)c1)c1ccc(CN2CCNCC2)cc1
Cc1ccc(N=C(O)c2ccc3ccccc3c2)cc1Nc1nccc(-c2cccnc2)n1	Cc1ccc(N=C(O)c2ccc(CN3CC(N(C)C)C3)c(C(F)(F)F)c2)cc1Nc1nccc(-c2cncnc2)n1	C(=Nc1cccc(Nc2nccc(-c3cccnc3)n2)c1)c1ccc2ccccc2c1||C(=Nc1cccc(Nc2nccc(-c3cncnc3)n2)c1)c1ccc(CN2CCC2)cc1
Cc1ccc(N=C(O)c2ccc3ccccc3c2)cc1Nc1nccc(-c2cccnc2)n1	Cc1ccc(N=C(O)c2ccc(CN3CCN(C)CC3)c(C(F)(F)F)c2)cc1Nc1nccc(-c2cncnc2)n1	C(=Nc1cccc(Nc2nccc(-c3cccnc3)n2)c1)c1ccc2ccccc2c1||C(=Nc1cccc(Nc2nccc(-c3cncnc3)n2)c1)c1ccc(CN2CCNCC2)cc1
Cc1ccc(N=C(O)c2ccc3ccccc3c2)cc1Nc1nccc(-c2cccnc2)n1	Cc1ccc(N=C(O)c2ccc(CN3CCN(C)CC3)c(Br)c2)cc1Nc1nccc(-c2cccnc2)n1	C(=Nc1cccc(Nc2nccc(-c3cccnc3)n2)c1)c1ccc(CN2CCNCC2)cc1||C(=Nc1cccc(Nc2nccc(-c3cccnc3)n2)c1)c1ccc2ccccc2c1
Cc1ccc(N=C(O)c2ccc3ccccc3c2)cc1Nc1nccc(-c2cccnc2)n1	Cc1ccc(N=C(O)c2ccc(CN3CCN(C)CC3)c(Cl)c2)cc1Nc1nccc(-c2cccnc2)n1	C(=Nc1cccc(Nc2nccc(-c3cccnc3)n2)c1)c1ccc(CN2CCNCC2)cc1||C(=Nc1cccc(Nc2nccc(-c3cccnc3)n2)c1)c1ccc2ccccc2c1
Cc1ccc(N=C(O)c2ccc3ccccc3c2)cc1Nc1nccc(-c2cccnc2)n1	Cc1ccc(N=C(O)c2ccc(CN3CCN(C)CC3)c(I)c2)cc1Nc1nccc(-c2cccnc2)n1	C(=Nc1cccc(Nc2nccc(-c3cccnc3)n2)c1)c1ccc(CN2CCNCC2)cc1||C(=Nc1cccc(Nc2nccc(-c3cccnc3)n2)c1)c1ccc2ccccc2c1
Cc1ccc(N=C(O)c2ccc3ccccc3c2)cc1Nc1nccc(-c2cccnc2)n1	CN(C(=O)c1ccc(C(=O)Nc2ccccc2N)cc1)c1cccc(Nc2nccc(-c3cccnc3)n2)c1	C(=Nc1cccc(Nc2nccc(-c3cccnc3)n2)c1)c1ccc2ccccc2c1||O=C(Nc1ccccc1)c1ccc(C(=O)Nc2cccc(Nc3nccc(-c4cccnc4)n3)c2)cc1
Cc1ccc(N=C(O)c2ccc3ccccc3c2)cc1Nc1nccc(-c2cccnc2)n1	Cc1ccc(N=C(O)c2ccc(CN3CCN(C)CC3)c(C(F)(F)F)c2)cc1Nc1nccc(-c2cccnc2)n1	C(=Nc1cccc(Nc2nccc(-c3cccnc3)n2)c1)c1ccc(CN2CCNCC2)cc1||C(=Nc1cccc(Nc2nccc(-c3cccnc3)n2)c1)c1ccc2ccccc2c1
Cc1ccc(N=C(O)c2ccc3ccccc3c2)cc1Nc1nccc(-c2cccnc2)n1	Cc1ccc(N=C(O)c2ccc(CN3CC[C@@H](N(C)C)C3)c(C(F)(F)F)c2)cc1Nc1nccc(-c2cncnc2)n1	C(=Nc1cccc(Nc2nccc(-c3cccnc3)n2)c1)c1ccc2ccccc2c1||C(=Nc1cccc(Nc2nccc(-c3cncnc3)n2)c1)c1ccc(CN2CCCC2)cc1
Cc1ccc(N=C(O)c2ccc3ccccc3c2)cc1Nc1nccc(-c2cccnc2)n1	Cc1ccc(NC(=O)c2ccc3c(c2)CCC3N2CCNCC2)cc1Nc1nccc(-c2cccnc2)n1	C(=Nc1cccc(Nc2nccc(-c3cccnc3)n2)c1)c1ccc2ccccc2c1||O=C(Nc1cccc(Nc2nccc(-c3cccnc3)n2)c1)c1ccc2c(c1)CCC2N1CCNCC1
Cc1ccc(N=C(O)c2ccc3ccccc3c2)cc1Nc1nccc(-c2cccnc2)n1	Cc1ccc(-c2ccnc(Nc3cc(NC(=O)c4ccc(CN5CCN(C)CC5)cc4)ccc3C)n2)cn1	C(=Nc1cccc(Nc2nccc(-c3cccnc3)n2)c1)c1ccc2ccccc2c1||O=C(Nc1cccc(Nc2nccc(-c3cccnc3)n2)c1)c1ccc(CN2CCNCC2)cc1
Cc1ccc(N=C(O)c2ccc3ccccc3c2)cc1Nc1nccc(-c2cccnc2)n1	Cc1ccc(NC(=O)c2ccc(CN3CCN(CCO)CC3)cc2)cc1Nc1nccc(-c2cccnc2)n1	C(=Nc1cccc(Nc2nccc(-c3cccnc3)n2)c1)c1ccc2ccccc2c1||O=C(Nc1cccc(Nc2nccc(-c3cccnc3)n2)c1)c1ccc(CN2CCNCC2)cc1
Cc1ccc(N=C(O)c2ccc3ccccc3c2)cc1Nc1nccc(-c2cccnc2)n1	Cc1ccc(N=C(O)c2ccc(CN3CCC(CN(C)C)C3)c(C(F)(F)F)c2)cc1Nc1nccc(-c2cncnc2)n1	C(=Nc1cccc(Nc2nccc(-c3cccnc3)n2)c1)c1ccc2ccccc2c1||C(=Nc1cccc(Nc2nccc(-c3cncnc3)n2)c1)c1ccc(CN2CCCC2)cc1
Cc1ccc(N=C(O)c2ccc3ccccc3c2)cc1Nc1nccc(-c2cccnc2)n1	Cc1ccc(NC(=O)c2ccc3c(c2)CC[C@@H]3N2CCN(C)CC2)cc1Nc1nccc(-c2cccnc2)n1	C(=Nc1cccc(Nc2nccc(-c3cccnc3)n2)c1)c1ccc2ccccc2c1||O=C(Nc1cccc(Nc2nccc(-c3cccnc3)n2)c1)c1ccc2c(c1)CCC2N1CCNCC1
Cc1ccc(N=C(O)c2ccc3ccccc3c2)cc1Nc1nccc(-c2cccnc2)n1	CCN1CCN(C2CCc3cc(C(=O)Nc4ccc(C)c(Nc5nccc(-c6cccnc6)n5)c4)ccc32)CC1	C(=Nc1cccc(Nc2nccc(-c3cccnc3)n2)c1)c1ccc2ccccc2c1||O=C(Nc1cccc(Nc2nccc(-c3cccnc3)n2)c1)c1ccc2c(c1)CCC2N1CCNCC1
Cc1ccc(N=C(O)c2ccc3ccccc3c2)cc1Nc1nccc(-c2cccnc2)n1	Cc1ccc(NC(=O)c2ccc3c(c2)CCC3N2CCN(CCO)CC2)cc1Nc1nccc(-c2cccnc2)n1	C(=Nc1cccc(Nc2nccc(-c3cccnc3)n2)c1)c1ccc2ccccc2c1||O=C(Nc1cccc(Nc2nccc(-c3cccnc3)n2)c1)c1ccc2c(c1)CCC2N1CCNCC1
Cc1ccc(N=C(O)c2ccc3ccccc3c2)cc1Nc1nccc(-c2cccnc2)n1	Cc1ccc(NC(=O)c2ccc3c(c2)CCC3N2CCN(C(C)C)CC2)cc1Nc1nccc(-c2cccnc2)n1	C(=Nc1cccc(Nc2nccc(-c3cccnc3)n2)c1)c1ccc2ccccc2c1||O=C(Nc1cccc(Nc2nccc(-c3cccnc3)n2)c1)c1ccc2c(c1)CCC2N1CCNCC1
Cc1ccc(NC(=O)c2ccc(N(CCCl)CCCl)cc2)cc1Nc1nccc(-c2cccnc2)n1	Cc1ccc(NC(=O)c2ccc(CN(C)CCCl)cc2)cc1Nc1nccc(-c2cccnc2)n1	O=C(Nc1cccc(Nc2nccc(-c3cccnc3)n2)c1)c1ccccc1||O=C(Nc1cccc(Nc2nccc(-c3cccnc3)n2)c1)c1ccccc1
Cc1ccc(NC(=O)c2ccc(N(CCCl)CCCl)cc2)cc1Nc1nccc(-c2cccnc2)n1	Cc1ccc(NC(=O)c2ccc(CN3CCNCC3)cc2)cc1Nc1nccc(-c2cccnc2)n1	O=C(Nc1cccc(Nc2nccc(-c3cccnc3)n2)c1)c1ccc(CN2CCNCC2)cc1||O=C(Nc1cccc(Nc2nccc(-c3cccnc3)n2)c1)c1ccccc1
Cc1ccc(NC(=O)c2ccc(N(CCCl)CCCl)cc2)cc1Nc1nccc(-c2cccnc2)n1	Cc1ccc(N=C(O)c2ccc(CN3CCN(C)CC3)c(Br)c2)cc1Nc1nccc(-c2cccnc2)n1	C(=Nc1cccc(Nc2nccc(-c3cccnc3)n2)c1)c1ccc(CN2CCNCC2)cc1||O=C(Nc1cccc(Nc2nccc(-c3cccnc3)n2)c1)c1ccccc1
Cc1ccc(NC(=O)c2ccc(N(CCCl)CCCl)cc2)cc1Nc1nccc(-c2cccnc2)n1	Cc1ccc(N=C(O)c2ccc(CN3CCN(C)CC3)c(Cl)c2)cc1Nc1nccc(-c2cccnc2)n1	C(=Nc1cccc(Nc2nccc(-c3cccnc3)n2)c1)c1ccc(CN2CCNCC2)cc1||O=C(Nc1cccc(Nc2nccc(-c3cccnc3)n2)c1)c1ccccc1
Cc1ccc(NC(=O)c2ccc(N(CCCl)CCCl)cc2)cc1Nc1nccc(-c2cccnc2)n1	Cc1ccc(N=C(O)c2ccc(CN3CCN(C)CC3)c(I)c2)cc1Nc1nccc(-c2cccnc2)n1	C(=Nc1cccc(Nc2nccc(-c3cccnc3)n2)c1)c1ccc(CN2CCNCC2)cc1||O=C(Nc1cccc(Nc2nccc(-c3cccnc3)n2)c1)c1ccccc1
Cc1ccc(NC(=O)c2ccc(N(CCCl)CCCl)cc2)cc1Nc1nccc(-c2cccnc2)n1	CN(C(=O)c1ccc(C(=O)Nc2ccccc2N)cc1)c1cccc(Nc2nccc(-c3cccnc3)n2)c1	O=C(Nc1cccc(Nc2nccc(-c3cccnc3)n2)c1)c1ccccc1||O=C(Nc1ccccc1)c1ccc(C(=O)Nc2cccc(Nc3nccc(-c4cccnc4)n3)c2)cc1
Cc1ccc(NC(=O)c2ccc(N(CCCl)CCCl)cc2)cc1Nc1nccc(-c2cccnc2)n1	Cc1ccc(N=C(O)c2ccc(CN3CCN(C)CC3)c(C(F)(F)F)c2)cc1Nc1nccc(-c2cccnc2)n1	C(=Nc1cccc(Nc2nccc(-c3cccnc3)n2)c1)c1ccc(CN2CCNCC2)cc1||O=C(Nc1cccc(Nc2nccc(-c3cccnc3)n2)c1)c1ccccc1
Cc1ccc(NC(=O)c2ccc(N(CCCl)CCCl)cc2)cc1Nc1nccc(-c2cccnc2)n1	Cc1ccc(NC(=O)c2ccc3c(c2)CCC3N2CCNCC2)cc1Nc1nccc(-c2cccnc2)n1	O=C(Nc1cccc(Nc2nccc(-c3cccnc3)n2)c1)c1ccc2c(c1)CCC2N1CCNCC1||O=C(Nc1cccc(Nc2nccc(-c3cccnc3)n2)c1)c1ccccc1
Cc1ccc(NC(=O)c2ccc(N(CCCl)CCCl)cc2)cc1Nc1nccc(-c2cccnc2)n1	Cc1ccc(-c2ccnc(Nc3cc(NC(=O)c4ccc(CN5CCN(C)CC5)cc4)ccc3C)n2)cn1	O=C(Nc1cccc(Nc2nccc(-c3cccnc3)n2)c1)c1ccc(CN2CCNCC2)cc1||O=C(Nc1cccc(Nc2nccc(-c3cccnc3)n2)c1)c1ccccc1
Cc1ccc(NC(=O)c2ccc(N(CCCl)CCCl)cc2)cc1Nc1nccc(-c2cccnc2)n1	Cc1ccc(NC(=O)c2ccc(CN3CCN(CCO)CC3)cc2)cc1Nc1nccc(-c2cccnc2)n1	O=C(Nc1cccc(Nc2nccc(-c3cccnc3)n2)c1)c1ccc(CN2CCNCC2)cc1||O=C(Nc1cccc(Nc2nccc(-c3cccnc3)n2)c1)c1ccccc1
Cc1ccc(NC(=O)c2ccc(N(CCCl)CCCl)cc2)cc1Nc1nccc(-c2cccnc2)n1	Cc1ccc(NC(=O)c2ccc3c(c2)CC[C@@H]3N2CCN(C)CC2)cc1Nc1nccc(-c2cccnc2)n1	O=C(Nc1cccc(Nc2nccc(-c3cccnc3)n2)c1)c1ccc2c(c1)CCC2N1CCNCC1||O=C(Nc1cccc(Nc2nccc(-c3cccnc3)n2)c1)c1ccccc1
Cc1ccc(NC(=O)c2ccc(N(CCCl)CCCl)cc2)cc1Nc1nccc(-c2cccnc2)n1	CCN1CCN(C2CCc3cc(C(=O)Nc4ccc(C)c(Nc5nccc(-c6cccnc6)n5)c4)ccc32)CC1	O=C(Nc1cccc(Nc2nccc(-c3cccnc3)n2)c1)c1ccc2c(c1)CCC2N1CCNCC1||O=C(Nc1cccc(Nc2nccc(-c3cccnc3)n2)c1)c1ccccc1
Cc1ccc(NC(=O)c2ccc(N(CCCl)CCCl)cc2)cc1Nc1nccc(-c2cccnc2)n1	Cc1ccc(NC(=O)c2ccc3c(c2)CCC3N2CCN(CCO)CC2)cc1Nc1nccc(-c2cccnc2)n1	O=C(Nc1cccc(Nc2nccc(-c3cccnc3)n2)c1)c1ccc2c(c1)CCC2N1CCNCC1||O=C(Nc1cccc(Nc2nccc(-c3cccnc3)n2)c1)c1ccccc1
Cc1ccc(NC(=O)c2ccc(N(CCCl)CCCl)cc2)cc1Nc1nccc(-c2cccnc2)n1	Cc1ccc(NC(=O)c2ccc3c(c2)CCC3N2CCN(C(C)C)CC2)cc1Nc1nccc(-c2cccnc2)n1	O=C(Nc1cccc(Nc2nccc(-c3cccnc3)n2)c1)c1ccc2c(c1)CCC2N1CCNCC1||O=C(Nc1cccc(Nc2nccc(-c3cccnc3)n2)c1)c1ccccc1
Cc1ccc(NC(=O)c2ccc(CN(C)CCCl)cc2)cc1Nc1nccc(-c2cccnc2)n1	CN1CCN(Cc2ccc(C(=O)Nc3cccc(Nc4nccc(-c5cccnc5)n4)c3)cc2)CC1	O=C(Nc1cccc(Nc2nccc(-c3cccnc3)n2)c1)c1ccc(CN2CCNCC2)cc1||O=C(Nc1cccc(Nc2nccc(-c3cccnc3)n2)c1)c1ccccc1
Cc1ccc(NC(=O)c2ccc(CN(C)CCCl)cc2)cc1Nc1nccc(-c2cccnc2)n1	Cc1ccc(N=C(O)c2ccc(CN3CCN(C)CC3)c(Br)c2)cc1Nc1nccc(-c2cccnc2)n1	C(=Nc1cccc(Nc2nccc(-c3cccnc3)n2)c1)c1ccc(CN2CCNCC2)cc1||O=C(Nc1cccc(Nc2nccc(-c3cccnc3)n2)c1)c1ccccc1
Cc1ccc(NC(=O)c2ccc(CN(C)CCCl)cc2)cc1Nc1nccc(-c2cccnc2)n1	Cc1ccc(N=C(O)c2ccc(CN3CCN(C)CC3)c(Cl)c2)cc1Nc1nccc(-c2cccnc2)n1	C(=Nc1cccc(Nc2nccc(-c3cccnc3)n2)c1)c1ccc(CN2CCNCC2)cc1||O=C(Nc1cccc(Nc2nccc(-c3cccnc3)n2)c1)c1ccccc1
Cc1ccc(NC(=O)c2ccc(CN(C)CCCl)cc2)cc1Nc1nccc(-c2cccnc2)n1	Cc1ccc(N=C(O)c2ccc(CN3CCN(C)CC3)c(F)c2)cc1Nc1nccc(-c2cccnc2)n1	C(=Nc1cccc(Nc2nccc(-c3cccnc3)n2)c1)c1ccc(CN2CCNCC2)cc1||O=C(Nc1cccc(Nc2nccc(-c3cccnc3)n2)c1)c1ccccc1
Cc1ccc(NC(=O)c2ccc(CN(C)CCCl)cc2)cc1Nc1nccc(-c2cccnc2)n1	Cc1ccc(N=C(O)c2ccc(CN3CCN(C)CC3)c(I)c2)cc1Nc1nccc(-c2cccnc2)n1	C(=Nc1cccc(Nc2nccc(-c3cccnc3)n2)c1)c1ccc(CN2CCNCC2)cc1||O=C(Nc1cccc(Nc2nccc(-c3cccnc3)n2)c1)c1ccccc1
Cc1ccc(NC(=O)c2ccc(CN(C)CCCl)cc2)cc1Nc1nccc(-c2cccnc2)n1	Cc1ccc(NC(O)c2ccc(CN3CC(N(C)C)C3)c(C(F)(F)F)c2)cc1Nc1nccc(-c2cncnc2)n1	O=C(Nc1cccc(Nc2nccc(-c3cccnc3)n2)c1)c1ccccc1||c1cc(NCc2ccc(CN3CCC3)cc2)cc(Nc2nccc(-c3cncnc3)n2)c1
Cc1ccc(NC(=O)c2ccc(CN(C)CCCl)cc2)cc1Nc1nccc(-c2cccnc2)n1	Cc1ccc(N=C(O)c2ccc(CN3CCN(C)CC3)c(C(F)(F)F)c2)cc1Nc1nccc(-c2cccnc2)n1	C(=Nc1cccc(Nc2nccc(-c3cccnc3)n2)c1)c1ccc(CN2CCNCC2)cc1||O=C(Nc1cccc(Nc2nccc(-c3cccnc3)n2)c1)c1ccccc1
Cc1ccc(NC(=O)c2ccc(CN(C)CCCl)cc2)cc1Nc1nccc(-c2cccnc2)n1	Cc1ccc(NC(=O)c2ccc3c(c2)CCC3N2CCNCC2)cc1Nc1nccc(-c2cccnc2)n1	O=C(Nc1cccc(Nc2nccc(-c3cccnc3)n2)c1)c1ccc2c(c1)CCC2N1CCNCC1||O=C(Nc1cccc(Nc2nccc(-c3cccnc3)n2)c1)c1ccccc1
Cc1ccc(NC(=O)c2ccc(CN(C)CCCl)cc2)cc1Nc1nccc(-c2cccnc2)n1	Cc1ccc(NC(=O)c2ccc3c(c2)CCC3N2CCN(C)CC2)cc1Nc1nccc(-c2cncnc2)n1	O=C(Nc1cccc(Nc2nccc(-c3cccnc3)n2)c1)c1ccccc1||O=C(Nc1cccc(Nc2nccc(-c3cncnc3)n2)c1)c1ccc2c(c1)CCC2N1CCNCC1
Cc1ccc(NC(=O)c2ccc(CN(C)CCCl)cc2)cc1Nc1nccc(-c2cccnc2)n1	Cc1ccc(NC(=O)c2ccc3c(c2)CCC3N2CCN(C)CC2)cc1Nc1nccc(-c2ccncc2)n1	O=C(Nc1cccc(Nc2nccc(-c3cccnc3)n2)c1)c1ccccc1||O=C(Nc1cccc(Nc2nccc(-c3ccncc3)n2)c1)c1ccc2c(c1)CCC2N1CCNCC1
Cc1ccc(NC(=O)c2ccc(CN(C)CCCl)cc2)cc1Nc1nccc(-c2cccnc2)n1	Cc1ccc(NC(=O)c2ccc3c(c2)CCC3N2CCN(C)CC2)cc1Nc1nccc(-c2cccnc2)n1	O=C(Nc1cccc(Nc2nccc(-c3cccnc3)n2)c1)c1ccc2c(c1)CCC2N1CCNCC1||O=C(Nc1cccc(Nc2nccc(-c3cccnc3)n2)c1)c1ccccc1
Cc1ccc(NC(=O)c2ccc(CN(C)CCCl)cc2)cc1Nc1nccc(-c2cccnc2)n1	Cc1ccc(NC(=O)c2ccc3c(c2)CC[C@@H]3N2CCN(C)CC2)cc1Nc1nccc(-c2cccnc2)n1	O=C(Nc1cccc(Nc2nccc(-c3cccnc3)n2)c1)c1ccc2c(c1)CCC2N1CCNCC1||O=C(Nc1cccc(Nc2nccc(-c3cccnc3)n2)c1)c1ccccc1
Cc1ccc(NC(=O)c2ccc(CN(C)CCCl)cc2)cc1Nc1nccc(-c2cccnc2)n1	Cc1ccc(NC(O)c2ccc(CN3CC[C@@H](CN(C)C)C3)c(C(F)(F)F)c2)cc1Nc1nccc(-c2cncnc2)n1	O=C(Nc1cccc(Nc2nccc(-c3cccnc3)n2)c1)c1ccccc1||c1cc(NCc2ccc(CN3CCCC3)cc2)cc(Nc2nccc(-c3cncnc3)n2)c1
Cc1ccc(NC(=O)c2ccc(CN(C)CCCl)cc2)cc1Nc1nccc(-c2cccnc2)n1	Cc1ccc(NC(=O)c2ccc3c(c2)CCC3N2CCC(N(C)C)C2)cc1Nc1nccc(-c2cccnc2)n1	O=C(Nc1cccc(Nc2nccc(-c3cccnc3)n2)c1)c1ccc2c(c1)CCC2N1CCCC1||O=C(Nc1cccc(Nc2nccc(-c3cccnc3)n2)c1)c1ccccc1
Cc1ccc(NC(=O)c2ccc(CN(C)CCCl)cc2)cc1Nc1nccc(-c2cccnc2)n1	Cc1ccc(NC(=O)c2ccc3c(c2)CCC3N2CC[C@@H](N(C)C)C2)cc1Nc1nccc(-c2cccnc2)n1	O=C(Nc1cccc(Nc2nccc(-c3cccnc3)n2)c1)c1ccc2c(c1)CCC2N1CCCC1||O=C(Nc1cccc(Nc2nccc(-c3cccnc3)n2)c1)c1ccccc1
Cc1ccc(NC(=O)c2ccc(CN(C)CCCl)cc2)cc1Nc1nccc(-c2cccnc2)n1	CCN1CCN(C2CCc3cc(C(=O)Nc4ccc(C)c(Nc5nccc(-c6cccnc6)n5)c4)ccc32)CC1	O=C(Nc1cccc(Nc2nccc(-c3cccnc3)n2)c1)c1ccc2c(c1)CCC2N1CCNCC1||O=C(Nc1cccc(Nc2nccc(-c3cccnc3)n2)c1)c1ccccc1
Cc1ccc(NC(=O)c2ccc(CN(C)CCCl)cc2)cc1Nc1nccc(-c2cccnc2)n1	Cc1ccc(NC(=O)c2ccc3c(c2)CCC3N2CCN(CCO)CC2)cc1Nc1nccc(-c2cccnc2)n1	O=C(Nc1cccc(Nc2nccc(-c3cccnc3)n2)c1)c1ccc2c(c1)CCC2N1CCNCC1||O=C(Nc1cccc(Nc2nccc(-c3cccnc3)n2)c1)c1ccccc1
Cc1ccc(NC(=O)c2ccc(CN(C)CCCl)cc2)cc1Nc1nccc(-c2cccnc2)n1	Cc1ccc(NC(=O)c2ccc3c(c2)CCC3N2CCN(C(C)C)CC2)cc1Nc1nccc(-c2cccnc2)n1	O=C(Nc1cccc(Nc2nccc(-c3cccnc3)n2)c1)c1ccc2c(c1)CCC2N1CCNCC1||O=C(Nc1cccc(Nc2nccc(-c3cccnc3)n2)c1)c1ccccc1
Cc1ccc(NC(=O)c2ccc(CN3CCNCC3)cc2)cc1Nc1nccc(-c2cccnc2)n1	CN1CCN(Cc2ccc(C(=O)Nc3cccc(Nc4nccc(-c5cccnc5)n4)c3)cc2)CC1	O=C(Nc1cccc(Nc2nccc(-c3cccnc3)n2)c1)c1ccc(CN2CCNCC2)cc1||O=C(Nc1cccc(Nc2nccc(-c3cccnc3)n2)c1)c1ccc(CN2CCNCC2)cc1
Cc1ccc(NC(=O)c2ccc(CN3CCNCC3)cc2)cc1Nc1nccc(-c2cccnc2)n1	Cc1ccc(N=C(O)c2ccc(CN3CCN(C)CC3)c(Br)c2)cc1Nc1nccc(-c2cccnc2)n1	C(=Nc1cccc(Nc2nccc(-c3cccnc3)n2)c1)c1ccc(CN2CCNCC2)cc1||O=C(Nc1cccc(Nc2nccc(-c3cccnc3)n2)c1)c1ccc(CN2CCNCC2)cc1
Cc1ccc(NC(=O)c2ccc(CN3CCNCC3)cc2)cc1Nc1nccc(-c2cccnc2)n1	Cc1ccc(N=C(O)c2ccc(CN3CCN(C)CC3)c(Cl)c2)cc1Nc1nccc(-c2cccnc2)n1	C(=Nc1cccc(Nc2nccc(-c3cccnc3)n2)c1)c1ccc(CN2CCNCC2)cc1||O=C(Nc1cccc(Nc2nccc(-c3cccnc3)n2)c1)c1ccc(CN2CCNCC2)cc1
Cc1ccc(NC(=O)c2ccc(CN3CCNCC3)cc2)cc1Nc1nccc(-c2cccnc2)n1	Cc1ccc(N=C(O)c2ccc(CN3CCN(C)CC3)c(F)c2)cc1Nc1nccc(-c2cccnc2)n1	C(=Nc1cccc(Nc2nccc(-c3cccnc3)n2)c1)c1ccc(CN2CCNCC2)cc1||O=C(Nc1cccc(Nc2nccc(-c3cccnc3)n2)c1)c1ccc(CN2CCNCC2)cc1
Cc1ccc(NC(=O)c2ccc(CN3CCNCC3)cc2)cc1Nc1nccc(-c2cccnc2)n1	Cc1ccc(N=C(O)c2ccc(CN3CCN(C)CC3)c(I)c2)cc1Nc1nccc(-c2cccnc2)n1	C(=Nc1cccc(Nc2nccc(-c3cccnc3)n2)c1)c1ccc(CN2CCNCC2)cc1||O=C(Nc1cccc(Nc2nccc(-c3cccnc3)n2)c1)c1ccc(CN2CCNCC2)cc1
Cc1ccc(NC(=O)c2ccc(CN3CCNCC3)cc2)cc1Nc1nccc(-c2cccnc2)n1	Cc1ccc(NC(O)c2ccc(CN3CC(N(C)C)C3)c(C(F)(F)F)c2)cc1Nc1nccc(-c2cncnc2)n1	O=C(Nc1cccc(Nc2nccc(-c3cccnc3)n2)c1)c1ccc(CN2CCNCC2)cc1||c1cc(NCc2ccc(CN3CCC3)cc2)cc(Nc2nccc(-c3cncnc3)n2)c1
Cc1ccc(NC(=O)c2ccc(CN3CCNCC3)cc2)cc1Nc1nccc(-c2cccnc2)n1	CN(C(=O)c1ccc(C(=O)Nc2ccccc2N)cc1)c1cccc(Nc2nccc(-c3cccnc3)n2)c1	O=C(Nc1cccc(Nc2nccc(-c3cccnc3)n2)c1)c1ccc(CN2CCNCC2)cc1||O=C(Nc1ccccc1)c1ccc(C(=O)Nc2cccc(Nc3nccc(-c4cccnc4)n3)c2)cc1
Cc1ccc(NC(=O)c2ccc(CN3CCNCC3)cc2)cc1Nc1nccc(-c2cccnc2)n1	Cc1ccc(N=C(O)c2ccc(CN3CCN(C)CC3)c(C(F)(F)F)c2)cc1Nc1nccc(-c2cccnc2)n1	C(=Nc1cccc(Nc2nccc(-c3cccnc3)n2)c1)c1ccc(CN2CCNCC2)cc1||O=C(Nc1cccc(Nc2nccc(-c3cccnc3)n2)c1)c1ccc(CN2CCNCC2)cc1
Cc1ccc(NC(=O)c2ccc(CN3CCNCC3)cc2)cc1Nc1nccc(-c2cccnc2)n1	Cc1ccc(NC(=O)c2ccc3c(c2)CCC3N2CCNCC2)cc1Nc1nccc(-c2cccnc2)n1	O=C(Nc1cccc(Nc2nccc(-c3cccnc3)n2)c1)c1ccc(CN2CCNCC2)cc1||O=C(Nc1cccc(Nc2nccc(-c3cccnc3)n2)c1)c1ccc2c(c1)CCC2N1CCNCC1
Cc1ccc(NC(=O)c2ccc(CN3CCNCC3)cc2)cc1Nc1nccc(-c2cccnc2)n1	Cc1ccc(NC(=O)c2ccc3c(c2)CCC3N2CCN(C)CC2)cc1Nc1nccc(-c2ccncc2)n1	O=C(Nc1cccc(Nc2nccc(-c3cccnc3)n2)c1)c1ccc(CN2CCNCC2)cc1||O=C(Nc1cccc(Nc2nccc(-c3ccncc3)n2)c1)c1ccc2c(c1)CCC2N1CCNCC1
Cc1ccc(NC(=O)c2ccc(CN3CCNCC3)cc2)cc1Nc1nccc(-c2cccnc2)n1	Cc1ccc(NC(=O)c2ccc3c(c2)CC[C@@H]3N2CCN(C)CC2)cc1Nc1nccc(-c2cccnc2)n1	O=C(Nc1cccc(Nc2nccc(-c3cccnc3)n2)c1)c1ccc(CN2CCNCC2)cc1||O=C(Nc1cccc(Nc2nccc(-c3cccnc3)n2)c1)c1ccc2c(c1)CCC2N1CCNCC1
Cc1ccc(NC(=O)c2ccc(CN3CCNCC3)cc2)cc1Nc1nccc(-c2cccnc2)n1	Cc1ccc(NC(O)c2ccc(CN3CC[C@@H](CN(C)C)C3)c(C(F)(F)F)c2)cc1Nc1nccc(-c2cncnc2)n1	O=C(Nc1cccc(Nc2nccc(-c3cccnc3)n2)c1)c1ccc(CN2CCNCC2)cc1||c1cc(NCc2ccc(CN3CCCC3)cc2)cc(Nc2nccc(-c3cncnc3)n2)c1
Cc1ccc(NC(=O)c2ccc(CN3CCNCC3)cc2)cc1Nc1nccc(-c2cccnc2)n1	Cc1ccc(NC(=O)c2ccc3c(c2)CCC3N2CCC(N(C)C)C2)cc1Nc1nccc(-c2cccnc2)n1	O=C(Nc1cccc(Nc2nccc(-c3cccnc3)n2)c1)c1ccc(CN2CCNCC2)cc1||O=C(Nc1cccc(Nc2nccc(-c3cccnc3)n2)c1)c1ccc2c(c1)CCC2N1CCCC1
Cc1ccc(NC(=O)c2ccc(CN3CCNCC3)cc2)cc1Nc1nccc(-c2cccnc2)n1	Cc1ccc(NC(=O)c2ccc3c(c2)CCC3N2CC[C@@H](N(C)C)C2)cc1Nc1nccc(-c2cccnc2)n1	O=C(Nc1cccc(Nc2nccc(-c3cccnc3)n2)c1)c1ccc(CN2CCNCC2)cc1||O=C(Nc1cccc(Nc2nccc(-c3cccnc3)n2)c1)c1ccc2c(c1)CCC2N1CCCC1
Cc1ccc(NC(=O)c2ccc(CN3CCNCC3)cc2)cc1Nc1nccc(-c2cccnc2)n1	CCN1CCN(C2CCc3cc(C(=O)Nc4ccc(C)c(Nc5nccc(-c6cccnc6)n5)c4)ccc32)CC1	O=C(Nc1cccc(Nc2nccc(-c3cccnc3)n2)c1)c1ccc(CN2CCNCC2)cc1||O=C(Nc1cccc(Nc2nccc(-c3cccnc3)n2)c1)c1ccc2c(c1)CCC2N1CCNCC1
Cc1ccc(NC(=O)c2ccc(CN3CCNCC3)cc2)cc1Nc1nccc(-c2cccnc2)n1	Cc1ccc(NC(=O)c2ccc3c(c2)CCC3N2CCN(CCO)CC2)cc1Nc1nccc(-c2cccnc2)n1	O=C(Nc1cccc(Nc2nccc(-c3cccnc3)n2)c1)c1ccc(CN2CCNCC2)cc1||O=C(Nc1cccc(Nc2nccc(-c3cccnc3)n2)c1)c1ccc2c(c1)CCC2N1CCNCC1
Cc1ccc(NC(=O)c2ccc(CN3CCNCC3)cc2)cc1Nc1nccc(-c2cccnc2)n1	Cc1ccc(NC(=O)c2ccc3c(c2)CCC3N2CCN(C(C)C)CC2)cc1Nc1nccc(-c2cccnc2)n1	O=C(Nc1cccc(Nc2nccc(-c3cccnc3)n2)c1)c1ccc(CN2CCNCC2)cc1||O=C(Nc1cccc(Nc2nccc(-c3cccnc3)n2)c1)c1ccc2c(c1)CCC2N1CCNCC1
CN1CCN(Cc2ccc(C(=O)Nc3cccc(Nc4nccc(-c5cccnc5)n4)c3)cc2)CC1	CN(C(=O)c1ccc(C(=O)Nc2ccccc2N)cc1)c1cccc(Nc2nccc(-c3cccnc3)n2)c1	O=C(Nc1cccc(Nc2nccc(-c3cccnc3)n2)c1)c1ccc(CN2CCNCC2)cc1||O=C(Nc1ccccc1)c1ccc(C(=O)Nc2cccc(Nc3nccc(-c4cccnc4)n3)c2)cc1
CN1CCN(Cc2ccc(C(=O)Nc3cccc(Nc4nccc(-c5cccnc5)n4)c3)cc2)CC1	Cc1ccc(NCc2ccc(C(=O)Nc3ccccc3N)cc2)cc1Nc1nccc(-c2cccnc2)n1	O=C(Nc1cccc(Nc2nccc(-c3cccnc3)n2)c1)c1ccc(CN2CCNCC2)cc1||O=C(Nc1ccccc1)c1ccc(CNc2cccc(Nc3nccc(-c4cccnc4)n3)c2)cc1
CN1CCN(Cc2ccc(C(=O)Nc3cccc(Nc4nccc(-c5cccnc5)n4)c3)cc2)CC1	Cc1ccc(NC(=O)c2ccc3c(c2)CCC3N2CCNCC2)cc1Nc1nccc(-c2cccnc2)n1	O=C(Nc1cccc(Nc2nccc(-c3cccnc3)n2)c1)c1ccc(CN2CCNCC2)cc1||O=C(Nc1cccc(Nc2nccc(-c3cccnc3)n2)c1)c1ccc2c(c1)CCC2N1CCNCC1
CN1CCN(Cc2ccc(C(=O)Nc3cccc(Nc4nccc(-c5cccnc5)n4)c3)cc2)CC1	Cc1ccc(NC(=O)c2ccc(CN3CCN(CCF)CC3)cc2)cc1Nc1nccc(-c2cccnc2)n1	O=C(Nc1cccc(Nc2nccc(-c3cccnc3)n2)c1)c1ccc(CN2CCNCC2)cc1||O=C(Nc1cccc(Nc2nccc(-c3cccnc3)n2)c1)c1ccc(CN2CCNCC2)cc1
CN1CCN(Cc2ccc(C(=O)Nc3cccc(Nc4nccc(-c5cccnc5)n4)c3)cc2)CC1	Cc1ccc(-c2ccnc(Nc3cc(NC(=O)c4ccc(CN5CCN(C)CC5)cc4)ccc3C)n2)cn1	O=C(Nc1cccc(Nc2nccc(-c3cccnc3)n2)c1)c1ccc(CN2CCNCC2)cc1||O=C(Nc1cccc(Nc2nccc(-c3cccnc3)n2)c1)c1ccc(CN2CCNCC2)cc1
CN1CCN(Cc2ccc(C(=O)Nc3cccc(Nc4nccc(-c5cccnc5)n4)c3)cc2)CC1	Cc1ccc(NC(=O)c2ccc(CN3CCN(CCO)CC3)cc2)cc1Nc1nccc(-c2cccnc2)n1	O=C(Nc1cccc(Nc2nccc(-c3cccnc3)n2)c1)c1ccc(CN2CCNCC2)cc1||O=C(Nc1cccc(Nc2nccc(-c3cccnc3)n2)c1)c1ccc(CN2CCNCC2)cc1
CN1CCN(Cc2ccc(C(=O)Nc3cccc(Nc4nccc(-c5cccnc5)n4)c3)cc2)CC1	Cc1ccc(NC(=O)c2ccc3c(c2)CC[C@@H]3N2CCN(C)CC2)cc1Nc1nccc(-c2cccnc2)n1	O=C(Nc1cccc(Nc2nccc(-c3cccnc3)n2)c1)c1ccc(CN2CCNCC2)cc1||O=C(Nc1cccc(Nc2nccc(-c3cccnc3)n2)c1)c1ccc2c(c1)CCC2N1CCNCC1
CN1CCN(Cc2ccc(C(=O)Nc3cccc(Nc4nccc(-c5cccnc5)n4)c3)cc2)CC1	CCN1CCN(C2CCc3cc(C(=O)Nc4ccc(C)c(Nc5nccc(-c6cccnc6)n5)c4)ccc32)CC1	O=C(Nc1cccc(Nc2nccc(-c3cccnc3)n2)c1)c1ccc(CN2CCNCC2)cc1||O=C(Nc1cccc(Nc2nccc(-c3cccnc3)n2)c1)c1ccc2c(c1)CCC2N1CCNCC1
CN1CCN(Cc2ccc(C(=O)Nc3cccc(Nc4nccc(-c5cccnc5)n4)c3)cc2)CC1	Cc1ccc(NC(=O)c2ccc3c(c2)CCC3N2CCN(C(C)C)CC2)cc1Nc1nccc(-c2cccnc2)n1	O=C(Nc1cccc(Nc2nccc(-c3cccnc3)n2)c1)c1ccc(CN2CCNCC2)cc1||O=C(Nc1cccc(Nc2nccc(-c3cccnc3)n2)c1)c1ccc2c(c1)CCC2N1CCNCC1
CN1CCN(Cc2ccc(C(=O)Nc3cccc(Nc4nccc(-c5cccnc5)n4)c3)cc2)CC1	Cc1ccc(NC(=O)c2ccc3c(c2)CCC3N2CCN(C(=O)OC(C)(C)C)CC2)cc1Nc1nccc(-c2cccnc2)n1	O=C(Nc1cccc(Nc2nccc(-c3cccnc3)n2)c1)c1ccc(CN2CCNCC2)cc1||O=C(Nc1cccc(Nc2nccc(-c3cccnc3)n2)c1)c1ccc2c(c1)CCC2N1CCNCC1
Cc1ccc(N=C(O)c2ccc(CN3CC(N(C)C)C3)c(C(F)(F)F)c2)cc1Nc1nccc(-c2cncnc2)n1	Cc1ccc(NC(=O)c2ccc3c(c2)CCC3N2CCN(C)CC2)cc1Nc1nccc(-c2cncnc2)n1	C(=Nc1cccc(Nc2nccc(-c3cncnc3)n2)c1)c1ccc(CN2CCC2)cc1||O=C(Nc1cccc(Nc2nccc(-c3cncnc3)n2)c1)c1ccc2c(c1)CCC2N1CCNCC1
Cc1ccc(N=C(O)c2ccc(CN3CCN(C)CC3)c(C(F)(F)F)c2)cc1Nc1nccc(-c2cncnc2)n1	Cc1ccc(N=C(O)c2ccc(CN3CCN(C)CC3)c(F)c2)cc1Nc1nccc(-c2cccnc2)n1	C(=Nc1cccc(Nc2nccc(-c3cccnc3)n2)c1)c1ccc(CN2CCNCC2)cc1||C(=Nc1cccc(Nc2nccc(-c3cncnc3)n2)c1)c1ccc(CN2CCNCC2)cc1
Cc1ccc(N=C(O)c2ccc(CN3CCN(C)CC3)c(C(F)(F)F)c2)cc1Nc1nccc(-c2cncnc2)n1	Cc1ccc(NC(O)c2ccc(CN3CC(N(C)C)C3)c(C(F)(F)F)c2)cc1Nc1nccc(-c2cncnc2)n1	C(=Nc1cccc(Nc2nccc(-c3cncnc3)n2)c1)c1ccc(CN2CCNCC2)cc1||c1cc(NCc2ccc(CN3CCC3)cc2)cc(Nc2nccc(-c3cncnc3)n2)c1
Cc1ccc(N=C(O)c2ccc(CN3CCN(C)CC3)c(C(F)(F)F)c2)cc1Nc1nccc(-c2cncnc2)n1	Cc1ccc(NC(=O)c2ccc3c(c2)CCC3N2CCN(C)CC2)cc1Nc1nccc(-c2cncnc2)n1	C(=Nc1cccc(Nc2nccc(-c3cncnc3)n2)c1)c1ccc(CN2CCNCC2)cc1||O=C(Nc1cccc(Nc2nccc(-c3cncnc3)n2)c1)c1ccc2c(c1)CCC2N1CCNCC1
Cc1ccc(N=C(O)c2ccc(CN3CCN(C)CC3)c(Br)c2)cc1Nc1nccc(-c2cccnc2)n1	CN(C(=O)c1ccc(C(=O)Nc2ccccc2N)cc1)c1cccc(Nc2nccc(-c3cccnc3)n2)c1	C(=Nc1cccc(Nc2nccc(-c3cccnc3)n2)c1)c1ccc(CN2CCNCC2)cc1||O=C(Nc1ccccc1)c1ccc(C(=O)Nc2cccc(Nc3nccc(-c4cccnc4)n3)c2)cc1
Cc1ccc(N=C(O)c2ccc(CN3CCN(C)CC3)c(Br)c2)cc1Nc1nccc(-c2cccnc2)n1	Cc1ccc(NCc2ccc(C(=O)Nc3ccccc3N)cc2)cc1Nc1nccc(-c2cccnc2)n1	C(=Nc1cccc(Nc2nccc(-c3cccnc3)n2)c1)c1ccc(CN2CCNCC2)cc1||O=C(Nc1ccccc1)c1ccc(CNc2cccc(Nc3nccc(-c4cccnc4)n3)c2)cc1
Cc1ccc(N=C(O)c2ccc(CN3CCN(C)CC3)c(Br)c2)cc1Nc1nccc(-c2cccnc2)n1	Cc1ccc(NC(=O)c2ccc(CN3CCN(CCF)CC3)cc2)cc1Nc1nccc(-c2cccnc2)n1	C(=Nc1cccc(Nc2nccc(-c3cccnc3)n2)c1)c1ccc(CN2CCNCC2)cc1||O=C(Nc1cccc(Nc2nccc(-c3cccnc3)n2)c1)c1ccc(CN2CCNCC2)cc1
Cc1ccc(N=C(O)c2ccc(CN3CCN(C)CC3)c(Br)c2)cc1Nc1nccc(-c2cccnc2)n1	Cc1ccc(NC(=O)c2ccc3c(c2)CCC3N2CCN(C)CC2)cc1Nc1nccc(-c2cncnc2)n1	C(=Nc1cccc(Nc2nccc(-c3cccnc3)n2)c1)c1ccc(CN2CCNCC2)cc1||O=C(Nc1cccc(Nc2nccc(-c3cncnc3)n2)c1)c1ccc2c(c1)CCC2N1CCNCC1
Cc1ccc(N=C(O)c2ccc(CN3CCN(C)CC3)c(Br)c2)cc1Nc1nccc(-c2cccnc2)n1	Cc1ccc(-c2ccnc(Nc3cc(NC(=O)c4ccc(CN5CCN(C)CC5)cc4)ccc3C)n2)cn1	C(=Nc1cccc(Nc2nccc(-c3cccnc3)n2)c1)c1ccc(CN2CCNCC2)cc1||O=C(Nc1cccc(Nc2nccc(-c3cccnc3)n2)c1)c1ccc(CN2CCNCC2)cc1
Cc1ccc(N=C(O)c2ccc(CN3CCN(C)CC3)c(Br)c2)cc1Nc1nccc(-c2cccnc2)n1	Cc1ccc(NC(=O)c2ccc(CN3CCN(CCO)CC3)cc2)cc1Nc1nccc(-c2cccnc2)n1	C(=Nc1cccc(Nc2nccc(-c3cccnc3)n2)c1)c1ccc(CN2CCNCC2)cc1||O=C(Nc1cccc(Nc2nccc(-c3cccnc3)n2)c1)c1ccc(CN2CCNCC2)cc1
Cc1ccc(N=C(O)c2ccc(CN3CCN(C)CC3)c(Br)c2)cc1Nc1nccc(-c2cccnc2)n1	Cc1ccc(NC(=O)c2ccc3c(c2)CCC3N2CCN(C)CC2)cc1Nc1nccc(-c2cccnc2)n1	C(=Nc1cccc(Nc2nccc(-c3cccnc3)n2)c1)c1ccc(CN2CCNCC2)cc1||O=C(Nc1cccc(Nc2nccc(-c3cccnc3)n2)c1)c1ccc2c(c1)CCC2N1CCNCC1
Cc1ccc(N=C(O)c2ccc(CN3CCN(C)CC3)c(Br)c2)cc1Nc1nccc(-c2cccnc2)n1	CC(=O)N1CCN(C2CCc3cc(C(=O)Nc4ccc(C)c(Nc5nccc(-c6cccnc6)n5)c4)ccc32)CC1	C(=Nc1cccc(Nc2nccc(-c3cccnc3)n2)c1)c1ccc(CN2CCNCC2)cc1||O=C(Nc1cccc(Nc2nccc(-c3cccnc3)n2)c1)c1ccc2c(c1)CCC2N1CCNCC1
Cc1ccc(N=C(O)c2ccc(CN3CCN(C)CC3)c(Br)c2)cc1Nc1nccc(-c2cccnc2)n1	Cc1ccc(NC(=O)c2ccc3c(c2)CCC3N2CCC(N(C)C)C2)cc1Nc1nccc(-c2cccnc2)n1	C(=Nc1cccc(Nc2nccc(-c3cccnc3)n2)c1)c1ccc(CN2CCNCC2)cc1||O=C(Nc1cccc(Nc2nccc(-c3cccnc3)n2)c1)c1ccc2c(c1)CCC2N1CCCC1
Cc1ccc(N=C(O)c2ccc(CN3CCN(C)CC3)c(Cl)c2)cc1Nc1nccc(-c2cccnc2)n1	Cc1ccc(N=C(O)c2ccc(CN3CCN(C)CC3)c(F)c2)cc1Nc1nccc(-c2cccnc2)n1	C(=Nc1cccc(Nc2nccc(-c3cccnc3)n2)c1)c1ccc(CN2CCNCC2)cc1||C(=Nc1cccc(Nc2nccc(-c3cccnc3)n2)c1)c1ccc(CN2CCNCC2)cc1
Cc1ccc(N=C(O)c2ccc(CN3CCN(C)CC3)c(Cl)c2)cc1Nc1nccc(-c2cccnc2)n1	CN(C(=O)c1ccc(C(=O)Nc2ccccc2N)cc1)c1cccc(Nc2nccc(-c3cccnc3)n2)c1	C(=Nc1cccc(Nc2nccc(-c3cccnc3)n2)c1)c1ccc(CN2CCNCC2)cc1||O=C(Nc1ccccc1)c1ccc(C(=O)Nc2cccc(Nc3nccc(-c4cccnc4)n3)c2)cc1
Cc1ccc(N=C(O)c2ccc(CN3CCN(C)CC3)c(Cl)c2)cc1Nc1nccc(-c2cccnc2)n1	Cc1ccc(NCc2ccc(C(=O)Nc3ccccc3N)cc2)cc1Nc1nccc(-c2cccnc2)n1	C(=Nc1cccc(Nc2nccc(-c3cccnc3)n2)c1)c1ccc(CN2CCNCC2)cc1||O=C(Nc1ccccc1)c1ccc(CNc2cccc(Nc3nccc(-c4cccnc4)n3)c2)cc1
Cc1ccc(N=C(O)c2ccc(CN3CCN(C)CC3)c(Cl)c2)cc1Nc1nccc(-c2cccnc2)n1	Cc1ccc(NC(=O)c2ccc(CN3CCN(CCF)CC3)cc2)cc1Nc1nccc(-c2cccnc2)n1	C(=Nc1cccc(Nc2nccc(-c3cccnc3)n2)c1)c1ccc(CN2CCNCC2)cc1||O=C(Nc1cccc(Nc2nccc(-c3cccnc3)n2)c1)c1ccc(CN2CCNCC2)cc1
Cc1ccc(N=C(O)c2ccc(CN3CCN(C)CC3)c(Cl)c2)cc1Nc1nccc(-c2cccnc2)n1	Cc1ccc(NC(=O)c2ccc3c(c2)CCC3N2CCN(C)CC2)cc1Nc1nccc(-c2cncnc2)n1	C(=Nc1cccc(Nc2nccc(-c3cccnc3)n2)c1)c1ccc(CN2CCNCC2)cc1||O=C(Nc1cccc(Nc2nccc(-c3cncnc3)n2)c1)c1ccc2c(c1)CCC2N1CCNCC1
Cc1ccc(N=C(O)c2ccc(CN3CCN(C)CC3)c(Cl)c2)cc1Nc1nccc(-c2cccnc2)n1	Cc1ccc(-c2ccnc(Nc3cc(NC(=O)c4ccc(CN5CCN(C)CC5)cc4)ccc3C)n2)cn1	C(=Nc1cccc(Nc2nccc(-c3cccnc3)n2)c1)c1ccc(CN2CCNCC2)cc1||O=C(Nc1cccc(Nc2nccc(-c3cccnc3)n2)c1)c1ccc(CN2CCNCC2)cc1
Cc1ccc(N=C(O)c2ccc(CN3CCN(C)CC3)c(Cl)c2)cc1Nc1nccc(-c2cccnc2)n1	Cc1ccc(NC(=O)c2ccc(CN3CCN(CCO)CC3)cc2)cc1Nc1nccc(-c2cccnc2)n1	C(=Nc1cccc(Nc2nccc(-c3cccnc3)n2)c1)c1ccc(CN2CCNCC2)cc1||O=C(Nc1cccc(Nc2nccc(-c3cccnc3)n2)c1)c1ccc(CN2CCNCC2)cc1
Cc1ccc(N=C(O)c2ccc(CN3CCN(C)CC3)c(Cl)c2)cc1Nc1nccc(-c2cccnc2)n1	Cc1ccc(NC(=O)c2ccc3c(c2)CCC3N2CCN(C)CC2)cc1Nc1nccc(-c2cccnc2)n1	C(=Nc1cccc(Nc2nccc(-c3cccnc3)n2)c1)c1ccc(CN2CCNCC2)cc1||O=C(Nc1cccc(Nc2nccc(-c3cccnc3)n2)c1)c1ccc2c(c1)CCC2N1CCNCC1
Cc1ccc(N=C(O)c2ccc(CN3CCN(C)CC3)c(Cl)c2)cc1Nc1nccc(-c2cccnc2)n1	CC(=O)N1CCN(C2CCc3cc(C(=O)Nc4ccc(C)c(Nc5nccc(-c6cccnc6)n5)c4)ccc32)CC1	C(=Nc1cccc(Nc2nccc(-c3cccnc3)n2)c1)c1ccc(CN2CCNCC2)cc1||O=C(Nc1cccc(Nc2nccc(-c3cccnc3)n2)c1)c1ccc2c(c1)CCC2N1CCNCC1
Cc1ccc(N=C(O)c2ccc(CN3CCN(C)CC3)c(Cl)c2)cc1Nc1nccc(-c2cccnc2)n1	Cc1ccc(NC(=O)c2ccc3c(c2)CCC3N2CCC(N(C)C)C2)cc1Nc1nccc(-c2cccnc2)n1	C(=Nc1cccc(Nc2nccc(-c3cccnc3)n2)c1)c1ccc(CN2CCNCC2)cc1||O=C(Nc1cccc(Nc2nccc(-c3cccnc3)n2)c1)c1ccc2c(c1)CCC2N1CCCC1
Cc1ccc(N=C(O)c2ccc(CN3CCN(C)CC3)c(F)c2)cc1Nc1nccc(-c2cccnc2)n1	Cc1ccc(N=C(O)c2ccc(CN3CCN(C)CC3)c(I)c2)cc1Nc1nccc(-c2cccnc2)n1	C(=Nc1cccc(Nc2nccc(-c3cccnc3)n2)c1)c1ccc(CN2CCNCC2)cc1||C(=Nc1cccc(Nc2nccc(-c3cccnc3)n2)c1)c1ccc(CN2CCNCC2)cc1
Cc1ccc(N=C(O)c2ccc(CN3CCN(C)CC3)c(F)c2)cc1Nc1nccc(-c2cccnc2)n1	CN(C(=O)c1ccc(C(=O)Nc2ccccc2N)cc1)c1cccc(Nc2nccc(-c3cccnc3)n2)c1	C(=Nc1cccc(Nc2nccc(-c3cccnc3)n2)c1)c1ccc(CN2CCNCC2)cc1||O=C(Nc1ccccc1)c1ccc(C(=O)Nc2cccc(Nc3nccc(-c4cccnc4)n3)c2)cc1
Cc1ccc(N=C(O)c2ccc(CN3CCN(C)CC3)c(F)c2)cc1Nc1nccc(-c2cccnc2)n1	Cc1ccc(NCc2ccc(C(=O)Nc3ccccc3N)cc2)cc1Nc1nccc(-c2cccnc2)n1	C(=Nc1cccc(Nc2nccc(-c3cccnc3)n2)c1)c1ccc(CN2CCNCC2)cc1||O=C(Nc1ccccc1)c1ccc(CNc2cccc(Nc3nccc(-c4cccnc4)n3)c2)cc1
Cc1ccc(N=C(O)c2ccc(CN3CCN(C)CC3)c(F)c2)cc1Nc1nccc(-c2cccnc2)n1	Cc1ccc(N=C(O)c2ccc(CN3CCN(C)CC3)c(C(F)(F)F)c2)cc1Nc1nccc(-c2cccnc2)n1	C(=Nc1cccc(Nc2nccc(-c3cccnc3)n2)c1)c1ccc(CN2CCNCC2)cc1||C(=Nc1cccc(Nc2nccc(-c3cccnc3)n2)c1)c1ccc(CN2CCNCC2)cc1
Cc1ccc(N=C(O)c2ccc(CN3CCN(C)CC3)c(F)c2)cc1Nc1nccc(-c2cccnc2)n1	Cc1ccc(NC(=O)c2ccc3c(c2)CCC3N2CCNCC2)cc1Nc1nccc(-c2cccnc2)n1	C(=Nc1cccc(Nc2nccc(-c3cccnc3)n2)c1)c1ccc(CN2CCNCC2)cc1||O=C(Nc1cccc(Nc2nccc(-c3cccnc3)n2)c1)c1ccc2c(c1)CCC2N1CCNCC1
Cc1ccc(N=C(O)c2ccc(CN3CCN(C)CC3)c(F)c2)cc1Nc1nccc(-c2cccnc2)n1	Cc1ccc(NC(=O)c2ccc(CN3CCN(CCF)CC3)cc2)cc1Nc1nccc(-c2cccnc2)n1	C(=Nc1cccc(Nc2nccc(-c3cccnc3)n2)c1)c1ccc(CN2CCNCC2)cc1||O=C(Nc1cccc(Nc2nccc(-c3cccnc3)n2)c1)c1ccc(CN2CCNCC2)cc1
Cc1ccc(N=C(O)c2ccc(CN3CCN(C)CC3)c(F)c2)cc1Nc1nccc(-c2cccnc2)n1	Cc1ccc(-c2ccnc(Nc3cc(NC(=O)c4ccc(CN5CCN(C)CC5)cc4)ccc3C)n2)cn1	C(=Nc1cccc(Nc2nccc(-c3cccnc3)n2)c1)c1ccc(CN2CCNCC2)cc1||O=C(Nc1cccc(Nc2nccc(-c3cccnc3)n2)c1)c1ccc(CN2CCNCC2)cc1
Cc1ccc(N=C(O)c2ccc(CN3CCN(C)CC3)c(F)c2)cc1Nc1nccc(-c2cccnc2)n1	Cc1ccc(NC(=O)c2ccc(CN3CCN(CCO)CC3)cc2)cc1Nc1nccc(-c2cccnc2)n1	C(=Nc1cccc(Nc2nccc(-c3cccnc3)n2)c1)c1ccc(CN2CCNCC2)cc1||O=C(Nc1cccc(Nc2nccc(-c3cccnc3)n2)c1)c1ccc(CN2CCNCC2)cc1
Cc1ccc(N=C(O)c2ccc(CN3CCN(C)CC3)c(F)c2)cc1Nc1nccc(-c2cccnc2)n1	Cc1ccc(N=C(O)c2ccc(CN3CCC(CN(C)C)C3)c(C(F)(F)F)c2)cc1Nc1nccc(-c2cncnc2)n1	C(=Nc1cccc(Nc2nccc(-c3cccnc3)n2)c1)c1ccc(CN2CCNCC2)cc1||C(=Nc1cccc(Nc2nccc(-c3cncnc3)n2)c1)c1ccc(CN2CCCC2)cc1
Cc1ccc(N=C(O)c2ccc(CN3CCN(C)CC3)c(F)c2)cc1Nc1nccc(-c2cccnc2)n1	Cc1ccc(NC(=O)c2ccc3c(c2)CC[C@@H]3N2CCN(C)CC2)cc1Nc1nccc(-c2cccnc2)n1	C(=Nc1cccc(Nc2nccc(-c3cccnc3)n2)c1)c1ccc(CN2CCNCC2)cc1||O=C(Nc1cccc(Nc2nccc(-c3cccnc3)n2)c1)c1ccc2c(c1)CCC2N1CCNCC1
Cc1ccc(N=C(O)c2ccc(CN3CCN(C)CC3)c(F)c2)cc1Nc1nccc(-c2cccnc2)n1	CCN1CCN(C2CCc3cc(C(=O)Nc4ccc(C)c(Nc5nccc(-c6cccnc6)n5)c4)ccc32)CC1	C(=Nc1cccc(Nc2nccc(-c3cccnc3)n2)c1)c1ccc(CN2CCNCC2)cc1||O=C(Nc1cccc(Nc2nccc(-c3cccnc3)n2)c1)c1ccc2c(c1)CCC2N1CCNCC1
Cc1ccc(N=C(O)c2ccc(CN3CCN(C)CC3)c(F)c2)cc1Nc1nccc(-c2cccnc2)n1	Cc1ccc(NC(=O)c2ccc3c(c2)CCC3N2CCN(C(C)C)CC2)cc1Nc1nccc(-c2cccnc2)n1	C(=Nc1cccc(Nc2nccc(-c3cccnc3)n2)c1)c1ccc(CN2CCNCC2)cc1||O=C(Nc1cccc(Nc2nccc(-c3cccnc3)n2)c1)c1ccc2c(c1)CCC2N1CCNCC1
Cc1ccc(N=C(O)c2ccc(CN3CCN(C)CC3)c(I)c2)cc1Nc1nccc(-c2cccnc2)n1	CN(C(=O)c1ccc(C(=O)Nc2ccccc2N)cc1)c1cccc(Nc2nccc(-c3cccnc3)n2)c1	C(=Nc1cccc(Nc2nccc(-c3cccnc3)n2)c1)c1ccc(CN2CCNCC2)cc1||O=C(Nc1ccccc1)c1ccc(C(=O)Nc2cccc(Nc3nccc(-c4cccnc4)n3)c2)cc1
Cc1ccc(N=C(O)c2ccc(CN3CCN(C)CC3)c(I)c2)cc1Nc1nccc(-c2cccnc2)n1	Cc1ccc(NCc2ccc(C(=O)Nc3ccccc3N)cc2)cc1Nc1nccc(-c2cccnc2)n1	C(=Nc1cccc(Nc2nccc(-c3cccnc3)n2)c1)c1ccc(CN2CCNCC2)cc1||O=C(Nc1ccccc1)c1ccc(CNc2cccc(Nc3nccc(-c4cccnc4)n3)c2)cc1
Cc1ccc(N=C(O)c2ccc(CN3CCN(C)CC3)c(I)c2)cc1Nc1nccc(-c2cccnc2)n1	Cc1ccc(NC(=O)c2ccc(CN3CCN(CCF)CC3)cc2)cc1Nc1nccc(-c2cccnc2)n1	C(=Nc1cccc(Nc2nccc(-c3cccnc3)n2)c1)c1ccc(CN2CCNCC2)cc1||O=C(Nc1cccc(Nc2nccc(-c3cccnc3)n2)c1)c1ccc(CN2CCNCC2)cc1
Cc1ccc(N=C(O)c2ccc(CN3CCN(C)CC3)c(I)c2)cc1Nc1nccc(-c2cccnc2)n1	Cc1ccc(NC(=O)c2ccc3c(c2)CCC3N2CCN(C)CC2)cc1Nc1nccc(-c2cncnc2)n1	C(=Nc1cccc(Nc2nccc(-c3cccnc3)n2)c1)c1ccc(CN2CCNCC2)cc1||O=C(Nc1cccc(Nc2nccc(-c3cncnc3)n2)c1)c1ccc2c(c1)CCC2N1CCNCC1
Cc1ccc(N=C(O)c2ccc(CN3CCN(C)CC3)c(I)c2)cc1Nc1nccc(-c2cccnc2)n1	Cc1ccc(-c2ccnc(Nc3cc(NC(=O)c4ccc(CN5CCN(C)CC5)cc4)ccc3C)n2)cn1	C(=Nc1cccc(Nc2nccc(-c3cccnc3)n2)c1)c1ccc(CN2CCNCC2)cc1||O=C(Nc1cccc(Nc2nccc(-c3cccnc3)n2)c1)c1ccc(CN2CCNCC2)cc1
Cc1ccc(N=C(O)c2ccc(CN3CCN(C)CC3)c(I)c2)cc1Nc1nccc(-c2cccnc2)n1	Cc1ccc(NC(=O)c2ccc(CN3CCN(CCO)CC3)cc2)cc1Nc1nccc(-c2cccnc2)n1	C(=Nc1cccc(Nc2nccc(-c3cccnc3)n2)c1)c1ccc(CN2CCNCC2)cc1||O=C(Nc1cccc(Nc2nccc(-c3cccnc3)n2)c1)c1ccc(CN2CCNCC2)cc1
Cc1ccc(N=C(O)c2ccc(CN3CCN(C)CC3)c(I)c2)cc1Nc1nccc(-c2cccnc2)n1	Cc1ccc(NC(=O)c2ccc3c(c2)CCC3N2CCN(C)CC2)cc1Nc1nccc(-c2cccnc2)n1	C(=Nc1cccc(Nc2nccc(-c3cccnc3)n2)c1)c1ccc(CN2CCNCC2)cc1||O=C(Nc1cccc(Nc2nccc(-c3cccnc3)n2)c1)c1ccc2c(c1)CCC2N1CCNCC1
Cc1ccc(N=C(O)c2ccc(CN3CCN(C)CC3)c(I)c2)cc1Nc1nccc(-c2cccnc2)n1	CC(=O)N1CCN(C2CCc3cc(C(=O)Nc4ccc(C)c(Nc5nccc(-c6cccnc6)n5)c4)ccc32)CC1	C(=Nc1cccc(Nc2nccc(-c3cccnc3)n2)c1)c1ccc(CN2CCNCC2)cc1||O=C(Nc1cccc(Nc2nccc(-c3cccnc3)n2)c1)c1ccc2c(c1)CCC2N1CCNCC1
Cc1ccc(N=C(O)c2ccc(CN3CCN(C)CC3)c(I)c2)cc1Nc1nccc(-c2cccnc2)n1	Cc1ccc(NC(=O)c2ccc3c(c2)CCC3N2CCC(N(C)C)C2)cc1Nc1nccc(-c2cccnc2)n1	C(=Nc1cccc(Nc2nccc(-c3cccnc3)n2)c1)c1ccc(CN2CCNCC2)cc1||O=C(Nc1cccc(Nc2nccc(-c3cccnc3)n2)c1)c1ccc2c(c1)CCC2N1CCCC1
Cc1ccc(NC(O)c2ccc(CN3CC(N(C)C)C3)c(C(F)(F)F)c2)cc1Nc1nccc(-c2cncnc2)n1	CN(C(=O)c1ccc(C(=O)Nc2ccccc2N)cc1)c1cccc(Nc2nccc(-c3cccnc3)n2)c1	O=C(Nc1ccccc1)c1ccc(C(=O)Nc2cccc(Nc3nccc(-c4cccnc4)n3)c2)cc1||c1cc(NCc2ccc(CN3CCC3)cc2)cc(Nc2nccc(-c3cncnc3)n2)c1
Cc1ccc(NC(O)c2ccc(CN3CC(N(C)C)C3)c(C(F)(F)F)c2)cc1Nc1nccc(-c2cncnc2)n1	Cc1ccc(NCc2ccc(C(=O)Nc3ccccc3N)cc2)cc1Nc1nccc(-c2cccnc2)n1	O=C(Nc1ccccc1)c1ccc(CNc2cccc(Nc3nccc(-c4cccnc4)n3)c2)cc1||c1cc(NCc2ccc(CN3CCC3)cc2)cc(Nc2nccc(-c3cncnc3)n2)c1
Cc1ccc(NC(O)c2ccc(CN3CC(N(C)C)C3)c(C(F)(F)F)c2)cc1Nc1nccc(-c2cncnc2)n1	Cc1ccc(NC(=O)c2ccc3c(c2)CCC3N2CCNCC2)cc1Nc1nccc(-c2cccnc2)n1	O=C(Nc1cccc(Nc2nccc(-c3cccnc3)n2)c1)c1ccc2c(c1)CCC2N1CCNCC1||c1cc(NCc2ccc(CN3CCC3)cc2)cc(Nc2nccc(-c3cncnc3)n2)c1
Cc1ccc(NC(O)c2ccc(CN3CC(N(C)C)C3)c(C(F)(F)F)c2)cc1Nc1nccc(-c2cncnc2)n1	Cc1ccc(-c2ccnc(Nc3cc(NC(=O)c4ccc(CN5CCN(C)CC5)cc4)ccc3C)n2)cn1	O=C(Nc1cccc(Nc2nccc(-c3cccnc3)n2)c1)c1ccc(CN2CCNCC2)cc1||c1cc(NCc2ccc(CN3CCC3)cc2)cc(Nc2nccc(-c3cncnc3)n2)c1
Cc1ccc(NC(O)c2ccc(CN3CC(N(C)C)C3)c(C(F)(F)F)c2)cc1Nc1nccc(-c2cncnc2)n1	Cc1ccc(NC(=O)c2ccc(CN3CCN(CCO)CC3)cc2)cc1Nc1nccc(-c2cccnc2)n1	O=C(Nc1cccc(Nc2nccc(-c3cccnc3)n2)c1)c1ccc(CN2CCNCC2)cc1||c1cc(NCc2ccc(CN3CCC3)cc2)cc(Nc2nccc(-c3cncnc3)n2)c1
Cc1ccc(NC(O)c2ccc(CN3CC(N(C)C)C3)c(C(F)(F)F)c2)cc1Nc1nccc(-c2cncnc2)n1	Cc1ccc(NC(=O)c2ccc3c(c2)CC[C@@H]3N2CCN(C)CC2)cc1Nc1nccc(-c2cccnc2)n1	O=C(Nc1cccc(Nc2nccc(-c3cccnc3)n2)c1)c1ccc2c(c1)CCC2N1CCNCC1||c1cc(NCc2ccc(CN3CCC3)cc2)cc(Nc2nccc(-c3cncnc3)n2)c1
Cc1ccc(NC(O)c2ccc(CN3CC(N(C)C)C3)c(C(F)(F)F)c2)cc1Nc1nccc(-c2cncnc2)n1	CCN1CCN(C2CCc3cc(C(=O)Nc4ccc(C)c(Nc5nccc(-c6cccnc6)n5)c4)ccc32)CC1	O=C(Nc1cccc(Nc2nccc(-c3cccnc3)n2)c1)c1ccc2c(c1)CCC2N1CCNCC1||c1cc(NCc2ccc(CN3CCC3)cc2)cc(Nc2nccc(-c3cncnc3)n2)c1
Cc1ccc(NC(O)c2ccc(CN3CC(N(C)C)C3)c(C(F)(F)F)c2)cc1Nc1nccc(-c2cncnc2)n1	Cc1ccc(NC(=O)c2ccc3c(c2)CCC3N2CCN(CCO)CC2)cc1Nc1nccc(-c2cccnc2)n1	O=C(Nc1cccc(Nc2nccc(-c3cccnc3)n2)c1)c1ccc2c(c1)CCC2N1CCNCC1||c1cc(NCc2ccc(CN3CCC3)cc2)cc(Nc2nccc(-c3cncnc3)n2)c1
Cc1ccc(NC(O)c2ccc(CN3CC(N(C)C)C3)c(C(F)(F)F)c2)cc1Nc1nccc(-c2cncnc2)n1	Cc1ccc(NC(=O)c2ccc3c(c2)CCC3N2CCN(C(C)C)CC2)cc1Nc1nccc(-c2cccnc2)n1	O=C(Nc1cccc(Nc2nccc(-c3cccnc3)n2)c1)c1ccc2c(c1)CCC2N1CCNCC1||c1cc(NCc2ccc(CN3CCC3)cc2)cc(Nc2nccc(-c3cncnc3)n2)c1
Cc1ccc(NC(O)c2ccc(CN3CC(N(C)C)C3)c(C(F)(F)F)c2)cc1Nc1nccc(-c2cncnc2)n1	Cc1ccc(NC(=O)c2ccc3c(c2)CCC3N2CCN(C(=O)OC(C)(C)C)CC2)cc1Nc1nccc(-c2cccnc2)n1	O=C(Nc1cccc(Nc2nccc(-c3cccnc3)n2)c1)c1ccc2c(c1)CCC2N1CCNCC1||c1cc(NCc2ccc(CN3CCC3)cc2)cc(Nc2nccc(-c3cncnc3)n2)c1
CN(C(=O)c1ccc(C(=O)Nc2ccccc2N)cc1)c1cccc(Nc2nccc(-c3cccnc3)n2)c1	Cc1ccc(NCc2ccc(C(=O)Nc3ccccc3N)cc2)cc1Nc1nccc(-c2cccnc2)n1	O=C(Nc1ccccc1)c1ccc(C(=O)Nc2cccc(Nc3nccc(-c4cccnc4)n3)c2)cc1||O=C(Nc1ccccc1)c1ccc(CNc2cccc(Nc3nccc(-c4cccnc4)n3)c2)cc1
CN(C(=O)c1ccc(C(=O)Nc2ccccc2N)cc1)c1cccc(Nc2nccc(-c3cccnc3)n2)c1	Cc1ccc(NC(=O)c2ccc3c(c2)CCC3N2CCNCC2)cc1Nc1nccc(-c2cccnc2)n1	O=C(Nc1cccc(Nc2nccc(-c3cccnc3)n2)c1)c1ccc2c(c1)CCC2N1CCNCC1||O=C(Nc1ccccc1)c1ccc(C(=O)Nc2cccc(Nc3nccc(-c4cccnc4)n3)c2)cc1
CN(C(=O)c1ccc(C(=O)Nc2ccccc2N)cc1)c1cccc(Nc2nccc(-c3cccnc3)n2)c1	Cc1ccc(NC(=O)c2ccc(CN3CCN(CCF)CC3)cc2)cc1Nc1nccc(-c2cccnc2)n1	O=C(Nc1cccc(Nc2nccc(-c3cccnc3)n2)c1)c1ccc(CN2CCNCC2)cc1||O=C(Nc1ccccc1)c1ccc(C(=O)Nc2cccc(Nc3nccc(-c4cccnc4)n3)c2)cc1
CN(C(=O)c1ccc(C(=O)Nc2ccccc2N)cc1)c1cccc(Nc2nccc(-c3cccnc3)n2)c1	Cc1ccc(NC(=O)c2ccc3c(c2)CCC3N2CCN(C)CC2)cc1Nc1nccc(-c2cncnc2)n1	O=C(Nc1cccc(Nc2nccc(-c3cncnc3)n2)c1)c1ccc2c(c1)CCC2N1CCNCC1||O=C(Nc1ccccc1)c1ccc(C(=O)Nc2cccc(Nc3nccc(-c4cccnc4)n3)c2)cc1
CN(C(=O)c1ccc(C(=O)Nc2ccccc2N)cc1)c1cccc(Nc2nccc(-c3cccnc3)n2)c1	Cc1ccc(NC(=O)c2ccc3c(c2)CCC3N2CCN(C)CC2)cc1Nc1nccc(-c2ccncc2)n1	O=C(Nc1cccc(Nc2nccc(-c3ccncc3)n2)c1)c1ccc2c(c1)CCC2N1CCNCC1||O=C(Nc1ccccc1)c1ccc(C(=O)Nc2cccc(Nc3nccc(-c4cccnc4)n3)c2)cc1
CN(C(=O)c1ccc(C(=O)Nc2ccccc2N)cc1)c1cccc(Nc2nccc(-c3cccnc3)n2)c1	Cc1ccc(NC(=O)c2ccc3c(c2)CCC3N2CCN(C)CC2)cc1Nc1nccc(-c2cccnc2)n1	O=C(Nc1cccc(Nc2nccc(-c3cccnc3)n2)c1)c1ccc2c(c1)CCC2N1CCNCC1||O=C(Nc1ccccc1)c1ccc(C(=O)Nc2cccc(Nc3nccc(-c4cccnc4)n3)c2)cc1
CN(C(=O)c1ccc(C(=O)Nc2ccccc2N)cc1)c1cccc(Nc2nccc(-c3cccnc3)n2)c1	Cc1ccc(NC(=O)c2ccc3c(c2)CC[C@@H]3N2CCN(C)CC2)cc1Nc1nccc(-c2cccnc2)n1	O=C(Nc1cccc(Nc2nccc(-c3cccnc3)n2)c1)c1ccc2c(c1)CCC2N1CCNCC1||O=C(Nc1ccccc1)c1ccc(C(=O)Nc2cccc(Nc3nccc(-c4cccnc4)n3)c2)cc1
CN(C(=O)c1ccc(C(=O)Nc2ccccc2N)cc1)c1cccc(Nc2nccc(-c3cccnc3)n2)c1	Cc1ccc(NC(O)c2ccc(CN3CC[C@@H](CN(C)C)C3)c(C(F)(F)F)c2)cc1Nc1nccc(-c2cncnc2)n1	O=C(Nc1ccccc1)c1ccc(C(=O)Nc2cccc(Nc3nccc(-c4cccnc4)n3)c2)cc1||c1cc(NCc2ccc(CN3CCCC3)cc2)cc(Nc2nccc(-c3cncnc3)n2)c1
CN(C(=O)c1ccc(C(=O)Nc2ccccc2N)cc1)c1cccc(Nc2nccc(-c3cccnc3)n2)c1	CC(=O)N1CCN(C2CCc3cc(C(=O)Nc4ccc(C)c(Nc5nccc(-c6cccnc6)n5)c4)ccc32)CC1	O=C(Nc1cccc(Nc2nccc(-c3cccnc3)n2)c1)c1ccc2c(c1)CCC2N1CCNCC1||O=C(Nc1ccccc1)c1ccc(C(=O)Nc2cccc(Nc3nccc(-c4cccnc4)n3)c2)cc1
CN(C(=O)c1ccc(C(=O)Nc2ccccc2N)cc1)c1cccc(Nc2nccc(-c3cccnc3)n2)c1	Cc1ccc(NC(=O)c2ccc3c(c2)CCC3N2CCC(N(C)C)C2)cc1Nc1nccc(-c2cccnc2)n1	O=C(Nc1cccc(Nc2nccc(-c3cccnc3)n2)c1)c1ccc2c(c1)CCC2N1CCCC1||O=C(Nc1ccccc1)c1ccc(C(=O)Nc2cccc(Nc3nccc(-c4cccnc4)n3)c2)cc1
CN(C(=O)c1ccc(C(=O)Nc2ccccc2N)cc1)c1cccc(Nc2nccc(-c3cccnc3)n2)c1	Cc1ccc(NC(=O)c2ccc3c(c2)CCC3N2CC[C@@H](N(C)C)C2)cc1Nc1nccc(-c2cccnc2)n1	O=C(Nc1cccc(Nc2nccc(-c3cccnc3)n2)c1)c1ccc2c(c1)CCC2N1CCCC1||O=C(Nc1ccccc1)c1ccc(C(=O)Nc2cccc(Nc3nccc(-c4cccnc4)n3)c2)cc1
CN(C(=O)c1ccc(C(=O)Nc2ccccc2N)cc1)c1cccc(Nc2nccc(-c3cccnc3)n2)c1	CCN1CCN(C2CCc3cc(C(=O)Nc4ccc(C)c(Nc5nccc(-c6cccnc6)n5)c4)ccc32)CC1	O=C(Nc1cccc(Nc2nccc(-c3cccnc3)n2)c1)c1ccc2c(c1)CCC2N1CCNCC1||O=C(Nc1ccccc1)c1ccc(C(=O)Nc2cccc(Nc3nccc(-c4cccnc4)n3)c2)cc1
CN(C(=O)c1ccc(C(=O)Nc2ccccc2N)cc1)c1cccc(Nc2nccc(-c3cccnc3)n2)c1	Cc1ccc(NC(=O)c2ccc3c(c2)CCC3N2CCN(CCO)CC2)cc1Nc1nccc(-c2cccnc2)n1	O=C(Nc1cccc(Nc2nccc(-c3cccnc3)n2)c1)c1ccc2c(c1)CCC2N1CCNCC1||O=C(Nc1ccccc1)c1ccc(C(=O)Nc2cccc(Nc3nccc(-c4cccnc4)n3)c2)cc1
CN(C(=O)c1ccc(C(=O)Nc2ccccc2N)cc1)c1cccc(Nc2nccc(-c3cccnc3)n2)c1	Cc1ccc(NC(=O)c2ccc3c(c2)CCC3N2CCN(C(C)C)CC2)cc1Nc1nccc(-c2cccnc2)n1	O=C(Nc1cccc(Nc2nccc(-c3cccnc3)n2)c1)c1ccc2c(c1)CCC2N1CCNCC1||O=C(Nc1ccccc1)c1ccc(C(=O)Nc2cccc(Nc3nccc(-c4cccnc4)n3)c2)cc1
CN(C(=O)c1ccc(C(=O)Nc2ccccc2N)cc1)c1cccc(Nc2nccc(-c3cccnc3)n2)c1	Cc1ccc(NC(=O)c2ccc(CN3CCN(Cc4ccc(I)cc4)CC3)cc2)cc1Nc1nccc(-c2cccnc2)n1	O=C(Nc1cccc(Nc2nccc(-c3cccnc3)n2)c1)c1ccc(CN2CCN(Cc3ccccc3)CC2)cc1||O=C(Nc1ccccc1)c1ccc(C(=O)Nc2cccc(Nc3nccc(-c4cccnc4)n3)c2)cc1
CN(C(=O)c1ccc(C(=O)Nc2ccccc2N)cc1)c1cccc(Nc2nccc(-c3cccnc3)n2)c1	Cc1ccc(NC(=O)c2ccc3c(c2)CCC3N2CCN(C(=O)OC(C)(C)C)CC2)cc1Nc1nccc(-c2cccnc2)n1	O=C(Nc1cccc(Nc2nccc(-c3cccnc3)n2)c1)c1ccc2c(c1)CCC2N1CCNCC1||O=C(Nc1ccccc1)c1ccc(C(=O)Nc2cccc(Nc3nccc(-c4cccnc4)n3)c2)cc1
Cc1ccc(NCc2ccc(C(=O)Nc3ccccc3N)cc2)cc1Nc1nccc(-c2cccnc2)n1	Cc1ccc(N=C(O)c2ccc(CN3CCN(C)CC3)c(C(F)(F)F)c2)cc1Nc1nccc(-c2cccnc2)n1	C(=Nc1cccc(Nc2nccc(-c3cccnc3)n2)c1)c1ccc(CN2CCNCC2)cc1||O=C(Nc1ccccc1)c1ccc(CNc2cccc(Nc3nccc(-c4cccnc4)n3)c2)cc1
Cc1ccc(NCc2ccc(C(=O)Nc3ccccc3N)cc2)cc1Nc1nccc(-c2cccnc2)n1	Cc1ccc(NC(=O)c2ccc3c(c2)CCC3N2CCNCC2)cc1Nc1nccc(-c2cccnc2)n1	O=C(Nc1cccc(Nc2nccc(-c3cccnc3)n2)c1)c1ccc2c(c1)CCC2N1CCNCC1||O=C(Nc1ccccc1)c1ccc(CNc2cccc(Nc3nccc(-c4cccnc4)n3)c2)cc1
Cc1ccc(NCc2ccc(C(=O)Nc3ccccc3N)cc2)cc1Nc1nccc(-c2cccnc2)n1	Cc1ccc(NC(=O)c2ccc3c(c2)CCC3N2CCN(C)CC2)cc1Nc1nccc(-c2ccncc2)n1	O=C(Nc1cccc(Nc2nccc(-c3ccncc3)n2)c1)c1ccc2c(c1)CCC2N1CCNCC1||O=C(Nc1ccccc1)c1ccc(CNc2cccc(Nc3nccc(-c4cccnc4)n3)c2)cc1
Cc1ccc(NCc2ccc(C(=O)Nc3ccccc3N)cc2)cc1Nc1nccc(-c2cccnc2)n1	Cc1ccc(NC(=O)c2ccc3c(c2)CC[C@@H]3N2CCN(C)CC2)cc1Nc1nccc(-c2cccnc2)n1	O=C(Nc1cccc(Nc2nccc(-c3cccnc3)n2)c1)c1ccc2c(c1)CCC2N1CCNCC1||O=C(Nc1ccccc1)c1ccc(CNc2cccc(Nc3nccc(-c4cccnc4)n3)c2)cc1
Cc1ccc(NCc2ccc(C(=O)Nc3ccccc3N)cc2)cc1Nc1nccc(-c2cccnc2)n1	Cc1ccc(NC(O)c2ccc(CN3CC[C@@H](CN(C)C)C3)c(C(F)(F)F)c2)cc1Nc1nccc(-c2cncnc2)n1	O=C(Nc1ccccc1)c1ccc(CNc2cccc(Nc3nccc(-c4cccnc4)n3)c2)cc1||c1cc(NCc2ccc(CN3CCCC3)cc2)cc(Nc2nccc(-c3cncnc3)n2)c1
Cc1ccc(NCc2ccc(C(=O)Nc3ccccc3N)cc2)cc1Nc1nccc(-c2cccnc2)n1	Cc1ccc(NC(=O)c2ccc3c(c2)CCC3N2CCC(N(C)C)C2)cc1Nc1nccc(-c2cccnc2)n1	O=C(Nc1cccc(Nc2nccc(-c3cccnc3)n2)c1)c1ccc2c(c1)CCC2N1CCCC1||O=C(Nc1ccccc1)c1ccc(CNc2cccc(Nc3nccc(-c4cccnc4)n3)c2)cc1
Cc1ccc(NCc2ccc(C(=O)Nc3ccccc3N)cc2)cc1Nc1nccc(-c2cccnc2)n1	Cc1ccc(NC(=O)c2ccc3c(c2)CCC3N2CC[C@@H](N(C)C)C2)cc1Nc1nccc(-c2cccnc2)n1	O=C(Nc1cccc(Nc2nccc(-c3cccnc3)n2)c1)c1ccc2c(c1)CCC2N1CCCC1||O=C(Nc1ccccc1)c1ccc(CNc2cccc(Nc3nccc(-c4cccnc4)n3)c2)cc1
Cc1ccc(NCc2ccc(C(=O)Nc3ccccc3N)cc2)cc1Nc1nccc(-c2cccnc2)n1	CCN1CCN(C2CCc3cc(C(=O)Nc4ccc(C)c(Nc5nccc(-c6cccnc6)n5)c4)ccc32)CC1	O=C(Nc1cccc(Nc2nccc(-c3cccnc3)n2)c1)c1ccc2c(c1)CCC2N1CCNCC1||O=C(Nc1ccccc1)c1ccc(CNc2cccc(Nc3nccc(-c4cccnc4)n3)c2)cc1
Cc1ccc(NCc2ccc(C(=O)Nc3ccccc3N)cc2)cc1Nc1nccc(-c2cccnc2)n1	Cc1ccc(NC(=O)c2ccc3c(c2)CCC3N2CCN(CCO)CC2)cc1Nc1nccc(-c2cccnc2)n1	O=C(Nc1cccc(Nc2nccc(-c3cccnc3)n2)c1)c1ccc2c(c1)CCC2N1CCNCC1||O=C(Nc1ccccc1)c1ccc(CNc2cccc(Nc3nccc(-c4cccnc4)n3)c2)cc1
Cc1ccc(NCc2ccc(C(=O)Nc3ccccc3N)cc2)cc1Nc1nccc(-c2cccnc2)n1	Cc1ccc(NC(=O)c2ccc3c(c2)CCC3N2CCN(C(C)C)CC2)cc1Nc1nccc(-c2cccnc2)n1	O=C(Nc1cccc(Nc2nccc(-c3cccnc3)n2)c1)c1ccc2c(c1)CCC2N1CCNCC1||O=C(Nc1ccccc1)c1ccc(CNc2cccc(Nc3nccc(-c4cccnc4)n3)c2)cc1
Cc1ccc(N=C(O)c2ccc(CN3CCN(C)CC3)c(C(F)(F)F)c2)cc1Nc1nccc(-c2cccnc2)n1	Cc1ccc(NC(=O)c2ccc(CN3CCN(CCF)CC3)cc2)cc1Nc1nccc(-c2cccnc2)n1	C(=Nc1cccc(Nc2nccc(-c3cccnc3)n2)c1)c1ccc(CN2CCNCC2)cc1||O=C(Nc1cccc(Nc2nccc(-c3cccnc3)n2)c1)c1ccc(CN2CCNCC2)cc1
Cc1ccc(N=C(O)c2ccc(CN3CCN(C)CC3)c(C(F)(F)F)c2)cc1Nc1nccc(-c2cccnc2)n1	Cc1ccc(-c2ccnc(Nc3cc(NC(=O)c4ccc(CN5CCN(C)CC5)cc4)ccc3C)n2)cn1	C(=Nc1cccc(Nc2nccc(-c3cccnc3)n2)c1)c1ccc(CN2CCNCC2)cc1||O=C(Nc1cccc(Nc2nccc(-c3cccnc3)n2)c1)c1ccc(CN2CCNCC2)cc1
Cc1ccc(N=C(O)c2ccc(CN3CCN(C)CC3)c(C(F)(F)F)c2)cc1Nc1nccc(-c2cccnc2)n1	Cc1ccc(NC(=O)c2ccc(CN3CCN(CCO)CC3)cc2)cc1Nc1nccc(-c2cccnc2)n1	C(=Nc1cccc(Nc2nccc(-c3cccnc3)n2)c1)c1ccc(CN2CCNCC2)cc1||O=C(Nc1cccc(Nc2nccc(-c3cccnc3)n2)c1)c1ccc(CN2CCNCC2)cc1
Cc1ccc(N=C(O)c2ccc(CN3CCN(C)CC3)c(C(F)(F)F)c2)cc1Nc1nccc(-c2cccnc2)n1	Cc1ccc(NC(=O)c2ccc3c(c2)CCC3N2CCN(C)CC2)cc1Nc1nccc(-c2cccnc2)n1	C(=Nc1cccc(Nc2nccc(-c3cccnc3)n2)c1)c1ccc(CN2CCNCC2)cc1||O=C(Nc1cccc(Nc2nccc(-c3cccnc3)n2)c1)c1ccc2c(c1)CCC2N1CCNCC1
Cc1ccc(N=C(O)c2ccc(CN3CCN(C)CC3)c(C(F)(F)F)c2)cc1Nc1nccc(-c2cccnc2)n1	CC(=O)N1CCN(C2CCc3cc(C(=O)Nc4ccc(C)c(Nc5nccc(-c6cccnc6)n5)c4)ccc32)CC1	C(=Nc1cccc(Nc2nccc(-c3cccnc3)n2)c1)c1ccc(CN2CCNCC2)cc1||O=C(Nc1cccc(Nc2nccc(-c3cccnc3)n2)c1)c1ccc2c(c1)CCC2N1CCNCC1
Cc1ccc(N=C(O)c2ccc(CN3CCN(C)CC3)c(C(F)(F)F)c2)cc1Nc1nccc(-c2cccnc2)n1	Cc1ccc(NC(=O)c2ccc3c(c2)CCC3N2CCC(N(C)C)C2)cc1Nc1nccc(-c2cccnc2)n1	C(=Nc1cccc(Nc2nccc(-c3cccnc3)n2)c1)c1ccc(CN2CCNCC2)cc1||O=C(Nc1cccc(Nc2nccc(-c3cccnc3)n2)c1)c1ccc2c(c1)CCC2N1CCCC1
Cc1ccc(N=C(O)c2ccc(CN3CCN(C)CC3)c(C(F)(F)F)c2)cc1Nc1nccc(-c2cccnc2)n1	Cc1ccc(NC(=O)c2ccc3c(c2)CCC3N2CC[C@@H](N(C)C)C2)cc1Nc1nccc(-c2cccnc2)n1	C(=Nc1cccc(Nc2nccc(-c3cccnc3)n2)c1)c1ccc(CN2CCNCC2)cc1||O=C(Nc1cccc(Nc2nccc(-c3cccnc3)n2)c1)c1ccc2c(c1)CCC2N1CCCC1
Cc1ccc(NC(=O)c2ccc3c(c2)CCC3N2CCNCC2)cc1Nc1nccc(-c2cccnc2)n1	Cc1ccc(NC(=O)c2ccc(CN3CCN(CCF)CC3)cc2)cc1Nc1nccc(-c2cccnc2)n1	O=C(Nc1cccc(Nc2nccc(-c3cccnc3)n2)c1)c1ccc(CN2CCNCC2)cc1||O=C(Nc1cccc(Nc2nccc(-c3cccnc3)n2)c1)c1ccc2c(c1)CCC2N1CCNCC1
Cc1ccc(NC(=O)c2ccc3c(c2)CCC3N2CCNCC2)cc1Nc1nccc(-c2cccnc2)n1	Cc1ccc(NC(=O)c2ccc3c(c2)CCC3N2CCN(C)CC2)cc1Nc1nccc(-c2cncnc2)n1	O=C(Nc1cccc(Nc2nccc(-c3cccnc3)n2)c1)c1ccc2c(c1)CCC2N1CCNCC1||O=C(Nc1cccc(Nc2nccc(-c3cncnc3)n2)c1)c1ccc2c(c1)CCC2N1CCNCC1
Cc1ccc(NC(=O)c2ccc3c(c2)CCC3N2CCNCC2)cc1Nc1nccc(-c2cccnc2)n1	Cc1ccc(-c2ccnc(Nc3cc(NC(=O)c4ccc(CN5CCN(C)CC5)cc4)ccc3C)n2)cn1	O=C(Nc1cccc(Nc2nccc(-c3cccnc3)n2)c1)c1ccc(CN2CCNCC2)cc1||O=C(Nc1cccc(Nc2nccc(-c3cccnc3)n2)c1)c1ccc2c(c1)CCC2N1CCNCC1
Cc1ccc(NC(=O)c2ccc3c(c2)CCC3N2CCNCC2)cc1Nc1nccc(-c2cccnc2)n1	Cc1ccc(NC(=O)c2ccc(CN3CCN(CCO)CC3)cc2)cc1Nc1nccc(-c2cccnc2)n1	O=C(Nc1cccc(Nc2nccc(-c3cccnc3)n2)c1)c1ccc(CN2CCNCC2)cc1||O=C(Nc1cccc(Nc2nccc(-c3cccnc3)n2)c1)c1ccc2c(c1)CCC2N1CCNCC1
Cc1ccc(NC(=O)c2ccc3c(c2)CCC3N2CCNCC2)cc1Nc1nccc(-c2cccnc2)n1	Cc1ccc(NC(=O)c2ccc3c(c2)CCC3N2CCN(C)CC2)cc1Nc1nccc(-c2cccnc2)n1	O=C(Nc1cccc(Nc2nccc(-c3cccnc3)n2)c1)c1ccc2c(c1)CCC2N1CCNCC1||O=C(Nc1cccc(Nc2nccc(-c3cccnc3)n2)c1)c1ccc2c(c1)CCC2N1CCNCC1
Cc1ccc(NC(=O)c2ccc3c(c2)CCC3N2CCNCC2)cc1Nc1nccc(-c2cccnc2)n1	CC(=O)N1CCN(C2CCc3cc(C(=O)Nc4ccc(C)c(Nc5nccc(-c6cccnc6)n5)c4)ccc32)CC1	O=C(Nc1cccc(Nc2nccc(-c3cccnc3)n2)c1)c1ccc2c(c1)CCC2N1CCNCC1||O=C(Nc1cccc(Nc2nccc(-c3cccnc3)n2)c1)c1ccc2c(c1)CCC2N1CCNCC1
Cc1ccc(NC(=O)c2ccc3c(c2)CCC3N2CCNCC2)cc1Nc1nccc(-c2cccnc2)n1	Cc1ccc(NC(=O)c2ccc3c(c2)CCC3N2CCC(N(C)C)C2)cc1Nc1nccc(-c2cccnc2)n1	O=C(Nc1cccc(Nc2nccc(-c3cccnc3)n2)c1)c1ccc2c(c1)CCC2N1CCCC1||O=C(Nc1cccc(Nc2nccc(-c3cccnc3)n2)c1)c1ccc2c(c1)CCC2N1CCNCC1
Cc1ccc(NC(=O)c2ccc3c(c2)CCC3N2CCNCC2)cc1Nc1nccc(-c2cccnc2)n1	Cc1ccc(NC(=O)c2ccc3c(c2)CCC3N2CC[C@@H](N(C)C)C2)cc1Nc1nccc(-c2cccnc2)n1	O=C(Nc1cccc(Nc2nccc(-c3cccnc3)n2)c1)c1ccc2c(c1)CCC2N1CCCC1||O=C(Nc1cccc(Nc2nccc(-c3cccnc3)n2)c1)c1ccc2c(c1)CCC2N1CCNCC1
Cc1ccc(NC(=O)c2ccc3c(c2)CCC3N2CCNCC2)cc1Nc1nccc(-c2cccnc2)n1	Cc1ccc(NC(=O)c2ccc(CN3CCN(Cc4ccc(I)cc4)CC3)cc2)cc1Nc1nccc(-c2cccnc2)n1	O=C(Nc1cccc(Nc2nccc(-c3cccnc3)n2)c1)c1ccc(CN2CCN(Cc3ccccc3)CC2)cc1||O=C(Nc1cccc(Nc2nccc(-c3cccnc3)n2)c1)c1ccc2c(c1)CCC2N1CCNCC1
Cc1ccc(NC(=O)c2ccc3c(c2)CCC3N2CCNCC2)cc1Nc1nccc(-c2cccnc2)n1	Cc1ccc(NC(=O)c2ccc3c(c2)CCC3N2CCN(C(=O)OC(C)(C)C)CC2)cc1Nc1nccc(-c2cccnc2)n1	O=C(Nc1cccc(Nc2nccc(-c3cccnc3)n2)c1)c1ccc2c(c1)CCC2N1CCNCC1||O=C(Nc1cccc(Nc2nccc(-c3cccnc3)n2)c1)c1ccc2c(c1)CCC2N1CCNCC1
Cc1ccc(NC(=O)c2ccc(CN3CCN(CCF)CC3)cc2)cc1Nc1nccc(-c2cccnc2)n1	Cc1ccc(NC(=O)c2ccc3c(c2)CCC3N2CCN(C)CC2)cc1Nc1nccc(-c2ccncc2)n1	O=C(Nc1cccc(Nc2nccc(-c3cccnc3)n2)c1)c1ccc(CN2CCNCC2)cc1||O=C(Nc1cccc(Nc2nccc(-c3ccncc3)n2)c1)c1ccc2c(c1)CCC2N1CCNCC1
Cc1ccc(NC(=O)c2ccc(CN3CCN(CCF)CC3)cc2)cc1Nc1nccc(-c2cccnc2)n1	Cc1ccc(NC(=O)c2ccc3c(c2)CC[C@@H]3N2CCN(C)CC2)cc1Nc1nccc(-c2cccnc2)n1	O=C(Nc1cccc(Nc2nccc(-c3cccnc3)n2)c1)c1ccc(CN2CCNCC2)cc1||O=C(Nc1cccc(Nc2nccc(-c3cccnc3)n2)c1)c1ccc2c(c1)CCC2N1CCNCC1
Cc1ccc(NC(=O)c2ccc(CN3CCN(CCF)CC3)cc2)cc1Nc1nccc(-c2cccnc2)n1	Cc1ccc(NC(O)c2ccc(CN3CC[C@@H](CN(C)C)C3)c(C(F)(F)F)c2)cc1Nc1nccc(-c2cncnc2)n1	O=C(Nc1cccc(Nc2nccc(-c3cccnc3)n2)c1)c1ccc(CN2CCNCC2)cc1||c1cc(NCc2ccc(CN3CCCC3)cc2)cc(Nc2nccc(-c3cncnc3)n2)c1
Cc1ccc(NC(=O)c2ccc(CN3CCN(CCF)CC3)cc2)cc1Nc1nccc(-c2cccnc2)n1	Cc1ccc(NC(=O)c2ccc3c(c2)CCC3N2CCC(N(C)C)C2)cc1Nc1nccc(-c2cccnc2)n1	O=C(Nc1cccc(Nc2nccc(-c3cccnc3)n2)c1)c1ccc(CN2CCNCC2)cc1||O=C(Nc1cccc(Nc2nccc(-c3cccnc3)n2)c1)c1ccc2c(c1)CCC2N1CCCC1
Cc1ccc(NC(=O)c2ccc(CN3CCN(CCF)CC3)cc2)cc1Nc1nccc(-c2cccnc2)n1	Cc1ccc(NC(=O)c2ccc3c(c2)CCC3N2CC[C@@H](N(C)C)C2)cc1Nc1nccc(-c2cccnc2)n1	O=C(Nc1cccc(Nc2nccc(-c3cccnc3)n2)c1)c1ccc(CN2CCNCC2)cc1||O=C(Nc1cccc(Nc2nccc(-c3cccnc3)n2)c1)c1ccc2c(c1)CCC2N1CCCC1
Cc1ccc(NC(=O)c2ccc(CN3CCN(CCF)CC3)cc2)cc1Nc1nccc(-c2cccnc2)n1	CCN1CCN(C2CCc3cc(C(=O)Nc4ccc(C)c(Nc5nccc(-c6cccnc6)n5)c4)ccc32)CC1	O=C(Nc1cccc(Nc2nccc(-c3cccnc3)n2)c1)c1ccc(CN2CCNCC2)cc1||O=C(Nc1cccc(Nc2nccc(-c3cccnc3)n2)c1)c1ccc2c(c1)CCC2N1CCNCC1
Cc1ccc(NC(=O)c2ccc(CN3CCN(CCF)CC3)cc2)cc1Nc1nccc(-c2cccnc2)n1	Cc1ccc(NC(=O)c2ccc3c(c2)CCC3N2CCN(CCO)CC2)cc1Nc1nccc(-c2cccnc2)n1	O=C(Nc1cccc(Nc2nccc(-c3cccnc3)n2)c1)c1ccc(CN2CCNCC2)cc1||O=C(Nc1cccc(Nc2nccc(-c3cccnc3)n2)c1)c1ccc2c(c1)CCC2N1CCNCC1
Cc1ccc(NC(=O)c2ccc(CN3CCN(CCF)CC3)cc2)cc1Nc1nccc(-c2cccnc2)n1	Cc1ccc(NC(=O)c2ccc3c(c2)CCC3N2CCN(C(C)C)CC2)cc1Nc1nccc(-c2cccnc2)n1	O=C(Nc1cccc(Nc2nccc(-c3cccnc3)n2)c1)c1ccc(CN2CCNCC2)cc1||O=C(Nc1cccc(Nc2nccc(-c3cccnc3)n2)c1)c1ccc2c(c1)CCC2N1CCNCC1
Cc1ccc(NC(=O)c2ccc3c(c2)CCC3N2CCN(C)CC2)cc1Nc1nccc(-c2cncnc2)n1	Cc1ccc(-c2ccnc(Nc3cc(NC(=O)c4ccc(CN5CCN(C)CC5)cc4)ccc3C)n2)cn1	O=C(Nc1cccc(Nc2nccc(-c3cccnc3)n2)c1)c1ccc(CN2CCNCC2)cc1||O=C(Nc1cccc(Nc2nccc(-c3cncnc3)n2)c1)c1ccc2c(c1)CCC2N1CCNCC1
Cc1ccc(NC(=O)c2ccc3c(c2)CCC3N2CCN(C)CC2)cc1Nc1nccc(-c2cncnc2)n1	Cc1ccc(NC(=O)c2ccc(CN3CCN(CCO)CC3)cc2)cc1Nc1nccc(-c2cccnc2)n1	O=C(Nc1cccc(Nc2nccc(-c3cccnc3)n2)c1)c1ccc(CN2CCNCC2)cc1||O=C(Nc1cccc(Nc2nccc(-c3cncnc3)n2)c1)c1ccc2c(c1)CCC2N1CCNCC1
Cc1ccc(NC(=O)c2ccc3c(c2)CCC3N2CCN(C)CC2)cc1Nc1nccc(-c2cncnc2)n1	Cc1ccc(NC(=O)c2ccc3c(c2)CCC3N2CCN(C)CC2)cc1Nc1nccc(-c2ccncc2)n1	O=C(Nc1cccc(Nc2nccc(-c3ccncc3)n2)c1)c1ccc2c(c1)CCC2N1CCNCC1||O=C(Nc1cccc(Nc2nccc(-c3cncnc3)n2)c1)c1ccc2c(c1)CCC2N1CCNCC1
Cc1ccc(NC(=O)c2ccc3c(c2)CCC3N2CCN(C)CC2)cc1Nc1nccc(-c2cncnc2)n1	Cc1ccc(NC(=O)c2ccc3c(c2)CC[C@@H]3N2CCN(C)CC2)cc1Nc1nccc(-c2cccnc2)n1	O=C(Nc1cccc(Nc2nccc(-c3cccnc3)n2)c1)c1ccc2c(c1)CCC2N1CCNCC1||O=C(Nc1cccc(Nc2nccc(-c3cncnc3)n2)c1)c1ccc2c(c1)CCC2N1CCNCC1
Cc1ccc(NC(=O)c2ccc3c(c2)CCC3N2CCN(C)CC2)cc1Nc1nccc(-c2cncnc2)n1	CCN1CCN(C2CCc3cc(C(=O)Nc4ccc(C)c(Nc5nccc(-c6cccnc6)n5)c4)ccc32)CC1	O=C(Nc1cccc(Nc2nccc(-c3cccnc3)n2)c1)c1ccc2c(c1)CCC2N1CCNCC1||O=C(Nc1cccc(Nc2nccc(-c3cncnc3)n2)c1)c1ccc2c(c1)CCC2N1CCNCC1
Cc1ccc(NC(=O)c2ccc3c(c2)CCC3N2CCN(C)CC2)cc1Nc1nccc(-c2cncnc2)n1	Cc1ccc(NC(=O)c2ccc3c(c2)CCC3N2CCN(CCO)CC2)cc1Nc1nccc(-c2cccnc2)n1	O=C(Nc1cccc(Nc2nccc(-c3cccnc3)n2)c1)c1ccc2c(c1)CCC2N1CCNCC1||O=C(Nc1cccc(Nc2nccc(-c3cncnc3)n2)c1)c1ccc2c(c1)CCC2N1CCNCC1
Cc1ccc(NC(=O)c2ccc3c(c2)CCC3N2CCN(C)CC2)cc1Nc1nccc(-c2cncnc2)n1	Cc1ccc(NC(=O)c2ccc3c(c2)CCC3N2CCN(C(C)C)CC2)cc1Nc1nccc(-c2cccnc2)n1	O=C(Nc1cccc(Nc2nccc(-c3cccnc3)n2)c1)c1ccc2c(c1)CCC2N1CCNCC1||O=C(Nc1cccc(Nc2nccc(-c3cncnc3)n2)c1)c1ccc2c(c1)CCC2N1CCNCC1
Cc1ccc(-c2ccnc(Nc3cc(NC(=O)c4ccc(CN5CCN(C)CC5)cc4)ccc3C)n2)cn1	Cc1ccc(NC(=O)c2ccc3c(c2)CCC3N2CCN(C)CC2)cc1Nc1nccc(-c2ccncc2)n1	O=C(Nc1cccc(Nc2nccc(-c3cccnc3)n2)c1)c1ccc(CN2CCNCC2)cc1||O=C(Nc1cccc(Nc2nccc(-c3ccncc3)n2)c1)c1ccc2c(c1)CCC2N1CCNCC1
Cc1ccc(-c2ccnc(Nc3cc(NC(=O)c4ccc(CN5CCN(C)CC5)cc4)ccc3C)n2)cn1	Cc1ccc(NC(=O)c2ccc3c(c2)CCC3N2CCN(C)CC2)cc1Nc1nccc(-c2cccnc2)n1	O=C(Nc1cccc(Nc2nccc(-c3cccnc3)n2)c1)c1ccc(CN2CCNCC2)cc1||O=C(Nc1cccc(Nc2nccc(-c3cccnc3)n2)c1)c1ccc2c(c1)CCC2N1CCNCC1
Cc1ccc(-c2ccnc(Nc3cc(NC(=O)c4ccc(CN5CCN(C)CC5)cc4)ccc3C)n2)cn1	Cc1ccc(NC(=O)c2ccc3c(c2)CC[C@@H]3N2CCN(C)CC2)cc1Nc1nccc(-c2cccnc2)n1	O=C(Nc1cccc(Nc2nccc(-c3cccnc3)n2)c1)c1ccc(CN2CCNCC2)cc1||O=C(Nc1cccc(Nc2nccc(-c3cccnc3)n2)c1)c1ccc2c(c1)CCC2N1CCNCC1
Cc1ccc(-c2ccnc(Nc3cc(NC(=O)c4ccc(CN5CCN(C)CC5)cc4)ccc3C)n2)cn1	Cc1ccc(NC(O)c2ccc(CN3CC[C@@H](CN(C)C)C3)c(C(F)(F)F)c2)cc1Nc1nccc(-c2cncnc2)n1	O=C(Nc1cccc(Nc2nccc(-c3cccnc3)n2)c1)c1ccc(CN2CCNCC2)cc1||c1cc(NCc2ccc(CN3CCCC3)cc2)cc(Nc2nccc(-c3cncnc3)n2)c1
Cc1ccc(-c2ccnc(Nc3cc(NC(=O)c4ccc(CN5CCN(C)CC5)cc4)ccc3C)n2)cn1	CC(=O)N1CCN(C2CCc3cc(C(=O)Nc4ccc(C)c(Nc5nccc(-c6cccnc6)n5)c4)ccc32)CC1	O=C(Nc1cccc(Nc2nccc(-c3cccnc3)n2)c1)c1ccc(CN2CCNCC2)cc1||O=C(Nc1cccc(Nc2nccc(-c3cccnc3)n2)c1)c1ccc2c(c1)CCC2N1CCNCC1
Cc1ccc(-c2ccnc(Nc3cc(NC(=O)c4ccc(CN5CCN(C)CC5)cc4)ccc3C)n2)cn1	Cc1ccc(NC(=O)c2ccc3c(c2)CCC3N2CCC(N(C)C)C2)cc1Nc1nccc(-c2cccnc2)n1	O=C(Nc1cccc(Nc2nccc(-c3cccnc3)n2)c1)c1ccc(CN2CCNCC2)cc1||O=C(Nc1cccc(Nc2nccc(-c3cccnc3)n2)c1)c1ccc2c(c1)CCC2N1CCCC1
Cc1ccc(-c2ccnc(Nc3cc(NC(=O)c4ccc(CN5CCN(C)CC5)cc4)ccc3C)n2)cn1	Cc1ccc(NC(=O)c2ccc3c(c2)CCC3N2CC[C@@H](N(C)C)C2)cc1Nc1nccc(-c2cccnc2)n1	O=C(Nc1cccc(Nc2nccc(-c3cccnc3)n2)c1)c1ccc(CN2CCNCC2)cc1||O=C(Nc1cccc(Nc2nccc(-c3cccnc3)n2)c1)c1ccc2c(c1)CCC2N1CCCC1
Cc1ccc(-c2ccnc(Nc3cc(NC(=O)c4ccc(CN5CCN(C)CC5)cc4)ccc3C)n2)cn1	CCN1CCN(C2CCc3cc(C(=O)Nc4ccc(C)c(Nc5nccc(-c6cccnc6)n5)c4)ccc32)CC1	O=C(Nc1cccc(Nc2nccc(-c3cccnc3)n2)c1)c1ccc(CN2CCNCC2)cc1||O=C(Nc1cccc(Nc2nccc(-c3cccnc3)n2)c1)c1ccc2c(c1)CCC2N1CCNCC1
Cc1ccc(-c2ccnc(Nc3cc(NC(=O)c4ccc(CN5CCN(C)CC5)cc4)ccc3C)n2)cn1	Cc1ccc(NC(=O)c2ccc3c(c2)CCC3N2CCN(CCO)CC2)cc1Nc1nccc(-c2cccnc2)n1	O=C(Nc1cccc(Nc2nccc(-c3cccnc3)n2)c1)c1ccc(CN2CCNCC2)cc1||O=C(Nc1cccc(Nc2nccc(-c3cccnc3)n2)c1)c1ccc2c(c1)CCC2N1CCNCC1
Cc1ccc(-c2ccnc(Nc3cc(NC(=O)c4ccc(CN5CCN(C)CC5)cc4)ccc3C)n2)cn1	Cc1ccc(NC(=O)c2ccc3c(c2)CCC3N2CCN(C(C)C)CC2)cc1Nc1nccc(-c2cccnc2)n1	O=C(Nc1cccc(Nc2nccc(-c3cccnc3)n2)c1)c1ccc(CN2CCNCC2)cc1||O=C(Nc1cccc(Nc2nccc(-c3cccnc3)n2)c1)c1ccc2c(c1)CCC2N1CCNCC1
Cc1ccc(-c2ccnc(Nc3cc(NC(=O)c4ccc(CN5CCN(C)CC5)cc4)ccc3C)n2)cn1	Cc1ccc(NC(=O)c2ccc(CN3CCN(Cc4ccc(I)cc4)CC3)cc2)cc1Nc1nccc(-c2cccnc2)n1	O=C(Nc1cccc(Nc2nccc(-c3cccnc3)n2)c1)c1ccc(CN2CCN(Cc3ccccc3)CC2)cc1||O=C(Nc1cccc(Nc2nccc(-c3cccnc3)n2)c1)c1ccc(CN2CCNCC2)cc1
Cc1ccc(NC(=O)c2ccc(CN3CCN(CCO)CC3)cc2)cc1Nc1nccc(-c2cccnc2)n1	Cc1ccc(NC(=O)c2ccc3c(c2)CCC3N2CCN(C)CC2)cc1Nc1nccc(-c2ccncc2)n1	O=C(Nc1cccc(Nc2nccc(-c3cccnc3)n2)c1)c1ccc(CN2CCNCC2)cc1||O=C(Nc1cccc(Nc2nccc(-c3ccncc3)n2)c1)c1ccc2c(c1)CCC2N1CCNCC1
Cc1ccc(NC(=O)c2ccc(CN3CCN(CCO)CC3)cc2)cc1Nc1nccc(-c2cccnc2)n1	Cc1ccc(NC(=O)c2ccc3c(c2)CCC3N2CCN(C)CC2)cc1Nc1nccc(-c2cccnc2)n1	O=C(Nc1cccc(Nc2nccc(-c3cccnc3)n2)c1)c1ccc(CN2CCNCC2)cc1||O=C(Nc1cccc(Nc2nccc(-c3cccnc3)n2)c1)c1ccc2c(c1)CCC2N1CCNCC1
Cc1ccc(NC(=O)c2ccc(CN3CCN(CCO)CC3)cc2)cc1Nc1nccc(-c2cccnc2)n1	Cc1ccc(NC(=O)c2ccc3c(c2)CC[C@@H]3N2CCN(C)CC2)cc1Nc1nccc(-c2cccnc2)n1	O=C(Nc1cccc(Nc2nccc(-c3cccnc3)n2)c1)c1ccc(CN2CCNCC2)cc1||O=C(Nc1cccc(Nc2nccc(-c3cccnc3)n2)c1)c1ccc2c(c1)CCC2N1CCNCC1
Cc1ccc(NC(=O)c2ccc(CN3CCN(CCO)CC3)cc2)cc1Nc1nccc(-c2cccnc2)n1	Cc1ccc(NC(O)c2ccc(CN3CC[C@@H](CN(C)C)C3)c(C(F)(F)F)c2)cc1Nc1nccc(-c2cncnc2)n1	O=C(Nc1cccc(Nc2nccc(-c3cccnc3)n2)c1)c1ccc(CN2CCNCC2)cc1||c1cc(NCc2ccc(CN3CCCC3)cc2)cc(Nc2nccc(-c3cncnc3)n2)c1
Cc1ccc(NC(=O)c2ccc(CN3CCN(CCO)CC3)cc2)cc1Nc1nccc(-c2cccnc2)n1	CC(=O)N1CCN(C2CCc3cc(C(=O)Nc4ccc(C)c(Nc5nccc(-c6cccnc6)n5)c4)ccc32)CC1	O=C(Nc1cccc(Nc2nccc(-c3cccnc3)n2)c1)c1ccc(CN2CCNCC2)cc1||O=C(Nc1cccc(Nc2nccc(-c3cccnc3)n2)c1)c1ccc2c(c1)CCC2N1CCNCC1
Cc1ccc(NC(=O)c2ccc(CN3CCN(CCO)CC3)cc2)cc1Nc1nccc(-c2cccnc2)n1	Cc1ccc(NC(=O)c2ccc3c(c2)CCC3N2CCC(N(C)C)C2)cc1Nc1nccc(-c2cccnc2)n1	O=C(Nc1cccc(Nc2nccc(-c3cccnc3)n2)c1)c1ccc(CN2CCNCC2)cc1||O=C(Nc1cccc(Nc2nccc(-c3cccnc3)n2)c1)c1ccc2c(c1)CCC2N1CCCC1
Cc1ccc(NC(=O)c2ccc(CN3CCN(CCO)CC3)cc2)cc1Nc1nccc(-c2cccnc2)n1	Cc1ccc(NC(=O)c2ccc3c(c2)CCC3N2CC[C@@H](N(C)C)C2)cc1Nc1nccc(-c2cccnc2)n1	O=C(Nc1cccc(Nc2nccc(-c3cccnc3)n2)c1)c1ccc(CN2CCNCC2)cc1||O=C(Nc1cccc(Nc2nccc(-c3cccnc3)n2)c1)c1ccc2c(c1)CCC2N1CCCC1
Cc1ccc(NC(=O)c2ccc(CN3CCN(CCO)CC3)cc2)cc1Nc1nccc(-c2cccnc2)n1	CCN1CCN(C2CCc3cc(C(=O)Nc4ccc(C)c(Nc5nccc(-c6cccnc6)n5)c4)ccc32)CC1	O=C(Nc1cccc(Nc2nccc(-c3cccnc3)n2)c1)c1ccc(CN2CCNCC2)cc1||O=C(Nc1cccc(Nc2nccc(-c3cccnc3)n2)c1)c1ccc2c(c1)CCC2N1CCNCC1
Cc1ccc(NC(=O)c2ccc(CN3CCN(CCO)CC3)cc2)cc1Nc1nccc(-c2cccnc2)n1	Cc1ccc(NC(=O)c2ccc3c(c2)CCC3N2CCN(CCO)CC2)cc1Nc1nccc(-c2cccnc2)n1	O=C(Nc1cccc(Nc2nccc(-c3cccnc3)n2)c1)c1ccc(CN2CCNCC2)cc1||O=C(Nc1cccc(Nc2nccc(-c3cccnc3)n2)c1)c1ccc2c(c1)CCC2N1CCNCC1
Cc1ccc(NC(=O)c2ccc(CN3CCN(CCO)CC3)cc2)cc1Nc1nccc(-c2cccnc2)n1	Cc1ccc(NC(=O)c2ccc3c(c2)CCC3N2CCN(C(C)C)CC2)cc1Nc1nccc(-c2cccnc2)n1	O=C(Nc1cccc(Nc2nccc(-c3cccnc3)n2)c1)c1ccc(CN2CCNCC2)cc1||O=C(Nc1cccc(Nc2nccc(-c3cccnc3)n2)c1)c1ccc2c(c1)CCC2N1CCNCC1
Cc1ccc(NC(=O)c2ccc3c(c2)CCC3N2CCN(C)CC2)cc1Nc1nccc(-c2ccncc2)n1	Cc1ccc(NC(=O)c2ccc3c(c2)CCC3N2CCN(C)CC2)cc1Nc1nccc(-c2cccnc2)n1	O=C(Nc1cccc(Nc2nccc(-c3cccnc3)n2)c1)c1ccc2c(c1)CCC2N1CCNCC1||O=C(Nc1cccc(Nc2nccc(-c3ccncc3)n2)c1)c1ccc2c(c1)CCC2N1CCNCC1
Cc1ccc(NC(=O)c2ccc3c(c2)CCC3N2CCN(C)CC2)cc1Nc1nccc(-c2ccncc2)n1	Cc1ccc(NC(=O)c2ccc3c(c2)CC[C@@H]3N2CCN(C)CC2)cc1Nc1nccc(-c2cccnc2)n1	O=C(Nc1cccc(Nc2nccc(-c3cccnc3)n2)c1)c1ccc2c(c1)CCC2N1CCNCC1||O=C(Nc1cccc(Nc2nccc(-c3ccncc3)n2)c1)c1ccc2c(c1)CCC2N1CCNCC1
Cc1ccc(NC(=O)c2ccc3c(c2)CCC3N2CCN(C)CC2)cc1Nc1nccc(-c2ccncc2)n1	CC(=O)N1CCN(C2CCc3cc(C(=O)Nc4ccc(C)c(Nc5nccc(-c6cccnc6)n5)c4)ccc32)CC1	O=C(Nc1cccc(Nc2nccc(-c3cccnc3)n2)c1)c1ccc2c(c1)CCC2N1CCNCC1||O=C(Nc1cccc(Nc2nccc(-c3ccncc3)n2)c1)c1ccc2c(c1)CCC2N1CCNCC1
Cc1ccc(NC(=O)c2ccc3c(c2)CCC3N2CCN(C)CC2)cc1Nc1nccc(-c2ccncc2)n1	Cc1ccc(NC(=O)c2ccc(CN3CCN(Cc4ccc(I)cc4)CC3)cc2)cc1Nc1nccc(-c2cccnc2)n1	O=C(Nc1cccc(Nc2nccc(-c3cccnc3)n2)c1)c1ccc(CN2CCN(Cc3ccccc3)CC2)cc1||O=C(Nc1cccc(Nc2nccc(-c3ccncc3)n2)c1)c1ccc2c(c1)CCC2N1CCNCC1
Cc1ccc(NC(=O)c2ccc3c(c2)CCC3N2CCN(C)CC2)cc1Nc1nccc(-c2ccncc2)n1	Cc1ccc(NC(=O)c2ccc3c(c2)CCC3N2CCN(C(=O)OC(C)(C)C)CC2)cc1Nc1nccc(-c2cccnc2)n1	O=C(Nc1cccc(Nc2nccc(-c3cccnc3)n2)c1)c1ccc2c(c1)CCC2N1CCNCC1||O=C(Nc1cccc(Nc2nccc(-c3ccncc3)n2)c1)c1ccc2c(c1)CCC2N1CCNCC1
Cc1ccc(NC(=O)c2ccc3c(c2)CCC3N2CCN(C)CC2)cc1Nc1nccc(-c2cccnc2)n1	Cc1ccc(NC(=O)c2ccc3c(c2)CC[C@@H]3N2CCN(C)CC2)cc1Nc1nccc(-c2cccnc2)n1	O=C(Nc1cccc(Nc2nccc(-c3cccnc3)n2)c1)c1ccc2c(c1)CCC2N1CCNCC1||O=C(Nc1cccc(Nc2nccc(-c3cccnc3)n2)c1)c1ccc2c(c1)CCC2N1CCNCC1
Cc1ccc(NC(=O)c2ccc3c(c2)CCC3N2CCN(C)CC2)cc1Nc1nccc(-c2cccnc2)n1	CCN1CCN(C2CCc3cc(C(=O)Nc4ccc(C)c(Nc5nccc(-c6cccnc6)n5)c4)ccc32)CC1	O=C(Nc1cccc(Nc2nccc(-c3cccnc3)n2)c1)c1ccc2c(c1)CCC2N1CCNCC1||O=C(Nc1cccc(Nc2nccc(-c3cccnc3)n2)c1)c1ccc2c(c1)CCC2N1CCNCC1
Cc1ccc(NC(=O)c2ccc3c(c2)CCC3N2CCN(C)CC2)cc1Nc1nccc(-c2cccnc2)n1	Cc1ccc(NC(=O)c2ccc3c(c2)CCC3N2CCN(CCO)CC2)cc1Nc1nccc(-c2cccnc2)n1	O=C(Nc1cccc(Nc2nccc(-c3cccnc3)n2)c1)c1ccc2c(c1)CCC2N1CCNCC1||O=C(Nc1cccc(Nc2nccc(-c3cccnc3)n2)c1)c1ccc2c(c1)CCC2N1CCNCC1
Cc1ccc(NC(=O)c2ccc3c(c2)CCC3N2CCN(C)CC2)cc1Nc1nccc(-c2cccnc2)n1	Cc1ccc(NC(=O)c2ccc3c(c2)CCC3N2CCN(C(C)C)CC2)cc1Nc1nccc(-c2cccnc2)n1	O=C(Nc1cccc(Nc2nccc(-c3cccnc3)n2)c1)c1ccc2c(c1)CCC2N1CCNCC1||O=C(Nc1cccc(Nc2nccc(-c3cccnc3)n2)c1)c1ccc2c(c1)CCC2N1CCNCC1
Cc1ccc(NC(=O)c2ccc3c(c2)CC[C@@H]3N2CCN(C)CC2)cc1Nc1nccc(-c2cccnc2)n1	Cc1ccc(NC(O)c2ccc(CN3CC[C@@H](CN(C)C)C3)c(C(F)(F)F)c2)cc1Nc1nccc(-c2cncnc2)n1	O=C(Nc1cccc(Nc2nccc(-c3cccnc3)n2)c1)c1ccc2c(c1)CCC2N1CCNCC1||c1cc(NCc2ccc(CN3CCCC3)cc2)cc(Nc2nccc(-c3cncnc3)n2)c1
Cc1ccc(NC(=O)c2ccc3c(c2)CC[C@@H]3N2CCN(C)CC2)cc1Nc1nccc(-c2cccnc2)n1	CC(=O)N1CCN(C2CCc3cc(C(=O)Nc4ccc(C)c(Nc5nccc(-c6cccnc6)n5)c4)ccc32)CC1	O=C(Nc1cccc(Nc2nccc(-c3cccnc3)n2)c1)c1ccc2c(c1)CCC2N1CCNCC1||O=C(Nc1cccc(Nc2nccc(-c3cccnc3)n2)c1)c1ccc2c(c1)CCC2N1CCNCC1
Cc1ccc(NC(=O)c2ccc3c(c2)CC[C@@H]3N2CCN(C)CC2)cc1Nc1nccc(-c2cccnc2)n1	Cc1ccc(NC(=O)c2ccc3c(c2)CCC3N2CCC(N(C)C)C2)cc1Nc1nccc(-c2cccnc2)n1	O=C(Nc1cccc(Nc2nccc(-c3cccnc3)n2)c1)c1ccc2c(c1)CCC2N1CCCC1||O=C(Nc1cccc(Nc2nccc(-c3cccnc3)n2)c1)c1ccc2c(c1)CCC2N1CCNCC1
Cc1ccc(NC(=O)c2ccc3c(c2)CC[C@@H]3N2CCN(C)CC2)cc1Nc1nccc(-c2cccnc2)n1	Cc1ccc(NC(=O)c2ccc3c(c2)CCC3N2CC[C@@H](N(C)C)C2)cc1Nc1nccc(-c2cccnc2)n1	O=C(Nc1cccc(Nc2nccc(-c3cccnc3)n2)c1)c1ccc2c(c1)CCC2N1CCCC1||O=C(Nc1cccc(Nc2nccc(-c3cccnc3)n2)c1)c1ccc2c(c1)CCC2N1CCNCC1
Cc1ccc(NC(=O)c2ccc3c(c2)CC[C@@H]3N2CCN(C)CC2)cc1Nc1nccc(-c2cccnc2)n1	Cc1ccc(NC(=O)c2ccc(CN3CCN(Cc4ccc(I)cc4)CC3)cc2)cc1Nc1nccc(-c2cccnc2)n1	O=C(Nc1cccc(Nc2nccc(-c3cccnc3)n2)c1)c1ccc(CN2CCN(Cc3ccccc3)CC2)cc1||O=C(Nc1cccc(Nc2nccc(-c3cccnc3)n2)c1)c1ccc2c(c1)CCC2N1CCNCC1
Cc1ccc(NC(=O)c2ccc3c(c2)CC[C@@H]3N2CCN(C)CC2)cc1Nc1nccc(-c2cccnc2)n1	Cc1ccc(NC(=O)c2ccc3c(c2)CCC3N2CCN(C(=O)OC(C)(C)C)CC2)cc1Nc1nccc(-c2cccnc2)n1	O=C(Nc1cccc(Nc2nccc(-c3cccnc3)n2)c1)c1ccc2c(c1)CCC2N1CCNCC1||O=C(Nc1cccc(Nc2nccc(-c3cccnc3)n2)c1)c1ccc2c(c1)CCC2N1CCNCC1
Cc1ccc(NC(O)c2ccc(CN3CC[C@@H](CN(C)C)C3)c(C(F)(F)F)c2)cc1Nc1nccc(-c2cncnc2)n1	CC(=O)N1CCN(C2CCc3cc(C(=O)Nc4ccc(C)c(Nc5nccc(-c6cccnc6)n5)c4)ccc32)CC1	O=C(Nc1cccc(Nc2nccc(-c3cccnc3)n2)c1)c1ccc2c(c1)CCC2N1CCNCC1||c1cc(NCc2ccc(CN3CCCC3)cc2)cc(Nc2nccc(-c3cncnc3)n2)c1
Cc1ccc(NC(O)c2ccc(CN3CC[C@@H](CN(C)C)C3)c(C(F)(F)F)c2)cc1Nc1nccc(-c2cncnc2)n1	Cc1ccc(NC(=O)c2ccc(CN3CCN(Cc4ccc(I)cc4)CC3)cc2)cc1Nc1nccc(-c2cccnc2)n1	O=C(Nc1cccc(Nc2nccc(-c3cccnc3)n2)c1)c1ccc(CN2CCN(Cc3ccccc3)CC2)cc1||c1cc(NCc2ccc(CN3CCCC3)cc2)cc(Nc2nccc(-c3cncnc3)n2)c1
Cc1ccc(NC(O)c2ccc(CN3CC[C@@H](CN(C)C)C3)c(C(F)(F)F)c2)cc1Nc1nccc(-c2cncnc2)n1	Cc1ccc(NC(=O)c2ccc3c(c2)CCC3N2CCN(C(=O)OC(C)(C)C)CC2)cc1Nc1nccc(-c2cccnc2)n1	O=C(Nc1cccc(Nc2nccc(-c3cccnc3)n2)c1)c1ccc2c(c1)CCC2N1CCNCC1||c1cc(NCc2ccc(CN3CCCC3)cc2)cc(Nc2nccc(-c3cncnc3)n2)c1
CC(=O)N1CCN(C2CCc3cc(C(=O)Nc4ccc(C)c(Nc5nccc(-c6cccnc6)n5)c4)ccc32)CC1	CCN1CCN(C2CCc3cc(C(=O)Nc4ccc(C)c(Nc5nccc(-c6cccnc6)n5)c4)ccc32)CC1	O=C(Nc1cccc(Nc2nccc(-c3cccnc3)n2)c1)c1ccc2c(c1)CCC2N1CCNCC1||O=C(Nc1cccc(Nc2nccc(-c3cccnc3)n2)c1)c1ccc2c(c1)CCC2N1CCNCC1
CC(=O)N1CCN(C2CCc3cc(C(=O)Nc4ccc(C)c(Nc5nccc(-c6cccnc6)n5)c4)ccc32)CC1	Cc1ccc(NC(=O)c2ccc3c(c2)CCC3N2CCN(CCO)CC2)cc1Nc1nccc(-c2cccnc2)n1	O=C(Nc1cccc(Nc2nccc(-c3cccnc3)n2)c1)c1ccc2c(c1)CCC2N1CCNCC1||O=C(Nc1cccc(Nc2nccc(-c3cccnc3)n2)c1)c1ccc2c(c1)CCC2N1CCNCC1
CC(=O)N1CCN(C2CCc3cc(C(=O)Nc4ccc(C)c(Nc5nccc(-c6cccnc6)n5)c4)ccc32)CC1	Cc1ccc(NC(=O)c2ccc3c(c2)CCC3N2CCN(C(C)C)CC2)cc1Nc1nccc(-c2cccnc2)n1	O=C(Nc1cccc(Nc2nccc(-c3cccnc3)n2)c1)c1ccc2c(c1)CCC2N1CCNCC1||O=C(Nc1cccc(Nc2nccc(-c3cccnc3)n2)c1)c1ccc2c(c1)CCC2N1CCNCC1
Cc1ccc(NC(=O)c2ccc3c(c2)CCC3N2CCC(N(C)C)C2)cc1Nc1nccc(-c2cccnc2)n1	CCN1CCN(C2CCc3cc(C(=O)Nc4ccc(C)c(Nc5nccc(-c6cccnc6)n5)c4)ccc32)CC1	O=C(Nc1cccc(Nc2nccc(-c3cccnc3)n2)c1)c1ccc2c(c1)CCC2N1CCCC1||O=C(Nc1cccc(Nc2nccc(-c3cccnc3)n2)c1)c1ccc2c(c1)CCC2N1CCNCC1
Cc1ccc(NC(=O)c2ccc3c(c2)CCC3N2CCC(N(C)C)C2)cc1Nc1nccc(-c2cccnc2)n1	Cc1ccc(NC(=O)c2ccc3c(c2)CCC3N2CCN(CCO)CC2)cc1Nc1nccc(-c2cccnc2)n1	O=C(Nc1cccc(Nc2nccc(-c3cccnc3)n2)c1)c1ccc2c(c1)CCC2N1CCCC1||O=C(Nc1cccc(Nc2nccc(-c3cccnc3)n2)c1)c1ccc2c(c1)CCC2N1CCNCC1
Cc1ccc(NC(=O)c2ccc3c(c2)CCC3N2CCC(N(C)C)C2)cc1Nc1nccc(-c2cccnc2)n1	Cc1ccc(NC(=O)c2ccc3c(c2)CCC3N2CCN(C(C)C)CC2)cc1Nc1nccc(-c2cccnc2)n1	O=C(Nc1cccc(Nc2nccc(-c3cccnc3)n2)c1)c1ccc2c(c1)CCC2N1CCCC1||O=C(Nc1cccc(Nc2nccc(-c3cccnc3)n2)c1)c1ccc2c(c1)CCC2N1CCNCC1
Cc1ccc(NC(=O)c2ccc3c(c2)CCC3N2CCC(N(C)C)C2)cc1Nc1nccc(-c2cccnc2)n1	Cc1ccc(NC(=O)c2ccc3c(c2)CCC3N2CCN(C(=O)OC(C)(C)C)CC2)cc1Nc1nccc(-c2cccnc2)n1	O=C(Nc1cccc(Nc2nccc(-c3cccnc3)n2)c1)c1ccc2c(c1)CCC2N1CCCC1||O=C(Nc1cccc(Nc2nccc(-c3cccnc3)n2)c1)c1ccc2c(c1)CCC2N1CCNCC1
Cc1ccc(NC(=O)c2ccc3c(c2)CCC3N2CC[C@@H](N(C)C)C2)cc1Nc1nccc(-c2cccnc2)n1	CCN1CCN(C2CCc3cc(C(=O)Nc4ccc(C)c(Nc5nccc(-c6cccnc6)n5)c4)ccc32)CC1	O=C(Nc1cccc(Nc2nccc(-c3cccnc3)n2)c1)c1ccc2c(c1)CCC2N1CCCC1||O=C(Nc1cccc(Nc2nccc(-c3cccnc3)n2)c1)c1ccc2c(c1)CCC2N1CCNCC1
Cc1ccc(NC(=O)c2ccc3c(c2)CCC3N2CC[C@@H](N(C)C)C2)cc1Nc1nccc(-c2cccnc2)n1	Cc1ccc(NC(=O)c2ccc3c(c2)CCC3N2CCN(C(C)C)CC2)cc1Nc1nccc(-c2cccnc2)n1	O=C(Nc1cccc(Nc2nccc(-c3cccnc3)n2)c1)c1ccc2c(c1)CCC2N1CCCC1||O=C(Nc1cccc(Nc2nccc(-c3cccnc3)n2)c1)c1ccc2c(c1)CCC2N1CCNCC1
Cc1ccc(NC(=O)c2ccc3c(c2)CCC3N2CC[C@@H](N(C)C)C2)cc1Nc1nccc(-c2cccnc2)n1	Cc1ccc(NC(=O)c2ccc(CN3CCN(Cc4ccc(I)cc4)CC3)cc2)cc1Nc1nccc(-c2cccnc2)n1	O=C(Nc1cccc(Nc2nccc(-c3cccnc3)n2)c1)c1ccc(CN2CCN(Cc3ccccc3)CC2)cc1||O=C(Nc1cccc(Nc2nccc(-c3cccnc3)n2)c1)c1ccc2c(c1)CCC2N1CCCC1
Cc1ccc(NC(=O)c2ccc3c(c2)CCC3N2CC[C@@H](N(C)C)C2)cc1Nc1nccc(-c2cccnc2)n1	Cc1ccc(NC(=O)c2ccc3c(c2)CCC3N2CCN(C(=O)OC(C)(C)C)CC2)cc1Nc1nccc(-c2cccnc2)n1	O=C(Nc1cccc(Nc2nccc(-c3cccnc3)n2)c1)c1ccc2c(c1)CCC2N1CCCC1||O=C(Nc1cccc(Nc2nccc(-c3cccnc3)n2)c1)c1ccc2c(c1)CCC2N1CCNCC1
CCN1CCN(C2CCc3cc(C(=O)Nc4ccc(C)c(Nc5nccc(-c6cccnc6)n5)c4)ccc32)CC1	Cc1ccc(NC(=O)c2ccc(CN3CCN(Cc4ccc(I)cc4)CC3)cc2)cc1Nc1nccc(-c2cccnc2)n1	O=C(Nc1cccc(Nc2nccc(-c3cccnc3)n2)c1)c1ccc(CN2CCN(Cc3ccccc3)CC2)cc1||O=C(Nc1cccc(Nc2nccc(-c3cccnc3)n2)c1)c1ccc2c(c1)CCC2N1CCNCC1
CCN1CCN(C2CCc3cc(C(=O)Nc4ccc(C)c(Nc5nccc(-c6cccnc6)n5)c4)ccc32)CC1	Cc1ccc(NC(=O)c2ccc3c(c2)CCC3N2CCN(C(=O)OC(C)(C)C)CC2)cc1Nc1nccc(-c2cccnc2)n1	O=C(Nc1cccc(Nc2nccc(-c3cccnc3)n2)c1)c1ccc2c(c1)CCC2N1CCNCC1||O=C(Nc1cccc(Nc2nccc(-c3cccnc3)n2)c1)c1ccc2c(c1)CCC2N1CCNCC1
Cc1ccc(NC(=O)c2ccc3c(c2)CCC3N2CCN(CCO)CC2)cc1Nc1nccc(-c2cccnc2)n1	Cc1ccc(NC(=O)c2ccc(CN3CCN(Cc4ccc(I)cc4)CC3)cc2)cc1Nc1nccc(-c2cccnc2)n1	O=C(Nc1cccc(Nc2nccc(-c3cccnc3)n2)c1)c1ccc(CN2CCN(Cc3ccccc3)CC2)cc1||O=C(Nc1cccc(Nc2nccc(-c3cccnc3)n2)c1)c1ccc2c(c1)CCC2N1CCNCC1
Cc1ccc(NC(=O)c2ccc3c(c2)CCC3N2CCN(C(C)C)CC2)cc1Nc1nccc(-c2cccnc2)n1	Cc1ccc(NC(=O)c2ccc(CN3CCN(Cc4ccc(I)cc4)CC3)cc2)cc1Nc1nccc(-c2cccnc2)n1	O=C(Nc1cccc(Nc2nccc(-c3cccnc3)n2)c1)c1ccc(CN2CCN(Cc3ccccc3)CC2)cc1||O=C(Nc1cccc(Nc2nccc(-c3cccnc3)n2)c1)c1ccc2c(c1)CCC2N1CCNCC1

## Sheet: pair_core_frequency
pair_core_key	n_pairs
O=C(Nc1cccc(Nc2nccc(-c3cccnc3)n2)c1)c1ccc2c(c1)CCC2N1CCNCC1||O=C(Nc1cccc(Nc2nccc(-c3cccnc3)n2)c1)c1ccccc1	83
C(=Nc1cccc(Nc2nccc(-c3cccnc3)n2)c1)c1ccccc1||O=C(Nc1cccc(Nc2nccc(-c3cccnc3)n2)c1)c1ccccc1	80
C(=Nc1cccc(Nc2nccc(-c3cccnc3)n2)c1)c1ccc(CN2CCNCC2)cc1||O=C(Nc1cccc(Nc2nccc(-c3cccnc3)n2)c1)c1ccccc1	59
C(=Nc1cccc(Nc2nccc(-c3cccnc3)n2)c1)c1ccccc1||O=C(Nc1cccc(Nc2nccc(-c3cccnc3)n2)c1)c1ccc2c(c1)CCC2N1CCNCC1	46
C(=Nc1cccc(Nc2nccc(-c3cccnc3)n2)c1)c1ccc(CN2CCNCC2)cc1||C(=Nc1cccc(Nc2nccc(-c3cccnc3)n2)c1)c1ccccc1	43
O=C(Nc1cccc(Nc2nccc(-c3cccnc3)n2)c1)c1ccccc1||O=C(Nc1cccc(Nc2nccc(-c3cccnc3)n2)c1)c1ccccc1	33
C(=Nc1cccc(Nc2nccc(-c3cccnc3)n2)c1)c1ccccc1||C(=Nc1cccc(Nc2nccc(-c3cccnc3)n2)c1)c1ccccc1	33
C(=Nc1cccc(Nc2nccc(-c3cccnc3)n2)c1)c1ccccc1||O=C(Nc1cccc(Nc2nccc(-c3cccnc3)n2)c1)c1ccc(CN2CCNCC2)cc1	30
O=C(Nc1cccc(Nc2nccc(-c3cccnc3)n2)c1)c1ccc(CN2CCNCC2)cc1||O=C(Nc1cccc(Nc2nccc(-c3cccnc3)n2)c1)c1ccc2c(c1)CCC2N1CCNCC1	29
C(=Nc1cccc(Nc2nccc(-c3cccnc3)n2)c1)c1ccccc1||C(=Nc1cccc(Nc2nccc(-c3cncnc3)n2)c1)c1ccc(CN2CCCC2)cc1	27
O=C(Nc1cccc(Nc2nccc(-c3cccnc3)n2)c1)c1ccc(CN2CCNCC2)cc1||O=C(Nc1cccc(Nc2nccc(-c3cccnc3)n2)c1)c1ccccc1	23
C(=Nc1cccc(Nc2nccc(-c3cccnc3)n2)c1)c1ccc(CN2CCNCC2)cc1||O=C(Nc1cccc(Nc2nccc(-c3cccnc3)n2)c1)c1ccc(CN2CCNCC2)cc1	20
O=C(Nc1cccc(Nc2nccc(-c3cccnc3)n2)c1)c1ccc2c(c1)CCC2N1CCCC1||O=C(Nc1cccc(Nc2nccc(-c3cccnc3)n2)c1)c1ccccc1	19
O=C(Nc1cccc(Nc2nccc(-c3cccnc3)n2)c1)c1ccc2c(c1)CCC2N1CCNCC1||O=C(Nc1cccc(Nc2nccc(-c3cccnc3)n2)c1)c1ccc2c(c1)CCC2N1CCNCC1	13
C(=Nc1cccc(Nc2nccc(-c3cccnc3)n2)c1)c1ccc(CN2CCNCC2)cc1||O=C(Nc1cccc(Nc2nccc(-c3cccnc3)n2)c1)c1ccc2c(c1)CCC2N1CCNCC1	12
C(=Nc1cccc(Nc2nccc(-c3cccnc3)n2)c1)c1ccccc1||O=C(Nc1ccccc1)c1ccc(C(=O)Nc2cccc(Nc3nccc(-c4cccnc4)n3)c2)cc1	12
O=C(Nc1cccc(Nc2nccc(-c3cccnc3)n2)c1)c1ccccc1||O=C(Nc1cccc(Nc2nccc(-c3ccncc3)n2)c1)c1ccc2c(c1)CCC2N1CCNCC1	11
O=C(Nc1cccc(Nc2nccc(-c3cccnc3)n2)c1)c1ccc2c(c1)CCC2N1CCCC1||O=C(Nc1cccc(Nc2nccc(-c3cccnc3)n2)c1)c1ccc2c(c1)CCC2N1CCNCC1	11
O=C(Nc1cccc(Nc2nccc(-c3cccnc3)n2)c1)c1ccccc1||c1cc(NCc2ccc(CN3CCCC3)cc2)cc(Nc2nccc(-c3cncnc3)n2)c1	11
C(=Nc1cccc(Nc2nccc(-c3cccnc3)n2)c1)c1ccccc1||C(=Nc1cccc(Nc2nccc(-c3cncnc3)n2)c1)c1ccc(CN2CCNCC2)cc1	10
C(=Nc1cccc(Nc2nccc(-c3cccnc3)n2)c1)c1ccccc1||C(=Nc1cccc(Nc2nccc(-c3cncnc3)n2)c1)c1ccc(CN2CCC2)cc1	8
O=C(Nc1cccc(Nc2nccc(-c3cccnc3)n2)c1)c1ccccc1||O=C(Nc1ccccc1)c1ccc(C(=O)Nc2cccc(Nc3nccc(-c4cccnc4)n3)c2)cc1	8
O=C(Nc1cccc(Nc2nccc(-c3cccnc3)n2)c1)c1ccc2c(c1)CCC2N1CCNCC1||O=C(Nc1ccccc1)c1ccc(C(=O)Nc2cccc(Nc3nccc(-c4cccnc4)n3)c2)cc1	8
O=C(Nc1cccc(Nc2nccc(-c3cccnc3)n2)c1)c1ccc(CN2CCNCC2)cc1||O=C(Nc1cccc(Nc2nccc(-c3cccnc3)n2)c1)c1ccc2c(c1)CCC2N1CCCC1	8
C(=Nc1cccc(Nc2nccc(-c3cccnc3)n2)c1)c1ccc2ccccc2c1||O=C(Nc1cccc(Nc2nccc(-c3cccnc3)n2)c1)c1ccccc1	7
O=C(Nc1cccc(Nc2nccc(-c3cccnc3)n2)c1)c1ccccc1||c1cc(NCc2ccc(CN3CCC3)cc2)cc(Nc2nccc(-c3cncnc3)n2)c1	7
C(=Nc1cccc(Nc2nccc(-c3cccnc3)n2)c1)c1ccccc1||C(=Nc1cccc(Nc2nccc(-c3cccnc3)n2)c1)c1ccccn1	7
C(=Nc1cccc(Nc2nccc(-c3cccnc3)n2)c1)c1cccnc1||O=C(Nc1cccc(Nc2nccc(-c3cccnc3)n2)c1)c1ccccc1	7
O=C(Nc1cccc(Nc2nccc(-c3cccnc3)n2)c1)c1ccc2c(c1)CCC2N1CCNCC1||c1cc(NCc2ccc(CN3CCC3)cc2)cc(Nc2nccc(-c3cncnc3)n2)c1	6
O=C(Nc1cccc(Nc2nccc(-c3cccnc3)n2)c1)c1ccccc1||O=C(Nc1cccc(Nc2nccc(-c3cncnc3)n2)c1)c1ccc2c(c1)CCC2N1CCNCC1	6
C(=Nc1cccc(Nc2nccc(-c3cccnc3)n2)c1)c1ccccc1||O=C(Nc1ccccc1)c1ccc(CNc2cccc(Nc3nccc(-c4cccnc4)n3)c2)cc1	6
O=C(Nc1cccc(Nc2nccc(-c3cccnc3)n2)c1)c1ccc2c(c1)CCC2N1CCNCC1||O=C(Nc1cccc(Nc2nccc(-c3cncnc3)n2)c1)c1ccc2c(c1)CCC2N1CCNCC1	5
O=C(Nc1cccc(Nc2nccc(-c3cccnc3)n2)c1)c1ccc2c(c1)CCC2N1CCNCC1||O=C(Nc1ccccc1)c1ccc(CNc2cccc(Nc3nccc(-c4cccnc4)n3)c2)cc1	5
C(=Nc1cccc(Nc2nccc(-c3cccnc3)n2)c1)c1ccc(CN2CCNCC2)cc1||C(=Nc1cccc(Nc2nccc(-c3cccnc3)n2)c1)c1ccccn1	5
O=C(Nc1cccc(Nc2nccc(-c3cccnc3)n2)c1)c1ccc(CN2CCN(Cc3ccccc3)CC2)cc1||O=C(Nc1cccc(Nc2nccc(-c3cccnc3)n2)c1)c1ccc2c(c1)CCC2N1CCNCC1	5
O=C(Nc1cccc(Nc2nccc(-c3cccnc3)n2)c1)c1ccc2c(c1)CCC2N1CCNCC1||O=C(Nc1cccc(Nc2nccc(-c3cccnc3)n2)c1)c1ccncc1	5
C(=Nc1cccc(Nc2nccc(-c3cccnc3)n2)c1)c1ccc(CN2CCNCC2)cc1||O=C(Nc1cccc(Nc2nccc(-c3cccnc3)n2)c1)c1ccc2c(c1)CCC2N1CCCC1	5
C(=Nc1cccc(Nc2nccc(-c3cccnc3)n2)c1)c1ccc2ccccc2c1||O=C(Nc1cccc(Nc2nccc(-c3cccnc3)n2)c1)c1ccc2c(c1)CCC2N1CCNCC1	5
C(=Nc1cccc(Nc2nccc(-c3cccnc3)n2)c1)c1ccc(CN2CCNCC2)cc1||O=C(Nc1ccccc1)c1ccc(CNc2cccc(Nc3nccc(-c4cccnc4)n3)c2)cc1	5
C(=Nc1cccc(Nc2nccc(-c3cccnc3)n2)c1)c1ccc(CN2CCNCC2)cc1||C(=Nc1cccc(Nc2nccc(-c3cccnc3)n2)c1)c1cccnc1	4
C(=Nc1cccc(Nc2nccc(-c3cccnc3)n2)c1)c1ccccn1||O=C(Nc1cccc(Nc2nccc(-c3cccnc3)n2)c1)c1ccccc1	4
C(=Nc1cccc(Nc2nccc(-c3cccnc3)n2)c1)c1ccc(CN2CCNCC2)cc1||O=C(Nc1ccccc1)c1ccc(C(=O)Nc2cccc(Nc3nccc(-c4cccnc4)n3)c2)cc1	4
O=C(Nc1cccc(Nc2nccc(-c3cccnc3)n2)c1)c1ccc(CN2CCNCC2)cc1||O=C(Nc1cccc(Nc2nccc(-c3ccncc3)n2)c1)c1ccc2c(c1)CCC2N1CCNCC1	4
O=C(Nc1cccc(Nc2nccc(-c3cccnc3)n2)c1)c1ccc(CN2CCNCC2)cc1||c1cc(NCc2ccc(CN3CCCC3)cc2)cc(Nc2nccc(-c3cncnc3)n2)c1	4
C(=Nc1cccc(Nc2nccc(-c3cccnc3)n2)c1)c1ccc(CN2CCNCC2)cc1||C(=Nc1cccc(Nc2nccc(-c3cccnc3)n2)c1)c1ccc2ccccc2c1	4
O=C(Nc1cccc(Nc2nccc(-c3cccnc3)n2)c1)c1ccc(CN2CCNCC2)cc1||O=C(Nc1cccc(Nc2nccc(-c3cccnc3)n2)c1)c1ccc(CN2CCNCC2)cc1	4
C(=Nc1cccc(Nc2nccc(-c3cccnc3)n2)c1)c1ccccc1||O=C(Nc1cccc(Nc2nccc(-c3cccnc3)n2)c1)c1ccc2c(c1)CCC2N1CCCC1	4
O=C(Nc1cccc(Nc2nccc(-c3cccnc3)n2)c1)c1ccc2c(c1)CCC2N1CCNCC1||O=C(Nc1cccc(Nc2nccc(-c3ccncc3)n2)c1)c1ccc2c(c1)CCC2N1CCNCC1	4
O=C(Nc1cccc(Nc2nccc(-c3cccnc3)n2)c1)c1ccccc1||O=C(Nc1cccc(Nc2nccc(-c3cccnc3)n2)c1)c1ccncc1	4
C(=Nc1cccc(Nc2nccc(-c3cccnc3)n2)c1)c1ccccc1||O=C(Nc1cccc(Nc2nccc(-c3cccnc3)n2)c1)c1ccncc1	4
C(=Nc1cccc(Nc2nccc(-c3cccnc3)n2)c1)c1ccc(CN2CCNCC2)cc1||O=C(Nc1cccc(Nc2nccc(-c3cccnc3)n2)c1)c1ccncc1	3
O=C(Nc1cccc(Nc2nccc(-c3cccnc3)n2)c1)c1ccc(CN2CCN(Cc3ccccc3)CC2)cc1||O=C(Nc1cccc(Nc2nccc(-c3cccnc3)n2)c1)c1ccccc1	3
C(=Nc1cccc(Nc2nccc(-c3cccnc3)n2)c1)c1ccccn1||C(=Nc1cccc(Nc2nccc(-c3cncnc3)n2)c1)c1ccc(CN2CCCC2)cc1	3
O=C(Nc1cccc(Nc2nccc(-c3cccnc3)n2)c1)c1ccc(CN2CCNCC2)cc1||O=C(Nc1ccccc1)c1ccc(C(=O)Nc2cccc(Nc3nccc(-c4cccnc4)n3)c2)cc1	3
C(=Nc1cccc(Nc2nccc(-c3cccnc3)n2)c1)c1ccccn1||O=C(Nc1cccc(Nc2nccc(-c3cccnc3)n2)c1)c1ccc2c(c1)CCC2N1CCNCC1	3
O=C(Nc1cccc(Nc2nccc(-c3cccnc3)n2)c1)c1ccc(CN2CCNCC2)cc1||c1cc(NCc2ccc(CN3CCC3)cc2)cc(Nc2nccc(-c3cncnc3)n2)c1	3
C(=Nc1cccc(Nc2nccc(-c3cccnc3)n2)c1)c1ccc2ccccc2c1||O=C(Nc1cccc(Nc2nccc(-c3cccnc3)n2)c1)c1ccc(CN2CCNCC2)cc1	3
O=C(Nc1cccc(Nc2nccc(-c3cccnc3)n2)c1)c1ccc2c(c1)CCC2N1CCNCC1||c1cc(NCc2ccc(CN3CCCC3)cc2)cc(Nc2nccc(-c3cncnc3)n2)c1	3
C(=Nc1cccc(Nc2nccc(-c3cccnc3)n2)c1)c1cccnc1||O=C(Nc1cccc(Nc2nccc(-c3cccnc3)n2)c1)c1ccc(CN2CCNCC2)cc1	3
C(=Nc1cccc(Nc2nccc(-c3cccnc3)n2)c1)c1ccccc1||C(=Nc1cccc(Nc2nccc(-c3cccnc3)n2)c1)c1cccnc1	3
C(=Nc1cccc(Nc2nccc(-c3cccnc3)n2)c1)c1ccc(CN2CCNCC2)cc1||C(=Nc1cccc(Nc2nccc(-c3cccnc3)n2)c1)c1ccc(CN2CCNCC2)cc1	3
C(=Nc1cccc(Nc2nccc(-c3cccnc3)n2)c1)c1ccc(CN2CCNCC2)cc1||O=C(Nc1cccc(Nc2nccc(-c3cncnc3)n2)c1)c1ccc2c(c1)CCC2N1CCNCC1	3
C(=Nc1cccc(Nc2nccc(-c3cccnc3)n2)c1)c1ccc2ccccc2c1||C(=Nc1cccc(Nc2nccc(-c3cccnc3)n2)c1)c1ccccc1	2
C(=Nc1cccc(Nc2nccc(-c3cccnc3)n2)c1)c1ccc2ccccc2c1||C(=Nc1cccc(Nc2nccc(-c3cncnc3)n2)c1)c1ccc(CN2CCCC2)cc1	2
O=C(Nc1cccc(Nc2nccc(-c3cccnc3)n2)c1)c1ccc(CN2CCNCC2)cc1||O=C(Nc1cccc(Nc2nccc(-c3cccnc3)n2)c1)c1ccncc1	2
C(=Nc1cccc(Nc2nccc(-c3cccnc3)n2)c1)c1ccccc1||O=C(Nc1cccc(Nc2nccc(-c3cncnc3)n2)c1)c1ccc2c(c1)CCC2N1CCNCC1	2
C(=Nc1cccc(Nc2nccc(-c3cccnc3)n2)c1)c1cccnc1||O=C(Nc1cccc(Nc2nccc(-c3cccnc3)n2)c1)c1ccc2c(c1)CCC2N1CCNCC1	2
C(=Nc1cccc(Nc2nccc(-c3cccnc3)n2)c1)c1cccnc1||C(=Nc1cccc(Nc2nccc(-c3cncnc3)n2)c1)c1ccc(CN2CCCC2)cc1	2
O=C(Nc1cccc(Nc2nccc(-c3cccnc3)n2)c1)c1ccc2c(c1)CCC2N1CCCC1||O=C(Nc1ccccc1)c1ccc(CNc2cccc(Nc3nccc(-c4cccnc4)n3)c2)cc1	2
O=C(Nc1cccc(Nc2nccc(-c3cccnc3)n2)c1)c1ccc2c(c1)CCC2N1CCCC1||O=C(Nc1ccccc1)c1ccc(C(=O)Nc2cccc(Nc3nccc(-c4cccnc4)n3)c2)cc1	2
O=C(Nc1cccc(Nc2nccc(-c3cccnc3)n2)c1)c1ccc(CN2CCNCC2)cc1||O=C(Nc1cccc(Nc2nccc(-c3cncnc3)n2)c1)c1ccc2c(c1)CCC2N1CCNCC1	2
O=C(Nc1cccc(Nc2nccc(-c3cccnc3)n2)c1)c1ccncc1||O=C(Nc1ccccc1)c1ccc(C(=O)Nc2cccc(Nc3nccc(-c4cccnc4)n3)c2)cc1	1
O=C(Nc1cccc(Nc2nccc(-c3cccnc3)n2)c1)c1ccncc1||c1cc(NCc2ccc(CN3CCCC3)cc2)cc(Nc2nccc(-c3cncnc3)n2)c1	1
O=C(Nc1cccc(Nc2nccc(-c3cccnc3)n2)c1)c1ccncc1||O=C(Nc1cccc(Nc2nccc(-c3ccncc3)n2)c1)c1ccc2c(c1)CCC2N1CCNCC1	1
O=C(Nc1cccc(Nc2nccc(-c3cccnc3)n2)c1)c1ccc(CN2CCNCC2)cc1||O=C(Nc1ccccc1)c1ccc(CNc2cccc(Nc3nccc(-c4cccnc4)n3)c2)cc1	1
C(=Nc1cccc(Nc2nccc(-c3cccnc3)n2)c1)c1ccc2ccccc2c1||O=C(Nc1ccccc1)c1ccc(C(=O)Nc2cccc(Nc3nccc(-c4cccnc4)n3)c2)cc1	1
C(=Nc1cccc(Nc2nccc(-c3cccnc3)n2)c1)c1ccc2ccccc2c1||C(=Nc1cccc(Nc2nccc(-c3cncnc3)n2)c1)c1ccc(CN2CCC2)cc1	1
C(=Nc1cccc(Nc2nccc(-c3cccnc3)n2)c1)c1ccc2ccccc2c1||C(=Nc1cccc(Nc2nccc(-c3cncnc3)n2)c1)c1ccc(CN2CCNCC2)cc1	1
O=C(Nc1cccc(Nc2nccc(-c3cccnc3)n2)c1)c1ccc(CN2CCN(Cc3ccccc3)CC2)cc1||O=C(Nc1cccc(Nc2nccc(-c3ccncc3)n2)c1)c1ccc2c(c1)CCC2N1CCNCC1	1
O=C(Nc1cccc(Nc2nccc(-c3cccnc3)n2)c1)c1ccccc1||O=C(Nc1ccccc1)c1ccc(CNc2cccc(Nc3nccc(-c4cccnc4)n3)c2)cc1	1
O=C(Nc1cccc(Nc2nccc(-c3ccncc3)n2)c1)c1ccc2c(c1)CCC2N1CCNCC1||O=C(Nc1cccc(Nc2nccc(-c3cncnc3)n2)c1)c1ccc2c(c1)CCC2N1CCNCC1	1
O=C(Nc1cccc(Nc2nccc(-c3cccnc3)n2)c1)c1ccc(CN2CCN(Cc3ccccc3)CC2)cc1||O=C(Nc1cccc(Nc2nccc(-c3cccnc3)n2)c1)c1ccc(CN2CCNCC2)cc1	1
C(=Nc1cccc(Nc2nccc(-c3cccnc3)n2)c1)c1ccccn1||C(=Nc1cccc(Nc2nccc(-c3cncnc3)n2)c1)c1ccc(CN2CCC2)cc1	1
C(=Nc1cccc(Nc2nccc(-c3cccnc3)n2)c1)c1ccccn1||O=C(Nc1cccc(Nc2nccc(-c3cccnc3)n2)c1)c1ccc(CN2CCNCC2)cc1	1
C(=Nc1cccc(Nc2nccc(-c3cncnc3)n2)c1)c1ccc(CN2CCNCC2)cc1||O=C(Nc1cccc(Nc2nccc(-c3cncnc3)n2)c1)c1ccc2c(c1)CCC2N1CCNCC1	1
C(=Nc1cccc(Nc2nccc(-c3cccnc3)n2)c1)c1ccccn1||C(=Nc1cccc(Nc2nccc(-c3cncnc3)n2)c1)c1ccc(CN2CCNCC2)cc1	1
C(=Nc1cccc(Nc2nccc(-c3cncnc3)n2)c1)c1ccc(CN2CCNCC2)cc1||c1cc(NCc2ccc(CN3CCC3)cc2)cc(Nc2nccc(-c3cncnc3)n2)c1	1
C(=Nc1cccc(Nc2nccc(-c3cccnc3)n2)c1)c1ccc2ccccc2c1||C(=Nc1cccc(Nc2nccc(-c3cccnc3)n2)c1)c1ccccn1	1
C(=Nc1cccc(Nc2nccc(-c3cccnc3)n2)c1)c1ccc(CN2CCNCC2)cc1||C(=Nc1cccc(Nc2nccc(-c3cncnc3)n2)c1)c1ccc(CN2CCNCC2)cc1	1
C(=Nc1cccc(Nc2nccc(-c3cncnc3)n2)c1)c1ccc(CN2CCC2)cc1||O=C(Nc1cccc(Nc2nccc(-c3cncnc3)n2)c1)c1ccc2c(c1)CCC2N1CCNCC1	1
O=C(Nc1ccccc1)c1ccc(C(=O)Nc2cccc(Nc3nccc(-c4cccnc4)n3)c2)cc1||O=C(Nc1ccccc1)c1ccc(CNc2cccc(Nc3nccc(-c4cccnc4)n3)c2)cc1	1
O=C(Nc1ccccc1)c1ccc(CNc2cccc(Nc3nccc(-c4cccnc4)n3)c2)cc1||c1cc(NCc2ccc(CN3CCC3)cc2)cc(Nc2nccc(-c3cncnc3)n2)c1	1
O=C(Nc1ccccc1)c1ccc(C(=O)Nc2cccc(Nc3nccc(-c4cccnc4)n3)c2)cc1||c1cc(NCc2ccc(CN3CCC3)cc2)cc(Nc2nccc(-c3cncnc3)n2)c1	1
C(=Nc1cccc(Nc2nccc(-c3cccnc3)n2)c1)c1ccc(CN2CCNCC2)cc1||C(=Nc1cccc(Nc2nccc(-c3cncnc3)n2)c1)c1ccc(CN2CCCC2)cc1	1
C(=Nc1cccc(Nc2nccc(-c3cccnc3)n2)c1)c1ccccn1||C(=Nc1cccc(Nc2nccc(-c3cccnc3)n2)c1)c1cccnc1	1
O=C(Nc1ccccc1)c1ccc(C(=O)Nc2cccc(Nc3nccc(-c4cccnc4)n3)c2)cc1||c1cc(NCc2ccc(CN3CCCC3)cc2)cc(Nc2nccc(-c3cncnc3)n2)c1	1
O=C(Nc1cccc(Nc2nccc(-c3cncnc3)n2)c1)c1ccc2c(c1)CCC2N1CCNCC1||O=C(Nc1ccccc1)c1ccc(C(=O)Nc2cccc(Nc3nccc(-c4cccnc4)n3)c2)cc1	1
O=C(Nc1cccc(Nc2nccc(-c3ccncc3)n2)c1)c1ccc2c(c1)CCC2N1CCNCC1||O=C(Nc1ccccc1)c1ccc(C(=O)Nc2cccc(Nc3nccc(-c4cccnc4)n3)c2)cc1	1
C(=Nc1cccc(Nc2nccc(-c3cccnc3)n2)c1)c1cccnc1||O=C(Nc1ccccc1)c1ccc(C(=O)Nc2cccc(Nc3nccc(-c4cccnc4)n3)c2)cc1	1
C(=Nc1cccc(Nc2nccc(-c3cccnc3)n2)c1)c1cccnc1||C(=Nc1cccc(Nc2nccc(-c3cncnc3)n2)c1)c1ccc(CN2CCNCC2)cc1	1
O=C(Nc1cccc(Nc2nccc(-c3cccnc3)n2)c1)c1ccc(CN2CCN(Cc3ccccc3)CC2)cc1||O=C(Nc1ccccc1)c1ccc(C(=O)Nc2cccc(Nc3nccc(-c4cccnc4)n3)c2)cc1	1
C(=Nc1cccc(Nc2nccc(-c3cccnc3)n2)c1)c1cccnc1||O=C(Nc1ccccc1)c1ccc(CNc2cccc(Nc3nccc(-c4cccnc4)n3)c2)cc1	1
O=C(Nc1cccc(Nc2nccc(-c3ccncc3)n2)c1)c1ccc2c(c1)CCC2N1CCNCC1||O=C(Nc1ccccc1)c1ccc(CNc2cccc(Nc3nccc(-c4cccnc4)n3)c2)cc1	1
O=C(Nc1ccccc1)c1ccc(CNc2cccc(Nc3nccc(-c4cccnc4)n3)c2)cc1||c1cc(NCc2ccc(CN3CCCC3)cc2)cc(Nc2nccc(-c3cncnc3)n2)c1	1
O=C(Nc1cccc(Nc2nccc(-c3cccnc3)n2)c1)c1ccc(CN2CCN(Cc3ccccc3)CC2)cc1||c1cc(NCc2ccc(CN3CCCC3)cc2)cc(Nc2nccc(-c3cncnc3)n2)c1	1
O=C(Nc1cccc(Nc2nccc(-c3cccnc3)n2)c1)c1ccc(CN2CCN(Cc3ccccc3)CC2)cc1||O=C(Nc1cccc(Nc2nccc(-c3cccnc3)n2)c1)c1ccc2c(c1)CCC2N1CCCC1	1

## Sheet: pair_core_frequency_distributio
n_pairs_per_core	n_cores
83	1
80	1
59	1
46	1
43	1
33	2
30	1
29	1
27	1
23	1
20	1
19	1
13	1
12	2
11	3
10	1
8	4
7	4
6	3
5	8
4	11
3	12
2	9
1	35

## Sheet: compound_pair_involvement
smiles	n_pairs_involved
Cc1ccc(NC(=O)c2ccc(N)cc2)cc1Nc1nccc(-c2cccnc2)n1	50
Cc1ccc(NC(=O)c2ccc3c(c2)CC[C@@H]3N2CCN(C)CC2)cc1Nc1nccc(-c2cccnc2)n1	48
CN(C(=O)c1ccc(C(=O)Nc2ccccc2N)cc1)c1cccc(Nc2nccc(-c3cccnc3)n2)c1	46
Cc1ccc(NC(=O)c2ccc3c(c2)CCC3N2CCNCC2)cc1Nc1nccc(-c2cccnc2)n1	44
Cc1ccc(NC(=O)c2ccc(/N=N/N(C)CCCl)cc2)cc1Nc1nccc(-c2cccnc2)n1	41
Cc1ccc(N=C(O)c2ccccc2)cc1Nc1nccc(-c2cccnc2)n1	40
Cc1ccc(N=C(O)c2ccc(CN3CCN(C)CC3)c(Cl)c2)cc1Nc1nccc(-c2cccnc2)n1	39
Cc1ccc(N=C(O)c2ccc(CN3CCN(C)CC3)c(I)c2)cc1Nc1nccc(-c2cccnc2)n1	39
Cc1ccc(-c2ccnc(Nc3cc(NC(=O)c4ccc(CN5CCN(C)CC5)cc4)ccc3C)n2)cn1	38
CCN1CCN(C2CCc3cc(C(=O)Nc4ccc(C)c(Nc5nccc(-c6cccnc6)n5)c4)ccc32)CC1	38
Cc1ccc(N=C(O)c2ccc(CN3CCN(C)CC3)c(Br)c2)cc1Nc1nccc(-c2cccnc2)n1	38
Cc1ccc(NC(=O)c2ccc3c(c2)CCC3N2CCN(C(C)C)CC2)cc1Nc1nccc(-c2cccnc2)n1	37
Nc1ccc(C(=O)Nc2cccc(Nc3nccc(-c4cccnc4)n3)c2)cc1	36
Cc1ccc(NC(=O)c2ccc3c(c2)CCC3N2CCN(CCO)CC2)cc1Nc1nccc(-c2cccnc2)n1	34
Cc1ccc(N=C(O)c2ccc(N=NN(C)C)c(C(F)(F)F)c2)cc1Nc1nccc(-c2cccnc2)n1	33
Cc1ccc(NC(=O)c2ccc(CN3CCN(CCO)CC3)cc2)cc1Nc1nccc(-c2cccnc2)n1	33
Cc1ccc(NC(=O)c2ccc(CCl)cc2)cc1Nc1nccc(-c2cccnc2)n1	33
Cc1ccc(N=C(O)c2ccc(CN3CCN(C)CC3)c(C(F)(F)F)c2)cc1Nc1nccc(-c2cccnc2)n1	32
Cc1ccc(NC(=O)c2ccc(N=NN(C)CO)cc2)cc1Nc1nccc(-c2cccnc2)n1	31
Cc1ccc(NC(=O)c2ccc(CN(C)CCCl)cc2)cc1Nc1nccc(-c2cccnc2)n1	31
Cc1ccc(NC(=O)c2ccc(CN3CCNCC3)cc2)cc1Nc1nccc(-c2cccnc2)n1	29
CN=NNc1ccc(C(O)=Nc2ccc(C)c(Nc3nccc(-c4cccnc4)n3)c2)cc1Cl	29
Cc1ccc(NC(=O)c2ccc(/N=N/N(C)C)cc2)cc1Nc1nccc(-c2cccnc2)n1	28
Cc1ccc(N=C(O)c2ccc(N)c(C(F)(F)F)c2)cc1Nc1nccc(-c2cccnc2)n1	28
Cc1ccc(N=C(O)c2cccc(C(F)(F)F)c2)cc1Nc1nccc(-c2cccnc2)n1	28
CN=NNc1ccc(C(O)=Nc2ccc(C)c(Nc3nccc(-c4cccnc4)n3)c2)cc1C(F)(F)F	28
Cc1ccc(N=C(O)c2ccc3ccccc3c2)cc1Nc1nccc(-c2cccnc2)n1	27
OC(=Nc1cccc(Nc2nccc(-c3cccnc3)n2)c1)c1ccccn1	27
Cc1ccc(NC(=O)c2ccc3c(c2)CCC3N2CC[C@@H](N(C)C)C2)cc1Nc1nccc(-c2cccnc2)n1	27
Cc1ccc(N=C(O)c2ccc(CN3CCN(C)CC3)c(F)c2)cc1Nc1nccc(-c2cccnc2)n1	27
Cc1ccc(N=C(O)c2ccc(N=NN(C)CO)c(C(F)(F)F)c2)cc1Nc1nccc(-c2cccnc2)n1	27
Cc1ccc(NC(=O)c2ccc3c(c2)CCC3N2CCC(N(C)C)C2)cc1Nc1nccc(-c2cccnc2)n1	25
Cc1ccc(NCc2ccc(C(=O)Nc3ccccc3N)cc2)cc1Nc1nccc(-c2cccnc2)n1	25
OC(=Nc1cccc(Nc2nccc(-c3cccnc3)n2)c1)c1cccnc1	25
Cc1ccc(C(=O)Nc2ccc(C)c(Nc3nccc(-c4cccnc4)n3)c2)cc1	24
COc1ccccc1C(O)=Nc1ccc(C)c(Nc2nccc(-c3cccnc3)n2)c1	24
Cc1ccc(NC(=O)c2ccc3c(c2)CCC3N2CCN(C)CC2)cc1Nc1nccc(-c2ccncc2)n1	24
CN1CCN(Cc2ccc(C(=O)Nc3cccc(Nc4nccc(-c5cccnc5)n4)c3)cc2)CC1	24
OC(=Nc1cccc(Nc2nccc(-c3cccnc3)n2)c1)c1ccccc1S	24
O=C(Nc1cccc(Nc2nccc(-c3cccnc3)n2)c1)c1ccc(F)cc1	23
CSc1cccc(C(O)=Nc2ccc(C)c(Nc3nccc(-c4cccnc4)n3)c2)c1	23
CC(=O)N1CCN(C2CCc3cc(C(=O)Nc4ccc(C)c(Nc5nccc(-c6cccnc6)n5)c4)ccc32)CC1	22
COc1ccccc1C(O)=Nc1cccc(Nc2nccc(-c3cccnc3)n2)c1	22
Cc1ccc(NC(O)c2ccc(CN3CC[C@@H](CN(C)C)C3)c(C(F)(F)F)c2)cc1Nc1nccc(-c2cncnc2)n1	22
Cc1ccc(NC(=O)c2ccc3c(c2)CCC3N2CCN(C)CC2)cc1Nc1nccc(-c2cccnc2)n1	22
O=C(O)c1ccccc1C(O)=Nc1cccc(Nc2nccc(-c3cccnc3)n2)c1	22
Cc1ccc(NC(=O)c2ccc(N(CCCl)CCCl)cc2)cc1Nc1nccc(-c2cccnc2)n1	22
Cc1ccc(NC(=O)c2ccc3c(c2)CCC3N2CCN(C)CC2)cc1Nc1nccc(-c2cncnc2)n1	22
OC(=Nc1cccc(Nc2nccc(-c3cccnc3)n2)c1)c1ccccc1	22
Cc1ccc(NC(=O)c2ccc(CN3CCN(CCF)CC3)cc2)cc1Nc1nccc(-c2cccnc2)n1	21
O=C(Nc1cccc(Nc2nccc(-c3cccnc3)n2)c1)c1ccncc1	21
Cc1ccc(NC(=O)c2ccc(Cl)cc2)cc1Nc1nccc(-c2cccnc2)n1	21
COCCN=NNc1ccc(C(=O)Nc2cccc(Nc3nccc(-c4cccnc4)n3)c2)cc1	20
N#Cc1ccc(C(=O)Nc2cccc(Nc3nccc(-c4cccnc4)n3)c2)cc1	20
Cc1ccc(C(=O)Nc2cccc(Nc3nccc(-c4cccnc4)n3)c2)cc1	19
Cc1ccc(NC(O)c2ccc(CN3CC(N(C)C)C3)c(C(F)(F)F)c2)cc1Nc1nccc(-c2cncnc2)n1	19
Cc1ccc(N=C(O)c2ccc(CN3CCN(C)CC3)c(C(F)(F)F)c2)cc1Nc1nccc(-c2cncnc2)n1	16
Cc1ccc(N=C(O)c2ccc(CN3CCC(CN(C)C)C3)c(C(F)(F)F)c2)cc1Nc1nccc(-c2cncnc2)n1	14
Cc1ccc(N=C(O)c2ccc(CN3CC[C@@H](N(C)C)C3)c(C(F)(F)F)c2)cc1Nc1nccc(-c2cncnc2)n1	13
Cc1ccc(NC(=O)c2ccc3c(c2)CCC3N2CCN(C(=O)OC(C)(C)C)CC2)cc1Nc1nccc(-c2cccnc2)n1	13
Cc1ccc(NC(=O)c2ccc(CN3CCN(Cc4ccc(I)cc4)CC3)cc2)cc1Nc1nccc(-c2cccnc2)n1	13
Cc1ccc(N=C(O)c2ccc(CN3CC(N(C)C)C3)c(C(F)(F)F)c2)cc1Nc1nccc(-c2cncnc2)n1	11
Cc1ccc(N=C(O)c2ccc(CN3CC[C@H](N(C)C)C3)c(C(F)(F)F)c2)cc1Nc1nccc(-c2cncnc2)n1	8
