# Supplementary material for: Structure-Aware Compound–Protein Affinity Prediction via Graph Neural Networks with Group Lasso Regularization
Source: Comput Struct Biotechnol J. 2026 Apr 28;35(1):0012. doi: 10.34133/csbj.0012 (PMC13121889; doi:10.34133/csbj.0012)
Supplement: Supplementary 1 — Tables S1 to S10 [file csbj.0012.f1.zip › supplementary files/Supplementary_Table_7_Number_pairs_before_and after_splitting.xlsx]

## Sheet: Supplementary_Table_7_Number_pa
PDB_id	Fold	n_compounds	n_total_pairs	n_pairs_split_sum	n_pair_train	n_pair_test	n_pair_val	n_train_val_overlap_compound	n_train_test_overlap_compound	n_train_test_overlap_compound
1O42	Fold_1	90	1433	1377	991	275	111	78	83	73
1O42	Fold_2	90	1433	1383	996	276	111	75	71	58
1O42	Fold_3	90	1433	1330	957	266	107	76	75	61
1O42	Fold_4	90	1433	1165	838	233	94	71	77	61
1O42	Fold_5	90	1433	1385	997	277	111	73	81	65
2H8H	Fold_1	63	679	480	345	96	39	44	44	28
2H8H	Fold_2	63	679	655	471	131	53	46	49	35
2H8H	Fold_3	63	679	640	460	128	52	47	55	41
2H8H	Fold_4	63	679	625	450	125	50	47	59	46
2H8H	Fold_5	63	679	530	381	106	43	43	50	31
4MXO	Fold_1	216	11210	10170	7322	2034	814	206	183	177
4MXO	Fold_2	216	11210	10740	7732	2148	860	209	197	192
4MXO	Fold_3	216	11210	10735	7729	2147	859	213	202	201
4MXO	Fold_4	216	11210	10720	7718	2144	858	204	199	189
4MXO	Fold_5	216	11210	11203	8066	2240	897	208	204	199
2E2B	Fold_1	63	856	790	568	158	64	56	54	49
2E2B	Fold_2	63	856	730	525	146	59	48	48	35
2E2B	Fold_3	63	856	630	453	126	51	53	54	48
2E2B	Fold_4	63	856	833	600	166	67	55	52	44
2E2B	Fold_5	63	856	773	557	154	62	46	42	30
3AOX	Fold_1	183	5994	5800	4176	1160	464	173	164	156
3AOX	Fold_2	183	5994	5853	4214	1170	469	172	169	159
3AOX	Fold_3	183	5994	5230	3765	1046	419	171	147	139
3AOX	Fold_4	183	5994	5967	4296	1193	478	168	167	157
3AOX	Fold_5	183	5994	5315	3826	1063	426	168	158	145
3OCS	Fold_1	127	2482	2303	1658	460	185	111	119	104
3OCS	Fold_2	127	2482	2065	1486	413	166	110	102	86
3OCS	Fold_3	127	2482	2435	1753	487	195	117	113	107
3OCS	Fold_4	127	2482	2480	1785	496	199	113	118	107
3OCS	Fold_5	127	2482	2000	1440	400	160	101	105	86
