# Supplementary material for: Structure-Aware Compound–Protein Affinity Prediction via Graph Neural Networks with Group Lasso Regularization
Source: Comput Struct Biotechnol J. 2026 Apr 28;35(1):0012. doi: 10.34133/csbj.0012 (PMC13121889; doi:10.34133/csbj.0012)
Supplement: Supplementary 1 — Tables S1 to S10 [file csbj.0012.f1.zip › supplementary files/Supplementary_Table_2_Scaffold_Analysis_for_Kinase_2H8H.xlsx]

## Sheet: pairs_with_scaffolds
smiles_i	smiles_j	pair_core_key
COc1ccc(Cl)c(Nc2ncnc3cc(OC)cc(OC)c23)c1	Clc1ccc2c(c1Nc1ncnc3cccc(OC4CCNCC4)c13)OCO2	c1cc(Nc2ncnc3cccc(OC4CCNCC4)c23)c2c(c1)OCO2||c1ccc(Nc2ncnc3ccccc23)cc1
COc1ccc(Cl)c(Nc2ncnc3cc(OC)cc(OC)c23)c1	CN1CCC(Oc2cccc3ncnc(Nc4c(Cl)ccc5c4OCO5)c23)CC1	c1cc(Nc2ncnc3cccc(OC4CCNCC4)c23)c2c(c1)OCO2||c1ccc(Nc2ncnc3ccccc23)cc1
COc1ccc(Cl)c(Nc2ncnc3cc(OC)cc(OC)c23)c1	COc1cc(OC2CCNCC2)c2c(Nc3c(Cl)ccc4c3OCO4)ncnc2c1	c1cc(Nc2ncnc3cccc(OC4CCNCC4)c23)c2c(c1)OCO2||c1ccc(Nc2ncnc3ccccc23)cc1
COc1ccc(Cl)c(Nc2ncnc3cc(OC)cc(OC)c23)c1	COc1ccc(Cl)c(Nc2ncnc3cccc(OC4CCN(C)CC4)c23)c1	c1ccc(Nc2ncnc3cccc(OC4CCNCC4)c23)cc1||c1ccc(Nc2ncnc3ccccc23)cc1
COc1ccc(Cl)c(Nc2ncnc3cc(OC)cc(OC)c23)c1	COc1cc(OC2CCN(C)CC2)c2c(Nc3c(Cl)ccc4c3OCO4)ncnc2c1	c1cc(Nc2ncnc3cccc(OC4CCNCC4)c23)c2c(c1)OCO2||c1ccc(Nc2ncnc3ccccc23)cc1
COc1ccc(Cl)c(Nc2ncnc3cc(OC)cc(OC)c23)c1	Clc1ccc2c(c1Nc1ncnc3cc(OCCCN4CCOCC4)ccc13)OCO2	c1cc(Nc2ncnc3cc(OCCCN4CCOCC4)ccc23)c2c(c1)OCO2||c1ccc(Nc2ncnc3ccccc23)cc1
COc1ccc(Cl)c(Nc2ncnc3cc(OC)cc(OC)c23)c1	COc1cc(OC2CCN(C)CC2)c2c(Nc3cccc4c3OCO4)ncnc2c1	c1cc(Nc2ncnc3cccc(OC4CCNCC4)c23)c2c(c1)OCO2||c1ccc(Nc2ncnc3ccccc23)cc1
COc1ccc(Cl)c(Nc2ncnc3cc(OC)cc(OC)c23)c1	COc1ccc(Cl)c(Nc2ncnc3cc(OC)cc(OC4CCN(C)CC4)c23)c1	c1ccc(Nc2ncnc3cccc(OC4CCNCC4)c23)cc1||c1ccc(Nc2ncnc3ccccc23)cc1
COc1ccc(Cl)c(Nc2ncnc3cc(OC)cc(OC)c23)c1	COc1cc2c(Nc3c(Cl)ccc4c3OCO4)ncnc2cc1OCc1ccnc(C#N)c1	c1cc(Nc2ncnc3cc(OCc4ccncc4)ccc23)c2c(c1)OCO2||c1ccc(Nc2ncnc3ccccc23)cc1
COc1ccc(Cl)c(Nc2ncnc3cc(OC)cc(OC)c23)c1	CN1CCC(Oc2cc(OCCF)cc3ncnc(Nc4c(Cl)ccc5c4OCO5)c23)CC1	c1cc(Nc2ncnc3cccc(OC4CCNCC4)c23)c2c(c1)OCO2||c1ccc(Nc2ncnc3ccccc23)cc1
COc1ccc(Cl)c(Nc2ncnc3cc(OC)cc(OC)c23)c1	COCCOc1cc2ncnc(Nc3c(Cl)ccc4c3OCO4)c2cc1N=C(O)[C@@H]1CCCN1	C(=Nc1ccc2ncnc(Nc3cccc4c3OCO4)c2c1)C1CCCN1||c1ccc(Nc2ncnc3ccccc23)cc1
COc1ccc(Cl)c(Nc2ncnc3cc(OC)cc(OC)c23)c1	COc1cc2c(Nc3cccc4c3OC(F)(F)O4)ncnc2cc1OCCCN1CCOCC1	c1cc(Nc2ncnc3cc(OCCCN4CCOCC4)ccc23)c2c(c1)OCO2||c1ccc(Nc2ncnc3ccccc23)cc1
COc1ccc(Cl)c(Nc2ncnc3cc(OC)cc(OC)c23)c1	COc1cc2c(Nc3c(Cl)ccc4c3OCO4)ncnc2cc1OCC1CCN(C)CC1	c1cc(Nc2ncnc3cc(OCC4CCNCC4)ccc23)c2c(c1)OCO2||c1ccc(Nc2ncnc3ccccc23)cc1
COc1ccc(Cl)c(Nc2ncnc3cc(OC)cc(OC)c23)c1	COc1cc2c(Nc3c(Cl)ccc4c3OCO4)ncnc2cc1OCCCN1CCCC1	c1cc(Nc2ncnc3cc(OCCCN4CCCC4)ccc23)c2c(c1)OCO2||c1ccc(Nc2ncnc3ccccc23)cc1
COc1ccc(Cl)c(Nc2ncnc3cc(OC)cc(OC)c23)c1	COc1cc(OCCCN2CCCC2)cc2ncnc(Nc3c(Cl)ccc4c3OCO4)c12	c1cc(Nc2ncnc3cc(OCCCN4CCCC4)ccc23)c2c(c1)OCO2||c1ccc(Nc2ncnc3ccccc23)cc1
COc1ccc(Cl)c(Nc2ncnc3cc(OC)cc(OC)c23)c1	COc1cc2c(Nc3c(Cl)ccc4c3OCO4)ncnc2cc1OCCCN1CCOCC1	c1cc(Nc2ncnc3cc(OCCCN4CCOCC4)ccc23)c2c(c1)OCO2||c1ccc(Nc2ncnc3ccccc23)cc1
COc1ccc(Cl)c(Nc2ncnc3cc(OC)cc(OC)c23)c1	COc1cc2ncnc(Nc3c(Cl)ccc4c3OCO4)c2cc1OCCCN1CCOCC1	c1cc(Nc2ncnc3ccc(OCCCN4CCOCC4)cc23)c2c(c1)OCO2||c1ccc(Nc2ncnc3ccccc23)cc1
COc1ccc(Cl)c(Nc2ncnc3cc(OC)cc(OC)c23)c1	COc1cc2c(Nc3c(F)ccc4c3OCO4)ncnc2cc1OCCCN1CCOCC1	c1cc(Nc2ncnc3cc(OCCCN4CCOCC4)ccc23)c2c(c1)OCO2||c1ccc(Nc2ncnc3ccccc23)cc1
COc1ccc(Cl)c(Nc2ncnc3cc(OC)cc(OC)c23)c1	COc1cc2c(Nc3cccc4c3OCO4)ncnc2cc1OCCCN1CCOCC1	c1cc(Nc2ncnc3cc(OCCCN4CCOCC4)ccc23)c2c(c1)OCO2||c1ccc(Nc2ncnc3ccccc23)cc1
COc1ccc(Cl)c(Nc2ncnc3cc(OC)cc(OC)c23)c1	COc1ccc(Cl)c(Nc2ncnc3cc(OCC4CCN(C)CC4)c(OC)cc23)c1	c1ccc(Nc2ncnc3cc(OCC4CCNCC4)ccc23)cc1||c1ccc(Nc2ncnc3ccccc23)cc1
COc1ccc(Cl)c(Nc2ncnc3cc(OC)cc(OC)c23)c1	COc1ccc(Cl)c(Nc2ncnc3cc(OC)cc(OCCCN4CCOCC4)c23)c1	c1ccc(Nc2ncnc3cccc(OCCCN4CCOCC4)c23)cc1||c1ccc(Nc2ncnc3ccccc23)cc1
COc1ccc(Cl)c(Nc2ncnc3cc(OC)cc(OC)c23)c1	COc1ccc(Cl)c(Nc2ncnc3cc(OCCCN4CCOCC4)c(OC)cc23)c1	c1ccc(Nc2ncnc3cc(OCCCN4CCOCC4)ccc23)cc1||c1ccc(Nc2ncnc3ccccc23)cc1
COc1ccc(Cl)c(Nc2ncnc3cc(OC)cc(OC)c23)c1	COc1ccc(Cl)c(Nc2ncnc3cc(OCCN4CCCC4)cc(OC(C)C)c23)n1	c1ccc(Nc2ncnc3cc(OCCN4CCCC4)ccc23)nc1||c1ccc(Nc2ncnc3ccccc23)cc1
COc1ccc(Cl)c(Nc2ncnc3cc(OC)cc(OC)c23)c1	COc1ccc(Cl)c(Nc2ncnc3cc(OCCN4CCOCC4)cc(OC(C)C)c23)n1	c1ccc(Nc2ncnc3cc(OCCN4CCOCC4)ccc23)nc1||c1ccc(Nc2ncnc3ccccc23)cc1
COc1ccc(Cl)c(Nc2ncnc3cc(OC)cc(OC)c23)c1	CC(C)Oc1cc(OC2CCN(C)CC2)c2c(Nc3c(Cl)ccc4c3OCO4)ncnc2c1	c1cc(Nc2ncnc3cccc(OC4CCNCC4)c23)c2c(c1)OCO2||c1ccc(Nc2ncnc3ccccc23)cc1
COc1ccc(Cl)c(Nc2ncnc3cc(OC)cc(OC)c23)c1	CC(C)Oc1cc(OCCN2CCOCC2)cc2ncnc(Nc3c(Cl)ccc4c3OCO4)c12	c1cc(Nc2ncnc3cc(OCCN4CCOCC4)ccc23)c2c(c1)OCO2||c1ccc(Nc2ncnc3ccccc23)cc1
COc1ccc(Cl)c(Nc2ncnc3cc(OC)cc(OC)c23)c1	COc1ccc(Cl)c(Nc2ncnc3cc(OCCCN4CCCC4)cc(OC(C)C)c23)n1	c1ccc(Nc2ncnc3cc(OCCCN4CCCC4)ccc23)nc1||c1ccc(Nc2ncnc3ccccc23)cc1
COc1ccc(Cl)c(Nc2ncnc3cc(OC)cc(OC)c23)c1	COc1ccc(Cl)c(Nc2ncnc3cc(OCCCN4CCOCC4)cc(OC(C)C)c23)n1	c1ccc(Nc2ncnc3cc(OCCCN4CCOCC4)ccc23)nc1||c1ccc(Nc2ncnc3ccccc23)cc1
COc1ccc(Cl)c(Nc2ncnc3cc(OC)cc(OC)c23)c1	COc1cc(Nc2ncnc3cc(OCCCN4CCOCC4)cc(OC(C)C)c23)c(Cl)cn1	c1cc(Nc2ncnc3cc(OCCCN4CCOCC4)ccc23)ccn1||c1ccc(Nc2ncnc3ccccc23)cc1
COc1ccc(Cl)c(Nc2ncnc3cc(OC)cc(OC)c23)c1	COc1cnc(Cl)c(Nc2ncnc3cc(OCCCN4CCOCC4)cc(OC(C)C)c23)c1	c1ccc(Nc2ncnc3ccccc23)cc1||c1cncc(Nc2ncnc3cc(OCCCN4CCOCC4)ccc23)c1
COc1ccc(Cl)c(Nc2ncnc3cc(OC)cc(OC)c23)c1	COc1ccc(Cl)c(Nc2ncnc3cc(OCCN4CCN(C)CC4)cc(OC(C)C)c23)n1	c1ccc(Nc2ncnc3cc(OCCN4CCNCC4)ccc23)nc1||c1ccc(Nc2ncnc3ccccc23)cc1
COc1ccc(Cl)c(Nc2ncnc3cc(OC)cc(OC)c23)c1	Clc1ccc2c(c1Nc1ncnc3cc(OCCN4CCCC4)cc(N4CCOCC4)c13)OCO2	c1cc(Nc2ncnc3cc(OCCN4CCCC4)cc(N4CCOCC4)c23)c2c(c1)OCO2||c1ccc(Nc2ncnc3ccccc23)cc1
COc1ccc(Cl)c(Nc2ncnc3cc(OC)cc(OC)c23)c1	CC(C)COc1cc(OC2CCN(C)CC2)c2c(Nc3c(Cl)ccc4c3OCO4)ncnc2c1	c1cc(Nc2ncnc3cccc(OC4CCNCC4)c23)c2c(c1)OCO2||c1ccc(Nc2ncnc3ccccc23)cc1
COc1ccc(Cl)c(Nc2ncnc3cc(OC)cc(OC)c23)c1	COc1ccc(Cl)c(Nc2ncnc3cc(OCCCN4CCOCC4)cc(OC(C)C)c23)c1	c1ccc(Nc2ncnc3cc(OCCCN4CCOCC4)ccc23)cc1||c1ccc(Nc2ncnc3ccccc23)cc1
COc1ccc(Cl)c(Nc2ncnc3cc(OC)cc(OC)c23)c1	COc1ccc(Cl)c(Nc2ncnc3cc(OCCN4CCN(C(C)=O)CC4)cc(OC(C)C)c23)n1	c1ccc(Nc2ncnc3cc(OCCN4CCNCC4)ccc23)nc1||c1ccc(Nc2ncnc3ccccc23)cc1
COc1ccc(Cl)c(Nc2ncnc3cc(OC)cc(OC)c23)c1	COc1ccc(Cl)c(Nc2ncnc3cc(OCCCN4CCN(C)CC4)cc(OC(C)C)c23)n1	c1ccc(Nc2ncnc3cc(OCCCN4CCNCC4)ccc23)nc1||c1ccc(Nc2ncnc3ccccc23)cc1
COc1ccc(Cl)c(Nc2ncnc3cc(OC)cc(OC)c23)c1	Clc1ccc2c(c1Nc1ncnc3cc(OCCN4CCCC4)cc(OC4CCOCC4)c13)OCO2	c1cc(Nc2ncnc3cc(OCCN4CCCC4)cc(OC4CCOCC4)c23)c2c(c1)OCO2||c1ccc(Nc2ncnc3ccccc23)cc1
COc1ccc(Cl)c(Nc2ncnc3cc(OC)cc(OC)c23)c1	CC(=O)N1CCN(CCOc2cc(OC(C)C)c3c(Nc4c(F)ccc5c4OCO5)ncnc3c2)CC1	c1cc(Nc2ncnc3cc(OCCN4CCNCC4)ccc23)c2c(c1)OCO2||c1ccc(Nc2ncnc3ccccc23)cc1
COc1ccc(Cl)c(Nc2ncnc3cc(OC)cc(OC)c23)c1	c1cc(Nc2ncnc3cc(OCCN4CCCC4)cc(OC4CCOCC4)c23)c2c(c1)OCO2	c1cc(Nc2ncnc3cc(OCCN4CCCC4)cc(OC4CCOCC4)c23)c2c(c1)OCO2||c1ccc(Nc2ncnc3ccccc23)cc1
COc1ccc(Cl)c(Nc2ncnc3cc(OC)cc(OC)c23)c1	COc1cnc(Cl)c(Nc2ncnc3cc(OCCCN4CCOCC4)cc(OC4CCOCC4)c23)c1	c1ccc(Nc2ncnc3ccccc23)cc1||c1cncc(Nc2ncnc3cc(OCCCN4CCOCC4)cc(OC4CCOCC4)c23)c1
COc1ccc(Cl)c(Nc2ncnc3cc(OC)cc(OC)c23)c1	COc1ccc(Cl)c(Nc2ncnc3cc(OCCCN4CCOCC4)cc(OC4CCOCC4)c23)n1	c1ccc(Nc2ncnc3cc(OCCCN4CCOCC4)cc(OC4CCOCC4)c23)nc1||c1ccc(Nc2ncnc3ccccc23)cc1
COc1ccc(Cl)c(Nc2ncnc3cc(OC)cc(OC)c23)c1	COc1ccc(Cl)c(Nc2ncnc3cc(OCCCN4CCN(C(C)=O)CC4)cc(OC(C)C)c23)n1	c1ccc(Nc2ncnc3cc(OCCCN4CCNCC4)ccc23)nc1||c1ccc(Nc2ncnc3ccccc23)cc1
COc1ccc(Cl)c(Nc2ncnc3cc(OC)cc(OC)c23)c1	Clc1ccc2c(c1Nc1ncnc3cc(OCCOc4ccncc4)cc(OC4CCOCC4)c13)OCO2	c1cc(Nc2ncnc3cc(OCCOc4ccncc4)cc(OC4CCOCC4)c23)c2c(c1)OCO2||c1ccc(Nc2ncnc3ccccc23)cc1
COc1ccc(Cl)c(Nc2ncnc3cc(OC)cc(OC)c23)c1	CN1CCC(COc2cc(OC3CCOCC3)c3c(Nc4c(Cl)ccc5c4OCO5)ncnc3c2)CC1	c1cc(Nc2ncnc3cc(OCC4CCNCC4)cc(OC4CCOCC4)c23)c2c(c1)OCO2||c1ccc(Nc2ncnc3ccccc23)cc1
COc1ccc(Cl)c(Nc2ncnc3cc(OC)cc(OC)c23)c1	Clc1ccc2c(c1Nc1ncnc3cc(OCCN4CCCC4)cc(OC4CCOCC4)c13)OCCO2	c1cc(Nc2ncnc3cc(OCCN4CCCC4)cc(OC4CCOCC4)c23)c2c(c1)OCCO2||c1ccc(Nc2ncnc3ccccc23)cc1
COc1ccc(Cl)c(Nc2ncnc3cc(OC)cc(OC)c23)c1	CN1CCN(CCOc2cc(OC3CCOCC3)c3c(Nc4c(Cl)ccc5c4OCO5)ncnc3c2)CC1	c1cc(Nc2ncnc3cc(OCCN4CCNCC4)cc(OC4CCOCC4)c23)c2c(c1)OCO2||c1ccc(Nc2ncnc3ccccc23)cc1
COc1ccc(Cl)c(Nc2ncnc3cc(OC)cc(OC)c23)c1	c1cc(Nc2ncnc3cc(OCCCN4CCCC4)cc(OC4CCOCC4)c23)c2c(c1)OCO2	c1cc(Nc2ncnc3cc(OCCCN4CCCC4)cc(OC4CCOCC4)c23)c2c(c1)OCO2||c1ccc(Nc2ncnc3ccccc23)cc1
COc1ccc(Cl)c(Nc2ncnc3cc(OC)cc(OC)c23)c1	c1cc(Nc2ncnc3cc(OCCN4CCCC4)cc(OC4CCOCC4)c23)c2c(c1)OCCO2	c1cc(Nc2ncnc3cc(OCCN4CCCC4)cc(OC4CCOCC4)c23)c2c(c1)OCCO2||c1ccc(Nc2ncnc3ccccc23)cc1
COc1ccc(Cl)c(Nc2ncnc3cc(OC)cc(OC)c23)c1	COc1ccc(Cl)c(Nc2ncnc3cc(OCCCN4CCOCC4)cc(OC4CCOCC4)c23)c1	c1ccc(Nc2ncnc3cc(OCCCN4CCOCC4)cc(OC4CCOCC4)c23)cc1||c1ccc(Nc2ncnc3ccccc23)cc1
COc1ccc(Cl)c(Nc2ncnc3cc(OC)cc(OC)c23)c1	CN1CCN(CCOc2cc(OC3CCOCC3)c3c(Nc4c(Cl)ccc5c4OCCO5)ncnc3c2)CC1	c1cc(Nc2ncnc3cc(OCCN4CCNCC4)cc(OC4CCOCC4)c23)c2c(c1)OCCO2||c1ccc(Nc2ncnc3ccccc23)cc1
COc1ccc(Cl)c(Nc2ncnc3cc(OC)cc(OC)c23)c1	COc1ccc(Cl)c(Nc2ncnc3cc(OCCCN4CCOCC4)cc(OC4CCCCC4)c23)c1	c1ccc(Nc2ncnc3cc(OCCCN4CCOCC4)cc(OC4CCCCC4)c23)cc1||c1ccc(Nc2ncnc3ccccc23)cc1
Clc1ccc2c(c1Nc1ncnc3cccc(OC4CCNCC4)c13)OCO2	CN1CCC(Oc2cc(OCCF)cc3ncnc(Nc4c(Cl)ccc5c4OCO5)c23)CC1	c1cc(Nc2ncnc3cccc(OC4CCNCC4)c23)c2c(c1)OCO2||c1cc(Nc2ncnc3cccc(OC4CCNCC4)c23)c2c(c1)OCO2
Clc1ccc2c(c1Nc1ncnc3cccc(OC4CCNCC4)c13)OCO2	COc1cc2c(Nc3c(Cl)ccc4c3OCO4)ncnc2cc1OCC1CCN(C)CC1	c1cc(Nc2ncnc3cc(OCC4CCNCC4)ccc23)c2c(c1)OCO2||c1cc(Nc2ncnc3cccc(OC4CCNCC4)c23)c2c(c1)OCO2
Clc1ccc2c(c1Nc1ncnc3cccc(OC4CCNCC4)c13)OCO2	COc1cc2c(Nc3c(Cl)ccc4c3OCO4)ncnc2cc1OCCCN1CCCC1	c1cc(Nc2ncnc3cc(OCCCN4CCCC4)ccc23)c2c(c1)OCO2||c1cc(Nc2ncnc3cccc(OC4CCNCC4)c23)c2c(c1)OCO2
Clc1ccc2c(c1Nc1ncnc3cccc(OC4CCNCC4)c13)OCO2	COc1cc2c(Nc3c(Cl)ccc4c3OCO4)ncnc2cc1OCCCN1CCOCC1	c1cc(Nc2ncnc3cc(OCCCN4CCOCC4)ccc23)c2c(c1)OCO2||c1cc(Nc2ncnc3cccc(OC4CCNCC4)c23)c2c(c1)OCO2
Clc1ccc2c(c1Nc1ncnc3cccc(OC4CCNCC4)c13)OCO2	COc1cc(OC2CCN(C)CC2)c2c(Nc3cccc4c3OCCO4)ncnc2c1	c1cc(Nc2ncnc3cccc(OC4CCNCC4)c23)c2c(c1)OCCO2||c1cc(Nc2ncnc3cccc(OC4CCNCC4)c23)c2c(c1)OCO2
Clc1ccc2c(c1Nc1ncnc3cccc(OC4CCNCC4)c13)OCO2	COc1cc2c(Nc3ccc4c(c3)OCO4)ncnc2cc1OCCCN1CCOCC1	c1cc(Nc2ncnc3cccc(OC4CCNCC4)c23)c2c(c1)OCO2||c1nc(Nc2ccc3c(c2)OCO3)c2ccc(OCCCN3CCOCC3)cc2n1
Clc1ccc2c(c1Nc1ncnc3cccc(OC4CCNCC4)c13)OCO2	COc1ccccc1Nc1ncnc2cc(OCCCN3CCOCC3)c(OC)cc12	c1cc(Nc2ncnc3cccc(OC4CCNCC4)c23)c2c(c1)OCO2||c1ccc(Nc2ncnc3cc(OCCCN4CCOCC4)ccc23)cc1
Clc1ccc2c(c1Nc1ncnc3cccc(OC4CCNCC4)c13)OCO2	CC(C)Oc1cc(OCCN2CCOCC2)cc2ncnc(Nc3c(Cl)ccc4c3OCO4)c12	c1cc(Nc2ncnc3cc(OCCN4CCOCC4)ccc23)c2c(c1)OCO2||c1cc(Nc2ncnc3cccc(OC4CCNCC4)c23)c2c(c1)OCO2
Clc1ccc2c(c1Nc1ncnc3cccc(OC4CCNCC4)c13)OCO2	CCOc1ccc(Cl)c(Nc2ncnc3cc(OCCCN4CCOCC4)c(OC)cc23)c1	c1cc(Nc2ncnc3cccc(OC4CCNCC4)c23)c2c(c1)OCO2||c1ccc(Nc2ncnc3cc(OCCCN4CCOCC4)ccc23)cc1
Clc1ccc2c(c1Nc1ncnc3cccc(OC4CCNCC4)c13)OCO2	Clc1ccc2c(c1Nc1ncnc3cc(OCCOc4ccncc4)cc(OC4CCOCC4)c13)OCO2	c1cc(Nc2ncnc3cc(OCCOc4ccncc4)cc(OC4CCOCC4)c23)c2c(c1)OCO2||c1cc(Nc2ncnc3cccc(OC4CCNCC4)c23)c2c(c1)OCO2
Clc1ccc2c(c1Nc1ncnc3cccc(OC4CCNCC4)c13)OCO2	CN1CCN(CCOc2cc(OC3CCOCC3)c3c(Nc4c(Cl)ccc5c4OCO5)ncnc3c2)CC1	c1cc(Nc2ncnc3cc(OCCN4CCNCC4)cc(OC4CCOCC4)c23)c2c(c1)OCO2||c1cc(Nc2ncnc3cccc(OC4CCNCC4)c23)c2c(c1)OCO2
Clc1ccc2c(c1Nc1ncnc3cccc(OC4CCNCC4)c13)OCO2	COc1ccc(Cl)c(Nc2ncnc3ccc(OCCCN4CCN(C)CC4)c(OC4CCOCC4)c23)c1	c1cc(Nc2ncnc3cccc(OC4CCNCC4)c23)c2c(c1)OCO2||c1ccc(Nc2ncnc3ccc(OCCCN4CCNCC4)c(OC4CCOCC4)c23)cc1
COc1ccc(Cl)c(Nc2ncnc3cccc(OC4CCOCC4)c23)c1	COc1cc(OC2CCNCC2)c2c(Nc3c(Cl)ccc4c3OCO4)ncnc2c1	c1cc(Nc2ncnc3cccc(OC4CCNCC4)c23)c2c(c1)OCO2||c1ccc(Nc2ncnc3cccc(OC4CCOCC4)c23)cc1
COc1ccc(Cl)c(Nc2ncnc3cccc(OC4CCOCC4)c23)c1	COc1cc(OC2CCN(C)CC2)c2c(Nc3c(Cl)ccc4c3OCO4)ncnc2c1	c1cc(Nc2ncnc3cccc(OC4CCNCC4)c23)c2c(c1)OCO2||c1ccc(Nc2ncnc3cccc(OC4CCOCC4)c23)cc1
COc1ccc(Cl)c(Nc2ncnc3cccc(OC4CCOCC4)c23)c1	Clc1ccc2c(c1Nc1ncnc3cc(OCCCN4CCOCC4)ccc13)OCO2	c1cc(Nc2ncnc3cc(OCCCN4CCOCC4)ccc23)c2c(c1)OCO2||c1ccc(Nc2ncnc3cccc(OC4CCOCC4)c23)cc1
COc1ccc(Cl)c(Nc2ncnc3cccc(OC4CCOCC4)c23)c1	COc1ccc(Cl)c(Nc2ncnc3cc(OC)cc(OC4CCN(C)CC4)c23)c1	c1ccc(Nc2ncnc3cccc(OC4CCNCC4)c23)cc1||c1ccc(Nc2ncnc3cccc(OC4CCOCC4)c23)cc1
COc1ccc(Cl)c(Nc2ncnc3cccc(OC4CCOCC4)c23)c1	COc1cc2c(Nc3c(Cl)ccc4c3OCO4)ncnc2cc1OCc1ccnc(C#N)c1	c1cc(Nc2ncnc3cc(OCc4ccncc4)ccc23)c2c(c1)OCO2||c1ccc(Nc2ncnc3cccc(OC4CCOCC4)c23)cc1
COc1ccc(Cl)c(Nc2ncnc3cccc(OC4CCOCC4)c23)c1	CN1CCC(Oc2cc(OCCF)cc3ncnc(Nc4c(Cl)ccc5c4OCO5)c23)CC1	c1cc(Nc2ncnc3cccc(OC4CCNCC4)c23)c2c(c1)OCO2||c1ccc(Nc2ncnc3cccc(OC4CCOCC4)c23)cc1
COc1ccc(Cl)c(Nc2ncnc3cccc(OC4CCOCC4)c23)c1	COc1cc2c(Nc3c(Cl)ccc4c3OCO4)ncnc2cc1OCC1CCN(C)CC1	c1cc(Nc2ncnc3cc(OCC4CCNCC4)ccc23)c2c(c1)OCO2||c1ccc(Nc2ncnc3cccc(OC4CCOCC4)c23)cc1
COc1ccc(Cl)c(Nc2ncnc3cccc(OC4CCOCC4)c23)c1	COc1cc2c(Nc3c(Cl)ccc4c3OCO4)ncnc2cc1OCCCN1CCCC1	c1cc(Nc2ncnc3cc(OCCCN4CCCC4)ccc23)c2c(c1)OCO2||c1ccc(Nc2ncnc3cccc(OC4CCOCC4)c23)cc1
COc1ccc(Cl)c(Nc2ncnc3cccc(OC4CCOCC4)c23)c1	COc1cc(OCCCN2CCCC2)cc2ncnc(Nc3c(Cl)ccc4c3OCO4)c12	c1cc(Nc2ncnc3cc(OCCCN4CCCC4)ccc23)c2c(c1)OCO2||c1ccc(Nc2ncnc3cccc(OC4CCOCC4)c23)cc1
COc1ccc(Cl)c(Nc2ncnc3cccc(OC4CCOCC4)c23)c1	COc1cc2c(Nc3c(Cl)ccc4c3OCO4)ncnc2cc1OCCCN1CCOCC1	c1cc(Nc2ncnc3cc(OCCCN4CCOCC4)ccc23)c2c(c1)OCO2||c1ccc(Nc2ncnc3cccc(OC4CCOCC4)c23)cc1
COc1ccc(Cl)c(Nc2ncnc3cccc(OC4CCOCC4)c23)c1	COc1cc2c(Nc3c(F)ccc4c3OCO4)ncnc2cc1OCCCN1CCOCC1	c1cc(Nc2ncnc3cc(OCCCN4CCOCC4)ccc23)c2c(c1)OCO2||c1ccc(Nc2ncnc3cccc(OC4CCOCC4)c23)cc1
COc1ccc(Cl)c(Nc2ncnc3cccc(OC4CCOCC4)c23)c1	COc1cc2c(Nc3cccc4c3OCO4)ncnc2cc1OCCCN1CCOCC1	c1cc(Nc2ncnc3cc(OCCCN4CCOCC4)ccc23)c2c(c1)OCO2||c1ccc(Nc2ncnc3cccc(OC4CCOCC4)c23)cc1
COc1ccc(Cl)c(Nc2ncnc3cccc(OC4CCOCC4)c23)c1	COc1ccc(Cl)c(Nc2ncnc3cc(OCC4CCN(C)CC4)c(OC)cc23)c1	c1ccc(Nc2ncnc3cc(OCC4CCNCC4)ccc23)cc1||c1ccc(Nc2ncnc3cccc(OC4CCOCC4)c23)cc1
COc1ccc(Cl)c(Nc2ncnc3cccc(OC4CCOCC4)c23)c1	COc1ccc(Cl)c(Nc2ncnc3cc(OCCCN4CCOCC4)c(OC)cc23)c1	c1ccc(Nc2ncnc3cc(OCCCN4CCOCC4)ccc23)cc1||c1ccc(Nc2ncnc3cccc(OC4CCOCC4)c23)cc1
COc1ccc(Cl)c(Nc2ncnc3cccc(OC4CCOCC4)c23)c1	CC(C)Oc1cc(OCCN2CCOCC2)cc2ncnc(Nc3c(Cl)ccc4c3OCO4)c12	c1cc(Nc2ncnc3cc(OCCN4CCOCC4)ccc23)c2c(c1)OCO2||c1ccc(Nc2ncnc3cccc(OC4CCOCC4)c23)cc1
COc1ccc(Cl)c(Nc2ncnc3cccc(OC4CCOCC4)c23)c1	COc1ccc(Cl)c(Nc2ncnc3cc(OCCCN4CCOCC4)cc(OC(C)C)c23)n1	c1ccc(Nc2ncnc3cc(OCCCN4CCOCC4)ccc23)nc1||c1ccc(Nc2ncnc3cccc(OC4CCOCC4)c23)cc1
COc1ccc(Cl)c(Nc2ncnc3cccc(OC4CCOCC4)c23)c1	CC(C)COc1cc(OC2CCN(C)CC2)c2c(Nc3c(Cl)ccc4c3OCO4)ncnc2c1	c1cc(Nc2ncnc3cccc(OC4CCNCC4)c23)c2c(c1)OCO2||c1ccc(Nc2ncnc3cccc(OC4CCOCC4)c23)cc1
COc1ccc(Cl)c(Nc2ncnc3cccc(OC4CCOCC4)c23)c1	Clc1ccc2c(c1Nc1ncnc3cc(OCCN4CCCC4)cc(OC4CCOCC4)c13)OCO2	c1cc(Nc2ncnc3cc(OCCN4CCCC4)cc(OC4CCOCC4)c23)c2c(c1)OCO2||c1ccc(Nc2ncnc3cccc(OC4CCOCC4)c23)cc1
COc1ccc(Cl)c(Nc2ncnc3cccc(OC4CCOCC4)c23)c1	CC(=O)N1CCN(CCOc2cc(OC(C)C)c3c(Nc4c(F)ccc5c4OCO5)ncnc3c2)CC1	c1cc(Nc2ncnc3cc(OCCN4CCNCC4)ccc23)c2c(c1)OCO2||c1ccc(Nc2ncnc3cccc(OC4CCOCC4)c23)cc1
COc1ccc(Cl)c(Nc2ncnc3cccc(OC4CCOCC4)c23)c1	COc1ccc(Cl)c(Nc2ncnc3cc(OCCCN4CCN(C(C)=O)CC4)cc(OC(C)C)c23)n1	c1ccc(Nc2ncnc3cc(OCCCN4CCNCC4)ccc23)nc1||c1ccc(Nc2ncnc3cccc(OC4CCOCC4)c23)cc1
COc1ccc(Cl)c(Nc2ncnc3cccc(OC4CCOCC4)c23)c1	Clc1ccc2c(c1Nc1ncnc3cc(OCCOc4ccncc4)cc(OC4CCOCC4)c13)OCO2	c1cc(Nc2ncnc3cc(OCCOc4ccncc4)cc(OC4CCOCC4)c23)c2c(c1)OCO2||c1ccc(Nc2ncnc3cccc(OC4CCOCC4)c23)cc1
COc1ccc(Cl)c(Nc2ncnc3cccc(OC4CCOCC4)c23)c1	CN1CCC(COc2cc(OC3CCOCC3)c3c(Nc4c(Cl)ccc5c4OCO5)ncnc3c2)CC1	c1cc(Nc2ncnc3cc(OCC4CCNCC4)cc(OC4CCOCC4)c23)c2c(c1)OCO2||c1ccc(Nc2ncnc3cccc(OC4CCOCC4)c23)cc1
COc1ccc(Cl)c(Nc2ncnc3cccc(OC4CCOCC4)c23)c1	CN1CCN(CCOc2cc(OC3CCOCC3)c3c(Nc4c(Cl)ccc5c4OCO5)ncnc3c2)CC1	c1cc(Nc2ncnc3cc(OCCN4CCNCC4)cc(OC4CCOCC4)c23)c2c(c1)OCO2||c1ccc(Nc2ncnc3cccc(OC4CCOCC4)c23)cc1
COc1ccc(Cl)c(Nc2ncnc3cccc(OC4CCOCC4)c23)c1	COc1ccc(Cl)c(Nc2ncnc3cc(OCCCN4CCOCC4)cc(OC4CCCCC4)c23)c1	c1ccc(Nc2ncnc3cc(OCCCN4CCOCC4)cc(OC4CCCCC4)c23)cc1||c1ccc(Nc2ncnc3cccc(OC4CCOCC4)c23)cc1
CN1CCC(Oc2cccc3ncnc(Nc4c(Cl)ccc5c4OCO5)c23)CC1	COc1cc(OC2CCNCC2)c2c(Nc3c(Cl)ccc4c3OCO4)ncnc2c1	c1cc(Nc2ncnc3cccc(OC4CCNCC4)c23)c2c(c1)OCO2||c1cc(Nc2ncnc3cccc(OC4CCNCC4)c23)c2c(c1)OCO2
CN1CCC(Oc2cccc3ncnc(Nc4c(Cl)ccc5c4OCO5)c23)CC1	CN1CCC(Oc2cc(OCCF)cc3ncnc(Nc4c(Cl)ccc5c4OCO5)c23)CC1	c1cc(Nc2ncnc3cccc(OC4CCNCC4)c23)c2c(c1)OCO2||c1cc(Nc2ncnc3cccc(OC4CCNCC4)c23)c2c(c1)OCO2
CN1CCC(Oc2cccc3ncnc(Nc4c(Cl)ccc5c4OCO5)c23)CC1	COc1cc2c(Nc3c(Cl)ccc4c3OCO4)ncnc2cc1OCC1CCN(C)CC1	c1cc(Nc2ncnc3cc(OCC4CCNCC4)ccc23)c2c(c1)OCO2||c1cc(Nc2ncnc3cccc(OC4CCNCC4)c23)c2c(c1)OCO2
CN1CCC(Oc2cccc3ncnc(Nc4c(Cl)ccc5c4OCO5)c23)CC1	COc1cc2c(Nc3c(Cl)ccc4c3OCO4)ncnc2cc1OCCCN1CCCC1	c1cc(Nc2ncnc3cc(OCCCN4CCCC4)ccc23)c2c(c1)OCO2||c1cc(Nc2ncnc3cccc(OC4CCNCC4)c23)c2c(c1)OCO2
CN1CCC(Oc2cccc3ncnc(Nc4c(Cl)ccc5c4OCO5)c23)CC1	COc1cc2c(Nc3c(Cl)ccc4c3OCO4)ncnc2cc1OCCCN1CCOCC1	c1cc(Nc2ncnc3cc(OCCCN4CCOCC4)ccc23)c2c(c1)OCO2||c1cc(Nc2ncnc3cccc(OC4CCNCC4)c23)c2c(c1)OCO2
CN1CCC(Oc2cccc3ncnc(Nc4c(Cl)ccc5c4OCO5)c23)CC1	CC(C)Oc1cc(OCCN2CCOCC2)cc2ncnc(Nc3c(Cl)ccc4c3OCO4)c12	c1cc(Nc2ncnc3cc(OCCN4CCOCC4)ccc23)c2c(c1)OCO2||c1cc(Nc2ncnc3cccc(OC4CCNCC4)c23)c2c(c1)OCO2
CN1CCC(Oc2cccc3ncnc(Nc4c(Cl)ccc5c4OCO5)c23)CC1	CC(C)COc1cc(OC2CCN(C)CC2)c2c(Nc3c(Cl)ccc4c3OCO4)ncnc2c1	c1cc(Nc2ncnc3cccc(OC4CCNCC4)c23)c2c(c1)OCO2||c1cc(Nc2ncnc3cccc(OC4CCNCC4)c23)c2c(c1)OCO2
CN1CCC(Oc2cccc3ncnc(Nc4c(Cl)ccc5c4OCO5)c23)CC1	Clc1ccc2c(c1Nc1ncnc3cc(OCCN4CCCC4)cc(OC4CCOCC4)c13)OCO2	c1cc(Nc2ncnc3cc(OCCN4CCCC4)cc(OC4CCOCC4)c23)c2c(c1)OCO2||c1cc(Nc2ncnc3cccc(OC4CCNCC4)c23)c2c(c1)OCO2
CN1CCC(Oc2cccc3ncnc(Nc4c(Cl)ccc5c4OCO5)c23)CC1	Clc1ccc2c(c1Nc1ncnc3cc(OCCOc4ccncc4)cc(OC4CCOCC4)c13)OCO2	c1cc(Nc2ncnc3cc(OCCOc4ccncc4)cc(OC4CCOCC4)c23)c2c(c1)OCO2||c1cc(Nc2ncnc3cccc(OC4CCNCC4)c23)c2c(c1)OCO2
CN1CCC(Oc2cccc3ncnc(Nc4c(Cl)ccc5c4OCO5)c23)CC1	CN1CCC(COc2cc(OC3CCOCC3)c3c(Nc4c(Cl)ccc5c4OCO5)ncnc3c2)CC1	c1cc(Nc2ncnc3cc(OCC4CCNCC4)cc(OC4CCOCC4)c23)c2c(c1)OCO2||c1cc(Nc2ncnc3cccc(OC4CCNCC4)c23)c2c(c1)OCO2
CN1CCC(Oc2cccc3ncnc(Nc4c(Cl)ccc5c4OCO5)c23)CC1	CN1CCN(CCOc2cc(OC3CCOCC3)c3c(Nc4c(Cl)ccc5c4OCO5)ncnc3c2)CC1	c1cc(Nc2ncnc3cc(OCCN4CCNCC4)cc(OC4CCOCC4)c23)c2c(c1)OCO2||c1cc(Nc2ncnc3cccc(OC4CCNCC4)c23)c2c(c1)OCO2
COc1cc(OC2CCNCC2)c2c(Nc3c(Cl)ccc4c3OCO4)ncnc2c1	COc1ccc(Cl)c(Nc2ncnc3cccc(OC4CCN(C)CC4)c23)c1	c1cc(Nc2ncnc3cccc(OC4CCNCC4)c23)c2c(c1)OCO2||c1ccc(Nc2ncnc3cccc(OC4CCNCC4)c23)cc1
COc1cc(OC2CCNCC2)c2c(Nc3c(Cl)ccc4c3OCO4)ncnc2c1	CN1CCC(COc2cccc3ncnc(Nc4c(Cl)ccc5c4OCO5)c23)CC1	c1cc(Nc2ncnc3cccc(OC4CCNCC4)c23)c2c(c1)OCO2||c1cc(Nc2ncnc3cccc(OCC4CCNCC4)c23)c2c(c1)OCO2
COc1cc(OC2CCNCC2)c2c(Nc3c(Cl)ccc4c3OCO4)ncnc2c1	COc1cc(OC2CCN(C)CC2)c2c(Nc3cccc4c3OCO4)ncnc2c1	c1cc(Nc2ncnc3cccc(OC4CCNCC4)c23)c2c(c1)OCO2||c1cc(Nc2ncnc3cccc(OC4CCNCC4)c23)c2c(c1)OCO2
COc1cc(OC2CCNCC2)c2c(Nc3c(Cl)ccc4c3OCO4)ncnc2c1	COc1ccc(Cl)c(Nc2ncnc3ccc(OC)c(OC4CCN(C)CC4)c23)c1	c1cc(Nc2ncnc3cccc(OC4CCNCC4)c23)c2c(c1)OCO2||c1ccc(Nc2ncnc3cccc(OC4CCNCC4)c23)cc1
COc1cc(OC2CCNCC2)c2c(Nc3c(Cl)ccc4c3OCO4)ncnc2c1	COc1cc2c(Nc3cccc4c3OC(F)(F)O4)ncnc2cc1OCCCN1CCOCC1	c1cc(Nc2ncnc3cc(OCCCN4CCOCC4)ccc23)c2c(c1)OCO2||c1cc(Nc2ncnc3cccc(OC4CCNCC4)c23)c2c(c1)OCO2
COc1cc(OC2CCNCC2)c2c(Nc3c(Cl)ccc4c3OCO4)ncnc2c1	COc1cc(OC2CCN(C)CC2)c2c(Nc3cccc4c3OCCO4)ncnc2c1	c1cc(Nc2ncnc3cccc(OC4CCNCC4)c23)c2c(c1)OCCO2||c1cc(Nc2ncnc3cccc(OC4CCNCC4)c23)c2c(c1)OCO2
COc1cc(OC2CCNCC2)c2c(Nc3c(Cl)ccc4c3OCO4)ncnc2c1	COc1cc2c(Nc3ccc4c(c3)OCO4)ncnc2cc1OCCCN1CCOCC1	c1cc(Nc2ncnc3cccc(OC4CCNCC4)c23)c2c(c1)OCO2||c1nc(Nc2ccc3c(c2)OCO3)c2ccc(OCCCN3CCOCC3)cc2n1
COc1cc(OC2CCNCC2)c2c(Nc3c(Cl)ccc4c3OCO4)ncnc2c1	COc1ccc(Cl)c(Nc2ncnc3cc(OC)cc(OCCCN4CCOCC4)c23)c1	c1cc(Nc2ncnc3cccc(OC4CCNCC4)c23)c2c(c1)OCO2||c1ccc(Nc2ncnc3cccc(OCCCN4CCOCC4)c23)cc1
COc1cc(OC2CCNCC2)c2c(Nc3c(Cl)ccc4c3OCO4)ncnc2c1	COc1ccc(Cl)c(Nc2ncnc3cc(OCCN4CCCC4)cc(OC(C)C)c23)n1	c1cc(Nc2ncnc3cccc(OC4CCNCC4)c23)c2c(c1)OCO2||c1ccc(Nc2ncnc3cc(OCCN4CCCC4)ccc23)nc1
COc1cc(OC2CCNCC2)c2c(Nc3c(Cl)ccc4c3OCO4)ncnc2c1	COc1ccc(Cl)c(Nc2ncnc3cc(OCCN4CCOCC4)cc(OC(C)C)c23)n1	c1cc(Nc2ncnc3cccc(OC4CCNCC4)c23)c2c(c1)OCO2||c1ccc(Nc2ncnc3cc(OCCN4CCOCC4)ccc23)nc1
COc1cc(OC2CCNCC2)c2c(Nc3c(Cl)ccc4c3OCO4)ncnc2c1	COc1ccccc1Nc1ncnc2cc(OCCCN3CCOCC3)c(OC)cc12	c1cc(Nc2ncnc3cccc(OC4CCNCC4)c23)c2c(c1)OCO2||c1ccc(Nc2ncnc3cc(OCCCN4CCOCC4)ccc23)cc1
COc1cc(OC2CCNCC2)c2c(Nc3c(Cl)ccc4c3OCO4)ncnc2c1	CC(C)Oc1cc(OC2CCN(C)CC2)c2c(Nc3c(Cl)ccc4c3OCO4)ncnc2c1	c1cc(Nc2ncnc3cccc(OC4CCNCC4)c23)c2c(c1)OCO2||c1cc(Nc2ncnc3cccc(OC4CCNCC4)c23)c2c(c1)OCO2
COc1cc(OC2CCNCC2)c2c(Nc3c(Cl)ccc4c3OCO4)ncnc2c1	COc1cc2c(Nc3cccc4c3OCCO4)ncnc2cc1OCCCN1CCOCC1	c1cc(Nc2ncnc3cc(OCCCN4CCOCC4)ccc23)c2c(c1)OCCO2||c1cc(Nc2ncnc3cccc(OC4CCNCC4)c23)c2c(c1)OCO2
COc1cc(OC2CCNCC2)c2c(Nc3c(Cl)ccc4c3OCO4)ncnc2c1	CCOc1ccc(Cl)c(Nc2ncnc3cc(OCCCN4CCOCC4)c(OC)cc23)c1	c1cc(Nc2ncnc3cccc(OC4CCNCC4)c23)c2c(c1)OCO2||c1ccc(Nc2ncnc3cc(OCCCN4CCOCC4)ccc23)cc1
COc1cc(OC2CCNCC2)c2c(Nc3c(Cl)ccc4c3OCO4)ncnc2c1	COc1cc(Nc2ncnc3cc(OCCCN4CCOCC4)cc(OC(C)C)c23)c(Cl)cn1	c1cc(Nc2ncnc3cc(OCCCN4CCOCC4)ccc23)ccn1||c1cc(Nc2ncnc3cccc(OC4CCNCC4)c23)c2c(c1)OCO2
COc1cc(OC2CCNCC2)c2c(Nc3c(Cl)ccc4c3OCO4)ncnc2c1	COc1cnc(Cl)c(Nc2ncnc3cc(OCCCN4CCOCC4)cc(OC(C)C)c23)c1	c1cc(Nc2ncnc3cccc(OC4CCNCC4)c23)c2c(c1)OCO2||c1cncc(Nc2ncnc3cc(OCCCN4CCOCC4)ccc23)c1
COc1cc(OC2CCNCC2)c2c(Nc3c(Cl)ccc4c3OCO4)ncnc2c1	COc1ccc(Cl)c(Nc2ncnc3cc(OCCCN4CCOCC4)cc(OC(C)C)c23)c1	c1cc(Nc2ncnc3cccc(OC4CCNCC4)c23)c2c(c1)OCO2||c1ccc(Nc2ncnc3cc(OCCCN4CCOCC4)ccc23)cc1
COc1cc(OC2CCNCC2)c2c(Nc3c(Cl)ccc4c3OCO4)ncnc2c1	COc1cnc(Cl)c(Nc2ncnc3cc(OCCCN4CCOCC4)cc(OC4CCOCC4)c23)c1	c1cc(Nc2ncnc3cccc(OC4CCNCC4)c23)c2c(c1)OCO2||c1cncc(Nc2ncnc3cc(OCCCN4CCOCC4)cc(OC4CCOCC4)c23)c1
COc1cc(OC2CCNCC2)c2c(Nc3c(Cl)ccc4c3OCO4)ncnc2c1	COc1cc(Nc2ncnc3cc(OCCCN4CCOCC4)cc(OC4CCOCC4)c23)c(Cl)cn1	c1cc(Nc2ncnc3cc(OCCCN4CCOCC4)cc(OC4CCOCC4)c23)ccn1||c1cc(Nc2ncnc3cccc(OC4CCNCC4)c23)c2c(c1)OCO2
COc1cc(OC2CCNCC2)c2c(Nc3c(Cl)ccc4c3OCO4)ncnc2c1	Clc1ccc2c(c1Nc1ncnc3cc(OCCN4CCCC4)cc(OC4CCOCC4)c13)OCCO2	c1cc(Nc2ncnc3cc(OCCN4CCCC4)cc(OC4CCOCC4)c23)c2c(c1)OCCO2||c1cc(Nc2ncnc3cccc(OC4CCNCC4)c23)c2c(c1)OCO2
COc1cc(OC2CCNCC2)c2c(Nc3c(Cl)ccc4c3OCO4)ncnc2c1	COc1ccc(Cl)c(Nc2ncnc3cc(OCCCN4CCOCC4)cc(OC4CCOCC4)c23)c1	c1cc(Nc2ncnc3cccc(OC4CCNCC4)c23)c2c(c1)OCO2||c1ccc(Nc2ncnc3cc(OCCCN4CCOCC4)cc(OC4CCOCC4)c23)cc1
COc1cc(OC2CCNCC2)c2c(Nc3c(Cl)ccc4c3OCO4)ncnc2c1	COc1ccc(Cl)c(Nc2ncnc3ccc(OCCCN4CCN(C)CC4)c(OC4CCOCC4)c23)c1	c1cc(Nc2ncnc3cccc(OC4CCNCC4)c23)c2c(c1)OCO2||c1ccc(Nc2ncnc3ccc(OCCCN4CCNCC4)c(OC4CCOCC4)c23)cc1
COc1ccc(Cl)c(Nc2ncnc3cccc(OC4CCN(C)CC4)c23)c1	COc1cc(OC2CCN(C)CC2)c2c(Nc3c(Cl)ccc4c3OCO4)ncnc2c1	c1cc(Nc2ncnc3cccc(OC4CCNCC4)c23)c2c(c1)OCO2||c1ccc(Nc2ncnc3cccc(OC4CCNCC4)c23)cc1
COc1ccc(Cl)c(Nc2ncnc3cccc(OC4CCN(C)CC4)c23)c1	Clc1ccc2c(c1Nc1ncnc3cc(OCCCN4CCOCC4)ccc13)OCO2	c1cc(Nc2ncnc3cc(OCCCN4CCOCC4)ccc23)c2c(c1)OCO2||c1ccc(Nc2ncnc3cccc(OC4CCNCC4)c23)cc1
COc1ccc(Cl)c(Nc2ncnc3cccc(OC4CCN(C)CC4)c23)c1	COc1cc2c(Nc3c(Cl)ccc4c3OCO4)ncnc2cc1OCc1ccnc(C#N)c1	c1cc(Nc2ncnc3cc(OCc4ccncc4)ccc23)c2c(c1)OCO2||c1ccc(Nc2ncnc3cccc(OC4CCNCC4)c23)cc1
COc1ccc(Cl)c(Nc2ncnc3cccc(OC4CCN(C)CC4)c23)c1	CN1CCC(Oc2cc(OCCF)cc3ncnc(Nc4c(Cl)ccc5c4OCO5)c23)CC1	c1cc(Nc2ncnc3cccc(OC4CCNCC4)c23)c2c(c1)OCO2||c1ccc(Nc2ncnc3cccc(OC4CCNCC4)c23)cc1
COc1ccc(Cl)c(Nc2ncnc3cccc(OC4CCN(C)CC4)c23)c1	COc1cc2c(Nc3c(Cl)ccc4c3OCO4)ncnc2cc1OCC1CCN(C)CC1	c1cc(Nc2ncnc3cc(OCC4CCNCC4)ccc23)c2c(c1)OCO2||c1ccc(Nc2ncnc3cccc(OC4CCNCC4)c23)cc1
COc1ccc(Cl)c(Nc2ncnc3cccc(OC4CCN(C)CC4)c23)c1	COc1cc2c(Nc3c(Cl)ccc4c3OCO4)ncnc2cc1OCCCN1CCCC1	c1cc(Nc2ncnc3cc(OCCCN4CCCC4)ccc23)c2c(c1)OCO2||c1ccc(Nc2ncnc3cccc(OC4CCNCC4)c23)cc1
COc1ccc(Cl)c(Nc2ncnc3cccc(OC4CCN(C)CC4)c23)c1	COc1cc(OCCCN2CCCC2)cc2ncnc(Nc3c(Cl)ccc4c3OCO4)c12	c1cc(Nc2ncnc3cc(OCCCN4CCCC4)ccc23)c2c(c1)OCO2||c1ccc(Nc2ncnc3cccc(OC4CCNCC4)c23)cc1
COc1ccc(Cl)c(Nc2ncnc3cccc(OC4CCN(C)CC4)c23)c1	COc1cc2c(Nc3c(Cl)ccc4c3OCO4)ncnc2cc1OCCCN1CCOCC1	c1cc(Nc2ncnc3cc(OCCCN4CCOCC4)ccc23)c2c(c1)OCO2||c1ccc(Nc2ncnc3cccc(OC4CCNCC4)c23)cc1
COc1ccc(Cl)c(Nc2ncnc3cccc(OC4CCN(C)CC4)c23)c1	COc1cc2c(Nc3c(F)ccc4c3OCO4)ncnc2cc1OCCCN1CCOCC1	c1cc(Nc2ncnc3cc(OCCCN4CCOCC4)ccc23)c2c(c1)OCO2||c1ccc(Nc2ncnc3cccc(OC4CCNCC4)c23)cc1
COc1ccc(Cl)c(Nc2ncnc3cccc(OC4CCN(C)CC4)c23)c1	COc1cc2c(Nc3cccc4c3OCO4)ncnc2cc1OCCCN1CCOCC1	c1cc(Nc2ncnc3cc(OCCCN4CCOCC4)ccc23)c2c(c1)OCO2||c1ccc(Nc2ncnc3cccc(OC4CCNCC4)c23)cc1
COc1ccc(Cl)c(Nc2ncnc3cccc(OC4CCN(C)CC4)c23)c1	COc1ccc(Cl)c(Nc2ncnc3cc(OCC4CCN(C)CC4)c(OC)cc23)c1	c1ccc(Nc2ncnc3cc(OCC4CCNCC4)ccc23)cc1||c1ccc(Nc2ncnc3cccc(OC4CCNCC4)c23)cc1
COc1ccc(Cl)c(Nc2ncnc3cccc(OC4CCN(C)CC4)c23)c1	COc1ccc(Cl)c(Nc2ncnc3cc(OCCCN4CCOCC4)c(OC)cc23)c1	c1ccc(Nc2ncnc3cc(OCCCN4CCOCC4)ccc23)cc1||c1ccc(Nc2ncnc3cccc(OC4CCNCC4)c23)cc1
COc1ccc(Cl)c(Nc2ncnc3cccc(OC4CCN(C)CC4)c23)c1	CC(C)Oc1cc(OCCN2CCOCC2)cc2ncnc(Nc3c(Cl)ccc4c3OCO4)c12	c1cc(Nc2ncnc3cc(OCCN4CCOCC4)ccc23)c2c(c1)OCO2||c1ccc(Nc2ncnc3cccc(OC4CCNCC4)c23)cc1
COc1ccc(Cl)c(Nc2ncnc3cccc(OC4CCN(C)CC4)c23)c1	CC(C)COc1cc(OC2CCN(C)CC2)c2c(Nc3c(Cl)ccc4c3OCO4)ncnc2c1	c1cc(Nc2ncnc3cccc(OC4CCNCC4)c23)c2c(c1)OCO2||c1ccc(Nc2ncnc3cccc(OC4CCNCC4)c23)cc1
COc1ccc(Cl)c(Nc2ncnc3cccc(OC4CCN(C)CC4)c23)c1	Clc1ccc2c(c1Nc1ncnc3cc(OCCN4CCCC4)cc(OC4CCOCC4)c13)OCO2	c1cc(Nc2ncnc3cc(OCCN4CCCC4)cc(OC4CCOCC4)c23)c2c(c1)OCO2||c1ccc(Nc2ncnc3cccc(OC4CCNCC4)c23)cc1
COc1ccc(Cl)c(Nc2ncnc3cccc(OC4CCN(C)CC4)c23)c1	CC(=O)N1CCN(CCOc2cc(OC(C)C)c3c(Nc4c(F)ccc5c4OCO5)ncnc3c2)CC1	c1cc(Nc2ncnc3cc(OCCN4CCNCC4)ccc23)c2c(c1)OCO2||c1ccc(Nc2ncnc3cccc(OC4CCNCC4)c23)cc1
COc1ccc(Cl)c(Nc2ncnc3cccc(OC4CCN(C)CC4)c23)c1	COc1ccc(Cl)c(Nc2ncnc3cc(OCCCN4CCN(C(C)=O)CC4)cc(OC(C)C)c23)n1	c1ccc(Nc2ncnc3cc(OCCCN4CCNCC4)ccc23)nc1||c1ccc(Nc2ncnc3cccc(OC4CCNCC4)c23)cc1
COc1ccc(Cl)c(Nc2ncnc3cccc(OC4CCN(C)CC4)c23)c1	Clc1ccc2c(c1Nc1ncnc3cc(OCCOc4ccncc4)cc(OC4CCOCC4)c13)OCO2	c1cc(Nc2ncnc3cc(OCCOc4ccncc4)cc(OC4CCOCC4)c23)c2c(c1)OCO2||c1ccc(Nc2ncnc3cccc(OC4CCNCC4)c23)cc1
COc1ccc(Cl)c(Nc2ncnc3cccc(OC4CCN(C)CC4)c23)c1	CN1CCC(COc2cc(OC3CCOCC3)c3c(Nc4c(Cl)ccc5c4OCO5)ncnc3c2)CC1	c1cc(Nc2ncnc3cc(OCC4CCNCC4)cc(OC4CCOCC4)c23)c2c(c1)OCO2||c1ccc(Nc2ncnc3cccc(OC4CCNCC4)c23)cc1
COc1ccc(Cl)c(Nc2ncnc3cccc(OC4CCN(C)CC4)c23)c1	CN1CCN(CCOc2cc(OC3CCOCC3)c3c(Nc4c(Cl)ccc5c4OCO5)ncnc3c2)CC1	c1cc(Nc2ncnc3cc(OCCN4CCNCC4)cc(OC4CCOCC4)c23)c2c(c1)OCO2||c1ccc(Nc2ncnc3cccc(OC4CCNCC4)c23)cc1
COc1ccc(Cl)c(Nc2ncnc3cccc(OC4CCN(C)CC4)c23)c1	COc1ccc(Cl)c(Nc2ncnc3cc(OCCCN4CCOCC4)cc(OC4CCCCC4)c23)c1	c1ccc(Nc2ncnc3cc(OCCCN4CCOCC4)cc(OC4CCCCC4)c23)cc1||c1ccc(Nc2ncnc3cccc(OC4CCNCC4)c23)cc1
CN1CCC(COc2cccc3ncnc(Nc4c(Cl)ccc5c4OCO5)c23)CC1	COc1cc(OC2CCN(C)CC2)c2c(Nc3c(Cl)ccc4c3OCO4)ncnc2c1	c1cc(Nc2ncnc3cccc(OC4CCNCC4)c23)c2c(c1)OCO2||c1cc(Nc2ncnc3cccc(OCC4CCNCC4)c23)c2c(c1)OCO2
CN1CCC(COc2cccc3ncnc(Nc4c(Cl)ccc5c4OCO5)c23)CC1	Clc1ccc2c(c1Nc1ncnc3cc(OCCCN4CCOCC4)ccc13)OCO2	c1cc(Nc2ncnc3cc(OCCCN4CCOCC4)ccc23)c2c(c1)OCO2||c1cc(Nc2ncnc3cccc(OCC4CCNCC4)c23)c2c(c1)OCO2
CN1CCC(COc2cccc3ncnc(Nc4c(Cl)ccc5c4OCO5)c23)CC1	COc1ccc(Cl)c(Nc2ncnc3cc(OC)cc(OC4CCN(C)CC4)c23)c1	c1cc(Nc2ncnc3cccc(OCC4CCNCC4)c23)c2c(c1)OCO2||c1ccc(Nc2ncnc3cccc(OC4CCNCC4)c23)cc1
CN1CCC(COc2cccc3ncnc(Nc4c(Cl)ccc5c4OCO5)c23)CC1	COc1cc2c(Nc3c(Cl)ccc4c3OCO4)ncnc2cc1OCc1ccnc(C#N)c1	c1cc(Nc2ncnc3cc(OCc4ccncc4)ccc23)c2c(c1)OCO2||c1cc(Nc2ncnc3cccc(OCC4CCNCC4)c23)c2c(c1)OCO2
CN1CCC(COc2cccc3ncnc(Nc4c(Cl)ccc5c4OCO5)c23)CC1	CN1CCC(Oc2cc(OCCF)cc3ncnc(Nc4c(Cl)ccc5c4OCO5)c23)CC1	c1cc(Nc2ncnc3cccc(OC4CCNCC4)c23)c2c(c1)OCO2||c1cc(Nc2ncnc3cccc(OCC4CCNCC4)c23)c2c(c1)OCO2
CN1CCC(COc2cccc3ncnc(Nc4c(Cl)ccc5c4OCO5)c23)CC1	COc1cc2c(Nc3c(Cl)ccc4c3OCO4)ncnc2cc1OCC1CCN(C)CC1	c1cc(Nc2ncnc3cc(OCC4CCNCC4)ccc23)c2c(c1)OCO2||c1cc(Nc2ncnc3cccc(OCC4CCNCC4)c23)c2c(c1)OCO2
CN1CCC(COc2cccc3ncnc(Nc4c(Cl)ccc5c4OCO5)c23)CC1	COc1cc2c(Nc3c(Cl)ccc4c3OCO4)ncnc2cc1OCCCN1CCCC1	c1cc(Nc2ncnc3cc(OCCCN4CCCC4)ccc23)c2c(c1)OCO2||c1cc(Nc2ncnc3cccc(OCC4CCNCC4)c23)c2c(c1)OCO2
CN1CCC(COc2cccc3ncnc(Nc4c(Cl)ccc5c4OCO5)c23)CC1	COc1cc(OCCCN2CCCC2)cc2ncnc(Nc3c(Cl)ccc4c3OCO4)c12	c1cc(Nc2ncnc3cc(OCCCN4CCCC4)ccc23)c2c(c1)OCO2||c1cc(Nc2ncnc3cccc(OCC4CCNCC4)c23)c2c(c1)OCO2
CN1CCC(COc2cccc3ncnc(Nc4c(Cl)ccc5c4OCO5)c23)CC1	COc1cc2c(Nc3c(Cl)ccc4c3OCO4)ncnc2cc1OCCCN1CCOCC1	c1cc(Nc2ncnc3cc(OCCCN4CCOCC4)ccc23)c2c(c1)OCO2||c1cc(Nc2ncnc3cccc(OCC4CCNCC4)c23)c2c(c1)OCO2
CN1CCC(COc2cccc3ncnc(Nc4c(Cl)ccc5c4OCO5)c23)CC1	COc1cc2c(Nc3c(F)ccc4c3OCO4)ncnc2cc1OCCCN1CCOCC1	c1cc(Nc2ncnc3cc(OCCCN4CCOCC4)ccc23)c2c(c1)OCO2||c1cc(Nc2ncnc3cccc(OCC4CCNCC4)c23)c2c(c1)OCO2
CN1CCC(COc2cccc3ncnc(Nc4c(Cl)ccc5c4OCO5)c23)CC1	COc1cc2c(Nc3cccc4c3OCO4)ncnc2cc1OCCCN1CCOCC1	c1cc(Nc2ncnc3cc(OCCCN4CCOCC4)ccc23)c2c(c1)OCO2||c1cc(Nc2ncnc3cccc(OCC4CCNCC4)c23)c2c(c1)OCO2
CN1CCC(COc2cccc3ncnc(Nc4c(Cl)ccc5c4OCO5)c23)CC1	COc1ccc(Cl)c(Nc2ncnc3cc(OCC4CCN(C)CC4)c(OC)cc23)c1	c1cc(Nc2ncnc3cccc(OCC4CCNCC4)c23)c2c(c1)OCO2||c1ccc(Nc2ncnc3cc(OCC4CCNCC4)ccc23)cc1
CN1CCC(COc2cccc3ncnc(Nc4c(Cl)ccc5c4OCO5)c23)CC1	COc1ccc(Cl)c(Nc2ncnc3cc(OCCCN4CCOCC4)c(OC)cc23)c1	c1cc(Nc2ncnc3cccc(OCC4CCNCC4)c23)c2c(c1)OCO2||c1ccc(Nc2ncnc3cc(OCCCN4CCOCC4)ccc23)cc1
CN1CCC(COc2cccc3ncnc(Nc4c(Cl)ccc5c4OCO5)c23)CC1	CC(C)Oc1cc(OCCN2CCOCC2)cc2ncnc(Nc3c(Cl)ccc4c3OCO4)c12	c1cc(Nc2ncnc3cc(OCCN4CCOCC4)ccc23)c2c(c1)OCO2||c1cc(Nc2ncnc3cccc(OCC4CCNCC4)c23)c2c(c1)OCO2
CN1CCC(COc2cccc3ncnc(Nc4c(Cl)ccc5c4OCO5)c23)CC1	COc1ccc(Cl)c(Nc2ncnc3cc(OCCCN4CCOCC4)cc(OC(C)C)c23)n1	c1cc(Nc2ncnc3cccc(OCC4CCNCC4)c23)c2c(c1)OCO2||c1ccc(Nc2ncnc3cc(OCCCN4CCOCC4)ccc23)nc1
CN1CCC(COc2cccc3ncnc(Nc4c(Cl)ccc5c4OCO5)c23)CC1	CC(C)COc1cc(OC2CCN(C)CC2)c2c(Nc3c(Cl)ccc4c3OCO4)ncnc2c1	c1cc(Nc2ncnc3cccc(OC4CCNCC4)c23)c2c(c1)OCO2||c1cc(Nc2ncnc3cccc(OCC4CCNCC4)c23)c2c(c1)OCO2
CN1CCC(COc2cccc3ncnc(Nc4c(Cl)ccc5c4OCO5)c23)CC1	Clc1ccc2c(c1Nc1ncnc3cc(OCCN4CCCC4)cc(OC4CCOCC4)c13)OCO2	c1cc(Nc2ncnc3cc(OCCN4CCCC4)cc(OC4CCOCC4)c23)c2c(c1)OCO2||c1cc(Nc2ncnc3cccc(OCC4CCNCC4)c23)c2c(c1)OCO2
CN1CCC(COc2cccc3ncnc(Nc4c(Cl)ccc5c4OCO5)c23)CC1	CC(=O)N1CCN(CCOc2cc(OC(C)C)c3c(Nc4c(F)ccc5c4OCO5)ncnc3c2)CC1	c1cc(Nc2ncnc3cc(OCCN4CCNCC4)ccc23)c2c(c1)OCO2||c1cc(Nc2ncnc3cccc(OCC4CCNCC4)c23)c2c(c1)OCO2
CN1CCC(COc2cccc3ncnc(Nc4c(Cl)ccc5c4OCO5)c23)CC1	COc1ccc(Cl)c(Nc2ncnc3cc(OCCCN4CCN(C(C)=O)CC4)cc(OC(C)C)c23)n1	c1cc(Nc2ncnc3cccc(OCC4CCNCC4)c23)c2c(c1)OCO2||c1ccc(Nc2ncnc3cc(OCCCN4CCNCC4)ccc23)nc1
CN1CCC(COc2cccc3ncnc(Nc4c(Cl)ccc5c4OCO5)c23)CC1	Clc1ccc2c(c1Nc1ncnc3cc(OCCOc4ccncc4)cc(OC4CCOCC4)c13)OCO2	c1cc(Nc2ncnc3cc(OCCOc4ccncc4)cc(OC4CCOCC4)c23)c2c(c1)OCO2||c1cc(Nc2ncnc3cccc(OCC4CCNCC4)c23)c2c(c1)OCO2
CN1CCC(COc2cccc3ncnc(Nc4c(Cl)ccc5c4OCO5)c23)CC1	CN1CCC(COc2cc(OC3CCOCC3)c3c(Nc4c(Cl)ccc5c4OCO5)ncnc3c2)CC1	c1cc(Nc2ncnc3cc(OCC4CCNCC4)cc(OC4CCOCC4)c23)c2c(c1)OCO2||c1cc(Nc2ncnc3cccc(OCC4CCNCC4)c23)c2c(c1)OCO2
CN1CCC(COc2cccc3ncnc(Nc4c(Cl)ccc5c4OCO5)c23)CC1	CN1CCN(CCOc2cc(OC3CCOCC3)c3c(Nc4c(Cl)ccc5c4OCO5)ncnc3c2)CC1	c1cc(Nc2ncnc3cc(OCCN4CCNCC4)cc(OC4CCOCC4)c23)c2c(c1)OCO2||c1cc(Nc2ncnc3cccc(OCC4CCNCC4)c23)c2c(c1)OCO2
CN1CCC(COc2cccc3ncnc(Nc4c(Cl)ccc5c4OCO5)c23)CC1	c1cc(Nc2ncnc3cc(OCCCN4CCCC4)cc(OC4CCOCC4)c23)c2c(c1)OCO2	c1cc(Nc2ncnc3cc(OCCCN4CCCC4)cc(OC4CCOCC4)c23)c2c(c1)OCO2||c1cc(Nc2ncnc3cccc(OCC4CCNCC4)c23)c2c(c1)OCO2
CN1CCC(COc2cccc3ncnc(Nc4c(Cl)ccc5c4OCO5)c23)CC1	COc1ccc(Cl)c(Nc2ncnc3cc(OCCCN4CCOCC4)cc(OC4CCCCC4)c23)c1	c1cc(Nc2ncnc3cccc(OCC4CCNCC4)c23)c2c(c1)OCO2||c1ccc(Nc2ncnc3cc(OCCCN4CCOCC4)cc(OC4CCCCC4)c23)cc1
COc1cc(OC2CCN(C)CC2)c2c(Nc3c(Cl)ccc4c3OCO4)ncnc2c1	COc1cc(OC2CCN(C)CC2)c2c(Nc3cccc4c3OCO4)ncnc2c1	c1cc(Nc2ncnc3cccc(OC4CCNCC4)c23)c2c(c1)OCO2||c1cc(Nc2ncnc3cccc(OC4CCNCC4)c23)c2c(c1)OCO2
COc1cc(OC2CCN(C)CC2)c2c(Nc3c(Cl)ccc4c3OCO4)ncnc2c1	COc1ccc(Cl)c(Nc2ncnc3ccc(OC)c(OC4CCN(C)CC4)c23)c1	c1cc(Nc2ncnc3cccc(OC4CCNCC4)c23)c2c(c1)OCO2||c1ccc(Nc2ncnc3cccc(OC4CCNCC4)c23)cc1
COc1cc(OC2CCN(C)CC2)c2c(Nc3c(Cl)ccc4c3OCO4)ncnc2c1	COc1cc2c(Nc3cccc4c3OC(F)(F)O4)ncnc2cc1OCCCN1CCOCC1	c1cc(Nc2ncnc3cc(OCCCN4CCOCC4)ccc23)c2c(c1)OCO2||c1cc(Nc2ncnc3cccc(OC4CCNCC4)c23)c2c(c1)OCO2
COc1cc(OC2CCN(C)CC2)c2c(Nc3c(Cl)ccc4c3OCO4)ncnc2c1	COc1cc(OC2CCN(C)CC2)c2c(Nc3cccc4c3OCCO4)ncnc2c1	c1cc(Nc2ncnc3cccc(OC4CCNCC4)c23)c2c(c1)OCCO2||c1cc(Nc2ncnc3cccc(OC4CCNCC4)c23)c2c(c1)OCO2
COc1cc(OC2CCN(C)CC2)c2c(Nc3c(Cl)ccc4c3OCO4)ncnc2c1	COc1cc2c(Nc3ccc4c(c3)OCO4)ncnc2cc1OCCCN1CCOCC1	c1cc(Nc2ncnc3cccc(OC4CCNCC4)c23)c2c(c1)OCO2||c1nc(Nc2ccc3c(c2)OCO3)c2ccc(OCCCN3CCOCC3)cc2n1
COc1cc(OC2CCN(C)CC2)c2c(Nc3c(Cl)ccc4c3OCO4)ncnc2c1	COc1ccc(Cl)c(Nc2ncnc3cc(OC)cc(OCCCN4CCOCC4)c23)c1	c1cc(Nc2ncnc3cccc(OC4CCNCC4)c23)c2c(c1)OCO2||c1ccc(Nc2ncnc3cccc(OCCCN4CCOCC4)c23)cc1
COc1cc(OC2CCN(C)CC2)c2c(Nc3c(Cl)ccc4c3OCO4)ncnc2c1	COc1ccc(Cl)c(Nc2ncnc3cc(OCCN4CCCC4)cc(OC(C)C)c23)n1	c1cc(Nc2ncnc3cccc(OC4CCNCC4)c23)c2c(c1)OCO2||c1ccc(Nc2ncnc3cc(OCCN4CCCC4)ccc23)nc1
COc1cc(OC2CCN(C)CC2)c2c(Nc3c(Cl)ccc4c3OCO4)ncnc2c1	COc1ccc(Cl)c(Nc2ncnc3cc(OCCN4CCOCC4)cc(OC(C)C)c23)n1	c1cc(Nc2ncnc3cccc(OC4CCNCC4)c23)c2c(c1)OCO2||c1ccc(Nc2ncnc3cc(OCCN4CCOCC4)ccc23)nc1
COc1cc(OC2CCN(C)CC2)c2c(Nc3c(Cl)ccc4c3OCO4)ncnc2c1	COc1ccccc1Nc1ncnc2cc(OCCCN3CCOCC3)c(OC)cc12	c1cc(Nc2ncnc3cccc(OC4CCNCC4)c23)c2c(c1)OCO2||c1ccc(Nc2ncnc3cc(OCCCN4CCOCC4)ccc23)cc1
COc1cc(OC2CCN(C)CC2)c2c(Nc3c(Cl)ccc4c3OCO4)ncnc2c1	COc1cc2c(Nc3cccc4c3OCCO4)ncnc2cc1OCCCN1CCOCC1	c1cc(Nc2ncnc3cc(OCCCN4CCOCC4)ccc23)c2c(c1)OCCO2||c1cc(Nc2ncnc3cccc(OC4CCNCC4)c23)c2c(c1)OCO2
COc1cc(OC2CCN(C)CC2)c2c(Nc3c(Cl)ccc4c3OCO4)ncnc2c1	CCOc1ccc(Cl)c(Nc2ncnc3cc(OCCCN4CCOCC4)c(OC)cc23)c1	c1cc(Nc2ncnc3cccc(OC4CCNCC4)c23)c2c(c1)OCO2||c1ccc(Nc2ncnc3cc(OCCCN4CCOCC4)ccc23)cc1
COc1cc(OC2CCN(C)CC2)c2c(Nc3c(Cl)ccc4c3OCO4)ncnc2c1	COc1cc(Nc2ncnc3cc(OCCCN4CCOCC4)cc(OC(C)C)c23)c(Cl)cn1	c1cc(Nc2ncnc3cc(OCCCN4CCOCC4)ccc23)ccn1||c1cc(Nc2ncnc3cccc(OC4CCNCC4)c23)c2c(c1)OCO2
COc1cc(OC2CCN(C)CC2)c2c(Nc3c(Cl)ccc4c3OCO4)ncnc2c1	COc1cnc(Cl)c(Nc2ncnc3cc(OCCCN4CCOCC4)cc(OC(C)C)c23)c1	c1cc(Nc2ncnc3cccc(OC4CCNCC4)c23)c2c(c1)OCO2||c1cncc(Nc2ncnc3cc(OCCCN4CCOCC4)ccc23)c1
COc1cc(OC2CCN(C)CC2)c2c(Nc3c(Cl)ccc4c3OCO4)ncnc2c1	COc1ccc(Cl)c(Nc2ncnc3cc(OCCCN4CCOCC4)cc(OC(C)C)c23)c1	c1cc(Nc2ncnc3cccc(OC4CCNCC4)c23)c2c(c1)OCO2||c1ccc(Nc2ncnc3cc(OCCCN4CCOCC4)ccc23)cc1
COc1cc(OC2CCN(C)CC2)c2c(Nc3c(Cl)ccc4c3OCO4)ncnc2c1	COc1cnc(Cl)c(Nc2ncnc3cc(OCCCN4CCOCC4)cc(OC4CCOCC4)c23)c1	c1cc(Nc2ncnc3cccc(OC4CCNCC4)c23)c2c(c1)OCO2||c1cncc(Nc2ncnc3cc(OCCCN4CCOCC4)cc(OC4CCOCC4)c23)c1
COc1cc(OC2CCN(C)CC2)c2c(Nc3c(Cl)ccc4c3OCO4)ncnc2c1	COc1cc(Nc2ncnc3cc(OCCCN4CCOCC4)cc(OC4CCOCC4)c23)c(Cl)cn1	c1cc(Nc2ncnc3cc(OCCCN4CCOCC4)cc(OC4CCOCC4)c23)ccn1||c1cc(Nc2ncnc3cccc(OC4CCNCC4)c23)c2c(c1)OCO2
COc1cc(OC2CCN(C)CC2)c2c(Nc3c(Cl)ccc4c3OCO4)ncnc2c1	Clc1ccc2c(c1Nc1ncnc3cc(OCCN4CCCC4)cc(OC4CCOCC4)c13)OCCO2	c1cc(Nc2ncnc3cc(OCCN4CCCC4)cc(OC4CCOCC4)c23)c2c(c1)OCCO2||c1cc(Nc2ncnc3cccc(OC4CCNCC4)c23)c2c(c1)OCO2
COc1cc(OC2CCN(C)CC2)c2c(Nc3c(Cl)ccc4c3OCO4)ncnc2c1	COc1ccc(Cl)c(Nc2ncnc3cc(OCCCN4CCOCC4)cc(OC4CCOCC4)c23)c1	c1cc(Nc2ncnc3cccc(OC4CCNCC4)c23)c2c(c1)OCO2||c1ccc(Nc2ncnc3cc(OCCCN4CCOCC4)cc(OC4CCOCC4)c23)cc1
COc1cc(OC2CCN(C)CC2)c2c(Nc3c(Cl)ccc4c3OCO4)ncnc2c1	COc1ccc(Cl)c(Nc2ncnc3ccc(OCCCN4CCN(C)CC4)c(OC4CCOCC4)c23)c1	c1cc(Nc2ncnc3cccc(OC4CCNCC4)c23)c2c(c1)OCO2||c1ccc(Nc2ncnc3ccc(OCCCN4CCNCC4)c(OC4CCOCC4)c23)cc1
Clc1ccc2c(c1Nc1ncnc3cc(OCCCN4CCOCC4)ccc13)OCO2	COc1cc(OC2CCN(C)CC2)c2c(Nc3cccc4c3OCO4)ncnc2c1	c1cc(Nc2ncnc3cc(OCCCN4CCOCC4)ccc23)c2c(c1)OCO2||c1cc(Nc2ncnc3cccc(OC4CCNCC4)c23)c2c(c1)OCO2
Clc1ccc2c(c1Nc1ncnc3cc(OCCCN4CCOCC4)ccc13)OCO2	COc1ccc(Cl)c(Nc2ncnc3ccc(OC)c(OC4CCN(C)CC4)c23)c1	c1cc(Nc2ncnc3cc(OCCCN4CCOCC4)ccc23)c2c(c1)OCO2||c1ccc(Nc2ncnc3cccc(OC4CCNCC4)c23)cc1
Clc1ccc2c(c1Nc1ncnc3cc(OCCCN4CCOCC4)ccc13)OCO2	COc1cc2c(Nc3cccc4c3OC(F)(F)O4)ncnc2cc1OCCCN1CCOCC1	c1cc(Nc2ncnc3cc(OCCCN4CCOCC4)ccc23)c2c(c1)OCO2||c1cc(Nc2ncnc3cc(OCCCN4CCOCC4)ccc23)c2c(c1)OCO2
Clc1ccc2c(c1Nc1ncnc3cc(OCCCN4CCOCC4)ccc13)OCO2	COc1cc(OC2CCN(C)CC2)c2c(Nc3cccc4c3OCCO4)ncnc2c1	c1cc(Nc2ncnc3cc(OCCCN4CCOCC4)ccc23)c2c(c1)OCO2||c1cc(Nc2ncnc3cccc(OC4CCNCC4)c23)c2c(c1)OCCO2
Clc1ccc2c(c1Nc1ncnc3cc(OCCCN4CCOCC4)ccc13)OCO2	COc1cc2c(Nc3ccc4c(c3)OCO4)ncnc2cc1OCCCN1CCOCC1	c1cc(Nc2ncnc3cc(OCCCN4CCOCC4)ccc23)c2c(c1)OCO2||c1nc(Nc2ccc3c(c2)OCO3)c2ccc(OCCCN3CCOCC3)cc2n1
Clc1ccc2c(c1Nc1ncnc3cc(OCCCN4CCOCC4)ccc13)OCO2	COc1ccc(Cl)c(Nc2ncnc3cc(OC)cc(OCCCN4CCOCC4)c23)c1	c1cc(Nc2ncnc3cc(OCCCN4CCOCC4)ccc23)c2c(c1)OCO2||c1ccc(Nc2ncnc3cccc(OCCCN4CCOCC4)c23)cc1
Clc1ccc2c(c1Nc1ncnc3cc(OCCCN4CCOCC4)ccc13)OCO2	COc1ccc(Cl)c(Nc2ncnc3cc(OCCN4CCCC4)cc(OC(C)C)c23)n1	c1cc(Nc2ncnc3cc(OCCCN4CCOCC4)ccc23)c2c(c1)OCO2||c1ccc(Nc2ncnc3cc(OCCN4CCCC4)ccc23)nc1
Clc1ccc2c(c1Nc1ncnc3cc(OCCCN4CCOCC4)ccc13)OCO2	COc1ccc(Cl)c(Nc2ncnc3cc(OCCN4CCOCC4)cc(OC(C)C)c23)n1	c1cc(Nc2ncnc3cc(OCCCN4CCOCC4)ccc23)c2c(c1)OCO2||c1ccc(Nc2ncnc3cc(OCCN4CCOCC4)ccc23)nc1
Clc1ccc2c(c1Nc1ncnc3cc(OCCCN4CCOCC4)ccc13)OCO2	COc1ccccc1Nc1ncnc2cc(OCCCN3CCOCC3)c(OC)cc12	c1cc(Nc2ncnc3cc(OCCCN4CCOCC4)ccc23)c2c(c1)OCO2||c1ccc(Nc2ncnc3cc(OCCCN4CCOCC4)ccc23)cc1
Clc1ccc2c(c1Nc1ncnc3cc(OCCCN4CCOCC4)ccc13)OCO2	COc1cc2c(Nc3cccc4c3OCCO4)ncnc2cc1OCCCN1CCOCC1	c1cc(Nc2ncnc3cc(OCCCN4CCOCC4)ccc23)c2c(c1)OCCO2||c1cc(Nc2ncnc3cc(OCCCN4CCOCC4)ccc23)c2c(c1)OCO2
Clc1ccc2c(c1Nc1ncnc3cc(OCCCN4CCOCC4)ccc13)OCO2	CCOc1ccc(Cl)c(Nc2ncnc3cc(OCCCN4CCOCC4)c(OC)cc23)c1	c1cc(Nc2ncnc3cc(OCCCN4CCOCC4)ccc23)c2c(c1)OCO2||c1ccc(Nc2ncnc3cc(OCCCN4CCOCC4)ccc23)cc1
Clc1ccc2c(c1Nc1ncnc3cc(OCCCN4CCOCC4)ccc13)OCO2	COc1cc(Nc2ncnc3cc(OCCCN4CCOCC4)cc(OC(C)C)c23)c(Cl)cn1	c1cc(Nc2ncnc3cc(OCCCN4CCOCC4)ccc23)c2c(c1)OCO2||c1cc(Nc2ncnc3cc(OCCCN4CCOCC4)ccc23)ccn1
Clc1ccc2c(c1Nc1ncnc3cc(OCCCN4CCOCC4)ccc13)OCO2	COc1cnc(Cl)c(Nc2ncnc3cc(OCCCN4CCOCC4)cc(OC(C)C)c23)c1	c1cc(Nc2ncnc3cc(OCCCN4CCOCC4)ccc23)c2c(c1)OCO2||c1cncc(Nc2ncnc3cc(OCCCN4CCOCC4)ccc23)c1
Clc1ccc2c(c1Nc1ncnc3cc(OCCCN4CCOCC4)ccc13)OCO2	COc1ccc(Cl)c(Nc2ncnc3cc(OCCCN4CCOCC4)cc(OC(C)C)c23)c1	c1cc(Nc2ncnc3cc(OCCCN4CCOCC4)ccc23)c2c(c1)OCO2||c1ccc(Nc2ncnc3cc(OCCCN4CCOCC4)ccc23)cc1
Clc1ccc2c(c1Nc1ncnc3cc(OCCCN4CCOCC4)ccc13)OCO2	COc1cnc(Cl)c(Nc2ncnc3cc(OCCCN4CCOCC4)cc(OC4CCOCC4)c23)c1	c1cc(Nc2ncnc3cc(OCCCN4CCOCC4)ccc23)c2c(c1)OCO2||c1cncc(Nc2ncnc3cc(OCCCN4CCOCC4)cc(OC4CCOCC4)c23)c1
Clc1ccc2c(c1Nc1ncnc3cc(OCCCN4CCOCC4)ccc13)OCO2	COc1cc(Nc2ncnc3cc(OCCCN4CCOCC4)cc(OC4CCOCC4)c23)c(Cl)cn1	c1cc(Nc2ncnc3cc(OCCCN4CCOCC4)cc(OC4CCOCC4)c23)ccn1||c1cc(Nc2ncnc3cc(OCCCN4CCOCC4)ccc23)c2c(c1)OCO2
Clc1ccc2c(c1Nc1ncnc3cc(OCCCN4CCOCC4)ccc13)OCO2	Clc1ccc2c(c1Nc1ncnc3cc(OCCN4CCCC4)cc(OC4CCOCC4)c13)OCCO2	c1cc(Nc2ncnc3cc(OCCCN4CCOCC4)ccc23)c2c(c1)OCO2||c1cc(Nc2ncnc3cc(OCCN4CCCC4)cc(OC4CCOCC4)c23)c2c(c1)OCCO2
Clc1ccc2c(c1Nc1ncnc3cc(OCCCN4CCOCC4)ccc13)OCO2	COc1ccc(Cl)c(Nc2ncnc3cc(OCCCN4CCOCC4)cc(OC4CCOCC4)c23)c1	c1cc(Nc2ncnc3cc(OCCCN4CCOCC4)ccc23)c2c(c1)OCO2||c1ccc(Nc2ncnc3cc(OCCCN4CCOCC4)cc(OC4CCOCC4)c23)cc1
Clc1ccc2c(c1Nc1ncnc3cc(OCCCN4CCOCC4)ccc13)OCO2	COc1ccc(Cl)c(Nc2ncnc3ccc(OCCCN4CCN(C)CC4)c(OC4CCOCC4)c23)c1	c1cc(Nc2ncnc3cc(OCCCN4CCOCC4)ccc23)c2c(c1)OCO2||c1ccc(Nc2ncnc3ccc(OCCCN4CCNCC4)c(OC4CCOCC4)c23)cc1
COc1cc(OC2CCN(C)CC2)c2c(Nc3cccc4c3OCO4)ncnc2c1	COc1cc2c(Nc3c(Cl)ccc4c3OCO4)ncnc2cc1OCc1ccnc(C#N)c1	c1cc(Nc2ncnc3cc(OCc4ccncc4)ccc23)c2c(c1)OCO2||c1cc(Nc2ncnc3cccc(OC4CCNCC4)c23)c2c(c1)OCO2
COc1cc(OC2CCN(C)CC2)c2c(Nc3cccc4c3OCO4)ncnc2c1	CN1CCC(Oc2cc(OCCF)cc3ncnc(Nc4c(Cl)ccc5c4OCO5)c23)CC1	c1cc(Nc2ncnc3cccc(OC4CCNCC4)c23)c2c(c1)OCO2||c1cc(Nc2ncnc3cccc(OC4CCNCC4)c23)c2c(c1)OCO2
COc1cc(OC2CCN(C)CC2)c2c(Nc3cccc4c3OCO4)ncnc2c1	COc1cc2c(Nc3c(Cl)ccc4c3OCO4)ncnc2cc1OCC1CCN(C)CC1	c1cc(Nc2ncnc3cc(OCC4CCNCC4)ccc23)c2c(c1)OCO2||c1cc(Nc2ncnc3cccc(OC4CCNCC4)c23)c2c(c1)OCO2
COc1cc(OC2CCN(C)CC2)c2c(Nc3cccc4c3OCO4)ncnc2c1	COc1cc2c(Nc3c(Cl)ccc4c3OCO4)ncnc2cc1OCCCN1CCCC1	c1cc(Nc2ncnc3cc(OCCCN4CCCC4)ccc23)c2c(c1)OCO2||c1cc(Nc2ncnc3cccc(OC4CCNCC4)c23)c2c(c1)OCO2
COc1cc(OC2CCN(C)CC2)c2c(Nc3cccc4c3OCO4)ncnc2c1	COc1cc2c(Nc3c(Cl)ccc4c3OCO4)ncnc2cc1OCCCN1CCOCC1	c1cc(Nc2ncnc3cc(OCCCN4CCOCC4)ccc23)c2c(c1)OCO2||c1cc(Nc2ncnc3cccc(OC4CCNCC4)c23)c2c(c1)OCO2
COc1cc(OC2CCN(C)CC2)c2c(Nc3cccc4c3OCO4)ncnc2c1	COc1cc2c(Nc3cccc4c3OCO4)ncnc2cc1OCCCN1CCOCC1	c1cc(Nc2ncnc3cc(OCCCN4CCOCC4)ccc23)c2c(c1)OCO2||c1cc(Nc2ncnc3cccc(OC4CCNCC4)c23)c2c(c1)OCO2
COc1cc(OC2CCN(C)CC2)c2c(Nc3cccc4c3OCO4)ncnc2c1	COc1ccc(Cl)c(Nc2ncnc3cc(OCC4CCN(C)CC4)c(OC)cc23)c1	c1cc(Nc2ncnc3cccc(OC4CCNCC4)c23)c2c(c1)OCO2||c1ccc(Nc2ncnc3cc(OCC4CCNCC4)ccc23)cc1
COc1cc(OC2CCN(C)CC2)c2c(Nc3cccc4c3OCO4)ncnc2c1	COc1ccc(Cl)c(Nc2ncnc3cc(OCCCN4CCOCC4)c(OC)cc23)c1	c1cc(Nc2ncnc3cccc(OC4CCNCC4)c23)c2c(c1)OCO2||c1ccc(Nc2ncnc3cc(OCCCN4CCOCC4)ccc23)cc1
COc1cc(OC2CCN(C)CC2)c2c(Nc3cccc4c3OCO4)ncnc2c1	CC(C)Oc1cc(OCCN2CCOCC2)cc2ncnc(Nc3c(Cl)ccc4c3OCO4)c12	c1cc(Nc2ncnc3cc(OCCN4CCOCC4)ccc23)c2c(c1)OCO2||c1cc(Nc2ncnc3cccc(OC4CCNCC4)c23)c2c(c1)OCO2
COc1cc(OC2CCN(C)CC2)c2c(Nc3cccc4c3OCO4)ncnc2c1	CC(C)COc1cc(OC2CCN(C)CC2)c2c(Nc3c(Cl)ccc4c3OCO4)ncnc2c1	c1cc(Nc2ncnc3cccc(OC4CCNCC4)c23)c2c(c1)OCO2||c1cc(Nc2ncnc3cccc(OC4CCNCC4)c23)c2c(c1)OCO2
COc1cc(OC2CCN(C)CC2)c2c(Nc3cccc4c3OCO4)ncnc2c1	Clc1ccc2c(c1Nc1ncnc3cc(OCCN4CCCC4)cc(OC4CCOCC4)c13)OCO2	c1cc(Nc2ncnc3cc(OCCN4CCCC4)cc(OC4CCOCC4)c23)c2c(c1)OCO2||c1cc(Nc2ncnc3cccc(OC4CCNCC4)c23)c2c(c1)OCO2
COc1cc(OC2CCN(C)CC2)c2c(Nc3cccc4c3OCO4)ncnc2c1	Clc1ccc2c(c1Nc1ncnc3cc(OCCOc4ccncc4)cc(OC4CCOCC4)c13)OCO2	c1cc(Nc2ncnc3cc(OCCOc4ccncc4)cc(OC4CCOCC4)c23)c2c(c1)OCO2||c1cc(Nc2ncnc3cccc(OC4CCNCC4)c23)c2c(c1)OCO2
COc1cc(OC2CCN(C)CC2)c2c(Nc3cccc4c3OCO4)ncnc2c1	CN1CCC(COc2cc(OC3CCOCC3)c3c(Nc4c(Cl)ccc5c4OCO5)ncnc3c2)CC1	c1cc(Nc2ncnc3cc(OCC4CCNCC4)cc(OC4CCOCC4)c23)c2c(c1)OCO2||c1cc(Nc2ncnc3cccc(OC4CCNCC4)c23)c2c(c1)OCO2
COc1cc(OC2CCN(C)CC2)c2c(Nc3cccc4c3OCO4)ncnc2c1	CN1CCN(CCOc2cc(OC3CCOCC3)c3c(Nc4c(Cl)ccc5c4OCO5)ncnc3c2)CC1	c1cc(Nc2ncnc3cc(OCCN4CCNCC4)cc(OC4CCOCC4)c23)c2c(c1)OCO2||c1cc(Nc2ncnc3cccc(OC4CCNCC4)c23)c2c(c1)OCO2
COc1ccc(Cl)c(Nc2ncnc3ccc(OC)c(OC4CCN(C)CC4)c23)c1	COc1ccc(Cl)c(Nc2ncnc3cc(OC)cc(OC4CCN(C)CC4)c23)c1	c1ccc(Nc2ncnc3cccc(OC4CCNCC4)c23)cc1||c1ccc(Nc2ncnc3cccc(OC4CCNCC4)c23)cc1
COc1ccc(Cl)c(Nc2ncnc3ccc(OC)c(OC4CCN(C)CC4)c23)c1	COc1cc2c(Nc3c(Cl)ccc4c3OCO4)ncnc2cc1OCc1ccnc(C#N)c1	c1cc(Nc2ncnc3cc(OCc4ccncc4)ccc23)c2c(c1)OCO2||c1ccc(Nc2ncnc3cccc(OC4CCNCC4)c23)cc1
COc1ccc(Cl)c(Nc2ncnc3ccc(OC)c(OC4CCN(C)CC4)c23)c1	CN1CCC(Oc2cc(OCCF)cc3ncnc(Nc4c(Cl)ccc5c4OCO5)c23)CC1	c1cc(Nc2ncnc3cccc(OC4CCNCC4)c23)c2c(c1)OCO2||c1ccc(Nc2ncnc3cccc(OC4CCNCC4)c23)cc1
COc1ccc(Cl)c(Nc2ncnc3ccc(OC)c(OC4CCN(C)CC4)c23)c1	COc1cc2c(Nc3c(Cl)ccc4c3OCO4)ncnc2cc1OCC1CCN(C)CC1	c1cc(Nc2ncnc3cc(OCC4CCNCC4)ccc23)c2c(c1)OCO2||c1ccc(Nc2ncnc3cccc(OC4CCNCC4)c23)cc1
COc1ccc(Cl)c(Nc2ncnc3ccc(OC)c(OC4CCN(C)CC4)c23)c1	COc1cc2c(Nc3c(Cl)ccc4c3OCO4)ncnc2cc1OCCCN1CCCC1	c1cc(Nc2ncnc3cc(OCCCN4CCCC4)ccc23)c2c(c1)OCO2||c1ccc(Nc2ncnc3cccc(OC4CCNCC4)c23)cc1
COc1ccc(Cl)c(Nc2ncnc3ccc(OC)c(OC4CCN(C)CC4)c23)c1	COc1cc(OCCCN2CCCC2)cc2ncnc(Nc3c(Cl)ccc4c3OCO4)c12	c1cc(Nc2ncnc3cc(OCCCN4CCCC4)ccc23)c2c(c1)OCO2||c1ccc(Nc2ncnc3cccc(OC4CCNCC4)c23)cc1
COc1ccc(Cl)c(Nc2ncnc3ccc(OC)c(OC4CCN(C)CC4)c23)c1	COc1cc2c(Nc3c(Cl)ccc4c3OCO4)ncnc2cc1OCCCN1CCOCC1	c1cc(Nc2ncnc3cc(OCCCN4CCOCC4)ccc23)c2c(c1)OCO2||c1ccc(Nc2ncnc3cccc(OC4CCNCC4)c23)cc1
COc1ccc(Cl)c(Nc2ncnc3ccc(OC)c(OC4CCN(C)CC4)c23)c1	COc1cc2ncnc(Nc3c(Cl)ccc4c3OCO4)c2cc1OCCCN1CCOCC1	c1cc(Nc2ncnc3ccc(OCCCN4CCOCC4)cc23)c2c(c1)OCO2||c1ccc(Nc2ncnc3cccc(OC4CCNCC4)c23)cc1
COc1ccc(Cl)c(Nc2ncnc3ccc(OC)c(OC4CCN(C)CC4)c23)c1	COc1cc2c(Nc3c(F)ccc4c3OCO4)ncnc2cc1OCCCN1CCOCC1	c1cc(Nc2ncnc3cc(OCCCN4CCOCC4)ccc23)c2c(c1)OCO2||c1ccc(Nc2ncnc3cccc(OC4CCNCC4)c23)cc1
COc1ccc(Cl)c(Nc2ncnc3ccc(OC)c(OC4CCN(C)CC4)c23)c1	COc1cc2c(Nc3cccc4c3OCO4)ncnc2cc1OCCCN1CCOCC1	c1cc(Nc2ncnc3cc(OCCCN4CCOCC4)ccc23)c2c(c1)OCO2||c1ccc(Nc2ncnc3cccc(OC4CCNCC4)c23)cc1
COc1ccc(Cl)c(Nc2ncnc3ccc(OC)c(OC4CCN(C)CC4)c23)c1	COc1ccc(Cl)c(Nc2ncnc3cc(OCC4CCN(C)CC4)c(OC)cc23)c1	c1ccc(Nc2ncnc3cc(OCC4CCNCC4)ccc23)cc1||c1ccc(Nc2ncnc3cccc(OC4CCNCC4)c23)cc1
COc1ccc(Cl)c(Nc2ncnc3ccc(OC)c(OC4CCN(C)CC4)c23)c1	COc1ccc(Cl)c(Nc2ncnc3cc(OCCCN4CCOCC4)c(OC)cc23)c1	c1ccc(Nc2ncnc3cc(OCCCN4CCOCC4)ccc23)cc1||c1ccc(Nc2ncnc3cccc(OC4CCNCC4)c23)cc1
COc1ccc(Cl)c(Nc2ncnc3ccc(OC)c(OC4CCN(C)CC4)c23)c1	CC(C)Oc1cc(OCCN2CCOCC2)cc2ncnc(Nc3c(Cl)ccc4c3OCO4)c12	c1cc(Nc2ncnc3cc(OCCN4CCOCC4)ccc23)c2c(c1)OCO2||c1ccc(Nc2ncnc3cccc(OC4CCNCC4)c23)cc1
COc1ccc(Cl)c(Nc2ncnc3ccc(OC)c(OC4CCN(C)CC4)c23)c1	COc1ccc(Cl)c(Nc2ncnc3cc(OCCCN4CCOCC4)cc(OC(C)C)c23)n1	c1ccc(Nc2ncnc3cc(OCCCN4CCOCC4)ccc23)nc1||c1ccc(Nc2ncnc3cccc(OC4CCNCC4)c23)cc1
COc1ccc(Cl)c(Nc2ncnc3ccc(OC)c(OC4CCN(C)CC4)c23)c1	CC(C)COc1cc(OC2CCN(C)CC2)c2c(Nc3c(Cl)ccc4c3OCO4)ncnc2c1	c1cc(Nc2ncnc3cccc(OC4CCNCC4)c23)c2c(c1)OCO2||c1ccc(Nc2ncnc3cccc(OC4CCNCC4)c23)cc1
COc1ccc(Cl)c(Nc2ncnc3ccc(OC)c(OC4CCN(C)CC4)c23)c1	Clc1ccc2c(c1Nc1ncnc3cc(OCCN4CCCC4)cc(OC4CCOCC4)c13)OCO2	c1cc(Nc2ncnc3cc(OCCN4CCCC4)cc(OC4CCOCC4)c23)c2c(c1)OCO2||c1ccc(Nc2ncnc3cccc(OC4CCNCC4)c23)cc1
COc1ccc(Cl)c(Nc2ncnc3ccc(OC)c(OC4CCN(C)CC4)c23)c1	CC(=O)N1CCN(CCOc2cc(OC(C)C)c3c(Nc4c(F)ccc5c4OCO5)ncnc3c2)CC1	c1cc(Nc2ncnc3cc(OCCN4CCNCC4)ccc23)c2c(c1)OCO2||c1ccc(Nc2ncnc3cccc(OC4CCNCC4)c23)cc1
COc1ccc(Cl)c(Nc2ncnc3ccc(OC)c(OC4CCN(C)CC4)c23)c1	COc1ccc(Cl)c(Nc2ncnc3cc(OCCCN4CCN(C(C)=O)CC4)cc(OC(C)C)c23)n1	c1ccc(Nc2ncnc3cc(OCCCN4CCNCC4)ccc23)nc1||c1ccc(Nc2ncnc3cccc(OC4CCNCC4)c23)cc1
COc1ccc(Cl)c(Nc2ncnc3ccc(OC)c(OC4CCN(C)CC4)c23)c1	Clc1ccc2c(c1Nc1ncnc3cc(OCCOc4ccncc4)cc(OC4CCOCC4)c13)OCO2	c1cc(Nc2ncnc3cc(OCCOc4ccncc4)cc(OC4CCOCC4)c23)c2c(c1)OCO2||c1ccc(Nc2ncnc3cccc(OC4CCNCC4)c23)cc1
COc1ccc(Cl)c(Nc2ncnc3ccc(OC)c(OC4CCN(C)CC4)c23)c1	CN1CCC(COc2cc(OC3CCOCC3)c3c(Nc4c(Cl)ccc5c4OCO5)ncnc3c2)CC1	c1cc(Nc2ncnc3cc(OCC4CCNCC4)cc(OC4CCOCC4)c23)c2c(c1)OCO2||c1ccc(Nc2ncnc3cccc(OC4CCNCC4)c23)cc1
COc1ccc(Cl)c(Nc2ncnc3ccc(OC)c(OC4CCN(C)CC4)c23)c1	CN1CCN(CCOc2cc(OC3CCOCC3)c3c(Nc4c(Cl)ccc5c4OCO5)ncnc3c2)CC1	c1cc(Nc2ncnc3cc(OCCN4CCNCC4)cc(OC4CCOCC4)c23)c2c(c1)OCO2||c1ccc(Nc2ncnc3cccc(OC4CCNCC4)c23)cc1
COc1ccc(Cl)c(Nc2ncnc3ccc(OC)c(OC4CCN(C)CC4)c23)c1	c1cc(Nc2ncnc3cc(OCCCN4CCCC4)cc(OC4CCOCC4)c23)c2c(c1)OCO2	c1cc(Nc2ncnc3cc(OCCCN4CCCC4)cc(OC4CCOCC4)c23)c2c(c1)OCO2||c1ccc(Nc2ncnc3cccc(OC4CCNCC4)c23)cc1
COc1ccc(Cl)c(Nc2ncnc3ccc(OC)c(OC4CCN(C)CC4)c23)c1	COc1ccc(Cl)c(Nc2ncnc3cc(OCCCN4CCOCC4)cc(OC4CCCCC4)c23)c1	c1ccc(Nc2ncnc3cc(OCCCN4CCOCC4)cc(OC4CCCCC4)c23)cc1||c1ccc(Nc2ncnc3cccc(OC4CCNCC4)c23)cc1
COc1ccc(Cl)c(Nc2ncnc3cc(OC)cc(OC4CCN(C)CC4)c23)c1	COc1cc(OC2CCN(C)CC2)c2c(Nc3cccc4c3OCCO4)ncnc2c1	c1cc(Nc2ncnc3cccc(OC4CCNCC4)c23)c2c(c1)OCCO2||c1ccc(Nc2ncnc3cccc(OC4CCNCC4)c23)cc1
COc1ccc(Cl)c(Nc2ncnc3cc(OC)cc(OC4CCN(C)CC4)c23)c1	COc1cc2c(Nc3ccc4c(c3)OCO4)ncnc2cc1OCCCN1CCOCC1	c1ccc(Nc2ncnc3cccc(OC4CCNCC4)c23)cc1||c1nc(Nc2ccc3c(c2)OCO3)c2ccc(OCCCN3CCOCC3)cc2n1
COc1ccc(Cl)c(Nc2ncnc3cc(OC)cc(OC4CCN(C)CC4)c23)c1	COc1ccccc1Nc1ncnc2cc(OCCCN3CCOCC3)c(OC)cc12	c1ccc(Nc2ncnc3cc(OCCCN4CCOCC4)ccc23)cc1||c1ccc(Nc2ncnc3cccc(OC4CCNCC4)c23)cc1
COc1ccc(Cl)c(Nc2ncnc3cc(OC)cc(OC4CCN(C)CC4)c23)c1	COc1cc2c(Nc3cccc4c3OCCO4)ncnc2cc1OCCCN1CCOCC1	c1cc(Nc2ncnc3cc(OCCCN4CCOCC4)ccc23)c2c(c1)OCCO2||c1ccc(Nc2ncnc3cccc(OC4CCNCC4)c23)cc1
COc1ccc(Cl)c(Nc2ncnc3cc(OC)cc(OC4CCN(C)CC4)c23)c1	CCOc1ccc(Cl)c(Nc2ncnc3cc(OCCCN4CCOCC4)c(OC)cc23)c1	c1ccc(Nc2ncnc3cc(OCCCN4CCOCC4)ccc23)cc1||c1ccc(Nc2ncnc3cccc(OC4CCNCC4)c23)cc1
COc1ccc(Cl)c(Nc2ncnc3cc(OC)cc(OC4CCN(C)CC4)c23)c1	COc1cc(Nc2ncnc3cc(OCCCN4CCOCC4)cc(OC(C)C)c23)c(Cl)cn1	c1cc(Nc2ncnc3cc(OCCCN4CCOCC4)ccc23)ccn1||c1ccc(Nc2ncnc3cccc(OC4CCNCC4)c23)cc1
COc1ccc(Cl)c(Nc2ncnc3cc(OC)cc(OC4CCN(C)CC4)c23)c1	COc1cc(Nc2ncnc3cc(OCCCN4CCOCC4)cc(OC4CCOCC4)c23)c(Cl)cn1	c1cc(Nc2ncnc3cc(OCCCN4CCOCC4)cc(OC4CCOCC4)c23)ccn1||c1ccc(Nc2ncnc3cccc(OC4CCNCC4)c23)cc1
COc1ccc(Cl)c(Nc2ncnc3cc(OC)cc(OC4CCN(C)CC4)c23)c1	CN1CCN(CCOc2cc(OC3CCOCC3)c3c(Nc4c(Cl)ccc5c4OCO5)ncnc3c2)CC1	c1cc(Nc2ncnc3cc(OCCN4CCNCC4)cc(OC4CCOCC4)c23)c2c(c1)OCO2||c1ccc(Nc2ncnc3cccc(OC4CCNCC4)c23)cc1
COc1ccc(Cl)c(Nc2ncnc3cc(OC)cc(OC4CCN(C)CC4)c23)c1	COc1ccc(Cl)c(Nc2ncnc3ccc(OCCCN4CCN(C)CC4)c(OC4CCOCC4)c23)c1	c1ccc(Nc2ncnc3ccc(OCCCN4CCNCC4)c(OC4CCOCC4)c23)cc1||c1ccc(Nc2ncnc3cccc(OC4CCNCC4)c23)cc1
COc1cc2c(Nc3c(Cl)ccc4c3OCO4)ncnc2cc1OCc1ccnc(C#N)c1	COc1cc2c(Nc3cccc4c3OC(F)(F)O4)ncnc2cc1OCCCN1CCOCC1	c1cc(Nc2ncnc3cc(OCCCN4CCOCC4)ccc23)c2c(c1)OCO2||c1cc(Nc2ncnc3cc(OCc4ccncc4)ccc23)c2c(c1)OCO2
COc1cc2c(Nc3c(Cl)ccc4c3OCO4)ncnc2cc1OCc1ccnc(C#N)c1	COc1cc(OC2CCN(C)CC2)c2c(Nc3cccc4c3OCCO4)ncnc2c1	c1cc(Nc2ncnc3cc(OCc4ccncc4)ccc23)c2c(c1)OCO2||c1cc(Nc2ncnc3cccc(OC4CCNCC4)c23)c2c(c1)OCCO2
COc1cc2c(Nc3c(Cl)ccc4c3OCO4)ncnc2cc1OCc1ccnc(C#N)c1	COc1cc2c(Nc3ccc4c(c3)OCO4)ncnc2cc1OCCCN1CCOCC1	c1cc(Nc2ncnc3cc(OCc4ccncc4)ccc23)c2c(c1)OCO2||c1nc(Nc2ccc3c(c2)OCO3)c2ccc(OCCCN3CCOCC3)cc2n1
COc1cc2c(Nc3c(Cl)ccc4c3OCO4)ncnc2cc1OCc1ccnc(C#N)c1	COc1ccc(Cl)c(Nc2ncnc3cc(OC)cc(OCCCN4CCOCC4)c23)c1	c1cc(Nc2ncnc3cc(OCc4ccncc4)ccc23)c2c(c1)OCO2||c1ccc(Nc2ncnc3cccc(OCCCN4CCOCC4)c23)cc1
COc1cc2c(Nc3c(Cl)ccc4c3OCO4)ncnc2cc1OCc1ccnc(C#N)c1	COc1ccc(Cl)c(Nc2ncnc3cc(OCCN4CCCC4)cc(OC(C)C)c23)n1	c1cc(Nc2ncnc3cc(OCc4ccncc4)ccc23)c2c(c1)OCO2||c1ccc(Nc2ncnc3cc(OCCN4CCCC4)ccc23)nc1
COc1cc2c(Nc3c(Cl)ccc4c3OCO4)ncnc2cc1OCc1ccnc(C#N)c1	COc1ccc(Cl)c(Nc2ncnc3cc(OCCN4CCOCC4)cc(OC(C)C)c23)n1	c1cc(Nc2ncnc3cc(OCc4ccncc4)ccc23)c2c(c1)OCO2||c1ccc(Nc2ncnc3cc(OCCN4CCOCC4)ccc23)nc1
COc1cc2c(Nc3c(Cl)ccc4c3OCO4)ncnc2cc1OCc1ccnc(C#N)c1	COc1ccccc1Nc1ncnc2cc(OCCCN3CCOCC3)c(OC)cc12	c1cc(Nc2ncnc3cc(OCc4ccncc4)ccc23)c2c(c1)OCO2||c1ccc(Nc2ncnc3cc(OCCCN4CCOCC4)ccc23)cc1
COc1cc2c(Nc3c(Cl)ccc4c3OCO4)ncnc2cc1OCc1ccnc(C#N)c1	COc1cc2c(Nc3cccc4c3OCCO4)ncnc2cc1OCCCN1CCOCC1	c1cc(Nc2ncnc3cc(OCCCN4CCOCC4)ccc23)c2c(c1)OCCO2||c1cc(Nc2ncnc3cc(OCc4ccncc4)ccc23)c2c(c1)OCO2
COc1cc2c(Nc3c(Cl)ccc4c3OCO4)ncnc2cc1OCc1ccnc(C#N)c1	CCOc1ccc(Cl)c(Nc2ncnc3cc(OCCCN4CCOCC4)c(OC)cc23)c1	c1cc(Nc2ncnc3cc(OCc4ccncc4)ccc23)c2c(c1)OCO2||c1ccc(Nc2ncnc3cc(OCCCN4CCOCC4)ccc23)cc1
COc1cc2c(Nc3c(Cl)ccc4c3OCO4)ncnc2cc1OCc1ccnc(C#N)c1	COc1cc(Nc2ncnc3cc(OCCCN4CCOCC4)cc(OC(C)C)c23)c(Cl)cn1	c1cc(Nc2ncnc3cc(OCCCN4CCOCC4)ccc23)ccn1||c1cc(Nc2ncnc3cc(OCc4ccncc4)ccc23)c2c(c1)OCO2
COc1cc2c(Nc3c(Cl)ccc4c3OCO4)ncnc2cc1OCc1ccnc(C#N)c1	COc1cnc(Cl)c(Nc2ncnc3cc(OCCCN4CCOCC4)cc(OC(C)C)c23)c1	c1cc(Nc2ncnc3cc(OCc4ccncc4)ccc23)c2c(c1)OCO2||c1cncc(Nc2ncnc3cc(OCCCN4CCOCC4)ccc23)c1
COc1cc2c(Nc3c(Cl)ccc4c3OCO4)ncnc2cc1OCc1ccnc(C#N)c1	COc1ccc(Cl)c(Nc2ncnc3cc(OCCCN4CCOCC4)cc(OC(C)C)c23)c1	c1cc(Nc2ncnc3cc(OCc4ccncc4)ccc23)c2c(c1)OCO2||c1ccc(Nc2ncnc3cc(OCCCN4CCOCC4)ccc23)cc1
COc1cc2c(Nc3c(Cl)ccc4c3OCO4)ncnc2cc1OCc1ccnc(C#N)c1	COc1cnc(Cl)c(Nc2ncnc3cc(OCCCN4CCOCC4)cc(OC4CCOCC4)c23)c1	c1cc(Nc2ncnc3cc(OCc4ccncc4)ccc23)c2c(c1)OCO2||c1cncc(Nc2ncnc3cc(OCCCN4CCOCC4)cc(OC4CCOCC4)c23)c1
COc1cc2c(Nc3c(Cl)ccc4c3OCO4)ncnc2cc1OCc1ccnc(C#N)c1	COc1cc(Nc2ncnc3cc(OCCCN4CCOCC4)cc(OC4CCOCC4)c23)c(Cl)cn1	c1cc(Nc2ncnc3cc(OCCCN4CCOCC4)cc(OC4CCOCC4)c23)ccn1||c1cc(Nc2ncnc3cc(OCc4ccncc4)ccc23)c2c(c1)OCO2
COc1cc2c(Nc3c(Cl)ccc4c3OCO4)ncnc2cc1OCc1ccnc(C#N)c1	Clc1ccc2c(c1Nc1ncnc3cc(OCCN4CCCC4)cc(OC4CCOCC4)c13)OCCO2	c1cc(Nc2ncnc3cc(OCCN4CCCC4)cc(OC4CCOCC4)c23)c2c(c1)OCCO2||c1cc(Nc2ncnc3cc(OCc4ccncc4)ccc23)c2c(c1)OCO2
COc1cc2c(Nc3c(Cl)ccc4c3OCO4)ncnc2cc1OCc1ccnc(C#N)c1	COc1ccc(Cl)c(Nc2ncnc3cc(OCCCN4CCOCC4)cc(OC4CCOCC4)c23)c1	c1cc(Nc2ncnc3cc(OCc4ccncc4)ccc23)c2c(c1)OCO2||c1ccc(Nc2ncnc3cc(OCCCN4CCOCC4)cc(OC4CCOCC4)c23)cc1
COc1cc2c(Nc3c(Cl)ccc4c3OCO4)ncnc2cc1OCc1ccnc(C#N)c1	COc1ccc(Cl)c(Nc2ncnc3ccc(OCCCN4CCN(C)CC4)c(OC4CCOCC4)c23)c1	c1cc(Nc2ncnc3cc(OCc4ccncc4)ccc23)c2c(c1)OCO2||c1ccc(Nc2ncnc3ccc(OCCCN4CCNCC4)c(OC4CCOCC4)c23)cc1
CN1CCC(Oc2cc(OCCF)cc3ncnc(Nc4c(Cl)ccc5c4OCO5)c23)CC1	COCCOc1cc2ncnc(Nc3c(Cl)ccc4c3OCO4)c2cc1N=C(O)[C@@H]1CCCN1	C(=Nc1ccc2ncnc(Nc3cccc4c3OCO4)c2c1)C1CCCN1||c1cc(Nc2ncnc3cccc(OC4CCNCC4)c23)c2c(c1)OCO2
CN1CCC(Oc2cc(OCCF)cc3ncnc(Nc4c(Cl)ccc5c4OCO5)c23)CC1	COc1cc2c(Nc3cccc4c3OC(F)(F)O4)ncnc2cc1OCCCN1CCOCC1	c1cc(Nc2ncnc3cc(OCCCN4CCOCC4)ccc23)c2c(c1)OCO2||c1cc(Nc2ncnc3cccc(OC4CCNCC4)c23)c2c(c1)OCO2
CN1CCC(Oc2cc(OCCF)cc3ncnc(Nc4c(Cl)ccc5c4OCO5)c23)CC1	COc1cc2ncnc(Nc3c(Cl)ccc4c3OCO4)c2cc1OCCCN1CCOCC1	c1cc(Nc2ncnc3ccc(OCCCN4CCOCC4)cc23)c2c(c1)OCO2||c1cc(Nc2ncnc3cccc(OC4CCNCC4)c23)c2c(c1)OCO2
CN1CCC(Oc2cc(OCCF)cc3ncnc(Nc4c(Cl)ccc5c4OCO5)c23)CC1	COc1cc(OC2CCN(C)CC2)c2c(Nc3cccc4c3OCCO4)ncnc2c1	c1cc(Nc2ncnc3cccc(OC4CCNCC4)c23)c2c(c1)OCCO2||c1cc(Nc2ncnc3cccc(OC4CCNCC4)c23)c2c(c1)OCO2
CN1CCC(Oc2cc(OCCF)cc3ncnc(Nc4c(Cl)ccc5c4OCO5)c23)CC1	COc1cc2c(Nc3ccc4c(c3)OCO4)ncnc2cc1OCCCN1CCOCC1	c1cc(Nc2ncnc3cccc(OC4CCNCC4)c23)c2c(c1)OCO2||c1nc(Nc2ccc3c(c2)OCO3)c2ccc(OCCCN3CCOCC3)cc2n1
CN1CCC(Oc2cc(OCCF)cc3ncnc(Nc4c(Cl)ccc5c4OCO5)c23)CC1	COc1ccc(Cl)c(Nc2ncnc3cc(OC)cc(OCCCN4CCOCC4)c23)c1	c1cc(Nc2ncnc3cccc(OC4CCNCC4)c23)c2c(c1)OCO2||c1ccc(Nc2ncnc3cccc(OCCCN4CCOCC4)c23)cc1
CN1CCC(Oc2cc(OCCF)cc3ncnc(Nc4c(Cl)ccc5c4OCO5)c23)CC1	COc1ccc(Cl)c(Nc2ncnc3cc(OCCN4CCCC4)cc(OC(C)C)c23)n1	c1cc(Nc2ncnc3cccc(OC4CCNCC4)c23)c2c(c1)OCO2||c1ccc(Nc2ncnc3cc(OCCN4CCCC4)ccc23)nc1
CN1CCC(Oc2cc(OCCF)cc3ncnc(Nc4c(Cl)ccc5c4OCO5)c23)CC1	COc1ccc(Cl)c(Nc2ncnc3cc(OCCN4CCOCC4)cc(OC(C)C)c23)n1	c1cc(Nc2ncnc3cccc(OC4CCNCC4)c23)c2c(c1)OCO2||c1ccc(Nc2ncnc3cc(OCCN4CCOCC4)ccc23)nc1
CN1CCC(Oc2cc(OCCF)cc3ncnc(Nc4c(Cl)ccc5c4OCO5)c23)CC1	COc1ccccc1Nc1ncnc2cc(OCCCN3CCOCC3)c(OC)cc12	c1cc(Nc2ncnc3cccc(OC4CCNCC4)c23)c2c(c1)OCO2||c1ccc(Nc2ncnc3cc(OCCCN4CCOCC4)ccc23)cc1
CN1CCC(Oc2cc(OCCF)cc3ncnc(Nc4c(Cl)ccc5c4OCO5)c23)CC1	CC(C)Oc1cc(OC2CCN(C)CC2)c2c(Nc3c(Cl)ccc4c3OCO4)ncnc2c1	c1cc(Nc2ncnc3cccc(OC4CCNCC4)c23)c2c(c1)OCO2||c1cc(Nc2ncnc3cccc(OC4CCNCC4)c23)c2c(c1)OCO2
CN1CCC(Oc2cc(OCCF)cc3ncnc(Nc4c(Cl)ccc5c4OCO5)c23)CC1	COc1cc2c(Nc3cccc4c3OCCO4)ncnc2cc1OCCCN1CCOCC1	c1cc(Nc2ncnc3cc(OCCCN4CCOCC4)ccc23)c2c(c1)OCCO2||c1cc(Nc2ncnc3cccc(OC4CCNCC4)c23)c2c(c1)OCO2
CN1CCC(Oc2cc(OCCF)cc3ncnc(Nc4c(Cl)ccc5c4OCO5)c23)CC1	CCOc1ccc(Cl)c(Nc2ncnc3cc(OCCCN4CCOCC4)c(OC)cc23)c1	c1cc(Nc2ncnc3cccc(OC4CCNCC4)c23)c2c(c1)OCO2||c1ccc(Nc2ncnc3cc(OCCCN4CCOCC4)ccc23)cc1
CN1CCC(Oc2cc(OCCF)cc3ncnc(Nc4c(Cl)ccc5c4OCO5)c23)CC1	COc1ccc(Cl)c(Nc2ncnc3cc(OCCCN4CCCC4)cc(OC(C)C)c23)n1	c1cc(Nc2ncnc3cccc(OC4CCNCC4)c23)c2c(c1)OCO2||c1ccc(Nc2ncnc3cc(OCCCN4CCCC4)ccc23)nc1
CN1CCC(Oc2cc(OCCF)cc3ncnc(Nc4c(Cl)ccc5c4OCO5)c23)CC1	COc1cc(Nc2ncnc3cc(OCCCN4CCOCC4)cc(OC(C)C)c23)c(Cl)cn1	c1cc(Nc2ncnc3cc(OCCCN4CCOCC4)ccc23)ccn1||c1cc(Nc2ncnc3cccc(OC4CCNCC4)c23)c2c(c1)OCO2
CN1CCC(Oc2cc(OCCF)cc3ncnc(Nc4c(Cl)ccc5c4OCO5)c23)CC1	COc1cnc(Cl)c(Nc2ncnc3cc(OCCCN4CCOCC4)cc(OC(C)C)c23)c1	c1cc(Nc2ncnc3cccc(OC4CCNCC4)c23)c2c(c1)OCO2||c1cncc(Nc2ncnc3cc(OCCCN4CCOCC4)ccc23)c1
CN1CCC(Oc2cc(OCCF)cc3ncnc(Nc4c(Cl)ccc5c4OCO5)c23)CC1	COc1ccc(Cl)c(Nc2ncnc3cc(OCCN4CCN(C)CC4)cc(OC(C)C)c23)n1	c1cc(Nc2ncnc3cccc(OC4CCNCC4)c23)c2c(c1)OCO2||c1ccc(Nc2ncnc3cc(OCCN4CCNCC4)ccc23)nc1
CN1CCC(Oc2cc(OCCF)cc3ncnc(Nc4c(Cl)ccc5c4OCO5)c23)CC1	Clc1ccc2c(c1Nc1ncnc3cc(OCCN4CCCC4)cc(N4CCOCC4)c13)OCO2	c1cc(Nc2ncnc3cc(OCCN4CCCC4)cc(N4CCOCC4)c23)c2c(c1)OCO2||c1cc(Nc2ncnc3cccc(OC4CCNCC4)c23)c2c(c1)OCO2
CN1CCC(Oc2cc(OCCF)cc3ncnc(Nc4c(Cl)ccc5c4OCO5)c23)CC1	COc1ccc(Cl)c(Nc2ncnc3cc(OCCCN4CCOCC4)cc(OC(C)C)c23)c1	c1cc(Nc2ncnc3cccc(OC4CCNCC4)c23)c2c(c1)OCO2||c1ccc(Nc2ncnc3cc(OCCCN4CCOCC4)ccc23)cc1
CN1CCC(Oc2cc(OCCF)cc3ncnc(Nc4c(Cl)ccc5c4OCO5)c23)CC1	COc1ccc(Cl)c(Nc2ncnc3cc(OCCN4CCN(C(C)=O)CC4)cc(OC(C)C)c23)n1	c1cc(Nc2ncnc3cccc(OC4CCNCC4)c23)c2c(c1)OCO2||c1ccc(Nc2ncnc3cc(OCCN4CCNCC4)ccc23)nc1
CN1CCC(Oc2cc(OCCF)cc3ncnc(Nc4c(Cl)ccc5c4OCO5)c23)CC1	COc1ccc(Cl)c(Nc2ncnc3cc(OCCCN4CCN(C)CC4)cc(OC(C)C)c23)n1	c1cc(Nc2ncnc3cccc(OC4CCNCC4)c23)c2c(c1)OCO2||c1ccc(Nc2ncnc3cc(OCCCN4CCNCC4)ccc23)nc1
CN1CCC(Oc2cc(OCCF)cc3ncnc(Nc4c(Cl)ccc5c4OCO5)c23)CC1	c1cc(Nc2ncnc3cc(OCCN4CCCC4)cc(OC4CCOCC4)c23)c2c(c1)OCO2	c1cc(Nc2ncnc3cc(OCCN4CCCC4)cc(OC4CCOCC4)c23)c2c(c1)OCO2||c1cc(Nc2ncnc3cccc(OC4CCNCC4)c23)c2c(c1)OCO2
CN1CCC(Oc2cc(OCCF)cc3ncnc(Nc4c(Cl)ccc5c4OCO5)c23)CC1	COc1cnc(Cl)c(Nc2ncnc3cc(OCCCN4CCOCC4)cc(OC4CCOCC4)c23)c1	c1cc(Nc2ncnc3cccc(OC4CCNCC4)c23)c2c(c1)OCO2||c1cncc(Nc2ncnc3cc(OCCCN4CCOCC4)cc(OC4CCOCC4)c23)c1
CN1CCC(Oc2cc(OCCF)cc3ncnc(Nc4c(Cl)ccc5c4OCO5)c23)CC1	COc1ccc(Cl)c(Nc2ncnc3cc(OCCCN4CCOCC4)cc(OC4CCOCC4)c23)n1	c1cc(Nc2ncnc3cccc(OC4CCNCC4)c23)c2c(c1)OCO2||c1ccc(Nc2ncnc3cc(OCCCN4CCOCC4)cc(OC4CCOCC4)c23)nc1
CN1CCC(Oc2cc(OCCF)cc3ncnc(Nc4c(Cl)ccc5c4OCO5)c23)CC1	COc1cc(Nc2ncnc3cc(OCCCN4CCOCC4)cc(OC4CCOCC4)c23)c(Cl)cn1	c1cc(Nc2ncnc3cc(OCCCN4CCOCC4)cc(OC4CCOCC4)c23)ccn1||c1cc(Nc2ncnc3cccc(OC4CCNCC4)c23)c2c(c1)OCO2
CN1CCC(Oc2cc(OCCF)cc3ncnc(Nc4c(Cl)ccc5c4OCO5)c23)CC1	Clc1ccc2c(c1Nc1ncnc3cc(OCCN4CCCC4)cc(OC4CCOCC4)c13)OCCO2	c1cc(Nc2ncnc3cc(OCCN4CCCC4)cc(OC4CCOCC4)c23)c2c(c1)OCCO2||c1cc(Nc2ncnc3cccc(OC4CCNCC4)c23)c2c(c1)OCO2
CN1CCC(Oc2cc(OCCF)cc3ncnc(Nc4c(Cl)ccc5c4OCO5)c23)CC1	c1cc(Nc2ncnc3cc(OCCN4CCCC4)cc(OC4CCOCC4)c23)c2c(c1)OCCO2	c1cc(Nc2ncnc3cc(OCCN4CCCC4)cc(OC4CCOCC4)c23)c2c(c1)OCCO2||c1cc(Nc2ncnc3cccc(OC4CCNCC4)c23)c2c(c1)OCO2
CN1CCC(Oc2cc(OCCF)cc3ncnc(Nc4c(Cl)ccc5c4OCO5)c23)CC1	COc1ccc(Cl)c(Nc2ncnc3cc(OCCCN4CCOCC4)cc(OC4CCOCC4)c23)c1	c1cc(Nc2ncnc3cccc(OC4CCNCC4)c23)c2c(c1)OCO2||c1ccc(Nc2ncnc3cc(OCCCN4CCOCC4)cc(OC4CCOCC4)c23)cc1
CN1CCC(Oc2cc(OCCF)cc3ncnc(Nc4c(Cl)ccc5c4OCO5)c23)CC1	CN1CCN(CCOc2cc(OC3CCOCC3)c3c(Nc4c(Cl)ccc5c4OCCO5)ncnc3c2)CC1	c1cc(Nc2ncnc3cc(OCCN4CCNCC4)cc(OC4CCOCC4)c23)c2c(c1)OCCO2||c1cc(Nc2ncnc3cccc(OC4CCNCC4)c23)c2c(c1)OCO2
CN1CCC(Oc2cc(OCCF)cc3ncnc(Nc4c(Cl)ccc5c4OCO5)c23)CC1	COc1ccc(Cl)c(Nc2ncnc3ccc(OCCCN4CCN(C)CC4)c(OC4CCOCC4)c23)c1	c1cc(Nc2ncnc3cccc(OC4CCNCC4)c23)c2c(c1)OCO2||c1ccc(Nc2ncnc3ccc(OCCCN4CCNCC4)c(OC4CCOCC4)c23)cc1
COCCOc1cc2ncnc(Nc3c(Cl)ccc4c3OCO4)c2cc1N=C(O)[C@@H]1CCCN1	COc1cc2c(Nc3c(Cl)ccc4c3OCO4)ncnc2cc1OCC1CCN(C)CC1	C(=Nc1ccc2ncnc(Nc3cccc4c3OCO4)c2c1)C1CCCN1||c1cc(Nc2ncnc3cc(OCC4CCNCC4)ccc23)c2c(c1)OCO2
COCCOc1cc2ncnc(Nc3c(Cl)ccc4c3OCO4)c2cc1N=C(O)[C@@H]1CCCN1	COc1cc2c(Nc3c(Cl)ccc4c3OCO4)ncnc2cc1OCCCN1CCCC1	C(=Nc1ccc2ncnc(Nc3cccc4c3OCO4)c2c1)C1CCCN1||c1cc(Nc2ncnc3cc(OCCCN4CCCC4)ccc23)c2c(c1)OCO2
COCCOc1cc2ncnc(Nc3c(Cl)ccc4c3OCO4)c2cc1N=C(O)[C@@H]1CCCN1	COc1cc2c(Nc3c(Cl)ccc4c3OCO4)ncnc2cc1OCCCN1CCOCC1	C(=Nc1ccc2ncnc(Nc3cccc4c3OCO4)c2c1)C1CCCN1||c1cc(Nc2ncnc3cc(OCCCN4CCOCC4)ccc23)c2c(c1)OCO2
COCCOc1cc2ncnc(Nc3c(Cl)ccc4c3OCO4)c2cc1N=C(O)[C@@H]1CCCN1	CC(C)Oc1cc(OCCN2CCOCC2)cc2ncnc(Nc3c(Cl)ccc4c3OCO4)c12	C(=Nc1ccc2ncnc(Nc3cccc4c3OCO4)c2c1)C1CCCN1||c1cc(Nc2ncnc3cc(OCCN4CCOCC4)ccc23)c2c(c1)OCO2
COCCOc1cc2ncnc(Nc3c(Cl)ccc4c3OCO4)c2cc1N=C(O)[C@@H]1CCCN1	CCOc1ccc(Cl)c(Nc2ncnc3cc(OCCCN4CCOCC4)c(OC)cc23)c1	C(=Nc1ccc2ncnc(Nc3cccc4c3OCO4)c2c1)C1CCCN1||c1ccc(Nc2ncnc3cc(OCCCN4CCOCC4)ccc23)cc1
COCCOc1cc2ncnc(Nc3c(Cl)ccc4c3OCO4)c2cc1N=C(O)[C@@H]1CCCN1	CC(C)COc1cc(OC2CCN(C)CC2)c2c(Nc3c(Cl)ccc4c3OCO4)ncnc2c1	C(=Nc1ccc2ncnc(Nc3cccc4c3OCO4)c2c1)C1CCCN1||c1cc(Nc2ncnc3cccc(OC4CCNCC4)c23)c2c(c1)OCO2
COCCOc1cc2ncnc(Nc3c(Cl)ccc4c3OCO4)c2cc1N=C(O)[C@@H]1CCCN1	Clc1ccc2c(c1Nc1ncnc3cc(OCCN4CCCC4)cc(OC4CCOCC4)c13)OCO2	C(=Nc1ccc2ncnc(Nc3cccc4c3OCO4)c2c1)C1CCCN1||c1cc(Nc2ncnc3cc(OCCN4CCCC4)cc(OC4CCOCC4)c23)c2c(c1)OCO2
COCCOc1cc2ncnc(Nc3c(Cl)ccc4c3OCO4)c2cc1N=C(O)[C@@H]1CCCN1	Clc1ccc2c(c1Nc1ncnc3cc(OCCOc4ccncc4)cc(OC4CCOCC4)c13)OCO2	C(=Nc1ccc2ncnc(Nc3cccc4c3OCO4)c2c1)C1CCCN1||c1cc(Nc2ncnc3cc(OCCOc4ccncc4)cc(OC4CCOCC4)c23)c2c(c1)OCO2
COCCOc1cc2ncnc(Nc3c(Cl)ccc4c3OCO4)c2cc1N=C(O)[C@@H]1CCCN1	CN1CCC(COc2cc(OC3CCOCC3)c3c(Nc4c(Cl)ccc5c4OCO5)ncnc3c2)CC1	C(=Nc1ccc2ncnc(Nc3cccc4c3OCO4)c2c1)C1CCCN1||c1cc(Nc2ncnc3cc(OCC4CCNCC4)cc(OC4CCOCC4)c23)c2c(c1)OCO2
COCCOc1cc2ncnc(Nc3c(Cl)ccc4c3OCO4)c2cc1N=C(O)[C@@H]1CCCN1	CN1CCN(CCOc2cc(OC3CCOCC3)c3c(Nc4c(Cl)ccc5c4OCO5)ncnc3c2)CC1	C(=Nc1ccc2ncnc(Nc3cccc4c3OCO4)c2c1)C1CCCN1||c1cc(Nc2ncnc3cc(OCCN4CCNCC4)cc(OC4CCOCC4)c23)c2c(c1)OCO2
COc1cc2c(Nc3cccc4c3OC(F)(F)O4)ncnc2cc1OCCCN1CCOCC1	COc1cc2c(Nc3c(Cl)ccc4c3OCO4)ncnc2cc1OCC1CCN(C)CC1	c1cc(Nc2ncnc3cc(OCC4CCNCC4)ccc23)c2c(c1)OCO2||c1cc(Nc2ncnc3cc(OCCCN4CCOCC4)ccc23)c2c(c1)OCO2
COc1cc2c(Nc3cccc4c3OC(F)(F)O4)ncnc2cc1OCCCN1CCOCC1	COc1cc2c(Nc3c(Cl)ccc4c3OCO4)ncnc2cc1OCCCN1CCCC1	c1cc(Nc2ncnc3cc(OCCCN4CCCC4)ccc23)c2c(c1)OCO2||c1cc(Nc2ncnc3cc(OCCCN4CCOCC4)ccc23)c2c(c1)OCO2
COc1cc2c(Nc3cccc4c3OC(F)(F)O4)ncnc2cc1OCCCN1CCOCC1	COc1cc(OCCCN2CCCC2)cc2ncnc(Nc3c(Cl)ccc4c3OCO4)c12	c1cc(Nc2ncnc3cc(OCCCN4CCCC4)ccc23)c2c(c1)OCO2||c1cc(Nc2ncnc3cc(OCCCN4CCOCC4)ccc23)c2c(c1)OCO2
COc1cc2c(Nc3cccc4c3OC(F)(F)O4)ncnc2cc1OCCCN1CCOCC1	COc1cc2c(Nc3c(Cl)ccc4c3OCO4)ncnc2cc1OCCCN1CCOCC1	c1cc(Nc2ncnc3cc(OCCCN4CCOCC4)ccc23)c2c(c1)OCO2||c1cc(Nc2ncnc3cc(OCCCN4CCOCC4)ccc23)c2c(c1)OCO2
COc1cc2c(Nc3cccc4c3OC(F)(F)O4)ncnc2cc1OCCCN1CCOCC1	COc1cc2c(Nc3cccc4c3OCO4)ncnc2cc1OCCCN1CCOCC1	c1cc(Nc2ncnc3cc(OCCCN4CCOCC4)ccc23)c2c(c1)OCO2||c1cc(Nc2ncnc3cc(OCCCN4CCOCC4)ccc23)c2c(c1)OCO2
COc1cc2c(Nc3cccc4c3OC(F)(F)O4)ncnc2cc1OCCCN1CCOCC1	COc1ccc(Cl)c(Nc2ncnc3cc(OCC4CCN(C)CC4)c(OC)cc23)c1	c1cc(Nc2ncnc3cc(OCCCN4CCOCC4)ccc23)c2c(c1)OCO2||c1ccc(Nc2ncnc3cc(OCC4CCNCC4)ccc23)cc1
COc1cc2c(Nc3cccc4c3OC(F)(F)O4)ncnc2cc1OCCCN1CCOCC1	COc1ccc(Cl)c(Nc2ncnc3cc(OCCCN4CCOCC4)c(OC)cc23)c1	c1cc(Nc2ncnc3cc(OCCCN4CCOCC4)ccc23)c2c(c1)OCO2||c1ccc(Nc2ncnc3cc(OCCCN4CCOCC4)ccc23)cc1
COc1cc2c(Nc3cccc4c3OC(F)(F)O4)ncnc2cc1OCCCN1CCOCC1	CC(C)Oc1cc(OCCN2CCOCC2)cc2ncnc(Nc3c(Cl)ccc4c3OCO4)c12	c1cc(Nc2ncnc3cc(OCCCN4CCOCC4)ccc23)c2c(c1)OCO2||c1cc(Nc2ncnc3cc(OCCN4CCOCC4)ccc23)c2c(c1)OCO2
COc1cc2c(Nc3cccc4c3OC(F)(F)O4)ncnc2cc1OCCCN1CCOCC1	CC(C)COc1cc(OC2CCN(C)CC2)c2c(Nc3c(Cl)ccc4c3OCO4)ncnc2c1	c1cc(Nc2ncnc3cc(OCCCN4CCOCC4)ccc23)c2c(c1)OCO2||c1cc(Nc2ncnc3cccc(OC4CCNCC4)c23)c2c(c1)OCO2
COc1cc2c(Nc3cccc4c3OC(F)(F)O4)ncnc2cc1OCCCN1CCOCC1	Clc1ccc2c(c1Nc1ncnc3cc(OCCN4CCCC4)cc(OC4CCOCC4)c13)OCO2	c1cc(Nc2ncnc3cc(OCCCN4CCOCC4)ccc23)c2c(c1)OCO2||c1cc(Nc2ncnc3cc(OCCN4CCCC4)cc(OC4CCOCC4)c23)c2c(c1)OCO2
COc1cc2c(Nc3cccc4c3OC(F)(F)O4)ncnc2cc1OCCCN1CCOCC1	CC(=O)N1CCN(CCOc2cc(OC(C)C)c3c(Nc4c(F)ccc5c4OCO5)ncnc3c2)CC1	c1cc(Nc2ncnc3cc(OCCCN4CCOCC4)ccc23)c2c(c1)OCO2||c1cc(Nc2ncnc3cc(OCCN4CCNCC4)ccc23)c2c(c1)OCO2
COc1cc2c(Nc3cccc4c3OC(F)(F)O4)ncnc2cc1OCCCN1CCOCC1	COc1ccc(Cl)c(Nc2ncnc3cc(OCCCN4CCN(C(C)=O)CC4)cc(OC(C)C)c23)n1	c1cc(Nc2ncnc3cc(OCCCN4CCOCC4)ccc23)c2c(c1)OCO2||c1ccc(Nc2ncnc3cc(OCCCN4CCNCC4)ccc23)nc1
COc1cc2c(Nc3cccc4c3OC(F)(F)O4)ncnc2cc1OCCCN1CCOCC1	Clc1ccc2c(c1Nc1ncnc3cc(OCCOc4ccncc4)cc(OC4CCOCC4)c13)OCO2	c1cc(Nc2ncnc3cc(OCCCN4CCOCC4)ccc23)c2c(c1)OCO2||c1cc(Nc2ncnc3cc(OCCOc4ccncc4)cc(OC4CCOCC4)c23)c2c(c1)OCO2
COc1cc2c(Nc3cccc4c3OC(F)(F)O4)ncnc2cc1OCCCN1CCOCC1	CN1CCC(COc2cc(OC3CCOCC3)c3c(Nc4c(Cl)ccc5c4OCO5)ncnc3c2)CC1	c1cc(Nc2ncnc3cc(OCC4CCNCC4)cc(OC4CCOCC4)c23)c2c(c1)OCO2||c1cc(Nc2ncnc3cc(OCCCN4CCOCC4)ccc23)c2c(c1)OCO2
COc1cc2c(Nc3cccc4c3OC(F)(F)O4)ncnc2cc1OCCCN1CCOCC1	CN1CCN(CCOc2cc(OC3CCOCC3)c3c(Nc4c(Cl)ccc5c4OCO5)ncnc3c2)CC1	c1cc(Nc2ncnc3cc(OCCCN4CCOCC4)ccc23)c2c(c1)OCO2||c1cc(Nc2ncnc3cc(OCCN4CCNCC4)cc(OC4CCOCC4)c23)c2c(c1)OCO2
COc1cc2c(Nc3cccc4c3OC(F)(F)O4)ncnc2cc1OCCCN1CCOCC1	COc1ccc(Cl)c(Nc2ncnc3cc(OCCCN4CCOCC4)cc(OC4CCCCC4)c23)c1	c1cc(Nc2ncnc3cc(OCCCN4CCOCC4)ccc23)c2c(c1)OCO2||c1ccc(Nc2ncnc3cc(OCCCN4CCOCC4)cc(OC4CCCCC4)c23)cc1
COc1cc2c(Nc3c(Cl)ccc4c3OCO4)ncnc2cc1OCC1CCN(C)CC1	COc1cc(OC2CCN(C)CC2)c2c(Nc3cccc4c3OCCO4)ncnc2c1	c1cc(Nc2ncnc3cc(OCC4CCNCC4)ccc23)c2c(c1)OCO2||c1cc(Nc2ncnc3cccc(OC4CCNCC4)c23)c2c(c1)OCCO2
COc1cc2c(Nc3c(Cl)ccc4c3OCO4)ncnc2cc1OCC1CCN(C)CC1	COc1cc2c(Nc3ccc4c(c3)OCO4)ncnc2cc1OCCCN1CCOCC1	c1cc(Nc2ncnc3cc(OCC4CCNCC4)ccc23)c2c(c1)OCO2||c1nc(Nc2ccc3c(c2)OCO3)c2ccc(OCCCN3CCOCC3)cc2n1
COc1cc2c(Nc3c(Cl)ccc4c3OCO4)ncnc2cc1OCC1CCN(C)CC1	COc1ccc(Cl)c(Nc2ncnc3cc(OC)cc(OCCCN4CCOCC4)c23)c1	c1cc(Nc2ncnc3cc(OCC4CCNCC4)ccc23)c2c(c1)OCO2||c1ccc(Nc2ncnc3cccc(OCCCN4CCOCC4)c23)cc1
COc1cc2c(Nc3c(Cl)ccc4c3OCO4)ncnc2cc1OCC1CCN(C)CC1	COc1ccc(Cl)c(Nc2ncnc3cc(OCCN4CCCC4)cc(OC(C)C)c23)n1	c1cc(Nc2ncnc3cc(OCC4CCNCC4)ccc23)c2c(c1)OCO2||c1ccc(Nc2ncnc3cc(OCCN4CCCC4)ccc23)nc1
COc1cc2c(Nc3c(Cl)ccc4c3OCO4)ncnc2cc1OCC1CCN(C)CC1	COc1ccc(Cl)c(Nc2ncnc3cc(OCCN4CCOCC4)cc(OC(C)C)c23)n1	c1cc(Nc2ncnc3cc(OCC4CCNCC4)ccc23)c2c(c1)OCO2||c1ccc(Nc2ncnc3cc(OCCN4CCOCC4)ccc23)nc1
COc1cc2c(Nc3c(Cl)ccc4c3OCO4)ncnc2cc1OCC1CCN(C)CC1	COc1ccccc1Nc1ncnc2cc(OCCCN3CCOCC3)c(OC)cc12	c1cc(Nc2ncnc3cc(OCC4CCNCC4)ccc23)c2c(c1)OCO2||c1ccc(Nc2ncnc3cc(OCCCN4CCOCC4)ccc23)cc1
COc1cc2c(Nc3c(Cl)ccc4c3OCO4)ncnc2cc1OCC1CCN(C)CC1	CC(C)Oc1cc(OC2CCN(C)CC2)c2c(Nc3c(Cl)ccc4c3OCO4)ncnc2c1	c1cc(Nc2ncnc3cc(OCC4CCNCC4)ccc23)c2c(c1)OCO2||c1cc(Nc2ncnc3cccc(OC4CCNCC4)c23)c2c(c1)OCO2
COc1cc2c(Nc3c(Cl)ccc4c3OCO4)ncnc2cc1OCC1CCN(C)CC1	COc1cc2c(Nc3cccc4c3OCCO4)ncnc2cc1OCCCN1CCOCC1	c1cc(Nc2ncnc3cc(OCC4CCNCC4)ccc23)c2c(c1)OCO2||c1cc(Nc2ncnc3cc(OCCCN4CCOCC4)ccc23)c2c(c1)OCCO2
COc1cc2c(Nc3c(Cl)ccc4c3OCO4)ncnc2cc1OCC1CCN(C)CC1	CCOc1ccc(Cl)c(Nc2ncnc3cc(OCCCN4CCOCC4)c(OC)cc23)c1	c1cc(Nc2ncnc3cc(OCC4CCNCC4)ccc23)c2c(c1)OCO2||c1ccc(Nc2ncnc3cc(OCCCN4CCOCC4)ccc23)cc1
COc1cc2c(Nc3c(Cl)ccc4c3OCO4)ncnc2cc1OCC1CCN(C)CC1	COc1ccc(Cl)c(Nc2ncnc3cc(OCCCN4CCCC4)cc(OC(C)C)c23)n1	c1cc(Nc2ncnc3cc(OCC4CCNCC4)ccc23)c2c(c1)OCO2||c1ccc(Nc2ncnc3cc(OCCCN4CCCC4)ccc23)nc1
COc1cc2c(Nc3c(Cl)ccc4c3OCO4)ncnc2cc1OCC1CCN(C)CC1	COc1cc(Nc2ncnc3cc(OCCCN4CCOCC4)cc(OC(C)C)c23)c(Cl)cn1	c1cc(Nc2ncnc3cc(OCC4CCNCC4)ccc23)c2c(c1)OCO2||c1cc(Nc2ncnc3cc(OCCCN4CCOCC4)ccc23)ccn1
COc1cc2c(Nc3c(Cl)ccc4c3OCO4)ncnc2cc1OCC1CCN(C)CC1	COc1cnc(Cl)c(Nc2ncnc3cc(OCCCN4CCOCC4)cc(OC(C)C)c23)c1	c1cc(Nc2ncnc3cc(OCC4CCNCC4)ccc23)c2c(c1)OCO2||c1cncc(Nc2ncnc3cc(OCCCN4CCOCC4)ccc23)c1
COc1cc2c(Nc3c(Cl)ccc4c3OCO4)ncnc2cc1OCC1CCN(C)CC1	COc1ccc(Cl)c(Nc2ncnc3cc(OCCN4CCN(C)CC4)cc(OC(C)C)c23)n1	c1cc(Nc2ncnc3cc(OCC4CCNCC4)ccc23)c2c(c1)OCO2||c1ccc(Nc2ncnc3cc(OCCN4CCNCC4)ccc23)nc1
COc1cc2c(Nc3c(Cl)ccc4c3OCO4)ncnc2cc1OCC1CCN(C)CC1	Clc1ccc2c(c1Nc1ncnc3cc(OCCN4CCCC4)cc(N4CCOCC4)c13)OCO2	c1cc(Nc2ncnc3cc(OCC4CCNCC4)ccc23)c2c(c1)OCO2||c1cc(Nc2ncnc3cc(OCCN4CCCC4)cc(N4CCOCC4)c23)c2c(c1)OCO2
COc1cc2c(Nc3c(Cl)ccc4c3OCO4)ncnc2cc1OCC1CCN(C)CC1	COc1ccc(Cl)c(Nc2ncnc3cc(OCCCN4CCOCC4)cc(OC(C)C)c23)c1	c1cc(Nc2ncnc3cc(OCC4CCNCC4)ccc23)c2c(c1)OCO2||c1ccc(Nc2ncnc3cc(OCCCN4CCOCC4)ccc23)cc1
COc1cc2c(Nc3c(Cl)ccc4c3OCO4)ncnc2cc1OCC1CCN(C)CC1	COc1ccc(Cl)c(Nc2ncnc3cc(OCCN4CCN(C(C)=O)CC4)cc(OC(C)C)c23)n1	c1cc(Nc2ncnc3cc(OCC4CCNCC4)ccc23)c2c(c1)OCO2||c1ccc(Nc2ncnc3cc(OCCN4CCNCC4)ccc23)nc1
COc1cc2c(Nc3c(Cl)ccc4c3OCO4)ncnc2cc1OCC1CCN(C)CC1	COc1ccc(Cl)c(Nc2ncnc3cc(OCCCN4CCN(C)CC4)cc(OC(C)C)c23)n1	c1cc(Nc2ncnc3cc(OCC4CCNCC4)ccc23)c2c(c1)OCO2||c1ccc(Nc2ncnc3cc(OCCCN4CCNCC4)ccc23)nc1
COc1cc2c(Nc3c(Cl)ccc4c3OCO4)ncnc2cc1OCC1CCN(C)CC1	c1cc(Nc2ncnc3cc(OCCN4CCCC4)cc(OC4CCOCC4)c23)c2c(c1)OCO2	c1cc(Nc2ncnc3cc(OCC4CCNCC4)ccc23)c2c(c1)OCO2||c1cc(Nc2ncnc3cc(OCCN4CCCC4)cc(OC4CCOCC4)c23)c2c(c1)OCO2
COc1cc2c(Nc3c(Cl)ccc4c3OCO4)ncnc2cc1OCC1CCN(C)CC1	COc1cnc(Cl)c(Nc2ncnc3cc(OCCCN4CCOCC4)cc(OC4CCOCC4)c23)c1	c1cc(Nc2ncnc3cc(OCC4CCNCC4)ccc23)c2c(c1)OCO2||c1cncc(Nc2ncnc3cc(OCCCN4CCOCC4)cc(OC4CCOCC4)c23)c1
COc1cc2c(Nc3c(Cl)ccc4c3OCO4)ncnc2cc1OCC1CCN(C)CC1	COc1ccc(Cl)c(Nc2ncnc3cc(OCCCN4CCOCC4)cc(OC4CCOCC4)c23)n1	c1cc(Nc2ncnc3cc(OCC4CCNCC4)ccc23)c2c(c1)OCO2||c1ccc(Nc2ncnc3cc(OCCCN4CCOCC4)cc(OC4CCOCC4)c23)nc1
COc1cc2c(Nc3c(Cl)ccc4c3OCO4)ncnc2cc1OCC1CCN(C)CC1	COc1cc(Nc2ncnc3cc(OCCCN4CCOCC4)cc(OC4CCOCC4)c23)c(Cl)cn1	c1cc(Nc2ncnc3cc(OCC4CCNCC4)ccc23)c2c(c1)OCO2||c1cc(Nc2ncnc3cc(OCCCN4CCOCC4)cc(OC4CCOCC4)c23)ccn1
COc1cc2c(Nc3c(Cl)ccc4c3OCO4)ncnc2cc1OCC1CCN(C)CC1	Clc1ccc2c(c1Nc1ncnc3cc(OCCN4CCCC4)cc(OC4CCOCC4)c13)OCCO2	c1cc(Nc2ncnc3cc(OCC4CCNCC4)ccc23)c2c(c1)OCO2||c1cc(Nc2ncnc3cc(OCCN4CCCC4)cc(OC4CCOCC4)c23)c2c(c1)OCCO2
COc1cc2c(Nc3c(Cl)ccc4c3OCO4)ncnc2cc1OCC1CCN(C)CC1	c1cc(Nc2ncnc3cc(OCCN4CCCC4)cc(OC4CCOCC4)c23)c2c(c1)OCCO2	c1cc(Nc2ncnc3cc(OCC4CCNCC4)ccc23)c2c(c1)OCO2||c1cc(Nc2ncnc3cc(OCCN4CCCC4)cc(OC4CCOCC4)c23)c2c(c1)OCCO2
COc1cc2c(Nc3c(Cl)ccc4c3OCO4)ncnc2cc1OCC1CCN(C)CC1	COc1ccc(Cl)c(Nc2ncnc3cc(OCCCN4CCOCC4)cc(OC4CCOCC4)c23)c1	c1cc(Nc2ncnc3cc(OCC4CCNCC4)ccc23)c2c(c1)OCO2||c1ccc(Nc2ncnc3cc(OCCCN4CCOCC4)cc(OC4CCOCC4)c23)cc1
COc1cc2c(Nc3c(Cl)ccc4c3OCO4)ncnc2cc1OCC1CCN(C)CC1	CN1CCN(CCOc2cc(OC3CCOCC3)c3c(Nc4c(Cl)ccc5c4OCCO5)ncnc3c2)CC1	c1cc(Nc2ncnc3cc(OCC4CCNCC4)ccc23)c2c(c1)OCO2||c1cc(Nc2ncnc3cc(OCCN4CCNCC4)cc(OC4CCOCC4)c23)c2c(c1)OCCO2
COc1cc2c(Nc3c(Cl)ccc4c3OCO4)ncnc2cc1OCC1CCN(C)CC1	COc1ccc(Cl)c(Nc2ncnc3ccc(OCCCN4CCN(C)CC4)c(OC4CCOCC4)c23)c1	c1cc(Nc2ncnc3cc(OCC4CCNCC4)ccc23)c2c(c1)OCO2||c1ccc(Nc2ncnc3ccc(OCCCN4CCNCC4)c(OC4CCOCC4)c23)cc1
COc1cc2c(Nc3c(Cl)ccc4c3OCO4)ncnc2cc1OCCCN1CCCC1	COc1cc(OC2CCN(C)CC2)c2c(Nc3cccc4c3OCCO4)ncnc2c1	c1cc(Nc2ncnc3cc(OCCCN4CCCC4)ccc23)c2c(c1)OCO2||c1cc(Nc2ncnc3cccc(OC4CCNCC4)c23)c2c(c1)OCCO2
COc1cc2c(Nc3c(Cl)ccc4c3OCO4)ncnc2cc1OCCCN1CCCC1	COc1cc2c(Nc3ccc4c(c3)OCO4)ncnc2cc1OCCCN1CCOCC1	c1cc(Nc2ncnc3cc(OCCCN4CCCC4)ccc23)c2c(c1)OCO2||c1nc(Nc2ccc3c(c2)OCO3)c2ccc(OCCCN3CCOCC3)cc2n1
COc1cc2c(Nc3c(Cl)ccc4c3OCO4)ncnc2cc1OCCCN1CCCC1	COc1ccc(Cl)c(Nc2ncnc3cc(OC)cc(OCCCN4CCOCC4)c23)c1	c1cc(Nc2ncnc3cc(OCCCN4CCCC4)ccc23)c2c(c1)OCO2||c1ccc(Nc2ncnc3cccc(OCCCN4CCOCC4)c23)cc1
COc1cc2c(Nc3c(Cl)ccc4c3OCO4)ncnc2cc1OCCCN1CCCC1	COc1ccc(Cl)c(Nc2ncnc3cc(OCCN4CCCC4)cc(OC(C)C)c23)n1	c1cc(Nc2ncnc3cc(OCCCN4CCCC4)ccc23)c2c(c1)OCO2||c1ccc(Nc2ncnc3cc(OCCN4CCCC4)ccc23)nc1
COc1cc2c(Nc3c(Cl)ccc4c3OCO4)ncnc2cc1OCCCN1CCCC1	COc1ccc(Cl)c(Nc2ncnc3cc(OCCN4CCOCC4)cc(OC(C)C)c23)n1	c1cc(Nc2ncnc3cc(OCCCN4CCCC4)ccc23)c2c(c1)OCO2||c1ccc(Nc2ncnc3cc(OCCN4CCOCC4)ccc23)nc1
COc1cc2c(Nc3c(Cl)ccc4c3OCO4)ncnc2cc1OCCCN1CCCC1	COc1ccccc1Nc1ncnc2cc(OCCCN3CCOCC3)c(OC)cc12	c1cc(Nc2ncnc3cc(OCCCN4CCCC4)ccc23)c2c(c1)OCO2||c1ccc(Nc2ncnc3cc(OCCCN4CCOCC4)ccc23)cc1
COc1cc2c(Nc3c(Cl)ccc4c3OCO4)ncnc2cc1OCCCN1CCCC1	CC(C)Oc1cc(OC2CCN(C)CC2)c2c(Nc3c(Cl)ccc4c3OCO4)ncnc2c1	c1cc(Nc2ncnc3cc(OCCCN4CCCC4)ccc23)c2c(c1)OCO2||c1cc(Nc2ncnc3cccc(OC4CCNCC4)c23)c2c(c1)OCO2
COc1cc2c(Nc3c(Cl)ccc4c3OCO4)ncnc2cc1OCCCN1CCCC1	COc1cc2c(Nc3cccc4c3OCCO4)ncnc2cc1OCCCN1CCOCC1	c1cc(Nc2ncnc3cc(OCCCN4CCCC4)ccc23)c2c(c1)OCO2||c1cc(Nc2ncnc3cc(OCCCN4CCOCC4)ccc23)c2c(c1)OCCO2
COc1cc2c(Nc3c(Cl)ccc4c3OCO4)ncnc2cc1OCCCN1CCCC1	CCOc1ccc(Cl)c(Nc2ncnc3cc(OCCCN4CCOCC4)c(OC)cc23)c1	c1cc(Nc2ncnc3cc(OCCCN4CCCC4)ccc23)c2c(c1)OCO2||c1ccc(Nc2ncnc3cc(OCCCN4CCOCC4)ccc23)cc1
COc1cc2c(Nc3c(Cl)ccc4c3OCO4)ncnc2cc1OCCCN1CCCC1	COc1ccc(Cl)c(Nc2ncnc3cc(OCCCN4CCCC4)cc(OC(C)C)c23)n1	c1cc(Nc2ncnc3cc(OCCCN4CCCC4)ccc23)c2c(c1)OCO2||c1ccc(Nc2ncnc3cc(OCCCN4CCCC4)ccc23)nc1
COc1cc2c(Nc3c(Cl)ccc4c3OCO4)ncnc2cc1OCCCN1CCCC1	COc1cc(Nc2ncnc3cc(OCCCN4CCOCC4)cc(OC(C)C)c23)c(Cl)cn1	c1cc(Nc2ncnc3cc(OCCCN4CCCC4)ccc23)c2c(c1)OCO2||c1cc(Nc2ncnc3cc(OCCCN4CCOCC4)ccc23)ccn1
COc1cc2c(Nc3c(Cl)ccc4c3OCO4)ncnc2cc1OCCCN1CCCC1	COc1cnc(Cl)c(Nc2ncnc3cc(OCCCN4CCOCC4)cc(OC(C)C)c23)c1	c1cc(Nc2ncnc3cc(OCCCN4CCCC4)ccc23)c2c(c1)OCO2||c1cncc(Nc2ncnc3cc(OCCCN4CCOCC4)ccc23)c1
COc1cc2c(Nc3c(Cl)ccc4c3OCO4)ncnc2cc1OCCCN1CCCC1	COc1ccc(Cl)c(Nc2ncnc3cc(OCCN4CCN(C)CC4)cc(OC(C)C)c23)n1	c1cc(Nc2ncnc3cc(OCCCN4CCCC4)ccc23)c2c(c1)OCO2||c1ccc(Nc2ncnc3cc(OCCN4CCNCC4)ccc23)nc1
COc1cc2c(Nc3c(Cl)ccc4c3OCO4)ncnc2cc1OCCCN1CCCC1	Clc1ccc2c(c1Nc1ncnc3cc(OCCN4CCCC4)cc(N4CCOCC4)c13)OCO2	c1cc(Nc2ncnc3cc(OCCCN4CCCC4)ccc23)c2c(c1)OCO2||c1cc(Nc2ncnc3cc(OCCN4CCCC4)cc(N4CCOCC4)c23)c2c(c1)OCO2
COc1cc2c(Nc3c(Cl)ccc4c3OCO4)ncnc2cc1OCCCN1CCCC1	COc1ccc(Cl)c(Nc2ncnc3cc(OCCCN4CCOCC4)cc(OC(C)C)c23)c1	c1cc(Nc2ncnc3cc(OCCCN4CCCC4)ccc23)c2c(c1)OCO2||c1ccc(Nc2ncnc3cc(OCCCN4CCOCC4)ccc23)cc1
COc1cc2c(Nc3c(Cl)ccc4c3OCO4)ncnc2cc1OCCCN1CCCC1	COc1ccc(Cl)c(Nc2ncnc3cc(OCCN4CCN(C(C)=O)CC4)cc(OC(C)C)c23)n1	c1cc(Nc2ncnc3cc(OCCCN4CCCC4)ccc23)c2c(c1)OCO2||c1ccc(Nc2ncnc3cc(OCCN4CCNCC4)ccc23)nc1
COc1cc2c(Nc3c(Cl)ccc4c3OCO4)ncnc2cc1OCCCN1CCCC1	COc1ccc(Cl)c(Nc2ncnc3cc(OCCCN4CCN(C)CC4)cc(OC(C)C)c23)n1	c1cc(Nc2ncnc3cc(OCCCN4CCCC4)ccc23)c2c(c1)OCO2||c1ccc(Nc2ncnc3cc(OCCCN4CCNCC4)ccc23)nc1
COc1cc2c(Nc3c(Cl)ccc4c3OCO4)ncnc2cc1OCCCN1CCCC1	c1cc(Nc2ncnc3cc(OCCN4CCCC4)cc(OC4CCOCC4)c23)c2c(c1)OCO2	c1cc(Nc2ncnc3cc(OCCCN4CCCC4)ccc23)c2c(c1)OCO2||c1cc(Nc2ncnc3cc(OCCN4CCCC4)cc(OC4CCOCC4)c23)c2c(c1)OCO2
COc1cc2c(Nc3c(Cl)ccc4c3OCO4)ncnc2cc1OCCCN1CCCC1	COc1cnc(Cl)c(Nc2ncnc3cc(OCCCN4CCOCC4)cc(OC4CCOCC4)c23)c1	c1cc(Nc2ncnc3cc(OCCCN4CCCC4)ccc23)c2c(c1)OCO2||c1cncc(Nc2ncnc3cc(OCCCN4CCOCC4)cc(OC4CCOCC4)c23)c1
COc1cc2c(Nc3c(Cl)ccc4c3OCO4)ncnc2cc1OCCCN1CCCC1	COc1ccc(Cl)c(Nc2ncnc3cc(OCCCN4CCOCC4)cc(OC4CCOCC4)c23)n1	c1cc(Nc2ncnc3cc(OCCCN4CCCC4)ccc23)c2c(c1)OCO2||c1ccc(Nc2ncnc3cc(OCCCN4CCOCC4)cc(OC4CCOCC4)c23)nc1
COc1cc2c(Nc3c(Cl)ccc4c3OCO4)ncnc2cc1OCCCN1CCCC1	COc1cc(Nc2ncnc3cc(OCCCN4CCOCC4)cc(OC4CCOCC4)c23)c(Cl)cn1	c1cc(Nc2ncnc3cc(OCCCN4CCCC4)ccc23)c2c(c1)OCO2||c1cc(Nc2ncnc3cc(OCCCN4CCOCC4)cc(OC4CCOCC4)c23)ccn1
COc1cc2c(Nc3c(Cl)ccc4c3OCO4)ncnc2cc1OCCCN1CCCC1	Clc1ccc2c(c1Nc1ncnc3cc(OCCN4CCCC4)cc(OC4CCOCC4)c13)OCCO2	c1cc(Nc2ncnc3cc(OCCCN4CCCC4)ccc23)c2c(c1)OCO2||c1cc(Nc2ncnc3cc(OCCN4CCCC4)cc(OC4CCOCC4)c23)c2c(c1)OCCO2
COc1cc2c(Nc3c(Cl)ccc4c3OCO4)ncnc2cc1OCCCN1CCCC1	c1cc(Nc2ncnc3cc(OCCN4CCCC4)cc(OC4CCOCC4)c23)c2c(c1)OCCO2	c1cc(Nc2ncnc3cc(OCCCN4CCCC4)ccc23)c2c(c1)OCO2||c1cc(Nc2ncnc3cc(OCCN4CCCC4)cc(OC4CCOCC4)c23)c2c(c1)OCCO2
COc1cc2c(Nc3c(Cl)ccc4c3OCO4)ncnc2cc1OCCCN1CCCC1	COc1ccc(Cl)c(Nc2ncnc3cc(OCCCN4CCOCC4)cc(OC4CCOCC4)c23)c1	c1cc(Nc2ncnc3cc(OCCCN4CCCC4)ccc23)c2c(c1)OCO2||c1ccc(Nc2ncnc3cc(OCCCN4CCOCC4)cc(OC4CCOCC4)c23)cc1
COc1cc2c(Nc3c(Cl)ccc4c3OCO4)ncnc2cc1OCCCN1CCCC1	CN1CCN(CCOc2cc(OC3CCOCC3)c3c(Nc4c(Cl)ccc5c4OCCO5)ncnc3c2)CC1	c1cc(Nc2ncnc3cc(OCCCN4CCCC4)ccc23)c2c(c1)OCO2||c1cc(Nc2ncnc3cc(OCCN4CCNCC4)cc(OC4CCOCC4)c23)c2c(c1)OCCO2
COc1cc2c(Nc3c(Cl)ccc4c3OCO4)ncnc2cc1OCCCN1CCCC1	COc1ccc(Cl)c(Nc2ncnc3ccc(OCCCN4CCN(C)CC4)c(OC4CCOCC4)c23)c1	c1cc(Nc2ncnc3cc(OCCCN4CCCC4)ccc23)c2c(c1)OCO2||c1ccc(Nc2ncnc3ccc(OCCCN4CCNCC4)c(OC4CCOCC4)c23)cc1
COc1cc(OCCCN2CCCC2)cc2ncnc(Nc3c(Cl)ccc4c3OCO4)c12	COc1cc(OC2CCN(C)CC2)c2c(Nc3cccc4c3OCCO4)ncnc2c1	c1cc(Nc2ncnc3cc(OCCCN4CCCC4)ccc23)c2c(c1)OCO2||c1cc(Nc2ncnc3cccc(OC4CCNCC4)c23)c2c(c1)OCCO2
COc1cc(OCCCN2CCCC2)cc2ncnc(Nc3c(Cl)ccc4c3OCO4)c12	COc1cc2c(Nc3ccc4c(c3)OCO4)ncnc2cc1OCCCN1CCOCC1	c1cc(Nc2ncnc3cc(OCCCN4CCCC4)ccc23)c2c(c1)OCO2||c1nc(Nc2ccc3c(c2)OCO3)c2ccc(OCCCN3CCOCC3)cc2n1
COc1cc(OCCCN2CCCC2)cc2ncnc(Nc3c(Cl)ccc4c3OCO4)c12	COc1ccc(Cl)c(Nc2ncnc3cc(OC)cc(OCCCN4CCOCC4)c23)c1	c1cc(Nc2ncnc3cc(OCCCN4CCCC4)ccc23)c2c(c1)OCO2||c1ccc(Nc2ncnc3cccc(OCCCN4CCOCC4)c23)cc1
COc1cc(OCCCN2CCCC2)cc2ncnc(Nc3c(Cl)ccc4c3OCO4)c12	COc1ccccc1Nc1ncnc2cc(OCCCN3CCOCC3)c(OC)cc12	c1cc(Nc2ncnc3cc(OCCCN4CCCC4)ccc23)c2c(c1)OCO2||c1ccc(Nc2ncnc3cc(OCCCN4CCOCC4)ccc23)cc1
COc1cc(OCCCN2CCCC2)cc2ncnc(Nc3c(Cl)ccc4c3OCO4)c12	COc1cc2c(Nc3cccc4c3OCCO4)ncnc2cc1OCCCN1CCOCC1	c1cc(Nc2ncnc3cc(OCCCN4CCCC4)ccc23)c2c(c1)OCO2||c1cc(Nc2ncnc3cc(OCCCN4CCOCC4)ccc23)c2c(c1)OCCO2
COc1cc(OCCCN2CCCC2)cc2ncnc(Nc3c(Cl)ccc4c3OCO4)c12	CCOc1ccc(Cl)c(Nc2ncnc3cc(OCCCN4CCOCC4)c(OC)cc23)c1	c1cc(Nc2ncnc3cc(OCCCN4CCCC4)ccc23)c2c(c1)OCO2||c1ccc(Nc2ncnc3cc(OCCCN4CCOCC4)ccc23)cc1
COc1cc(OCCCN2CCCC2)cc2ncnc(Nc3c(Cl)ccc4c3OCO4)c12	COc1cc(Nc2ncnc3cc(OCCCN4CCOCC4)cc(OC(C)C)c23)c(Cl)cn1	c1cc(Nc2ncnc3cc(OCCCN4CCCC4)ccc23)c2c(c1)OCO2||c1cc(Nc2ncnc3cc(OCCCN4CCOCC4)ccc23)ccn1
COc1cc(OCCCN2CCCC2)cc2ncnc(Nc3c(Cl)ccc4c3OCO4)c12	COc1cc(Nc2ncnc3cc(OCCCN4CCOCC4)cc(OC4CCOCC4)c23)c(Cl)cn1	c1cc(Nc2ncnc3cc(OCCCN4CCCC4)ccc23)c2c(c1)OCO2||c1cc(Nc2ncnc3cc(OCCCN4CCOCC4)cc(OC4CCOCC4)c23)ccn1
COc1cc(OCCCN2CCCC2)cc2ncnc(Nc3c(Cl)ccc4c3OCO4)c12	COc1ccc(Cl)c(Nc2ncnc3cc(OCCCN4CCOCC4)cc(OC4CCOCC4)c23)c1	c1cc(Nc2ncnc3cc(OCCCN4CCCC4)ccc23)c2c(c1)OCO2||c1ccc(Nc2ncnc3cc(OCCCN4CCOCC4)cc(OC4CCOCC4)c23)cc1
COc1cc(OCCCN2CCCC2)cc2ncnc(Nc3c(Cl)ccc4c3OCO4)c12	COc1ccc(Cl)c(Nc2ncnc3ccc(OCCCN4CCN(C)CC4)c(OC4CCOCC4)c23)c1	c1cc(Nc2ncnc3cc(OCCCN4CCCC4)ccc23)c2c(c1)OCO2||c1ccc(Nc2ncnc3ccc(OCCCN4CCNCC4)c(OC4CCOCC4)c23)cc1
COc1cc2c(Nc3c(Cl)ccc4c3OCO4)ncnc2cc1OCCCN1CCOCC1	COc1cc2ncnc(Nc3c(Cl)ccc4c3OCO4)c2cc1OCCCN1CCOCC1	c1cc(Nc2ncnc3cc(OCCCN4CCOCC4)ccc23)c2c(c1)OCO2||c1cc(Nc2ncnc3ccc(OCCCN4CCOCC4)cc23)c2c(c1)OCO2
COc1cc2c(Nc3c(Cl)ccc4c3OCO4)ncnc2cc1OCCCN1CCOCC1	COc1cc(OC2CCN(C)CC2)c2c(Nc3cccc4c3OCCO4)ncnc2c1	c1cc(Nc2ncnc3cc(OCCCN4CCOCC4)ccc23)c2c(c1)OCO2||c1cc(Nc2ncnc3cccc(OC4CCNCC4)c23)c2c(c1)OCCO2
COc1cc2c(Nc3c(Cl)ccc4c3OCO4)ncnc2cc1OCCCN1CCOCC1	COc1cc2c(Nc3ccc4c(c3)OCO4)ncnc2cc1OCCCN1CCOCC1	c1cc(Nc2ncnc3cc(OCCCN4CCOCC4)ccc23)c2c(c1)OCO2||c1nc(Nc2ccc3c(c2)OCO3)c2ccc(OCCCN3CCOCC3)cc2n1
COc1cc2c(Nc3c(Cl)ccc4c3OCO4)ncnc2cc1OCCCN1CCOCC1	COc1ccc(Cl)c(Nc2ncnc3cc(OC)cc(OCCCN4CCOCC4)c23)c1	c1cc(Nc2ncnc3cc(OCCCN4CCOCC4)ccc23)c2c(c1)OCO2||c1ccc(Nc2ncnc3cccc(OCCCN4CCOCC4)c23)cc1
COc1cc2c(Nc3c(Cl)ccc4c3OCO4)ncnc2cc1OCCCN1CCOCC1	COc1ccc(Cl)c(Nc2ncnc3cc(OCCN4CCCC4)cc(OC(C)C)c23)n1	c1cc(Nc2ncnc3cc(OCCCN4CCOCC4)ccc23)c2c(c1)OCO2||c1ccc(Nc2ncnc3cc(OCCN4CCCC4)ccc23)nc1
COc1cc2c(Nc3c(Cl)ccc4c3OCO4)ncnc2cc1OCCCN1CCOCC1	COc1ccc(Cl)c(Nc2ncnc3cc(OCCN4CCOCC4)cc(OC(C)C)c23)n1	c1cc(Nc2ncnc3cc(OCCCN4CCOCC4)ccc23)c2c(c1)OCO2||c1ccc(Nc2ncnc3cc(OCCN4CCOCC4)ccc23)nc1
COc1cc2c(Nc3c(Cl)ccc4c3OCO4)ncnc2cc1OCCCN1CCOCC1	COc1ccccc1Nc1ncnc2cc(OCCCN3CCOCC3)c(OC)cc12	c1cc(Nc2ncnc3cc(OCCCN4CCOCC4)ccc23)c2c(c1)OCO2||c1ccc(Nc2ncnc3cc(OCCCN4CCOCC4)ccc23)cc1
COc1cc2c(Nc3c(Cl)ccc4c3OCO4)ncnc2cc1OCCCN1CCOCC1	CC(C)Oc1cc(OC2CCN(C)CC2)c2c(Nc3c(Cl)ccc4c3OCO4)ncnc2c1	c1cc(Nc2ncnc3cc(OCCCN4CCOCC4)ccc23)c2c(c1)OCO2||c1cc(Nc2ncnc3cccc(OC4CCNCC4)c23)c2c(c1)OCO2
COc1cc2c(Nc3c(Cl)ccc4c3OCO4)ncnc2cc1OCCCN1CCOCC1	COc1cc2c(Nc3cccc4c3OCCO4)ncnc2cc1OCCCN1CCOCC1	c1cc(Nc2ncnc3cc(OCCCN4CCOCC4)ccc23)c2c(c1)OCCO2||c1cc(Nc2ncnc3cc(OCCCN4CCOCC4)ccc23)c2c(c1)OCO2
COc1cc2c(Nc3c(Cl)ccc4c3OCO4)ncnc2cc1OCCCN1CCOCC1	CCOc1ccc(Cl)c(Nc2ncnc3cc(OCCCN4CCOCC4)c(OC)cc23)c1	c1cc(Nc2ncnc3cc(OCCCN4CCOCC4)ccc23)c2c(c1)OCO2||c1ccc(Nc2ncnc3cc(OCCCN4CCOCC4)ccc23)cc1
COc1cc2c(Nc3c(Cl)ccc4c3OCO4)ncnc2cc1OCCCN1CCOCC1	COc1ccc(Cl)c(Nc2ncnc3cc(OCCCN4CCCC4)cc(OC(C)C)c23)n1	c1cc(Nc2ncnc3cc(OCCCN4CCOCC4)ccc23)c2c(c1)OCO2||c1ccc(Nc2ncnc3cc(OCCCN4CCCC4)ccc23)nc1
COc1cc2c(Nc3c(Cl)ccc4c3OCO4)ncnc2cc1OCCCN1CCOCC1	COc1cc(Nc2ncnc3cc(OCCCN4CCOCC4)cc(OC(C)C)c23)c(Cl)cn1	c1cc(Nc2ncnc3cc(OCCCN4CCOCC4)ccc23)c2c(c1)OCO2||c1cc(Nc2ncnc3cc(OCCCN4CCOCC4)ccc23)ccn1
COc1cc2c(Nc3c(Cl)ccc4c3OCO4)ncnc2cc1OCCCN1CCOCC1	COc1cnc(Cl)c(Nc2ncnc3cc(OCCCN4CCOCC4)cc(OC(C)C)c23)c1	c1cc(Nc2ncnc3cc(OCCCN4CCOCC4)ccc23)c2c(c1)OCO2||c1cncc(Nc2ncnc3cc(OCCCN4CCOCC4)ccc23)c1
COc1cc2c(Nc3c(Cl)ccc4c3OCO4)ncnc2cc1OCCCN1CCOCC1	COc1ccc(Cl)c(Nc2ncnc3cc(OCCN4CCN(C)CC4)cc(OC(C)C)c23)n1	c1cc(Nc2ncnc3cc(OCCCN4CCOCC4)ccc23)c2c(c1)OCO2||c1ccc(Nc2ncnc3cc(OCCN4CCNCC4)ccc23)nc1
COc1cc2c(Nc3c(Cl)ccc4c3OCO4)ncnc2cc1OCCCN1CCOCC1	Clc1ccc2c(c1Nc1ncnc3cc(OCCN4CCCC4)cc(N4CCOCC4)c13)OCO2	c1cc(Nc2ncnc3cc(OCCCN4CCOCC4)ccc23)c2c(c1)OCO2||c1cc(Nc2ncnc3cc(OCCN4CCCC4)cc(N4CCOCC4)c23)c2c(c1)OCO2
COc1cc2c(Nc3c(Cl)ccc4c3OCO4)ncnc2cc1OCCCN1CCOCC1	COc1ccc(Cl)c(Nc2ncnc3cc(OCCCN4CCOCC4)cc(OC(C)C)c23)c1	c1cc(Nc2ncnc3cc(OCCCN4CCOCC4)ccc23)c2c(c1)OCO2||c1ccc(Nc2ncnc3cc(OCCCN4CCOCC4)ccc23)cc1
COc1cc2c(Nc3c(Cl)ccc4c3OCO4)ncnc2cc1OCCCN1CCOCC1	COc1ccc(Cl)c(Nc2ncnc3cc(OCCN4CCN(C(C)=O)CC4)cc(OC(C)C)c23)n1	c1cc(Nc2ncnc3cc(OCCCN4CCOCC4)ccc23)c2c(c1)OCO2||c1ccc(Nc2ncnc3cc(OCCN4CCNCC4)ccc23)nc1
COc1cc2c(Nc3c(Cl)ccc4c3OCO4)ncnc2cc1OCCCN1CCOCC1	COc1ccc(Cl)c(Nc2ncnc3cc(OCCCN4CCN(C)CC4)cc(OC(C)C)c23)n1	c1cc(Nc2ncnc3cc(OCCCN4CCOCC4)ccc23)c2c(c1)OCO2||c1ccc(Nc2ncnc3cc(OCCCN4CCNCC4)ccc23)nc1
COc1cc2c(Nc3c(Cl)ccc4c3OCO4)ncnc2cc1OCCCN1CCOCC1	c1cc(Nc2ncnc3cc(OCCN4CCCC4)cc(OC4CCOCC4)c23)c2c(c1)OCO2	c1cc(Nc2ncnc3cc(OCCCN4CCOCC4)ccc23)c2c(c1)OCO2||c1cc(Nc2ncnc3cc(OCCN4CCCC4)cc(OC4CCOCC4)c23)c2c(c1)OCO2
COc1cc2c(Nc3c(Cl)ccc4c3OCO4)ncnc2cc1OCCCN1CCOCC1	COc1cnc(Cl)c(Nc2ncnc3cc(OCCCN4CCOCC4)cc(OC4CCOCC4)c23)c1	c1cc(Nc2ncnc3cc(OCCCN4CCOCC4)ccc23)c2c(c1)OCO2||c1cncc(Nc2ncnc3cc(OCCCN4CCOCC4)cc(OC4CCOCC4)c23)c1
COc1cc2c(Nc3c(Cl)ccc4c3OCO4)ncnc2cc1OCCCN1CCOCC1	COc1ccc(Cl)c(Nc2ncnc3cc(OCCCN4CCOCC4)cc(OC4CCOCC4)c23)n1	c1cc(Nc2ncnc3cc(OCCCN4CCOCC4)ccc23)c2c(c1)OCO2||c1ccc(Nc2ncnc3cc(OCCCN4CCOCC4)cc(OC4CCOCC4)c23)nc1
COc1cc2c(Nc3c(Cl)ccc4c3OCO4)ncnc2cc1OCCCN1CCOCC1	COc1cc(Nc2ncnc3cc(OCCCN4CCOCC4)cc(OC4CCOCC4)c23)c(Cl)cn1	c1cc(Nc2ncnc3cc(OCCCN4CCOCC4)cc(OC4CCOCC4)c23)ccn1||c1cc(Nc2ncnc3cc(OCCCN4CCOCC4)ccc23)c2c(c1)OCO2
COc1cc2c(Nc3c(Cl)ccc4c3OCO4)ncnc2cc1OCCCN1CCOCC1	Clc1ccc2c(c1Nc1ncnc3cc(OCCN4CCCC4)cc(OC4CCOCC4)c13)OCCO2	c1cc(Nc2ncnc3cc(OCCCN4CCOCC4)ccc23)c2c(c1)OCO2||c1cc(Nc2ncnc3cc(OCCN4CCCC4)cc(OC4CCOCC4)c23)c2c(c1)OCCO2
COc1cc2c(Nc3c(Cl)ccc4c3OCO4)ncnc2cc1OCCCN1CCOCC1	c1cc(Nc2ncnc3cc(OCCN4CCCC4)cc(OC4CCOCC4)c23)c2c(c1)OCCO2	c1cc(Nc2ncnc3cc(OCCCN4CCOCC4)ccc23)c2c(c1)OCO2||c1cc(Nc2ncnc3cc(OCCN4CCCC4)cc(OC4CCOCC4)c23)c2c(c1)OCCO2
COc1cc2c(Nc3c(Cl)ccc4c3OCO4)ncnc2cc1OCCCN1CCOCC1	COc1ccc(Cl)c(Nc2ncnc3cc(OCCCN4CCOCC4)cc(OC4CCOCC4)c23)c1	c1cc(Nc2ncnc3cc(OCCCN4CCOCC4)ccc23)c2c(c1)OCO2||c1ccc(Nc2ncnc3cc(OCCCN4CCOCC4)cc(OC4CCOCC4)c23)cc1
COc1cc2c(Nc3c(Cl)ccc4c3OCO4)ncnc2cc1OCCCN1CCOCC1	CN1CCN(CCOc2cc(OC3CCOCC3)c3c(Nc4c(Cl)ccc5c4OCCO5)ncnc3c2)CC1	c1cc(Nc2ncnc3cc(OCCCN4CCOCC4)ccc23)c2c(c1)OCO2||c1cc(Nc2ncnc3cc(OCCN4CCNCC4)cc(OC4CCOCC4)c23)c2c(c1)OCCO2
COc1cc2c(Nc3c(Cl)ccc4c3OCO4)ncnc2cc1OCCCN1CCOCC1	COc1ccc(Cl)c(Nc2ncnc3ccc(OCCCN4CCN(C)CC4)c(OC4CCOCC4)c23)c1	c1cc(Nc2ncnc3cc(OCCCN4CCOCC4)ccc23)c2c(c1)OCO2||c1ccc(Nc2ncnc3ccc(OCCCN4CCNCC4)c(OC4CCOCC4)c23)cc1
COc1cc2ncnc(Nc3c(Cl)ccc4c3OCO4)c2cc1OCCCN1CCOCC1	COc1cc(OC2CCN(C)CC2)c2c(Nc3cccc4c3OCCO4)ncnc2c1	c1cc(Nc2ncnc3ccc(OCCCN4CCOCC4)cc23)c2c(c1)OCO2||c1cc(Nc2ncnc3cccc(OC4CCNCC4)c23)c2c(c1)OCCO2
COc1cc2ncnc(Nc3c(Cl)ccc4c3OCO4)c2cc1OCCCN1CCOCC1	COc1cc2c(Nc3ccc4c(c3)OCO4)ncnc2cc1OCCCN1CCOCC1	c1cc(Nc2ncnc3ccc(OCCCN4CCOCC4)cc23)c2c(c1)OCO2||c1nc(Nc2ccc3c(c2)OCO3)c2ccc(OCCCN3CCOCC3)cc2n1
COc1cc2ncnc(Nc3c(Cl)ccc4c3OCO4)c2cc1OCCCN1CCOCC1	COc1ccccc1Nc1ncnc2cc(OCCCN3CCOCC3)c(OC)cc12	c1cc(Nc2ncnc3ccc(OCCCN4CCOCC4)cc23)c2c(c1)OCO2||c1ccc(Nc2ncnc3cc(OCCCN4CCOCC4)ccc23)cc1
COc1cc2ncnc(Nc3c(Cl)ccc4c3OCO4)c2cc1OCCCN1CCOCC1	CCOc1ccc(Cl)c(Nc2ncnc3cc(OCCCN4CCOCC4)c(OC)cc23)c1	c1cc(Nc2ncnc3ccc(OCCCN4CCOCC4)cc23)c2c(c1)OCO2||c1ccc(Nc2ncnc3cc(OCCCN4CCOCC4)ccc23)cc1
COc1cc2ncnc(Nc3c(Cl)ccc4c3OCO4)c2cc1OCCCN1CCOCC1	Clc1ccc2c(c1Nc1ncnc3cc(OCCOc4ccncc4)cc(OC4CCOCC4)c13)OCO2	c1cc(Nc2ncnc3cc(OCCOc4ccncc4)cc(OC4CCOCC4)c23)c2c(c1)OCO2||c1cc(Nc2ncnc3ccc(OCCCN4CCOCC4)cc23)c2c(c1)OCO2
COc1cc2ncnc(Nc3c(Cl)ccc4c3OCO4)c2cc1OCCCN1CCOCC1	CN1CCN(CCOc2cc(OC3CCOCC3)c3c(Nc4c(Cl)ccc5c4OCO5)ncnc3c2)CC1	c1cc(Nc2ncnc3cc(OCCN4CCNCC4)cc(OC4CCOCC4)c23)c2c(c1)OCO2||c1cc(Nc2ncnc3ccc(OCCCN4CCOCC4)cc23)c2c(c1)OCO2
COc1cc2ncnc(Nc3c(Cl)ccc4c3OCO4)c2cc1OCCCN1CCOCC1	COc1ccc(Cl)c(Nc2ncnc3ccc(OCCCN4CCN(C)CC4)c(OC4CCOCC4)c23)c1	c1cc(Nc2ncnc3ccc(OCCCN4CCOCC4)cc23)c2c(c1)OCO2||c1ccc(Nc2ncnc3ccc(OCCCN4CCNCC4)c(OC4CCOCC4)c23)cc1
COc1cc2c(Nc3c(F)ccc4c3OCO4)ncnc2cc1OCCCN1CCOCC1	COc1cc(OC2CCN(C)CC2)c2c(Nc3cccc4c3OCCO4)ncnc2c1	c1cc(Nc2ncnc3cc(OCCCN4CCOCC4)ccc23)c2c(c1)OCO2||c1cc(Nc2ncnc3cccc(OC4CCNCC4)c23)c2c(c1)OCCO2
COc1cc2c(Nc3c(F)ccc4c3OCO4)ncnc2cc1OCCCN1CCOCC1	COc1cc2c(Nc3ccc4c(c3)OCO4)ncnc2cc1OCCCN1CCOCC1	c1cc(Nc2ncnc3cc(OCCCN4CCOCC4)ccc23)c2c(c1)OCO2||c1nc(Nc2ccc3c(c2)OCO3)c2ccc(OCCCN3CCOCC3)cc2n1
COc1cc2c(Nc3c(F)ccc4c3OCO4)ncnc2cc1OCCCN1CCOCC1	COc1ccccc1Nc1ncnc2cc(OCCCN3CCOCC3)c(OC)cc12	c1cc(Nc2ncnc3cc(OCCCN4CCOCC4)ccc23)c2c(c1)OCO2||c1ccc(Nc2ncnc3cc(OCCCN4CCOCC4)ccc23)cc1
COc1cc2c(Nc3c(F)ccc4c3OCO4)ncnc2cc1OCCCN1CCOCC1	COc1cc2c(Nc3cccc4c3OCCO4)ncnc2cc1OCCCN1CCOCC1	c1cc(Nc2ncnc3cc(OCCCN4CCOCC4)ccc23)c2c(c1)OCCO2||c1cc(Nc2ncnc3cc(OCCCN4CCOCC4)ccc23)c2c(c1)OCO2
COc1cc2c(Nc3c(F)ccc4c3OCO4)ncnc2cc1OCCCN1CCOCC1	CCOc1ccc(Cl)c(Nc2ncnc3cc(OCCCN4CCOCC4)c(OC)cc23)c1	c1cc(Nc2ncnc3cc(OCCCN4CCOCC4)ccc23)c2c(c1)OCO2||c1ccc(Nc2ncnc3cc(OCCCN4CCOCC4)ccc23)cc1
COc1cc2c(Nc3c(F)ccc4c3OCO4)ncnc2cc1OCCCN1CCOCC1	COc1cc(Nc2ncnc3cc(OCCCN4CCOCC4)cc(OC(C)C)c23)c(Cl)cn1	c1cc(Nc2ncnc3cc(OCCCN4CCOCC4)ccc23)c2c(c1)OCO2||c1cc(Nc2ncnc3cc(OCCCN4CCOCC4)ccc23)ccn1
COc1cc2c(Nc3c(F)ccc4c3OCO4)ncnc2cc1OCCCN1CCOCC1	COc1cc(Nc2ncnc3cc(OCCCN4CCOCC4)cc(OC4CCOCC4)c23)c(Cl)cn1	c1cc(Nc2ncnc3cc(OCCCN4CCOCC4)cc(OC4CCOCC4)c23)ccn1||c1cc(Nc2ncnc3cc(OCCCN4CCOCC4)ccc23)c2c(c1)OCO2
COc1cc2c(Nc3c(F)ccc4c3OCO4)ncnc2cc1OCCCN1CCOCC1	CN1CCN(CCOc2cc(OC3CCOCC3)c3c(Nc4c(Cl)ccc5c4OCO5)ncnc3c2)CC1	c1cc(Nc2ncnc3cc(OCCCN4CCOCC4)ccc23)c2c(c1)OCO2||c1cc(Nc2ncnc3cc(OCCN4CCNCC4)cc(OC4CCOCC4)c23)c2c(c1)OCO2
COc1cc2c(Nc3c(F)ccc4c3OCO4)ncnc2cc1OCCCN1CCOCC1	COc1ccc(Cl)c(Nc2ncnc3ccc(OCCCN4CCN(C)CC4)c(OC4CCOCC4)c23)c1	c1cc(Nc2ncnc3cc(OCCCN4CCOCC4)ccc23)c2c(c1)OCO2||c1ccc(Nc2ncnc3ccc(OCCCN4CCNCC4)c(OC4CCOCC4)c23)cc1
COc1cc(OC2CCN(C)CC2)c2c(Nc3cccc4c3OCCO4)ncnc2c1	COc1cc2c(Nc3cccc4c3OCO4)ncnc2cc1OCCCN1CCOCC1	c1cc(Nc2ncnc3cc(OCCCN4CCOCC4)ccc23)c2c(c1)OCO2||c1cc(Nc2ncnc3cccc(OC4CCNCC4)c23)c2c(c1)OCCO2
COc1cc(OC2CCN(C)CC2)c2c(Nc3cccc4c3OCCO4)ncnc2c1	COc1ccc(Cl)c(Nc2ncnc3cc(OCC4CCN(C)CC4)c(OC)cc23)c1	c1cc(Nc2ncnc3cccc(OC4CCNCC4)c23)c2c(c1)OCCO2||c1ccc(Nc2ncnc3cc(OCC4CCNCC4)ccc23)cc1
COc1cc(OC2CCN(C)CC2)c2c(Nc3cccc4c3OCCO4)ncnc2c1	COc1ccc(Cl)c(Nc2ncnc3cc(OCCCN4CCOCC4)c(OC)cc23)c1	c1cc(Nc2ncnc3cccc(OC4CCNCC4)c23)c2c(c1)OCCO2||c1ccc(Nc2ncnc3cc(OCCCN4CCOCC4)ccc23)cc1
COc1cc(OC2CCN(C)CC2)c2c(Nc3cccc4c3OCCO4)ncnc2c1	CC(C)Oc1cc(OCCN2CCOCC2)cc2ncnc(Nc3c(Cl)ccc4c3OCO4)c12	c1cc(Nc2ncnc3cc(OCCN4CCOCC4)ccc23)c2c(c1)OCO2||c1cc(Nc2ncnc3cccc(OC4CCNCC4)c23)c2c(c1)OCCO2
COc1cc(OC2CCN(C)CC2)c2c(Nc3cccc4c3OCCO4)ncnc2c1	COc1ccc(Cl)c(Nc2ncnc3cc(OCCCN4CCOCC4)cc(OC(C)C)c23)n1	c1cc(Nc2ncnc3cccc(OC4CCNCC4)c23)c2c(c1)OCCO2||c1ccc(Nc2ncnc3cc(OCCCN4CCOCC4)ccc23)nc1
COc1cc(OC2CCN(C)CC2)c2c(Nc3cccc4c3OCCO4)ncnc2c1	CC(C)COc1cc(OC2CCN(C)CC2)c2c(Nc3c(Cl)ccc4c3OCO4)ncnc2c1	c1cc(Nc2ncnc3cccc(OC4CCNCC4)c23)c2c(c1)OCCO2||c1cc(Nc2ncnc3cccc(OC4CCNCC4)c23)c2c(c1)OCO2
COc1cc(OC2CCN(C)CC2)c2c(Nc3cccc4c3OCCO4)ncnc2c1	Clc1ccc2c(c1Nc1ncnc3cc(OCCN4CCCC4)cc(OC4CCOCC4)c13)OCO2	c1cc(Nc2ncnc3cc(OCCN4CCCC4)cc(OC4CCOCC4)c23)c2c(c1)OCO2||c1cc(Nc2ncnc3cccc(OC4CCNCC4)c23)c2c(c1)OCCO2
COc1cc(OC2CCN(C)CC2)c2c(Nc3cccc4c3OCCO4)ncnc2c1	CC(=O)N1CCN(CCOc2cc(OC(C)C)c3c(Nc4c(F)ccc5c4OCO5)ncnc3c2)CC1	c1cc(Nc2ncnc3cc(OCCN4CCNCC4)ccc23)c2c(c1)OCO2||c1cc(Nc2ncnc3cccc(OC4CCNCC4)c23)c2c(c1)OCCO2
COc1cc(OC2CCN(C)CC2)c2c(Nc3cccc4c3OCCO4)ncnc2c1	COc1ccc(Cl)c(Nc2ncnc3cc(OCCCN4CCN(C(C)=O)CC4)cc(OC(C)C)c23)n1	c1cc(Nc2ncnc3cccc(OC4CCNCC4)c23)c2c(c1)OCCO2||c1ccc(Nc2ncnc3cc(OCCCN4CCNCC4)ccc23)nc1
COc1cc(OC2CCN(C)CC2)c2c(Nc3cccc4c3OCCO4)ncnc2c1	Clc1ccc2c(c1Nc1ncnc3cc(OCCOc4ccncc4)cc(OC4CCOCC4)c13)OCO2	c1cc(Nc2ncnc3cc(OCCOc4ccncc4)cc(OC4CCOCC4)c23)c2c(c1)OCO2||c1cc(Nc2ncnc3cccc(OC4CCNCC4)c23)c2c(c1)OCCO2
COc1cc(OC2CCN(C)CC2)c2c(Nc3cccc4c3OCCO4)ncnc2c1	CN1CCC(COc2cc(OC3CCOCC3)c3c(Nc4c(Cl)ccc5c4OCO5)ncnc3c2)CC1	c1cc(Nc2ncnc3cc(OCC4CCNCC4)cc(OC4CCOCC4)c23)c2c(c1)OCO2||c1cc(Nc2ncnc3cccc(OC4CCNCC4)c23)c2c(c1)OCCO2
COc1cc(OC2CCN(C)CC2)c2c(Nc3cccc4c3OCCO4)ncnc2c1	CN1CCN(CCOc2cc(OC3CCOCC3)c3c(Nc4c(Cl)ccc5c4OCO5)ncnc3c2)CC1	c1cc(Nc2ncnc3cc(OCCN4CCNCC4)cc(OC4CCOCC4)c23)c2c(c1)OCO2||c1cc(Nc2ncnc3cccc(OC4CCNCC4)c23)c2c(c1)OCCO2
COc1cc(OC2CCN(C)CC2)c2c(Nc3cccc4c3OCCO4)ncnc2c1	c1cc(Nc2ncnc3cc(OCCCN4CCCC4)cc(OC4CCOCC4)c23)c2c(c1)OCO2	c1cc(Nc2ncnc3cc(OCCCN4CCCC4)cc(OC4CCOCC4)c23)c2c(c1)OCO2||c1cc(Nc2ncnc3cccc(OC4CCNCC4)c23)c2c(c1)OCCO2
COc1cc(OC2CCN(C)CC2)c2c(Nc3cccc4c3OCCO4)ncnc2c1	COc1ccc(Cl)c(Nc2ncnc3cc(OCCCN4CCOCC4)cc(OC4CCCCC4)c23)c1	c1cc(Nc2ncnc3cccc(OC4CCNCC4)c23)c2c(c1)OCCO2||c1ccc(Nc2ncnc3cc(OCCCN4CCOCC4)cc(OC4CCCCC4)c23)cc1
COc1cc2c(Nc3cccc4c3OCO4)ncnc2cc1OCCCN1CCOCC1	COc1cc2c(Nc3ccc4c(c3)OCO4)ncnc2cc1OCCCN1CCOCC1	c1cc(Nc2ncnc3cc(OCCCN4CCOCC4)ccc23)c2c(c1)OCO2||c1nc(Nc2ccc3c(c2)OCO3)c2ccc(OCCCN3CCOCC3)cc2n1
COc1cc2c(Nc3cccc4c3OCO4)ncnc2cc1OCCCN1CCOCC1	COc1ccc(Cl)c(Nc2ncnc3cc(OC)cc(OCCCN4CCOCC4)c23)c1	c1cc(Nc2ncnc3cc(OCCCN4CCOCC4)ccc23)c2c(c1)OCO2||c1ccc(Nc2ncnc3cccc(OCCCN4CCOCC4)c23)cc1
COc1cc2c(Nc3cccc4c3OCO4)ncnc2cc1OCCCN1CCOCC1	COc1ccccc1Nc1ncnc2cc(OCCCN3CCOCC3)c(OC)cc12	c1cc(Nc2ncnc3cc(OCCCN4CCOCC4)ccc23)c2c(c1)OCO2||c1ccc(Nc2ncnc3cc(OCCCN4CCOCC4)ccc23)cc1
COc1cc2c(Nc3cccc4c3OCO4)ncnc2cc1OCCCN1CCOCC1	COc1cc2c(Nc3cccc4c3OCCO4)ncnc2cc1OCCCN1CCOCC1	c1cc(Nc2ncnc3cc(OCCCN4CCOCC4)ccc23)c2c(c1)OCCO2||c1cc(Nc2ncnc3cc(OCCCN4CCOCC4)ccc23)c2c(c1)OCO2
COc1cc2c(Nc3cccc4c3OCO4)ncnc2cc1OCCCN1CCOCC1	CCOc1ccc(Cl)c(Nc2ncnc3cc(OCCCN4CCOCC4)c(OC)cc23)c1	c1cc(Nc2ncnc3cc(OCCCN4CCOCC4)ccc23)c2c(c1)OCO2||c1ccc(Nc2ncnc3cc(OCCCN4CCOCC4)ccc23)cc1
COc1cc2c(Nc3cccc4c3OCO4)ncnc2cc1OCCCN1CCOCC1	COc1cc(Nc2ncnc3cc(OCCCN4CCOCC4)cc(OC(C)C)c23)c(Cl)cn1	c1cc(Nc2ncnc3cc(OCCCN4CCOCC4)ccc23)c2c(c1)OCO2||c1cc(Nc2ncnc3cc(OCCCN4CCOCC4)ccc23)ccn1
COc1cc2c(Nc3cccc4c3OCO4)ncnc2cc1OCCCN1CCOCC1	COc1cnc(Cl)c(Nc2ncnc3cc(OCCCN4CCOCC4)cc(OC(C)C)c23)c1	c1cc(Nc2ncnc3cc(OCCCN4CCOCC4)ccc23)c2c(c1)OCO2||c1cncc(Nc2ncnc3cc(OCCCN4CCOCC4)ccc23)c1
COc1cc2c(Nc3cccc4c3OCO4)ncnc2cc1OCCCN1CCOCC1	COc1ccc(Cl)c(Nc2ncnc3cc(OCCCN4CCOCC4)cc(OC(C)C)c23)c1	c1cc(Nc2ncnc3cc(OCCCN4CCOCC4)ccc23)c2c(c1)OCO2||c1ccc(Nc2ncnc3cc(OCCCN4CCOCC4)ccc23)cc1
COc1cc2c(Nc3cccc4c3OCO4)ncnc2cc1OCCCN1CCOCC1	COc1cc(Nc2ncnc3cc(OCCCN4CCOCC4)cc(OC4CCOCC4)c23)c(Cl)cn1	c1cc(Nc2ncnc3cc(OCCCN4CCOCC4)cc(OC4CCOCC4)c23)ccn1||c1cc(Nc2ncnc3cc(OCCCN4CCOCC4)ccc23)c2c(c1)OCO2
COc1cc2c(Nc3cccc4c3OCO4)ncnc2cc1OCCCN1CCOCC1	COc1ccc(Cl)c(Nc2ncnc3cc(OCCCN4CCOCC4)cc(OC4CCOCC4)c23)c1	c1cc(Nc2ncnc3cc(OCCCN4CCOCC4)ccc23)c2c(c1)OCO2||c1ccc(Nc2ncnc3cc(OCCCN4CCOCC4)cc(OC4CCOCC4)c23)cc1
COc1cc2c(Nc3cccc4c3OCO4)ncnc2cc1OCCCN1CCOCC1	COc1ccc(Cl)c(Nc2ncnc3ccc(OCCCN4CCN(C)CC4)c(OC4CCOCC4)c23)c1	c1cc(Nc2ncnc3cc(OCCCN4CCOCC4)ccc23)c2c(c1)OCO2||c1ccc(Nc2ncnc3ccc(OCCCN4CCNCC4)c(OC4CCOCC4)c23)cc1
COc1cc2c(Nc3ccc4c(c3)OCO4)ncnc2cc1OCCCN1CCOCC1	COc1ccc(Cl)c(Nc2ncnc3cc(OCC4CCN(C)CC4)c(OC)cc23)c1	c1ccc(Nc2ncnc3cc(OCC4CCNCC4)ccc23)cc1||c1nc(Nc2ccc3c(c2)OCO3)c2ccc(OCCCN3CCOCC3)cc2n1
COc1cc2c(Nc3ccc4c(c3)OCO4)ncnc2cc1OCCCN1CCOCC1	COc1ccc(Cl)c(Nc2ncnc3cc(OCCCN4CCOCC4)c(OC)cc23)c1	c1ccc(Nc2ncnc3cc(OCCCN4CCOCC4)ccc23)cc1||c1nc(Nc2ccc3c(c2)OCO3)c2ccc(OCCCN3CCOCC3)cc2n1
COc1cc2c(Nc3ccc4c(c3)OCO4)ncnc2cc1OCCCN1CCOCC1	CC(C)Oc1cc(OCCN2CCOCC2)cc2ncnc(Nc3c(Cl)ccc4c3OCO4)c12	c1cc(Nc2ncnc3cc(OCCN4CCOCC4)ccc23)c2c(c1)OCO2||c1nc(Nc2ccc3c(c2)OCO3)c2ccc(OCCCN3CCOCC3)cc2n1
COc1cc2c(Nc3ccc4c(c3)OCO4)ncnc2cc1OCCCN1CCOCC1	COc1ccc(Cl)c(Nc2ncnc3cc(OCCCN4CCCC4)cc(OC(C)C)c23)n1	c1ccc(Nc2ncnc3cc(OCCCN4CCCC4)ccc23)nc1||c1nc(Nc2ccc3c(c2)OCO3)c2ccc(OCCCN3CCOCC3)cc2n1
COc1cc2c(Nc3ccc4c(c3)OCO4)ncnc2cc1OCCCN1CCOCC1	COc1ccc(Cl)c(Nc2ncnc3cc(OCCCN4CCOCC4)cc(OC(C)C)c23)n1	c1ccc(Nc2ncnc3cc(OCCCN4CCOCC4)ccc23)nc1||c1nc(Nc2ccc3c(c2)OCO3)c2ccc(OCCCN3CCOCC3)cc2n1
COc1cc2c(Nc3ccc4c(c3)OCO4)ncnc2cc1OCCCN1CCOCC1	COc1ccc(Cl)c(Nc2ncnc3cc(OCCN4CCN(C)CC4)cc(OC(C)C)c23)n1	c1ccc(Nc2ncnc3cc(OCCN4CCNCC4)ccc23)nc1||c1nc(Nc2ccc3c(c2)OCO3)c2ccc(OCCCN3CCOCC3)cc2n1
COc1cc2c(Nc3ccc4c(c3)OCO4)ncnc2cc1OCCCN1CCOCC1	Clc1ccc2c(c1Nc1ncnc3cc(OCCN4CCCC4)cc(N4CCOCC4)c13)OCO2	c1cc(Nc2ncnc3cc(OCCN4CCCC4)cc(N4CCOCC4)c23)c2c(c1)OCO2||c1nc(Nc2ccc3c(c2)OCO3)c2ccc(OCCCN3CCOCC3)cc2n1
COc1cc2c(Nc3ccc4c(c3)OCO4)ncnc2cc1OCCCN1CCOCC1	CC(C)COc1cc(OC2CCN(C)CC2)c2c(Nc3c(Cl)ccc4c3OCO4)ncnc2c1	c1cc(Nc2ncnc3cccc(OC4CCNCC4)c23)c2c(c1)OCO2||c1nc(Nc2ccc3c(c2)OCO3)c2ccc(OCCCN3CCOCC3)cc2n1
COc1cc2c(Nc3ccc4c(c3)OCO4)ncnc2cc1OCCCN1CCOCC1	COc1ccc(Cl)c(Nc2ncnc3cc(OCCN4CCN(C(C)=O)CC4)cc(OC(C)C)c23)n1	c1ccc(Nc2ncnc3cc(OCCN4CCNCC4)ccc23)nc1||c1nc(Nc2ccc3c(c2)OCO3)c2ccc(OCCCN3CCOCC3)cc2n1
COc1cc2c(Nc3ccc4c(c3)OCO4)ncnc2cc1OCCCN1CCOCC1	COc1ccc(Cl)c(Nc2ncnc3cc(OCCCN4CCN(C)CC4)cc(OC(C)C)c23)n1	c1ccc(Nc2ncnc3cc(OCCCN4CCNCC4)ccc23)nc1||c1nc(Nc2ccc3c(c2)OCO3)c2ccc(OCCCN3CCOCC3)cc2n1
COc1cc2c(Nc3ccc4c(c3)OCO4)ncnc2cc1OCCCN1CCOCC1	Clc1ccc2c(c1Nc1ncnc3cc(OCCN4CCCC4)cc(OC4CCOCC4)c13)OCO2	c1cc(Nc2ncnc3cc(OCCN4CCCC4)cc(OC4CCOCC4)c23)c2c(c1)OCO2||c1nc(Nc2ccc3c(c2)OCO3)c2ccc(OCCCN3CCOCC3)cc2n1
COc1cc2c(Nc3ccc4c(c3)OCO4)ncnc2cc1OCCCN1CCOCC1	CC(=O)N1CCN(CCOc2cc(OC(C)C)c3c(Nc4c(F)ccc5c4OCO5)ncnc3c2)CC1	c1cc(Nc2ncnc3cc(OCCN4CCNCC4)ccc23)c2c(c1)OCO2||c1nc(Nc2ccc3c(c2)OCO3)c2ccc(OCCCN3CCOCC3)cc2n1
COc1cc2c(Nc3ccc4c(c3)OCO4)ncnc2cc1OCCCN1CCOCC1	COc1ccc(Cl)c(Nc2ncnc3cc(OCCCN4CCOCC4)cc(OC4CCOCC4)c23)n1	c1ccc(Nc2ncnc3cc(OCCCN4CCOCC4)cc(OC4CCOCC4)c23)nc1||c1nc(Nc2ccc3c(c2)OCO3)c2ccc(OCCCN3CCOCC3)cc2n1
COc1cc2c(Nc3ccc4c(c3)OCO4)ncnc2cc1OCCCN1CCOCC1	COc1ccc(Cl)c(Nc2ncnc3cc(OCCCN4CCN(C(C)=O)CC4)cc(OC(C)C)c23)n1	c1ccc(Nc2ncnc3cc(OCCCN4CCNCC4)ccc23)nc1||c1nc(Nc2ccc3c(c2)OCO3)c2ccc(OCCCN3CCOCC3)cc2n1
COc1cc2c(Nc3ccc4c(c3)OCO4)ncnc2cc1OCCCN1CCOCC1	Clc1ccc2c(c1Nc1ncnc3cc(OCCOc4ccncc4)cc(OC4CCOCC4)c13)OCO2	c1cc(Nc2ncnc3cc(OCCOc4ccncc4)cc(OC4CCOCC4)c23)c2c(c1)OCO2||c1nc(Nc2ccc3c(c2)OCO3)c2ccc(OCCCN3CCOCC3)cc2n1
COc1cc2c(Nc3ccc4c(c3)OCO4)ncnc2cc1OCCCN1CCOCC1	CN1CCC(COc2cc(OC3CCOCC3)c3c(Nc4c(Cl)ccc5c4OCO5)ncnc3c2)CC1	c1cc(Nc2ncnc3cc(OCC4CCNCC4)cc(OC4CCOCC4)c23)c2c(c1)OCO2||c1nc(Nc2ccc3c(c2)OCO3)c2ccc(OCCCN3CCOCC3)cc2n1
COc1cc2c(Nc3ccc4c(c3)OCO4)ncnc2cc1OCCCN1CCOCC1	CN1CCN(CCOc2cc(OC3CCOCC3)c3c(Nc4c(Cl)ccc5c4OCO5)ncnc3c2)CC1	c1cc(Nc2ncnc3cc(OCCN4CCNCC4)cc(OC4CCOCC4)c23)c2c(c1)OCO2||c1nc(Nc2ccc3c(c2)OCO3)c2ccc(OCCCN3CCOCC3)cc2n1
COc1cc2c(Nc3ccc4c(c3)OCO4)ncnc2cc1OCCCN1CCOCC1	c1cc(Nc2ncnc3cc(OCCCN4CCCC4)cc(OC4CCOCC4)c23)c2c(c1)OCO2	c1cc(Nc2ncnc3cc(OCCCN4CCCC4)cc(OC4CCOCC4)c23)c2c(c1)OCO2||c1nc(Nc2ccc3c(c2)OCO3)c2ccc(OCCCN3CCOCC3)cc2n1
COc1cc2c(Nc3ccc4c(c3)OCO4)ncnc2cc1OCCCN1CCOCC1	CN1CCN(CCOc2cc(OC3CCOCC3)c3c(Nc4c(Cl)ccc5c4OCCO5)ncnc3c2)CC1	c1cc(Nc2ncnc3cc(OCCN4CCNCC4)cc(OC4CCOCC4)c23)c2c(c1)OCCO2||c1nc(Nc2ccc3c(c2)OCO3)c2ccc(OCCCN3CCOCC3)cc2n1
COc1cc2c(Nc3ccc4c(c3)OCO4)ncnc2cc1OCCCN1CCOCC1	COc1ccc(Cl)c(Nc2ncnc3cc(OCCCN4CCOCC4)cc(OC4CCCCC4)c23)c1	c1ccc(Nc2ncnc3cc(OCCCN4CCOCC4)cc(OC4CCCCC4)c23)cc1||c1nc(Nc2ccc3c(c2)OCO3)c2ccc(OCCCN3CCOCC3)cc2n1
COc1ccc(Cl)c(Nc2ncnc3cc(OCC4CCN(C)CC4)c(OC)cc23)c1	COc1ccc(Cl)c(Nc2ncnc3cc(OC)cc(OCCCN4CCOCC4)c23)c1	c1ccc(Nc2ncnc3cc(OCC4CCNCC4)ccc23)cc1||c1ccc(Nc2ncnc3cccc(OCCCN4CCOCC4)c23)cc1
COc1ccc(Cl)c(Nc2ncnc3cc(OCC4CCN(C)CC4)c(OC)cc23)c1	COc1ccc(Cl)c(Nc2ncnc3cc(OCCN4CCCC4)cc(OC(C)C)c23)n1	c1ccc(Nc2ncnc3cc(OCC4CCNCC4)ccc23)cc1||c1ccc(Nc2ncnc3cc(OCCN4CCCC4)ccc23)nc1
COc1ccc(Cl)c(Nc2ncnc3cc(OCC4CCN(C)CC4)c(OC)cc23)c1	COc1ccc(Cl)c(Nc2ncnc3cc(OCCN4CCOCC4)cc(OC(C)C)c23)n1	c1ccc(Nc2ncnc3cc(OCC4CCNCC4)ccc23)cc1||c1ccc(Nc2ncnc3cc(OCCN4CCOCC4)ccc23)nc1
COc1ccc(Cl)c(Nc2ncnc3cc(OCC4CCN(C)CC4)c(OC)cc23)c1	COc1ccccc1Nc1ncnc2cc(OCCCN3CCOCC3)c(OC)cc12	c1ccc(Nc2ncnc3cc(OCC4CCNCC4)ccc23)cc1||c1ccc(Nc2ncnc3cc(OCCCN4CCOCC4)ccc23)cc1
COc1ccc(Cl)c(Nc2ncnc3cc(OCC4CCN(C)CC4)c(OC)cc23)c1	COc1cc2c(Nc3cccc4c3OCCO4)ncnc2cc1OCCCN1CCOCC1	c1cc(Nc2ncnc3cc(OCCCN4CCOCC4)ccc23)c2c(c1)OCCO2||c1ccc(Nc2ncnc3cc(OCC4CCNCC4)ccc23)cc1
COc1ccc(Cl)c(Nc2ncnc3cc(OCC4CCN(C)CC4)c(OC)cc23)c1	CCOc1ccc(Cl)c(Nc2ncnc3cc(OCCCN4CCOCC4)c(OC)cc23)c1	c1ccc(Nc2ncnc3cc(OCC4CCNCC4)ccc23)cc1||c1ccc(Nc2ncnc3cc(OCCCN4CCOCC4)ccc23)cc1
COc1ccc(Cl)c(Nc2ncnc3cc(OCC4CCN(C)CC4)c(OC)cc23)c1	COc1cc(Nc2ncnc3cc(OCCCN4CCOCC4)cc(OC(C)C)c23)c(Cl)cn1	c1cc(Nc2ncnc3cc(OCCCN4CCOCC4)ccc23)ccn1||c1ccc(Nc2ncnc3cc(OCC4CCNCC4)ccc23)cc1
COc1ccc(Cl)c(Nc2ncnc3cc(OCC4CCN(C)CC4)c(OC)cc23)c1	COc1cnc(Cl)c(Nc2ncnc3cc(OCCCN4CCOCC4)cc(OC(C)C)c23)c1	c1ccc(Nc2ncnc3cc(OCC4CCNCC4)ccc23)cc1||c1cncc(Nc2ncnc3cc(OCCCN4CCOCC4)ccc23)c1
COc1ccc(Cl)c(Nc2ncnc3cc(OCC4CCN(C)CC4)c(OC)cc23)c1	COc1ccc(Cl)c(Nc2ncnc3cc(OCCCN4CCOCC4)cc(OC(C)C)c23)c1	c1ccc(Nc2ncnc3cc(OCC4CCNCC4)ccc23)cc1||c1ccc(Nc2ncnc3cc(OCCCN4CCOCC4)ccc23)cc1
COc1ccc(Cl)c(Nc2ncnc3cc(OCC4CCN(C)CC4)c(OC)cc23)c1	COc1cnc(Cl)c(Nc2ncnc3cc(OCCCN4CCOCC4)cc(OC4CCOCC4)c23)c1	c1ccc(Nc2ncnc3cc(OCC4CCNCC4)ccc23)cc1||c1cncc(Nc2ncnc3cc(OCCCN4CCOCC4)cc(OC4CCOCC4)c23)c1
COc1ccc(Cl)c(Nc2ncnc3cc(OCC4CCN(C)CC4)c(OC)cc23)c1	COc1cc(Nc2ncnc3cc(OCCCN4CCOCC4)cc(OC4CCOCC4)c23)c(Cl)cn1	c1cc(Nc2ncnc3cc(OCCCN4CCOCC4)cc(OC4CCOCC4)c23)ccn1||c1ccc(Nc2ncnc3cc(OCC4CCNCC4)ccc23)cc1
COc1ccc(Cl)c(Nc2ncnc3cc(OCC4CCN(C)CC4)c(OC)cc23)c1	Clc1ccc2c(c1Nc1ncnc3cc(OCCN4CCCC4)cc(OC4CCOCC4)c13)OCCO2	c1cc(Nc2ncnc3cc(OCCN4CCCC4)cc(OC4CCOCC4)c23)c2c(c1)OCCO2||c1ccc(Nc2ncnc3cc(OCC4CCNCC4)ccc23)cc1
COc1ccc(Cl)c(Nc2ncnc3cc(OCC4CCN(C)CC4)c(OC)cc23)c1	COc1ccc(Cl)c(Nc2ncnc3cc(OCCCN4CCOCC4)cc(OC4CCOCC4)c23)c1	c1ccc(Nc2ncnc3cc(OCC4CCNCC4)ccc23)cc1||c1ccc(Nc2ncnc3cc(OCCCN4CCOCC4)cc(OC4CCOCC4)c23)cc1
COc1ccc(Cl)c(Nc2ncnc3cc(OCC4CCN(C)CC4)c(OC)cc23)c1	COc1ccc(Cl)c(Nc2ncnc3ccc(OCCCN4CCN(C)CC4)c(OC4CCOCC4)c23)c1	c1ccc(Nc2ncnc3cc(OCC4CCNCC4)ccc23)cc1||c1ccc(Nc2ncnc3ccc(OCCCN4CCNCC4)c(OC4CCOCC4)c23)cc1
COc1ccc(Cl)c(Nc2ncnc3cc(OC)cc(OCCCN4CCOCC4)c23)c1	COc1ccc(Cl)c(Nc2ncnc3cc(OCCCN4CCOCC4)c(OC)cc23)c1	c1ccc(Nc2ncnc3cc(OCCCN4CCOCC4)ccc23)cc1||c1ccc(Nc2ncnc3cccc(OCCCN4CCOCC4)c23)cc1
COc1ccc(Cl)c(Nc2ncnc3cc(OC)cc(OCCCN4CCOCC4)c23)c1	CC(C)Oc1cc(OCCN2CCOCC2)cc2ncnc(Nc3c(Cl)ccc4c3OCO4)c12	c1cc(Nc2ncnc3cc(OCCN4CCOCC4)ccc23)c2c(c1)OCO2||c1ccc(Nc2ncnc3cccc(OCCCN4CCOCC4)c23)cc1
COc1ccc(Cl)c(Nc2ncnc3cc(OC)cc(OCCCN4CCOCC4)c23)c1	CC(C)COc1cc(OC2CCN(C)CC2)c2c(Nc3c(Cl)ccc4c3OCO4)ncnc2c1	c1cc(Nc2ncnc3cccc(OC4CCNCC4)c23)c2c(c1)OCO2||c1ccc(Nc2ncnc3cccc(OCCCN4CCOCC4)c23)cc1
COc1ccc(Cl)c(Nc2ncnc3cc(OC)cc(OCCCN4CCOCC4)c23)c1	Clc1ccc2c(c1Nc1ncnc3cc(OCCN4CCCC4)cc(OC4CCOCC4)c13)OCO2	c1cc(Nc2ncnc3cc(OCCN4CCCC4)cc(OC4CCOCC4)c23)c2c(c1)OCO2||c1ccc(Nc2ncnc3cccc(OCCCN4CCOCC4)c23)cc1
COc1ccc(Cl)c(Nc2ncnc3cc(OC)cc(OCCCN4CCOCC4)c23)c1	CC(=O)N1CCN(CCOc2cc(OC(C)C)c3c(Nc4c(F)ccc5c4OCO5)ncnc3c2)CC1	c1cc(Nc2ncnc3cc(OCCN4CCNCC4)ccc23)c2c(c1)OCO2||c1ccc(Nc2ncnc3cccc(OCCCN4CCOCC4)c23)cc1
COc1ccc(Cl)c(Nc2ncnc3cc(OC)cc(OCCCN4CCOCC4)c23)c1	COc1ccc(Cl)c(Nc2ncnc3cc(OCCCN4CCN(C(C)=O)CC4)cc(OC(C)C)c23)n1	c1ccc(Nc2ncnc3cc(OCCCN4CCNCC4)ccc23)nc1||c1ccc(Nc2ncnc3cccc(OCCCN4CCOCC4)c23)cc1
COc1ccc(Cl)c(Nc2ncnc3cc(OC)cc(OCCCN4CCOCC4)c23)c1	Clc1ccc2c(c1Nc1ncnc3cc(OCCOc4ccncc4)cc(OC4CCOCC4)c13)OCO2	c1cc(Nc2ncnc3cc(OCCOc4ccncc4)cc(OC4CCOCC4)c23)c2c(c1)OCO2||c1ccc(Nc2ncnc3cccc(OCCCN4CCOCC4)c23)cc1
COc1ccc(Cl)c(Nc2ncnc3cc(OC)cc(OCCCN4CCOCC4)c23)c1	CN1CCC(COc2cc(OC3CCOCC3)c3c(Nc4c(Cl)ccc5c4OCO5)ncnc3c2)CC1	c1cc(Nc2ncnc3cc(OCC4CCNCC4)cc(OC4CCOCC4)c23)c2c(c1)OCO2||c1ccc(Nc2ncnc3cccc(OCCCN4CCOCC4)c23)cc1
COc1ccc(Cl)c(Nc2ncnc3cc(OC)cc(OCCCN4CCOCC4)c23)c1	CN1CCN(CCOc2cc(OC3CCOCC3)c3c(Nc4c(Cl)ccc5c4OCO5)ncnc3c2)CC1	c1cc(Nc2ncnc3cc(OCCN4CCNCC4)cc(OC4CCOCC4)c23)c2c(c1)OCO2||c1ccc(Nc2ncnc3cccc(OCCCN4CCOCC4)c23)cc1
COc1ccc(Cl)c(Nc2ncnc3cc(OC)cc(OCCCN4CCOCC4)c23)c1	COc1ccc(Cl)c(Nc2ncnc3cc(OCCCN4CCOCC4)cc(OC4CCCCC4)c23)c1	c1ccc(Nc2ncnc3cc(OCCCN4CCOCC4)cc(OC4CCCCC4)c23)cc1||c1ccc(Nc2ncnc3cccc(OCCCN4CCOCC4)c23)cc1
COc1ccc(Cl)c(Nc2ncnc3cc(OCCCN4CCOCC4)c(OC)cc23)c1	COc1ccc(Cl)c(Nc2ncnc3cc(OCCN4CCCC4)cc(OC(C)C)c23)n1	c1ccc(Nc2ncnc3cc(OCCCN4CCOCC4)ccc23)cc1||c1ccc(Nc2ncnc3cc(OCCN4CCCC4)ccc23)nc1
COc1ccc(Cl)c(Nc2ncnc3cc(OCCCN4CCOCC4)c(OC)cc23)c1	COc1ccc(Cl)c(Nc2ncnc3cc(OCCN4CCOCC4)cc(OC(C)C)c23)n1	c1ccc(Nc2ncnc3cc(OCCCN4CCOCC4)ccc23)cc1||c1ccc(Nc2ncnc3cc(OCCN4CCOCC4)ccc23)nc1
COc1ccc(Cl)c(Nc2ncnc3cc(OCCCN4CCOCC4)c(OC)cc23)c1	COc1ccccc1Nc1ncnc2cc(OCCCN3CCOCC3)c(OC)cc12	c1ccc(Nc2ncnc3cc(OCCCN4CCOCC4)ccc23)cc1||c1ccc(Nc2ncnc3cc(OCCCN4CCOCC4)ccc23)cc1
COc1ccc(Cl)c(Nc2ncnc3cc(OCCCN4CCOCC4)c(OC)cc23)c1	COc1cc2c(Nc3cccc4c3OCCO4)ncnc2cc1OCCCN1CCOCC1	c1cc(Nc2ncnc3cc(OCCCN4CCOCC4)ccc23)c2c(c1)OCCO2||c1ccc(Nc2ncnc3cc(OCCCN4CCOCC4)ccc23)cc1
COc1ccc(Cl)c(Nc2ncnc3cc(OCCCN4CCOCC4)c(OC)cc23)c1	CCOc1ccc(Cl)c(Nc2ncnc3cc(OCCCN4CCOCC4)c(OC)cc23)c1	c1ccc(Nc2ncnc3cc(OCCCN4CCOCC4)ccc23)cc1||c1ccc(Nc2ncnc3cc(OCCCN4CCOCC4)ccc23)cc1
COc1ccc(Cl)c(Nc2ncnc3cc(OCCCN4CCOCC4)c(OC)cc23)c1	COc1cc(Nc2ncnc3cc(OCCCN4CCOCC4)cc(OC(C)C)c23)c(Cl)cn1	c1cc(Nc2ncnc3cc(OCCCN4CCOCC4)ccc23)ccn1||c1ccc(Nc2ncnc3cc(OCCCN4CCOCC4)ccc23)cc1
COc1ccc(Cl)c(Nc2ncnc3cc(OCCCN4CCOCC4)c(OC)cc23)c1	COc1cnc(Cl)c(Nc2ncnc3cc(OCCCN4CCOCC4)cc(OC(C)C)c23)c1	c1ccc(Nc2ncnc3cc(OCCCN4CCOCC4)ccc23)cc1||c1cncc(Nc2ncnc3cc(OCCCN4CCOCC4)ccc23)c1
COc1ccc(Cl)c(Nc2ncnc3cc(OCCCN4CCOCC4)c(OC)cc23)c1	COc1ccc(Cl)c(Nc2ncnc3cc(OCCCN4CCOCC4)cc(OC(C)C)c23)c1	c1ccc(Nc2ncnc3cc(OCCCN4CCOCC4)ccc23)cc1||c1ccc(Nc2ncnc3cc(OCCCN4CCOCC4)ccc23)cc1
COc1ccc(Cl)c(Nc2ncnc3cc(OCCCN4CCOCC4)c(OC)cc23)c1	COc1cnc(Cl)c(Nc2ncnc3cc(OCCCN4CCOCC4)cc(OC4CCOCC4)c23)c1	c1ccc(Nc2ncnc3cc(OCCCN4CCOCC4)ccc23)cc1||c1cncc(Nc2ncnc3cc(OCCCN4CCOCC4)cc(OC4CCOCC4)c23)c1
COc1ccc(Cl)c(Nc2ncnc3cc(OCCCN4CCOCC4)c(OC)cc23)c1	COc1cc(Nc2ncnc3cc(OCCCN4CCOCC4)cc(OC4CCOCC4)c23)c(Cl)cn1	c1cc(Nc2ncnc3cc(OCCCN4CCOCC4)cc(OC4CCOCC4)c23)ccn1||c1ccc(Nc2ncnc3cc(OCCCN4CCOCC4)ccc23)cc1
COc1ccc(Cl)c(Nc2ncnc3cc(OCCCN4CCOCC4)c(OC)cc23)c1	Clc1ccc2c(c1Nc1ncnc3cc(OCCN4CCCC4)cc(OC4CCOCC4)c13)OCCO2	c1cc(Nc2ncnc3cc(OCCN4CCCC4)cc(OC4CCOCC4)c23)c2c(c1)OCCO2||c1ccc(Nc2ncnc3cc(OCCCN4CCOCC4)ccc23)cc1
COc1ccc(Cl)c(Nc2ncnc3cc(OCCCN4CCOCC4)c(OC)cc23)c1	COc1ccc(Cl)c(Nc2ncnc3cc(OCCCN4CCOCC4)cc(OC4CCOCC4)c23)c1	c1ccc(Nc2ncnc3cc(OCCCN4CCOCC4)cc(OC4CCOCC4)c23)cc1||c1ccc(Nc2ncnc3cc(OCCCN4CCOCC4)ccc23)cc1
COc1ccc(Cl)c(Nc2ncnc3cc(OCCCN4CCOCC4)c(OC)cc23)c1	COc1ccc(Cl)c(Nc2ncnc3ccc(OCCCN4CCN(C)CC4)c(OC4CCOCC4)c23)c1	c1ccc(Nc2ncnc3cc(OCCCN4CCOCC4)ccc23)cc1||c1ccc(Nc2ncnc3ccc(OCCCN4CCNCC4)c(OC4CCOCC4)c23)cc1
COc1ccc(Cl)c(Nc2ncnc3cc(OCCN4CCCC4)cc(OC(C)C)c23)n1	CC(C)Oc1cc(OCCN2CCOCC2)cc2ncnc(Nc3c(Cl)ccc4c3OCO4)c12	c1cc(Nc2ncnc3cc(OCCN4CCOCC4)ccc23)c2c(c1)OCO2||c1ccc(Nc2ncnc3cc(OCCN4CCCC4)ccc23)nc1
COc1ccc(Cl)c(Nc2ncnc3cc(OCCN4CCCC4)cc(OC(C)C)c23)n1	CC(C)COc1cc(OC2CCN(C)CC2)c2c(Nc3c(Cl)ccc4c3OCO4)ncnc2c1	c1cc(Nc2ncnc3cccc(OC4CCNCC4)c23)c2c(c1)OCO2||c1ccc(Nc2ncnc3cc(OCCN4CCCC4)ccc23)nc1
COc1ccc(Cl)c(Nc2ncnc3cc(OCCN4CCCC4)cc(OC(C)C)c23)n1	Clc1ccc2c(c1Nc1ncnc3cc(OCCN4CCCC4)cc(OC4CCOCC4)c13)OCO2	c1cc(Nc2ncnc3cc(OCCN4CCCC4)cc(OC4CCOCC4)c23)c2c(c1)OCO2||c1ccc(Nc2ncnc3cc(OCCN4CCCC4)ccc23)nc1
COc1ccc(Cl)c(Nc2ncnc3cc(OCCN4CCCC4)cc(OC(C)C)c23)n1	Clc1ccc2c(c1Nc1ncnc3cc(OCCOc4ccncc4)cc(OC4CCOCC4)c13)OCO2	c1cc(Nc2ncnc3cc(OCCOc4ccncc4)cc(OC4CCOCC4)c23)c2c(c1)OCO2||c1ccc(Nc2ncnc3cc(OCCN4CCCC4)ccc23)nc1
COc1ccc(Cl)c(Nc2ncnc3cc(OCCN4CCCC4)cc(OC(C)C)c23)n1	CN1CCC(COc2cc(OC3CCOCC3)c3c(Nc4c(Cl)ccc5c4OCO5)ncnc3c2)CC1	c1cc(Nc2ncnc3cc(OCC4CCNCC4)cc(OC4CCOCC4)c23)c2c(c1)OCO2||c1ccc(Nc2ncnc3cc(OCCN4CCCC4)ccc23)nc1
COc1ccc(Cl)c(Nc2ncnc3cc(OCCN4CCCC4)cc(OC(C)C)c23)n1	CN1CCN(CCOc2cc(OC3CCOCC3)c3c(Nc4c(Cl)ccc5c4OCO5)ncnc3c2)CC1	c1cc(Nc2ncnc3cc(OCCN4CCNCC4)cc(OC4CCOCC4)c23)c2c(c1)OCO2||c1ccc(Nc2ncnc3cc(OCCN4CCCC4)ccc23)nc1
COc1ccc(Cl)c(Nc2ncnc3cc(OCCN4CCOCC4)cc(OC(C)C)c23)n1	CC(C)Oc1cc(OCCN2CCOCC2)cc2ncnc(Nc3c(Cl)ccc4c3OCO4)c12	c1cc(Nc2ncnc3cc(OCCN4CCOCC4)ccc23)c2c(c1)OCO2||c1ccc(Nc2ncnc3cc(OCCN4CCOCC4)ccc23)nc1
COc1ccc(Cl)c(Nc2ncnc3cc(OCCN4CCOCC4)cc(OC(C)C)c23)n1	CC(C)COc1cc(OC2CCN(C)CC2)c2c(Nc3c(Cl)ccc4c3OCO4)ncnc2c1	c1cc(Nc2ncnc3cccc(OC4CCNCC4)c23)c2c(c1)OCO2||c1ccc(Nc2ncnc3cc(OCCN4CCOCC4)ccc23)nc1
COc1ccc(Cl)c(Nc2ncnc3cc(OCCN4CCOCC4)cc(OC(C)C)c23)n1	Clc1ccc2c(c1Nc1ncnc3cc(OCCN4CCCC4)cc(OC4CCOCC4)c13)OCO2	c1cc(Nc2ncnc3cc(OCCN4CCCC4)cc(OC4CCOCC4)c23)c2c(c1)OCO2||c1ccc(Nc2ncnc3cc(OCCN4CCOCC4)ccc23)nc1
COc1ccc(Cl)c(Nc2ncnc3cc(OCCN4CCOCC4)cc(OC(C)C)c23)n1	Clc1ccc2c(c1Nc1ncnc3cc(OCCOc4ccncc4)cc(OC4CCOCC4)c13)OCO2	c1cc(Nc2ncnc3cc(OCCOc4ccncc4)cc(OC4CCOCC4)c23)c2c(c1)OCO2||c1ccc(Nc2ncnc3cc(OCCN4CCOCC4)ccc23)nc1
COc1ccc(Cl)c(Nc2ncnc3cc(OCCN4CCOCC4)cc(OC(C)C)c23)n1	CN1CCC(COc2cc(OC3CCOCC3)c3c(Nc4c(Cl)ccc5c4OCO5)ncnc3c2)CC1	c1cc(Nc2ncnc3cc(OCC4CCNCC4)cc(OC4CCOCC4)c23)c2c(c1)OCO2||c1ccc(Nc2ncnc3cc(OCCN4CCOCC4)ccc23)nc1
COc1ccc(Cl)c(Nc2ncnc3cc(OCCN4CCOCC4)cc(OC(C)C)c23)n1	CN1CCN(CCOc2cc(OC3CCOCC3)c3c(Nc4c(Cl)ccc5c4OCO5)ncnc3c2)CC1	c1cc(Nc2ncnc3cc(OCCN4CCNCC4)cc(OC4CCOCC4)c23)c2c(c1)OCO2||c1ccc(Nc2ncnc3cc(OCCN4CCOCC4)ccc23)nc1
COc1ccccc1Nc1ncnc2cc(OCCCN3CCOCC3)c(OC)cc12	CC(C)Oc1cc(OCCN2CCOCC2)cc2ncnc(Nc3c(Cl)ccc4c3OCO4)c12	c1cc(Nc2ncnc3cc(OCCN4CCOCC4)ccc23)c2c(c1)OCO2||c1ccc(Nc2ncnc3cc(OCCCN4CCOCC4)ccc23)cc1
COc1ccccc1Nc1ncnc2cc(OCCCN3CCOCC3)c(OC)cc12	COc1ccc(Cl)c(Nc2ncnc3cc(OCCCN4CCOCC4)cc(OC(C)C)c23)n1	c1ccc(Nc2ncnc3cc(OCCCN4CCOCC4)ccc23)cc1||c1ccc(Nc2ncnc3cc(OCCCN4CCOCC4)ccc23)nc1
COc1ccccc1Nc1ncnc2cc(OCCCN3CCOCC3)c(OC)cc12	CC(C)COc1cc(OC2CCN(C)CC2)c2c(Nc3c(Cl)ccc4c3OCO4)ncnc2c1	c1cc(Nc2ncnc3cccc(OC4CCNCC4)c23)c2c(c1)OCO2||c1ccc(Nc2ncnc3cc(OCCCN4CCOCC4)ccc23)cc1
COc1ccccc1Nc1ncnc2cc(OCCCN3CCOCC3)c(OC)cc12	Clc1ccc2c(c1Nc1ncnc3cc(OCCN4CCCC4)cc(OC4CCOCC4)c13)OCO2	c1cc(Nc2ncnc3cc(OCCN4CCCC4)cc(OC4CCOCC4)c23)c2c(c1)OCO2||c1ccc(Nc2ncnc3cc(OCCCN4CCOCC4)ccc23)cc1
COc1ccccc1Nc1ncnc2cc(OCCCN3CCOCC3)c(OC)cc12	CC(=O)N1CCN(CCOc2cc(OC(C)C)c3c(Nc4c(F)ccc5c4OCO5)ncnc3c2)CC1	c1cc(Nc2ncnc3cc(OCCN4CCNCC4)ccc23)c2c(c1)OCO2||c1ccc(Nc2ncnc3cc(OCCCN4CCOCC4)ccc23)cc1
COc1ccccc1Nc1ncnc2cc(OCCCN3CCOCC3)c(OC)cc12	COc1ccc(Cl)c(Nc2ncnc3cc(OCCCN4CCN(C(C)=O)CC4)cc(OC(C)C)c23)n1	c1ccc(Nc2ncnc3cc(OCCCN4CCNCC4)ccc23)nc1||c1ccc(Nc2ncnc3cc(OCCCN4CCOCC4)ccc23)cc1
COc1ccccc1Nc1ncnc2cc(OCCCN3CCOCC3)c(OC)cc12	Clc1ccc2c(c1Nc1ncnc3cc(OCCOc4ccncc4)cc(OC4CCOCC4)c13)OCO2	c1cc(Nc2ncnc3cc(OCCOc4ccncc4)cc(OC4CCOCC4)c23)c2c(c1)OCO2||c1ccc(Nc2ncnc3cc(OCCCN4CCOCC4)ccc23)cc1
COc1ccccc1Nc1ncnc2cc(OCCCN3CCOCC3)c(OC)cc12	CN1CCC(COc2cc(OC3CCOCC3)c3c(Nc4c(Cl)ccc5c4OCO5)ncnc3c2)CC1	c1cc(Nc2ncnc3cc(OCC4CCNCC4)cc(OC4CCOCC4)c23)c2c(c1)OCO2||c1ccc(Nc2ncnc3cc(OCCCN4CCOCC4)ccc23)cc1
COc1ccccc1Nc1ncnc2cc(OCCCN3CCOCC3)c(OC)cc12	CN1CCN(CCOc2cc(OC3CCOCC3)c3c(Nc4c(Cl)ccc5c4OCO5)ncnc3c2)CC1	c1cc(Nc2ncnc3cc(OCCN4CCNCC4)cc(OC4CCOCC4)c23)c2c(c1)OCO2||c1ccc(Nc2ncnc3cc(OCCCN4CCOCC4)ccc23)cc1
COc1ccccc1Nc1ncnc2cc(OCCCN3CCOCC3)c(OC)cc12	c1cc(Nc2ncnc3cc(OCCCN4CCCC4)cc(OC4CCOCC4)c23)c2c(c1)OCO2	c1cc(Nc2ncnc3cc(OCCCN4CCCC4)cc(OC4CCOCC4)c23)c2c(c1)OCO2||c1ccc(Nc2ncnc3cc(OCCCN4CCOCC4)ccc23)cc1
COc1ccccc1Nc1ncnc2cc(OCCCN3CCOCC3)c(OC)cc12	COc1ccc(Cl)c(Nc2ncnc3cc(OCCCN4CCOCC4)cc(OC4CCCCC4)c23)c1	c1ccc(Nc2ncnc3cc(OCCCN4CCOCC4)cc(OC4CCCCC4)c23)cc1||c1ccc(Nc2ncnc3cc(OCCCN4CCOCC4)ccc23)cc1
CC(C)Oc1cc(OC2CCN(C)CC2)c2c(Nc3c(Cl)ccc4c3OCO4)ncnc2c1	CC(C)Oc1cc(OCCN2CCOCC2)cc2ncnc(Nc3c(Cl)ccc4c3OCO4)c12	c1cc(Nc2ncnc3cc(OCCN4CCOCC4)ccc23)c2c(c1)OCO2||c1cc(Nc2ncnc3cccc(OC4CCNCC4)c23)c2c(c1)OCO2
CC(C)Oc1cc(OC2CCN(C)CC2)c2c(Nc3c(Cl)ccc4c3OCO4)ncnc2c1	CC(C)COc1cc(OC2CCN(C)CC2)c2c(Nc3c(Cl)ccc4c3OCO4)ncnc2c1	c1cc(Nc2ncnc3cccc(OC4CCNCC4)c23)c2c(c1)OCO2||c1cc(Nc2ncnc3cccc(OC4CCNCC4)c23)c2c(c1)OCO2
CC(C)Oc1cc(OC2CCN(C)CC2)c2c(Nc3c(Cl)ccc4c3OCO4)ncnc2c1	Clc1ccc2c(c1Nc1ncnc3cc(OCCN4CCCC4)cc(OC4CCOCC4)c13)OCO2	c1cc(Nc2ncnc3cc(OCCN4CCCC4)cc(OC4CCOCC4)c23)c2c(c1)OCO2||c1cc(Nc2ncnc3cccc(OC4CCNCC4)c23)c2c(c1)OCO2
CC(C)Oc1cc(OC2CCN(C)CC2)c2c(Nc3c(Cl)ccc4c3OCO4)ncnc2c1	Clc1ccc2c(c1Nc1ncnc3cc(OCCOc4ccncc4)cc(OC4CCOCC4)c13)OCO2	c1cc(Nc2ncnc3cc(OCCOc4ccncc4)cc(OC4CCOCC4)c23)c2c(c1)OCO2||c1cc(Nc2ncnc3cccc(OC4CCNCC4)c23)c2c(c1)OCO2
CC(C)Oc1cc(OC2CCN(C)CC2)c2c(Nc3c(Cl)ccc4c3OCO4)ncnc2c1	CN1CCC(COc2cc(OC3CCOCC3)c3c(Nc4c(Cl)ccc5c4OCO5)ncnc3c2)CC1	c1cc(Nc2ncnc3cc(OCC4CCNCC4)cc(OC4CCOCC4)c23)c2c(c1)OCO2||c1cc(Nc2ncnc3cccc(OC4CCNCC4)c23)c2c(c1)OCO2
CC(C)Oc1cc(OC2CCN(C)CC2)c2c(Nc3c(Cl)ccc4c3OCO4)ncnc2c1	CN1CCN(CCOc2cc(OC3CCOCC3)c3c(Nc4c(Cl)ccc5c4OCO5)ncnc3c2)CC1	c1cc(Nc2ncnc3cc(OCCN4CCNCC4)cc(OC4CCOCC4)c23)c2c(c1)OCO2||c1cc(Nc2ncnc3cccc(OC4CCNCC4)c23)c2c(c1)OCO2
CC(C)Oc1cc(OCCN2CCOCC2)cc2ncnc(Nc3c(Cl)ccc4c3OCO4)c12	COc1cc2c(Nc3cccc4c3OCCO4)ncnc2cc1OCCCN1CCOCC1	c1cc(Nc2ncnc3cc(OCCCN4CCOCC4)ccc23)c2c(c1)OCCO2||c1cc(Nc2ncnc3cc(OCCN4CCOCC4)ccc23)c2c(c1)OCO2
CC(C)Oc1cc(OCCN2CCOCC2)cc2ncnc(Nc3c(Cl)ccc4c3OCO4)c12	CCOc1ccc(Cl)c(Nc2ncnc3cc(OCCCN4CCOCC4)c(OC)cc23)c1	c1cc(Nc2ncnc3cc(OCCN4CCOCC4)ccc23)c2c(c1)OCO2||c1ccc(Nc2ncnc3cc(OCCCN4CCOCC4)ccc23)cc1
CC(C)Oc1cc(OCCN2CCOCC2)cc2ncnc(Nc3c(Cl)ccc4c3OCO4)c12	COc1ccc(Cl)c(Nc2ncnc3cc(OCCCN4CCCC4)cc(OC(C)C)c23)n1	c1cc(Nc2ncnc3cc(OCCN4CCOCC4)ccc23)c2c(c1)OCO2||c1ccc(Nc2ncnc3cc(OCCCN4CCCC4)ccc23)nc1
CC(C)Oc1cc(OCCN2CCOCC2)cc2ncnc(Nc3c(Cl)ccc4c3OCO4)c12	COc1cc(Nc2ncnc3cc(OCCCN4CCOCC4)cc(OC(C)C)c23)c(Cl)cn1	c1cc(Nc2ncnc3cc(OCCCN4CCOCC4)ccc23)ccn1||c1cc(Nc2ncnc3cc(OCCN4CCOCC4)ccc23)c2c(c1)OCO2
CC(C)Oc1cc(OCCN2CCOCC2)cc2ncnc(Nc3c(Cl)ccc4c3OCO4)c12	COc1cnc(Cl)c(Nc2ncnc3cc(OCCCN4CCOCC4)cc(OC(C)C)c23)c1	c1cc(Nc2ncnc3cc(OCCN4CCOCC4)ccc23)c2c(c1)OCO2||c1cncc(Nc2ncnc3cc(OCCCN4CCOCC4)ccc23)c1
CC(C)Oc1cc(OCCN2CCOCC2)cc2ncnc(Nc3c(Cl)ccc4c3OCO4)c12	COc1ncc(Cl)c(=Nc2ncnc3cc(OCCN4CCN(C(C)=O)CC4)cc(OC(C)C)c23)[nH]1	c1cc(=Nc2ncnc3cc(OCCN4CCNCC4)ccc23)[nH]cn1||c1cc(Nc2ncnc3cc(OCCN4CCOCC4)ccc23)c2c(c1)OCO2
CC(C)Oc1cc(OCCN2CCOCC2)cc2ncnc(Nc3c(Cl)ccc4c3OCO4)c12	COc1ccc(Cl)c(Nc2ncnc3cc(OCCN4CCN(C)CC4)cc(OC(C)C)c23)n1	c1cc(Nc2ncnc3cc(OCCN4CCOCC4)ccc23)c2c(c1)OCO2||c1ccc(Nc2ncnc3cc(OCCN4CCNCC4)ccc23)nc1
CC(C)Oc1cc(OCCN2CCOCC2)cc2ncnc(Nc3c(Cl)ccc4c3OCO4)c12	Clc1ccc2c(c1Nc1ncnc3cc(OCCN4CCCC4)cc(N4CCOCC4)c13)OCO2	c1cc(Nc2ncnc3cc(OCCN4CCCC4)cc(N4CCOCC4)c23)c2c(c1)OCO2||c1cc(Nc2ncnc3cc(OCCN4CCOCC4)ccc23)c2c(c1)OCO2
CC(C)Oc1cc(OCCN2CCOCC2)cc2ncnc(Nc3c(Cl)ccc4c3OCO4)c12	COc1ccc(Cl)c(Nc2ncnc3cc(OCCCN4CCOCC4)cc(OC(C)C)c23)c1	c1cc(Nc2ncnc3cc(OCCN4CCOCC4)ccc23)c2c(c1)OCO2||c1ccc(Nc2ncnc3cc(OCCCN4CCOCC4)ccc23)cc1
CC(C)Oc1cc(OCCN2CCOCC2)cc2ncnc(Nc3c(Cl)ccc4c3OCO4)c12	COc1ccc(Cl)c(Nc2ncnc3cc(OCCN4CCN(C(C)=O)CC4)cc(OC(C)C)c23)n1	c1cc(Nc2ncnc3cc(OCCN4CCOCC4)ccc23)c2c(c1)OCO2||c1ccc(Nc2ncnc3cc(OCCN4CCNCC4)ccc23)nc1
CC(C)Oc1cc(OCCN2CCOCC2)cc2ncnc(Nc3c(Cl)ccc4c3OCO4)c12	COc1ccc(Cl)c(Nc2ncnc3cc(OCCCN4CCN(C)CC4)cc(OC(C)C)c23)n1	c1cc(Nc2ncnc3cc(OCCN4CCOCC4)ccc23)c2c(c1)OCO2||c1ccc(Nc2ncnc3cc(OCCCN4CCNCC4)ccc23)nc1
CC(C)Oc1cc(OCCN2CCOCC2)cc2ncnc(Nc3c(Cl)ccc4c3OCO4)c12	c1cc(Nc2ncnc3cc(OCCN4CCCC4)cc(OC4CCOCC4)c23)c2c(c1)OCO2	c1cc(Nc2ncnc3cc(OCCN4CCCC4)cc(OC4CCOCC4)c23)c2c(c1)OCO2||c1cc(Nc2ncnc3cc(OCCN4CCOCC4)ccc23)c2c(c1)OCO2
CC(C)Oc1cc(OCCN2CCOCC2)cc2ncnc(Nc3c(Cl)ccc4c3OCO4)c12	COc1cnc(Cl)c(Nc2ncnc3cc(OCCCN4CCOCC4)cc(OC4CCOCC4)c23)c1	c1cc(Nc2ncnc3cc(OCCN4CCOCC4)ccc23)c2c(c1)OCO2||c1cncc(Nc2ncnc3cc(OCCCN4CCOCC4)cc(OC4CCOCC4)c23)c1
CC(C)Oc1cc(OCCN2CCOCC2)cc2ncnc(Nc3c(Cl)ccc4c3OCO4)c12	COc1ccc(Cl)c(Nc2ncnc3cc(OCCCN4CCOCC4)cc(OC4CCOCC4)c23)n1	c1cc(Nc2ncnc3cc(OCCN4CCOCC4)ccc23)c2c(c1)OCO2||c1ccc(Nc2ncnc3cc(OCCCN4CCOCC4)cc(OC4CCOCC4)c23)nc1
CC(C)Oc1cc(OCCN2CCOCC2)cc2ncnc(Nc3c(Cl)ccc4c3OCO4)c12	COc1cc(Nc2ncnc3cc(OCCCN4CCOCC4)cc(OC4CCOCC4)c23)c(Cl)cn1	c1cc(Nc2ncnc3cc(OCCCN4CCOCC4)cc(OC4CCOCC4)c23)ccn1||c1cc(Nc2ncnc3cc(OCCN4CCOCC4)ccc23)c2c(c1)OCO2
CC(C)Oc1cc(OCCN2CCOCC2)cc2ncnc(Nc3c(Cl)ccc4c3OCO4)c12	Clc1ccc2c(c1Nc1ncnc3cc(OCCN4CCCC4)cc(OC4CCOCC4)c13)OCCO2	c1cc(Nc2ncnc3cc(OCCN4CCCC4)cc(OC4CCOCC4)c23)c2c(c1)OCCO2||c1cc(Nc2ncnc3cc(OCCN4CCOCC4)ccc23)c2c(c1)OCO2
CC(C)Oc1cc(OCCN2CCOCC2)cc2ncnc(Nc3c(Cl)ccc4c3OCO4)c12	c1cc(Nc2ncnc3cc(OCCN4CCCC4)cc(OC4CCOCC4)c23)c2c(c1)OCCO2	c1cc(Nc2ncnc3cc(OCCN4CCCC4)cc(OC4CCOCC4)c23)c2c(c1)OCCO2||c1cc(Nc2ncnc3cc(OCCN4CCOCC4)ccc23)c2c(c1)OCO2
CC(C)Oc1cc(OCCN2CCOCC2)cc2ncnc(Nc3c(Cl)ccc4c3OCO4)c12	COc1ccc(Cl)c(Nc2ncnc3cc(OCCCN4CCOCC4)cc(OC4CCOCC4)c23)c1	c1cc(Nc2ncnc3cc(OCCN4CCOCC4)ccc23)c2c(c1)OCO2||c1ccc(Nc2ncnc3cc(OCCCN4CCOCC4)cc(OC4CCOCC4)c23)cc1
CC(C)Oc1cc(OCCN2CCOCC2)cc2ncnc(Nc3c(Cl)ccc4c3OCO4)c12	CN1CCN(CCOc2cc(OC3CCOCC3)c3c(Nc4c(Cl)ccc5c4OCCO5)ncnc3c2)CC1	c1cc(Nc2ncnc3cc(OCCN4CCNCC4)cc(OC4CCOCC4)c23)c2c(c1)OCCO2||c1cc(Nc2ncnc3cc(OCCN4CCOCC4)ccc23)c2c(c1)OCO2
CC(C)Oc1cc(OCCN2CCOCC2)cc2ncnc(Nc3c(Cl)ccc4c3OCO4)c12	COc1ccc(Cl)c(Nc2ncnc3ccc(OCCCN4CCN(C)CC4)c(OC4CCOCC4)c23)c1	c1cc(Nc2ncnc3cc(OCCN4CCOCC4)ccc23)c2c(c1)OCO2||c1ccc(Nc2ncnc3ccc(OCCCN4CCNCC4)c(OC4CCOCC4)c23)cc1
COc1cc2c(Nc3cccc4c3OCCO4)ncnc2cc1OCCCN1CCOCC1	COc1ccc(Cl)c(Nc2ncnc3cc(OCCCN4CCOCC4)cc(OC(C)C)c23)n1	c1cc(Nc2ncnc3cc(OCCCN4CCOCC4)ccc23)c2c(c1)OCCO2||c1ccc(Nc2ncnc3cc(OCCCN4CCOCC4)ccc23)nc1
COc1cc2c(Nc3cccc4c3OCCO4)ncnc2cc1OCCCN1CCOCC1	CC(C)COc1cc(OC2CCN(C)CC2)c2c(Nc3c(Cl)ccc4c3OCO4)ncnc2c1	c1cc(Nc2ncnc3cc(OCCCN4CCOCC4)ccc23)c2c(c1)OCCO2||c1cc(Nc2ncnc3cccc(OC4CCNCC4)c23)c2c(c1)OCO2
COc1cc2c(Nc3cccc4c3OCCO4)ncnc2cc1OCCCN1CCOCC1	Clc1ccc2c(c1Nc1ncnc3cc(OCCN4CCCC4)cc(OC4CCOCC4)c13)OCO2	c1cc(Nc2ncnc3cc(OCCCN4CCOCC4)ccc23)c2c(c1)OCCO2||c1cc(Nc2ncnc3cc(OCCN4CCCC4)cc(OC4CCOCC4)c23)c2c(c1)OCO2
COc1cc2c(Nc3cccc4c3OCCO4)ncnc2cc1OCCCN1CCOCC1	CC(=O)N1CCN(CCOc2cc(OC(C)C)c3c(Nc4c(F)ccc5c4OCO5)ncnc3c2)CC1	c1cc(Nc2ncnc3cc(OCCCN4CCOCC4)ccc23)c2c(c1)OCCO2||c1cc(Nc2ncnc3cc(OCCN4CCNCC4)ccc23)c2c(c1)OCO2
COc1cc2c(Nc3cccc4c3OCCO4)ncnc2cc1OCCCN1CCOCC1	COc1ccc(Cl)c(Nc2ncnc3cc(OCCCN4CCN(C(C)=O)CC4)cc(OC(C)C)c23)n1	c1cc(Nc2ncnc3cc(OCCCN4CCOCC4)ccc23)c2c(c1)OCCO2||c1ccc(Nc2ncnc3cc(OCCCN4CCNCC4)ccc23)nc1
COc1cc2c(Nc3cccc4c3OCCO4)ncnc2cc1OCCCN1CCOCC1	Clc1ccc2c(c1Nc1ncnc3cc(OCCOc4ccncc4)cc(OC4CCOCC4)c13)OCO2	c1cc(Nc2ncnc3cc(OCCCN4CCOCC4)ccc23)c2c(c1)OCCO2||c1cc(Nc2ncnc3cc(OCCOc4ccncc4)cc(OC4CCOCC4)c23)c2c(c1)OCO2
COc1cc2c(Nc3cccc4c3OCCO4)ncnc2cc1OCCCN1CCOCC1	CN1CCC(COc2cc(OC3CCOCC3)c3c(Nc4c(Cl)ccc5c4OCO5)ncnc3c2)CC1	c1cc(Nc2ncnc3cc(OCC4CCNCC4)cc(OC4CCOCC4)c23)c2c(c1)OCO2||c1cc(Nc2ncnc3cc(OCCCN4CCOCC4)ccc23)c2c(c1)OCCO2
COc1cc2c(Nc3cccc4c3OCCO4)ncnc2cc1OCCCN1CCOCC1	CN1CCN(CCOc2cc(OC3CCOCC3)c3c(Nc4c(Cl)ccc5c4OCO5)ncnc3c2)CC1	c1cc(Nc2ncnc3cc(OCCCN4CCOCC4)ccc23)c2c(c1)OCCO2||c1cc(Nc2ncnc3cc(OCCN4CCNCC4)cc(OC4CCOCC4)c23)c2c(c1)OCO2
COc1cc2c(Nc3cccc4c3OCCO4)ncnc2cc1OCCCN1CCOCC1	COc1ccc(Cl)c(Nc2ncnc3cc(OCCCN4CCOCC4)cc(OC4CCCCC4)c23)c1	c1cc(Nc2ncnc3cc(OCCCN4CCOCC4)ccc23)c2c(c1)OCCO2||c1ccc(Nc2ncnc3cc(OCCCN4CCOCC4)cc(OC4CCCCC4)c23)cc1
CCOc1ccc(Cl)c(Nc2ncnc3cc(OCCCN4CCOCC4)c(OC)cc23)c1	COc1ccc(Cl)c(Nc2ncnc3cc(OCCCN4CCCC4)cc(OC(C)C)c23)n1	c1ccc(Nc2ncnc3cc(OCCCN4CCCC4)ccc23)nc1||c1ccc(Nc2ncnc3cc(OCCCN4CCOCC4)ccc23)cc1
CCOc1ccc(Cl)c(Nc2ncnc3cc(OCCCN4CCOCC4)c(OC)cc23)c1	COc1ccc(Cl)c(Nc2ncnc3cc(OCCCN4CCOCC4)cc(OC(C)C)c23)n1	c1ccc(Nc2ncnc3cc(OCCCN4CCOCC4)ccc23)cc1||c1ccc(Nc2ncnc3cc(OCCCN4CCOCC4)ccc23)nc1
CCOc1ccc(Cl)c(Nc2ncnc3cc(OCCCN4CCOCC4)c(OC)cc23)c1	COc1ccc(Cl)c(Nc2ncnc3cc(OCCN4CCN(C)CC4)cc(OC(C)C)c23)n1	c1ccc(Nc2ncnc3cc(OCCCN4CCOCC4)ccc23)cc1||c1ccc(Nc2ncnc3cc(OCCN4CCNCC4)ccc23)nc1
CCOc1ccc(Cl)c(Nc2ncnc3cc(OCCCN4CCOCC4)c(OC)cc23)c1	Clc1ccc2c(c1Nc1ncnc3cc(OCCN4CCCC4)cc(N4CCOCC4)c13)OCO2	c1cc(Nc2ncnc3cc(OCCN4CCCC4)cc(N4CCOCC4)c23)c2c(c1)OCO2||c1ccc(Nc2ncnc3cc(OCCCN4CCOCC4)ccc23)cc1
CCOc1ccc(Cl)c(Nc2ncnc3cc(OCCCN4CCOCC4)c(OC)cc23)c1	CC(C)COc1cc(OC2CCN(C)CC2)c2c(Nc3c(Cl)ccc4c3OCO4)ncnc2c1	c1cc(Nc2ncnc3cccc(OC4CCNCC4)c23)c2c(c1)OCO2||c1ccc(Nc2ncnc3cc(OCCCN4CCOCC4)ccc23)cc1
CCOc1ccc(Cl)c(Nc2ncnc3cc(OCCCN4CCOCC4)c(OC)cc23)c1	COc1ccc(Cl)c(Nc2ncnc3cc(OCCN4CCN(C(C)=O)CC4)cc(OC(C)C)c23)n1	c1ccc(Nc2ncnc3cc(OCCCN4CCOCC4)ccc23)cc1||c1ccc(Nc2ncnc3cc(OCCN4CCNCC4)ccc23)nc1
CCOc1ccc(Cl)c(Nc2ncnc3cc(OCCCN4CCOCC4)c(OC)cc23)c1	COc1ccc(Cl)c(Nc2ncnc3cc(OCCCN4CCN(C)CC4)cc(OC(C)C)c23)n1	c1ccc(Nc2ncnc3cc(OCCCN4CCNCC4)ccc23)nc1||c1ccc(Nc2ncnc3cc(OCCCN4CCOCC4)ccc23)cc1
CCOc1ccc(Cl)c(Nc2ncnc3cc(OCCCN4CCOCC4)c(OC)cc23)c1	Clc1ccc2c(c1Nc1ncnc3cc(OCCN4CCCC4)cc(OC4CCOCC4)c13)OCO2	c1cc(Nc2ncnc3cc(OCCN4CCCC4)cc(OC4CCOCC4)c23)c2c(c1)OCO2||c1ccc(Nc2ncnc3cc(OCCCN4CCOCC4)ccc23)cc1
CCOc1ccc(Cl)c(Nc2ncnc3cc(OCCCN4CCOCC4)c(OC)cc23)c1	CC(=O)N1CCN(CCOc2cc(OC(C)C)c3c(Nc4c(F)ccc5c4OCO5)ncnc3c2)CC1	c1cc(Nc2ncnc3cc(OCCN4CCNCC4)ccc23)c2c(c1)OCO2||c1ccc(Nc2ncnc3cc(OCCCN4CCOCC4)ccc23)cc1
CCOc1ccc(Cl)c(Nc2ncnc3cc(OCCCN4CCOCC4)c(OC)cc23)c1	c1cc(Nc2ncnc3cc(OCCN4CCCC4)cc(OC4CCOCC4)c23)c2c(c1)OCO2	c1cc(Nc2ncnc3cc(OCCN4CCCC4)cc(OC4CCOCC4)c23)c2c(c1)OCO2||c1ccc(Nc2ncnc3cc(OCCCN4CCOCC4)ccc23)cc1
CCOc1ccc(Cl)c(Nc2ncnc3cc(OCCCN4CCOCC4)c(OC)cc23)c1	COc1ccc(Cl)c(Nc2ncnc3cc(OCCCN4CCOCC4)cc(OC4CCOCC4)c23)n1	c1ccc(Nc2ncnc3cc(OCCCN4CCOCC4)cc(OC4CCOCC4)c23)nc1||c1ccc(Nc2ncnc3cc(OCCCN4CCOCC4)ccc23)cc1
CCOc1ccc(Cl)c(Nc2ncnc3cc(OCCCN4CCOCC4)c(OC)cc23)c1	COc1ccc(Cl)c(Nc2ncnc3cc(OCCCN4CCN(C(C)=O)CC4)cc(OC(C)C)c23)n1	c1ccc(Nc2ncnc3cc(OCCCN4CCNCC4)ccc23)nc1||c1ccc(Nc2ncnc3cc(OCCCN4CCOCC4)ccc23)cc1
CCOc1ccc(Cl)c(Nc2ncnc3cc(OCCCN4CCOCC4)c(OC)cc23)c1	Clc1ccc2c(c1Nc1ncnc3cc(OCCOc4ccncc4)cc(OC4CCOCC4)c13)OCO2	c1cc(Nc2ncnc3cc(OCCOc4ccncc4)cc(OC4CCOCC4)c23)c2c(c1)OCO2||c1ccc(Nc2ncnc3cc(OCCCN4CCOCC4)ccc23)cc1
CCOc1ccc(Cl)c(Nc2ncnc3cc(OCCCN4CCOCC4)c(OC)cc23)c1	CN1CCC(COc2cc(OC3CCOCC3)c3c(Nc4c(Cl)ccc5c4OCO5)ncnc3c2)CC1	c1cc(Nc2ncnc3cc(OCC4CCNCC4)cc(OC4CCOCC4)c23)c2c(c1)OCO2||c1ccc(Nc2ncnc3cc(OCCCN4CCOCC4)ccc23)cc1
CCOc1ccc(Cl)c(Nc2ncnc3cc(OCCCN4CCOCC4)c(OC)cc23)c1	CN1CCN(CCOc2cc(OC3CCOCC3)c3c(Nc4c(Cl)ccc5c4OCO5)ncnc3c2)CC1	c1cc(Nc2ncnc3cc(OCCN4CCNCC4)cc(OC4CCOCC4)c23)c2c(c1)OCO2||c1ccc(Nc2ncnc3cc(OCCCN4CCOCC4)ccc23)cc1
CCOc1ccc(Cl)c(Nc2ncnc3cc(OCCCN4CCOCC4)c(OC)cc23)c1	c1cc(Nc2ncnc3cc(OCCCN4CCCC4)cc(OC4CCOCC4)c23)c2c(c1)OCO2	c1cc(Nc2ncnc3cc(OCCCN4CCCC4)cc(OC4CCOCC4)c23)c2c(c1)OCO2||c1ccc(Nc2ncnc3cc(OCCCN4CCOCC4)ccc23)cc1
CCOc1ccc(Cl)c(Nc2ncnc3cc(OCCCN4CCOCC4)c(OC)cc23)c1	c1cc(Nc2ncnc3cc(OCCN4CCCC4)cc(OC4CCOCC4)c23)c2c(c1)OCCO2	c1cc(Nc2ncnc3cc(OCCN4CCCC4)cc(OC4CCOCC4)c23)c2c(c1)OCCO2||c1ccc(Nc2ncnc3cc(OCCCN4CCOCC4)ccc23)cc1
CCOc1ccc(Cl)c(Nc2ncnc3cc(OCCCN4CCOCC4)c(OC)cc23)c1	CN1CCN(CCOc2cc(OC3CCOCC3)c3c(Nc4c(Cl)ccc5c4OCCO5)ncnc3c2)CC1	c1cc(Nc2ncnc3cc(OCCN4CCNCC4)cc(OC4CCOCC4)c23)c2c(c1)OCCO2||c1ccc(Nc2ncnc3cc(OCCCN4CCOCC4)ccc23)cc1
CCOc1ccc(Cl)c(Nc2ncnc3cc(OCCCN4CCOCC4)c(OC)cc23)c1	COc1ccc(Cl)c(Nc2ncnc3cc(OCCCN4CCOCC4)cc(OC4CCCCC4)c23)c1	c1ccc(Nc2ncnc3cc(OCCCN4CCOCC4)cc(OC4CCCCC4)c23)cc1||c1ccc(Nc2ncnc3cc(OCCCN4CCOCC4)ccc23)cc1
COc1ccc(Cl)c(Nc2ncnc3cc(OCCCN4CCCC4)cc(OC(C)C)c23)n1	Clc1ccc2c(c1Nc1ncnc3cc(OCCN4CCCC4)cc(OC4CCOCC4)c13)OCO2	c1cc(Nc2ncnc3cc(OCCN4CCCC4)cc(OC4CCOCC4)c23)c2c(c1)OCO2||c1ccc(Nc2ncnc3cc(OCCCN4CCCC4)ccc23)nc1
COc1ccc(Cl)c(Nc2ncnc3cc(OCCCN4CCCC4)cc(OC(C)C)c23)n1	Clc1ccc2c(c1Nc1ncnc3cc(OCCOc4ccncc4)cc(OC4CCOCC4)c13)OCO2	c1cc(Nc2ncnc3cc(OCCOc4ccncc4)cc(OC4CCOCC4)c23)c2c(c1)OCO2||c1ccc(Nc2ncnc3cc(OCCCN4CCCC4)ccc23)nc1
COc1ccc(Cl)c(Nc2ncnc3cc(OCCCN4CCCC4)cc(OC(C)C)c23)n1	CN1CCC(COc2cc(OC3CCOCC3)c3c(Nc4c(Cl)ccc5c4OCO5)ncnc3c2)CC1	c1cc(Nc2ncnc3cc(OCC4CCNCC4)cc(OC4CCOCC4)c23)c2c(c1)OCO2||c1ccc(Nc2ncnc3cc(OCCCN4CCCC4)ccc23)nc1
COc1ccc(Cl)c(Nc2ncnc3cc(OCCCN4CCCC4)cc(OC(C)C)c23)n1	CN1CCN(CCOc2cc(OC3CCOCC3)c3c(Nc4c(Cl)ccc5c4OCO5)ncnc3c2)CC1	c1cc(Nc2ncnc3cc(OCCN4CCNCC4)cc(OC4CCOCC4)c23)c2c(c1)OCO2||c1ccc(Nc2ncnc3cc(OCCCN4CCCC4)ccc23)nc1
COc1ccc(Cl)c(Nc2ncnc3cc(OCCCN4CCOCC4)cc(OC(C)C)c23)n1	COc1cc(Nc2ncnc3cc(OCCCN4CCOCC4)cc(OC(C)C)c23)c(Cl)cn1	c1cc(Nc2ncnc3cc(OCCCN4CCOCC4)ccc23)ccn1||c1ccc(Nc2ncnc3cc(OCCCN4CCOCC4)ccc23)nc1
COc1ccc(Cl)c(Nc2ncnc3cc(OCCCN4CCOCC4)cc(OC(C)C)c23)n1	COc1cc(Nc2ncnc3cc(OCCCN4CCOCC4)cc(OC4CCOCC4)c23)c(Cl)cn1	c1cc(Nc2ncnc3cc(OCCCN4CCOCC4)cc(OC4CCOCC4)c23)ccn1||c1ccc(Nc2ncnc3cc(OCCCN4CCOCC4)ccc23)nc1
COc1ccc(Cl)c(Nc2ncnc3cc(OCCCN4CCOCC4)cc(OC(C)C)c23)n1	CN1CCN(CCOc2cc(OC3CCOCC3)c3c(Nc4c(Cl)ccc5c4OCO5)ncnc3c2)CC1	c1cc(Nc2ncnc3cc(OCCN4CCNCC4)cc(OC4CCOCC4)c23)c2c(c1)OCO2||c1ccc(Nc2ncnc3cc(OCCCN4CCOCC4)ccc23)nc1
COc1ccc(Cl)c(Nc2ncnc3cc(OCCCN4CCOCC4)cc(OC(C)C)c23)n1	COc1ccc(Cl)c(Nc2ncnc3ccc(OCCCN4CCN(C)CC4)c(OC4CCOCC4)c23)c1	c1ccc(Nc2ncnc3cc(OCCCN4CCOCC4)ccc23)nc1||c1ccc(Nc2ncnc3ccc(OCCCN4CCNCC4)c(OC4CCOCC4)c23)cc1
COc1cc(Nc2ncnc3cc(OCCCN4CCOCC4)cc(OC(C)C)c23)c(Cl)cn1	CC(C)COc1cc(OC2CCN(C)CC2)c2c(Nc3c(Cl)ccc4c3OCO4)ncnc2c1	c1cc(Nc2ncnc3cc(OCCCN4CCOCC4)ccc23)ccn1||c1cc(Nc2ncnc3cccc(OC4CCNCC4)c23)c2c(c1)OCO2
COc1cc(Nc2ncnc3cc(OCCCN4CCOCC4)cc(OC(C)C)c23)c(Cl)cn1	Clc1ccc2c(c1Nc1ncnc3cc(OCCN4CCCC4)cc(OC4CCOCC4)c13)OCO2	c1cc(Nc2ncnc3cc(OCCCN4CCOCC4)ccc23)ccn1||c1cc(Nc2ncnc3cc(OCCN4CCCC4)cc(OC4CCOCC4)c23)c2c(c1)OCO2
COc1cc(Nc2ncnc3cc(OCCCN4CCOCC4)cc(OC(C)C)c23)c(Cl)cn1	CC(=O)N1CCN(CCOc2cc(OC(C)C)c3c(Nc4c(F)ccc5c4OCO5)ncnc3c2)CC1	c1cc(Nc2ncnc3cc(OCCCN4CCOCC4)ccc23)ccn1||c1cc(Nc2ncnc3cc(OCCN4CCNCC4)ccc23)c2c(c1)OCO2
COc1cc(Nc2ncnc3cc(OCCCN4CCOCC4)cc(OC(C)C)c23)c(Cl)cn1	COc1ccc(Cl)c(Nc2ncnc3cc(OCCCN4CCN(C(C)=O)CC4)cc(OC(C)C)c23)n1	c1cc(Nc2ncnc3cc(OCCCN4CCOCC4)ccc23)ccn1||c1ccc(Nc2ncnc3cc(OCCCN4CCNCC4)ccc23)nc1
COc1cc(Nc2ncnc3cc(OCCCN4CCOCC4)cc(OC(C)C)c23)c(Cl)cn1	Clc1ccc2c(c1Nc1ncnc3cc(OCCOc4ccncc4)cc(OC4CCOCC4)c13)OCO2	c1cc(Nc2ncnc3cc(OCCCN4CCOCC4)ccc23)ccn1||c1cc(Nc2ncnc3cc(OCCOc4ccncc4)cc(OC4CCOCC4)c23)c2c(c1)OCO2
COc1cc(Nc2ncnc3cc(OCCCN4CCOCC4)cc(OC(C)C)c23)c(Cl)cn1	CN1CCC(COc2cc(OC3CCOCC3)c3c(Nc4c(Cl)ccc5c4OCO5)ncnc3c2)CC1	c1cc(Nc2ncnc3cc(OCC4CCNCC4)cc(OC4CCOCC4)c23)c2c(c1)OCO2||c1cc(Nc2ncnc3cc(OCCCN4CCOCC4)ccc23)ccn1
COc1cc(Nc2ncnc3cc(OCCCN4CCOCC4)cc(OC(C)C)c23)c(Cl)cn1	CN1CCN(CCOc2cc(OC3CCOCC3)c3c(Nc4c(Cl)ccc5c4OCO5)ncnc3c2)CC1	c1cc(Nc2ncnc3cc(OCCCN4CCOCC4)ccc23)ccn1||c1cc(Nc2ncnc3cc(OCCN4CCNCC4)cc(OC4CCOCC4)c23)c2c(c1)OCO2
COc1cc(Nc2ncnc3cc(OCCCN4CCOCC4)cc(OC(C)C)c23)c(Cl)cn1	COc1ccc(Cl)c(Nc2ncnc3cc(OCCCN4CCOCC4)cc(OC4CCCCC4)c23)c1	c1cc(Nc2ncnc3cc(OCCCN4CCOCC4)ccc23)ccn1||c1ccc(Nc2ncnc3cc(OCCCN4CCOCC4)cc(OC4CCCCC4)c23)cc1
COc1cnc(Cl)c(Nc2ncnc3cc(OCCCN4CCOCC4)cc(OC(C)C)c23)c1	CC(C)COc1cc(OC2CCN(C)CC2)c2c(Nc3c(Cl)ccc4c3OCO4)ncnc2c1	c1cc(Nc2ncnc3cccc(OC4CCNCC4)c23)c2c(c1)OCO2||c1cncc(Nc2ncnc3cc(OCCCN4CCOCC4)ccc23)c1
COc1cnc(Cl)c(Nc2ncnc3cc(OCCCN4CCOCC4)cc(OC(C)C)c23)c1	Clc1ccc2c(c1Nc1ncnc3cc(OCCN4CCCC4)cc(OC4CCOCC4)c13)OCO2	c1cc(Nc2ncnc3cc(OCCN4CCCC4)cc(OC4CCOCC4)c23)c2c(c1)OCO2||c1cncc(Nc2ncnc3cc(OCCCN4CCOCC4)ccc23)c1
COc1cnc(Cl)c(Nc2ncnc3cc(OCCCN4CCOCC4)cc(OC(C)C)c23)c1	Clc1ccc2c(c1Nc1ncnc3cc(OCCOc4ccncc4)cc(OC4CCOCC4)c13)OCO2	c1cc(Nc2ncnc3cc(OCCOc4ccncc4)cc(OC4CCOCC4)c23)c2c(c1)OCO2||c1cncc(Nc2ncnc3cc(OCCCN4CCOCC4)ccc23)c1
COc1cnc(Cl)c(Nc2ncnc3cc(OCCCN4CCOCC4)cc(OC(C)C)c23)c1	CN1CCC(COc2cc(OC3CCOCC3)c3c(Nc4c(Cl)ccc5c4OCO5)ncnc3c2)CC1	c1cc(Nc2ncnc3cc(OCC4CCNCC4)cc(OC4CCOCC4)c23)c2c(c1)OCO2||c1cncc(Nc2ncnc3cc(OCCCN4CCOCC4)ccc23)c1
COc1cnc(Cl)c(Nc2ncnc3cc(OCCCN4CCOCC4)cc(OC(C)C)c23)c1	CN1CCN(CCOc2cc(OC3CCOCC3)c3c(Nc4c(Cl)ccc5c4OCO5)ncnc3c2)CC1	c1cc(Nc2ncnc3cc(OCCN4CCNCC4)cc(OC4CCOCC4)c23)c2c(c1)OCO2||c1cncc(Nc2ncnc3cc(OCCCN4CCOCC4)ccc23)c1
COc1ncc(Cl)c(=Nc2ncnc3cc(OCCN4CCN(C(C)=O)CC4)cc(OC(C)C)c23)[nH]1	Clc1ccc2c(c1Nc1ncnc3cc(OCCN4CCCC4)cc(OC4CCOCC4)c13)OCO2	c1cc(=Nc2ncnc3cc(OCCN4CCNCC4)ccc23)[nH]cn1||c1cc(Nc2ncnc3cc(OCCN4CCCC4)cc(OC4CCOCC4)c23)c2c(c1)OCO2
COc1ncc(Cl)c(=Nc2ncnc3cc(OCCN4CCN(C(C)=O)CC4)cc(OC(C)C)c23)[nH]1	CC(=O)N1CCN(CCOc2cc(OC(C)C)c3c(Nc4c(F)ccc5c4OCO5)ncnc3c2)CC1	c1cc(=Nc2ncnc3cc(OCCN4CCNCC4)ccc23)[nH]cn1||c1cc(Nc2ncnc3cc(OCCN4CCNCC4)ccc23)c2c(c1)OCO2
COc1ncc(Cl)c(=Nc2ncnc3cc(OCCN4CCN(C(C)=O)CC4)cc(OC(C)C)c23)[nH]1	CN1CCN(CCOc2cc(OC3CCOCC3)c3c(Nc4c(Cl)ccc5c4OCO5)ncnc3c2)CC1	c1cc(=Nc2ncnc3cc(OCCN4CCNCC4)ccc23)[nH]cn1||c1cc(Nc2ncnc3cc(OCCN4CCNCC4)cc(OC4CCOCC4)c23)c2c(c1)OCO2
COc1ccc(Cl)c(Nc2ncnc3cc(OCCN4CCN(C)CC4)cc(OC(C)C)c23)n1	Clc1ccc2c(c1Nc1ncnc3cc(OCCN4CCCC4)cc(OC4CCOCC4)c13)OCO2	c1cc(Nc2ncnc3cc(OCCN4CCCC4)cc(OC4CCOCC4)c23)c2c(c1)OCO2||c1ccc(Nc2ncnc3cc(OCCN4CCNCC4)ccc23)nc1
COc1ccc(Cl)c(Nc2ncnc3cc(OCCN4CCN(C)CC4)cc(OC(C)C)c23)n1	Clc1ccc2c(c1Nc1ncnc3cc(OCCOc4ccncc4)cc(OC4CCOCC4)c13)OCO2	c1cc(Nc2ncnc3cc(OCCOc4ccncc4)cc(OC4CCOCC4)c23)c2c(c1)OCO2||c1ccc(Nc2ncnc3cc(OCCN4CCNCC4)ccc23)nc1
COc1ccc(Cl)c(Nc2ncnc3cc(OCCN4CCN(C)CC4)cc(OC(C)C)c23)n1	CN1CCC(COc2cc(OC3CCOCC3)c3c(Nc4c(Cl)ccc5c4OCO5)ncnc3c2)CC1	c1cc(Nc2ncnc3cc(OCC4CCNCC4)cc(OC4CCOCC4)c23)c2c(c1)OCO2||c1ccc(Nc2ncnc3cc(OCCN4CCNCC4)ccc23)nc1
COc1ccc(Cl)c(Nc2ncnc3cc(OCCN4CCN(C)CC4)cc(OC(C)C)c23)n1	CN1CCN(CCOc2cc(OC3CCOCC3)c3c(Nc4c(Cl)ccc5c4OCO5)ncnc3c2)CC1	c1cc(Nc2ncnc3cc(OCCN4CCNCC4)cc(OC4CCOCC4)c23)c2c(c1)OCO2||c1ccc(Nc2ncnc3cc(OCCN4CCNCC4)ccc23)nc1
Clc1ccc2c(c1Nc1ncnc3cc(OCCN4CCCC4)cc(N4CCOCC4)c13)OCO2	CC(C)COc1cc(OC2CCN(C)CC2)c2c(Nc3c(Cl)ccc4c3OCO4)ncnc2c1	c1cc(Nc2ncnc3cc(OCCN4CCCC4)cc(N4CCOCC4)c23)c2c(c1)OCO2||c1cc(Nc2ncnc3cccc(OC4CCNCC4)c23)c2c(c1)OCO2
Clc1ccc2c(c1Nc1ncnc3cc(OCCN4CCCC4)cc(N4CCOCC4)c13)OCO2	Clc1ccc2c(c1Nc1ncnc3cc(OCCN4CCCC4)cc(OC4CCOCC4)c13)OCO2	c1cc(Nc2ncnc3cc(OCCN4CCCC4)cc(N4CCOCC4)c23)c2c(c1)OCO2||c1cc(Nc2ncnc3cc(OCCN4CCCC4)cc(OC4CCOCC4)c23)c2c(c1)OCO2
Clc1ccc2c(c1Nc1ncnc3cc(OCCN4CCCC4)cc(N4CCOCC4)c13)OCO2	Clc1ccc2c(c1Nc1ncnc3cc(OCCOc4ccncc4)cc(OC4CCOCC4)c13)OCO2	c1cc(Nc2ncnc3cc(OCCN4CCCC4)cc(N4CCOCC4)c23)c2c(c1)OCO2||c1cc(Nc2ncnc3cc(OCCOc4ccncc4)cc(OC4CCOCC4)c23)c2c(c1)OCO2
Clc1ccc2c(c1Nc1ncnc3cc(OCCN4CCCC4)cc(N4CCOCC4)c13)OCO2	CN1CCC(COc2cc(OC3CCOCC3)c3c(Nc4c(Cl)ccc5c4OCO5)ncnc3c2)CC1	c1cc(Nc2ncnc3cc(OCC4CCNCC4)cc(OC4CCOCC4)c23)c2c(c1)OCO2||c1cc(Nc2ncnc3cc(OCCN4CCCC4)cc(N4CCOCC4)c23)c2c(c1)OCO2
Clc1ccc2c(c1Nc1ncnc3cc(OCCN4CCCC4)cc(N4CCOCC4)c13)OCO2	CN1CCN(CCOc2cc(OC3CCOCC3)c3c(Nc4c(Cl)ccc5c4OCO5)ncnc3c2)CC1	c1cc(Nc2ncnc3cc(OCCN4CCCC4)cc(N4CCOCC4)c23)c2c(c1)OCO2||c1cc(Nc2ncnc3cc(OCCN4CCNCC4)cc(OC4CCOCC4)c23)c2c(c1)OCO2
CC(C)COc1cc(OC2CCN(C)CC2)c2c(Nc3c(Cl)ccc4c3OCO4)ncnc2c1	COc1ccc(Cl)c(Nc2ncnc3cc(OCCCN4CCOCC4)cc(OC(C)C)c23)c1	c1cc(Nc2ncnc3cccc(OC4CCNCC4)c23)c2c(c1)OCO2||c1ccc(Nc2ncnc3cc(OCCCN4CCOCC4)ccc23)cc1
CC(C)COc1cc(OC2CCN(C)CC2)c2c(Nc3c(Cl)ccc4c3OCO4)ncnc2c1	c1cc(Nc2ncnc3cc(OCCN4CCCC4)cc(OC4CCOCC4)c23)c2c(c1)OCO2	c1cc(Nc2ncnc3cc(OCCN4CCCC4)cc(OC4CCOCC4)c23)c2c(c1)OCO2||c1cc(Nc2ncnc3cccc(OC4CCNCC4)c23)c2c(c1)OCO2
CC(C)COc1cc(OC2CCN(C)CC2)c2c(Nc3c(Cl)ccc4c3OCO4)ncnc2c1	COc1cnc(Cl)c(Nc2ncnc3cc(OCCCN4CCOCC4)cc(OC4CCOCC4)c23)c1	c1cc(Nc2ncnc3cccc(OC4CCNCC4)c23)c2c(c1)OCO2||c1cncc(Nc2ncnc3cc(OCCCN4CCOCC4)cc(OC4CCOCC4)c23)c1
CC(C)COc1cc(OC2CCN(C)CC2)c2c(Nc3c(Cl)ccc4c3OCO4)ncnc2c1	COc1cc(Nc2ncnc3cc(OCCCN4CCOCC4)cc(OC4CCOCC4)c23)c(Cl)cn1	c1cc(Nc2ncnc3cc(OCCCN4CCOCC4)cc(OC4CCOCC4)c23)ccn1||c1cc(Nc2ncnc3cccc(OC4CCNCC4)c23)c2c(c1)OCO2
CC(C)COc1cc(OC2CCN(C)CC2)c2c(Nc3c(Cl)ccc4c3OCO4)ncnc2c1	Clc1ccc2c(c1Nc1ncnc3cc(OCCN4CCCC4)cc(OC4CCOCC4)c13)OCCO2	c1cc(Nc2ncnc3cc(OCCN4CCCC4)cc(OC4CCOCC4)c23)c2c(c1)OCCO2||c1cc(Nc2ncnc3cccc(OC4CCNCC4)c23)c2c(c1)OCO2
CC(C)COc1cc(OC2CCN(C)CC2)c2c(Nc3c(Cl)ccc4c3OCO4)ncnc2c1	c1cc(Nc2ncnc3cc(OCCN4CCCC4)cc(OC4CCOCC4)c23)c2c(c1)OCCO2	c1cc(Nc2ncnc3cc(OCCN4CCCC4)cc(OC4CCOCC4)c23)c2c(c1)OCCO2||c1cc(Nc2ncnc3cccc(OC4CCNCC4)c23)c2c(c1)OCO2
CC(C)COc1cc(OC2CCN(C)CC2)c2c(Nc3c(Cl)ccc4c3OCO4)ncnc2c1	COc1ccc(Cl)c(Nc2ncnc3cc(OCCCN4CCOCC4)cc(OC4CCOCC4)c23)c1	c1cc(Nc2ncnc3cccc(OC4CCNCC4)c23)c2c(c1)OCO2||c1ccc(Nc2ncnc3cc(OCCCN4CCOCC4)cc(OC4CCOCC4)c23)cc1
CC(C)COc1cc(OC2CCN(C)CC2)c2c(Nc3c(Cl)ccc4c3OCO4)ncnc2c1	COc1ccc(Cl)c(Nc2ncnc3ccc(OCCCN4CCN(C)CC4)c(OC4CCOCC4)c23)c1	c1cc(Nc2ncnc3cccc(OC4CCNCC4)c23)c2c(c1)OCO2||c1ccc(Nc2ncnc3ccc(OCCCN4CCNCC4)c(OC4CCOCC4)c23)cc1
COc1ccc(Cl)c(Nc2ncnc3cc(OCCCN4CCOCC4)cc(OC(C)C)c23)c1	Clc1ccc2c(c1Nc1ncnc3cc(OCCN4CCCC4)cc(OC4CCOCC4)c13)OCO2	c1cc(Nc2ncnc3cc(OCCN4CCCC4)cc(OC4CCOCC4)c23)c2c(c1)OCO2||c1ccc(Nc2ncnc3cc(OCCCN4CCOCC4)ccc23)cc1
COc1ccc(Cl)c(Nc2ncnc3cc(OCCCN4CCOCC4)cc(OC(C)C)c23)c1	Clc1ccc2c(c1Nc1ncnc3cc(OCCOc4ccncc4)cc(OC4CCOCC4)c13)OCO2	c1cc(Nc2ncnc3cc(OCCOc4ccncc4)cc(OC4CCOCC4)c23)c2c(c1)OCO2||c1ccc(Nc2ncnc3cc(OCCCN4CCOCC4)ccc23)cc1
COc1ccc(Cl)c(Nc2ncnc3cc(OCCCN4CCOCC4)cc(OC(C)C)c23)c1	CN1CCC(COc2cc(OC3CCOCC3)c3c(Nc4c(Cl)ccc5c4OCO5)ncnc3c2)CC1	c1cc(Nc2ncnc3cc(OCC4CCNCC4)cc(OC4CCOCC4)c23)c2c(c1)OCO2||c1ccc(Nc2ncnc3cc(OCCCN4CCOCC4)ccc23)cc1
COc1ccc(Cl)c(Nc2ncnc3cc(OCCCN4CCOCC4)cc(OC(C)C)c23)c1	CN1CCN(CCOc2cc(OC3CCOCC3)c3c(Nc4c(Cl)ccc5c4OCO5)ncnc3c2)CC1	c1cc(Nc2ncnc3cc(OCCN4CCNCC4)cc(OC4CCOCC4)c23)c2c(c1)OCO2||c1ccc(Nc2ncnc3cc(OCCCN4CCOCC4)ccc23)cc1
COc1ccc(Cl)c(Nc2ncnc3cc(OCCN4CCN(C(C)=O)CC4)cc(OC(C)C)c23)n1	Clc1ccc2c(c1Nc1ncnc3cc(OCCOc4ccncc4)cc(OC4CCOCC4)c13)OCO2	c1cc(Nc2ncnc3cc(OCCOc4ccncc4)cc(OC4CCOCC4)c23)c2c(c1)OCO2||c1ccc(Nc2ncnc3cc(OCCN4CCNCC4)ccc23)nc1
COc1ccc(Cl)c(Nc2ncnc3cc(OCCN4CCN(C(C)=O)CC4)cc(OC(C)C)c23)n1	CN1CCN(CCOc2cc(OC3CCOCC3)c3c(Nc4c(Cl)ccc5c4OCO5)ncnc3c2)CC1	c1cc(Nc2ncnc3cc(OCCN4CCNCC4)cc(OC4CCOCC4)c23)c2c(c1)OCO2||c1ccc(Nc2ncnc3cc(OCCN4CCNCC4)ccc23)nc1
COc1ccc(Cl)c(Nc2ncnc3cc(OCCCN4CCN(C)CC4)cc(OC(C)C)c23)n1	Clc1ccc2c(c1Nc1ncnc3cc(OCCOc4ccncc4)cc(OC4CCOCC4)c13)OCO2	c1cc(Nc2ncnc3cc(OCCOc4ccncc4)cc(OC4CCOCC4)c23)c2c(c1)OCO2||c1ccc(Nc2ncnc3cc(OCCCN4CCNCC4)ccc23)nc1
COc1ccc(Cl)c(Nc2ncnc3cc(OCCCN4CCN(C)CC4)cc(OC(C)C)c23)n1	CN1CCN(CCOc2cc(OC3CCOCC3)c3c(Nc4c(Cl)ccc5c4OCO5)ncnc3c2)CC1	c1cc(Nc2ncnc3cc(OCCN4CCNCC4)cc(OC4CCOCC4)c23)c2c(c1)OCO2||c1ccc(Nc2ncnc3cc(OCCCN4CCNCC4)ccc23)nc1
Clc1ccc2c(c1Nc1ncnc3cc(OCCN4CCCC4)cc(OC4CCOCC4)c13)OCO2	c1cc(Nc2ncnc3cc(OCCN4CCCC4)cc(OC4CCOCC4)c23)c2c(c1)OCO2	c1cc(Nc2ncnc3cc(OCCN4CCCC4)cc(OC4CCOCC4)c23)c2c(c1)OCO2||c1cc(Nc2ncnc3cc(OCCN4CCCC4)cc(OC4CCOCC4)c23)c2c(c1)OCO2
Clc1ccc2c(c1Nc1ncnc3cc(OCCN4CCCC4)cc(OC4CCOCC4)c13)OCO2	COc1cnc(Cl)c(Nc2ncnc3cc(OCCCN4CCOCC4)cc(OC4CCOCC4)c23)c1	c1cc(Nc2ncnc3cc(OCCN4CCCC4)cc(OC4CCOCC4)c23)c2c(c1)OCO2||c1cncc(Nc2ncnc3cc(OCCCN4CCOCC4)cc(OC4CCOCC4)c23)c1
Clc1ccc2c(c1Nc1ncnc3cc(OCCN4CCCC4)cc(OC4CCOCC4)c13)OCO2	COc1ccc(Cl)c(Nc2ncnc3cc(OCCCN4CCOCC4)cc(OC4CCOCC4)c23)n1	c1cc(Nc2ncnc3cc(OCCN4CCCC4)cc(OC4CCOCC4)c23)c2c(c1)OCO2||c1ccc(Nc2ncnc3cc(OCCCN4CCOCC4)cc(OC4CCOCC4)c23)nc1
Clc1ccc2c(c1Nc1ncnc3cc(OCCN4CCCC4)cc(OC4CCOCC4)c13)OCO2	COc1cc(Nc2ncnc3cc(OCCCN4CCOCC4)cc(OC4CCOCC4)c23)c(Cl)cn1	c1cc(Nc2ncnc3cc(OCCCN4CCOCC4)cc(OC4CCOCC4)c23)ccn1||c1cc(Nc2ncnc3cc(OCCN4CCCC4)cc(OC4CCOCC4)c23)c2c(c1)OCO2
Clc1ccc2c(c1Nc1ncnc3cc(OCCN4CCCC4)cc(OC4CCOCC4)c13)OCO2	Clc1ccc2c(c1Nc1ncnc3cc(OCCN4CCCC4)cc(OC4CCOCC4)c13)OCCO2	c1cc(Nc2ncnc3cc(OCCN4CCCC4)cc(OC4CCOCC4)c23)c2c(c1)OCCO2||c1cc(Nc2ncnc3cc(OCCN4CCCC4)cc(OC4CCOCC4)c23)c2c(c1)OCO2
Clc1ccc2c(c1Nc1ncnc3cc(OCCN4CCCC4)cc(OC4CCOCC4)c13)OCO2	c1cc(Nc2ncnc3cc(OCCN4CCCC4)cc(OC4CCOCC4)c23)c2c(c1)OCCO2	c1cc(Nc2ncnc3cc(OCCN4CCCC4)cc(OC4CCOCC4)c23)c2c(c1)OCCO2||c1cc(Nc2ncnc3cc(OCCN4CCCC4)cc(OC4CCOCC4)c23)c2c(c1)OCO2
Clc1ccc2c(c1Nc1ncnc3cc(OCCN4CCCC4)cc(OC4CCOCC4)c13)OCO2	COc1ccc(Cl)c(Nc2ncnc3cc(OCCCN4CCOCC4)cc(OC4CCOCC4)c23)c1	c1cc(Nc2ncnc3cc(OCCN4CCCC4)cc(OC4CCOCC4)c23)c2c(c1)OCO2||c1ccc(Nc2ncnc3cc(OCCCN4CCOCC4)cc(OC4CCOCC4)c23)cc1
Clc1ccc2c(c1Nc1ncnc3cc(OCCN4CCCC4)cc(OC4CCOCC4)c13)OCO2	CN1CCN(CCOc2cc(OC3CCOCC3)c3c(Nc4c(Cl)ccc5c4OCCO5)ncnc3c2)CC1	c1cc(Nc2ncnc3cc(OCCN4CCCC4)cc(OC4CCOCC4)c23)c2c(c1)OCO2||c1cc(Nc2ncnc3cc(OCCN4CCNCC4)cc(OC4CCOCC4)c23)c2c(c1)OCCO2
Clc1ccc2c(c1Nc1ncnc3cc(OCCN4CCCC4)cc(OC4CCOCC4)c13)OCO2	COc1ccc(Cl)c(Nc2ncnc3ccc(OCCCN4CCN(C)CC4)c(OC4CCOCC4)c23)c1	c1cc(Nc2ncnc3cc(OCCN4CCCC4)cc(OC4CCOCC4)c23)c2c(c1)OCO2||c1ccc(Nc2ncnc3ccc(OCCCN4CCNCC4)c(OC4CCOCC4)c23)cc1
CC(=O)N1CCN(CCOc2cc(OC(C)C)c3c(Nc4c(F)ccc5c4OCO5)ncnc3c2)CC1	COc1cc(Nc2ncnc3cc(OCCCN4CCOCC4)cc(OC4CCOCC4)c23)c(Cl)cn1	c1cc(Nc2ncnc3cc(OCCCN4CCOCC4)cc(OC4CCOCC4)c23)ccn1||c1cc(Nc2ncnc3cc(OCCN4CCNCC4)ccc23)c2c(c1)OCO2
CC(=O)N1CCN(CCOc2cc(OC(C)C)c3c(Nc4c(F)ccc5c4OCO5)ncnc3c2)CC1	COc1ccc(Cl)c(Nc2ncnc3ccc(OCCCN4CCN(C)CC4)c(OC4CCOCC4)c23)c1	c1cc(Nc2ncnc3cc(OCCN4CCNCC4)ccc23)c2c(c1)OCO2||c1ccc(Nc2ncnc3ccc(OCCCN4CCNCC4)c(OC4CCOCC4)c23)cc1
c1cc(Nc2ncnc3cc(OCCN4CCCC4)cc(OC4CCOCC4)c23)c2c(c1)OCO2	Clc1ccc2c(c1Nc1ncnc3cc(OCCOc4ccncc4)cc(OC4CCOCC4)c13)OCO2	c1cc(Nc2ncnc3cc(OCCN4CCCC4)cc(OC4CCOCC4)c23)c2c(c1)OCO2||c1cc(Nc2ncnc3cc(OCCOc4ccncc4)cc(OC4CCOCC4)c23)c2c(c1)OCO2
c1cc(Nc2ncnc3cc(OCCN4CCCC4)cc(OC4CCOCC4)c23)c2c(c1)OCO2	CN1CCC(COc2cc(OC3CCOCC3)c3c(Nc4c(Cl)ccc5c4OCO5)ncnc3c2)CC1	c1cc(Nc2ncnc3cc(OCC4CCNCC4)cc(OC4CCOCC4)c23)c2c(c1)OCO2||c1cc(Nc2ncnc3cc(OCCN4CCCC4)cc(OC4CCOCC4)c23)c2c(c1)OCO2
c1cc(Nc2ncnc3cc(OCCN4CCCC4)cc(OC4CCOCC4)c23)c2c(c1)OCO2	CN1CCN(CCOc2cc(OC3CCOCC3)c3c(Nc4c(Cl)ccc5c4OCO5)ncnc3c2)CC1	c1cc(Nc2ncnc3cc(OCCN4CCCC4)cc(OC4CCOCC4)c23)c2c(c1)OCO2||c1cc(Nc2ncnc3cc(OCCN4CCNCC4)cc(OC4CCOCC4)c23)c2c(c1)OCO2
COc1cnc(Cl)c(Nc2ncnc3cc(OCCCN4CCOCC4)cc(OC4CCOCC4)c23)c1	Clc1ccc2c(c1Nc1ncnc3cc(OCCOc4ccncc4)cc(OC4CCOCC4)c13)OCO2	c1cc(Nc2ncnc3cc(OCCOc4ccncc4)cc(OC4CCOCC4)c23)c2c(c1)OCO2||c1cncc(Nc2ncnc3cc(OCCCN4CCOCC4)cc(OC4CCOCC4)c23)c1
COc1cnc(Cl)c(Nc2ncnc3cc(OCCCN4CCOCC4)cc(OC4CCOCC4)c23)c1	CN1CCC(COc2cc(OC3CCOCC3)c3c(Nc4c(Cl)ccc5c4OCO5)ncnc3c2)CC1	c1cc(Nc2ncnc3cc(OCC4CCNCC4)cc(OC4CCOCC4)c23)c2c(c1)OCO2||c1cncc(Nc2ncnc3cc(OCCCN4CCOCC4)cc(OC4CCOCC4)c23)c1
COc1cnc(Cl)c(Nc2ncnc3cc(OCCCN4CCOCC4)cc(OC4CCOCC4)c23)c1	CN1CCN(CCOc2cc(OC3CCOCC3)c3c(Nc4c(Cl)ccc5c4OCO5)ncnc3c2)CC1	c1cc(Nc2ncnc3cc(OCCN4CCNCC4)cc(OC4CCOCC4)c23)c2c(c1)OCO2||c1cncc(Nc2ncnc3cc(OCCCN4CCOCC4)cc(OC4CCOCC4)c23)c1
COc1ccc(Cl)c(Nc2ncnc3cc(OCCCN4CCOCC4)cc(OC4CCOCC4)c23)n1	Clc1ccc2c(c1Nc1ncnc3cc(OCCOc4ccncc4)cc(OC4CCOCC4)c13)OCO2	c1cc(Nc2ncnc3cc(OCCOc4ccncc4)cc(OC4CCOCC4)c23)c2c(c1)OCO2||c1ccc(Nc2ncnc3cc(OCCCN4CCOCC4)cc(OC4CCOCC4)c23)nc1
COc1ccc(Cl)c(Nc2ncnc3cc(OCCCN4CCOCC4)cc(OC4CCOCC4)c23)n1	CN1CCC(COc2cc(OC3CCOCC3)c3c(Nc4c(Cl)ccc5c4OCO5)ncnc3c2)CC1	c1cc(Nc2ncnc3cc(OCC4CCNCC4)cc(OC4CCOCC4)c23)c2c(c1)OCO2||c1ccc(Nc2ncnc3cc(OCCCN4CCOCC4)cc(OC4CCOCC4)c23)nc1
COc1ccc(Cl)c(Nc2ncnc3cc(OCCCN4CCOCC4)cc(OC4CCOCC4)c23)n1	CN1CCN(CCOc2cc(OC3CCOCC3)c3c(Nc4c(Cl)ccc5c4OCO5)ncnc3c2)CC1	c1cc(Nc2ncnc3cc(OCCN4CCNCC4)cc(OC4CCOCC4)c23)c2c(c1)OCO2||c1ccc(Nc2ncnc3cc(OCCCN4CCOCC4)cc(OC4CCOCC4)c23)nc1
COc1cc(Nc2ncnc3cc(OCCCN4CCOCC4)cc(OC4CCOCC4)c23)c(Cl)cn1	COc1ccc(Cl)c(Nc2ncnc3cc(OCCCN4CCN(C(C)=O)CC4)cc(OC(C)C)c23)n1	c1cc(Nc2ncnc3cc(OCCCN4CCOCC4)cc(OC4CCOCC4)c23)ccn1||c1ccc(Nc2ncnc3cc(OCCCN4CCNCC4)ccc23)nc1
COc1cc(Nc2ncnc3cc(OCCCN4CCOCC4)cc(OC4CCOCC4)c23)c(Cl)cn1	Clc1ccc2c(c1Nc1ncnc3cc(OCCOc4ccncc4)cc(OC4CCOCC4)c13)OCO2	c1cc(Nc2ncnc3cc(OCCCN4CCOCC4)cc(OC4CCOCC4)c23)ccn1||c1cc(Nc2ncnc3cc(OCCOc4ccncc4)cc(OC4CCOCC4)c23)c2c(c1)OCO2
COc1cc(Nc2ncnc3cc(OCCCN4CCOCC4)cc(OC4CCOCC4)c23)c(Cl)cn1	CN1CCC(COc2cc(OC3CCOCC3)c3c(Nc4c(Cl)ccc5c4OCO5)ncnc3c2)CC1	c1cc(Nc2ncnc3cc(OCC4CCNCC4)cc(OC4CCOCC4)c23)c2c(c1)OCO2||c1cc(Nc2ncnc3cc(OCCCN4CCOCC4)cc(OC4CCOCC4)c23)ccn1
COc1cc(Nc2ncnc3cc(OCCCN4CCOCC4)cc(OC4CCOCC4)c23)c(Cl)cn1	CN1CCN(CCOc2cc(OC3CCOCC3)c3c(Nc4c(Cl)ccc5c4OCO5)ncnc3c2)CC1	c1cc(Nc2ncnc3cc(OCCCN4CCOCC4)cc(OC4CCOCC4)c23)ccn1||c1cc(Nc2ncnc3cc(OCCN4CCNCC4)cc(OC4CCOCC4)c23)c2c(c1)OCO2
COc1cc(Nc2ncnc3cc(OCCCN4CCOCC4)cc(OC4CCOCC4)c23)c(Cl)cn1	COc1ccc(Cl)c(Nc2ncnc3cc(OCCCN4CCOCC4)cc(OC4CCCCC4)c23)c1	c1cc(Nc2ncnc3cc(OCCCN4CCOCC4)cc(OC4CCOCC4)c23)ccn1||c1ccc(Nc2ncnc3cc(OCCCN4CCOCC4)cc(OC4CCCCC4)c23)cc1
COc1ccc(Cl)c(Nc2ncnc3cc(OCCCN4CCN(C(C)=O)CC4)cc(OC(C)C)c23)n1	COc1ccc(Cl)c(Nc2ncnc3ccc(OCCCN4CCN(C)CC4)c(OC4CCOCC4)c23)c1	c1ccc(Nc2ncnc3cc(OCCCN4CCNCC4)ccc23)nc1||c1ccc(Nc2ncnc3ccc(OCCCN4CCNCC4)c(OC4CCOCC4)c23)cc1
Clc1ccc2c(c1Nc1ncnc3cc(OCCOc4ccncc4)cc(OC4CCOCC4)c13)OCO2	Clc1ccc2c(c1Nc1ncnc3cc(OCCN4CCCC4)cc(OC4CCOCC4)c13)OCCO2	c1cc(Nc2ncnc3cc(OCCN4CCCC4)cc(OC4CCOCC4)c23)c2c(c1)OCCO2||c1cc(Nc2ncnc3cc(OCCOc4ccncc4)cc(OC4CCOCC4)c23)c2c(c1)OCO2
Clc1ccc2c(c1Nc1ncnc3cc(OCCOc4ccncc4)cc(OC4CCOCC4)c13)OCO2	c1cc(Nc2ncnc3cc(OCCCN4CCCC4)cc(OC4CCOCC4)c23)c2c(c1)OCO2	c1cc(Nc2ncnc3cc(OCCCN4CCCC4)cc(OC4CCOCC4)c23)c2c(c1)OCO2||c1cc(Nc2ncnc3cc(OCCOc4ccncc4)cc(OC4CCOCC4)c23)c2c(c1)OCO2
Clc1ccc2c(c1Nc1ncnc3cc(OCCOc4ccncc4)cc(OC4CCOCC4)c13)OCO2	c1cc(Nc2ncnc3cc(OCCN4CCCC4)cc(OC4CCOCC4)c23)c2c(c1)OCCO2	c1cc(Nc2ncnc3cc(OCCN4CCCC4)cc(OC4CCOCC4)c23)c2c(c1)OCCO2||c1cc(Nc2ncnc3cc(OCCOc4ccncc4)cc(OC4CCOCC4)c23)c2c(c1)OCO2
Clc1ccc2c(c1Nc1ncnc3cc(OCCOc4ccncc4)cc(OC4CCOCC4)c13)OCO2	COc1ccc(Cl)c(Nc2ncnc3cc(OCCCN4CCOCC4)cc(OC4CCOCC4)c23)c1	c1cc(Nc2ncnc3cc(OCCOc4ccncc4)cc(OC4CCOCC4)c23)c2c(c1)OCO2||c1ccc(Nc2ncnc3cc(OCCCN4CCOCC4)cc(OC4CCOCC4)c23)cc1
Clc1ccc2c(c1Nc1ncnc3cc(OCCOc4ccncc4)cc(OC4CCOCC4)c13)OCO2	CN1CCN(CCOc2cc(OC3CCOCC3)c3c(Nc4c(Cl)ccc5c4OCCO5)ncnc3c2)CC1	c1cc(Nc2ncnc3cc(OCCN4CCNCC4)cc(OC4CCOCC4)c23)c2c(c1)OCCO2||c1cc(Nc2ncnc3cc(OCCOc4ccncc4)cc(OC4CCOCC4)c23)c2c(c1)OCO2
Clc1ccc2c(c1Nc1ncnc3cc(OCCOc4ccncc4)cc(OC4CCOCC4)c13)OCO2	COc1ccc(Cl)c(Nc2ncnc3ccc(OCCCN4CCN(C)CC4)c(OC4CCOCC4)c23)c1	c1cc(Nc2ncnc3cc(OCCOc4ccncc4)cc(OC4CCOCC4)c23)c2c(c1)OCO2||c1ccc(Nc2ncnc3ccc(OCCCN4CCNCC4)c(OC4CCOCC4)c23)cc1
CN1CCC(COc2cc(OC3CCOCC3)c3c(Nc4c(Cl)ccc5c4OCO5)ncnc3c2)CC1	Clc1ccc2c(c1Nc1ncnc3cc(OCCN4CCCC4)cc(OC4CCOCC4)c13)OCCO2	c1cc(Nc2ncnc3cc(OCC4CCNCC4)cc(OC4CCOCC4)c23)c2c(c1)OCO2||c1cc(Nc2ncnc3cc(OCCN4CCCC4)cc(OC4CCOCC4)c23)c2c(c1)OCCO2
CN1CCC(COc2cc(OC3CCOCC3)c3c(Nc4c(Cl)ccc5c4OCO5)ncnc3c2)CC1	c1cc(Nc2ncnc3cc(OCCN4CCCC4)cc(OC4CCOCC4)c23)c2c(c1)OCCO2	c1cc(Nc2ncnc3cc(OCC4CCNCC4)cc(OC4CCOCC4)c23)c2c(c1)OCO2||c1cc(Nc2ncnc3cc(OCCN4CCCC4)cc(OC4CCOCC4)c23)c2c(c1)OCCO2
CN1CCC(COc2cc(OC3CCOCC3)c3c(Nc4c(Cl)ccc5c4OCO5)ncnc3c2)CC1	COc1ccc(Cl)c(Nc2ncnc3cc(OCCCN4CCOCC4)cc(OC4CCOCC4)c23)c1	c1cc(Nc2ncnc3cc(OCC4CCNCC4)cc(OC4CCOCC4)c23)c2c(c1)OCO2||c1ccc(Nc2ncnc3cc(OCCCN4CCOCC4)cc(OC4CCOCC4)c23)cc1
CN1CCC(COc2cc(OC3CCOCC3)c3c(Nc4c(Cl)ccc5c4OCO5)ncnc3c2)CC1	CN1CCN(CCOc2cc(OC3CCOCC3)c3c(Nc4c(Cl)ccc5c4OCCO5)ncnc3c2)CC1	c1cc(Nc2ncnc3cc(OCC4CCNCC4)cc(OC4CCOCC4)c23)c2c(c1)OCO2||c1cc(Nc2ncnc3cc(OCCN4CCNCC4)cc(OC4CCOCC4)c23)c2c(c1)OCCO2
CN1CCC(COc2cc(OC3CCOCC3)c3c(Nc4c(Cl)ccc5c4OCO5)ncnc3c2)CC1	COc1ccc(Cl)c(Nc2ncnc3ccc(OCCCN4CCN(C)CC4)c(OC4CCOCC4)c23)c1	c1cc(Nc2ncnc3cc(OCC4CCNCC4)cc(OC4CCOCC4)c23)c2c(c1)OCO2||c1ccc(Nc2ncnc3ccc(OCCCN4CCNCC4)c(OC4CCOCC4)c23)cc1
Clc1ccc2c(c1Nc1ncnc3cc(OCCN4CCCC4)cc(OC4CCOCC4)c13)OCCO2	CN1CCN(CCOc2cc(OC3CCOCC3)c3c(Nc4c(Cl)ccc5c4OCO5)ncnc3c2)CC1	c1cc(Nc2ncnc3cc(OCCN4CCCC4)cc(OC4CCOCC4)c23)c2c(c1)OCCO2||c1cc(Nc2ncnc3cc(OCCN4CCNCC4)cc(OC4CCOCC4)c23)c2c(c1)OCO2
CN1CCN(CCOc2cc(OC3CCOCC3)c3c(Nc4c(Cl)ccc5c4OCO5)ncnc3c2)CC1	c1cc(Nc2ncnc3cc(OCCCN4CCCC4)cc(OC4CCOCC4)c23)c2c(c1)OCO2	c1cc(Nc2ncnc3cc(OCCCN4CCCC4)cc(OC4CCOCC4)c23)c2c(c1)OCO2||c1cc(Nc2ncnc3cc(OCCN4CCNCC4)cc(OC4CCOCC4)c23)c2c(c1)OCO2
CN1CCN(CCOc2cc(OC3CCOCC3)c3c(Nc4c(Cl)ccc5c4OCO5)ncnc3c2)CC1	c1cc(Nc2ncnc3cc(OCCN4CCCC4)cc(OC4CCOCC4)c23)c2c(c1)OCCO2	c1cc(Nc2ncnc3cc(OCCN4CCCC4)cc(OC4CCOCC4)c23)c2c(c1)OCCO2||c1cc(Nc2ncnc3cc(OCCN4CCNCC4)cc(OC4CCOCC4)c23)c2c(c1)OCO2
CN1CCN(CCOc2cc(OC3CCOCC3)c3c(Nc4c(Cl)ccc5c4OCO5)ncnc3c2)CC1	COc1ccc(Cl)c(Nc2ncnc3cc(OCCCN4CCOCC4)cc(OC4CCOCC4)c23)c1	c1cc(Nc2ncnc3cc(OCCN4CCNCC4)cc(OC4CCOCC4)c23)c2c(c1)OCO2||c1ccc(Nc2ncnc3cc(OCCCN4CCOCC4)cc(OC4CCOCC4)c23)cc1
CN1CCN(CCOc2cc(OC3CCOCC3)c3c(Nc4c(Cl)ccc5c4OCO5)ncnc3c2)CC1	CN1CCN(CCOc2cc(OC3CCOCC3)c3c(Nc4c(Cl)ccc5c4OCCO5)ncnc3c2)CC1	c1cc(Nc2ncnc3cc(OCCN4CCNCC4)cc(OC4CCOCC4)c23)c2c(c1)OCCO2||c1cc(Nc2ncnc3cc(OCCN4CCNCC4)cc(OC4CCOCC4)c23)c2c(c1)OCO2
CN1CCN(CCOc2cc(OC3CCOCC3)c3c(Nc4c(Cl)ccc5c4OCO5)ncnc3c2)CC1	COc1ccc(Cl)c(Nc2ncnc3ccc(OCCCN4CCN(C)CC4)c(OC4CCOCC4)c23)c1	c1cc(Nc2ncnc3cc(OCCN4CCNCC4)cc(OC4CCOCC4)c23)c2c(c1)OCO2||c1ccc(Nc2ncnc3ccc(OCCCN4CCNCC4)c(OC4CCOCC4)c23)cc1
c1cc(Nc2ncnc3cc(OCCCN4CCCC4)cc(OC4CCOCC4)c23)c2c(c1)OCO2	COc1ccc(Cl)c(Nc2ncnc3ccc(OCCCN4CCN(C)CC4)c(OC4CCOCC4)c23)c1	c1cc(Nc2ncnc3cc(OCCCN4CCCC4)cc(OC4CCOCC4)c23)c2c(c1)OCO2||c1ccc(Nc2ncnc3ccc(OCCCN4CCNCC4)c(OC4CCOCC4)c23)cc1
COc1ccc(Cl)c(Nc2ncnc3cc(OCCCN4CCOCC4)cc(OC4CCCCC4)c23)c1	COc1ccc(Cl)c(Nc2ncnc3ccc(OCCCN4CCN(C)CC4)c(OC4CCOCC4)c23)c1	c1ccc(Nc2ncnc3cc(OCCCN4CCOCC4)cc(OC4CCCCC4)c23)cc1||c1ccc(Nc2ncnc3ccc(OCCCN4CCNCC4)c(OC4CCOCC4)c23)cc1

## Sheet: pair_core_frequency
pair_core_key	n_pairs
c1cc(Nc2ncnc3cccc(OC4CCNCC4)c23)c2c(c1)OCO2||c1ccc(Nc2ncnc3cc(OCCCN4CCOCC4)ccc23)cc1	15
c1cc(Nc2ncnc3cc(OCCCN4CCOCC4)ccc23)c2c(c1)OCO2||c1ccc(Nc2ncnc3cc(OCCCN4CCOCC4)ccc23)cc1	12
c1cc(Nc2ncnc3cccc(OC4CCNCC4)c23)c2c(c1)OCO2||c1cc(Nc2ncnc3cccc(OC4CCNCC4)c23)c2c(c1)OCO2	11
c1cc(Nc2ncnc3cc(OCCCN4CCOCC4)ccc23)c2c(c1)OCO2||c1cc(Nc2ncnc3cccc(OC4CCNCC4)c23)c2c(c1)OCO2	10
c1cc(Nc2ncnc3cccc(OC4CCNCC4)c23)c2c(c1)OCO2||c1ccc(Nc2ncnc3ccccc23)cc1	8
c1cc(Nc2ncnc3cc(OCCCN4CCOCC4)ccc23)c2c(c1)OCO2||c1ccc(Nc2ncnc3cccc(OC4CCNCC4)c23)cc1	8
c1cc(Nc2ncnc3cccc(OC4CCNCC4)c23)c2c(c1)OCO2||c1ccc(Nc2ncnc3cccc(OC4CCNCC4)c23)cc1	8
c1cc(Nc2ncnc3cc(OCCN4CCCC4)cc(OC4CCOCC4)c23)c2c(c1)OCCO2||c1cc(Nc2ncnc3cccc(OC4CCNCC4)c23)c2c(c1)OCO2	6
c1cc(Nc2ncnc3cccc(OC4CCNCC4)c23)c2c(c1)OCCO2||c1cc(Nc2ncnc3cccc(OC4CCNCC4)c23)c2c(c1)OCO2	5
c1cc(Nc2ncnc3cc(OCCCN4CCCC4)ccc23)c2c(c1)OCO2||c1ccc(Nc2ncnc3cc(OCCCN4CCOCC4)ccc23)cc1	5
c1cc(Nc2ncnc3cccc(OC4CCNCC4)c23)c2c(c1)OCO2||c1nc(Nc2ccc3c(c2)OCO3)c2ccc(OCCCN3CCOCC3)cc2n1	5
c1cc(Nc2ncnc3cc(OCCN4CCCC4)cc(OC4CCOCC4)c23)c2c(c1)OCO2||c1cc(Nc2ncnc3cccc(OC4CCNCC4)c23)c2c(c1)OCO2	5
c1cc(Nc2ncnc3cccc(OC4CCNCC4)c23)c2c(c1)OCO2||c1ccc(Nc2ncnc3ccc(OCCCN4CCNCC4)c(OC4CCOCC4)c23)cc1	5
c1cc(Nc2ncnc3cc(OCCCN4CCOCC4)ccc23)c2c(c1)OCO2||c1ccc(Nc2ncnc3ccccc23)cc1	5
c1cc(Nc2ncnc3cc(OCCCN4CCOCC4)ccc23)ccn1||c1cc(Nc2ncnc3cccc(OC4CCNCC4)c23)c2c(c1)OCO2	4
c1cc(Nc2ncnc3cc(OCCCN4CCOCC4)ccc23)c2c(c1)OCCO2||c1cc(Nc2ncnc3cccc(OC4CCNCC4)c23)c2c(c1)OCO2	4
c1cc(Nc2ncnc3cccc(OC4CCNCC4)c23)c2c(c1)OCO2||c1ccc(Nc2ncnc3cc(OCCN4CCCC4)ccc23)nc1	4
c1cc(Nc2ncnc3cc(OCCCN4CCOCC4)ccc23)c2c(c1)OCO2||c1cc(Nc2ncnc3cccc(OC4CCNCC4)c23)c2c(c1)OCCO2	4
c1cc(Nc2ncnc3cc(OCCCN4CCOCC4)ccc23)c2c(c1)OCO2||c1cc(Nc2ncnc3cc(OCCCN4CCOCC4)ccc23)ccn1	4
c1cc(Nc2ncnc3cc(OCCCN4CCOCC4)cc(OC4CCOCC4)c23)ccn1||c1cc(Nc2ncnc3cc(OCCCN4CCOCC4)ccc23)c2c(c1)OCO2	4
c1cc(Nc2ncnc3cc(OCC4CCNCC4)ccc23)c2c(c1)OCO2||c1cc(Nc2ncnc3cccc(OC4CCNCC4)c23)c2c(c1)OCO2	4
c1cc(Nc2ncnc3cccc(OC4CCNCC4)c23)c2c(c1)OCO2||c1cc(Nc2ncnc3cccc(OCC4CCNCC4)c23)c2c(c1)OCO2	4
c1cc(Nc2ncnc3cccc(OC4CCNCC4)c23)c2c(c1)OCO2||c1ccc(Nc2ncnc3cc(OCCN4CCOCC4)ccc23)nc1	4
c1cc(Nc2ncnc3cccc(OC4CCNCC4)c23)c2c(c1)OCO2||c1ccc(Nc2ncnc3cccc(OCCCN4CCOCC4)c23)cc1	4
c1cc(Nc2ncnc3cc(OCCCN4CCCC4)ccc23)c2c(c1)OCO2||c1cc(Nc2ncnc3cccc(OC4CCNCC4)c23)c2c(c1)OCO2	4
c1cc(Nc2ncnc3cccc(OC4CCNCC4)c23)c2c(c1)OCO2||c1cncc(Nc2ncnc3cc(OCCCN4CCOCC4)cc(OC4CCOCC4)c23)c1	4
c1cc(Nc2ncnc3cc(OCCOc4ccncc4)cc(OC4CCOCC4)c23)c2c(c1)OCO2||c1cc(Nc2ncnc3cccc(OC4CCNCC4)c23)c2c(c1)OCO2	4
c1cc(Nc2ncnc3cc(OCCCN4CCOCC4)cc(OC4CCOCC4)c23)ccn1||c1cc(Nc2ncnc3cccc(OC4CCNCC4)c23)c2c(c1)OCO2	4
c1cc(Nc2ncnc3cc(OCCN4CCOCC4)ccc23)c2c(c1)OCO2||c1cc(Nc2ncnc3cccc(OC4CCNCC4)c23)c2c(c1)OCO2	4
c1cc(Nc2ncnc3cc(OCCN4CCNCC4)cc(OC4CCOCC4)c23)c2c(c1)OCO2||c1cc(Nc2ncnc3cccc(OC4CCNCC4)c23)c2c(c1)OCO2	4
c1cc(Nc2ncnc3cc(OCCCN4CCOCC4)ccc23)c2c(c1)OCO2||c1ccc(Nc2ncnc3cccc(OC4CCOCC4)c23)cc1	4
c1cc(Nc2ncnc3cccc(OC4CCNCC4)c23)c2c(c1)OCO2||c1ccc(Nc2ncnc3cccc(OC4CCOCC4)c23)cc1	4
c1cc(Nc2ncnc3cc(OCCCN4CCCC4)ccc23)c2c(c1)OCO2||c1ccc(Nc2ncnc3cccc(OC4CCNCC4)c23)cc1	4
c1cc(Nc2ncnc3cc(OCCN4CCCC4)cc(OC4CCOCC4)c23)c2c(c1)OCO2||c1ccc(Nc2ncnc3cc(OCCCN4CCOCC4)ccc23)cc1	4
c1cc(Nc2ncnc3cccc(OC4CCNCC4)c23)c2c(c1)OCO2||c1cncc(Nc2ncnc3cc(OCCCN4CCOCC4)ccc23)c1	4
c1cc(Nc2ncnc3cccc(OC4CCNCC4)c23)c2c(c1)OCO2||c1ccc(Nc2ncnc3cc(OCCCN4CCOCC4)cc(OC4CCOCC4)c23)cc1	4
c1cc(Nc2ncnc3cc(OCCCN4CCOCC4)ccc23)c2c(c1)OCO2||c1nc(Nc2ccc3c(c2)OCO3)c2ccc(OCCCN3CCOCC3)cc2n1	4
c1cc(Nc2ncnc3cc(OCCCN4CCOCC4)ccc23)c2c(c1)OCCO2||c1cc(Nc2ncnc3cc(OCCCN4CCOCC4)ccc23)c2c(c1)OCO2	4
c1cc(Nc2ncnc3cc(OCCCN4CCOCC4)ccc23)c2c(c1)OCO2||c1cc(Nc2ncnc3cccc(OCC4CCNCC4)c23)c2c(c1)OCO2	4
c1cc(Nc2ncnc3cc(OCCCN4CCOCC4)ccc23)c2c(c1)OCO2||c1ccc(Nc2ncnc3ccc(OCCCN4CCNCC4)c(OC4CCOCC4)c23)cc1	4
c1ccc(Nc2ncnc3cc(OCCCN4CCOCC4)ccc23)cc1||c1ccc(Nc2ncnc3cccc(OC4CCNCC4)c23)cc1	4
c1cc(Nc2ncnc3cc(OCCCN4CCOCC4)ccc23)c2c(c1)OCO2||c1cc(Nc2ncnc3cc(OCCCN4CCOCC4)ccc23)c2c(c1)OCO2	3
c1cc(Nc2ncnc3cc(OCCCN4CCOCC4)ccc23)c2c(c1)OCO2||c1cc(Nc2ncnc3cc(OCCN4CCCC4)cc(OC4CCOCC4)c23)c2c(c1)OCCO2	3
c1ccc(Nc2ncnc3cc(OCCCN4CCNCC4)ccc23)nc1||c1ccc(Nc2ncnc3cc(OCCCN4CCOCC4)ccc23)cc1	3
c1cc(Nc2ncnc3cc(OCCCN4CCOCC4)ccc23)c2c(c1)OCO2||c1cncc(Nc2ncnc3cc(OCCCN4CCOCC4)ccc23)c1	3
c1cc(Nc2ncnc3cc(OCC4CCNCC4)cc(OC4CCOCC4)c23)c2c(c1)OCO2||c1cc(Nc2ncnc3cccc(OC4CCNCC4)c23)c2c(c1)OCO2	3
c1cc(Nc2ncnc3cc(OCc4ccncc4)ccc23)c2c(c1)OCO2||c1ccc(Nc2ncnc3cc(OCCCN4CCOCC4)ccc23)cc1	3
c1cc(Nc2ncnc3cc(OCCCN4CCOCC4)ccc23)c2c(c1)OCO2||c1ccc(Nc2ncnc3cccc(OCCCN4CCOCC4)c23)cc1	3
c1cc(Nc2ncnc3cc(OCC4CCNCC4)ccc23)c2c(c1)OCO2||c1ccc(Nc2ncnc3cc(OCCCN4CCOCC4)ccc23)cc1	3
c1ccc(Nc2ncnc3cc(OCCCN4CCOCC4)ccc23)cc1||c1ccc(Nc2ncnc3cc(OCCCN4CCOCC4)ccc23)cc1	3
c1cc(Nc2ncnc3cc(OCCN4CCNCC4)cc(OC4CCOCC4)c23)c2c(c1)OCO2||c1ccc(Nc2ncnc3cccc(OC4CCNCC4)c23)cc1	3
c1cc(Nc2ncnc3cc(OCCN4CCOCC4)ccc23)c2c(c1)OCO2||c1ccc(Nc2ncnc3cc(OCCCN4CCOCC4)ccc23)cc1	3
c1cc(Nc2ncnc3cc(OCCOc4ccncc4)cc(OC4CCOCC4)c23)c2c(c1)OCO2||c1ccc(Nc2ncnc3cc(OCCCN4CCOCC4)ccc23)cc1	3
c1cc(Nc2ncnc3cc(OCCN4CCNCC4)cc(OC4CCOCC4)c23)c2c(c1)OCO2||c1ccc(Nc2ncnc3cc(OCCCN4CCOCC4)ccc23)cc1	3
c1cc(Nc2ncnc3cc(OCC4CCNCC4)cc(OC4CCOCC4)c23)c2c(c1)OCO2||c1ccc(Nc2ncnc3cc(OCCCN4CCOCC4)ccc23)cc1	3
c1cc(Nc2ncnc3cc(OCCCN4CCOCC4)ccc23)c2c(c1)OCO2||c1ccc(Nc2ncnc3cc(OCCCN4CCOCC4)cc(OC4CCOCC4)c23)cc1	3
c1ccc(Nc2ncnc3cc(OCC4CCNCC4)ccc23)cc1||c1ccc(Nc2ncnc3cc(OCCCN4CCOCC4)ccc23)cc1	3
c1cc(Nc2ncnc3cc(OCCN4CCCC4)cc(OC4CCOCC4)c23)c2c(c1)OCCO2||c1cc(Nc2ncnc3cc(OCCN4CCCC4)cc(OC4CCOCC4)c23)c2c(c1)OCO2	2
c1cc(Nc2ncnc3cc(OCCN4CCNCC4)cc(OC4CCOCC4)c23)c2c(c1)OCO2||c1ccc(Nc2ncnc3cc(OCCN4CCNCC4)ccc23)nc1	2
c1ccc(Nc2ncnc3cccc(OC4CCNCC4)c23)cc1||c1ccc(Nc2ncnc3ccccc23)cc1	2
c1cc(Nc2ncnc3cc(OCCOc4ccncc4)cc(OC4CCOCC4)c23)c2c(c1)OCO2||c1ccc(Nc2ncnc3cc(OCCN4CCNCC4)ccc23)nc1	2
c1cc(Nc2ncnc3cc(OCCN4CCCC4)cc(OC4CCOCC4)c23)c2c(c1)OCO2||c1ccc(Nc2ncnc3ccccc23)cc1	2
c1cc(Nc2ncnc3cc(OCCN4CCCC4)cc(OC4CCOCC4)c23)c2c(c1)OCO2||c1ccc(Nc2ncnc3cccc(OC4CCNCC4)c23)cc1	2
c1cc(Nc2ncnc3cc(OCCN4CCNCC4)ccc23)c2c(c1)OCO2||c1ccc(Nc2ncnc3cccc(OC4CCNCC4)c23)cc1	2
c1ccc(Nc2ncnc3cc(OCCCN4CCNCC4)ccc23)nc1||c1ccc(Nc2ncnc3cccc(OC4CCNCC4)c23)cc1	2
c1cc(Nc2ncnc3cc(OCCOc4ccncc4)cc(OC4CCOCC4)c23)c2c(c1)OCO2||c1ccc(Nc2ncnc3cccc(OC4CCNCC4)c23)cc1	2
c1cc(Nc2ncnc3cc(OCC4CCNCC4)cc(OC4CCOCC4)c23)c2c(c1)OCO2||c1ccc(Nc2ncnc3cccc(OC4CCNCC4)c23)cc1	2
c1cc(Nc2ncnc3cc(OCc4ccncc4)ccc23)c2c(c1)OCO2||c1ccc(Nc2ncnc3cccc(OC4CCNCC4)c23)cc1	2
c1cc(Nc2ncnc3cc(OCC4CCNCC4)ccc23)c2c(c1)OCO2||c1ccc(Nc2ncnc3cccc(OC4CCNCC4)c23)cc1	2
c1ccc(Nc2ncnc3cc(OCCN4CCNCC4)ccc23)nc1||c1nc(Nc2ccc3c(c2)OCO3)c2ccc(OCCCN3CCOCC3)cc2n1	2
c1ccc(Nc2ncnc3cc(OCCCN4CCNCC4)ccc23)nc1||c1nc(Nc2ccc3c(c2)OCO3)c2ccc(OCCCN3CCOCC3)cc2n1	2
c1cc(Nc2ncnc3ccc(OCCCN4CCOCC4)cc23)c2c(c1)OCO2||c1ccc(Nc2ncnc3cc(OCCCN4CCOCC4)ccc23)cc1	2
c1cc(Nc2ncnc3cc(OCCCN4CCCC4)ccc23)c2c(c1)OCO2||c1ccc(Nc2ncnc3cc(OCCCN4CCOCC4)cc(OC4CCOCC4)c23)cc1	2
c1cc(Nc2ncnc3cc(OCCCN4CCCC4)ccc23)c2c(c1)OCO2||c1ccc(Nc2ncnc3ccc(OCCCN4CCNCC4)c(OC4CCOCC4)c23)cc1	2
c1cc(Nc2ncnc3cc(OCCCN4CCOCC4)ccc23)c2c(c1)OCO2||c1ccc(Nc2ncnc3cc(OCCN4CCNCC4)ccc23)nc1	2
c1cc(Nc2ncnc3cc(OCCCN4CCCC4)ccc23)c2c(c1)OCO2||c1ccc(Nc2ncnc3cc(OCCN4CCNCC4)ccc23)nc1	2
c1cc(Nc2ncnc3cc(OCCCN4CCCC4)ccc23)c2c(c1)OCO2||c1cc(Nc2ncnc3cc(OCCCN4CCOCC4)cc(OC4CCOCC4)c23)ccn1	2
c1cc(Nc2ncnc3cc(OCCCN4CCCC4)ccc23)c2c(c1)OCO2||c1cc(Nc2ncnc3cc(OCCN4CCCC4)cc(OC4CCOCC4)c23)c2c(c1)OCCO2	2
c1cc(Nc2ncnc3cc(OCCCN4CCCC4)ccc23)c2c(c1)OCO2||c1ccc(Nc2ncnc3cccc(OCCCN4CCOCC4)c23)cc1	2
c1ccc(Nc2ncnc3cc(OCCCN4CCOCC4)cc(OC4CCCCC4)c23)cc1||c1ccc(Nc2ncnc3cccc(OC4CCNCC4)c23)cc1	2
c1cc(Nc2ncnc3cc(OCCCN4CCCC4)ccc23)c2c(c1)OCO2||c1cc(Nc2ncnc3cccc(OCC4CCNCC4)c23)c2c(c1)OCO2	2
c1ccc(Nc2ncnc3cc(OCC4CCNCC4)ccc23)cc1||c1ccc(Nc2ncnc3cccc(OC4CCNCC4)c23)cc1	2
c1cc(Nc2ncnc3cc(OCCN4CCOCC4)ccc23)c2c(c1)OCO2||c1ccc(Nc2ncnc3cccc(OC4CCNCC4)c23)cc1	2
c1cc(Nc2ncnc3cc(OCCCN4CCCC4)ccc23)c2c(c1)OCO2||c1cc(Nc2ncnc3cc(OCCCN4CCOCC4)ccc23)c2c(c1)OCCO2	2
c1cc(Nc2ncnc3cc(OCCCN4CCCC4)ccc23)c2c(c1)OCO2||c1cc(Nc2ncnc3cc(OCCCN4CCOCC4)ccc23)ccn1	2
c1cc(Nc2ncnc3cc(OCCCN4CCOCC4)ccc23)c2c(c1)OCO2||c1ccc(Nc2ncnc3cc(OCCN4CCOCC4)ccc23)nc1	2
c1cc(Nc2ncnc3cc(OCCCN4CCCC4)cc(OC4CCOCC4)c23)c2c(c1)OCO2||c1ccc(Nc2ncnc3cc(OCCCN4CCOCC4)ccc23)cc1	2
c1ccc(Nc2ncnc3cc(OCCCN4CCOCC4)cc(OC4CCCCC4)c23)cc1||c1ccc(Nc2ncnc3cc(OCCCN4CCOCC4)ccc23)cc1	2
c1ccc(Nc2ncnc3cc(OCCCN4CCOCC4)ccc23)cc1||c1ccc(Nc2ncnc3cc(OCCCN4CCOCC4)ccc23)nc1	2
c1cc(Nc2ncnc3cc(OCCN4CCCC4)cc(OC4CCOCC4)c23)c2c(c1)OCCO2||c1ccc(Nc2ncnc3cc(OCCCN4CCOCC4)ccc23)cc1	2
c1cc(Nc2ncnc3cc(OCCCN4CCOCC4)ccc23)c2c(c1)OCO2||c1cncc(Nc2ncnc3cc(OCCCN4CCOCC4)cc(OC4CCOCC4)c23)c1	2
c1cc(Nc2ncnc3cc(OCC4CCNCC4)cc(OC4CCOCC4)c23)c2c(c1)OCO2||c1cc(Nc2ncnc3cc(OCCN4CCCC4)cc(OC4CCOCC4)c23)c2c(c1)OCCO2	2
c1cc(Nc2ncnc3cc(OCCN4CCCC4)cc(OC4CCOCC4)c23)c2c(c1)OCCO2||c1cc(Nc2ncnc3cc(OCCN4CCNCC4)cc(OC4CCOCC4)c23)c2c(c1)OCO2	2
c1cc(Nc2ncnc3cc(OCCN4CCCC4)cc(OC4CCOCC4)c23)c2c(c1)OCCO2||c1cc(Nc2ncnc3cc(OCCOc4ccncc4)cc(OC4CCOCC4)c23)c2c(c1)OCO2	2
c1cc(Nc2ncnc3cc(OCCN4CCCC4)cc(OC4CCOCC4)c23)c2c(c1)OCCO2||c1cc(Nc2ncnc3cc(OCCN4CCOCC4)ccc23)c2c(c1)OCO2	2
c1cc(Nc2ncnc3cc(OCCN4CCOCC4)ccc23)c2c(c1)OCO2||c1ccc(Nc2ncnc3cc(OCCN4CCNCC4)ccc23)nc1	2
c1cc(Nc2ncnc3cc(OCCN4CCNCC4)ccc23)c2c(c1)OCO2||c1ccc(Nc2ncnc3cc(OCCCN4CCOCC4)ccc23)cc1	2
c1cc(Nc2ncnc3cc(OCCCN4CCOCC4)ccc23)c2c(c1)OCO2||c1ccc(Nc2ncnc3cc(OCCN4CCCC4)ccc23)nc1	2
c1cc(Nc2ncnc3cc(OCC4CCNCC4)ccc23)c2c(c1)OCO2||c1cc(Nc2ncnc3cc(OCCN4CCCC4)cc(OC4CCOCC4)c23)c2c(c1)OCCO2	2
c1cc(Nc2ncnc3cc(OCCCN4CCCC4)ccc23)c2c(c1)OCO2||c1cc(Nc2ncnc3cccc(OC4CCNCC4)c23)c2c(c1)OCCO2	2
c1cc(Nc2ncnc3cc(OCCCN4CCCC4)ccc23)c2c(c1)OCO2||c1nc(Nc2ccc3c(c2)OCO3)c2ccc(OCCCN3CCOCC3)cc2n1	2
c1cc(Nc2ncnc3cc(OCC4CCNCC4)ccc23)c2c(c1)OCO2||c1ccc(Nc2ncnc3cc(OCCN4CCNCC4)ccc23)nc1	2
c1cc(Nc2ncnc3cc(OCCCN4CCOCC4)ccc23)c2c(c1)OCO2||c1cc(Nc2ncnc3cc(OCCN4CCCC4)cc(OC4CCOCC4)c23)c2c(c1)OCO2	2
c1cc(Nc2ncnc3cc(OCCN4CCCC4)cc(OC4CCOCC4)c23)c2c(c1)OCCO2||c1ccc(Nc2ncnc3ccccc23)cc1	2
c1ccc(Nc2ncnc3cc(OCCCN4CCOCC4)ccc23)cc1||c1ccc(Nc2ncnc3cc(OCCN4CCNCC4)ccc23)nc1	2
c1cc(Nc2ncnc3cc(OCCCN4CCOCC4)ccc23)c2c(c1)OCO2||c1ccc(Nc2ncnc3cc(OCCCN4CCNCC4)ccc23)nc1	2
c1cc(Nc2ncnc3cc(OCCCN4CCOCC4)ccc23)c2c(c1)OCO2||c1cc(Nc2ncnc3cc(OCCN4CCNCC4)cc(OC4CCOCC4)c23)c2c(c1)OCO2	2
c1cc(Nc2ncnc3cc(OCCCN4CCCC4)ccc23)c2c(c1)OCO2||c1cc(Nc2ncnc3cc(OCCCN4CCOCC4)ccc23)c2c(c1)OCO2	2
c1cc(Nc2ncnc3cccc(OC4CCNCC4)c23)c2c(c1)OCO2||c1ccc(Nc2ncnc3cc(OCCN4CCNCC4)ccc23)nc1	2
c1cc(Nc2ncnc3cc(OCCN4CCCC4)cc(N4CCOCC4)c23)c2c(c1)OCO2||c1cc(Nc2ncnc3cccc(OC4CCNCC4)c23)c2c(c1)OCO2	2
C(=Nc1ccc2ncnc(Nc3cccc4c3OCO4)c2c1)C1CCCN1||c1cc(Nc2ncnc3cccc(OC4CCNCC4)c23)c2c(c1)OCO2	2
c1cc(Nc2ncnc3cc(OCCCN4CCCC4)ccc23)c2c(c1)OCO2||c1ccc(Nc2ncnc3cccc(OC4CCOCC4)c23)cc1	2
c1ccc(Nc2ncnc3cc(OCCN4CCNCC4)ccc23)nc1||c1ccc(Nc2ncnc3ccccc23)cc1	2
c1ccc(Nc2ncnc3cc(OCCCN4CCNCC4)ccc23)nc1||c1ccc(Nc2ncnc3ccccc23)cc1	2
c1cc(Nc2ncnc3cc(OCCCN4CCCC4)ccc23)c2c(c1)OCO2||c1ccc(Nc2ncnc3ccccc23)cc1	2
c1ccc(Nc2ncnc3cc(OCCCN4CCOCC4)ccc23)cc1||c1ccc(Nc2ncnc3ccccc23)cc1	2
c1cc(Nc2ncnc3cc(OCCCN4CCOCC4)cc(OC4CCOCC4)c23)ccn1||c1cc(Nc2ncnc3cc(OCCN4CCNCC4)ccc23)c2c(c1)OCO2	1
c1cc(Nc2ncnc3cc(OCC4CCNCC4)ccc23)c2c(c1)OCO2||c1ccc(Nc2ncnc3ccccc23)cc1	1
c1cc(Nc2ncnc3ccc(OCCCN4CCOCC4)cc23)c2c(c1)OCO2||c1ccc(Nc2ncnc3ccccc23)cc1	1
c1ccc(Nc2ncnc3cc(OCC4CCNCC4)ccc23)cc1||c1ccc(Nc2ncnc3ccccc23)cc1	1
c1ccc(Nc2ncnc3cccc(OCCCN4CCOCC4)c23)cc1||c1ccc(Nc2ncnc3ccccc23)cc1	1
c1ccc(Nc2ncnc3cc(OCCN4CCCC4)ccc23)nc1||c1ccc(Nc2ncnc3ccccc23)cc1	1
c1ccc(Nc2ncnc3cc(OCCN4CCOCC4)ccc23)nc1||c1ccc(Nc2ncnc3ccccc23)cc1	1
c1cc(Nc2ncnc3cc(OCCN4CCOCC4)ccc23)c2c(c1)OCO2||c1ccc(Nc2ncnc3ccccc23)cc1	1
c1ccc(Nc2ncnc3cc(OCCCN4CCCC4)ccc23)nc1||c1ccc(Nc2ncnc3ccccc23)cc1	1
c1cc(Nc2ncnc3cc(OCCCN4CCOCC4)ccc23)c2c(c1)OCCO2||c1ccc(Nc2ncnc3cc(OCCCN4CCOCC4)cc(OC4CCCCC4)c23)cc1	1
c1ccc(Nc2ncnc3cc(OCCCN4CCCC4)ccc23)nc1||c1ccc(Nc2ncnc3cc(OCCCN4CCOCC4)ccc23)cc1	1
c1cc(Nc2ncnc3cc(OCCN4CCCC4)cc(N4CCOCC4)c23)c2c(c1)OCO2||c1ccc(Nc2ncnc3cc(OCCCN4CCOCC4)ccc23)cc1	1
c1ccc(Nc2ncnc3cc(OCCCN4CCOCC4)cc(OC4CCOCC4)c23)nc1||c1ccc(Nc2ncnc3cc(OCCCN4CCOCC4)ccc23)cc1	1
c1cc(Nc2ncnc3cc(OCCN4CCNCC4)cc(OC4CCOCC4)c23)c2c(c1)OCCO2||c1ccc(Nc2ncnc3cc(OCCCN4CCOCC4)ccc23)cc1	1
c1cc(Nc2ncnc3cc(OCCN4CCCC4)cc(OC4CCOCC4)c23)c2c(c1)OCO2||c1ccc(Nc2ncnc3cc(OCCCN4CCCC4)ccc23)nc1	1
c1cc(Nc2ncnc3cc(OCCOc4ccncc4)cc(OC4CCOCC4)c23)c2c(c1)OCO2||c1ccc(Nc2ncnc3cc(OCCCN4CCCC4)ccc23)nc1	1
c1cc(Nc2ncnc3cc(OCC4CCNCC4)cc(OC4CCOCC4)c23)c2c(c1)OCO2||c1ccc(Nc2ncnc3cc(OCCCN4CCCC4)ccc23)nc1	1
c1cc(Nc2ncnc3cc(OCCN4CCNCC4)cc(OC4CCOCC4)c23)c2c(c1)OCO2||c1ccc(Nc2ncnc3ccccc23)cc1	1
c1cc(Nc2ncnc3cc(OCCCN4CCOCC4)ccc23)c2c(c1)OCCO2||c1ccc(Nc2ncnc3cc(OCCCN4CCOCC4)ccc23)nc1	1
c1cc(Nc2ncnc3cc(OCCCN4CCOCC4)ccc23)c2c(c1)OCCO2||c1cc(Nc2ncnc3cc(OCCN4CCCC4)cc(OC4CCOCC4)c23)c2c(c1)OCO2	1
c1cc(Nc2ncnc3cc(OCCCN4CCOCC4)ccc23)c2c(c1)OCCO2||c1cc(Nc2ncnc3cc(OCCN4CCNCC4)ccc23)c2c(c1)OCO2	1
c1cc(Nc2ncnc3cc(OCCCN4CCOCC4)ccc23)c2c(c1)OCCO2||c1ccc(Nc2ncnc3cc(OCCCN4CCNCC4)ccc23)nc1	1
c1cc(Nc2ncnc3cc(OCCCN4CCOCC4)ccc23)c2c(c1)OCCO2||c1cc(Nc2ncnc3cc(OCCOc4ccncc4)cc(OC4CCOCC4)c23)c2c(c1)OCO2	1
c1cc(Nc2ncnc3cc(OCC4CCNCC4)cc(OC4CCOCC4)c23)c2c(c1)OCO2||c1cc(Nc2ncnc3cc(OCCCN4CCOCC4)ccc23)c2c(c1)OCCO2	1
c1cc(Nc2ncnc3cc(OCCCN4CCOCC4)ccc23)c2c(c1)OCCO2||c1cc(Nc2ncnc3cc(OCCN4CCNCC4)cc(OC4CCOCC4)c23)c2c(c1)OCO2	1
c1cc(Nc2ncnc3cc(OCC4CCNCC4)cc(OC4CCOCC4)c23)c2c(c1)OCO2||c1ccc(Nc2ncnc3cc(OCCCN4CCOCC4)cc(OC4CCOCC4)c23)cc1	1
c1cc(Nc2ncnc3cc(OCC4CCNCC4)cc(OC4CCOCC4)c23)c2c(c1)OCO2||c1cc(Nc2ncnc3cc(OCCN4CCNCC4)cc(OC4CCOCC4)c23)c2c(c1)OCCO2	1
c1cc(Nc2ncnc3cc(OCC4CCNCC4)cc(OC4CCOCC4)c23)c2c(c1)OCO2||c1ccc(Nc2ncnc3ccc(OCCCN4CCNCC4)c(OC4CCOCC4)c23)cc1	1
c1cc(Nc2ncnc3cc(OCCCN4CCCC4)cc(OC4CCOCC4)c23)c2c(c1)OCO2||c1cc(Nc2ncnc3cc(OCCN4CCNCC4)cc(OC4CCOCC4)c23)c2c(c1)OCO2	1
c1cc(Nc2ncnc3cc(OCCN4CCNCC4)cc(OC4CCOCC4)c23)c2c(c1)OCO2||c1ccc(Nc2ncnc3cc(OCCCN4CCOCC4)cc(OC4CCOCC4)c23)cc1	1
c1cc(Nc2ncnc3cc(OCCN4CCNCC4)cc(OC4CCOCC4)c23)c2c(c1)OCCO2||c1cc(Nc2ncnc3cc(OCCN4CCNCC4)cc(OC4CCOCC4)c23)c2c(c1)OCO2	1
c1cc(Nc2ncnc3cc(OCCN4CCNCC4)cc(OC4CCOCC4)c23)c2c(c1)OCO2||c1ccc(Nc2ncnc3ccc(OCCCN4CCNCC4)c(OC4CCOCC4)c23)cc1	1
c1cc(Nc2ncnc3cc(OCCCN4CCCC4)cc(OC4CCOCC4)c23)c2c(c1)OCO2||c1ccc(Nc2ncnc3ccc(OCCCN4CCNCC4)c(OC4CCOCC4)c23)cc1	1
c1cc(Nc2ncnc3cc(OCC4CCNCC4)cc(OC4CCOCC4)c23)c2c(c1)OCO2||c1cc(Nc2ncnc3cc(OCCCN4CCOCC4)cc(OC4CCOCC4)c23)ccn1	1
c1cc(Nc2ncnc3cc(OCCCN4CCOCC4)cc(OC4CCOCC4)c23)ccn1||c1cc(Nc2ncnc3cc(OCCN4CCNCC4)cc(OC4CCOCC4)c23)c2c(c1)OCO2	1
c1cc(Nc2ncnc3cc(OCCCN4CCOCC4)cc(OC4CCOCC4)c23)ccn1||c1ccc(Nc2ncnc3cc(OCCCN4CCOCC4)cc(OC4CCCCC4)c23)cc1	1
c1ccc(Nc2ncnc3cc(OCCCN4CCNCC4)ccc23)nc1||c1ccc(Nc2ncnc3ccc(OCCCN4CCNCC4)c(OC4CCOCC4)c23)cc1	1
c1cc(Nc2ncnc3cc(OCCCN4CCCC4)cc(OC4CCOCC4)c23)c2c(c1)OCO2||c1cc(Nc2ncnc3cc(OCCOc4ccncc4)cc(OC4CCOCC4)c23)c2c(c1)OCO2	1
c1cc(Nc2ncnc3cc(OCCOc4ccncc4)cc(OC4CCOCC4)c23)c2c(c1)OCO2||c1ccc(Nc2ncnc3cc(OCCCN4CCOCC4)cc(OC4CCOCC4)c23)cc1	1
c1cc(Nc2ncnc3cc(OCCN4CCNCC4)cc(OC4CCOCC4)c23)c2c(c1)OCCO2||c1cc(Nc2ncnc3cc(OCCOc4ccncc4)cc(OC4CCOCC4)c23)c2c(c1)OCO2	1
c1cc(Nc2ncnc3cc(OCCOc4ccncc4)cc(OC4CCOCC4)c23)c2c(c1)OCO2||c1ccc(Nc2ncnc3ccc(OCCCN4CCNCC4)c(OC4CCOCC4)c23)cc1	1
c1cc(Nc2ncnc3cccc(OC4CCNCC4)c23)c2c(c1)OCO2||c1ccc(Nc2ncnc3cc(OCCCN4CCNCC4)ccc23)nc1	1
c1cc(Nc2ncnc3cccc(OC4CCNCC4)c23)c2c(c1)OCO2||c1ccc(Nc2ncnc3cc(OCCCN4CCOCC4)cc(OC4CCOCC4)c23)nc1	1
c1cc(Nc2ncnc3cc(OCCN4CCNCC4)cc(OC4CCOCC4)c23)c2c(c1)OCCO2||c1cc(Nc2ncnc3cccc(OC4CCNCC4)c23)c2c(c1)OCO2	1
C(=Nc1ccc2ncnc(Nc3cccc4c3OCO4)c2c1)C1CCCN1||c1cc(Nc2ncnc3cc(OCC4CCNCC4)ccc23)c2c(c1)OCO2	1
C(=Nc1ccc2ncnc(Nc3cccc4c3OCO4)c2c1)C1CCCN1||c1cc(Nc2ncnc3cc(OCCCN4CCCC4)ccc23)c2c(c1)OCO2	1
C(=Nc1ccc2ncnc(Nc3cccc4c3OCO4)c2c1)C1CCCN1||c1cc(Nc2ncnc3cc(OCCCN4CCOCC4)ccc23)c2c(c1)OCO2	1
C(=Nc1ccc2ncnc(Nc3cccc4c3OCO4)c2c1)C1CCCN1||c1cc(Nc2ncnc3cc(OCCN4CCOCC4)ccc23)c2c(c1)OCO2	1
C(=Nc1ccc2ncnc(Nc3cccc4c3OCO4)c2c1)C1CCCN1||c1ccc(Nc2ncnc3cc(OCCCN4CCOCC4)ccc23)cc1	1
c1cc(Nc2ncnc3cc(OCc4ccncc4)ccc23)c2c(c1)OCO2||c1cncc(Nc2ncnc3cc(OCCCN4CCOCC4)ccc23)c1	1
c1cc(Nc2ncnc3cc(OCc4ccncc4)ccc23)c2c(c1)OCO2||c1cncc(Nc2ncnc3cc(OCCCN4CCOCC4)cc(OC4CCOCC4)c23)c1	1
c1cc(Nc2ncnc3cc(OCCCN4CCOCC4)cc(OC4CCOCC4)c23)ccn1||c1cc(Nc2ncnc3cc(OCc4ccncc4)ccc23)c2c(c1)OCO2	1
c1cc(Nc2ncnc3cc(OCCN4CCCC4)cc(OC4CCOCC4)c23)c2c(c1)OCCO2||c1cc(Nc2ncnc3cc(OCc4ccncc4)ccc23)c2c(c1)OCO2	1
c1cc(Nc2ncnc3cc(OCc4ccncc4)ccc23)c2c(c1)OCO2||c1ccc(Nc2ncnc3cc(OCCCN4CCOCC4)cc(OC4CCOCC4)c23)cc1	1
c1cc(Nc2ncnc3cc(OCc4ccncc4)ccc23)c2c(c1)OCO2||c1ccc(Nc2ncnc3ccc(OCCCN4CCNCC4)c(OC4CCOCC4)c23)cc1	1
c1cc(Nc2ncnc3ccc(OCCCN4CCOCC4)cc23)c2c(c1)OCO2||c1cc(Nc2ncnc3cccc(OC4CCNCC4)c23)c2c(c1)OCO2	1
c1cc(Nc2ncnc3cccc(OC4CCNCC4)c23)c2c(c1)OCO2||c1ccc(Nc2ncnc3cc(OCCCN4CCCC4)ccc23)nc1	1
c1cc(Nc2ncnc3cc(OCC4CCNCC4)cc(OC4CCOCC4)c23)c2c(c1)OCO2||c1cncc(Nc2ncnc3cc(OCCCN4CCOCC4)ccc23)c1	1
c1cc(Nc2ncnc3cc(OCCN4CCNCC4)cc(OC4CCOCC4)c23)c2c(c1)OCO2||c1cncc(Nc2ncnc3cc(OCCCN4CCOCC4)ccc23)c1	1
c1cc(Nc2ncnc3cc(OCc4ccncc4)ccc23)c2c(c1)OCO2||c1nc(Nc2ccc3c(c2)OCO3)c2ccc(OCCCN3CCOCC3)cc2n1	1
c1cc(Nc2ncnc3cc(OCc4ccncc4)ccc23)c2c(c1)OCO2||c1ccc(Nc2ncnc3cccc(OCCCN4CCOCC4)c23)cc1	1
c1cc(Nc2ncnc3cc(OCc4ccncc4)ccc23)c2c(c1)OCO2||c1ccc(Nc2ncnc3cc(OCCN4CCCC4)ccc23)nc1	1
c1cc(Nc2ncnc3cc(OCc4ccncc4)ccc23)c2c(c1)OCO2||c1ccc(Nc2ncnc3cc(OCCN4CCOCC4)ccc23)nc1	1
c1cc(Nc2ncnc3cc(OCCCN4CCOCC4)ccc23)c2c(c1)OCCO2||c1cc(Nc2ncnc3cc(OCc4ccncc4)ccc23)c2c(c1)OCO2	1
c1cc(Nc2ncnc3cc(OCCCN4CCOCC4)ccc23)ccn1||c1cc(Nc2ncnc3cc(OCc4ccncc4)ccc23)c2c(c1)OCO2	1
c1cc(Nc2ncnc3cc(OCCCN4CCOCC4)ccc23)ccn1||c1cc(Nc2ncnc3cc(OCCN4CCNCC4)ccc23)c2c(c1)OCO2	1
c1cc(Nc2ncnc3cc(OCCCN4CCOCC4)ccc23)ccn1||c1ccc(Nc2ncnc3cc(OCCCN4CCNCC4)ccc23)nc1	1
c1cc(Nc2ncnc3cc(OCCCN4CCOCC4)ccc23)ccn1||c1cc(Nc2ncnc3cc(OCCOc4ccncc4)cc(OC4CCOCC4)c23)c2c(c1)OCO2	1
c1cc(Nc2ncnc3cc(OCC4CCNCC4)cc(OC4CCOCC4)c23)c2c(c1)OCO2||c1cc(Nc2ncnc3cc(OCCCN4CCOCC4)ccc23)ccn1	1
c1cc(Nc2ncnc3cc(OCCCN4CCOCC4)ccc23)ccn1||c1cc(Nc2ncnc3cc(OCCN4CCNCC4)cc(OC4CCOCC4)c23)c2c(c1)OCO2	1
c1cc(Nc2ncnc3cc(OCCCN4CCOCC4)ccc23)ccn1||c1ccc(Nc2ncnc3cc(OCCCN4CCOCC4)cc(OC4CCCCC4)c23)cc1	1
c1cc(Nc2ncnc3cc(OCCN4CCCC4)cc(OC4CCOCC4)c23)c2c(c1)OCO2||c1cncc(Nc2ncnc3cc(OCCCN4CCOCC4)ccc23)c1	1
c1cc(Nc2ncnc3cc(OCCOc4ccncc4)cc(OC4CCOCC4)c23)c2c(c1)OCO2||c1cncc(Nc2ncnc3cc(OCCCN4CCOCC4)ccc23)c1	1
c1cc(Nc2ncnc3cc(OCC4CCNCC4)ccc23)c2c(c1)OCO2||c1ccc(Nc2ncnc3cc(OCCCN4CCOCC4)cc(OC4CCOCC4)c23)nc1	1
c1cc(Nc2ncnc3cc(OCC4CCNCC4)ccc23)c2c(c1)OCO2||c1cc(Nc2ncnc3cc(OCCCN4CCOCC4)cc(OC4CCOCC4)c23)ccn1	1
c1cc(Nc2ncnc3cc(OCC4CCNCC4)ccc23)c2c(c1)OCO2||c1ccc(Nc2ncnc3cc(OCCCN4CCOCC4)cc(OC4CCOCC4)c23)cc1	1
c1cc(Nc2ncnc3cc(OCC4CCNCC4)ccc23)c2c(c1)OCO2||c1cc(Nc2ncnc3cc(OCCN4CCNCC4)cc(OC4CCOCC4)c23)c2c(c1)OCCO2	1
c1cc(Nc2ncnc3cc(OCC4CCNCC4)ccc23)c2c(c1)OCO2||c1ccc(Nc2ncnc3ccc(OCCCN4CCNCC4)c(OC4CCOCC4)c23)cc1	1
c1cc(Nc2ncnc3cc(OCCN4CCNCC4)cc(OC4CCOCC4)c23)c2c(c1)OCO2||c1cc(Nc2ncnc3cccc(OCC4CCNCC4)c23)c2c(c1)OCO2	1
c1cc(Nc2ncnc3cc(OCCCN4CCCC4)cc(OC4CCOCC4)c23)c2c(c1)OCO2||c1cc(Nc2ncnc3cccc(OCC4CCNCC4)c23)c2c(c1)OCO2	1
c1cc(Nc2ncnc3cccc(OCC4CCNCC4)c23)c2c(c1)OCO2||c1ccc(Nc2ncnc3cc(OCCCN4CCOCC4)cc(OC4CCCCC4)c23)cc1	1
c1cc(Nc2ncnc3cc(OCC4CCNCC4)ccc23)c2c(c1)OCO2||c1cc(Nc2ncnc3cc(OCCCN4CCOCC4)ccc23)c2c(c1)OCCO2	1
c1cc(Nc2ncnc3cc(OCC4CCNCC4)ccc23)c2c(c1)OCO2||c1ccc(Nc2ncnc3cc(OCCCN4CCCC4)ccc23)nc1	1
c1cc(Nc2ncnc3cc(OCC4CCNCC4)ccc23)c2c(c1)OCO2||c1cc(Nc2ncnc3cc(OCCCN4CCOCC4)ccc23)ccn1	1
c1cc(Nc2ncnc3cc(OCC4CCNCC4)ccc23)c2c(c1)OCO2||c1cncc(Nc2ncnc3cc(OCCCN4CCOCC4)ccc23)c1	1
c1cc(Nc2ncnc3cc(OCC4CCNCC4)ccc23)c2c(c1)OCO2||c1cc(Nc2ncnc3cc(OCCN4CCCC4)cc(N4CCOCC4)c23)c2c(c1)OCO2	1
c1cc(Nc2ncnc3cc(OCC4CCNCC4)ccc23)c2c(c1)OCO2||c1ccc(Nc2ncnc3cc(OCCCN4CCNCC4)ccc23)nc1	1
c1cc(Nc2ncnc3cc(OCC4CCNCC4)ccc23)c2c(c1)OCO2||c1cc(Nc2ncnc3cc(OCCN4CCCC4)cc(OC4CCOCC4)c23)c2c(c1)OCO2	1
c1cc(Nc2ncnc3cc(OCC4CCNCC4)ccc23)c2c(c1)OCO2||c1cncc(Nc2ncnc3cc(OCCCN4CCOCC4)cc(OC4CCOCC4)c23)c1	1
c1cc(Nc2ncnc3cc(OCCCN4CCOCC4)ccc23)c2c(c1)OCO2||c1cc(Nc2ncnc3cc(OCCOc4ccncc4)cc(OC4CCOCC4)c23)c2c(c1)OCO2	1
c1cc(Nc2ncnc3cc(OCC4CCNCC4)cc(OC4CCOCC4)c23)c2c(c1)OCO2||c1cc(Nc2ncnc3cc(OCCCN4CCOCC4)ccc23)c2c(c1)OCO2	1
c1cc(Nc2ncnc3cc(OCCCN4CCOCC4)ccc23)c2c(c1)OCO2||c1ccc(Nc2ncnc3cc(OCCCN4CCOCC4)cc(OC4CCCCC4)c23)cc1	1
c1cc(Nc2ncnc3cc(OCC4CCNCC4)ccc23)c2c(c1)OCO2||c1cc(Nc2ncnc3cccc(OC4CCNCC4)c23)c2c(c1)OCCO2	1
c1cc(Nc2ncnc3cc(OCC4CCNCC4)ccc23)c2c(c1)OCO2||c1nc(Nc2ccc3c(c2)OCO3)c2ccc(OCCCN3CCOCC3)cc2n1	1
c1cc(Nc2ncnc3cc(OCC4CCNCC4)ccc23)c2c(c1)OCO2||c1ccc(Nc2ncnc3cccc(OCCCN4CCOCC4)c23)cc1	1
c1cc(Nc2ncnc3cc(OCC4CCNCC4)ccc23)c2c(c1)OCO2||c1ccc(Nc2ncnc3cc(OCCN4CCCC4)ccc23)nc1	1
c1cc(Nc2ncnc3cc(OCC4CCNCC4)ccc23)c2c(c1)OCO2||c1ccc(Nc2ncnc3cc(OCCN4CCOCC4)ccc23)nc1	1
C(=Nc1ccc2ncnc(Nc3cccc4c3OCO4)c2c1)C1CCCN1||c1cc(Nc2ncnc3cc(OCCN4CCCC4)cc(OC4CCOCC4)c23)c2c(c1)OCO2	1
C(=Nc1ccc2ncnc(Nc3cccc4c3OCO4)c2c1)C1CCCN1||c1cc(Nc2ncnc3cc(OCCOc4ccncc4)cc(OC4CCOCC4)c23)c2c(c1)OCO2	1
C(=Nc1ccc2ncnc(Nc3cccc4c3OCO4)c2c1)C1CCCN1||c1cc(Nc2ncnc3cc(OCC4CCNCC4)cc(OC4CCOCC4)c23)c2c(c1)OCO2	1
C(=Nc1ccc2ncnc(Nc3cccc4c3OCO4)c2c1)C1CCCN1||c1cc(Nc2ncnc3cc(OCCN4CCNCC4)cc(OC4CCOCC4)c23)c2c(c1)OCO2	1
c1cc(Nc2ncnc3cc(OCC4CCNCC4)ccc23)c2c(c1)OCO2||c1cc(Nc2ncnc3cc(OCCCN4CCOCC4)ccc23)c2c(c1)OCO2	1
c1cc(Nc2ncnc3cc(OCCCN4CCOCC4)ccc23)c2c(c1)OCO2||c1ccc(Nc2ncnc3cc(OCC4CCNCC4)ccc23)cc1	1
c1cc(Nc2ncnc3cc(OCCCN4CCOCC4)ccc23)c2c(c1)OCO2||c1cc(Nc2ncnc3cc(OCCN4CCOCC4)ccc23)c2c(c1)OCO2	1
c1cc(Nc2ncnc3cc(OCCCN4CCOCC4)ccc23)c2c(c1)OCO2||c1cc(Nc2ncnc3cc(OCCN4CCNCC4)ccc23)c2c(c1)OCO2	1
c1cc(Nc2ncnc3cc(OCCCN4CCOCC4)ccc23)c2c(c1)OCO2||c1cc(Nc2ncnc3ccc(OCCCN4CCOCC4)cc23)c2c(c1)OCO2	1
c1cc(Nc2ncnc3cc(OCCCN4CCOCC4)ccc23)c2c(c1)OCO2||c1ccc(Nc2ncnc3cc(OCCCN4CCCC4)ccc23)nc1	1
c1cc(Nc2ncnc3cc(OCCCN4CCOCC4)ccc23)c2c(c1)OCO2||c1cc(Nc2ncnc3cc(OCCN4CCCC4)cc(N4CCOCC4)c23)c2c(c1)OCO2	1
c1cc(Nc2ncnc3cc(OCCCN4CCOCC4)ccc23)c2c(c1)OCO2||c1ccc(Nc2ncnc3cc(OCCCN4CCOCC4)cc(OC4CCOCC4)c23)nc1	1
c1cc(Nc2ncnc3cc(OCCCN4CCOCC4)ccc23)c2c(c1)OCO2||c1cc(Nc2ncnc3cc(OCCN4CCNCC4)cc(OC4CCOCC4)c23)c2c(c1)OCCO2	1
c1cc(Nc2ncnc3ccc(OCCCN4CCOCC4)cc23)c2c(c1)OCO2||c1cc(Nc2ncnc3cccc(OC4CCNCC4)c23)c2c(c1)OCCO2	1
c1cc(Nc2ncnc3ccc(OCCCN4CCOCC4)cc23)c2c(c1)OCO2||c1nc(Nc2ccc3c(c2)OCO3)c2ccc(OCCCN3CCOCC3)cc2n1	1
c1cc(Nc2ncnc3cc(OCCOc4ccncc4)cc(OC4CCOCC4)c23)c2c(c1)OCO2||c1cc(Nc2ncnc3ccc(OCCCN4CCOCC4)cc23)c2c(c1)OCO2	1
c1cc(Nc2ncnc3cc(OCCCN4CCCC4)ccc23)c2c(c1)OCO2||c1ccc(Nc2ncnc3cc(OCCCN4CCCC4)ccc23)nc1	1
c1cc(Nc2ncnc3cc(OCCCN4CCCC4)ccc23)c2c(c1)OCO2||c1cncc(Nc2ncnc3cc(OCCCN4CCOCC4)ccc23)c1	1
c1cc(Nc2ncnc3cc(OCCCN4CCCC4)ccc23)c2c(c1)OCO2||c1cc(Nc2ncnc3cc(OCCN4CCCC4)cc(N4CCOCC4)c23)c2c(c1)OCO2	1
c1cc(Nc2ncnc3cc(OCCCN4CCCC4)ccc23)c2c(c1)OCO2||c1ccc(Nc2ncnc3cc(OCCCN4CCNCC4)ccc23)nc1	1
c1cc(Nc2ncnc3cc(OCCCN4CCCC4)ccc23)c2c(c1)OCO2||c1cc(Nc2ncnc3cc(OCCN4CCCC4)cc(OC4CCOCC4)c23)c2c(c1)OCO2	1
c1cc(Nc2ncnc3cc(OCCCN4CCCC4)ccc23)c2c(c1)OCO2||c1cncc(Nc2ncnc3cc(OCCCN4CCOCC4)cc(OC4CCOCC4)c23)c1	1
c1cc(Nc2ncnc3cc(OCCCN4CCCC4)ccc23)c2c(c1)OCO2||c1ccc(Nc2ncnc3cc(OCCCN4CCOCC4)cc(OC4CCOCC4)c23)nc1	1
c1cc(Nc2ncnc3cc(OCCCN4CCCC4)ccc23)c2c(c1)OCO2||c1cc(Nc2ncnc3cc(OCCN4CCNCC4)cc(OC4CCOCC4)c23)c2c(c1)OCCO2	1
c1cc(Nc2ncnc3cc(OCCCN4CCOCC4)ccc23)c2c(c1)OCCO2||c1ccc(Nc2ncnc3cccc(OC4CCNCC4)c23)cc1	1
c1cc(Nc2ncnc3cc(OCCCN4CCOCC4)ccc23)ccn1||c1ccc(Nc2ncnc3cccc(OC4CCNCC4)c23)cc1	1
c1cc(Nc2ncnc3cc(OCCCN4CCOCC4)cc(OC4CCOCC4)c23)ccn1||c1ccc(Nc2ncnc3cccc(OC4CCNCC4)c23)cc1	1
c1ccc(Nc2ncnc3ccc(OCCCN4CCNCC4)c(OC4CCOCC4)c23)cc1||c1ccc(Nc2ncnc3cccc(OC4CCNCC4)c23)cc1	1
c1cc(Nc2ncnc3cc(OCCCN4CCOCC4)ccc23)c2c(c1)OCO2||c1cc(Nc2ncnc3cc(OCc4ccncc4)ccc23)c2c(c1)OCO2	1
c1cc(Nc2ncnc3cc(OCc4ccncc4)ccc23)c2c(c1)OCO2||c1cc(Nc2ncnc3cccc(OC4CCNCC4)c23)c2c(c1)OCCO2	1
c1cc(Nc2ncnc3cc(OCCCN4CCCC4)ccc23)c2c(c1)OCO2||c1ccc(Nc2ncnc3cc(OCCN4CCCC4)ccc23)nc1	1
c1cc(Nc2ncnc3cc(OCCCN4CCCC4)ccc23)c2c(c1)OCO2||c1ccc(Nc2ncnc3cc(OCCN4CCOCC4)ccc23)nc1	1
c1cc(Nc2ncnc3cc(OCc4ccncc4)ccc23)c2c(c1)OCO2||c1cc(Nc2ncnc3cccc(OC4CCNCC4)c23)c2c(c1)OCO2	1
c1cc(Nc2ncnc3cccc(OC4CCNCC4)c23)c2c(c1)OCO2||c1ccc(Nc2ncnc3cc(OCC4CCNCC4)ccc23)cc1	1
c1ccc(Nc2ncnc3cccc(OC4CCNCC4)c23)cc1||c1ccc(Nc2ncnc3cccc(OC4CCNCC4)c23)cc1	1
c1cc(Nc2ncnc3ccc(OCCCN4CCOCC4)cc23)c2c(c1)OCO2||c1ccc(Nc2ncnc3cccc(OC4CCNCC4)c23)cc1	1
c1ccc(Nc2ncnc3cc(OCCCN4CCOCC4)ccc23)nc1||c1ccc(Nc2ncnc3cccc(OC4CCNCC4)c23)cc1	1
c1cc(Nc2ncnc3cc(OCCCN4CCCC4)cc(OC4CCOCC4)c23)c2c(c1)OCO2||c1ccc(Nc2ncnc3cccc(OC4CCNCC4)c23)cc1	1
c1cc(Nc2ncnc3cccc(OC4CCNCC4)c23)c2c(c1)OCCO2||c1ccc(Nc2ncnc3cccc(OC4CCNCC4)c23)cc1	1
c1ccc(Nc2ncnc3cccc(OC4CCNCC4)c23)cc1||c1nc(Nc2ccc3c(c2)OCO3)c2ccc(OCCCN3CCOCC3)cc2n1	1
c1cc(Nc2ncnc3cc(OCC4CCNCC4)cc(OC4CCOCC4)c23)c2c(c1)OCO2||c1nc(Nc2ccc3c(c2)OCO3)c2ccc(OCCCN3CCOCC3)cc2n1	1
c1cc(Nc2ncnc3cc(OCCN4CCNCC4)cc(OC4CCOCC4)c23)c2c(c1)OCO2||c1nc(Nc2ccc3c(c2)OCO3)c2ccc(OCCCN3CCOCC3)cc2n1	1
c1cc(Nc2ncnc3cc(OCCCN4CCCC4)cc(OC4CCOCC4)c23)c2c(c1)OCO2||c1nc(Nc2ccc3c(c2)OCO3)c2ccc(OCCCN3CCOCC3)cc2n1	1
c1cc(Nc2ncnc3cc(OCCN4CCNCC4)cc(OC4CCOCC4)c23)c2c(c1)OCCO2||c1nc(Nc2ccc3c(c2)OCO3)c2ccc(OCCCN3CCOCC3)cc2n1	1
c1ccc(Nc2ncnc3cc(OCCCN4CCOCC4)cc(OC4CCCCC4)c23)cc1||c1nc(Nc2ccc3c(c2)OCO3)c2ccc(OCCCN3CCOCC3)cc2n1	1
c1ccc(Nc2ncnc3cc(OCC4CCNCC4)ccc23)cc1||c1ccc(Nc2ncnc3cccc(OCCCN4CCOCC4)c23)cc1	1
c1ccc(Nc2ncnc3cc(OCC4CCNCC4)ccc23)cc1||c1ccc(Nc2ncnc3cc(OCCN4CCCC4)ccc23)nc1	1
c1ccc(Nc2ncnc3cc(OCC4CCNCC4)ccc23)cc1||c1ccc(Nc2ncnc3cc(OCCN4CCOCC4)ccc23)nc1	1
c1cc(Nc2ncnc3cc(OCCN4CCOCC4)ccc23)c2c(c1)OCO2||c1nc(Nc2ccc3c(c2)OCO3)c2ccc(OCCCN3CCOCC3)cc2n1	1
c1ccc(Nc2ncnc3cc(OCCCN4CCCC4)ccc23)nc1||c1nc(Nc2ccc3c(c2)OCO3)c2ccc(OCCCN3CCOCC3)cc2n1	1
c1ccc(Nc2ncnc3cc(OCCCN4CCOCC4)ccc23)nc1||c1nc(Nc2ccc3c(c2)OCO3)c2ccc(OCCCN3CCOCC3)cc2n1	1
c1cc(Nc2ncnc3cc(OCCN4CCCC4)cc(N4CCOCC4)c23)c2c(c1)OCO2||c1nc(Nc2ccc3c(c2)OCO3)c2ccc(OCCCN3CCOCC3)cc2n1	1
c1cc(Nc2ncnc3cc(OCCN4CCCC4)cc(OC4CCOCC4)c23)c2c(c1)OCO2||c1nc(Nc2ccc3c(c2)OCO3)c2ccc(OCCCN3CCOCC3)cc2n1	1
c1cc(Nc2ncnc3cc(OCCN4CCNCC4)ccc23)c2c(c1)OCO2||c1nc(Nc2ccc3c(c2)OCO3)c2ccc(OCCCN3CCOCC3)cc2n1	1
c1ccc(Nc2ncnc3cc(OCCCN4CCOCC4)cc(OC4CCOCC4)c23)nc1||c1nc(Nc2ccc3c(c2)OCO3)c2ccc(OCCCN3CCOCC3)cc2n1	1
c1cc(Nc2ncnc3cc(OCCOc4ccncc4)cc(OC4CCOCC4)c23)c2c(c1)OCO2||c1nc(Nc2ccc3c(c2)OCO3)c2ccc(OCCCN3CCOCC3)cc2n1	1
c1cc(Nc2ncnc3cccc(OC4CCNCC4)c23)c2c(c1)OCCO2||c1ccc(Nc2ncnc3cc(OCCCN4CCNCC4)ccc23)nc1	1
c1cc(Nc2ncnc3cc(OCCOc4ccncc4)cc(OC4CCOCC4)c23)c2c(c1)OCO2||c1cc(Nc2ncnc3cccc(OC4CCNCC4)c23)c2c(c1)OCCO2	1
c1cc(Nc2ncnc3cc(OCC4CCNCC4)cc(OC4CCOCC4)c23)c2c(c1)OCO2||c1cc(Nc2ncnc3cccc(OC4CCNCC4)c23)c2c(c1)OCCO2	1
c1cc(Nc2ncnc3cc(OCCN4CCNCC4)cc(OC4CCOCC4)c23)c2c(c1)OCO2||c1cc(Nc2ncnc3cccc(OC4CCNCC4)c23)c2c(c1)OCCO2	1
c1cc(Nc2ncnc3cc(OCCCN4CCCC4)cc(OC4CCOCC4)c23)c2c(c1)OCO2||c1cc(Nc2ncnc3cccc(OC4CCNCC4)c23)c2c(c1)OCCO2	1
c1cc(Nc2ncnc3cccc(OC4CCNCC4)c23)c2c(c1)OCCO2||c1ccc(Nc2ncnc3cc(OCCCN4CCOCC4)cc(OC4CCCCC4)c23)cc1	1
c1ccc(Nc2ncnc3cc(OCC4CCNCC4)ccc23)cc1||c1nc(Nc2ccc3c(c2)OCO3)c2ccc(OCCCN3CCOCC3)cc2n1	1
c1ccc(Nc2ncnc3cc(OCCCN4CCOCC4)ccc23)cc1||c1nc(Nc2ccc3c(c2)OCO3)c2ccc(OCCCN3CCOCC3)cc2n1	1
c1cc(Nc2ncnc3cc(OCCN4CCNCC4)cc(OC4CCOCC4)c23)c2c(c1)OCO2||c1cc(Nc2ncnc3ccc(OCCCN4CCOCC4)cc23)c2c(c1)OCO2	1
c1cc(Nc2ncnc3ccc(OCCCN4CCOCC4)cc23)c2c(c1)OCO2||c1ccc(Nc2ncnc3ccc(OCCCN4CCNCC4)c(OC4CCOCC4)c23)cc1	1
c1cc(Nc2ncnc3cccc(OC4CCNCC4)c23)c2c(c1)OCCO2||c1ccc(Nc2ncnc3cc(OCC4CCNCC4)ccc23)cc1	1
c1cc(Nc2ncnc3cccc(OC4CCNCC4)c23)c2c(c1)OCCO2||c1ccc(Nc2ncnc3cc(OCCCN4CCOCC4)ccc23)cc1	1
c1cc(Nc2ncnc3cc(OCCN4CCOCC4)ccc23)c2c(c1)OCO2||c1cc(Nc2ncnc3cccc(OC4CCNCC4)c23)c2c(c1)OCCO2	1
c1cc(Nc2ncnc3cccc(OC4CCNCC4)c23)c2c(c1)OCCO2||c1ccc(Nc2ncnc3cc(OCCCN4CCOCC4)ccc23)nc1	1
c1cc(Nc2ncnc3cc(OCCN4CCCC4)cc(OC4CCOCC4)c23)c2c(c1)OCO2||c1cc(Nc2ncnc3cccc(OC4CCNCC4)c23)c2c(c1)OCCO2	1
c1cc(Nc2ncnc3cc(OCCN4CCNCC4)ccc23)c2c(c1)OCO2||c1cc(Nc2ncnc3cccc(OC4CCNCC4)c23)c2c(c1)OCCO2	1
c1ccc(Nc2ncnc3cc(OCCCN4CCNCC4)ccc23)nc1||c1ccc(Nc2ncnc3cccc(OCCCN4CCOCC4)c23)cc1	1
c1cc(Nc2ncnc3cc(OCCOc4ccncc4)cc(OC4CCOCC4)c23)c2c(c1)OCO2||c1ccc(Nc2ncnc3cccc(OCCCN4CCOCC4)c23)cc1	1
c1cc(Nc2ncnc3cc(OCC4CCNCC4)cc(OC4CCOCC4)c23)c2c(c1)OCO2||c1ccc(Nc2ncnc3cccc(OCCCN4CCOCC4)c23)cc1	1
c1cc(Nc2ncnc3cc(OCCN4CCNCC4)cc(OC4CCOCC4)c23)c2c(c1)OCO2||c1ccc(Nc2ncnc3cccc(OCCCN4CCOCC4)c23)cc1	1
c1ccc(Nc2ncnc3cc(OCCCN4CCOCC4)cc(OC4CCCCC4)c23)cc1||c1ccc(Nc2ncnc3cccc(OCCCN4CCOCC4)c23)cc1	1
c1ccc(Nc2ncnc3cc(OCCCN4CCOCC4)ccc23)cc1||c1ccc(Nc2ncnc3cc(OCCN4CCCC4)ccc23)nc1	1
c1ccc(Nc2ncnc3cc(OCCCN4CCOCC4)ccc23)cc1||c1ccc(Nc2ncnc3cc(OCCN4CCOCC4)ccc23)nc1	1
c1cc(Nc2ncnc3cc(OCCCN4CCOCC4)ccc23)c2c(c1)OCCO2||c1ccc(Nc2ncnc3cc(OCCCN4CCOCC4)ccc23)cc1	1
c1cc(Nc2ncnc3cc(OCCCN4CCOCC4)cc(OC4CCOCC4)c23)ccn1||c1ccc(Nc2ncnc3cc(OCC4CCNCC4)ccc23)cc1	1
c1cc(Nc2ncnc3cc(OCCN4CCCC4)cc(OC4CCOCC4)c23)c2c(c1)OCCO2||c1ccc(Nc2ncnc3cc(OCC4CCNCC4)ccc23)cc1	1
c1ccc(Nc2ncnc3cc(OCC4CCNCC4)ccc23)cc1||c1ccc(Nc2ncnc3cc(OCCCN4CCOCC4)cc(OC4CCOCC4)c23)cc1	1
c1ccc(Nc2ncnc3cc(OCC4CCNCC4)ccc23)cc1||c1ccc(Nc2ncnc3ccc(OCCCN4CCNCC4)c(OC4CCOCC4)c23)cc1	1
c1ccc(Nc2ncnc3cc(OCCCN4CCOCC4)ccc23)cc1||c1ccc(Nc2ncnc3cccc(OCCCN4CCOCC4)c23)cc1	1
c1cc(Nc2ncnc3cc(OCCN4CCOCC4)ccc23)c2c(c1)OCO2||c1ccc(Nc2ncnc3cccc(OCCCN4CCOCC4)c23)cc1	1
c1cc(Nc2ncnc3cc(OCCN4CCCC4)cc(OC4CCOCC4)c23)c2c(c1)OCO2||c1ccc(Nc2ncnc3cccc(OCCCN4CCOCC4)c23)cc1	1
c1cc(Nc2ncnc3cc(OCCN4CCNCC4)ccc23)c2c(c1)OCO2||c1ccc(Nc2ncnc3cccc(OCCCN4CCOCC4)c23)cc1	1
c1cc(Nc2ncnc3cc(OCCN4CCNCC4)ccc23)c2c(c1)OCO2||c1cc(Nc2ncnc3cccc(OCC4CCNCC4)c23)c2c(c1)OCO2	1
c1cc(Nc2ncnc3cccc(OCC4CCNCC4)c23)c2c(c1)OCO2||c1ccc(Nc2ncnc3cc(OCCCN4CCNCC4)ccc23)nc1	1
c1cc(Nc2ncnc3cc(OCCOc4ccncc4)cc(OC4CCOCC4)c23)c2c(c1)OCO2||c1cc(Nc2ncnc3cccc(OCC4CCNCC4)c23)c2c(c1)OCO2	1
c1cc(Nc2ncnc3cc(OCC4CCNCC4)cc(OC4CCOCC4)c23)c2c(c1)OCO2||c1cc(Nc2ncnc3cccc(OCC4CCNCC4)c23)c2c(c1)OCO2	1
c1cc(Nc2ncnc3cc(OCCCN4CCOCC4)ccc23)c2c(c1)OCCO2||c1ccc(Nc2ncnc3cc(OCC4CCNCC4)ccc23)cc1	1
c1cc(Nc2ncnc3cc(OCCCN4CCOCC4)ccc23)ccn1||c1ccc(Nc2ncnc3cc(OCC4CCNCC4)ccc23)cc1	1
c1ccc(Nc2ncnc3cc(OCC4CCNCC4)ccc23)cc1||c1cncc(Nc2ncnc3cc(OCCCN4CCOCC4)ccc23)c1	1
c1ccc(Nc2ncnc3cc(OCC4CCNCC4)ccc23)cc1||c1cncc(Nc2ncnc3cc(OCCCN4CCOCC4)cc(OC4CCOCC4)c23)c1	1
c1cc(Nc2ncnc3cccc(OCC4CCNCC4)c23)c2c(c1)OCO2||c1ccc(Nc2ncnc3cccc(OC4CCNCC4)c23)cc1	1
c1cc(Nc2ncnc3cc(OCc4ccncc4)ccc23)c2c(c1)OCO2||c1cc(Nc2ncnc3cccc(OCC4CCNCC4)c23)c2c(c1)OCO2	1
c1cc(Nc2ncnc3cc(OCC4CCNCC4)ccc23)c2c(c1)OCO2||c1cc(Nc2ncnc3cccc(OCC4CCNCC4)c23)c2c(c1)OCO2	1
c1cc(Nc2ncnc3cccc(OCC4CCNCC4)c23)c2c(c1)OCO2||c1ccc(Nc2ncnc3cc(OCC4CCNCC4)ccc23)cc1	1
c1cc(Nc2ncnc3cccc(OCC4CCNCC4)c23)c2c(c1)OCO2||c1ccc(Nc2ncnc3cc(OCCCN4CCOCC4)ccc23)cc1	1
c1cc(Nc2ncnc3cc(OCCN4CCOCC4)ccc23)c2c(c1)OCO2||c1cc(Nc2ncnc3cccc(OCC4CCNCC4)c23)c2c(c1)OCO2	1
c1cc(Nc2ncnc3cccc(OCC4CCNCC4)c23)c2c(c1)OCO2||c1ccc(Nc2ncnc3cc(OCCCN4CCOCC4)ccc23)nc1	1
c1cc(Nc2ncnc3cc(OCCN4CCCC4)cc(OC4CCOCC4)c23)c2c(c1)OCO2||c1cc(Nc2ncnc3cccc(OCC4CCNCC4)c23)c2c(c1)OCO2	1
c1cc(Nc2ncnc3cc(OCCN4CCOCC4)ccc23)c2c(c1)OCO2||c1cncc(Nc2ncnc3cc(OCCCN4CCOCC4)cc(OC4CCOCC4)c23)c1	1
c1cc(Nc2ncnc3cc(OCCN4CCOCC4)ccc23)c2c(c1)OCO2||c1ccc(Nc2ncnc3cc(OCCCN4CCOCC4)cc(OC4CCOCC4)c23)nc1	1
c1cc(Nc2ncnc3cc(OCCCN4CCOCC4)cc(OC4CCOCC4)c23)ccn1||c1cc(Nc2ncnc3cc(OCCN4CCOCC4)ccc23)c2c(c1)OCO2	1
c1cc(Nc2ncnc3cc(OCCN4CCOCC4)ccc23)c2c(c1)OCO2||c1ccc(Nc2ncnc3cc(OCCCN4CCOCC4)cc(OC4CCOCC4)c23)cc1	1
c1cc(Nc2ncnc3cc(OCCN4CCNCC4)cc(OC4CCOCC4)c23)c2c(c1)OCCO2||c1cc(Nc2ncnc3cc(OCCN4CCOCC4)ccc23)c2c(c1)OCO2	1
c1cc(Nc2ncnc3cc(OCCN4CCOCC4)ccc23)c2c(c1)OCO2||c1ccc(Nc2ncnc3ccc(OCCCN4CCNCC4)c(OC4CCOCC4)c23)cc1	1
c1cc(Nc2ncnc3cc(OCCCN4CCOCC4)cc(OC4CCOCC4)c23)ccn1||c1ccc(Nc2ncnc3cc(OCCCN4CCNCC4)ccc23)nc1	1
c1cc(Nc2ncnc3cc(OCCCN4CCOCC4)cc(OC4CCOCC4)c23)ccn1||c1cc(Nc2ncnc3cc(OCCOc4ccncc4)cc(OC4CCOCC4)c23)c2c(c1)OCO2	1
c1cc(Nc2ncnc3cc(OCCCN4CCOCC4)ccc23)c2c(c1)OCCO2||c1cc(Nc2ncnc3cc(OCCN4CCOCC4)ccc23)c2c(c1)OCO2	1
c1cc(Nc2ncnc3cc(OCCN4CCOCC4)ccc23)c2c(c1)OCO2||c1ccc(Nc2ncnc3cc(OCCCN4CCCC4)ccc23)nc1	1
c1cc(Nc2ncnc3cc(OCCCN4CCOCC4)ccc23)ccn1||c1cc(Nc2ncnc3cc(OCCN4CCOCC4)ccc23)c2c(c1)OCO2	1
c1cc(Nc2ncnc3cc(OCCN4CCOCC4)ccc23)c2c(c1)OCO2||c1cncc(Nc2ncnc3cc(OCCCN4CCOCC4)ccc23)c1	1
c1cc(=Nc2ncnc3cc(OCCN4CCNCC4)ccc23)[nH]cn1||c1cc(Nc2ncnc3cc(OCCN4CCOCC4)ccc23)c2c(c1)OCO2	1
c1cc(Nc2ncnc3cc(OCCN4CCCC4)cc(N4CCOCC4)c23)c2c(c1)OCO2||c1cc(Nc2ncnc3cc(OCCN4CCOCC4)ccc23)c2c(c1)OCO2	1
c1cc(Nc2ncnc3cc(OCCN4CCOCC4)ccc23)c2c(c1)OCO2||c1ccc(Nc2ncnc3cc(OCCCN4CCNCC4)ccc23)nc1	1
c1cc(Nc2ncnc3cc(OCCN4CCCC4)cc(OC4CCOCC4)c23)c2c(c1)OCO2||c1cc(Nc2ncnc3cc(OCCN4CCOCC4)ccc23)c2c(c1)OCO2	1
c1cc(Nc2ncnc3cc(OCCOc4ccncc4)cc(OC4CCOCC4)c23)c2c(c1)OCO2||c1ccc(Nc2ncnc3cc(OCCN4CCCC4)ccc23)nc1	1
c1cc(Nc2ncnc3cc(OCC4CCNCC4)cc(OC4CCOCC4)c23)c2c(c1)OCO2||c1ccc(Nc2ncnc3cc(OCCN4CCCC4)ccc23)nc1	1
c1cc(Nc2ncnc3cc(OCCN4CCNCC4)cc(OC4CCOCC4)c23)c2c(c1)OCO2||c1ccc(Nc2ncnc3cc(OCCN4CCCC4)ccc23)nc1	1
c1cc(Nc2ncnc3cc(OCCN4CCOCC4)ccc23)c2c(c1)OCO2||c1ccc(Nc2ncnc3cc(OCCN4CCOCC4)ccc23)nc1	1
c1cc(Nc2ncnc3cc(OCCN4CCCC4)cc(OC4CCOCC4)c23)c2c(c1)OCO2||c1ccc(Nc2ncnc3cc(OCCN4CCOCC4)ccc23)nc1	1
c1cc(Nc2ncnc3cc(OCCOc4ccncc4)cc(OC4CCOCC4)c23)c2c(c1)OCO2||c1ccc(Nc2ncnc3cc(OCCN4CCOCC4)ccc23)nc1	1
c1cc(Nc2ncnc3cc(OCC4CCNCC4)cc(OC4CCOCC4)c23)c2c(c1)OCO2||c1ccc(Nc2ncnc3cc(OCCN4CCOCC4)ccc23)nc1	1
c1cc(Nc2ncnc3cc(OCCN4CCNCC4)cc(OC4CCOCC4)c23)c2c(c1)OCO2||c1ccc(Nc2ncnc3cc(OCCN4CCOCC4)ccc23)nc1	1
c1cc(Nc2ncnc3cc(OCCCN4CCOCC4)ccc23)ccn1||c1ccc(Nc2ncnc3cc(OCCCN4CCOCC4)ccc23)cc1	1
c1ccc(Nc2ncnc3cc(OCCCN4CCOCC4)ccc23)cc1||c1cncc(Nc2ncnc3cc(OCCCN4CCOCC4)ccc23)c1	1
c1ccc(Nc2ncnc3cc(OCCCN4CCOCC4)ccc23)cc1||c1cncc(Nc2ncnc3cc(OCCCN4CCOCC4)cc(OC4CCOCC4)c23)c1	1
c1cc(Nc2ncnc3cc(OCCCN4CCOCC4)cc(OC4CCOCC4)c23)ccn1||c1ccc(Nc2ncnc3cc(OCCCN4CCOCC4)ccc23)cc1	1
c1ccc(Nc2ncnc3cc(OCCCN4CCOCC4)cc(OC4CCOCC4)c23)cc1||c1ccc(Nc2ncnc3cc(OCCCN4CCOCC4)ccc23)cc1	1
c1ccc(Nc2ncnc3cc(OCCCN4CCOCC4)ccc23)cc1||c1ccc(Nc2ncnc3ccc(OCCCN4CCNCC4)c(OC4CCOCC4)c23)cc1	1
c1cc(Nc2ncnc3cc(OCCN4CCOCC4)ccc23)c2c(c1)OCO2||c1ccc(Nc2ncnc3cc(OCCN4CCCC4)ccc23)nc1	1
c1cc(Nc2ncnc3cc(OCCN4CCCC4)cc(OC4CCOCC4)c23)c2c(c1)OCO2||c1ccc(Nc2ncnc3cc(OCCN4CCCC4)ccc23)nc1	1
c1cc(Nc2ncnc3cc(OCCN4CCCC4)cc(OC4CCOCC4)c23)c2c(c1)OCO2||c1cncc(Nc2ncnc3cc(OCCCN4CCOCC4)cc(OC4CCOCC4)c23)c1	1
c1cc(Nc2ncnc3cc(OCCN4CCCC4)cc(OC4CCOCC4)c23)c2c(c1)OCO2||c1ccc(Nc2ncnc3cc(OCCCN4CCOCC4)cc(OC4CCOCC4)c23)nc1	1
c1cc(Nc2ncnc3cc(OCCCN4CCOCC4)cc(OC4CCOCC4)c23)ccn1||c1cc(Nc2ncnc3cc(OCCN4CCCC4)cc(OC4CCOCC4)c23)c2c(c1)OCO2	1
c1ccc(Nc2ncnc3cc(OCCCN4CCOCC4)cc(OC4CCCCC4)c23)cc1||c1ccc(Nc2ncnc3ccc(OCCCN4CCNCC4)c(OC4CCOCC4)c23)cc1	1
c1cc(Nc2ncnc3cc(OCCN4CCCC4)cc(OC4CCOCC4)c23)c2c(c1)OCO2||c1ccc(Nc2ncnc3cc(OCCCN4CCOCC4)cc(OC4CCOCC4)c23)cc1	1
c1cc(Nc2ncnc3cc(OCCN4CCCC4)cc(OC4CCOCC4)c23)c2c(c1)OCO2||c1cc(Nc2ncnc3cc(OCCN4CCNCC4)cc(OC4CCOCC4)c23)c2c(c1)OCCO2	1
c1cc(Nc2ncnc3cc(OCCN4CCCC4)cc(OC4CCOCC4)c23)c2c(c1)OCO2||c1ccc(Nc2ncnc3ccc(OCCCN4CCNCC4)c(OC4CCOCC4)c23)cc1	1
c1ccc(Nc2ncnc3cc(OCCCN4CCOCC4)ccc23)nc1||c1ccc(Nc2ncnc3ccccc23)cc1	1
c1cc(Nc2ncnc3cc(OCc4ccncc4)ccc23)c2c(c1)OCO2||c1ccc(Nc2ncnc3ccccc23)cc1	1
c1cc(Nc2ncnc3cc(OCCN4CCCC4)cc(N4CCOCC4)c23)c2c(c1)OCO2||c1cc(Nc2ncnc3cc(OCCN4CCCC4)cc(OC4CCOCC4)c23)c2c(c1)OCO2	1
c1cc(Nc2ncnc3cc(OCCN4CCCC4)cc(N4CCOCC4)c23)c2c(c1)OCO2||c1cc(Nc2ncnc3cc(OCCOc4ccncc4)cc(OC4CCOCC4)c23)c2c(c1)OCO2	1
c1cc(Nc2ncnc3cc(OCC4CCNCC4)cc(OC4CCOCC4)c23)c2c(c1)OCO2||c1cc(Nc2ncnc3cc(OCCN4CCCC4)cc(N4CCOCC4)c23)c2c(c1)OCO2	1
c1cc(Nc2ncnc3cc(OCCN4CCCC4)cc(N4CCOCC4)c23)c2c(c1)OCO2||c1cc(Nc2ncnc3cc(OCCN4CCNCC4)cc(OC4CCOCC4)c23)c2c(c1)OCO2	1
c1cc(Nc2ncnc3cc(OCCOc4ccncc4)cc(OC4CCOCC4)c23)c2c(c1)OCO2||c1ccc(Nc2ncnc3cc(OCCCN4CCNCC4)ccc23)nc1	1
c1cc(Nc2ncnc3cc(OCCN4CCNCC4)cc(OC4CCOCC4)c23)c2c(c1)OCO2||c1ccc(Nc2ncnc3cc(OCCCN4CCNCC4)ccc23)nc1	1
c1cc(Nc2ncnc3cc(OCCN4CCCC4)cc(OC4CCOCC4)c23)c2c(c1)OCO2||c1cc(Nc2ncnc3cc(OCCN4CCCC4)cc(OC4CCOCC4)c23)c2c(c1)OCO2	1
c1cc(Nc2ncnc3cc(OCCN4CCNCC4)cc(OC4CCOCC4)c23)c2c(c1)OCCO2||c1ccc(Nc2ncnc3ccccc23)cc1	1
c1ccc(Nc2ncnc3cc(OCCCN4CCOCC4)cc(OC4CCCCC4)c23)cc1||c1ccc(Nc2ncnc3ccccc23)cc1	1
c1cc(=Nc2ncnc3cc(OCCN4CCNCC4)ccc23)[nH]cn1||c1cc(Nc2ncnc3cc(OCCN4CCCC4)cc(OC4CCOCC4)c23)c2c(c1)OCO2	1
c1cc(=Nc2ncnc3cc(OCCN4CCNCC4)ccc23)[nH]cn1||c1cc(Nc2ncnc3cc(OCCN4CCNCC4)ccc23)c2c(c1)OCO2	1
c1cc(=Nc2ncnc3cc(OCCN4CCNCC4)ccc23)[nH]cn1||c1cc(Nc2ncnc3cc(OCCN4CCNCC4)cc(OC4CCOCC4)c23)c2c(c1)OCO2	1
c1cc(Nc2ncnc3cc(OCCN4CCCC4)cc(OC4CCOCC4)c23)c2c(c1)OCO2||c1ccc(Nc2ncnc3cc(OCCN4CCNCC4)ccc23)nc1	1
C(=Nc1ccc2ncnc(Nc3cccc4c3OCO4)c2c1)C1CCCN1||c1ccc(Nc2ncnc3ccccc23)cc1	1
c1cc(Nc2ncnc3cc(OCC4CCNCC4)cc(OC4CCOCC4)c23)c2c(c1)OCO2||c1ccc(Nc2ncnc3cc(OCCN4CCNCC4)ccc23)nc1	1
c1cc(Nc2ncnc3cc(OCCN4CCNCC4)cc(OC4CCOCC4)c23)c2c(c1)OCO2||c1ccc(Nc2ncnc3cc(OCCCN4CCCC4)ccc23)nc1	1
c1cc(Nc2ncnc3cc(OCCCN4CCOCC4)ccc23)ccn1||c1ccc(Nc2ncnc3cc(OCCCN4CCOCC4)ccc23)nc1	1
c1cc(Nc2ncnc3cc(OCCCN4CCOCC4)cc(OC4CCOCC4)c23)ccn1||c1ccc(Nc2ncnc3cc(OCCCN4CCOCC4)ccc23)nc1	1
c1cc(Nc2ncnc3cc(OCCN4CCNCC4)cc(OC4CCOCC4)c23)c2c(c1)OCO2||c1ccc(Nc2ncnc3cc(OCCCN4CCOCC4)ccc23)nc1	1
c1ccc(Nc2ncnc3cc(OCCCN4CCOCC4)ccc23)nc1||c1ccc(Nc2ncnc3ccc(OCCCN4CCNCC4)c(OC4CCOCC4)c23)cc1	1
c1cc(Nc2ncnc3cc(OCCCN4CCOCC4)ccc23)ccn1||c1cc(Nc2ncnc3cc(OCCN4CCCC4)cc(OC4CCOCC4)c23)c2c(c1)OCO2	1
c1cc(Nc2ncnc3cc(OCCCN4CCCC4)cc(OC4CCOCC4)c23)c2c(c1)OCO2||c1ccc(Nc2ncnc3ccccc23)cc1	1
c1ccc(Nc2ncnc3cc(OCCCN4CCOCC4)cc(OC4CCOCC4)c23)cc1||c1ccc(Nc2ncnc3ccccc23)cc1	1
c1ccc(Nc2ncnc3cc(OCCCN4CCOCC4)ccc23)nc1||c1ccc(Nc2ncnc3cccc(OC4CCOCC4)c23)cc1	1
c1cc(Nc2ncnc3cc(OCCN4CCCC4)cc(OC4CCOCC4)c23)c2c(c1)OCO2||c1ccc(Nc2ncnc3cccc(OC4CCOCC4)c23)cc1	1
c1cc(Nc2ncnc3cc(OCCN4CCNCC4)ccc23)c2c(c1)OCO2||c1ccc(Nc2ncnc3cccc(OC4CCOCC4)c23)cc1	1
c1ccc(Nc2ncnc3cc(OCCCN4CCNCC4)ccc23)nc1||c1ccc(Nc2ncnc3cccc(OC4CCOCC4)c23)cc1	1
c1cc(Nc2ncnc3cc(OCCOc4ccncc4)cc(OC4CCOCC4)c23)c2c(c1)OCO2||c1ccc(Nc2ncnc3cccc(OC4CCOCC4)c23)cc1	1
c1cc(Nc2ncnc3cc(OCC4CCNCC4)cc(OC4CCOCC4)c23)c2c(c1)OCO2||c1ccc(Nc2ncnc3cccc(OC4CCOCC4)c23)cc1	1
c1cc(Nc2ncnc3cc(OCCN4CCNCC4)cc(OC4CCOCC4)c23)c2c(c1)OCO2||c1ccc(Nc2ncnc3cccc(OC4CCOCC4)c23)cc1	1
c1ccc(Nc2ncnc3cc(OCCCN4CCOCC4)cc(OC4CCCCC4)c23)cc1||c1ccc(Nc2ncnc3cccc(OC4CCOCC4)c23)cc1	1
c1cc(Nc2ncnc3cc(OCC4CCNCC4)cc(OC4CCOCC4)c23)c2c(c1)OCO2||c1ccc(Nc2ncnc3cc(OCCCN4CCOCC4)cc(OC4CCOCC4)c23)nc1	1
c1cc(Nc2ncnc3cc(OCCN4CCNCC4)cc(OC4CCOCC4)c23)c2c(c1)OCO2||c1ccc(Nc2ncnc3cc(OCCCN4CCOCC4)cc(OC4CCOCC4)c23)nc1	1
c1ccc(Nc2ncnc3cccc(OC4CCNCC4)c23)cc1||c1ccc(Nc2ncnc3cccc(OC4CCOCC4)c23)cc1	1
c1cc(Nc2ncnc3cc(OCc4ccncc4)ccc23)c2c(c1)OCO2||c1ccc(Nc2ncnc3cccc(OC4CCOCC4)c23)cc1	1
c1cc(Nc2ncnc3cc(OCC4CCNCC4)ccc23)c2c(c1)OCO2||c1ccc(Nc2ncnc3cccc(OC4CCOCC4)c23)cc1	1
c1ccc(Nc2ncnc3cc(OCC4CCNCC4)ccc23)cc1||c1ccc(Nc2ncnc3cccc(OC4CCOCC4)c23)cc1	1
c1ccc(Nc2ncnc3cc(OCCCN4CCOCC4)ccc23)cc1||c1ccc(Nc2ncnc3cccc(OC4CCOCC4)c23)cc1	1
c1cc(Nc2ncnc3cc(OCCN4CCOCC4)ccc23)c2c(c1)OCO2||c1ccc(Nc2ncnc3cccc(OC4CCOCC4)c23)cc1	1
c1cc(Nc2ncnc3cc(OCCN4CCNCC4)ccc23)c2c(c1)OCO2||c1ccc(Nc2ncnc3ccc(OCCCN4CCNCC4)c(OC4CCOCC4)c23)cc1	1
c1cc(Nc2ncnc3cc(OCCN4CCCC4)cc(OC4CCOCC4)c23)c2c(c1)OCO2||c1cc(Nc2ncnc3cc(OCCOc4ccncc4)cc(OC4CCOCC4)c23)c2c(c1)OCO2	1
c1cc(Nc2ncnc3cc(OCC4CCNCC4)cc(OC4CCOCC4)c23)c2c(c1)OCO2||c1cc(Nc2ncnc3cc(OCCN4CCCC4)cc(OC4CCOCC4)c23)c2c(c1)OCO2	1
c1cc(Nc2ncnc3cc(OCCN4CCCC4)cc(OC4CCOCC4)c23)c2c(c1)OCO2||c1cc(Nc2ncnc3cc(OCCN4CCNCC4)cc(OC4CCOCC4)c23)c2c(c1)OCO2	1
c1cc(Nc2ncnc3cc(OCCOc4ccncc4)cc(OC4CCOCC4)c23)c2c(c1)OCO2||c1cncc(Nc2ncnc3cc(OCCCN4CCOCC4)cc(OC4CCOCC4)c23)c1	1
c1cc(Nc2ncnc3cc(OCC4CCNCC4)cc(OC4CCOCC4)c23)c2c(c1)OCO2||c1cncc(Nc2ncnc3cc(OCCCN4CCOCC4)cc(OC4CCOCC4)c23)c1	1
c1cc(Nc2ncnc3cc(OCCN4CCNCC4)cc(OC4CCOCC4)c23)c2c(c1)OCO2||c1cncc(Nc2ncnc3cc(OCCCN4CCOCC4)cc(OC4CCOCC4)c23)c1	1
c1cc(Nc2ncnc3cc(OCCOc4ccncc4)cc(OC4CCOCC4)c23)c2c(c1)OCO2||c1ccc(Nc2ncnc3cc(OCCCN4CCOCC4)cc(OC4CCOCC4)c23)nc1	1
c1cc(Nc2ncnc3cc(OCCCN4CCOCC4)ccc23)ccn1||c1ccc(Nc2ncnc3ccccc23)cc1	1
c1ccc(Nc2ncnc3ccccc23)cc1||c1cncc(Nc2ncnc3cc(OCCCN4CCOCC4)ccc23)c1	1
c1cc(Nc2ncnc3cc(OCCN4CCCC4)cc(N4CCOCC4)c23)c2c(c1)OCO2||c1ccc(Nc2ncnc3ccccc23)cc1	1
c1cc(Nc2ncnc3cc(OCCN4CCNCC4)ccc23)c2c(c1)OCO2||c1ccc(Nc2ncnc3ccccc23)cc1	1
c1ccc(Nc2ncnc3ccccc23)cc1||c1cncc(Nc2ncnc3cc(OCCCN4CCOCC4)cc(OC4CCOCC4)c23)c1	1
c1ccc(Nc2ncnc3cc(OCCCN4CCOCC4)cc(OC4CCOCC4)c23)nc1||c1ccc(Nc2ncnc3ccccc23)cc1	1
c1cc(Nc2ncnc3cc(OCCOc4ccncc4)cc(OC4CCOCC4)c23)c2c(c1)OCO2||c1ccc(Nc2ncnc3ccccc23)cc1	1
c1cc(Nc2ncnc3cc(OCC4CCNCC4)cc(OC4CCOCC4)c23)c2c(c1)OCO2||c1ccc(Nc2ncnc3ccccc23)cc1	1

## Sheet: pair_core_frequency_distributio
n_pairs_per_core	n_cores
15	1
12	1
11	1
10	1
8	3
6	1
5	6
4	27
3	16
2	59
1	297

## Sheet: compound_pair_involvement
smiles	n_pairs_involved
COc1ccc(Cl)c(Nc2ncnc3cc(OC)cc(OC)c23)c1	51
CN1CCN(CCOc2cc(OC3CCOCC3)c3c(Nc4c(Cl)ccc5c4OCO5)ncnc3c2)CC1	42
Clc1ccc2c(c1Nc1ncnc3cc(OCCOc4ccncc4)cc(OC4CCOCC4)c13)OCO2	38
CC(C)Oc1cc(OCCN2CCOCC2)cc2ncnc(Nc3c(Cl)ccc4c3OCO4)c12	37
CCOc1ccc(Cl)c(Nc2ncnc3cc(OCCCN4CCOCC4)c(OC)cc23)c1	37
CN1CCC(Oc2cc(OCCF)cc3ncnc(Nc4c(Cl)ccc5c4OCO5)c23)CC1	37
COc1cc2c(Nc3c(Cl)ccc4c3OCO4)ncnc2cc1OCCCN1CCOCC1	37
COc1cc2c(Nc3c(Cl)ccc4c3OCO4)ncnc2cc1OCC1CCN(C)CC1	36
COc1cc2c(Nc3c(Cl)ccc4c3OCO4)ncnc2cc1OCCCN1CCCC1	36
Clc1ccc2c(c1Nc1ncnc3cc(OCCN4CCCC4)cc(OC4CCOCC4)c13)OCO2	34
COc1cc2c(Nc3ccc4c(c3)OCO4)ncnc2cc1OCCCN1CCOCC1	34
CN1CCC(COc2cc(OC3CCOCC3)c3c(Nc4c(Cl)ccc5c4OCO5)ncnc3c2)CC1	33
CC(C)COc1cc(OC2CCN(C)CC2)c2c(Nc3c(Cl)ccc4c3OCO4)ncnc2c1	29
COc1ccccc1Nc1ncnc2cc(OCCCN3CCOCC3)c(OC)cc12	27
COc1cc(OC2CCN(C)CC2)c2c(Nc3cccc4c3OCCO4)ncnc2c1	27
COc1ccc(Cl)c(Nc2ncnc3ccc(OCCCN4CCN(C)CC4)c(OC4CCOCC4)c23)c1	27
COc1ccc(Cl)c(Nc2ncnc3ccc(OC)c(OC4CCN(C)CC4)c23)c1	26
COc1cc(Nc2ncnc3cc(OCCCN4CCOCC4)cc(OC(C)C)c23)c(Cl)cn1	25
COc1cc(OC2CCNCC2)c2c(Nc3c(Cl)ccc4c3OCO4)ncnc2c1	25
CN1CCC(COc2cccc3ncnc(Nc4c(Cl)ccc5c4OCO5)c23)CC1	25
COc1cc2c(Nc3cccc4c3OCCO4)ncnc2cc1OCCCN1CCOCC1	24
COc1cc(Nc2ncnc3cc(OCCCN4CCOCC4)cc(OC4CCOCC4)c23)c(Cl)cn1	24
COc1ccc(Cl)c(Nc2ncnc3cccc(OC4CCOCC4)c23)c1	24
COc1ccc(Cl)c(Nc2ncnc3cc(OCC4CCN(C)CC4)c(OC)cc23)c1	23
Clc1ccc2c(c1Nc1ncnc3cc(OCCCN4CCOCC4)ccc13)OCO2	23
COc1cc(OC2CCN(C)CC2)c2c(Nc3c(Cl)ccc4c3OCO4)ncnc2c1	23
COc1ccc(Cl)c(Nc2ncnc3cc(OCCCN4CCOCC4)c(OC)cc23)c1	23
COc1ccc(Cl)c(Nc2ncnc3cccc(OC4CCN(C)CC4)c23)c1	23
COc1cc2c(Nc3c(Cl)ccc4c3OCO4)ncnc2cc1OCc1ccnc(C#N)c1	23
COc1ccc(Cl)c(Nc2ncnc3cc(OC)cc(OCCCN4CCOCC4)c23)c1	22
COc1cc2c(Nc3cccc4c3OC(F)(F)O4)ncnc2cc1OCCCN1CCOCC1	22
COc1cc2c(Nc3cccc4c3OCO4)ncnc2cc1OCCCN1CCOCC1	19
COc1ccc(Cl)c(Nc2ncnc3cc(OCCCN4CCOCC4)cc(OC4CCOCC4)c23)c1	19
COc1ccc(Cl)c(Nc2ncnc3cc(OCCCN4CCOCC4)cc(OC(C)C)c23)c1	18
COc1cc(OC2CCN(C)CC2)c2c(Nc3cccc4c3OCO4)ncnc2c1	18
COc1cnc(Cl)c(Nc2ncnc3cc(OCCCN4CCOCC4)cc(OC(C)C)c23)c1	18
COc1cnc(Cl)c(Nc2ncnc3cc(OCCCN4CCOCC4)cc(OC4CCOCC4)c23)c1	17
Clc1ccc2c(c1Nc1ncnc3cc(OCCN4CCCC4)cc(OC4CCOCC4)c13)OCCO2	17
COc1ccc(Cl)c(Nc2ncnc3cc(OCCN4CCOCC4)cc(OC(C)C)c23)n1	17
COc1ccc(Cl)c(Nc2ncnc3cc(OCCN4CCCC4)cc(OC(C)C)c23)n1	17
COc1cc(OCCCN2CCCC2)cc2ncnc(Nc3c(Cl)ccc4c3OCO4)c12	16
CC(=O)N1CCN(CCOc2cc(OC(C)C)c3c(Nc4c(F)ccc5c4OCO5)ncnc3c2)CC1	16
COc1ccc(Cl)c(Nc2ncnc3cc(OCCCN4CCN(C(C)=O)CC4)cc(OC(C)C)c23)n1	15
COc1ccc(Cl)c(Nc2ncnc3cc(OCCCN4CCOCC4)cc(OC4CCCCC4)c23)c1	15
COc1cc2c(Nc3c(F)ccc4c3OCO4)ncnc2cc1OCCCN1CCOCC1	14
COc1ccc(Cl)c(Nc2ncnc3cc(OC)cc(OC4CCN(C)CC4)c23)c1	13
COc1ccc(Cl)c(Nc2ncnc3cc(OCCCN4CCOCC4)cc(OC(C)C)c23)n1	13
Clc1ccc2c(c1Nc1ncnc3cc(OCCN4CCCC4)cc(N4CCOCC4)c13)OCO2	13
Clc1ccc2c(c1Nc1ncnc3cccc(OC4CCNCC4)c13)OCO2	13
c1cc(Nc2ncnc3cc(OCCN4CCCC4)cc(OC4CCOCC4)c23)c2c(c1)OCCO2	12
COCCOc1cc2ncnc(Nc3c(Cl)ccc4c3OCO4)c2cc1N=C(O)[C@@H]1CCCN1	12
CN1CCC(Oc2cccc3ncnc(Nc4c(Cl)ccc5c4OCO5)c23)CC1	12
COc1ccc(Cl)c(Nc2ncnc3cc(OCCCN4CCCC4)cc(OC(C)C)c23)n1	12
CC(C)Oc1cc(OC2CCN(C)CC2)c2c(Nc3c(Cl)ccc4c3OCO4)ncnc2c1	12
COc1ccc(Cl)c(Nc2ncnc3cc(OCCN4CCN(C)CC4)cc(OC(C)C)c23)n1	12
c1cc(Nc2ncnc3cc(OCCN4CCCC4)cc(OC4CCOCC4)c23)c2c(c1)OCO2	12
CN1CCN(CCOc2cc(OC3CCOCC3)c3c(Nc4c(Cl)ccc5c4OCCO5)ncnc3c2)CC1	12
COc1ccc(Cl)c(Nc2ncnc3cc(OCCCN4CCOCC4)cc(OC4CCOCC4)c23)n1	12
COc1cc2ncnc(Nc3c(Cl)ccc4c3OCO4)c2cc1OCCCN1CCOCC1	11
COc1ccc(Cl)c(Nc2ncnc3cc(OCCCN4CCN(C)CC4)cc(OC(C)C)c23)n1	10
COc1ccc(Cl)c(Nc2ncnc3cc(OCCN4CCN(C(C)=O)CC4)cc(OC(C)C)c23)n1	10
c1cc(Nc2ncnc3cc(OCCCN4CCCC4)cc(OC4CCOCC4)c23)c2c(c1)OCO2	10
COc1ncc(Cl)c(=Nc2ncnc3cc(OCCN4CCN(C(C)=O)CC4)cc(OC(C)C)c23)[nH]1	4
