# Supplementary material for: Structure-Aware Compound–Protein Affinity Prediction via Graph Neural Networks with Group Lasso Regularization
Source: Comput Struct Biotechnol J. 2026 Apr 28;35(1):0012. doi: 10.34133/csbj.0012 (PMC13121889; doi:10.34133/csbj.0012)
Supplement: Supplementary 1 — Tables S1 to S10 [file csbj.0012.f1.zip › supplementary files/Supplementary_Table_5_Scaffold_Analysis_for_Kinase_3AOX.xlsx]

## Sheet: pairs_with_scaffolds
smiles_i	smiles_j	pair_core_key
CC1(C)c2cc(C(=O)O)ccc2C(=O)c2c1[nH]c1cc(C#N)ccc21	COc1ccc2c(c1)C(C)(C)c1[nH]c3c(N)c(C#N)ccc3c1C2=O	O=C1c2ccccc2Cc2[nH]c3ccccc3c21||O=C1c2ccccc2Cc2[nH]c3ccccc3c21
CC1(C)c2cc(C(=O)O)ccc2C(=O)c2c1[nH]c1cc(C#N)ccc21	CC1(C)c2cc(C(O)=NOCCO)ccc2C(=O)c2c1[nH]c1cc(C#N)ccc21	O=C1c2ccccc2Cc2[nH]c3ccccc3c21||O=C1c2ccccc2Cc2[nH]c3ccccc3c21
CC1(C)c2cc(C(=O)O)ccc2C(=O)c2c1[nH]c1cc(C#N)ccc21	CC1(C)c2ccc(OC[C@H](O)CO)cc2C(=O)c2c1[nH]c1cc(C#N)ccc21	O=C1c2ccccc2Cc2[nH]c3ccccc3c21||O=C1c2ccccc2Cc2[nH]c3ccccc3c21
CC1(C)c2cc(C(=O)O)ccc2C(=O)c2c1[nH]c1cc(C#N)ccc21	CC1(C)c2cc(OCCNS(C)(=O)=O)ccc2C(=O)c2c1[nH]c1cc(C#N)ccc21	O=C1c2ccccc2Cc2[nH]c3ccccc3c21||O=C1c2ccccc2Cc2[nH]c3ccccc3c21
CC1(C)c2cc(C(=O)O)ccc2C(=O)c2c1[nH]c1cc(C#N)ccc21	CC1(C)c2cc(C(O)=NCCNS(N)(=O)=O)ccc2C(=O)c2c1[nH]c1cc(C#N)ccc21	O=C1c2ccccc2Cc2[nH]c3ccccc3c21||O=C1c2ccccc2Cc2[nH]c3ccccc3c21
CC1(C)c2cc(C(=O)O)ccc2C(=O)c2c1[nH]c1cc(C#N)ccc21	Cn1cc(-c2ccc3c(c2)C(C)(C)c2[nH]c4cc(C#N)ccc4c2C3=O)cn1	O=C1c2ccc(-c3cn[nH]c3)cc2Cc2[nH]c3ccccc3c21||O=C1c2ccccc2Cc2[nH]c3ccccc3c21
CC1(C)c2cc(C(=O)O)ccc2C(=O)c2c1[nH]c1cc(C#N)ccc21	CC1(C)c2cc(OC[C@H](O)CO)ccc2C(=O)c2c1[nH]c1c(C(=N)O)c(C#N)ccc21	O=C1c2ccccc2Cc2[nH]c3ccccc3c21||O=C1c2ccccc2Cc2[nH]c3ccccc3c21
CC1(C)c2cc(C(=O)O)ccc2C(=O)c2c1[nH]c1cc(C#N)ccc21	CC1(C)c2cc(N3CCN(S(N)(=O)=O)CC3)ccc2C(=O)c2c1[nH]c1cc(C#N)ccc21	O=C1c2ccc(N3CCNCC3)cc2Cc2[nH]c3ccccc3c21||O=C1c2ccccc2Cc2[nH]c3ccccc3c21
CC1(C)c2cc(C(=O)O)ccc2C(=O)c2c1[nH]c1cc(C#N)ccc21	CC(C)(O)C#Cc1ccc2c(c1)C(=O)c1c([nH]c3cc(C#N)ccc13)C2(C)C	O=C1c2ccccc2Cc2[nH]c3ccccc3c21||O=C1c2ccccc2Cc2[nH]c3ccccc3c21
CC1(C)c2cc(C(=O)O)ccc2C(=O)c2c1[nH]c1cc(C#N)ccc21	CC1(C)c2ccc(C3=CCNCC3)cc2C(=O)c2c1[nH]c1cc(C#N)ccc21	O=C1c2cc(C3=CCNCC3)ccc2Cc2[nH]c3ccccc3c21||O=C1c2ccccc2Cc2[nH]c3ccccc3c21
CC1(C)c2cc(C(=O)O)ccc2C(=O)c2c1[nH]c1cc(C#N)ccc21	CC1(C)c2cc(OC3CCNCC3)ccc2C(=O)c2c1[nH]c1cc(C#N)c(F)cc21	O=C1c2ccc(OC3CCNCC3)cc2Cc2[nH]c3ccccc3c21||O=C1c2ccccc2Cc2[nH]c3ccccc3c21
CC1(C)c2cc(C(=O)O)ccc2C(=O)c2c1[nH]c1cc(C#N)ccc21	CC1(C)c2cc(N3CCC(N)CC3)c(Br)cc2C(=O)c2c1[nH]c1cc(C#N)ccc21	O=C1c2ccc(N3CCCCC3)cc2Cc2[nH]c3ccccc3c21||O=C1c2ccccc2Cc2[nH]c3ccccc3c21
CC1(C)c2cc(C(=O)O)ccc2C(=O)c2c1[nH]c1cc(C#N)ccc21	C#Cc1cc2c(cc1N1CCOCC1)C(C)(C)c1[nH]c3cc(C#N)ccc3c1C2=O	O=C1c2ccc(N3CCOCC3)cc2Cc2[nH]c3ccccc3c21||O=C1c2ccccc2Cc2[nH]c3ccccc3c21
CC1(C)c2cc(C(=O)O)ccc2C(=O)c2c1[nH]c1cc(C#N)ccc21	C=Cc1cc2c(cc1N1CCOCC1)C(C)(C)c1[nH]c3cc(C#N)ccc3c1C2=O	O=C1c2ccc(N3CCOCC3)cc2Cc2[nH]c3ccccc3c21||O=C1c2ccccc2Cc2[nH]c3ccccc3c21
CC1(C)c2cc(C(=O)O)ccc2C(=O)c2c1[nH]c1cc(C#N)ccc21	CC1(C)c2cc(OC3CCN(S(C)(=O)=O)CC3)c(Br)cc2C(=O)c2c1[nH]c1cc(C#N)ccc21	O=C1c2ccc(OC3CCNCC3)cc2Cc2[nH]c3ccccc3c21||O=C1c2ccccc2Cc2[nH]c3ccccc3c21
CC1(C)c2cc(C(=O)O)ccc2C(=O)c2c1[nH]c1cc(C#N)ccc21	CC1(C)c2cc(OC[C@H](O)CO)ccc2C(=O)c2c1[nH]c1c(C3CC3)c(C#N)ccc21	O=C1c2ccccc2Cc2[nH]c3c(C4CC4)cccc3c21||O=C1c2ccccc2Cc2[nH]c3ccccc3c21
CC1(C)c2cc(C(=O)O)ccc2C(=O)c2c1[nH]c1cc(C#N)ccc21	CC1(C)c2cc(OCC(=O)N3CCNCC3)ccc2C(=O)c2c1[nH]c1cc(C#N)ccc21	O=C1c2ccc(OCC(=O)N3CCNCC3)cc2Cc2[nH]c3ccccc3c21||O=C1c2ccccc2Cc2[nH]c3ccccc3c21
CC1(C)c2cc(C(=O)O)ccc2C(=O)c2c1[nH]c1cc(C#N)ccc21	CN1CCC(Oc2cc3c(cc2[N+](=O)[O-])C(=O)c2c([nH]c4cc(C#N)ccc24)C3(C)C)CC1	O=C1c2ccc(OC3CCNCC3)cc2Cc2[nH]c3ccccc3c21||O=C1c2ccccc2Cc2[nH]c3ccccc3c21
CC1(C)c2cc(C(=O)O)ccc2C(=O)c2c1[nH]c1cc(C#N)ccc21	CC1(C)c2cc(N3CCC(NS(C)(=O)=O)CC3)c(Cl)cc2C(=O)c2c1[nH]c1cc(C#N)ccc21	O=C1c2ccc(N3CCCCC3)cc2Cc2[nH]c3ccccc3c21||O=C1c2ccccc2Cc2[nH]c3ccccc3c21
CC1(C)c2cc(C(=O)O)ccc2C(=O)c2c1[nH]c1cc(C#N)ccc21	CC1(C)c2cc(OCCN3CCS(=O)(=O)CC3)ccc2C(=O)c2c1[nH]c1cc(C#N)ccc21	O=C1c2ccc(OCCN3CCS(=O)(=O)CC3)cc2Cc2[nH]c3ccccc3c21||O=C1c2ccccc2Cc2[nH]c3ccccc3c21
CC1(C)c2cc(C(=O)O)ccc2C(=O)c2c1[nH]c1cc(C#N)ccc21	CN1CCC(Oc2cc3c(cc2N)C(=O)c2c([nH]c4cc(C#N)ccc24)C3(C)C)CC1	O=C1c2ccc(OC3CCNCC3)cc2Cc2[nH]c3ccccc3c21||O=C1c2ccccc2Cc2[nH]c3ccccc3c21
CC1(C)c2cc(C(=O)O)ccc2C(=O)c2c1[nH]c1cc(C#N)ccc21	CC1(C)c2cc(CN3CCN(S(C)(=O)=O)CC3)ccc2C(=O)c2c1[nH]c1cc(C#N)ccc21	O=C1c2ccc(CN3CCNCC3)cc2Cc2[nH]c3ccccc3c21||O=C1c2ccccc2Cc2[nH]c3ccccc3c21
CC1(C)c2cc(C(=O)O)ccc2C(=O)c2c1[nH]c1cc(C#N)ccc21	CC(C)(CO)NCCOc1ccc2c(c1)C(C)(C)c1[nH]c3cc(C#N)ccc3c1C2=O	O=C1c2ccccc2Cc2[nH]c3ccccc3c21||O=C1c2ccccc2Cc2[nH]c3ccccc3c21
CC1(C)c2cc(C(=O)O)ccc2C(=O)c2c1[nH]c1cc(C#N)ccc21	CC1(C)c2cc(N3CCN(C4COC4)CC3)c(Br)cc2C(=O)c2c1[nH]c1cc(C#N)ccc21	O=C1c2ccc(N3CCN(C4COC4)CC3)cc2Cc2[nH]c3ccccc3c21||O=C1c2ccccc2Cc2[nH]c3ccccc3c21
CC1(C)c2cc(C(=O)O)ccc2C(=O)c2c1[nH]c1cc(C#N)ccc21	N#Cc1ccc2c3c([nH]c2c1)C1(CCOCC1)c1cc(OC2CCNCC2)ccc1C3=O	O=C1c2ccc(OC3CCNCC3)cc2C2(CCOCC2)c2[nH]c3ccccc3c21||O=C1c2ccccc2Cc2[nH]c3ccccc3c21
CC1(C)c2cc(C(=O)O)ccc2C(=O)c2c1[nH]c1cc(C#N)ccc21	CC1(C)c2cc(OC3CCN(CCF)CC3)ccc2C(=O)c2c1[nH]c1cc(C#N)ccc21	O=C1c2ccc(OC3CCNCC3)cc2Cc2[nH]c3ccccc3c21||O=C1c2ccccc2Cc2[nH]c3ccccc3c21
CC1(C)c2cc(C(=O)O)ccc2C(=O)c2c1[nH]c1cc(C#N)ccc21	CC(C)N1CCN(c2ccc3c(c2)C(C)(C)c2[nH]c4c(F)c(C#N)ccc4c2C3=O)CC1	O=C1c2ccc(N3CCNCC3)cc2Cc2[nH]c3ccccc3c21||O=C1c2ccccc2Cc2[nH]c3ccccc3c21
CC1(C)c2cc(C(=O)O)ccc2C(=O)c2c1[nH]c1cc(C#N)ccc21	CC1(C)c2cc(OC3CCN(CCO)CC3)ccc2C(=O)c2c1[nH]c1cc(C#N)ccc21	O=C1c2ccc(OC3CCNCC3)cc2Cc2[nH]c3ccccc3c21||O=C1c2ccccc2Cc2[nH]c3ccccc3c21
CC1(C)c2cc(C(=O)O)ccc2C(=O)c2c1[nH]c1cc(C#N)ccc21	CC(C)N1CCN(c2ccc3c(c2)C(=O)c2c([nH]c4cc(C#N)ccc24)C3(C)C)CC1	O=C1c2cc(N3CCNCC3)ccc2Cc2[nH]c3ccccc3c21||O=C1c2ccccc2Cc2[nH]c3ccccc3c21
CC1(C)c2cc(C(=O)O)ccc2C(=O)c2c1[nH]c1cc(C#N)ccc21	CCN(CC)CCS(=O)(=O)c1cc2c(cc1OC)C(C)(C)c1[nH]c3cc(C#N)ccc3c1C2=O	O=C1c2ccccc2Cc2[nH]c3ccccc3c21||O=C1c2ccccc2Cc2[nH]c3ccccc3c21
CC1(C)c2cc(C(=O)O)ccc2C(=O)c2c1[nH]c1cc(C#N)ccc21	CC1(C)c2ccc(C3=CCN(C4CC4)CC3)cc2C(=O)c2c1[nH]c1cc(C#N)ccc21	O=C1c2cc(C3=CCN(C4CC4)CC3)ccc2Cc2[nH]c3ccccc3c21||O=C1c2ccccc2Cc2[nH]c3ccccc3c21
CC1(C)c2cc(C(=O)O)ccc2C(=O)c2c1[nH]c1cc(C#N)ccc21	Cn1cc(-c2cc3c(cc2N2CCOCC2)C(C)(C)c2[nH]c4cc(C#N)ccc4c2C3=O)cn1	O=C1c2cc(-c3cn[nH]c3)c(N3CCOCC3)cc2Cc2[nH]c3ccccc3c21||O=C1c2ccccc2Cc2[nH]c3ccccc3c21
CC1(C)c2cc(C(=O)O)ccc2C(=O)c2c1[nH]c1cc(C#N)ccc21	CC1(C)c2cc(N3CCN(C(=O)C4CC4)CC3)ccc2C(=O)c2c1[nH]c1cc(C#N)ccc21	O=C1c2ccc(N3CCN(C(=O)C4CC4)CC3)cc2Cc2[nH]c3ccccc3c21||O=C1c2ccccc2Cc2[nH]c3ccccc3c21
CC1(C)c2cc(C(=O)O)ccc2C(=O)c2c1[nH]c1cc(C#N)ccc21	CC1(C)c2cc(N3CCN(C4CCC4)CC3)c(Br)cc2C(=O)c2c1[nH]c1cc(C#N)ccc21	O=C1c2ccc(N3CCN(C4CCC4)CC3)cc2Cc2[nH]c3ccccc3c21||O=C1c2ccccc2Cc2[nH]c3ccccc3c21
CC1(C)c2cc(C(=O)O)ccc2C(=O)c2c1[nH]c1cc(C#N)ccc21	CC1(C)c2cc(N3CCOCC3)c(OC3CCOC3)cc2C(=O)c2c1[nH]c1cc(C#N)ccc21	O=C1c2cc(OC3CCOC3)c(N3CCOCC3)cc2Cc2[nH]c3ccccc3c21||O=C1c2ccccc2Cc2[nH]c3ccccc3c21
CC1(C)c2cc(C(=O)O)ccc2C(=O)c2c1[nH]c1cc(C#N)ccc21	CCN=C(O)N1CCC(c2ccc3c(c2)C(C)(C)c2[nH]c4cc(C#N)ccc4c2C3=O)CC1	O=C1c2ccc(C3CCNCC3)cc2Cc2[nH]c3ccccc3c21||O=C1c2ccccc2Cc2[nH]c3ccccc3c21
CC1(C)c2cc(C(=O)O)ccc2C(=O)c2c1[nH]c1cc(C#N)ccc21	CC(C)N1CCC(c2ccc3c(c2)C(C)(C)c2[nH]c4cc(C#N)ccc4c2C3=O)CC1	O=C1c2ccc(C3CCNCC3)cc2Cc2[nH]c3ccccc3c21||O=C1c2ccccc2Cc2[nH]c3ccccc3c21
CC1(C)c2cc(C(=O)O)ccc2C(=O)c2c1[nH]c1cc(C#N)ccc21	CCN(CC)CCOc1cc2c(cc1C(C)=O)C(=O)c1c([nH]c3cc(C#N)ccc13)C2(C)C	O=C1c2ccccc2Cc2[nH]c3ccccc3c21||O=C1c2ccccc2Cc2[nH]c3ccccc3c21
CC1(C)c2cc(C(=O)O)ccc2C(=O)c2c1[nH]c1cc(C#N)ccc21	CN(C)S(=O)(=O)c1cc2c(cc1N1CCN(CCO)CC1)C(C)(C)c1[nH]c3cc(C#N)ccc3c1C2=O	O=C1c2ccc(N3CCNCC3)cc2Cc2[nH]c3ccccc3c21||O=C1c2ccccc2Cc2[nH]c3ccccc3c21
CC1(C)c2cc(C(=O)O)ccc2C(=O)c2c1[nH]c1cc(C#N)ccc21	C#Cc1cc2c(cc1N1CCN(C3COC3)CC1)C(C)(C)c1[nH]c3cc(C#N)ccc3c1C2=O	O=C1c2ccc(N3CCN(C4COC4)CC3)cc2Cc2[nH]c3ccccc3c21||O=C1c2ccccc2Cc2[nH]c3ccccc3c21
CC1(C)c2cc(C(=O)O)ccc2C(=O)c2c1[nH]c1cc(C#N)ccc21	CC1(C)c2cc(N3CCN(C4CCS(=O)(=O)CC4)CC3)c(Br)cc2C(=O)c2c1[nH]c1cc(C#N)ccc21	O=C1c2ccc(N3CCN(C4CCS(=O)(=O)CC4)CC3)cc2Cc2[nH]c3ccccc3c21||O=C1c2ccccc2Cc2[nH]c3ccccc3c21
CC1(C)c2cc(C(=O)O)ccc2C(=O)c2c1[nH]c1cc(C#N)ccc21	CC1(C)c2cc(N3CCC(N4CCOCC4)CC3)c(Cl)cc2C(=O)c2c1[nH]c1cc(C#N)ccc21	O=C1c2ccc(N3CCC(N4CCOCC4)CC3)cc2Cc2[nH]c3ccccc3c21||O=C1c2ccccc2Cc2[nH]c3ccccc3c21
CC1(C)c2cc(C(=O)O)ccc2C(=O)c2c1[nH]c1cc(C#N)ccc21	CC1(C)c2cc(OCC3CCN(C4COC4)CC3)ccc2C(=O)c2c1[nH]c1cc(C#N)ccc21	O=C1c2ccc(OCC3CCN(C4COC4)CC3)cc2Cc2[nH]c3ccccc3c21||O=C1c2ccccc2Cc2[nH]c3ccccc3c21
CC1(C)c2cc(C(=O)O)ccc2C(=O)c2c1[nH]c1cc(C#N)ccc21	C[C@H]1CN(C2CCC2)CCN1c1ccc2c(c1)C(C)(C)c1[nH]c3cc(C#N)ccc3c1C2=O	O=C1c2ccc(N3CCN(C4CCC4)CC3)cc2Cc2[nH]c3ccccc3c21||O=C1c2ccccc2Cc2[nH]c3ccccc3c21
CC1(C)c2cc(C(=O)O)ccc2C(=O)c2c1[nH]c1cc(C#N)ccc21	CC1(C)c2ccc(N3CCC[C@H]3CN3CCCC3)cc2C(=O)c2c1[nH]c1cc(C#N)ccc21	O=C1c2cc(N3CCCC3CN3CCCC3)ccc2Cc2[nH]c3ccccc3c21||O=C1c2ccccc2Cc2[nH]c3ccccc3c21
CC1(C)c2cc(C(=O)O)ccc2C(=O)c2c1[nH]c1cc(C#N)ccc21	CCc1cc2c(cc1N1CCN(C3CC3)CC1)C(C)(C)c1[nH]c3cc(C#N)ccc3c1C2=O	O=C1c2ccc(N3CCN(C4CC4)CC3)cc2Cc2[nH]c3ccccc3c21||O=C1c2ccccc2Cc2[nH]c3ccccc3c21
CC1(C)c2cc(C(=O)O)ccc2C(=O)c2c1[nH]c1cc(C#N)ccc21	CC(C)N1CCC(Cc2ccc3c(c2)C(C)(C)c2[nH]c4cc(C#N)ccc4c2C3=O)CC1	O=C1c2ccc(CC3CCNCC3)cc2Cc2[nH]c3ccccc3c21||O=C1c2ccccc2Cc2[nH]c3ccccc3c21
CC1(C)c2cc(C(=O)O)ccc2C(=O)c2c1[nH]c1cc(C#N)ccc21	CC1(C)c2cc(N3CCC(N4CCCCC4)CC3)ncc2C(=O)c2c1[nH]c1cc(C#N)ccc21	O=C1c2ccccc2Cc2[nH]c3ccccc3c21||O=C1c2cnc(N3CCC(N4CCCCC4)CC3)cc2Cc2[nH]c3ccccc3c21
CC1(C)c2cc(C(=O)O)ccc2C(=O)c2c1[nH]c1cc(C#N)ccc21	CCc1cc2c(cc1N1CCN(C3CCC3)CC1)C(C)(C)c1[nH]c3nc(C#N)ccc3c1C2=O	O=C1c2ccc(N3CCN(C4CCC4)CC3)cc2Cc2[nH]c3ncccc3c21||O=C1c2ccccc2Cc2[nH]c3ccccc3c21
CC1(C)c2cc(C(=O)O)ccc2C(=O)c2c1[nH]c1cc(C#N)ccc21	C#Cc1cc2c(cc1OC1CCN(C3COC3)CC1)C(C)(C)c1[nH]c3cc(C#N)ccc3c1C2=O	O=C1c2ccc(OC3CCN(C4COC4)CC3)cc2Cc2[nH]c3ccccc3c21||O=C1c2ccccc2Cc2[nH]c3ccccc3c21
CC1(C)c2cc(C(=O)O)ccc2C(=O)c2c1[nH]c1cc(C#N)ccc21	C#Cc1cc2c(cc1N1CCN(C3CCC3)CC1)C(C)(C)c1[nH]c3cc(C#N)ccc3c1C2=O	O=C1c2ccc(N3CCN(C4CCC4)CC3)cc2Cc2[nH]c3ccccc3c21||O=C1c2ccccc2Cc2[nH]c3ccccc3c21
CC1(C)c2cc(C(=O)O)ccc2C(=O)c2c1[nH]c1cc(C#N)ccc21	N#Cc1ccc2c3c([nH]c2c1)C1(CCOCC1)c1cc(N2CCN(C4CCC4)CC2)c(F)cc1C3=O	O=C1c2ccc(N3CCN(C4CCC4)CC3)cc2C2(CCOCC2)c2[nH]c3ccccc3c21||O=C1c2ccccc2Cc2[nH]c3ccccc3c21
CC1(C)c2cc(C(=O)O)ccc2C(=O)c2c1[nH]c1cc(C#N)ccc21	CC1(C)c2cc(N3CCC(N4CCC(F)(F)CC4)CC3)ccc2C(=O)c2c1[nH]c1cc(C#N)ccc21	O=C1c2ccc(N3CCC(N4CCCCC4)CC3)cc2Cc2[nH]c3ccccc3c21||O=C1c2ccccc2Cc2[nH]c3ccccc3c21
CC1(C)c2cc(C(=O)O)ccc2C(=O)c2c1[nH]c1cc(C#N)ccc21	C[C@@H]1CN(c2cc3c(cc2Br)C(=O)c2c([nH]c4cc(C#N)ccc24)C3(C)C)C[C@H](C)N1C1CCC1	O=C1c2ccc(N3CCN(C4CCC4)CC3)cc2Cc2[nH]c3ccccc3c21||O=C1c2ccccc2Cc2[nH]c3ccccc3c21
CC1(C)c2cc(C(=O)O)ccc2C(=O)c2c1[nH]c1cc(C#N)ccc21	CC(C)(C)N1CCN(c2cc3c(cc2Br)C(=O)c2c([nH]c4cc(C#N)ccc24)C32CCOCC2)CC1	O=C1c2ccc(N3CCNCC3)cc2C2(CCOCC2)c2[nH]c3ccccc3c21||O=C1c2ccccc2Cc2[nH]c3ccccc3c21
CC1(C)c2cc(C(=O)O)ccc2C(=O)c2c1[nH]c1cc(C#N)ccc21	CCc1cc2c(cc1N1CCN(C3CCC3)CC1)C(C)(C)c1[nH]c3cc(C#N)ccc3c1C2=O	O=C1c2ccc(N3CCN(C4CCC4)CC3)cc2Cc2[nH]c3ccccc3c21||O=C1c2ccccc2Cc2[nH]c3ccccc3c21
CC1(C)c2cc(C(=O)O)ccc2C(=O)c2c1[nH]c1cc(C#N)ccc21	CCc1cc2c(cc1N1CCC(N3CCC3)CC1)C(C)(C)c1[nH]c3cc(C#N)ccc3c1C2=O	O=C1c2ccc(N3CCC(N4CCC4)CC3)cc2Cc2[nH]c3ccccc3c21||O=C1c2ccccc2Cc2[nH]c3ccccc3c21
CC1(C)c2cc(C(=O)O)ccc2C(=O)c2c1[nH]c1cc(C#N)ccc21	Cc1cc2c(cc1N1CCC(N3CCOCC3)CC1)C(C)(C)c1[nH]c3cc(C#N)ccc3c1C2=O	O=C1c2ccc(N3CCC(N4CCOCC4)CC3)cc2Cc2[nH]c3ccccc3c21||O=C1c2ccccc2Cc2[nH]c3ccccc3c21
CC1(C)c2cc(C(=O)O)ccc2C(=O)c2c1[nH]c1cc(C#N)ccc21	CCc1cc2c(cc1N1CCN(C(=O)CN(C)C)CC1)C(C)(C)c1[nH]c3cc(C#N)ccc3c1C2=O	O=C1c2ccc(N3CCNCC3)cc2Cc2[nH]c3ccccc3c21||O=C1c2ccccc2Cc2[nH]c3ccccc3c21
CC1(C)c2cc(C(=O)O)ccc2C(=O)c2c1[nH]c1cc(C#N)ccc21	CCc1cc2c(cc1N1CCC(NCCCO)CC1)C(C)(C)c1[nH]c3cc(C#N)ccc3c1C2=O	O=C1c2ccc(N3CCCCC3)cc2Cc2[nH]c3ccccc3c21||O=C1c2ccccc2Cc2[nH]c3ccccc3c21
CC1(C)c2cc(C(=O)O)ccc2C(=O)c2c1[nH]c1cc(C#N)ccc21	C#CC(C)(C)N1CCN(c2cc3c(cc2C(C)=O)C(=O)c2c([nH]c4cc(C#N)ccc24)C3(C)C)CC1	O=C1c2ccc(N3CCNCC3)cc2Cc2[nH]c3ccccc3c21||O=C1c2ccccc2Cc2[nH]c3ccccc3c21
CC1(C)c2cc(C(=O)O)ccc2C(=O)c2c1[nH]c1cc(C#N)ccc21	CC1(C)c2cc(N3CCOCC3)c(C#CCN3CCOCC3)cc2C(=O)c2c1[nH]c1cc(C#N)ccc21	O=C1c2cc(C#CCN3CCOCC3)c(N3CCOCC3)cc2Cc2[nH]c3ccccc3c21||O=C1c2ccccc2Cc2[nH]c3ccccc3c21
CC1(C)c2cc(C(=O)O)ccc2C(=O)c2c1[nH]c1cc(C#N)ccc21	CC(C)Oc1cc2c(cc1O[C@@H]1CCN(C3CCC3)C1)C(C)(C)c1[nH]c3cc(C#N)ccc3c1C2=O	O=C1c2ccc(OC3CCN(C4CCC4)C3)cc2Cc2[nH]c3ccccc3c21||O=C1c2ccccc2Cc2[nH]c3ccccc3c21
CC1(C)c2cc(C(=O)O)ccc2C(=O)c2c1[nH]c1cc(C#N)ccc21	CCc1cc2c(cc1N1CCC(NCC3CC3)CC1)C(C)(C)c1[nH]c3cc(C#N)ccc3c1C2=O	O=C1c2ccc(N3CCC(NCC4CC4)CC3)cc2Cc2[nH]c3ccccc3c21||O=C1c2ccccc2Cc2[nH]c3ccccc3c21
CC1(C)c2cc(C(=O)O)ccc2C(=O)c2c1[nH]c1cc(C#N)ccc21	CCCc1cc2c(cc1N1CCN(C3CCC3)CC1)C(C)(C)c1[nH]c3cc(C#N)ccc3c1C2=O	O=C1c2ccc(N3CCN(C4CCC4)CC3)cc2Cc2[nH]c3ccccc3c21||O=C1c2ccccc2Cc2[nH]c3ccccc3c21
CC1(C)c2cc(C(=O)O)ccc2C(=O)c2c1[nH]c1cc(C#N)ccc21	CCc1cc2c(cc1N1CCC(N3CCOCC3)CC1)C(C)(C)c1[nH]c3cc(C#N)ccc3c1C2=O	O=C1c2ccc(N3CCC(N4CCOCC4)CC3)cc2Cc2[nH]c3ccccc3c21||O=C1c2ccccc2Cc2[nH]c3ccccc3c21
CC1(C)c2cc(C(=O)O)ccc2C(=O)c2c1[nH]c1cc(C#N)ccc21	CCOc1cc2c(cc1N1CCC(N3CCOCC3)CC1)C(C)(C)c1[nH]c3cc(C#N)ccc3c1C2=O	O=C1c2ccc(N3CCC(N4CCOCC4)CC3)cc2Cc2[nH]c3ccccc3c21||O=C1c2ccccc2Cc2[nH]c3ccccc3c21
CC1(C)c2cc(C(=O)O)ccc2C(=O)c2c1[nH]c1cc(C#N)ccc21	CCCc1cc2c(cc1N1CCN(CCCCO)CC1)C(C)(C)c1[nH]c3cc(C#N)ccc3c1C2=O	O=C1c2ccc(N3CCNCC3)cc2Cc2[nH]c3ccccc3c21||O=C1c2ccccc2Cc2[nH]c3ccccc3c21
CC1(C)c2cc(C(=O)O)ccc2C(=O)c2c1[nH]c1cc(C#N)ccc21	CC1(C)c2cc(N3CCN(C4COC4)CC3)c(C#CC3CC3)cc2C(=O)c2c1[nH]c1cc(C#N)ccc21	O=C1c2cc(C#CC3CC3)c(N3CCN(C4COC4)CC3)cc2Cc2[nH]c3ccccc3c21||O=C1c2ccccc2Cc2[nH]c3ccccc3c21
CC1(C)c2cc(C(=O)O)ccc2C(=O)c2c1[nH]c1cc(C#N)ccc21	N#Cc1ccc2c3c([nH]c2c1)C1(CCOCC1)c1cc(N2CCC(N4CCCC4)CC2)c(C#N)cc1C3=O	O=C1c2ccc(N3CCC(N4CCCC4)CC3)cc2C2(CCOCC2)c2[nH]c3ccccc3c21||O=C1c2ccccc2Cc2[nH]c3ccccc3c21
CC1(C)c2cc(C(=O)O)ccc2C(=O)c2c1[nH]c1cc(C#N)ccc21	CCc1cc2c(cc1N1CCC(N3CCC(O)CC3)CC1)C(C)(C)c1[nH]c3cc(C#N)ccc3c1C2=O	O=C1c2ccc(N3CCC(N4CCCCC4)CC3)cc2Cc2[nH]c3ccccc3c21||O=C1c2ccccc2Cc2[nH]c3ccccc3c21
CC1(C)c2cc(C(=O)O)ccc2C(=O)c2c1[nH]c1cc(C#N)ccc21	CCCc1cc2c(cc1N1CCC(N3CCOCC3)CC1)C(C)(C)c1[nH]c3cc(C#N)ccc3c1C2=O	O=C1c2ccc(N3CCC(N4CCOCC4)CC3)cc2Cc2[nH]c3ccccc3c21||O=C1c2ccccc2Cc2[nH]c3ccccc3c21
CC1(C)c2cc(C(=O)O)ccc2C(=O)c2c1[nH]c1cc(C#N)ccc21	CCc1cc2c(cc1N1CCN(CC3(O)CCOCC3)CC1)C(C)(C)c1[nH]c3cc(C#N)ccc3c1C2=O	O=C1c2ccc(N3CCN(CC4CCOCC4)CC3)cc2Cc2[nH]c3ccccc3c21||O=C1c2ccccc2Cc2[nH]c3ccccc3c21
CC1(C)c2cc(C(=O)O)ccc2C(=O)c2c1[nH]c1cc(C#N)ccc21	CCc1cc2c(cc1N1CCC(N3CCN(C)CC3)CC1)C(C)(C)c1[nH]c3cc(C#N)ccc3c1C2=O	O=C1c2ccc(N3CCC(N4CCNCC4)CC3)cc2Cc2[nH]c3ccccc3c21||O=C1c2ccccc2Cc2[nH]c3ccccc3c21
CC1(C)c2cc(C(=O)O)ccc2C(=O)c2c1[nH]c1cc(C#N)ccc21	CCc1cc2c(cc1N1CCN(CC3(O)CCNCC3)CC1)C(C)(C)c1[nH]c3cc(C#N)ccc3c1C2=O	O=C1c2ccc(N3CCN(CC4CCNCC4)CC3)cc2Cc2[nH]c3ccccc3c21||O=C1c2ccccc2Cc2[nH]c3ccccc3c21
CC1(C)c2cc(C(=O)O)ccc2C(=O)c2c1[nH]c1cc(C#N)ccc21	CCc1cc2c(cc1N1CCC(N3CCOCC3)CC1)C(C)(C)c1[nH]c3cc(N=C(C)O)ccc3c1C2=O	O=C1c2ccc(N3CCC(N4CCOCC4)CC3)cc2Cc2[nH]c3ccccc3c21||O=C1c2ccccc2Cc2[nH]c3ccccc3c21
CC1(C)c2cc(C(=O)O)ccc2C(=O)c2c1[nH]c1cc(C#N)ccc21	CC(C)OCC#Cc1cc2c(cc1N1CCN(C3COC3)CC1)C(C)(C)c1[nH]c3cc(C#N)ccc3c1C2=O	O=C1c2ccc(N3CCN(C4COC4)CC3)cc2Cc2[nH]c3ccccc3c21||O=C1c2ccccc2Cc2[nH]c3ccccc3c21
CC1(C)c2cc(C(=O)O)ccc2C(=O)c2c1[nH]c1cc(C#N)ccc21	CC1(C)c2cc(N3CCN(C4CCC4)CC3)c(OC3CCOCC3)cc2C(=O)c2c1[nH]c1cc(C#N)ccc21	O=C1c2cc(OC3CCOCC3)c(N3CCN(C4CCC4)CC3)cc2Cc2[nH]c3ccccc3c21||O=C1c2ccccc2Cc2[nH]c3ccccc3c21
CC1(C)c2cc(C(=O)O)ccc2C(=O)c2c1[nH]c1cc(C#N)ccc21	CCc1cc2c(cc1N1CCC(NC3CCCCC3)CC1)C(C)(C)c1[nH]c3cc(C#N)ccc3c1C2=O	O=C1c2ccc(N3CCC(NC4CCCCC4)CC3)cc2Cc2[nH]c3ccccc3c21||O=C1c2ccccc2Cc2[nH]c3ccccc3c21
CC1(C)c2cc(C(=O)O)ccc2C(=O)c2c1[nH]c1cc(C#N)ccc21	CC1(C)c2cc(N3CCN(C4CCC4)CC3)c(C#CC3CCC3)cc2C(=O)c2c1[nH]c1cc(C#N)ccc21	O=C1c2cc(C#CC3CCC3)c(N3CCN(C4CCC4)CC3)cc2Cc2[nH]c3ccccc3c21||O=C1c2ccccc2Cc2[nH]c3ccccc3c21
CC1(C)c2cc(C(=O)O)ccc2C(=O)c2c1[nH]c1cc(C#N)ccc21	CC#Cc1cc2c(cc1N1CCC(N3CCOCC3)CC1)C1(CCOCC1)c1[nH]c3cc(C#N)ccc3c1C2=O	O=C1c2ccc(N3CCC(N4CCOCC4)CC3)cc2C2(CCOCC2)c2[nH]c3ccccc3c21||O=C1c2ccccc2Cc2[nH]c3ccccc3c21
CC1(C)c2cc(C(=O)O)ccc2C(=O)c2c1[nH]c1cc(C#N)ccc21	CC1(C)c2cc(N3CCC(N4CCCC4)CC3)c(C3=CCNCC3)cc2C(=O)c2c1[nH]c1cc(C#N)ccc21	O=C1c2cc(C3=CCNCC3)c(N3CCC(N4CCCC4)CC3)cc2Cc2[nH]c3ccccc3c21||O=C1c2ccccc2Cc2[nH]c3ccccc3c21
CC1(C)c2cc(C(=O)O)ccc2C(=O)c2c1[nH]c1cc(C#N)ccc21	CCc1cc2c(cc1N1CCN(CC3(O)CC(C)OC(C)C3)CC1)C(C)(C)c1[nH]c3cc(C#N)ccc3c1C2=O	O=C1c2ccc(N3CCN(CC4CCOCC4)CC3)cc2Cc2[nH]c3ccccc3c21||O=C1c2ccccc2Cc2[nH]c3ccccc3c21
COc1cc2c(cc1Br)C(C)(C)c1[nH]c3cc(C#N)ccc3c1C2=O	COc1ccc2c(c1)C(C)(C)c1[nH]c3c(N)c(C#N)ccc3c1C2=O	O=C1c2ccccc2Cc2[nH]c3ccccc3c21||O=C1c2ccccc2Cc2[nH]c3ccccc3c21
COc1cc2c(cc1Br)C(C)(C)c1[nH]c3cc(C#N)ccc3c1C2=O	CC1(C)c2cc(C(O)=NCCNS(N)(=O)=O)ccc2C(=O)c2c1[nH]c1cc(C#N)ccc21	O=C1c2ccccc2Cc2[nH]c3ccccc3c21||O=C1c2ccccc2Cc2[nH]c3ccccc3c21
COc1cc2c(cc1Br)C(C)(C)c1[nH]c3cc(C#N)ccc3c1C2=O	CC1(C)c2cc(OC[C@H](O)CO)ccc2C(=O)c2c1[nH]c1c(C(=O)O)c(C#N)ccc21	O=C1c2ccccc2Cc2[nH]c3ccccc3c21||O=C1c2ccccc2Cc2[nH]c3ccccc3c21
COc1cc2c(cc1Br)C(C)(C)c1[nH]c3cc(C#N)ccc3c1C2=O	CC1(C)c2cc(OC[C@H](O)CO)ccc2C(=O)c2c1[nH]c1c(C(=N)O)c(C#N)ccc21	O=C1c2ccccc2Cc2[nH]c3ccccc3c21||O=C1c2ccccc2Cc2[nH]c3ccccc3c21
COc1cc2c(cc1Br)C(C)(C)c1[nH]c3cc(C#N)ccc3c1C2=O	COc1ccc2c(c1)C(C)(C)c1[nH]c3c(OC[C@H](O)CO)c(C#N)ccc3c1C2=O	O=C1c2ccccc2Cc2[nH]c3ccccc3c21||O=C1c2ccccc2Cc2[nH]c3ccccc3c21
COc1cc2c(cc1Br)C(C)(C)c1[nH]c3cc(C#N)ccc3c1C2=O	CC(C)(O)C#Cc1ccc2c(c1)C(=O)c1c([nH]c3cc(C#N)ccc13)C2(C)C	O=C1c2ccccc2Cc2[nH]c3ccccc3c21||O=C1c2ccccc2Cc2[nH]c3ccccc3c21
COc1cc2c(cc1Br)C(C)(C)c1[nH]c3cc(C#N)ccc3c1C2=O	CC1(C)c2ccc(C3=CCNCC3)cc2C(=O)c2c1[nH]c1cc(C#N)ccc21	O=C1c2cc(C3=CCNCC3)ccc2Cc2[nH]c3ccccc3c21||O=C1c2ccccc2Cc2[nH]c3ccccc3c21
COc1cc2c(cc1Br)C(C)(C)c1[nH]c3cc(C#N)ccc3c1C2=O	CC1(C)c2cc(N3CCC(N)CC3)c(Br)cc2C(=O)c2c1[nH]c1cc(C#N)ccc21	O=C1c2ccc(N3CCCCC3)cc2Cc2[nH]c3ccccc3c21||O=C1c2ccccc2Cc2[nH]c3ccccc3c21
COc1cc2c(cc1Br)C(C)(C)c1[nH]c3cc(C#N)ccc3c1C2=O	C#Cc1cc2c(cc1N1CCOCC1)C(C)(C)c1[nH]c3cc(C#N)ccc3c1C2=O	O=C1c2ccc(N3CCOCC3)cc2Cc2[nH]c3ccccc3c21||O=C1c2ccccc2Cc2[nH]c3ccccc3c21
COc1cc2c(cc1Br)C(C)(C)c1[nH]c3cc(C#N)ccc3c1C2=O	C=Cc1cc2c(cc1N1CCOCC1)C(C)(C)c1[nH]c3cc(C#N)ccc3c1C2=O	O=C1c2ccc(N3CCOCC3)cc2Cc2[nH]c3ccccc3c21||O=C1c2ccccc2Cc2[nH]c3ccccc3c21
COc1cc2c(cc1Br)C(C)(C)c1[nH]c3cc(C#N)ccc3c1C2=O	CC1(C)c2cc(OC[C@H](O)CO)ccc2C(=O)c2c1[nH]c1c(C3CC3)c(C#N)ccc21	O=C1c2ccccc2Cc2[nH]c3c(C4CC4)cccc3c21||O=C1c2ccccc2Cc2[nH]c3ccccc3c21
COc1cc2c(cc1Br)C(C)(C)c1[nH]c3cc(C#N)ccc3c1C2=O	CN1CCC(Oc2cc3c(cc2[N+](=O)[O-])C(=O)c2c([nH]c4cc(C#N)ccc24)C3(C)C)CC1	O=C1c2ccc(OC3CCNCC3)cc2Cc2[nH]c3ccccc3c21||O=C1c2ccccc2Cc2[nH]c3ccccc3c21
COc1cc2c(cc1Br)C(C)(C)c1[nH]c3cc(C#N)ccc3c1C2=O	CC1(C)c2cc(N3CCC(NS(C)(=O)=O)CC3)c(Cl)cc2C(=O)c2c1[nH]c1cc(C#N)ccc21	O=C1c2ccc(N3CCCCC3)cc2Cc2[nH]c3ccccc3c21||O=C1c2ccccc2Cc2[nH]c3ccccc3c21
COc1cc2c(cc1Br)C(C)(C)c1[nH]c3cc(C#N)ccc3c1C2=O	CC1(C)c2cc(N3CCN(C4COC4)CC3)c(Br)cc2C(=O)c2c1[nH]c1cc(C#N)ccc21	O=C1c2ccc(N3CCN(C4COC4)CC3)cc2Cc2[nH]c3ccccc3c21||O=C1c2ccccc2Cc2[nH]c3ccccc3c21
COc1cc2c(cc1Br)C(C)(C)c1[nH]c3cc(C#N)ccc3c1C2=O	CC(C)N1CCN(c2ccc3c(c2)C(C)(C)c2[nH]c4c(F)c(C#N)ccc4c2C3=O)CC1	O=C1c2ccc(N3CCNCC3)cc2Cc2[nH]c3ccccc3c21||O=C1c2ccccc2Cc2[nH]c3ccccc3c21
COc1cc2c(cc1Br)C(C)(C)c1[nH]c3cc(C#N)ccc3c1C2=O	CC1(C)c2cc(OC3CCN(CCO)CC3)ccc2C(=O)c2c1[nH]c1cc(C#N)ccc21	O=C1c2ccc(OC3CCNCC3)cc2Cc2[nH]c3ccccc3c21||O=C1c2ccccc2Cc2[nH]c3ccccc3c21
COc1cc2c(cc1Br)C(C)(C)c1[nH]c3cc(C#N)ccc3c1C2=O	CCN(CC)CCS(=O)(=O)c1cc2c(cc1OC)C(C)(C)c1[nH]c3cc(C#N)ccc3c1C2=O	O=C1c2ccccc2Cc2[nH]c3ccccc3c21||O=C1c2ccccc2Cc2[nH]c3ccccc3c21
COc1cc2c(cc1Br)C(C)(C)c1[nH]c3cc(C#N)ccc3c1C2=O	Cn1cc(-c2cc3c(cc2N2CCOCC2)C(C)(C)c2[nH]c4cc(C#N)ccc4c2C3=O)cn1	O=C1c2cc(-c3cn[nH]c3)c(N3CCOCC3)cc2Cc2[nH]c3ccccc3c21||O=C1c2ccccc2Cc2[nH]c3ccccc3c21
COc1cc2c(cc1Br)C(C)(C)c1[nH]c3cc(C#N)ccc3c1C2=O	CC1(C)c2cc(N3CCN(C4CCC4)CC3)c(Br)cc2C(=O)c2c1[nH]c1cc(C#N)ccc21	O=C1c2ccc(N3CCN(C4CCC4)CC3)cc2Cc2[nH]c3ccccc3c21||O=C1c2ccccc2Cc2[nH]c3ccccc3c21
COc1cc2c(cc1Br)C(C)(C)c1[nH]c3cc(C#N)ccc3c1C2=O	CC1(C)c2cc(C3CCN(C4COC4)CC3)ccc2C(=O)c2c1[nH]c1cc(C#N)ccc21	O=C1c2ccc(C3CCN(C4COC4)CC3)cc2Cc2[nH]c3ccccc3c21||O=C1c2ccccc2Cc2[nH]c3ccccc3c21
COc1cc2c(cc1Br)C(C)(C)c1[nH]c3cc(C#N)ccc3c1C2=O	CC1(C)c2cc(N3CCOCC3)c(OC3CCOC3)cc2C(=O)c2c1[nH]c1cc(C#N)ccc21	O=C1c2cc(OC3CCOC3)c(N3CCOCC3)cc2Cc2[nH]c3ccccc3c21||O=C1c2ccccc2Cc2[nH]c3ccccc3c21
COc1cc2c(cc1Br)C(C)(C)c1[nH]c3cc(C#N)ccc3c1C2=O	CCN=C(O)N1CCC(c2ccc3c(c2)C(C)(C)c2[nH]c4cc(C#N)ccc4c2C3=O)CC1	O=C1c2ccc(C3CCNCC3)cc2Cc2[nH]c3ccccc3c21||O=C1c2ccccc2Cc2[nH]c3ccccc3c21
COc1cc2c(cc1Br)C(C)(C)c1[nH]c3cc(C#N)ccc3c1C2=O	CC(C)N1CCC(c2ccc3c(c2)C(C)(C)c2[nH]c4cc(C#N)ccc4c2C3=O)CC1	O=C1c2ccc(C3CCNCC3)cc2Cc2[nH]c3ccccc3c21||O=C1c2ccccc2Cc2[nH]c3ccccc3c21
COc1cc2c(cc1Br)C(C)(C)c1[nH]c3cc(C#N)ccc3c1C2=O	CCN(CC)CCOc1cc2c(cc1C(C)=O)C(=O)c1c([nH]c3cc(C#N)ccc13)C2(C)C	O=C1c2ccccc2Cc2[nH]c3ccccc3c21||O=C1c2ccccc2Cc2[nH]c3ccccc3c21
COc1cc2c(cc1Br)C(C)(C)c1[nH]c3cc(C#N)ccc3c1C2=O	C#Cc1cc2c(cc1N1CCN(C3COC3)CC1)C(C)(C)c1[nH]c3cc(C#N)ccc3c1C2=O	O=C1c2ccc(N3CCN(C4COC4)CC3)cc2Cc2[nH]c3ccccc3c21||O=C1c2ccccc2Cc2[nH]c3ccccc3c21
COc1cc2c(cc1Br)C(C)(C)c1[nH]c3cc(C#N)ccc3c1C2=O	CC1(C)c2cc(N3CCN(C4CCS(=O)(=O)CC4)CC3)c(Br)cc2C(=O)c2c1[nH]c1cc(C#N)ccc21	O=C1c2ccc(N3CCN(C4CCS(=O)(=O)CC4)CC3)cc2Cc2[nH]c3ccccc3c21||O=C1c2ccccc2Cc2[nH]c3ccccc3c21
COc1cc2c(cc1Br)C(C)(C)c1[nH]c3cc(C#N)ccc3c1C2=O	CC1(C)c2cc(N3CCC(N4CCOCC4)CC3)c(Cl)cc2C(=O)c2c1[nH]c1cc(C#N)ccc21	O=C1c2ccc(N3CCC(N4CCOCC4)CC3)cc2Cc2[nH]c3ccccc3c21||O=C1c2ccccc2Cc2[nH]c3ccccc3c21
COc1cc2c(cc1Br)C(C)(C)c1[nH]c3cc(C#N)ccc3c1C2=O	CC1(C)c2cc(OCC3CCN(C4COC4)CC3)ccc2C(=O)c2c1[nH]c1cc(C#N)ccc21	O=C1c2ccc(OCC3CCN(C4COC4)CC3)cc2Cc2[nH]c3ccccc3c21||O=C1c2ccccc2Cc2[nH]c3ccccc3c21
COc1cc2c(cc1Br)C(C)(C)c1[nH]c3cc(C#N)ccc3c1C2=O	C[C@H]1CN(C2CCC2)CCN1c1ccc2c(c1)C(C)(C)c1[nH]c3cc(C#N)ccc3c1C2=O	O=C1c2ccc(N3CCN(C4CCC4)CC3)cc2Cc2[nH]c3ccccc3c21||O=C1c2ccccc2Cc2[nH]c3ccccc3c21
COc1cc2c(cc1Br)C(C)(C)c1[nH]c3cc(C#N)ccc3c1C2=O	CC1(C)c2ccc(N3CCC[C@H]3CN3CCCC3)cc2C(=O)c2c1[nH]c1cc(C#N)ccc21	O=C1c2cc(N3CCCC3CN3CCCC3)ccc2Cc2[nH]c3ccccc3c21||O=C1c2ccccc2Cc2[nH]c3ccccc3c21
COc1cc2c(cc1Br)C(C)(C)c1[nH]c3cc(C#N)ccc3c1C2=O	CC(C)N1CCC(Cc2ccc3c(c2)C(C)(C)c2[nH]c4cc(C#N)ccc4c2C3=O)CC1	O=C1c2ccc(CC3CCNCC3)cc2Cc2[nH]c3ccccc3c21||O=C1c2ccccc2Cc2[nH]c3ccccc3c21
COc1cc2c(cc1Br)C(C)(C)c1[nH]c3cc(C#N)ccc3c1C2=O	CC1(C)c2cc(N3CCC(N4CCCCC4)CC3)ncc2C(=O)c2c1[nH]c1cc(C#N)ccc21	O=C1c2ccccc2Cc2[nH]c3ccccc3c21||O=C1c2cnc(N3CCC(N4CCCCC4)CC3)cc2Cc2[nH]c3ccccc3c21
COc1cc2c(cc1Br)C(C)(C)c1[nH]c3cc(C#N)ccc3c1C2=O	CCc1cc2c(cc1N1CCN(C3CCC3)CC1)C(C)(C)c1[nH]c3nc(C#N)ccc3c1C2=O	O=C1c2ccc(N3CCN(C4CCC4)CC3)cc2Cc2[nH]c3ncccc3c21||O=C1c2ccccc2Cc2[nH]c3ccccc3c21
COc1cc2c(cc1Br)C(C)(C)c1[nH]c3cc(C#N)ccc3c1C2=O	CCc1cc2c(cc1N1CCOCC1)C(C)(C)c1[nH]c3nc(C(=O)N4CCOCC4)ccc3c1C2=O	O=C1c2ccc(N3CCOCC3)cc2Cc2[nH]c3nc(C(=O)N4CCOCC4)ccc3c21||O=C1c2ccccc2Cc2[nH]c3ccccc3c21
COc1cc2c(cc1Br)C(C)(C)c1[nH]c3cc(C#N)ccc3c1C2=O	C#Cc1cc2c(cc1OC1CCN(C3COC3)CC1)C(C)(C)c1[nH]c3cc(C#N)ccc3c1C2=O	O=C1c2ccc(OC3CCN(C4COC4)CC3)cc2Cc2[nH]c3ccccc3c21||O=C1c2ccccc2Cc2[nH]c3ccccc3c21
COc1cc2c(cc1Br)C(C)(C)c1[nH]c3cc(C#N)ccc3c1C2=O	C#Cc1cc2c(cc1N1CCN(C3CCC3)CC1)C(C)(C)c1[nH]c3cc(C#N)ccc3c1C2=O	O=C1c2ccc(N3CCN(C4CCC4)CC3)cc2Cc2[nH]c3ccccc3c21||O=C1c2ccccc2Cc2[nH]c3ccccc3c21
COc1cc2c(cc1Br)C(C)(C)c1[nH]c3cc(C#N)ccc3c1C2=O	CC1(C)c2cc(N3CCC(N4CCC(F)(F)CC4)CC3)ccc2C(=O)c2c1[nH]c1cc(C#N)ccc21	O=C1c2ccc(N3CCC(N4CCCCC4)CC3)cc2Cc2[nH]c3ccccc3c21||O=C1c2ccccc2Cc2[nH]c3ccccc3c21
COc1cc2c(cc1Br)C(C)(C)c1[nH]c3cc(C#N)ccc3c1C2=O	C[C@@H]1CN(c2cc3c(cc2Br)C(=O)c2c([nH]c4cc(C#N)ccc24)C3(C)C)C[C@H](C)N1C1CCC1	O=C1c2ccc(N3CCN(C4CCC4)CC3)cc2Cc2[nH]c3ccccc3c21||O=C1c2ccccc2Cc2[nH]c3ccccc3c21
COc1cc2c(cc1Br)C(C)(C)c1[nH]c3cc(C#N)ccc3c1C2=O	CC(C)(C)N1CCN(c2cc3c(cc2Br)C(=O)c2c([nH]c4cc(C#N)ccc24)C32CCOCC2)CC1	O=C1c2ccc(N3CCNCC3)cc2C2(CCOCC2)c2[nH]c3ccccc3c21||O=C1c2ccccc2Cc2[nH]c3ccccc3c21
COc1cc2c(cc1Br)C(C)(C)c1[nH]c3cc(C#N)ccc3c1C2=O	CCc1cc2c(cc1N1CCN(C3CCC3)CC1)C(C)(C)c1[nH]c3cc(C#N)ccc3c1C2=O	O=C1c2ccc(N3CCN(C4CCC4)CC3)cc2Cc2[nH]c3ccccc3c21||O=C1c2ccccc2Cc2[nH]c3ccccc3c21
COc1cc2c(cc1Br)C(C)(C)c1[nH]c3cc(C#N)ccc3c1C2=O	CCc1cc2c(cc1N1CCC(N3CCC3)CC1)C(C)(C)c1[nH]c3cc(C#N)ccc3c1C2=O	O=C1c2ccc(N3CCC(N4CCC4)CC3)cc2Cc2[nH]c3ccccc3c21||O=C1c2ccccc2Cc2[nH]c3ccccc3c21
COc1cc2c(cc1Br)C(C)(C)c1[nH]c3cc(C#N)ccc3c1C2=O	Cc1cc2c(cc1N1CCC(N3CCOCC3)CC1)C(C)(C)c1[nH]c3cc(C#N)ccc3c1C2=O	O=C1c2ccc(N3CCC(N4CCOCC4)CC3)cc2Cc2[nH]c3ccccc3c21||O=C1c2ccccc2Cc2[nH]c3ccccc3c21
COc1cc2c(cc1Br)C(C)(C)c1[nH]c3cc(C#N)ccc3c1C2=O	CCc1cc2c(cc1N1CCN(C(=O)CN(C)C)CC1)C(C)(C)c1[nH]c3cc(C#N)ccc3c1C2=O	O=C1c2ccc(N3CCNCC3)cc2Cc2[nH]c3ccccc3c21||O=C1c2ccccc2Cc2[nH]c3ccccc3c21
COc1cc2c(cc1Br)C(C)(C)c1[nH]c3cc(C#N)ccc3c1C2=O	CCc1cc2c(cc1N1CCC(NCCCO)CC1)C(C)(C)c1[nH]c3cc(C#N)ccc3c1C2=O	O=C1c2ccc(N3CCCCC3)cc2Cc2[nH]c3ccccc3c21||O=C1c2ccccc2Cc2[nH]c3ccccc3c21
COc1cc2c(cc1Br)C(C)(C)c1[nH]c3cc(C#N)ccc3c1C2=O	C#CC(C)(C)N1CCN(c2cc3c(cc2C(C)=O)C(=O)c2c([nH]c4cc(C#N)ccc24)C3(C)C)CC1	O=C1c2ccc(N3CCNCC3)cc2Cc2[nH]c3ccccc3c21||O=C1c2ccccc2Cc2[nH]c3ccccc3c21
COc1cc2c(cc1Br)C(C)(C)c1[nH]c3cc(C#N)ccc3c1C2=O	CC1(C)c2cc(N3CCOCC3)c(C#CCN3CCOCC3)cc2C(=O)c2c1[nH]c1cc(C#N)ccc21	O=C1c2cc(C#CCN3CCOCC3)c(N3CCOCC3)cc2Cc2[nH]c3ccccc3c21||O=C1c2ccccc2Cc2[nH]c3ccccc3c21
COc1cc2c(cc1Br)C(C)(C)c1[nH]c3cc(C#N)ccc3c1C2=O	CC(C)Oc1cc2c(cc1O[C@@H]1CCN(C3CCC3)C1)C(C)(C)c1[nH]c3cc(C#N)ccc3c1C2=O	O=C1c2ccc(OC3CCN(C4CCC4)C3)cc2Cc2[nH]c3ccccc3c21||O=C1c2ccccc2Cc2[nH]c3ccccc3c21
COc1cc2c(cc1Br)C(C)(C)c1[nH]c3cc(C#N)ccc3c1C2=O	CCc1cc2c(cc1N1CCC(NCC3CC3)CC1)C(C)(C)c1[nH]c3cc(C#N)ccc3c1C2=O	O=C1c2ccc(N3CCC(NCC4CC4)CC3)cc2Cc2[nH]c3ccccc3c21||O=C1c2ccccc2Cc2[nH]c3ccccc3c21
COc1cc2c(cc1Br)C(C)(C)c1[nH]c3cc(C#N)ccc3c1C2=O	CCCc1cc2c(cc1N1CCN(C3CCC3)CC1)C(C)(C)c1[nH]c3cc(C#N)ccc3c1C2=O	O=C1c2ccc(N3CCN(C4CCC4)CC3)cc2Cc2[nH]c3ccccc3c21||O=C1c2ccccc2Cc2[nH]c3ccccc3c21
COc1cc2c(cc1Br)C(C)(C)c1[nH]c3cc(C#N)ccc3c1C2=O	CCOc1cc2c(cc1N1CCC(N3CCOCC3)CC1)C(C)(C)c1[nH]c3cc(C#N)ccc3c1C2=O	O=C1c2ccc(N3CCC(N4CCOCC4)CC3)cc2Cc2[nH]c3ccccc3c21||O=C1c2ccccc2Cc2[nH]c3ccccc3c21
COc1cc2c(cc1Br)C(C)(C)c1[nH]c3cc(C#N)ccc3c1C2=O	CCCc1cc2c(cc1N1CCN(CCCCO)CC1)C(C)(C)c1[nH]c3cc(C#N)ccc3c1C2=O	O=C1c2ccc(N3CCNCC3)cc2Cc2[nH]c3ccccc3c21||O=C1c2ccccc2Cc2[nH]c3ccccc3c21
COc1cc2c(cc1Br)C(C)(C)c1[nH]c3cc(C#N)ccc3c1C2=O	CC1(C)c2cc(N3CCN(C4COC4)CC3)c(C#CC3CC3)cc2C(=O)c2c1[nH]c1cc(C#N)ccc21	O=C1c2cc(C#CC3CC3)c(N3CCN(C4COC4)CC3)cc2Cc2[nH]c3ccccc3c21||O=C1c2ccccc2Cc2[nH]c3ccccc3c21
COc1cc2c(cc1Br)C(C)(C)c1[nH]c3cc(C#N)ccc3c1C2=O	N#Cc1ccc2c3c([nH]c2c1)C1(CCOCC1)c1cc(N2CCC(N4CCCC4)CC2)c(C#N)cc1C3=O	O=C1c2ccc(N3CCC(N4CCCC4)CC3)cc2C2(CCOCC2)c2[nH]c3ccccc3c21||O=C1c2ccccc2Cc2[nH]c3ccccc3c21
COc1cc2c(cc1Br)C(C)(C)c1[nH]c3cc(C#N)ccc3c1C2=O	CCc1cc2c(cc1N1CCC(N3CCC(O)CC3)CC1)C(C)(C)c1[nH]c3cc(C#N)ccc3c1C2=O	O=C1c2ccc(N3CCC(N4CCCCC4)CC3)cc2Cc2[nH]c3ccccc3c21||O=C1c2ccccc2Cc2[nH]c3ccccc3c21
COc1cc2c(cc1Br)C(C)(C)c1[nH]c3cc(C#N)ccc3c1C2=O	CCCc1cc2c(cc1N1CCC(N3CCOCC3)CC1)C(C)(C)c1[nH]c3cc(C#N)ccc3c1C2=O	O=C1c2ccc(N3CCC(N4CCOCC4)CC3)cc2Cc2[nH]c3ccccc3c21||O=C1c2ccccc2Cc2[nH]c3ccccc3c21
COc1cc2c(cc1Br)C(C)(C)c1[nH]c3cc(C#N)ccc3c1C2=O	CCc1cc2c(cc1N1CCN(CC3(O)CCOCC3)CC1)C(C)(C)c1[nH]c3cc(C#N)ccc3c1C2=O	O=C1c2ccc(N3CCN(CC4CCOCC4)CC3)cc2Cc2[nH]c3ccccc3c21||O=C1c2ccccc2Cc2[nH]c3ccccc3c21
COc1cc2c(cc1Br)C(C)(C)c1[nH]c3cc(C#N)ccc3c1C2=O	CCc1cc2c(cc1N1CCC(N3CCN(C)CC3)CC1)C(C)(C)c1[nH]c3cc(C#N)ccc3c1C2=O	O=C1c2ccc(N3CCC(N4CCNCC4)CC3)cc2Cc2[nH]c3ccccc3c21||O=C1c2ccccc2Cc2[nH]c3ccccc3c21
COc1cc2c(cc1Br)C(C)(C)c1[nH]c3cc(C#N)ccc3c1C2=O	CCc1cc2c(cc1N1CCN(CC3(O)CCNCC3)CC1)C(C)(C)c1[nH]c3cc(C#N)ccc3c1C2=O	O=C1c2ccc(N3CCN(CC4CCNCC4)CC3)cc2Cc2[nH]c3ccccc3c21||O=C1c2ccccc2Cc2[nH]c3ccccc3c21
COc1cc2c(cc1Br)C(C)(C)c1[nH]c3cc(C#N)ccc3c1C2=O	CCc1cc2c(cc1N1CCC(N3CCOCC3)CC1)C(C)(C)c1[nH]c3cc(N=C(C)O)ccc3c1C2=O	O=C1c2ccc(N3CCC(N4CCOCC4)CC3)cc2Cc2[nH]c3ccccc3c21||O=C1c2ccccc2Cc2[nH]c3ccccc3c21
COc1cc2c(cc1Br)C(C)(C)c1[nH]c3cc(C#N)ccc3c1C2=O	CC(C)OCC#Cc1cc2c(cc1N1CCN(C3COC3)CC1)C(C)(C)c1[nH]c3cc(C#N)ccc3c1C2=O	O=C1c2ccc(N3CCN(C4COC4)CC3)cc2Cc2[nH]c3ccccc3c21||O=C1c2ccccc2Cc2[nH]c3ccccc3c21
COc1cc2c(cc1Br)C(C)(C)c1[nH]c3cc(C#N)ccc3c1C2=O	CC1(C)c2cc(N3CCN(C4CCC4)CC3)c(OC3CCOCC3)cc2C(=O)c2c1[nH]c1cc(C#N)ccc21	O=C1c2cc(OC3CCOCC3)c(N3CCN(C4CCC4)CC3)cc2Cc2[nH]c3ccccc3c21||O=C1c2ccccc2Cc2[nH]c3ccccc3c21
COc1cc2c(cc1Br)C(C)(C)c1[nH]c3cc(C#N)ccc3c1C2=O	CCc1cc2c(cc1N1CCC(NC3CCCCC3)CC1)C(C)(C)c1[nH]c3cc(C#N)ccc3c1C2=O	O=C1c2ccc(N3CCC(NC4CCCCC4)CC3)cc2Cc2[nH]c3ccccc3c21||O=C1c2ccccc2Cc2[nH]c3ccccc3c21
COc1cc2c(cc1Br)C(C)(C)c1[nH]c3cc(C#N)ccc3c1C2=O	CC1(C)c2cc(N3CCN(C4CCC4)CC3)c(C#CC3CCC3)cc2C(=O)c2c1[nH]c1cc(C#N)ccc21	O=C1c2cc(C#CC3CCC3)c(N3CCN(C4CCC4)CC3)cc2Cc2[nH]c3ccccc3c21||O=C1c2ccccc2Cc2[nH]c3ccccc3c21
COc1cc2c(cc1Br)C(C)(C)c1[nH]c3cc(C#N)ccc3c1C2=O	CC#Cc1cc2c(cc1N1CCC(N3CCOCC3)CC1)C1(CCOCC1)c1[nH]c3cc(C#N)ccc3c1C2=O	O=C1c2ccc(N3CCC(N4CCOCC4)CC3)cc2C2(CCOCC2)c2[nH]c3ccccc3c21||O=C1c2ccccc2Cc2[nH]c3ccccc3c21
COc1cc2c(cc1Br)C(C)(C)c1[nH]c3cc(C#N)ccc3c1C2=O	CC1(C)c2cc(N3CCC(N4CCCC4)CC3)c(C3=CCNCC3)cc2C(=O)c2c1[nH]c1cc(C#N)ccc21	O=C1c2cc(C3=CCNCC3)c(N3CCC(N4CCCC4)CC3)cc2Cc2[nH]c3ccccc3c21||O=C1c2ccccc2Cc2[nH]c3ccccc3c21
COc1cc2c(cc1Br)C(C)(C)c1[nH]c3cc(C#N)ccc3c1C2=O	CCc1cc2c(cc1N1CCN(CC3(O)CC(C)OC(C)C3)CC1)C(C)(C)c1[nH]c3cc(C#N)ccc3c1C2=O	O=C1c2ccc(N3CCN(CC4CCOCC4)CC3)cc2Cc2[nH]c3ccccc3c21||O=C1c2ccccc2Cc2[nH]c3ccccc3c21
COc1ccc2c(c1)C(C)(C)c1[nH]c3c(N)c(C#N)ccc3c1C2=O	CC1(C)c2cc(OCC(=O)O)ccc2C(=O)c2c1[nH]c1cc(C#N)ccc21	O=C1c2ccccc2Cc2[nH]c3ccccc3c21||O=C1c2ccccc2Cc2[nH]c3ccccc3c21
COc1ccc2c(c1)C(C)(C)c1[nH]c3c(N)c(C#N)ccc3c1C2=O	CN(C)S(=O)(=O)Oc1ccc2c(c1)C(C)(C)c1[nH]c3cc(C#N)ccc3c1C2=O	O=C1c2ccccc2Cc2[nH]c3ccccc3c21||O=C1c2ccccc2Cc2[nH]c3ccccc3c21
COc1ccc2c(c1)C(C)(C)c1[nH]c3c(N)c(C#N)ccc3c1C2=O	CC1(C)c2cc(S(=O)(=O)CCC(=O)O)ccc2C(=O)c2c1[nH]c1cc(C#N)ccc21	O=C1c2ccccc2Cc2[nH]c3ccccc3c21||O=C1c2ccccc2Cc2[nH]c3ccccc3c21
COc1ccc2c(c1)C(C)(C)c1[nH]c3c(N)c(C#N)ccc3c1C2=O	CC1(C)c2[nH]c3cc(C#N)ccc3c2C(=O)c2cccc(OC[C@@H](O)CO)c21	O=C1c2ccccc2Cc2[nH]c3ccccc3c21||O=C1c2ccccc2Cc2[nH]c3ccccc3c21
COc1ccc2c(c1)C(C)(C)c1[nH]c3c(N)c(C#N)ccc3c1C2=O	CC1(C)c2cc(OCCNC(=N)O)ccc2C(=O)c2c1[nH]c1cc(C#N)ccc21	O=C1c2ccccc2Cc2[nH]c3ccccc3c21||O=C1c2ccccc2Cc2[nH]c3ccccc3c21
COc1ccc2c(c1)C(C)(C)c1[nH]c3c(N)c(C#N)ccc3c1C2=O	CC1(C)c2cc(Oc3ncccn3)ccc2C(=O)c2c1[nH]c1cc(C#N)ccc21	O=C1c2ccc(Oc3ncccn3)cc2Cc2[nH]c3ccccc3c21||O=C1c2ccccc2Cc2[nH]c3ccccc3c21
COc1ccc2c(c1)C(C)(C)c1[nH]c3c(N)c(C#N)ccc3c1C2=O	CC1(C)c2cc(C(O)=NC3COC3)ccc2C(=O)c2c1[nH]c1cc(C#N)ccc21	O=C1c2ccc(C=NC3COC3)cc2Cc2[nH]c3ccccc3c21||O=C1c2ccccc2Cc2[nH]c3ccccc3c21
COc1ccc2c(c1)C(C)(C)c1[nH]c3c(N)c(C#N)ccc3c1C2=O	CCOC(=O)COc1ccc2c(c1)C(C)(C)c1[nH]c3cc(C#N)ccc3c1C2=O	O=C1c2ccccc2Cc2[nH]c3ccccc3c21||O=C1c2ccccc2Cc2[nH]c3ccccc3c21
COc1ccc2c(c1)C(C)(C)c1[nH]c3c(N)c(C#N)ccc3c1C2=O	CC1(C)c2cc(OC[C@H](O)CO)ccc2C(=O)c2c1[nH]c1c(C(=O)O)c(C#N)ccc21	O=C1c2ccccc2Cc2[nH]c3ccccc3c21||O=C1c2ccccc2Cc2[nH]c3ccccc3c21
COc1ccc2c(c1)C(C)(C)c1[nH]c3c(N)c(C#N)ccc3c1C2=O	CC1(C)c2cc(N3CCS(=O)(=O)CC3)ccc2C(=O)c2c1[nH]c1cc(C#N)ccc21	O=C1c2ccc(N3CCS(=O)(=O)CC3)cc2Cc2[nH]c3ccccc3c21||O=C1c2ccccc2Cc2[nH]c3ccccc3c21
COc1ccc2c(c1)C(C)(C)c1[nH]c3c(N)c(C#N)ccc3c1C2=O	CC1(C)c2cc(OC[C@H](O)CO)ccc2C(=O)c2c1[nH]c1c(C(=N)O)c(C#N)ccc21	O=C1c2ccccc2Cc2[nH]c3ccccc3c21||O=C1c2ccccc2Cc2[nH]c3ccccc3c21
COc1ccc2c(c1)C(C)(C)c1[nH]c3c(N)c(C#N)ccc3c1C2=O	COc1ccc2c(c1)C(C)(C)c1[nH]c3c(OC[C@H](O)CO)c(C#N)ccc3c1C2=O	O=C1c2ccccc2Cc2[nH]c3ccccc3c21||O=C1c2ccccc2Cc2[nH]c3ccccc3c21
COc1ccc2c(c1)C(C)(C)c1[nH]c3c(N)c(C#N)ccc3c1C2=O	CC1(C)c2cc(OCC(O)=NCCC#N)ccc2C(=O)c2c1[nH]c1cc(C#N)ccc21	O=C1c2ccccc2Cc2[nH]c3ccccc3c21||O=C1c2ccccc2Cc2[nH]c3ccccc3c21
COc1ccc2c(c1)C(C)(C)c1[nH]c3c(N)c(C#N)ccc3c1C2=O	CC1(C)c2cc(C(=O)N3CCOCC3)ccc2C(=O)c2c1[nH]c1cc(C#N)ccc21	O=C1c2ccc(C(=O)N3CCOCC3)cc2Cc2[nH]c3ccccc3c21||O=C1c2ccccc2Cc2[nH]c3ccccc3c21
COc1ccc2c(c1)C(C)(C)c1[nH]c3c(N)c(C#N)ccc3c1C2=O	CC1(C)c2cc(C(O)=NC3CCS(=O)(=O)C3)ccc2C(=O)c2c1[nH]c1cc(C#N)ccc21	O=C1c2ccc(C=NC3CCS(=O)(=O)C3)cc2Cc2[nH]c3ccccc3c21||O=C1c2ccccc2Cc2[nH]c3ccccc3c21
COc1ccc2c(c1)C(C)(C)c1[nH]c3c(N)c(C#N)ccc3c1C2=O	C=COc1cc2c(cc1OC(C)C)C(=O)c1c([nH]c3cc(C#N)ccc13)C2(C)C	O=C1c2ccccc2Cc2[nH]c3ccccc3c21||O=C1c2ccccc2Cc2[nH]c3ccccc3c21
COc1ccc2c(c1)C(C)(C)c1[nH]c3c(N)c(C#N)ccc3c1C2=O	CC1(C)c2ccc(OCCOCCC(=O)O)cc2C(=O)c2c1[nH]c1cc(C#N)ccc21	O=C1c2ccccc2Cc2[nH]c3ccccc3c21||O=C1c2ccccc2Cc2[nH]c3ccccc3c21
COc1ccc2c(c1)C(C)(C)c1[nH]c3c(N)c(C#N)ccc3c1C2=O	CC1(C)c2cc(N3CCC(N)CC3)c(Br)cc2C(=O)c2c1[nH]c1cc(C#N)ccc21	O=C1c2ccc(N3CCCCC3)cc2Cc2[nH]c3ccccc3c21||O=C1c2ccccc2Cc2[nH]c3ccccc3c21
COc1ccc2c(c1)C(C)(C)c1[nH]c3c(N)c(C#N)ccc3c1C2=O	CC1(C)c2cc(N3CCCCC3)ccc2C(=O)c2c1[nH]c1cc(C#N)ccc21	O=C1c2ccc(N3CCCCC3)cc2Cc2[nH]c3ccccc3c21||O=C1c2ccccc2Cc2[nH]c3ccccc3c21
COc1ccc2c(c1)C(C)(C)c1[nH]c3c(N)c(C#N)ccc3c1C2=O	CC1(C)c2cc(C(=O)N(CCO)CCO)ccc2C(=O)c2c1[nH]c1cc(C#N)ccc21	O=C1c2ccccc2Cc2[nH]c3ccccc3c21||O=C1c2ccccc2Cc2[nH]c3ccccc3c21
COc1ccc2c(c1)C(C)(C)c1[nH]c3c(N)c(C#N)ccc3c1C2=O	CC1(C)c2cc(N3CCN(S(C)(=O)=O)CC3)ccc2C(=O)c2c1[nH]c1cc(C#N)ccc21	O=C1c2ccc(N3CCNCC3)cc2Cc2[nH]c3ccccc3c21||O=C1c2ccccc2Cc2[nH]c3ccccc3c21
COc1ccc2c(c1)C(C)(C)c1[nH]c3c(N)c(C#N)ccc3c1C2=O	CC1(C)c2cc(C(=O)N3CCN(S(C)(=O)=O)CC3)ccc2C(=O)c2c1[nH]c1cc(C#N)ccc21	O=C1c2ccc(C(=O)N3CCNCC3)cc2Cc2[nH]c3ccccc3c21||O=C1c2ccccc2Cc2[nH]c3ccccc3c21
COc1ccc2c(c1)C(C)(C)c1[nH]c3c(N)c(C#N)ccc3c1C2=O	CCN(CC)CCOc1ccc2c(c1)C(C)(C)c1[nH]c3cc(C#N)c(Br)cc3c1C2=O	O=C1c2ccccc2Cc2[nH]c3ccccc3c21||O=C1c2ccccc2Cc2[nH]c3ccccc3c21
COc1ccc2c(c1)C(C)(C)c1[nH]c3c(N)c(C#N)ccc3c1C2=O	CC1(C)c2ccc(N3CCN(C4CC4)CC3)cc2C(=O)c2c1[nH]c1cc(C#N)ccc21	O=C1c2cc(N3CCN(C4CC4)CC3)ccc2Cc2[nH]c3ccccc3c21||O=C1c2ccccc2Cc2[nH]c3ccccc3c21
COc1ccc2c(c1)C(C)(C)c1[nH]c3c(N)c(C#N)ccc3c1C2=O	CC1(C)c2cc(N3CCN(C4COC4)CC3)ccc2C(=O)c2c1[nH]c1cc(C#N)ccc21	O=C1c2ccc(N3CCN(C4COC4)CC3)cc2Cc2[nH]c3ccccc3c21||O=C1c2ccccc2Cc2[nH]c3ccccc3c21
COc1ccc2c(c1)C(C)(C)c1[nH]c3c(N)c(C#N)ccc3c1C2=O	CC1(C)c2ccc(N3CCN(C4COC4)CC3)cc2C(=O)c2c1[nH]c1cc(C#N)ccc21	O=C1c2cc(N3CCN(C4COC4)CC3)ccc2Cc2[nH]c3ccccc3c21||O=C1c2ccccc2Cc2[nH]c3ccccc3c21
COc1ccc2c(c1)C(C)(C)c1[nH]c3c(N)c(C#N)ccc3c1C2=O	CC1(C)c2cc(C(=O)N3CCN(CCO)CC3)ccc2C(=O)c2c1[nH]c1cc(C#N)ccc21	O=C1c2ccc(C(=O)N3CCNCC3)cc2Cc2[nH]c3ccccc3c21||O=C1c2ccccc2Cc2[nH]c3ccccc3c21
COc1ccc2c(c1)C(C)(C)c1[nH]c3c(N)c(C#N)ccc3c1C2=O	CC(C)N1CCN(c2ccc3c(c2)C(C)(C)c2[nH]c4cc(C#N)ccc4c2C3=O)CC1	O=C1c2ccc(N3CCNCC3)cc2Cc2[nH]c3ccccc3c21||O=C1c2ccccc2Cc2[nH]c3ccccc3c21
COc1ccc2c(c1)C(C)(C)c1[nH]c3c(N)c(C#N)ccc3c1C2=O	CN(C)S(=O)(=O)N1CCN(c2ccc3c(c2)C(C)(C)c2c(c4ccc(C#N)cc4n2C)C3=O)CC1	O=C1c2ccc(N3CCNCC3)cc2Cc2[nH]c3ccccc3c21||O=C1c2ccccc2Cc2[nH]c3ccccc3c21
COc1ccc2c(c1)C(C)(C)c1[nH]c3c(N)c(C#N)ccc3c1C2=O	CC1(C)c2cc(N3CCC(N4CCCC4)CC3)ccc2C(=O)c2c1[nH]c1ncccc21	O=C1c2ccc(N3CCC(N4CCCC4)CC3)cc2Cc2[nH]c3ncccc3c21||O=C1c2ccccc2Cc2[nH]c3ccccc3c21
COc1ccc2c(c1)C(C)(C)c1[nH]c3c(N)c(C#N)ccc3c1C2=O	CC1(C)c2ccc(C3CCN(C4CC4)CC3)cc2C(=O)c2c1[nH]c1cc(C#N)ccc21	O=C1c2cc(C3CCN(C4CC4)CC3)ccc2Cc2[nH]c3ccccc3c21||O=C1c2ccccc2Cc2[nH]c3ccccc3c21
COc1ccc2c(c1)C(C)(C)c1[nH]c3c(N)c(C#N)ccc3c1C2=O	CC1(C)c2cc(C3CCN(C4COC4)CC3)ccc2C(=O)c2c1[nH]c1cc(C#N)ccc21	O=C1c2ccc(C3CCN(C4COC4)CC3)cc2Cc2[nH]c3ccccc3c21||O=C1c2ccccc2Cc2[nH]c3ccccc3c21
COc1ccc2c(c1)C(C)(C)c1[nH]c3c(N)c(C#N)ccc3c1C2=O	CC1(C)c2ccc(C3CCN(C4COC4)CC3)cc2C(=O)c2c1[nH]c1cc(C#N)ccc21	O=C1c2cc(C3CCN(C4COC4)CC3)ccc2Cc2[nH]c3ccccc3c21||O=C1c2ccccc2Cc2[nH]c3ccccc3c21
COc1ccc2c(c1)C(C)(C)c1[nH]c3c(N)c(C#N)ccc3c1C2=O	N#Cc1ccc2c3c([nH]c2c1)C1(CCOCC1)c1cc(OCCN2CCOCC2)ccc1C3=O	O=C1c2ccc(OCCN3CCOCC3)cc2C2(CCOCC2)c2[nH]c3ccccc3c21||O=C1c2ccccc2Cc2[nH]c3ccccc3c21
COc1ccc2c(c1)C(C)(C)c1[nH]c3c(N)c(C#N)ccc3c1C2=O	CC1(C)OCC(CN=C(O)COc2ccc3c(c2)C(C)(C)c2[nH]c4cc(C#N)ccc4c2C3=O)O1	O=C1c2ccc(OCC=NCC3COCO3)cc2Cc2[nH]c3ccccc3c21||O=C1c2ccccc2Cc2[nH]c3ccccc3c21
COc1ccc2c(c1)C(C)(C)c1[nH]c3c(N)c(C#N)ccc3c1C2=O	N#Cc1ccc2c3c([nH]c2c1)C1(CCOCC1)c1cc(OCCN2CCS(=O)(=O)CC2)ccc1C3=O	O=C1c2ccc(OCCN3CCS(=O)(=O)CC3)cc2C2(CCOCC2)c2[nH]c3ccccc3c21||O=C1c2ccccc2Cc2[nH]c3ccccc3c21
COc1ccc2c(c1)C(C)(C)c1[nH]c3c(N)c(C#N)ccc3c1C2=O	CC1(C)c2cc(N3CCN(C4CCCC4)CC3=O)ccc2C(=O)c2c1[nH]c1cc(C#N)ccc21	O=C1c2ccc(N3CCN(C4CCCC4)CC3=O)cc2Cc2[nH]c3ccccc3c21||O=C1c2ccccc2Cc2[nH]c3ccccc3c21
COc1ccc2c(c1)C(C)(C)c1[nH]c3c(N)c(C#N)ccc3c1C2=O	CCc1cc2c(cc1N1CCOCC1)C(C)(C)c1[nH]c3nc(C(=O)N4CCOCC4)ccc3c1C2=O	O=C1c2ccc(N3CCOCC3)cc2Cc2[nH]c3nc(C(=O)N4CCOCC4)ccc3c21||O=C1c2ccccc2Cc2[nH]c3ccccc3c21
COc1ccc2c(c1)C(C)(C)c1[nH]c3c(N)c(C#N)ccc3c1C2=O	CC(C)(C)OC(=O)N1CCC(Oc2ccc3c(c2)C(C)(C)c2[nH]c4cc(C#N)ccc4c2C3=O)CC1	O=C1c2ccc(OC3CCNCC3)cc2Cc2[nH]c3ccccc3c21||O=C1c2ccccc2Cc2[nH]c3ccccc3c21
COc1ccc2c(c1)C(C)(C)c1[nH]c3c(N)c(C#N)ccc3c1C2=O	CC(C)c1cc2c(cc1N1CCN(C3COC3)CC1)C(C)(C)c1[nH]c3cc(C#N)ccc3c1C2=O	O=C1c2ccc(N3CCN(C4COC4)CC3)cc2Cc2[nH]c3ccccc3c21||O=C1c2ccccc2Cc2[nH]c3ccccc3c21
COc1ccc2c(c1)C(C)(C)c1[nH]c3c(N)c(C#N)ccc3c1C2=O	CCCC1(N2CCN(c3cc4c(cn3)C(=O)c3c([nH]c5cc(C(=N)O)ccc35)C4(C)C)CC2)CCC1	O=C1c2ccccc2Cc2[nH]c3ccccc3c21||O=C1c2cnc(N3CCN(C4CCC4)CC3)cc2Cc2[nH]c3ccccc3c21
COc1ccc2c(c1)C(C)(C)c1[nH]c3c(N)c(C#N)ccc3c1C2=O	C[C@@H]1CN(C2CCN(c3cc4c(cn3)C(=O)c3c([nH]c5cc(C(=N)O)ccc35)C4(C)C)CC2)C[C@H](C)O1	O=C1c2ccccc2Cc2[nH]c3ccccc3c21||O=C1c2cnc(N3CCC(N4CCOCC4)CC3)cc2Cc2[nH]c3ccccc3c21
COc1ccc2c(c1)C(C)(C)c1[nH]c3c(N)c(C#N)ccc3c1C2=O	CC1(C)c2cc(C3CCN(CC4CCOCC4)CC3)ccc2C(=O)c2c1[nH]c1cc(C#N)ccc21	O=C1c2ccc(C3CCN(CC4CCOCC4)CC3)cc2Cc2[nH]c3ccccc3c21||O=C1c2ccccc2Cc2[nH]c3ccccc3c21
COc1ccc2c(c1)C(C)(C)c1[nH]c3c(N)c(C#N)ccc3c1C2=O	CCc1cc2c(cc1N1CCC(N3CCOCC3)CC1)C(C)(C)c1[nH]c3cc(N=C(C)O)ccc3c1C2=O	O=C1c2ccc(N3CCC(N4CCOCC4)CC3)cc2Cc2[nH]c3ccccc3c21||O=C1c2ccccc2Cc2[nH]c3ccccc3c21
COc1ccc2c(c1)C(C)(C)c1[nH]c3c(N)c(C#N)ccc3c1C2=O	CCc1cc2c(cc1C1=CCN(C(=O)C3CCOCC3)CC1)C(C)(C)c1[nH]c3cc(C#N)ccc3c1C2=O	O=C1c2ccc(C3=CCN(C(=O)C4CCOCC4)CC3)cc2Cc2[nH]c3ccccc3c21||O=C1c2ccccc2Cc2[nH]c3ccccc3c21
COc1ccc2c(c1)C(C)(C)c1[nH]c3c(N)c(C#N)ccc3c1C2=O	CCc1cc2c(cc1C1=CCN(CC3CCOCC3)CC1)C(C)(C)c1[nH]c3cc(C#N)ccc3c1C2=O	O=C1c2ccc(C3=CCN(CC4CCOCC4)CC3)cc2Cc2[nH]c3ccccc3c21||O=C1c2ccccc2Cc2[nH]c3ccccc3c21
COc1ccc2c(c1)C(C)(C)c1[nH]c3c(N)c(C#N)ccc3c1C2=O	CC1(C)c2cc(N3CCN(C4COC4)CC3)c(CCC3CCCC3)cc2C(=O)c2c1[nH]c1cc(C#N)ccc21	O=C1c2cc(CCC3CCCC3)c(N3CCN(C4COC4)CC3)cc2Cc2[nH]c3ccccc3c21||O=C1c2ccccc2Cc2[nH]c3ccccc3c21
COc1ccc2c(c1)C(C)(C)c1[nH]c3c(N)c(C#N)ccc3c1C2=O	CCC(CC)Oc1cc2c(cc1N1CCN(C3CCC3)CC1)C(C)(C)c1c(c3ccc(C#N)cc3n1C)C2=O	O=C1c2ccc(N3CCN(C4CCC4)CC3)cc2Cc2[nH]c3ccccc3c21||O=C1c2ccccc2Cc2[nH]c3ccccc3c21
COc1ccc2c(c1)C(C)(C)c1[nH]c3c(N)c(C#N)ccc3c1C2=O	CCc1cc2c(cc1N1CCC(OCCC3CCCCC3)CC1)C(C)(C)c1[nH]c3cc(C#N)ccc3c1C2=O	O=C1c2ccc(N3CCC(OCCC4CCCCC4)CC3)cc2Cc2[nH]c3ccccc3c21||O=C1c2ccccc2Cc2[nH]c3ccccc3c21
C=Cc1ccc2c(c1)C(C)(C)c1[nH]c3cc(C#N)ccc3c1C2=O	CC1(C)c2cc(OC[C@H](O)CO)ccc2C(=O)c2c1[nH]c1c(C(=O)O)c(C#N)ccc21	O=C1c2ccccc2Cc2[nH]c3ccccc3c21||O=C1c2ccccc2Cc2[nH]c3ccccc3c21
C=Cc1ccc2c(c1)C(C)(C)c1[nH]c3cc(C#N)ccc3c1C2=O	CC1(C)c2cc(OC[C@H](O)CO)ccc2C(=O)c2c1[nH]c1c(C(=N)O)c(C#N)ccc21	O=C1c2ccccc2Cc2[nH]c3ccccc3c21||O=C1c2ccccc2Cc2[nH]c3ccccc3c21
C=Cc1ccc2c(c1)C(C)(C)c1[nH]c3cc(C#N)ccc3c1C2=O	COc1ccc2c(c1)C(C)(C)c1[nH]c3c(OC[C@H](O)CO)c(C#N)ccc3c1C2=O	O=C1c2ccccc2Cc2[nH]c3ccccc3c21||O=C1c2ccccc2Cc2[nH]c3ccccc3c21
C=Cc1ccc2c(c1)C(C)(C)c1[nH]c3cc(C#N)ccc3c1C2=O	CC(C)(O)C#Cc1ccc2c(c1)C(=O)c1c([nH]c3cc(C#N)ccc13)C2(C)C	O=C1c2ccccc2Cc2[nH]c3ccccc3c21||O=C1c2ccccc2Cc2[nH]c3ccccc3c21
C=Cc1ccc2c(c1)C(C)(C)c1[nH]c3cc(C#N)ccc3c1C2=O	CC1(C)c2ccc(C3=CCNCC3)cc2C(=O)c2c1[nH]c1cc(C#N)ccc21	O=C1c2cc(C3=CCNCC3)ccc2Cc2[nH]c3ccccc3c21||O=C1c2ccccc2Cc2[nH]c3ccccc3c21
C=Cc1ccc2c(c1)C(C)(C)c1[nH]c3cc(C#N)ccc3c1C2=O	CC1(C)c2cc(N3CCC(N)CC3)c(Br)cc2C(=O)c2c1[nH]c1cc(C#N)ccc21	O=C1c2ccc(N3CCCCC3)cc2Cc2[nH]c3ccccc3c21||O=C1c2ccccc2Cc2[nH]c3ccccc3c21
C=Cc1ccc2c(c1)C(C)(C)c1[nH]c3cc(C#N)ccc3c1C2=O	CC1(C)c2cc(C(=O)N(CCO)CCO)ccc2C(=O)c2c1[nH]c1cc(C#N)ccc21	O=C1c2ccccc2Cc2[nH]c3ccccc3c21||O=C1c2ccccc2Cc2[nH]c3ccccc3c21
C=Cc1ccc2c(c1)C(C)(C)c1[nH]c3cc(C#N)ccc3c1C2=O	CN1CCC(Oc2cc3c(cc2[N+](=O)[O-])C(=O)c2c([nH]c4cc(C#N)ccc24)C3(C)C)CC1	O=C1c2ccc(OC3CCNCC3)cc2Cc2[nH]c3ccccc3c21||O=C1c2ccccc2Cc2[nH]c3ccccc3c21
C=Cc1ccc2c(c1)C(C)(C)c1[nH]c3cc(C#N)ccc3c1C2=O	CC1(C)c2cc(N3CCN(C4COC4)CC3)c(Br)cc2C(=O)c2c1[nH]c1cc(C#N)ccc21	O=C1c2ccc(N3CCN(C4COC4)CC3)cc2Cc2[nH]c3ccccc3c21||O=C1c2ccccc2Cc2[nH]c3ccccc3c21
C=Cc1ccc2c(c1)C(C)(C)c1[nH]c3cc(C#N)ccc3c1C2=O	CC1(C)c2ccc(N3CCN(C4CC4)CC3)cc2C(=O)c2c1[nH]c1cc(C#N)ccc21	O=C1c2cc(N3CCN(C4CC4)CC3)ccc2Cc2[nH]c3ccccc3c21||O=C1c2ccccc2Cc2[nH]c3ccccc3c21
C=Cc1ccc2c(c1)C(C)(C)c1[nH]c3cc(C#N)ccc3c1C2=O	CC(C)N1CCN(c2ccc3c(c2)C(C)(C)c2[nH]c4c(F)c(C#N)ccc4c2C3=O)CC1	O=C1c2ccc(N3CCNCC3)cc2Cc2[nH]c3ccccc3c21||O=C1c2ccccc2Cc2[nH]c3ccccc3c21
C=Cc1ccc2c(c1)C(C)(C)c1[nH]c3cc(C#N)ccc3c1C2=O	CC1(C)c2cc(OC3CCN(CCO)CC3)ccc2C(=O)c2c1[nH]c1cc(C#N)ccc21	O=C1c2ccc(OC3CCNCC3)cc2Cc2[nH]c3ccccc3c21||O=C1c2ccccc2Cc2[nH]c3ccccc3c21
C=Cc1ccc2c(c1)C(C)(C)c1[nH]c3cc(C#N)ccc3c1C2=O	CCN(CC)CCS(=O)(=O)c1cc2c(cc1OC)C(C)(C)c1[nH]c3cc(C#N)ccc3c1C2=O	O=C1c2ccccc2Cc2[nH]c3ccccc3c21||O=C1c2ccccc2Cc2[nH]c3ccccc3c21
C=Cc1ccc2c(c1)C(C)(C)c1[nH]c3cc(C#N)ccc3c1C2=O	Cn1cc(-c2cc3c(cc2N2CCOCC2)C(C)(C)c2[nH]c4cc(C#N)ccc4c2C3=O)cn1	O=C1c2cc(-c3cn[nH]c3)c(N3CCOCC3)cc2Cc2[nH]c3ccccc3c21||O=C1c2ccccc2Cc2[nH]c3ccccc3c21
C=Cc1ccc2c(c1)C(C)(C)c1[nH]c3cc(C#N)ccc3c1C2=O	CC1(C)c2cc(C3CCN(C4COC4)CC3)ccc2C(=O)c2c1[nH]c1cc(C#N)ccc21	O=C1c2ccc(C3CCN(C4COC4)CC3)cc2Cc2[nH]c3ccccc3c21||O=C1c2ccccc2Cc2[nH]c3ccccc3c21
C=Cc1ccc2c(c1)C(C)(C)c1[nH]c3cc(C#N)ccc3c1C2=O	CC1(C)c2cc(N3CCOCC3)c(OC3CCOC3)cc2C(=O)c2c1[nH]c1cc(C#N)ccc21	O=C1c2cc(OC3CCOC3)c(N3CCOCC3)cc2Cc2[nH]c3ccccc3c21||O=C1c2ccccc2Cc2[nH]c3ccccc3c21
C=Cc1ccc2c(c1)C(C)(C)c1[nH]c3cc(C#N)ccc3c1C2=O	CC(C)N1CCC(c2ccc3c(c2)C(C)(C)c2[nH]c4cc(C#N)ccc4c2C3=O)CC1	O=C1c2ccc(C3CCNCC3)cc2Cc2[nH]c3ccccc3c21||O=C1c2ccccc2Cc2[nH]c3ccccc3c21
C=Cc1ccc2c(c1)C(C)(C)c1[nH]c3cc(C#N)ccc3c1C2=O	CCN(CC)CCOc1cc2c(cc1C(C)=O)C(=O)c1c([nH]c3cc(C#N)ccc13)C2(C)C	O=C1c2ccccc2Cc2[nH]c3ccccc3c21||O=C1c2ccccc2Cc2[nH]c3ccccc3c21
C=Cc1ccc2c(c1)C(C)(C)c1[nH]c3cc(C#N)ccc3c1C2=O	CC1(C)c2cc(N3CCN(C4CCS(=O)(=O)CC4)CC3)c(Br)cc2C(=O)c2c1[nH]c1cc(C#N)ccc21	O=C1c2ccc(N3CCN(C4CCS(=O)(=O)CC4)CC3)cc2Cc2[nH]c3ccccc3c21||O=C1c2ccccc2Cc2[nH]c3ccccc3c21
C=Cc1ccc2c(c1)C(C)(C)c1[nH]c3cc(C#N)ccc3c1C2=O	CC1(C)c2cc(N3CCC(N4CCOCC4)CC3)c(Cl)cc2C(=O)c2c1[nH]c1cc(C#N)ccc21	O=C1c2ccc(N3CCC(N4CCOCC4)CC3)cc2Cc2[nH]c3ccccc3c21||O=C1c2ccccc2Cc2[nH]c3ccccc3c21
C=Cc1ccc2c(c1)C(C)(C)c1[nH]c3cc(C#N)ccc3c1C2=O	C[C@H]1CN(C2CCC2)CCN1c1ccc2c(c1)C(C)(C)c1[nH]c3cc(C#N)ccc3c1C2=O	O=C1c2ccc(N3CCN(C4CCC4)CC3)cc2Cc2[nH]c3ccccc3c21||O=C1c2ccccc2Cc2[nH]c3ccccc3c21
C=Cc1ccc2c(c1)C(C)(C)c1[nH]c3cc(C#N)ccc3c1C2=O	CC1(C)c2cc(N3CCC(N4CCCCC4)CC3)ncc2C(=O)c2c1[nH]c1cc(C#N)ccc21	O=C1c2ccccc2Cc2[nH]c3ccccc3c21||O=C1c2cnc(N3CCC(N4CCCCC4)CC3)cc2Cc2[nH]c3ccccc3c21
C=Cc1ccc2c(c1)C(C)(C)c1[nH]c3cc(C#N)ccc3c1C2=O	CCc1cc2c(cc1N1CCOCC1)C(C)(C)c1[nH]c3nc(C(=O)N4CCOCC4)ccc3c1C2=O	O=C1c2ccc(N3CCOCC3)cc2Cc2[nH]c3nc(C(=O)N4CCOCC4)ccc3c21||O=C1c2ccccc2Cc2[nH]c3ccccc3c21
C=Cc1ccc2c(c1)C(C)(C)c1[nH]c3cc(C#N)ccc3c1C2=O	C#Cc1cc2c(cc1N1CCN(C3CCC3)CC1)C(C)(C)c1[nH]c3cc(C#N)ccc3c1C2=O	O=C1c2ccc(N3CCN(C4CCC4)CC3)cc2Cc2[nH]c3ccccc3c21||O=C1c2ccccc2Cc2[nH]c3ccccc3c21
C=Cc1ccc2c(c1)C(C)(C)c1[nH]c3cc(C#N)ccc3c1C2=O	C[C@@H]1CN(c2cc3c(cc2Br)C(=O)c2c([nH]c4cc(C#N)ccc24)C3(C)C)C[C@H](C)N1C1CCC1	O=C1c2ccc(N3CCN(C4CCC4)CC3)cc2Cc2[nH]c3ccccc3c21||O=C1c2ccccc2Cc2[nH]c3ccccc3c21
C=Cc1ccc2c(c1)C(C)(C)c1[nH]c3cc(C#N)ccc3c1C2=O	CC(C)(C)N1CCN(c2cc3c(cc2Br)C(=O)c2c([nH]c4cc(C#N)ccc24)C32CCOCC2)CC1	O=C1c2ccc(N3CCNCC3)cc2C2(CCOCC2)c2[nH]c3ccccc3c21||O=C1c2ccccc2Cc2[nH]c3ccccc3c21
C=Cc1ccc2c(c1)C(C)(C)c1[nH]c3cc(C#N)ccc3c1C2=O	CCc1cc2c(cc1N1CCC(N3CCC3)CC1)C(C)(C)c1[nH]c3cc(C#N)ccc3c1C2=O	O=C1c2ccc(N3CCC(N4CCC4)CC3)cc2Cc2[nH]c3ccccc3c21||O=C1c2ccccc2Cc2[nH]c3ccccc3c21
C=Cc1ccc2c(c1)C(C)(C)c1[nH]c3cc(C#N)ccc3c1C2=O	CCc1cc2c(cc1N1CCN(C(=O)CN(C)C)CC1)C(C)(C)c1[nH]c3cc(C#N)ccc3c1C2=O	O=C1c2ccc(N3CCNCC3)cc2Cc2[nH]c3ccccc3c21||O=C1c2ccccc2Cc2[nH]c3ccccc3c21
C=Cc1ccc2c(c1)C(C)(C)c1[nH]c3cc(C#N)ccc3c1C2=O	CCc1cc2c(cc1N1CCC(NCCCO)CC1)C(C)(C)c1[nH]c3cc(C#N)ccc3c1C2=O	O=C1c2ccc(N3CCCCC3)cc2Cc2[nH]c3ccccc3c21||O=C1c2ccccc2Cc2[nH]c3ccccc3c21
C=Cc1ccc2c(c1)C(C)(C)c1[nH]c3cc(C#N)ccc3c1C2=O	CCc1cc2c(cc1N1CCC(NCC3CC3)CC1)C(C)(C)c1[nH]c3cc(C#N)ccc3c1C2=O	O=C1c2ccc(N3CCC(NCC4CC4)CC3)cc2Cc2[nH]c3ccccc3c21||O=C1c2ccccc2Cc2[nH]c3ccccc3c21
C=Cc1ccc2c(c1)C(C)(C)c1[nH]c3cc(C#N)ccc3c1C2=O	CCCc1cc2c(cc1N1CCN(CCCCO)CC1)C(C)(C)c1[nH]c3cc(C#N)ccc3c1C2=O	O=C1c2ccc(N3CCNCC3)cc2Cc2[nH]c3ccccc3c21||O=C1c2ccccc2Cc2[nH]c3ccccc3c21
C=Cc1ccc2c(c1)C(C)(C)c1[nH]c3cc(C#N)ccc3c1C2=O	CC1(C)c2cc(N3CCN(C4COC4)CC3)c(C#CC3CC3)cc2C(=O)c2c1[nH]c1cc(C#N)ccc21	O=C1c2cc(C#CC3CC3)c(N3CCN(C4COC4)CC3)cc2Cc2[nH]c3ccccc3c21||O=C1c2ccccc2Cc2[nH]c3ccccc3c21
C=Cc1ccc2c(c1)C(C)(C)c1[nH]c3cc(C#N)ccc3c1C2=O	N#Cc1ccc2c3c([nH]c2c1)C1(CCOCC1)c1cc(N2CCC(N4CCCC4)CC2)c(C#N)cc1C3=O	O=C1c2ccc(N3CCC(N4CCCC4)CC3)cc2C2(CCOCC2)c2[nH]c3ccccc3c21||O=C1c2ccccc2Cc2[nH]c3ccccc3c21
C=Cc1ccc2c(c1)C(C)(C)c1[nH]c3cc(C#N)ccc3c1C2=O	CCc1cc2c(cc1N1CCC(N3CCC(O)CC3)CC1)C(C)(C)c1[nH]c3cc(C#N)ccc3c1C2=O	O=C1c2ccc(N3CCC(N4CCCCC4)CC3)cc2Cc2[nH]c3ccccc3c21||O=C1c2ccccc2Cc2[nH]c3ccccc3c21
C=Cc1ccc2c(c1)C(C)(C)c1[nH]c3cc(C#N)ccc3c1C2=O	CCCc1cc2c(cc1N1CCC(N3CCOCC3)CC1)C(C)(C)c1[nH]c3cc(C#N)ccc3c1C2=O	O=C1c2ccc(N3CCC(N4CCOCC4)CC3)cc2Cc2[nH]c3ccccc3c21||O=C1c2ccccc2Cc2[nH]c3ccccc3c21
C=Cc1ccc2c(c1)C(C)(C)c1[nH]c3cc(C#N)ccc3c1C2=O	CCc1cc2c(cc1N1CCC(N3CCN(C)CC3)CC1)C(C)(C)c1[nH]c3cc(C#N)ccc3c1C2=O	O=C1c2ccc(N3CCC(N4CCNCC4)CC3)cc2Cc2[nH]c3ccccc3c21||O=C1c2ccccc2Cc2[nH]c3ccccc3c21
C=Cc1ccc2c(c1)C(C)(C)c1[nH]c3cc(C#N)ccc3c1C2=O	CCc1cc2c(cc1N1CCN(CC3(O)CCNCC3)CC1)C(C)(C)c1[nH]c3cc(C#N)ccc3c1C2=O	O=C1c2ccc(N3CCN(CC4CCNCC4)CC3)cc2Cc2[nH]c3ccccc3c21||O=C1c2ccccc2Cc2[nH]c3ccccc3c21
C=Cc1ccc2c(c1)C(C)(C)c1[nH]c3cc(C#N)ccc3c1C2=O	CCc1cc2c(cc1N1CCC(N3CCOCC3)CC1)C(C)(C)c1[nH]c3cc(N=C(C)O)ccc3c1C2=O	O=C1c2ccc(N3CCC(N4CCOCC4)CC3)cc2Cc2[nH]c3ccccc3c21||O=C1c2ccccc2Cc2[nH]c3ccccc3c21
C=Cc1ccc2c(c1)C(C)(C)c1[nH]c3cc(C#N)ccc3c1C2=O	CC(C)OCC#Cc1cc2c(cc1N1CCN(C3COC3)CC1)C(C)(C)c1[nH]c3cc(C#N)ccc3c1C2=O	O=C1c2ccc(N3CCN(C4COC4)CC3)cc2Cc2[nH]c3ccccc3c21||O=C1c2ccccc2Cc2[nH]c3ccccc3c21
C=Cc1ccc2c(c1)C(C)(C)c1[nH]c3cc(C#N)ccc3c1C2=O	CC1(C)c2cc(N3CCN(C4CCC4)CC3)c(C#CC3CCC3)cc2C(=O)c2c1[nH]c1cc(C#N)ccc21	O=C1c2cc(C#CC3CCC3)c(N3CCN(C4CCC4)CC3)cc2Cc2[nH]c3ccccc3c21||O=C1c2ccccc2Cc2[nH]c3ccccc3c21
C=Cc1ccc2c(c1)C(C)(C)c1[nH]c3cc(C#N)ccc3c1C2=O	CC#Cc1cc2c(cc1N1CCC(N3CCOCC3)CC1)C1(CCOCC1)c1[nH]c3cc(C#N)ccc3c1C2=O	O=C1c2ccc(N3CCC(N4CCOCC4)CC3)cc2C2(CCOCC2)c2[nH]c3ccccc3c21||O=C1c2ccccc2Cc2[nH]c3ccccc3c21
C=Cc1ccc2c(c1)C(C)(C)c1[nH]c3cc(C#N)ccc3c1C2=O	CC1(C)c2cc(N3CCN(C4COC4)CC3)c(CCC3CCCC3)cc2C(=O)c2c1[nH]c1cc(C#N)ccc21	O=C1c2cc(CCC3CCCC3)c(N3CCN(C4COC4)CC3)cc2Cc2[nH]c3ccccc3c21||O=C1c2ccccc2Cc2[nH]c3ccccc3c21
CC1(C)c2cc(OCC(=O)O)ccc2C(=O)c2c1[nH]c1cc(C#N)ccc21	CC1(C)c2cc(C(O)=NOCCO)ccc2C(=O)c2c1[nH]c1cc(C#N)ccc21	O=C1c2ccccc2Cc2[nH]c3ccccc3c21||O=C1c2ccccc2Cc2[nH]c3ccccc3c21
CC1(C)c2cc(OCC(=O)O)ccc2C(=O)c2c1[nH]c1cc(C#N)ccc21	CC1(C)c2ccc(OC[C@H](O)CO)cc2C(=O)c2c1[nH]c1cc(C#N)ccc21	O=C1c2ccccc2Cc2[nH]c3ccccc3c21||O=C1c2ccccc2Cc2[nH]c3ccccc3c21
CC1(C)c2cc(OCC(=O)O)ccc2C(=O)c2c1[nH]c1cc(C#N)ccc21	CC1(C)c2cc(C(O)=NCCNS(N)(=O)=O)ccc2C(=O)c2c1[nH]c1cc(C#N)ccc21	O=C1c2ccccc2Cc2[nH]c3ccccc3c21||O=C1c2ccccc2Cc2[nH]c3ccccc3c21
CC1(C)c2cc(OCC(=O)O)ccc2C(=O)c2c1[nH]c1cc(C#N)ccc21	CC1(C)c2cc(OC[C@H](O)CO)ccc2C(=O)c2c1[nH]c1c(C(=N)O)c(C#N)ccc21	O=C1c2ccccc2Cc2[nH]c3ccccc3c21||O=C1c2ccccc2Cc2[nH]c3ccccc3c21
CC1(C)c2cc(OCC(=O)O)ccc2C(=O)c2c1[nH]c1cc(C#N)ccc21	COc1ccc2c(c1)C(C)(C)c1[nH]c3c(OC[C@H](O)CO)c(C#N)ccc3c1C2=O	O=C1c2ccccc2Cc2[nH]c3ccccc3c21||O=C1c2ccccc2Cc2[nH]c3ccccc3c21
CC1(C)c2cc(OCC(=O)O)ccc2C(=O)c2c1[nH]c1cc(C#N)ccc21	CC1(C)c2cc(N3CCN(S(N)(=O)=O)CC3)ccc2C(=O)c2c1[nH]c1cc(C#N)ccc21	O=C1c2ccc(N3CCNCC3)cc2Cc2[nH]c3ccccc3c21||O=C1c2ccccc2Cc2[nH]c3ccccc3c21
CC1(C)c2cc(OCC(=O)O)ccc2C(=O)c2c1[nH]c1cc(C#N)ccc21	CC(C)(O)C#Cc1ccc2c(c1)C(=O)c1c([nH]c3cc(C#N)ccc13)C2(C)C	O=C1c2ccccc2Cc2[nH]c3ccccc3c21||O=C1c2ccccc2Cc2[nH]c3ccccc3c21
CC1(C)c2cc(OCC(=O)O)ccc2C(=O)c2c1[nH]c1cc(C#N)ccc21	CC1(C)c2ccc(C3=CCNCC3)cc2C(=O)c2c1[nH]c1cc(C#N)ccc21	O=C1c2cc(C3=CCNCC3)ccc2Cc2[nH]c3ccccc3c21||O=C1c2ccccc2Cc2[nH]c3ccccc3c21
CC1(C)c2cc(OCC(=O)O)ccc2C(=O)c2c1[nH]c1cc(C#N)ccc21	CC1(C)c2cc(N3CCC(N)CC3)c(Br)cc2C(=O)c2c1[nH]c1cc(C#N)ccc21	O=C1c2ccc(N3CCCCC3)cc2Cc2[nH]c3ccccc3c21||O=C1c2ccccc2Cc2[nH]c3ccccc3c21
CC1(C)c2cc(OCC(=O)O)ccc2C(=O)c2c1[nH]c1cc(C#N)ccc21	C#Cc1cc2c(cc1N1CCOCC1)C(C)(C)c1[nH]c3cc(C#N)ccc3c1C2=O	O=C1c2ccc(N3CCOCC3)cc2Cc2[nH]c3ccccc3c21||O=C1c2ccccc2Cc2[nH]c3ccccc3c21
CC1(C)c2cc(OCC(=O)O)ccc2C(=O)c2c1[nH]c1cc(C#N)ccc21	C=Cc1cc2c(cc1N1CCOCC1)C(C)(C)c1[nH]c3cc(C#N)ccc3c1C2=O	O=C1c2ccc(N3CCOCC3)cc2Cc2[nH]c3ccccc3c21||O=C1c2ccccc2Cc2[nH]c3ccccc3c21
CC1(C)c2cc(OCC(=O)O)ccc2C(=O)c2c1[nH]c1cc(C#N)ccc21	CC1(C)c2cc(OC[C@H](O)CO)ccc2C(=O)c2c1[nH]c1c(C3CC3)c(C#N)ccc21	O=C1c2ccccc2Cc2[nH]c3c(C4CC4)cccc3c21||O=C1c2ccccc2Cc2[nH]c3ccccc3c21
CC1(C)c2cc(OCC(=O)O)ccc2C(=O)c2c1[nH]c1cc(C#N)ccc21	CC1(C)c2cc(OCC(=O)N3CCNCC3)ccc2C(=O)c2c1[nH]c1cc(C#N)ccc21	O=C1c2ccc(OCC(=O)N3CCNCC3)cc2Cc2[nH]c3ccccc3c21||O=C1c2ccccc2Cc2[nH]c3ccccc3c21
CC1(C)c2cc(OCC(=O)O)ccc2C(=O)c2c1[nH]c1cc(C#N)ccc21	CN1CCC(Oc2cc3c(cc2[N+](=O)[O-])C(=O)c2c([nH]c4cc(C#N)ccc24)C3(C)C)CC1	O=C1c2ccc(OC3CCNCC3)cc2Cc2[nH]c3ccccc3c21||O=C1c2ccccc2Cc2[nH]c3ccccc3c21
CC1(C)c2cc(OCC(=O)O)ccc2C(=O)c2c1[nH]c1cc(C#N)ccc21	CC1(C)c2cc(N3CCC(NS(C)(=O)=O)CC3)c(Cl)cc2C(=O)c2c1[nH]c1cc(C#N)ccc21	O=C1c2ccc(N3CCCCC3)cc2Cc2[nH]c3ccccc3c21||O=C1c2ccccc2Cc2[nH]c3ccccc3c21
CC1(C)c2cc(OCC(=O)O)ccc2C(=O)c2c1[nH]c1cc(C#N)ccc21	CC1(C)c2cc(OCCN3CCS(=O)(=O)CC3)ccc2C(=O)c2c1[nH]c1cc(C#N)ccc21	O=C1c2ccc(OCCN3CCS(=O)(=O)CC3)cc2Cc2[nH]c3ccccc3c21||O=C1c2ccccc2Cc2[nH]c3ccccc3c21
CC1(C)c2cc(OCC(=O)O)ccc2C(=O)c2c1[nH]c1cc(C#N)ccc21	CN1CCC(Oc2cc3c(cc2N)C(=O)c2c([nH]c4cc(C#N)ccc24)C3(C)C)CC1	O=C1c2ccc(OC3CCNCC3)cc2Cc2[nH]c3ccccc3c21||O=C1c2ccccc2Cc2[nH]c3ccccc3c21
CC1(C)c2cc(OCC(=O)O)ccc2C(=O)c2c1[nH]c1cc(C#N)ccc21	CC1(C)c2cc(CN3CCN(S(C)(=O)=O)CC3)ccc2C(=O)c2c1[nH]c1cc(C#N)ccc21	O=C1c2ccc(CN3CCNCC3)cc2Cc2[nH]c3ccccc3c21||O=C1c2ccccc2Cc2[nH]c3ccccc3c21
CC1(C)c2cc(OCC(=O)O)ccc2C(=O)c2c1[nH]c1cc(C#N)ccc21	CC(C)(CO)NCCOc1ccc2c(c1)C(C)(C)c1[nH]c3cc(C#N)ccc3c1C2=O	O=C1c2ccccc2Cc2[nH]c3ccccc3c21||O=C1c2ccccc2Cc2[nH]c3ccccc3c21
CC1(C)c2cc(OCC(=O)O)ccc2C(=O)c2c1[nH]c1cc(C#N)ccc21	CC1(C)c2cc(N3CCN(C4COC4)CC3)c(Br)cc2C(=O)c2c1[nH]c1cc(C#N)ccc21	O=C1c2ccc(N3CCN(C4COC4)CC3)cc2Cc2[nH]c3ccccc3c21||O=C1c2ccccc2Cc2[nH]c3ccccc3c21
CC1(C)c2cc(OCC(=O)O)ccc2C(=O)c2c1[nH]c1cc(C#N)ccc21	N#Cc1ccc2c3c([nH]c2c1)C1(CCOCC1)c1cc(OC2CCNCC2)ccc1C3=O	O=C1c2ccc(OC3CCNCC3)cc2C2(CCOCC2)c2[nH]c3ccccc3c21||O=C1c2ccccc2Cc2[nH]c3ccccc3c21
CC1(C)c2cc(OCC(=O)O)ccc2C(=O)c2c1[nH]c1cc(C#N)ccc21	CC1(C)c2cc(OC3CCN(CCF)CC3)ccc2C(=O)c2c1[nH]c1cc(C#N)ccc21	O=C1c2ccc(OC3CCNCC3)cc2Cc2[nH]c3ccccc3c21||O=C1c2ccccc2Cc2[nH]c3ccccc3c21
CC1(C)c2cc(OCC(=O)O)ccc2C(=O)c2c1[nH]c1cc(C#N)ccc21	CC(C)N1CCN(c2ccc3c(c2)C(C)(C)c2[nH]c4c(F)c(C#N)ccc4c2C3=O)CC1	O=C1c2ccc(N3CCNCC3)cc2Cc2[nH]c3ccccc3c21||O=C1c2ccccc2Cc2[nH]c3ccccc3c21
CC1(C)c2cc(OCC(=O)O)ccc2C(=O)c2c1[nH]c1cc(C#N)ccc21	CC1(C)c2cc(OC3CCN(CCO)CC3)ccc2C(=O)c2c1[nH]c1cc(C#N)ccc21	O=C1c2ccc(OC3CCNCC3)cc2Cc2[nH]c3ccccc3c21||O=C1c2ccccc2Cc2[nH]c3ccccc3c21
CC1(C)c2cc(OCC(=O)O)ccc2C(=O)c2c1[nH]c1cc(C#N)ccc21	CCN(CC)CCS(=O)(=O)c1cc2c(cc1OC)C(C)(C)c1[nH]c3cc(C#N)ccc3c1C2=O	O=C1c2ccccc2Cc2[nH]c3ccccc3c21||O=C1c2ccccc2Cc2[nH]c3ccccc3c21
CC1(C)c2cc(OCC(=O)O)ccc2C(=O)c2c1[nH]c1cc(C#N)ccc21	CC1(C)c2ccc(C3=CCN(C4CC4)CC3)cc2C(=O)c2c1[nH]c1cc(C#N)ccc21	O=C1c2cc(C3=CCN(C4CC4)CC3)ccc2Cc2[nH]c3ccccc3c21||O=C1c2ccccc2Cc2[nH]c3ccccc3c21
CC1(C)c2cc(OCC(=O)O)ccc2C(=O)c2c1[nH]c1cc(C#N)ccc21	Cn1cc(-c2cc3c(cc2N2CCOCC2)C(C)(C)c2[nH]c4cc(C#N)ccc4c2C3=O)cn1	O=C1c2cc(-c3cn[nH]c3)c(N3CCOCC3)cc2Cc2[nH]c3ccccc3c21||O=C1c2ccccc2Cc2[nH]c3ccccc3c21
CC1(C)c2cc(OCC(=O)O)ccc2C(=O)c2c1[nH]c1cc(C#N)ccc21	CC1(C)c2cc(N3CCN(C(=O)C4CC4)CC3)ccc2C(=O)c2c1[nH]c1cc(C#N)ccc21	O=C1c2ccc(N3CCN(C(=O)C4CC4)CC3)cc2Cc2[nH]c3ccccc3c21||O=C1c2ccccc2Cc2[nH]c3ccccc3c21
CC1(C)c2cc(OCC(=O)O)ccc2C(=O)c2c1[nH]c1cc(C#N)ccc21	CC1(C)c2cc(N3CCN(C4CCC4)CC3)c(Br)cc2C(=O)c2c1[nH]c1cc(C#N)ccc21	O=C1c2ccc(N3CCN(C4CCC4)CC3)cc2Cc2[nH]c3ccccc3c21||O=C1c2ccccc2Cc2[nH]c3ccccc3c21
CC1(C)c2cc(OCC(=O)O)ccc2C(=O)c2c1[nH]c1cc(C#N)ccc21	CC1(C)c2cc(N3CCOCC3)c(OC3CCOC3)cc2C(=O)c2c1[nH]c1cc(C#N)ccc21	O=C1c2cc(OC3CCOC3)c(N3CCOCC3)cc2Cc2[nH]c3ccccc3c21||O=C1c2ccccc2Cc2[nH]c3ccccc3c21
CC1(C)c2cc(OCC(=O)O)ccc2C(=O)c2c1[nH]c1cc(C#N)ccc21	CCN=C(O)N1CCC(c2ccc3c(c2)C(C)(C)c2[nH]c4cc(C#N)ccc4c2C3=O)CC1	O=C1c2ccc(C3CCNCC3)cc2Cc2[nH]c3ccccc3c21||O=C1c2ccccc2Cc2[nH]c3ccccc3c21
CC1(C)c2cc(OCC(=O)O)ccc2C(=O)c2c1[nH]c1cc(C#N)ccc21	CC(C)N1CCC(c2ccc3c(c2)C(C)(C)c2[nH]c4cc(C#N)ccc4c2C3=O)CC1	O=C1c2ccc(C3CCNCC3)cc2Cc2[nH]c3ccccc3c21||O=C1c2ccccc2Cc2[nH]c3ccccc3c21
CC1(C)c2cc(OCC(=O)O)ccc2C(=O)c2c1[nH]c1cc(C#N)ccc21	CCN(CC)CCOc1cc2c(cc1C(C)=O)C(=O)c1c([nH]c3cc(C#N)ccc13)C2(C)C	O=C1c2ccccc2Cc2[nH]c3ccccc3c21||O=C1c2ccccc2Cc2[nH]c3ccccc3c21
CC1(C)c2cc(OCC(=O)O)ccc2C(=O)c2c1[nH]c1cc(C#N)ccc21	C#Cc1cc2c(cc1N1CCN(C3COC3)CC1)C(C)(C)c1[nH]c3cc(C#N)ccc3c1C2=O	O=C1c2ccc(N3CCN(C4COC4)CC3)cc2Cc2[nH]c3ccccc3c21||O=C1c2ccccc2Cc2[nH]c3ccccc3c21
CC1(C)c2cc(OCC(=O)O)ccc2C(=O)c2c1[nH]c1cc(C#N)ccc21	CC1(C)c2cc(N3CCN(C4CCS(=O)(=O)CC4)CC3)c(Br)cc2C(=O)c2c1[nH]c1cc(C#N)ccc21	O=C1c2ccc(N3CCN(C4CCS(=O)(=O)CC4)CC3)cc2Cc2[nH]c3ccccc3c21||O=C1c2ccccc2Cc2[nH]c3ccccc3c21
CC1(C)c2cc(OCC(=O)O)ccc2C(=O)c2c1[nH]c1cc(C#N)ccc21	CC1(C)c2cc(N3CCC(N4CCOCC4)CC3)c(Cl)cc2C(=O)c2c1[nH]c1cc(C#N)ccc21	O=C1c2ccc(N3CCC(N4CCOCC4)CC3)cc2Cc2[nH]c3ccccc3c21||O=C1c2ccccc2Cc2[nH]c3ccccc3c21
CC1(C)c2cc(OCC(=O)O)ccc2C(=O)c2c1[nH]c1cc(C#N)ccc21	CC1(C)c2cc(OCC3CCN(C4COC4)CC3)ccc2C(=O)c2c1[nH]c1cc(C#N)ccc21	O=C1c2ccc(OCC3CCN(C4COC4)CC3)cc2Cc2[nH]c3ccccc3c21||O=C1c2ccccc2Cc2[nH]c3ccccc3c21
CC1(C)c2cc(OCC(=O)O)ccc2C(=O)c2c1[nH]c1cc(C#N)ccc21	C[C@H]1CN(C2CCC2)CCN1c1ccc2c(c1)C(C)(C)c1[nH]c3cc(C#N)ccc3c1C2=O	O=C1c2ccc(N3CCN(C4CCC4)CC3)cc2Cc2[nH]c3ccccc3c21||O=C1c2ccccc2Cc2[nH]c3ccccc3c21
CC1(C)c2cc(OCC(=O)O)ccc2C(=O)c2c1[nH]c1cc(C#N)ccc21	CC1(C)c2ccc(N3CCC[C@H]3CN3CCCC3)cc2C(=O)c2c1[nH]c1cc(C#N)ccc21	O=C1c2cc(N3CCCC3CN3CCCC3)ccc2Cc2[nH]c3ccccc3c21||O=C1c2ccccc2Cc2[nH]c3ccccc3c21
CC1(C)c2cc(OCC(=O)O)ccc2C(=O)c2c1[nH]c1cc(C#N)ccc21	CC(C)N1CCC(Cc2ccc3c(c2)C(C)(C)c2[nH]c4cc(C#N)ccc4c2C3=O)CC1	O=C1c2ccc(CC3CCNCC3)cc2Cc2[nH]c3ccccc3c21||O=C1c2ccccc2Cc2[nH]c3ccccc3c21
CC1(C)c2cc(OCC(=O)O)ccc2C(=O)c2c1[nH]c1cc(C#N)ccc21	CC1(C)c2cc(N3CCC(N4CCCCC4)CC3)ncc2C(=O)c2c1[nH]c1cc(C#N)ccc21	O=C1c2ccccc2Cc2[nH]c3ccccc3c21||O=C1c2cnc(N3CCC(N4CCCCC4)CC3)cc2Cc2[nH]c3ccccc3c21
CC1(C)c2cc(OCC(=O)O)ccc2C(=O)c2c1[nH]c1cc(C#N)ccc21	CCc1cc2c(cc1N1CCN(C3CCC3)CC1)C(C)(C)c1[nH]c3nc(C#N)ccc3c1C2=O	O=C1c2ccc(N3CCN(C4CCC4)CC3)cc2Cc2[nH]c3ncccc3c21||O=C1c2ccccc2Cc2[nH]c3ccccc3c21
CC1(C)c2cc(OCC(=O)O)ccc2C(=O)c2c1[nH]c1cc(C#N)ccc21	C#Cc1cc2c(cc1OC1CCN(C3COC3)CC1)C(C)(C)c1[nH]c3cc(C#N)ccc3c1C2=O	O=C1c2ccc(OC3CCN(C4COC4)CC3)cc2Cc2[nH]c3ccccc3c21||O=C1c2ccccc2Cc2[nH]c3ccccc3c21
CC1(C)c2cc(OCC(=O)O)ccc2C(=O)c2c1[nH]c1cc(C#N)ccc21	C#Cc1cc2c(cc1N1CCN(C3CCC3)CC1)C(C)(C)c1[nH]c3cc(C#N)ccc3c1C2=O	O=C1c2ccc(N3CCN(C4CCC4)CC3)cc2Cc2[nH]c3ccccc3c21||O=C1c2ccccc2Cc2[nH]c3ccccc3c21
CC1(C)c2cc(OCC(=O)O)ccc2C(=O)c2c1[nH]c1cc(C#N)ccc21	N#Cc1ccc2c3c([nH]c2c1)C1(CCOCC1)c1cc(N2CCN(C4CCC4)CC2)c(F)cc1C3=O	O=C1c2ccc(N3CCN(C4CCC4)CC3)cc2C2(CCOCC2)c2[nH]c3ccccc3c21||O=C1c2ccccc2Cc2[nH]c3ccccc3c21
CC1(C)c2cc(OCC(=O)O)ccc2C(=O)c2c1[nH]c1cc(C#N)ccc21	CC1(C)c2cc(N3CCC(N4CCC(F)(F)CC4)CC3)ccc2C(=O)c2c1[nH]c1cc(C#N)ccc21	O=C1c2ccc(N3CCC(N4CCCCC4)CC3)cc2Cc2[nH]c3ccccc3c21||O=C1c2ccccc2Cc2[nH]c3ccccc3c21
CC1(C)c2cc(OCC(=O)O)ccc2C(=O)c2c1[nH]c1cc(C#N)ccc21	C[C@@H]1CN(c2cc3c(cc2Br)C(=O)c2c([nH]c4cc(C#N)ccc24)C3(C)C)C[C@H](C)N1C1CCC1	O=C1c2ccc(N3CCN(C4CCC4)CC3)cc2Cc2[nH]c3ccccc3c21||O=C1c2ccccc2Cc2[nH]c3ccccc3c21
CC1(C)c2cc(OCC(=O)O)ccc2C(=O)c2c1[nH]c1cc(C#N)ccc21	CC(C)(C)N1CCN(c2cc3c(cc2Br)C(=O)c2c([nH]c4cc(C#N)ccc24)C32CCOCC2)CC1	O=C1c2ccc(N3CCNCC3)cc2C2(CCOCC2)c2[nH]c3ccccc3c21||O=C1c2ccccc2Cc2[nH]c3ccccc3c21
CC1(C)c2cc(OCC(=O)O)ccc2C(=O)c2c1[nH]c1cc(C#N)ccc21	CCc1cc2c(cc1N1CCN(C3CCC3)CC1)C(C)(C)c1[nH]c3cc(C#N)ccc3c1C2=O	O=C1c2ccc(N3CCN(C4CCC4)CC3)cc2Cc2[nH]c3ccccc3c21||O=C1c2ccccc2Cc2[nH]c3ccccc3c21
CC1(C)c2cc(OCC(=O)O)ccc2C(=O)c2c1[nH]c1cc(C#N)ccc21	CCc1cc2c(cc1N1CCC(N3CCC3)CC1)C(C)(C)c1[nH]c3cc(C#N)ccc3c1C2=O	O=C1c2ccc(N3CCC(N4CCC4)CC3)cc2Cc2[nH]c3ccccc3c21||O=C1c2ccccc2Cc2[nH]c3ccccc3c21
CC1(C)c2cc(OCC(=O)O)ccc2C(=O)c2c1[nH]c1cc(C#N)ccc21	Cc1cc2c(cc1N1CCC(N3CCOCC3)CC1)C(C)(C)c1[nH]c3cc(C#N)ccc3c1C2=O	O=C1c2ccc(N3CCC(N4CCOCC4)CC3)cc2Cc2[nH]c3ccccc3c21||O=C1c2ccccc2Cc2[nH]c3ccccc3c21
CC1(C)c2cc(OCC(=O)O)ccc2C(=O)c2c1[nH]c1cc(C#N)ccc21	CCc1cc2c(cc1N1CCN(C(=O)CN(C)C)CC1)C(C)(C)c1[nH]c3cc(C#N)ccc3c1C2=O	O=C1c2ccc(N3CCNCC3)cc2Cc2[nH]c3ccccc3c21||O=C1c2ccccc2Cc2[nH]c3ccccc3c21
CC1(C)c2cc(OCC(=O)O)ccc2C(=O)c2c1[nH]c1cc(C#N)ccc21	CCc1cc2c(cc1N1CCC(NCCCO)CC1)C(C)(C)c1[nH]c3cc(C#N)ccc3c1C2=O	O=C1c2ccc(N3CCCCC3)cc2Cc2[nH]c3ccccc3c21||O=C1c2ccccc2Cc2[nH]c3ccccc3c21
CC1(C)c2cc(OCC(=O)O)ccc2C(=O)c2c1[nH]c1cc(C#N)ccc21	C#CC(C)(C)N1CCN(c2cc3c(cc2C(C)=O)C(=O)c2c([nH]c4cc(C#N)ccc24)C3(C)C)CC1	O=C1c2ccc(N3CCNCC3)cc2Cc2[nH]c3ccccc3c21||O=C1c2ccccc2Cc2[nH]c3ccccc3c21
CC1(C)c2cc(OCC(=O)O)ccc2C(=O)c2c1[nH]c1cc(C#N)ccc21	CC1(C)c2cc(N3CCOCC3)c(C#CCN3CCOCC3)cc2C(=O)c2c1[nH]c1cc(C#N)ccc21	O=C1c2cc(C#CCN3CCOCC3)c(N3CCOCC3)cc2Cc2[nH]c3ccccc3c21||O=C1c2ccccc2Cc2[nH]c3ccccc3c21
CC1(C)c2cc(OCC(=O)O)ccc2C(=O)c2c1[nH]c1cc(C#N)ccc21	CC(C)Oc1cc2c(cc1O[C@@H]1CCN(C3CCC3)C1)C(C)(C)c1[nH]c3cc(C#N)ccc3c1C2=O	O=C1c2ccc(OC3CCN(C4CCC4)C3)cc2Cc2[nH]c3ccccc3c21||O=C1c2ccccc2Cc2[nH]c3ccccc3c21
CC1(C)c2cc(OCC(=O)O)ccc2C(=O)c2c1[nH]c1cc(C#N)ccc21	CCc1cc2c(cc1N1CCC(NCC3CC3)CC1)C(C)(C)c1[nH]c3cc(C#N)ccc3c1C2=O	O=C1c2ccc(N3CCC(NCC4CC4)CC3)cc2Cc2[nH]c3ccccc3c21||O=C1c2ccccc2Cc2[nH]c3ccccc3c21
CC1(C)c2cc(OCC(=O)O)ccc2C(=O)c2c1[nH]c1cc(C#N)ccc21	CCCc1cc2c(cc1N1CCN(C3CCC3)CC1)C(C)(C)c1[nH]c3cc(C#N)ccc3c1C2=O	O=C1c2ccc(N3CCN(C4CCC4)CC3)cc2Cc2[nH]c3ccccc3c21||O=C1c2ccccc2Cc2[nH]c3ccccc3c21
CC1(C)c2cc(OCC(=O)O)ccc2C(=O)c2c1[nH]c1cc(C#N)ccc21	CCOc1cc2c(cc1N1CCC(N3CCOCC3)CC1)C(C)(C)c1[nH]c3cc(C#N)ccc3c1C2=O	O=C1c2ccc(N3CCC(N4CCOCC4)CC3)cc2Cc2[nH]c3ccccc3c21||O=C1c2ccccc2Cc2[nH]c3ccccc3c21
CC1(C)c2cc(OCC(=O)O)ccc2C(=O)c2c1[nH]c1cc(C#N)ccc21	CCCc1cc2c(cc1N1CCN(CCCCO)CC1)C(C)(C)c1[nH]c3cc(C#N)ccc3c1C2=O	O=C1c2ccc(N3CCNCC3)cc2Cc2[nH]c3ccccc3c21||O=C1c2ccccc2Cc2[nH]c3ccccc3c21
CC1(C)c2cc(OCC(=O)O)ccc2C(=O)c2c1[nH]c1cc(C#N)ccc21	CC1(C)c2cc(N3CCN(C4COC4)CC3)c(C#CC3CC3)cc2C(=O)c2c1[nH]c1cc(C#N)ccc21	O=C1c2cc(C#CC3CC3)c(N3CCN(C4COC4)CC3)cc2Cc2[nH]c3ccccc3c21||O=C1c2ccccc2Cc2[nH]c3ccccc3c21
CC1(C)c2cc(OCC(=O)O)ccc2C(=O)c2c1[nH]c1cc(C#N)ccc21	N#Cc1ccc2c3c([nH]c2c1)C1(CCOCC1)c1cc(N2CCC(N4CCCC4)CC2)c(C#N)cc1C3=O	O=C1c2ccc(N3CCC(N4CCCC4)CC3)cc2C2(CCOCC2)c2[nH]c3ccccc3c21||O=C1c2ccccc2Cc2[nH]c3ccccc3c21
CC1(C)c2cc(OCC(=O)O)ccc2C(=O)c2c1[nH]c1cc(C#N)ccc21	CCc1cc2c(cc1N1CCC(N3CCC(O)CC3)CC1)C(C)(C)c1[nH]c3cc(C#N)ccc3c1C2=O	O=C1c2ccc(N3CCC(N4CCCCC4)CC3)cc2Cc2[nH]c3ccccc3c21||O=C1c2ccccc2Cc2[nH]c3ccccc3c21
CC1(C)c2cc(OCC(=O)O)ccc2C(=O)c2c1[nH]c1cc(C#N)ccc21	CCCc1cc2c(cc1N1CCC(N3CCOCC3)CC1)C(C)(C)c1[nH]c3cc(C#N)ccc3c1C2=O	O=C1c2ccc(N3CCC(N4CCOCC4)CC3)cc2Cc2[nH]c3ccccc3c21||O=C1c2ccccc2Cc2[nH]c3ccccc3c21
CC1(C)c2cc(OCC(=O)O)ccc2C(=O)c2c1[nH]c1cc(C#N)ccc21	CCc1cc2c(cc1N1CCN(CC3(O)CCOCC3)CC1)C(C)(C)c1[nH]c3cc(C#N)ccc3c1C2=O	O=C1c2ccc(N3CCN(CC4CCOCC4)CC3)cc2Cc2[nH]c3ccccc3c21||O=C1c2ccccc2Cc2[nH]c3ccccc3c21
CC1(C)c2cc(OCC(=O)O)ccc2C(=O)c2c1[nH]c1cc(C#N)ccc21	CCc1cc2c(cc1N1CCC(N3CCN(C)CC3)CC1)C(C)(C)c1[nH]c3cc(C#N)ccc3c1C2=O	O=C1c2ccc(N3CCC(N4CCNCC4)CC3)cc2Cc2[nH]c3ccccc3c21||O=C1c2ccccc2Cc2[nH]c3ccccc3c21
CC1(C)c2cc(OCC(=O)O)ccc2C(=O)c2c1[nH]c1cc(C#N)ccc21	CCc1cc2c(cc1N1CCN(CC3(O)CCNCC3)CC1)C(C)(C)c1[nH]c3cc(C#N)ccc3c1C2=O	O=C1c2ccc(N3CCN(CC4CCNCC4)CC3)cc2Cc2[nH]c3ccccc3c21||O=C1c2ccccc2Cc2[nH]c3ccccc3c21
CC1(C)c2cc(OCC(=O)O)ccc2C(=O)c2c1[nH]c1cc(C#N)ccc21	CCc1cc2c(cc1N1CCC(N3CCOCC3)CC1)C(C)(C)c1[nH]c3cc(N=C(C)O)ccc3c1C2=O	O=C1c2ccc(N3CCC(N4CCOCC4)CC3)cc2Cc2[nH]c3ccccc3c21||O=C1c2ccccc2Cc2[nH]c3ccccc3c21
CC1(C)c2cc(OCC(=O)O)ccc2C(=O)c2c1[nH]c1cc(C#N)ccc21	CC(C)OCC#Cc1cc2c(cc1N1CCN(C3COC3)CC1)C(C)(C)c1[nH]c3cc(C#N)ccc3c1C2=O	O=C1c2ccc(N3CCN(C4COC4)CC3)cc2Cc2[nH]c3ccccc3c21||O=C1c2ccccc2Cc2[nH]c3ccccc3c21
CC1(C)c2cc(OCC(=O)O)ccc2C(=O)c2c1[nH]c1cc(C#N)ccc21	CC1(C)c2cc(N3CCN(C4CCC4)CC3)c(OC3CCOCC3)cc2C(=O)c2c1[nH]c1cc(C#N)ccc21	O=C1c2cc(OC3CCOCC3)c(N3CCN(C4CCC4)CC3)cc2Cc2[nH]c3ccccc3c21||O=C1c2ccccc2Cc2[nH]c3ccccc3c21
CC1(C)c2cc(OCC(=O)O)ccc2C(=O)c2c1[nH]c1cc(C#N)ccc21	CCc1cc2c(cc1N1CCC(NC3CCCCC3)CC1)C(C)(C)c1[nH]c3cc(C#N)ccc3c1C2=O	O=C1c2ccc(N3CCC(NC4CCCCC4)CC3)cc2Cc2[nH]c3ccccc3c21||O=C1c2ccccc2Cc2[nH]c3ccccc3c21
CC1(C)c2cc(OCC(=O)O)ccc2C(=O)c2c1[nH]c1cc(C#N)ccc21	CC1(C)c2cc(N3CCN(C4CCC4)CC3)c(C#CC3CCC3)cc2C(=O)c2c1[nH]c1cc(C#N)ccc21	O=C1c2cc(C#CC3CCC3)c(N3CCN(C4CCC4)CC3)cc2Cc2[nH]c3ccccc3c21||O=C1c2ccccc2Cc2[nH]c3ccccc3c21
CC1(C)c2cc(OCC(=O)O)ccc2C(=O)c2c1[nH]c1cc(C#N)ccc21	CC#Cc1cc2c(cc1N1CCC(N3CCOCC3)CC1)C1(CCOCC1)c1[nH]c3cc(C#N)ccc3c1C2=O	O=C1c2ccc(N3CCC(N4CCOCC4)CC3)cc2C2(CCOCC2)c2[nH]c3ccccc3c21||O=C1c2ccccc2Cc2[nH]c3ccccc3c21
CC1(C)c2cc(OCC(=O)O)ccc2C(=O)c2c1[nH]c1cc(C#N)ccc21	CC1(C)c2cc(N3CCC(N4CCCC4)CC3)c(C3=CCNCC3)cc2C(=O)c2c1[nH]c1cc(C#N)ccc21	O=C1c2cc(C3=CCNCC3)c(N3CCC(N4CCCC4)CC3)cc2Cc2[nH]c3ccccc3c21||O=C1c2ccccc2Cc2[nH]c3ccccc3c21
CC1(C)c2cc(OCC(=O)O)ccc2C(=O)c2c1[nH]c1cc(C#N)ccc21	CCc1cc2c(cc1N1CCN(CC3(O)CC(C)OC(C)C3)CC1)C(C)(C)c1[nH]c3cc(C#N)ccc3c1C2=O	O=C1c2ccc(N3CCN(CC4CCOCC4)CC3)cc2Cc2[nH]c3ccccc3c21||O=C1c2ccccc2Cc2[nH]c3ccccc3c21
CC1(C)c2cc(OCC(=N)O)ccc2C(=O)c2c1[nH]c1cc(C#N)ccc21	CC1(C)c2cc(OC[C@H](O)CO)ccc2C(=O)c2c1[nH]c1c(C(=O)O)c(C#N)ccc21	O=C1c2ccccc2Cc2[nH]c3ccccc3c21||O=C1c2ccccc2Cc2[nH]c3ccccc3c21
CC1(C)c2cc(OCC(=N)O)ccc2C(=O)c2c1[nH]c1cc(C#N)ccc21	CC1(C)c2cc(OC[C@H](O)CO)ccc2C(=O)c2c1[nH]c1c(C(=N)O)c(C#N)ccc21	O=C1c2ccccc2Cc2[nH]c3ccccc3c21||O=C1c2ccccc2Cc2[nH]c3ccccc3c21
CC1(C)c2cc(OCC(=N)O)ccc2C(=O)c2c1[nH]c1cc(C#N)ccc21	COc1ccc2c(c1)C(C)(C)c1[nH]c3c(OC[C@H](O)CO)c(C#N)ccc3c1C2=O	O=C1c2ccccc2Cc2[nH]c3ccccc3c21||O=C1c2ccccc2Cc2[nH]c3ccccc3c21
CC1(C)c2cc(OCC(=N)O)ccc2C(=O)c2c1[nH]c1cc(C#N)ccc21	CC(C)(O)C#Cc1ccc2c(c1)C(=O)c1c([nH]c3cc(C#N)ccc13)C2(C)C	O=C1c2ccccc2Cc2[nH]c3ccccc3c21||O=C1c2ccccc2Cc2[nH]c3ccccc3c21
CC1(C)c2cc(OCC(=N)O)ccc2C(=O)c2c1[nH]c1cc(C#N)ccc21	CC1(C)c2ccc(C3=CCNCC3)cc2C(=O)c2c1[nH]c1cc(C#N)ccc21	O=C1c2cc(C3=CCNCC3)ccc2Cc2[nH]c3ccccc3c21||O=C1c2ccccc2Cc2[nH]c3ccccc3c21
CC1(C)c2cc(OCC(=N)O)ccc2C(=O)c2c1[nH]c1cc(C#N)ccc21	CC1(C)c2cc(N3CCC(N)CC3)c(Br)cc2C(=O)c2c1[nH]c1cc(C#N)ccc21	O=C1c2ccc(N3CCCCC3)cc2Cc2[nH]c3ccccc3c21||O=C1c2ccccc2Cc2[nH]c3ccccc3c21
CC1(C)c2cc(OCC(=N)O)ccc2C(=O)c2c1[nH]c1cc(C#N)ccc21	CC1(C)c2cc(C(=O)N(CCO)CCO)ccc2C(=O)c2c1[nH]c1cc(C#N)ccc21	O=C1c2ccccc2Cc2[nH]c3ccccc3c21||O=C1c2ccccc2Cc2[nH]c3ccccc3c21
CC1(C)c2cc(OCC(=N)O)ccc2C(=O)c2c1[nH]c1cc(C#N)ccc21	CN1CCC(Oc2cc3c(cc2[N+](=O)[O-])C(=O)c2c([nH]c4cc(C#N)ccc24)C3(C)C)CC1	O=C1c2ccc(OC3CCNCC3)cc2Cc2[nH]c3ccccc3c21||O=C1c2ccccc2Cc2[nH]c3ccccc3c21
CC1(C)c2cc(OCC(=N)O)ccc2C(=O)c2c1[nH]c1cc(C#N)ccc21	CC1(C)c2cc(N3CCN(C4COC4)CC3)c(Br)cc2C(=O)c2c1[nH]c1cc(C#N)ccc21	O=C1c2ccc(N3CCN(C4COC4)CC3)cc2Cc2[nH]c3ccccc3c21||O=C1c2ccccc2Cc2[nH]c3ccccc3c21
CC1(C)c2cc(OCC(=N)O)ccc2C(=O)c2c1[nH]c1cc(C#N)ccc21	CC1(C)c2ccc(N3CCN(C4CC4)CC3)cc2C(=O)c2c1[nH]c1cc(C#N)ccc21	O=C1c2cc(N3CCN(C4CC4)CC3)ccc2Cc2[nH]c3ccccc3c21||O=C1c2ccccc2Cc2[nH]c3ccccc3c21
CC1(C)c2cc(OCC(=N)O)ccc2C(=O)c2c1[nH]c1cc(C#N)ccc21	CC(C)N1CCN(c2ccc3c(c2)C(C)(C)c2[nH]c4c(F)c(C#N)ccc4c2C3=O)CC1	O=C1c2ccc(N3CCNCC3)cc2Cc2[nH]c3ccccc3c21||O=C1c2ccccc2Cc2[nH]c3ccccc3c21
CC1(C)c2cc(OCC(=N)O)ccc2C(=O)c2c1[nH]c1cc(C#N)ccc21	CC1(C)c2cc(OC3CCN(CCO)CC3)ccc2C(=O)c2c1[nH]c1cc(C#N)ccc21	O=C1c2ccc(OC3CCNCC3)cc2Cc2[nH]c3ccccc3c21||O=C1c2ccccc2Cc2[nH]c3ccccc3c21
CC1(C)c2cc(OCC(=N)O)ccc2C(=O)c2c1[nH]c1cc(C#N)ccc21	CCN(CC)CCS(=O)(=O)c1cc2c(cc1OC)C(C)(C)c1[nH]c3cc(C#N)ccc3c1C2=O	O=C1c2ccccc2Cc2[nH]c3ccccc3c21||O=C1c2ccccc2Cc2[nH]c3ccccc3c21
CC1(C)c2cc(OCC(=N)O)ccc2C(=O)c2c1[nH]c1cc(C#N)ccc21	Cn1cc(-c2cc3c(cc2N2CCOCC2)C(C)(C)c2[nH]c4cc(C#N)ccc4c2C3=O)cn1	O=C1c2cc(-c3cn[nH]c3)c(N3CCOCC3)cc2Cc2[nH]c3ccccc3c21||O=C1c2ccccc2Cc2[nH]c3ccccc3c21
CC1(C)c2cc(OCC(=N)O)ccc2C(=O)c2c1[nH]c1cc(C#N)ccc21	CC1(C)c2cc(C3CCN(C4COC4)CC3)ccc2C(=O)c2c1[nH]c1cc(C#N)ccc21	O=C1c2ccc(C3CCN(C4COC4)CC3)cc2Cc2[nH]c3ccccc3c21||O=C1c2ccccc2Cc2[nH]c3ccccc3c21
CC1(C)c2cc(OCC(=N)O)ccc2C(=O)c2c1[nH]c1cc(C#N)ccc21	CC1(C)c2cc(N3CCOCC3)c(OC3CCOC3)cc2C(=O)c2c1[nH]c1cc(C#N)ccc21	O=C1c2cc(OC3CCOC3)c(N3CCOCC3)cc2Cc2[nH]c3ccccc3c21||O=C1c2ccccc2Cc2[nH]c3ccccc3c21
CC1(C)c2cc(OCC(=N)O)ccc2C(=O)c2c1[nH]c1cc(C#N)ccc21	CC(C)N1CCC(c2ccc3c(c2)C(C)(C)c2[nH]c4cc(C#N)ccc4c2C3=O)CC1	O=C1c2ccc(C3CCNCC3)cc2Cc2[nH]c3ccccc3c21||O=C1c2ccccc2Cc2[nH]c3ccccc3c21
CC1(C)c2cc(OCC(=N)O)ccc2C(=O)c2c1[nH]c1cc(C#N)ccc21	CCN(CC)CCOc1cc2c(cc1C(C)=O)C(=O)c1c([nH]c3cc(C#N)ccc13)C2(C)C	O=C1c2ccccc2Cc2[nH]c3ccccc3c21||O=C1c2ccccc2Cc2[nH]c3ccccc3c21
CC1(C)c2cc(OCC(=N)O)ccc2C(=O)c2c1[nH]c1cc(C#N)ccc21	CC1(C)c2cc(N3CCN(C4CCS(=O)(=O)CC4)CC3)c(Br)cc2C(=O)c2c1[nH]c1cc(C#N)ccc21	O=C1c2ccc(N3CCN(C4CCS(=O)(=O)CC4)CC3)cc2Cc2[nH]c3ccccc3c21||O=C1c2ccccc2Cc2[nH]c3ccccc3c21
CC1(C)c2cc(OCC(=N)O)ccc2C(=O)c2c1[nH]c1cc(C#N)ccc21	CC1(C)c2cc(N3CCC(N4CCOCC4)CC3)c(Cl)cc2C(=O)c2c1[nH]c1cc(C#N)ccc21	O=C1c2ccc(N3CCC(N4CCOCC4)CC3)cc2Cc2[nH]c3ccccc3c21||O=C1c2ccccc2Cc2[nH]c3ccccc3c21
CC1(C)c2cc(OCC(=N)O)ccc2C(=O)c2c1[nH]c1cc(C#N)ccc21	C[C@H]1CN(C2CCC2)CCN1c1ccc2c(c1)C(C)(C)c1[nH]c3cc(C#N)ccc3c1C2=O	O=C1c2ccc(N3CCN(C4CCC4)CC3)cc2Cc2[nH]c3ccccc3c21||O=C1c2ccccc2Cc2[nH]c3ccccc3c21
CC1(C)c2cc(OCC(=N)O)ccc2C(=O)c2c1[nH]c1cc(C#N)ccc21	CC1(C)c2ccc(N3CCC[C@H]3CN3CCCC3)cc2C(=O)c2c1[nH]c1cc(C#N)ccc21	O=C1c2cc(N3CCCC3CN3CCCC3)ccc2Cc2[nH]c3ccccc3c21||O=C1c2ccccc2Cc2[nH]c3ccccc3c21
CC1(C)c2cc(OCC(=N)O)ccc2C(=O)c2c1[nH]c1cc(C#N)ccc21	CC1(C)c2cc(N3CCC(N4CCCCC4)CC3)ncc2C(=O)c2c1[nH]c1cc(C#N)ccc21	O=C1c2ccccc2Cc2[nH]c3ccccc3c21||O=C1c2cnc(N3CCC(N4CCCCC4)CC3)cc2Cc2[nH]c3ccccc3c21
CC1(C)c2cc(OCC(=N)O)ccc2C(=O)c2c1[nH]c1cc(C#N)ccc21	CCc1cc2c(cc1N1CCOCC1)C(C)(C)c1[nH]c3nc(C(=O)N4CCOCC4)ccc3c1C2=O	O=C1c2ccc(N3CCOCC3)cc2Cc2[nH]c3nc(C(=O)N4CCOCC4)ccc3c21||O=C1c2ccccc2Cc2[nH]c3ccccc3c21
CC1(C)c2cc(OCC(=N)O)ccc2C(=O)c2c1[nH]c1cc(C#N)ccc21	C#Cc1cc2c(cc1OC1CCN(C3COC3)CC1)C(C)(C)c1[nH]c3cc(C#N)ccc3c1C2=O	O=C1c2ccc(OC3CCN(C4COC4)CC3)cc2Cc2[nH]c3ccccc3c21||O=C1c2ccccc2Cc2[nH]c3ccccc3c21
CC1(C)c2cc(OCC(=N)O)ccc2C(=O)c2c1[nH]c1cc(C#N)ccc21	C#Cc1cc2c(cc1N1CCN(C3CCC3)CC1)C(C)(C)c1[nH]c3cc(C#N)ccc3c1C2=O	O=C1c2ccc(N3CCN(C4CCC4)CC3)cc2Cc2[nH]c3ccccc3c21||O=C1c2ccccc2Cc2[nH]c3ccccc3c21
CC1(C)c2cc(OCC(=N)O)ccc2C(=O)c2c1[nH]c1cc(C#N)ccc21	CC1(C)c2cc(N3CCC(N4CCC(F)(F)CC4)CC3)ccc2C(=O)c2c1[nH]c1cc(C#N)ccc21	O=C1c2ccc(N3CCC(N4CCCCC4)CC3)cc2Cc2[nH]c3ccccc3c21||O=C1c2ccccc2Cc2[nH]c3ccccc3c21
CC1(C)c2cc(OCC(=N)O)ccc2C(=O)c2c1[nH]c1cc(C#N)ccc21	C[C@@H]1CN(c2cc3c(cc2Br)C(=O)c2c([nH]c4cc(C#N)ccc24)C3(C)C)C[C@H](C)N1C1CCC1	O=C1c2ccc(N3CCN(C4CCC4)CC3)cc2Cc2[nH]c3ccccc3c21||O=C1c2ccccc2Cc2[nH]c3ccccc3c21
CC1(C)c2cc(OCC(=N)O)ccc2C(=O)c2c1[nH]c1cc(C#N)ccc21	CC(C)(C)N1CCN(c2cc3c(cc2Br)C(=O)c2c([nH]c4cc(C#N)ccc24)C32CCOCC2)CC1	O=C1c2ccc(N3CCNCC3)cc2C2(CCOCC2)c2[nH]c3ccccc3c21||O=C1c2ccccc2Cc2[nH]c3ccccc3c21
CC1(C)c2cc(OCC(=N)O)ccc2C(=O)c2c1[nH]c1cc(C#N)ccc21	CCc1cc2c(cc1N1CCC(N3CCC3)CC1)C(C)(C)c1[nH]c3cc(C#N)ccc3c1C2=O	O=C1c2ccc(N3CCC(N4CCC4)CC3)cc2Cc2[nH]c3ccccc3c21||O=C1c2ccccc2Cc2[nH]c3ccccc3c21
CC1(C)c2cc(OCC(=N)O)ccc2C(=O)c2c1[nH]c1cc(C#N)ccc21	CCc1cc2c(cc1N1CCN(C(=O)CN(C)C)CC1)C(C)(C)c1[nH]c3cc(C#N)ccc3c1C2=O	O=C1c2ccc(N3CCNCC3)cc2Cc2[nH]c3ccccc3c21||O=C1c2ccccc2Cc2[nH]c3ccccc3c21
CC1(C)c2cc(OCC(=N)O)ccc2C(=O)c2c1[nH]c1cc(C#N)ccc21	CCc1cc2c(cc1N1CCC(NCCCO)CC1)C(C)(C)c1[nH]c3cc(C#N)ccc3c1C2=O	O=C1c2ccc(N3CCCCC3)cc2Cc2[nH]c3ccccc3c21||O=C1c2ccccc2Cc2[nH]c3ccccc3c21
CC1(C)c2cc(OCC(=N)O)ccc2C(=O)c2c1[nH]c1cc(C#N)ccc21	CC(C)Oc1cc2c(cc1O[C@@H]1CCN(C3CCC3)C1)C(C)(C)c1[nH]c3cc(C#N)ccc3c1C2=O	O=C1c2ccc(OC3CCN(C4CCC4)C3)cc2Cc2[nH]c3ccccc3c21||O=C1c2ccccc2Cc2[nH]c3ccccc3c21
CC1(C)c2cc(OCC(=N)O)ccc2C(=O)c2c1[nH]c1cc(C#N)ccc21	CCc1cc2c(cc1N1CCC(NCC3CC3)CC1)C(C)(C)c1[nH]c3cc(C#N)ccc3c1C2=O	O=C1c2ccc(N3CCC(NCC4CC4)CC3)cc2Cc2[nH]c3ccccc3c21||O=C1c2ccccc2Cc2[nH]c3ccccc3c21
CC1(C)c2cc(OCC(=N)O)ccc2C(=O)c2c1[nH]c1cc(C#N)ccc21	CCCc1cc2c(cc1N1CCN(CCCCO)CC1)C(C)(C)c1[nH]c3cc(C#N)ccc3c1C2=O	O=C1c2ccc(N3CCNCC3)cc2Cc2[nH]c3ccccc3c21||O=C1c2ccccc2Cc2[nH]c3ccccc3c21
CC1(C)c2cc(OCC(=N)O)ccc2C(=O)c2c1[nH]c1cc(C#N)ccc21	CC1(C)c2cc(N3CCN(C4COC4)CC3)c(C#CC3CC3)cc2C(=O)c2c1[nH]c1cc(C#N)ccc21	O=C1c2cc(C#CC3CC3)c(N3CCN(C4COC4)CC3)cc2Cc2[nH]c3ccccc3c21||O=C1c2ccccc2Cc2[nH]c3ccccc3c21
CC1(C)c2cc(OCC(=N)O)ccc2C(=O)c2c1[nH]c1cc(C#N)ccc21	N#Cc1ccc2c3c([nH]c2c1)C1(CCOCC1)c1cc(N2CCC(N4CCCC4)CC2)c(C#N)cc1C3=O	O=C1c2ccc(N3CCC(N4CCCC4)CC3)cc2C2(CCOCC2)c2[nH]c3ccccc3c21||O=C1c2ccccc2Cc2[nH]c3ccccc3c21
CC1(C)c2cc(OCC(=N)O)ccc2C(=O)c2c1[nH]c1cc(C#N)ccc21	CCc1cc2c(cc1N1CCC(N3CCC(O)CC3)CC1)C(C)(C)c1[nH]c3cc(C#N)ccc3c1C2=O	O=C1c2ccc(N3CCC(N4CCCCC4)CC3)cc2Cc2[nH]c3ccccc3c21||O=C1c2ccccc2Cc2[nH]c3ccccc3c21
CC1(C)c2cc(OCC(=N)O)ccc2C(=O)c2c1[nH]c1cc(C#N)ccc21	CCCc1cc2c(cc1N1CCC(N3CCOCC3)CC1)C(C)(C)c1[nH]c3cc(C#N)ccc3c1C2=O	O=C1c2ccc(N3CCC(N4CCOCC4)CC3)cc2Cc2[nH]c3ccccc3c21||O=C1c2ccccc2Cc2[nH]c3ccccc3c21
CC1(C)c2cc(OCC(=N)O)ccc2C(=O)c2c1[nH]c1cc(C#N)ccc21	CCc1cc2c(cc1N1CCN(CC3(O)CCOCC3)CC1)C(C)(C)c1[nH]c3cc(C#N)ccc3c1C2=O	O=C1c2ccc(N3CCN(CC4CCOCC4)CC3)cc2Cc2[nH]c3ccccc3c21||O=C1c2ccccc2Cc2[nH]c3ccccc3c21
CC1(C)c2cc(OCC(=N)O)ccc2C(=O)c2c1[nH]c1cc(C#N)ccc21	CCc1cc2c(cc1N1CCC(N3CCN(C)CC3)CC1)C(C)(C)c1[nH]c3cc(C#N)ccc3c1C2=O	O=C1c2ccc(N3CCC(N4CCNCC4)CC3)cc2Cc2[nH]c3ccccc3c21||O=C1c2ccccc2Cc2[nH]c3ccccc3c21
CC1(C)c2cc(OCC(=N)O)ccc2C(=O)c2c1[nH]c1cc(C#N)ccc21	CCc1cc2c(cc1N1CCN(CC3(O)CCNCC3)CC1)C(C)(C)c1[nH]c3cc(C#N)ccc3c1C2=O	O=C1c2ccc(N3CCN(CC4CCNCC4)CC3)cc2Cc2[nH]c3ccccc3c21||O=C1c2ccccc2Cc2[nH]c3ccccc3c21
CC1(C)c2cc(OCC(=N)O)ccc2C(=O)c2c1[nH]c1cc(C#N)ccc21	CCc1cc2c(cc1N1CCC(N3CCOCC3)CC1)C(C)(C)c1[nH]c3cc(N=C(C)O)ccc3c1C2=O	O=C1c2ccc(N3CCC(N4CCOCC4)CC3)cc2Cc2[nH]c3ccccc3c21||O=C1c2ccccc2Cc2[nH]c3ccccc3c21
CC1(C)c2cc(OCC(=N)O)ccc2C(=O)c2c1[nH]c1cc(C#N)ccc21	CC(C)OCC#Cc1cc2c(cc1N1CCN(C3COC3)CC1)C(C)(C)c1[nH]c3cc(C#N)ccc3c1C2=O	O=C1c2ccc(N3CCN(C4COC4)CC3)cc2Cc2[nH]c3ccccc3c21||O=C1c2ccccc2Cc2[nH]c3ccccc3c21
CC1(C)c2cc(OCC(=N)O)ccc2C(=O)c2c1[nH]c1cc(C#N)ccc21	CC1(C)c2cc(N3CCN(C4CCC4)CC3)c(OC3CCOCC3)cc2C(=O)c2c1[nH]c1cc(C#N)ccc21	O=C1c2cc(OC3CCOCC3)c(N3CCN(C4CCC4)CC3)cc2Cc2[nH]c3ccccc3c21||O=C1c2ccccc2Cc2[nH]c3ccccc3c21
CC1(C)c2cc(OCC(=N)O)ccc2C(=O)c2c1[nH]c1cc(C#N)ccc21	CC1(C)c2cc(N3CCN(C4CCC4)CC3)c(C#CC3CCC3)cc2C(=O)c2c1[nH]c1cc(C#N)ccc21	O=C1c2cc(C#CC3CCC3)c(N3CCN(C4CCC4)CC3)cc2Cc2[nH]c3ccccc3c21||O=C1c2ccccc2Cc2[nH]c3ccccc3c21
CC1(C)c2cc(OCC(=N)O)ccc2C(=O)c2c1[nH]c1cc(C#N)ccc21	CC#Cc1cc2c(cc1N1CCC(N3CCOCC3)CC1)C1(CCOCC1)c1[nH]c3cc(C#N)ccc3c1C2=O	O=C1c2ccc(N3CCC(N4CCOCC4)CC3)cc2C2(CCOCC2)c2[nH]c3ccccc3c21||O=C1c2ccccc2Cc2[nH]c3ccccc3c21
CC1(C)c2cc(OCC(=N)O)ccc2C(=O)c2c1[nH]c1cc(C#N)ccc21	CC1(C)c2cc(N3CCN(C4COC4)CC3)c(CCC3CCCC3)cc2C(=O)c2c1[nH]c1cc(C#N)ccc21	O=C1c2cc(CCC3CCCC3)c(N3CCN(C4COC4)CC3)cc2Cc2[nH]c3ccccc3c21||O=C1c2ccccc2Cc2[nH]c3ccccc3c21
CC1(C)c2cc(C(O)CO)ccc2C(=O)c2c1[nH]c1cc(C#N)ccc21	CC1(C)c2[nH]c3cc(C#N)ccc3c2C(=O)c2cccc(OC[C@@H](O)CO)c21	O=C1c2ccccc2Cc2[nH]c3ccccc3c21||O=C1c2ccccc2Cc2[nH]c3ccccc3c21
CC1(C)c2cc(C(O)CO)ccc2C(=O)c2c1[nH]c1cc(C#N)ccc21	CC1(C)c2cc(OC[C@H](O)CO)ccc2C(=O)c2c1[nH]c1c(C(=O)O)c(C#N)ccc21	O=C1c2ccccc2Cc2[nH]c3ccccc3c21||O=C1c2ccccc2Cc2[nH]c3ccccc3c21
CC1(C)c2cc(C(O)CO)ccc2C(=O)c2c1[nH]c1cc(C#N)ccc21	CC1(C)c2cc(OC[C@H](O)CO)ccc2C(=O)c2c1[nH]c1c(C(=N)O)c(C#N)ccc21	O=C1c2ccccc2Cc2[nH]c3ccccc3c21||O=C1c2ccccc2Cc2[nH]c3ccccc3c21
CC1(C)c2cc(C(O)CO)ccc2C(=O)c2c1[nH]c1cc(C#N)ccc21	COc1ccc2c(c1)C(C)(C)c1[nH]c3c(OC[C@H](O)CO)c(C#N)ccc3c1C2=O	O=C1c2ccccc2Cc2[nH]c3ccccc3c21||O=C1c2ccccc2Cc2[nH]c3ccccc3c21
CC1(C)c2cc(C(O)CO)ccc2C(=O)c2c1[nH]c1cc(C#N)ccc21	CC(C)(O)C#Cc1ccc2c(c1)C(=O)c1c([nH]c3cc(C#N)ccc13)C2(C)C	O=C1c2ccccc2Cc2[nH]c3ccccc3c21||O=C1c2ccccc2Cc2[nH]c3ccccc3c21
CC1(C)c2cc(C(O)CO)ccc2C(=O)c2c1[nH]c1cc(C#N)ccc21	CC1(C)c2ccc(C3=CCNCC3)cc2C(=O)c2c1[nH]c1cc(C#N)ccc21	O=C1c2cc(C3=CCNCC3)ccc2Cc2[nH]c3ccccc3c21||O=C1c2ccccc2Cc2[nH]c3ccccc3c21
CC1(C)c2cc(C(O)CO)ccc2C(=O)c2c1[nH]c1cc(C#N)ccc21	CC1(C)c2cc(N3CCC(N)CC3)c(Br)cc2C(=O)c2c1[nH]c1cc(C#N)ccc21	O=C1c2ccc(N3CCCCC3)cc2Cc2[nH]c3ccccc3c21||O=C1c2ccccc2Cc2[nH]c3ccccc3c21
CC1(C)c2cc(C(O)CO)ccc2C(=O)c2c1[nH]c1cc(C#N)ccc21	CC1(C)c2cc(C(=O)N(CCO)CCO)ccc2C(=O)c2c1[nH]c1cc(C#N)ccc21	O=C1c2ccccc2Cc2[nH]c3ccccc3c21||O=C1c2ccccc2Cc2[nH]c3ccccc3c21
CC1(C)c2cc(C(O)CO)ccc2C(=O)c2c1[nH]c1cc(C#N)ccc21	CN1CCC(Oc2cc3c(cc2[N+](=O)[O-])C(=O)c2c([nH]c4cc(C#N)ccc24)C3(C)C)CC1	O=C1c2ccc(OC3CCNCC3)cc2Cc2[nH]c3ccccc3c21||O=C1c2ccccc2Cc2[nH]c3ccccc3c21
CC1(C)c2cc(C(O)CO)ccc2C(=O)c2c1[nH]c1cc(C#N)ccc21	CC1(C)c2cc(N3CCN(C4COC4)CC3)c(Br)cc2C(=O)c2c1[nH]c1cc(C#N)ccc21	O=C1c2ccc(N3CCN(C4COC4)CC3)cc2Cc2[nH]c3ccccc3c21||O=C1c2ccccc2Cc2[nH]c3ccccc3c21
CC1(C)c2cc(C(O)CO)ccc2C(=O)c2c1[nH]c1cc(C#N)ccc21	CC1(C)c2ccc(N3CCN(C4CC4)CC3)cc2C(=O)c2c1[nH]c1cc(C#N)ccc21	O=C1c2cc(N3CCN(C4CC4)CC3)ccc2Cc2[nH]c3ccccc3c21||O=C1c2ccccc2Cc2[nH]c3ccccc3c21
CC1(C)c2cc(C(O)CO)ccc2C(=O)c2c1[nH]c1cc(C#N)ccc21	CC(C)N1CCN(c2ccc3c(c2)C(C)(C)c2[nH]c4c(F)c(C#N)ccc4c2C3=O)CC1	O=C1c2ccc(N3CCNCC3)cc2Cc2[nH]c3ccccc3c21||O=C1c2ccccc2Cc2[nH]c3ccccc3c21
CC1(C)c2cc(C(O)CO)ccc2C(=O)c2c1[nH]c1cc(C#N)ccc21	Cn1cc(-c2cc3c(cc2N2CCOCC2)C(C)(C)c2[nH]c4cc(C#N)ccc4c2C3=O)cn1	O=C1c2cc(-c3cn[nH]c3)c(N3CCOCC3)cc2Cc2[nH]c3ccccc3c21||O=C1c2ccccc2Cc2[nH]c3ccccc3c21
CC1(C)c2cc(C(O)CO)ccc2C(=O)c2c1[nH]c1cc(C#N)ccc21	CC1(C)c2cc(C3CCN(C4COC4)CC3)ccc2C(=O)c2c1[nH]c1cc(C#N)ccc21	O=C1c2ccc(C3CCN(C4COC4)CC3)cc2Cc2[nH]c3ccccc3c21||O=C1c2ccccc2Cc2[nH]c3ccccc3c21
CC1(C)c2cc(C(O)CO)ccc2C(=O)c2c1[nH]c1cc(C#N)ccc21	CC1(C)c2cc(N3CCOCC3)c(OC3CCOC3)cc2C(=O)c2c1[nH]c1cc(C#N)ccc21	O=C1c2cc(OC3CCOC3)c(N3CCOCC3)cc2Cc2[nH]c3ccccc3c21||O=C1c2ccccc2Cc2[nH]c3ccccc3c21
CC1(C)c2cc(C(O)CO)ccc2C(=O)c2c1[nH]c1cc(C#N)ccc21	CC(C)N1CCC(c2ccc3c(c2)C(C)(C)c2[nH]c4cc(C#N)ccc4c2C3=O)CC1	O=C1c2ccc(C3CCNCC3)cc2Cc2[nH]c3ccccc3c21||O=C1c2ccccc2Cc2[nH]c3ccccc3c21
CC1(C)c2cc(C(O)CO)ccc2C(=O)c2c1[nH]c1cc(C#N)ccc21	CCN(CC)CCOc1cc2c(cc1C(C)=O)C(=O)c1c([nH]c3cc(C#N)ccc13)C2(C)C	O=C1c2ccccc2Cc2[nH]c3ccccc3c21||O=C1c2ccccc2Cc2[nH]c3ccccc3c21
CC1(C)c2cc(C(O)CO)ccc2C(=O)c2c1[nH]c1cc(C#N)ccc21	CC1(C)c2cc(N3CCN(C4CCS(=O)(=O)CC4)CC3)c(Br)cc2C(=O)c2c1[nH]c1cc(C#N)ccc21	O=C1c2ccc(N3CCN(C4CCS(=O)(=O)CC4)CC3)cc2Cc2[nH]c3ccccc3c21||O=C1c2ccccc2Cc2[nH]c3ccccc3c21
CC1(C)c2cc(C(O)CO)ccc2C(=O)c2c1[nH]c1cc(C#N)ccc21	CC1(C)c2cc(N3CCC(N4CCOCC4)CC3)c(Cl)cc2C(=O)c2c1[nH]c1cc(C#N)ccc21	O=C1c2ccc(N3CCC(N4CCOCC4)CC3)cc2Cc2[nH]c3ccccc3c21||O=C1c2ccccc2Cc2[nH]c3ccccc3c21
CC1(C)c2cc(C(O)CO)ccc2C(=O)c2c1[nH]c1cc(C#N)ccc21	C[C@H]1CN(C2CCC2)CCN1c1ccc2c(c1)C(C)(C)c1[nH]c3cc(C#N)ccc3c1C2=O	O=C1c2ccc(N3CCN(C4CCC4)CC3)cc2Cc2[nH]c3ccccc3c21||O=C1c2ccccc2Cc2[nH]c3ccccc3c21
CC1(C)c2cc(C(O)CO)ccc2C(=O)c2c1[nH]c1cc(C#N)ccc21	CC1(C)c2cc(N3CCC(N4CCCCC4)CC3)ncc2C(=O)c2c1[nH]c1cc(C#N)ccc21	O=C1c2ccccc2Cc2[nH]c3ccccc3c21||O=C1c2cnc(N3CCC(N4CCCCC4)CC3)cc2Cc2[nH]c3ccccc3c21
CC1(C)c2cc(C(O)CO)ccc2C(=O)c2c1[nH]c1cc(C#N)ccc21	CCc1cc2c(cc1N1CCOCC1)C(C)(C)c1[nH]c3nc(C(=O)N4CCOCC4)ccc3c1C2=O	O=C1c2ccc(N3CCOCC3)cc2Cc2[nH]c3nc(C(=O)N4CCOCC4)ccc3c21||O=C1c2ccccc2Cc2[nH]c3ccccc3c21
CC1(C)c2cc(C(O)CO)ccc2C(=O)c2c1[nH]c1cc(C#N)ccc21	C#Cc1cc2c(cc1N1CCN(C3CCC3)CC1)C(C)(C)c1[nH]c3cc(C#N)ccc3c1C2=O	O=C1c2ccc(N3CCN(C4CCC4)CC3)cc2Cc2[nH]c3ccccc3c21||O=C1c2ccccc2Cc2[nH]c3ccccc3c21
CC1(C)c2cc(C(O)CO)ccc2C(=O)c2c1[nH]c1cc(C#N)ccc21	C[C@@H]1CN(c2cc3c(cc2Br)C(=O)c2c([nH]c4cc(C#N)ccc24)C3(C)C)C[C@H](C)N1C1CCC1	O=C1c2ccc(N3CCN(C4CCC4)CC3)cc2Cc2[nH]c3ccccc3c21||O=C1c2ccccc2Cc2[nH]c3ccccc3c21
CC1(C)c2cc(C(O)CO)ccc2C(=O)c2c1[nH]c1cc(C#N)ccc21	CC(C)(C)N1CCN(c2cc3c(cc2Br)C(=O)c2c([nH]c4cc(C#N)ccc24)C32CCOCC2)CC1	O=C1c2ccc(N3CCNCC3)cc2C2(CCOCC2)c2[nH]c3ccccc3c21||O=C1c2ccccc2Cc2[nH]c3ccccc3c21
CC1(C)c2cc(C(O)CO)ccc2C(=O)c2c1[nH]c1cc(C#N)ccc21	CCc1cc2c(cc1N1CCC(N3CCC3)CC1)C(C)(C)c1[nH]c3cc(C#N)ccc3c1C2=O	O=C1c2ccc(N3CCC(N4CCC4)CC3)cc2Cc2[nH]c3ccccc3c21||O=C1c2ccccc2Cc2[nH]c3ccccc3c21
CC1(C)c2cc(C(O)CO)ccc2C(=O)c2c1[nH]c1cc(C#N)ccc21	CCc1cc2c(cc1N1CCN(C(=O)CN(C)C)CC1)C(C)(C)c1[nH]c3cc(C#N)ccc3c1C2=O	O=C1c2ccc(N3CCNCC3)cc2Cc2[nH]c3ccccc3c21||O=C1c2ccccc2Cc2[nH]c3ccccc3c21
CC1(C)c2cc(C(O)CO)ccc2C(=O)c2c1[nH]c1cc(C#N)ccc21	CCc1cc2c(cc1N1CCC(NCCCO)CC1)C(C)(C)c1[nH]c3cc(C#N)ccc3c1C2=O	O=C1c2ccc(N3CCCCC3)cc2Cc2[nH]c3ccccc3c21||O=C1c2ccccc2Cc2[nH]c3ccccc3c21
CC1(C)c2cc(C(O)CO)ccc2C(=O)c2c1[nH]c1cc(C#N)ccc21	CCCC1(N2CCN(c3cc4c(cn3)C(=O)c3c([nH]c5cc(C(=N)O)ccc35)C4(C)C)CC2)CCC1	O=C1c2ccccc2Cc2[nH]c3ccccc3c21||O=C1c2cnc(N3CCN(C4CCC4)CC3)cc2Cc2[nH]c3ccccc3c21
CC1(C)c2cc(C(O)CO)ccc2C(=O)c2c1[nH]c1cc(C#N)ccc21	CCc1cc2c(cc1N1CCC(NCC3CC3)CC1)C(C)(C)c1[nH]c3cc(C#N)ccc3c1C2=O	O=C1c2ccc(N3CCC(NCC4CC4)CC3)cc2Cc2[nH]c3ccccc3c21||O=C1c2ccccc2Cc2[nH]c3ccccc3c21
CC1(C)c2cc(C(O)CO)ccc2C(=O)c2c1[nH]c1cc(C#N)ccc21	CCCc1cc2c(cc1N1CCN(CCCCO)CC1)C(C)(C)c1[nH]c3cc(C#N)ccc3c1C2=O	O=C1c2ccc(N3CCNCC3)cc2Cc2[nH]c3ccccc3c21||O=C1c2ccccc2Cc2[nH]c3ccccc3c21
CC1(C)c2cc(C(O)CO)ccc2C(=O)c2c1[nH]c1cc(C#N)ccc21	CC1(C)c2cc(N3CCN(C4COC4)CC3)c(C#CC3CC3)cc2C(=O)c2c1[nH]c1cc(C#N)ccc21	O=C1c2cc(C#CC3CC3)c(N3CCN(C4COC4)CC3)cc2Cc2[nH]c3ccccc3c21||O=C1c2ccccc2Cc2[nH]c3ccccc3c21
CC1(C)c2cc(C(O)CO)ccc2C(=O)c2c1[nH]c1cc(C#N)ccc21	N#Cc1ccc2c3c([nH]c2c1)C1(CCOCC1)c1cc(N2CCC(N4CCCC4)CC2)c(C#N)cc1C3=O	O=C1c2ccc(N3CCC(N4CCCC4)CC3)cc2C2(CCOCC2)c2[nH]c3ccccc3c21||O=C1c2ccccc2Cc2[nH]c3ccccc3c21
CC1(C)c2cc(C(O)CO)ccc2C(=O)c2c1[nH]c1cc(C#N)ccc21	CCc1cc2c(cc1N1CCC(N3CCC(O)CC3)CC1)C(C)(C)c1[nH]c3cc(C#N)ccc3c1C2=O	O=C1c2ccc(N3CCC(N4CCCCC4)CC3)cc2Cc2[nH]c3ccccc3c21||O=C1c2ccccc2Cc2[nH]c3ccccc3c21
CC1(C)c2cc(C(O)CO)ccc2C(=O)c2c1[nH]c1cc(C#N)ccc21	CCCc1cc2c(cc1N1CCC(N3CCOCC3)CC1)C(C)(C)c1[nH]c3cc(C#N)ccc3c1C2=O	O=C1c2ccc(N3CCC(N4CCOCC4)CC3)cc2Cc2[nH]c3ccccc3c21||O=C1c2ccccc2Cc2[nH]c3ccccc3c21
CC1(C)c2cc(C(O)CO)ccc2C(=O)c2c1[nH]c1cc(C#N)ccc21	CCc1cc2c(cc1N1CCC(N3CCN(C)CC3)CC1)C(C)(C)c1[nH]c3cc(C#N)ccc3c1C2=O	O=C1c2ccc(N3CCC(N4CCNCC4)CC3)cc2Cc2[nH]c3ccccc3c21||O=C1c2ccccc2Cc2[nH]c3ccccc3c21
CC1(C)c2cc(C(O)CO)ccc2C(=O)c2c1[nH]c1cc(C#N)ccc21	CCc1cc2c(cc1N1CCC(N3CCOCC3)CC1)C(C)(C)c1[nH]c3cc(N=C(C)O)ccc3c1C2=O	O=C1c2ccc(N3CCC(N4CCOCC4)CC3)cc2Cc2[nH]c3ccccc3c21||O=C1c2ccccc2Cc2[nH]c3ccccc3c21
CC1(C)c2cc(C(O)CO)ccc2C(=O)c2c1[nH]c1cc(C#N)ccc21	CCc1cc2c(cc1C1=CCN(C(=O)C3CCOCC3)CC1)C(C)(C)c1[nH]c3cc(C#N)ccc3c1C2=O	O=C1c2ccc(C3=CCN(C(=O)C4CCOCC4)CC3)cc2Cc2[nH]c3ccccc3c21||O=C1c2ccccc2Cc2[nH]c3ccccc3c21
CC1(C)c2cc(C(O)CO)ccc2C(=O)c2c1[nH]c1cc(C#N)ccc21	CC(C)OCC#Cc1cc2c(cc1N1CCN(C3COC3)CC1)C(C)(C)c1[nH]c3cc(C#N)ccc3c1C2=O	O=C1c2ccc(N3CCN(C4COC4)CC3)cc2Cc2[nH]c3ccccc3c21||O=C1c2ccccc2Cc2[nH]c3ccccc3c21
CC1(C)c2cc(C(O)CO)ccc2C(=O)c2c1[nH]c1cc(C#N)ccc21	CC1(C)c2cc(N3CCN(C4CCC4)CC3)c(C#CC3CCC3)cc2C(=O)c2c1[nH]c1cc(C#N)ccc21	O=C1c2cc(C#CC3CCC3)c(N3CCN(C4CCC4)CC3)cc2Cc2[nH]c3ccccc3c21||O=C1c2ccccc2Cc2[nH]c3ccccc3c21
CC1(C)c2cc(C(O)CO)ccc2C(=O)c2c1[nH]c1cc(C#N)ccc21	CC#Cc1cc2c(cc1N1CCC(N3CCOCC3)CC1)C1(CCOCC1)c1[nH]c3cc(C#N)ccc3c1C2=O	O=C1c2ccc(N3CCC(N4CCOCC4)CC3)cc2C2(CCOCC2)c2[nH]c3ccccc3c21||O=C1c2ccccc2Cc2[nH]c3ccccc3c21
CC1(C)c2cc(C(O)CO)ccc2C(=O)c2c1[nH]c1cc(C#N)ccc21	CC1(C)c2cc(N3CCN(C4COC4)CC3)c(CCC3CCCC3)cc2C(=O)c2c1[nH]c1cc(C#N)ccc21	O=C1c2cc(CCC3CCCC3)c(N3CCN(C4COC4)CC3)cc2Cc2[nH]c3ccccc3c21||O=C1c2ccccc2Cc2[nH]c3ccccc3c21
CC1(C)c2cc(C(O)CO)ccc2C(=O)c2c1[nH]c1cc(C#N)ccc21	CCC(CC)Oc1cc2c(cc1N1CCN(C3CCC3)CC1)C(C)(C)c1c(c3ccc(C#N)cc3n1C)C2=O	O=C1c2ccc(N3CCN(C4CCC4)CC3)cc2Cc2[nH]c3ccccc3c21||O=C1c2ccccc2Cc2[nH]c3ccccc3c21
CC1(C)c2cc(C(O)CO)ccc2C(=O)c2c1[nH]c1cc(C#N)ccc21	CC1(C)c2cc(N3CCN(C4COC4)CC3)c(C#CCN3CCN(C4COC4)CC3)cc2C(=O)c2c1[nH]c1cc(C#N)ccc21	O=C1c2cc(C#CCN3CCN(C4COC4)CC3)c(N3CCN(C4COC4)CC3)cc2Cc2[nH]c3ccccc3c21||O=C1c2ccccc2Cc2[nH]c3ccccc3c21
CC1(C)c2cc(OCCN)ccc2C(=O)c2c1[nH]c1cc(C#N)ccc21	CC1(C)c2[nH]c3cc(C#N)ccc3c2C(=O)c2cccc(OC[C@@H](O)CO)c21	O=C1c2ccccc2Cc2[nH]c3ccccc3c21||O=C1c2ccccc2Cc2[nH]c3ccccc3c21
CC1(C)c2cc(OCCN)ccc2C(=O)c2c1[nH]c1cc(C#N)ccc21	CC1(C)c2cc(OC[C@H](O)CO)ccc2C(=O)c2c1[nH]c1c(C(=O)O)c(C#N)ccc21	O=C1c2ccccc2Cc2[nH]c3ccccc3c21||O=C1c2ccccc2Cc2[nH]c3ccccc3c21
CC1(C)c2cc(OCCN)ccc2C(=O)c2c1[nH]c1cc(C#N)ccc21	CC1(C)c2cc(OC[C@H](O)CO)ccc2C(=O)c2c1[nH]c1c(C(=N)O)c(C#N)ccc21	O=C1c2ccccc2Cc2[nH]c3ccccc3c21||O=C1c2ccccc2Cc2[nH]c3ccccc3c21
CC1(C)c2cc(OCCN)ccc2C(=O)c2c1[nH]c1cc(C#N)ccc21	COc1ccc2c(c1)C(C)(C)c1[nH]c3c(OC[C@H](O)CO)c(C#N)ccc3c1C2=O	O=C1c2ccccc2Cc2[nH]c3ccccc3c21||O=C1c2ccccc2Cc2[nH]c3ccccc3c21
CC1(C)c2cc(OCCN)ccc2C(=O)c2c1[nH]c1cc(C#N)ccc21	CC1(C)c2cc(OCC(O)=NCCC#N)ccc2C(=O)c2c1[nH]c1cc(C#N)ccc21	O=C1c2ccccc2Cc2[nH]c3ccccc3c21||O=C1c2ccccc2Cc2[nH]c3ccccc3c21
CC1(C)c2cc(OCCN)ccc2C(=O)c2c1[nH]c1cc(C#N)ccc21	CC1(C)c2cc(N3CCC(N)CC3)c(Br)cc2C(=O)c2c1[nH]c1cc(C#N)ccc21	O=C1c2ccc(N3CCCCC3)cc2Cc2[nH]c3ccccc3c21||O=C1c2ccccc2Cc2[nH]c3ccccc3c21
CC1(C)c2cc(OCCN)ccc2C(=O)c2c1[nH]c1cc(C#N)ccc21	CC1(C)c2cc(C(=O)N(CCO)CCO)ccc2C(=O)c2c1[nH]c1cc(C#N)ccc21	O=C1c2ccccc2Cc2[nH]c3ccccc3c21||O=C1c2ccccc2Cc2[nH]c3ccccc3c21
CC1(C)c2cc(OCCN)ccc2C(=O)c2c1[nH]c1cc(C#N)ccc21	CCN(CC)CCOc1ccc2c(c1)C(C)(C)c1[nH]c3cc(C#N)c(Br)cc3c1C2=O	O=C1c2ccccc2Cc2[nH]c3ccccc3c21||O=C1c2ccccc2Cc2[nH]c3ccccc3c21
CC1(C)c2cc(OCCN)ccc2C(=O)c2c1[nH]c1cc(C#N)ccc21	CC1(C)c2ccc(N3CCN(C4CC4)CC3)cc2C(=O)c2c1[nH]c1cc(C#N)ccc21	O=C1c2cc(N3CCN(C4CC4)CC3)ccc2Cc2[nH]c3ccccc3c21||O=C1c2ccccc2Cc2[nH]c3ccccc3c21
CC1(C)c2cc(OCCN)ccc2C(=O)c2c1[nH]c1cc(C#N)ccc21	CC(C)N1CCN(c2ccc3c(c2)C(C)(C)c2[nH]c4c(F)c(C#N)ccc4c2C3=O)CC1	O=C1c2ccc(N3CCNCC3)cc2Cc2[nH]c3ccccc3c21||O=C1c2ccccc2Cc2[nH]c3ccccc3c21
CC1(C)c2cc(OCCN)ccc2C(=O)c2c1[nH]c1cc(C#N)ccc21	CC1(C)c2cc(C3CCN(C4COC4)CC3)ccc2C(=O)c2c1[nH]c1cc(C#N)ccc21	O=C1c2ccc(C3CCN(C4COC4)CC3)cc2Cc2[nH]c3ccccc3c21||O=C1c2ccccc2Cc2[nH]c3ccccc3c21
CC1(C)c2cc(OCCN)ccc2C(=O)c2c1[nH]c1cc(C#N)ccc21	CC1(C)c2cc(N3CCOCC3)c(OC3CCOC3)cc2C(=O)c2c1[nH]c1cc(C#N)ccc21	O=C1c2cc(OC3CCOC3)c(N3CCOCC3)cc2Cc2[nH]c3ccccc3c21||O=C1c2ccccc2Cc2[nH]c3ccccc3c21
CC1(C)c2cc(OCCN)ccc2C(=O)c2c1[nH]c1cc(C#N)ccc21	CCN(CC)CCOc1cc2c(cc1C(C)=O)C(=O)c1c([nH]c3cc(C#N)ccc13)C2(C)C	O=C1c2ccccc2Cc2[nH]c3ccccc3c21||O=C1c2ccccc2Cc2[nH]c3ccccc3c21
CC1(C)c2cc(OCCN)ccc2C(=O)c2c1[nH]c1cc(C#N)ccc21	CC1(C)c2cc(N3CCC(N4CCOCC4)CC3)c(Cl)cc2C(=O)c2c1[nH]c1cc(C#N)ccc21	O=C1c2ccc(N3CCC(N4CCOCC4)CC3)cc2Cc2[nH]c3ccccc3c21||O=C1c2ccccc2Cc2[nH]c3ccccc3c21
CC1(C)c2cc(OCCN)ccc2C(=O)c2c1[nH]c1cc(C#N)ccc21	CC1(C)c2cc(N3CCC(N4CCCCC4)CC3)ncc2C(=O)c2c1[nH]c1cc(C#N)ccc21	O=C1c2ccccc2Cc2[nH]c3ccccc3c21||O=C1c2cnc(N3CCC(N4CCCCC4)CC3)cc2Cc2[nH]c3ccccc3c21
CC1(C)c2cc(OCCN)ccc2C(=O)c2c1[nH]c1cc(C#N)ccc21	CCc1cc2c(cc1N1CCOCC1)C(C)(C)c1[nH]c3nc(C(=O)N4CCOCC4)ccc3c1C2=O	O=C1c2ccc(N3CCOCC3)cc2Cc2[nH]c3nc(C(=O)N4CCOCC4)ccc3c21||O=C1c2ccccc2Cc2[nH]c3ccccc3c21
CC1(C)c2cc(OCCN)ccc2C(=O)c2c1[nH]c1cc(C#N)ccc21	C#Cc1cc2c(cc1N1CCN(C3CCC3)CC1)C(C)(C)c1[nH]c3cc(C#N)ccc3c1C2=O	O=C1c2ccc(N3CCN(C4CCC4)CC3)cc2Cc2[nH]c3ccccc3c21||O=C1c2ccccc2Cc2[nH]c3ccccc3c21
CC1(C)c2cc(OCCN)ccc2C(=O)c2c1[nH]c1cc(C#N)ccc21	C[C@@H]1CN(c2cc3c(cc2Br)C(=O)c2c([nH]c4cc(C#N)ccc24)C3(C)C)C[C@H](C)N1C1CCC1	O=C1c2ccc(N3CCN(C4CCC4)CC3)cc2Cc2[nH]c3ccccc3c21||O=C1c2ccccc2Cc2[nH]c3ccccc3c21
CC1(C)c2cc(OCCN)ccc2C(=O)c2c1[nH]c1cc(C#N)ccc21	CC(C)(C)N1CCN(c2cc3c(cc2Br)C(=O)c2c([nH]c4cc(C#N)ccc24)C32CCOCC2)CC1	O=C1c2ccc(N3CCNCC3)cc2C2(CCOCC2)c2[nH]c3ccccc3c21||O=C1c2ccccc2Cc2[nH]c3ccccc3c21
CC1(C)c2cc(OCCN)ccc2C(=O)c2c1[nH]c1cc(C#N)ccc21	CCc1cc2c(cc1N1CCC(N3CCC3)CC1)C(C)(C)c1[nH]c3cc(C#N)ccc3c1C2=O	O=C1c2ccc(N3CCC(N4CCC4)CC3)cc2Cc2[nH]c3ccccc3c21||O=C1c2ccccc2Cc2[nH]c3ccccc3c21
CC1(C)c2cc(OCCN)ccc2C(=O)c2c1[nH]c1cc(C#N)ccc21	CCc1cc2c(cc1N1CCN(C(=O)CN(C)C)CC1)C(C)(C)c1[nH]c3cc(C#N)ccc3c1C2=O	O=C1c2ccc(N3CCNCC3)cc2Cc2[nH]c3ccccc3c21||O=C1c2ccccc2Cc2[nH]c3ccccc3c21
CC1(C)c2cc(OCCN)ccc2C(=O)c2c1[nH]c1cc(C#N)ccc21	CCc1cc2c(cc1N1CCC(NCCCO)CC1)C(C)(C)c1[nH]c3cc(C#N)ccc3c1C2=O	O=C1c2ccc(N3CCCCC3)cc2Cc2[nH]c3ccccc3c21||O=C1c2ccccc2Cc2[nH]c3ccccc3c21
CC1(C)c2cc(OCCN)ccc2C(=O)c2c1[nH]c1cc(C#N)ccc21	CCCC1(N2CCN(c3cc4c(cn3)C(=O)c3c([nH]c5cc(C(=N)O)ccc35)C4(C)C)CC2)CCC1	O=C1c2ccccc2Cc2[nH]c3ccccc3c21||O=C1c2cnc(N3CCN(C4CCC4)CC3)cc2Cc2[nH]c3ccccc3c21
CC1(C)c2cc(OCCN)ccc2C(=O)c2c1[nH]c1cc(C#N)ccc21	C[C@@H]1CN(C2CCN(c3cc4c(cn3)C(=O)c3c([nH]c5cc(C(=N)O)ccc35)C4(C)C)CC2)C[C@H](C)O1	O=C1c2ccccc2Cc2[nH]c3ccccc3c21||O=C1c2cnc(N3CCC(N4CCOCC4)CC3)cc2Cc2[nH]c3ccccc3c21
CC1(C)c2cc(OCCN)ccc2C(=O)c2c1[nH]c1cc(C#N)ccc21	CCc1cc2c(cc1N1CCC(N3CCC(O)CC3)CC1)C(C)(C)c1[nH]c3cc(C#N)ccc3c1C2=O	O=C1c2ccc(N3CCC(N4CCCCC4)CC3)cc2Cc2[nH]c3ccccc3c21||O=C1c2ccccc2Cc2[nH]c3ccccc3c21
CC1(C)c2cc(OCCN)ccc2C(=O)c2c1[nH]c1cc(C#N)ccc21	CCc1cc2c(cc1N1CCC(N3CCN(C)CC3)CC1)C(C)(C)c1[nH]c3cc(C#N)ccc3c1C2=O	O=C1c2ccc(N3CCC(N4CCNCC4)CC3)cc2Cc2[nH]c3ccccc3c21||O=C1c2ccccc2Cc2[nH]c3ccccc3c21
CC1(C)c2cc(OCCN)ccc2C(=O)c2c1[nH]c1cc(C#N)ccc21	CCc1cc2c(cc1N1CCC(N3CCOCC3)CC1)C(C)(C)c1[nH]c3cc(N=C(C)O)ccc3c1C2=O	O=C1c2ccc(N3CCC(N4CCOCC4)CC3)cc2Cc2[nH]c3ccccc3c21||O=C1c2ccccc2Cc2[nH]c3ccccc3c21
CC1(C)c2cc(OCCN)ccc2C(=O)c2c1[nH]c1cc(C#N)ccc21	CCc1cc2c(cc1C1=CCN(C(=O)C3CCOCC3)CC1)C(C)(C)c1[nH]c3cc(C#N)ccc3c1C2=O	O=C1c2ccc(C3=CCN(C(=O)C4CCOCC4)CC3)cc2Cc2[nH]c3ccccc3c21||O=C1c2ccccc2Cc2[nH]c3ccccc3c21
CC1(C)c2cc(OCCN)ccc2C(=O)c2c1[nH]c1cc(C#N)ccc21	CC(C)OCC#Cc1cc2c(cc1N1CCN(C3COC3)CC1)C(C)(C)c1[nH]c3cc(C#N)ccc3c1C2=O	O=C1c2ccc(N3CCN(C4COC4)CC3)cc2Cc2[nH]c3ccccc3c21||O=C1c2ccccc2Cc2[nH]c3ccccc3c21
CC1(C)c2cc(OCCN)ccc2C(=O)c2c1[nH]c1cc(C#N)ccc21	CC1(C)c2cc(N3CCN(C4CCC4)CC3)c(C#CC3CCC3)cc2C(=O)c2c1[nH]c1cc(C#N)ccc21	O=C1c2cc(C#CC3CCC3)c(N3CCN(C4CCC4)CC3)cc2Cc2[nH]c3ccccc3c21||O=C1c2ccccc2Cc2[nH]c3ccccc3c21
CC1(C)c2cc(OCCN)ccc2C(=O)c2c1[nH]c1cc(C#N)ccc21	CC1(C)c2cc(N3CCN(C4COC4)CC3)c(CCC3CCCC3)cc2C(=O)c2c1[nH]c1cc(C#N)ccc21	O=C1c2cc(CCC3CCCC3)c(N3CCN(C4COC4)CC3)cc2Cc2[nH]c3ccccc3c21||O=C1c2ccccc2Cc2[nH]c3ccccc3c21
CC1(C)c2cc(OCCN)ccc2C(=O)c2c1[nH]c1cc(C#N)ccc21	CCC(CC)Oc1cc2c(cc1N1CCN(C3CCC3)CC1)C(C)(C)c1c(c3ccc(C#N)cc3n1C)C2=O	O=C1c2ccc(N3CCN(C4CCC4)CC3)cc2Cc2[nH]c3ccccc3c21||O=C1c2ccccc2Cc2[nH]c3ccccc3c21
CN(C)S(=O)(=O)Oc1ccc2c(c1)C(C)(C)c1[nH]c3cc(C#N)ccc3c1C2=O	CC1(C)c2cc(C(O)=NOCCO)ccc2C(=O)c2c1[nH]c1cc(C#N)ccc21	O=C1c2ccccc2Cc2[nH]c3ccccc3c21||O=C1c2ccccc2Cc2[nH]c3ccccc3c21
CN(C)S(=O)(=O)Oc1ccc2c(c1)C(C)(C)c1[nH]c3cc(C#N)ccc3c1C2=O	CC1(C)c2ccc(OC[C@H](O)CO)cc2C(=O)c2c1[nH]c1cc(C#N)ccc21	O=C1c2ccccc2Cc2[nH]c3ccccc3c21||O=C1c2ccccc2Cc2[nH]c3ccccc3c21
CN(C)S(=O)(=O)Oc1ccc2c(c1)C(C)(C)c1[nH]c3cc(C#N)ccc3c1C2=O	CC1(C)c2cc(OCCNS(C)(=O)=O)ccc2C(=O)c2c1[nH]c1cc(C#N)ccc21	O=C1c2ccccc2Cc2[nH]c3ccccc3c21||O=C1c2ccccc2Cc2[nH]c3ccccc3c21
CN(C)S(=O)(=O)Oc1ccc2c(c1)C(C)(C)c1[nH]c3cc(C#N)ccc3c1C2=O	CC1(C)c2cc(C(O)=NCCNS(N)(=O)=O)ccc2C(=O)c2c1[nH]c1cc(C#N)ccc21	O=C1c2ccccc2Cc2[nH]c3ccccc3c21||O=C1c2ccccc2Cc2[nH]c3ccccc3c21
CN(C)S(=O)(=O)Oc1ccc2c(c1)C(C)(C)c1[nH]c3cc(C#N)ccc3c1C2=O	CC1(C)c2cc(OC[C@H](O)CO)ccc2C(=O)c2c1[nH]c1c(C(=N)O)c(C#N)ccc21	O=C1c2ccccc2Cc2[nH]c3ccccc3c21||O=C1c2ccccc2Cc2[nH]c3ccccc3c21
CN(C)S(=O)(=O)Oc1ccc2c(c1)C(C)(C)c1[nH]c3cc(C#N)ccc3c1C2=O	COc1ccc2c(c1)C(C)(C)c1[nH]c3c(OC[C@H](O)CO)c(C#N)ccc3c1C2=O	O=C1c2ccccc2Cc2[nH]c3ccccc3c21||O=C1c2ccccc2Cc2[nH]c3ccccc3c21
CN(C)S(=O)(=O)Oc1ccc2c(c1)C(C)(C)c1[nH]c3cc(C#N)ccc3c1C2=O	CC1(C)c2cc(N3CCN(S(N)(=O)=O)CC3)ccc2C(=O)c2c1[nH]c1cc(C#N)ccc21	O=C1c2ccc(N3CCNCC3)cc2Cc2[nH]c3ccccc3c21||O=C1c2ccccc2Cc2[nH]c3ccccc3c21
CN(C)S(=O)(=O)Oc1ccc2c(c1)C(C)(C)c1[nH]c3cc(C#N)ccc3c1C2=O	CC(C)(O)C#Cc1ccc2c(c1)C(=O)c1c([nH]c3cc(C#N)ccc13)C2(C)C	O=C1c2ccccc2Cc2[nH]c3ccccc3c21||O=C1c2ccccc2Cc2[nH]c3ccccc3c21
CN(C)S(=O)(=O)Oc1ccc2c(c1)C(C)(C)c1[nH]c3cc(C#N)ccc3c1C2=O	CC1(C)c2ccc(C3=CCNCC3)cc2C(=O)c2c1[nH]c1cc(C#N)ccc21	O=C1c2cc(C3=CCNCC3)ccc2Cc2[nH]c3ccccc3c21||O=C1c2ccccc2Cc2[nH]c3ccccc3c21
CN(C)S(=O)(=O)Oc1ccc2c(c1)C(C)(C)c1[nH]c3cc(C#N)ccc3c1C2=O	CC1(C)c2cc(N3CCC(N)CC3)c(Br)cc2C(=O)c2c1[nH]c1cc(C#N)ccc21	O=C1c2ccc(N3CCCCC3)cc2Cc2[nH]c3ccccc3c21||O=C1c2ccccc2Cc2[nH]c3ccccc3c21
CN(C)S(=O)(=O)Oc1ccc2c(c1)C(C)(C)c1[nH]c3cc(C#N)ccc3c1C2=O	C#Cc1cc2c(cc1N1CCOCC1)C(C)(C)c1[nH]c3cc(C#N)ccc3c1C2=O	O=C1c2ccc(N3CCOCC3)cc2Cc2[nH]c3ccccc3c21||O=C1c2ccccc2Cc2[nH]c3ccccc3c21
CN(C)S(=O)(=O)Oc1ccc2c(c1)C(C)(C)c1[nH]c3cc(C#N)ccc3c1C2=O	C=Cc1cc2c(cc1N1CCOCC1)C(C)(C)c1[nH]c3cc(C#N)ccc3c1C2=O	O=C1c2ccc(N3CCOCC3)cc2Cc2[nH]c3ccccc3c21||O=C1c2ccccc2Cc2[nH]c3ccccc3c21
CN(C)S(=O)(=O)Oc1ccc2c(c1)C(C)(C)c1[nH]c3cc(C#N)ccc3c1C2=O	CC1(C)c2cc(OC3CCN(S(C)(=O)=O)CC3)c(Br)cc2C(=O)c2c1[nH]c1cc(C#N)ccc21	O=C1c2ccc(OC3CCNCC3)cc2Cc2[nH]c3ccccc3c21||O=C1c2ccccc2Cc2[nH]c3ccccc3c21
CN(C)S(=O)(=O)Oc1ccc2c(c1)C(C)(C)c1[nH]c3cc(C#N)ccc3c1C2=O	CC1(C)c2cc(OC[C@H](O)CO)ccc2C(=O)c2c1[nH]c1c(C3CC3)c(C#N)ccc21	O=C1c2ccccc2Cc2[nH]c3c(C4CC4)cccc3c21||O=C1c2ccccc2Cc2[nH]c3ccccc3c21
CN(C)S(=O)(=O)Oc1ccc2c(c1)C(C)(C)c1[nH]c3cc(C#N)ccc3c1C2=O	CC1(C)c2cc(OCC(=O)N3CCNCC3)ccc2C(=O)c2c1[nH]c1cc(C#N)ccc21	O=C1c2ccc(OCC(=O)N3CCNCC3)cc2Cc2[nH]c3ccccc3c21||O=C1c2ccccc2Cc2[nH]c3ccccc3c21
CN(C)S(=O)(=O)Oc1ccc2c(c1)C(C)(C)c1[nH]c3cc(C#N)ccc3c1C2=O	CN1CCC(Oc2cc3c(cc2[N+](=O)[O-])C(=O)c2c([nH]c4cc(C#N)ccc24)C3(C)C)CC1	O=C1c2ccc(OC3CCNCC3)cc2Cc2[nH]c3ccccc3c21||O=C1c2ccccc2Cc2[nH]c3ccccc3c21
CN(C)S(=O)(=O)Oc1ccc2c(c1)C(C)(C)c1[nH]c3cc(C#N)ccc3c1C2=O	CC1(C)c2cc(N3CCC(NS(C)(=O)=O)CC3)c(Cl)cc2C(=O)c2c1[nH]c1cc(C#N)ccc21	O=C1c2ccc(N3CCCCC3)cc2Cc2[nH]c3ccccc3c21||O=C1c2ccccc2Cc2[nH]c3ccccc3c21
CN(C)S(=O)(=O)Oc1ccc2c(c1)C(C)(C)c1[nH]c3cc(C#N)ccc3c1C2=O	CC1(C)c2cc(OCCN3CCS(=O)(=O)CC3)ccc2C(=O)c2c1[nH]c1cc(C#N)ccc21	O=C1c2ccc(OCCN3CCS(=O)(=O)CC3)cc2Cc2[nH]c3ccccc3c21||O=C1c2ccccc2Cc2[nH]c3ccccc3c21
CN(C)S(=O)(=O)Oc1ccc2c(c1)C(C)(C)c1[nH]c3cc(C#N)ccc3c1C2=O	CN1CCC(Oc2cc3c(cc2N)C(=O)c2c([nH]c4cc(C#N)ccc24)C3(C)C)CC1	O=C1c2ccc(OC3CCNCC3)cc2Cc2[nH]c3ccccc3c21||O=C1c2ccccc2Cc2[nH]c3ccccc3c21
CN(C)S(=O)(=O)Oc1ccc2c(c1)C(C)(C)c1[nH]c3cc(C#N)ccc3c1C2=O	CC1(C)c2cc(CN3CCN(S(C)(=O)=O)CC3)ccc2C(=O)c2c1[nH]c1cc(C#N)ccc21	O=C1c2ccc(CN3CCNCC3)cc2Cc2[nH]c3ccccc3c21||O=C1c2ccccc2Cc2[nH]c3ccccc3c21
CN(C)S(=O)(=O)Oc1ccc2c(c1)C(C)(C)c1[nH]c3cc(C#N)ccc3c1C2=O	CC(C)(CO)NCCOc1ccc2c(c1)C(C)(C)c1[nH]c3cc(C#N)ccc3c1C2=O	O=C1c2ccccc2Cc2[nH]c3ccccc3c21||O=C1c2ccccc2Cc2[nH]c3ccccc3c21
CN(C)S(=O)(=O)Oc1ccc2c(c1)C(C)(C)c1[nH]c3cc(C#N)ccc3c1C2=O	CC1(C)c2cc(N3CCN(C4COC4)CC3)c(Br)cc2C(=O)c2c1[nH]c1cc(C#N)ccc21	O=C1c2ccc(N3CCN(C4COC4)CC3)cc2Cc2[nH]c3ccccc3c21||O=C1c2ccccc2Cc2[nH]c3ccccc3c21
CN(C)S(=O)(=O)Oc1ccc2c(c1)C(C)(C)c1[nH]c3cc(C#N)ccc3c1C2=O	N#Cc1ccc2c3c([nH]c2c1)C1(CCOCC1)c1cc(OC2CCNCC2)ccc1C3=O	O=C1c2ccc(OC3CCNCC3)cc2C2(CCOCC2)c2[nH]c3ccccc3c21||O=C1c2ccccc2Cc2[nH]c3ccccc3c21
CN(C)S(=O)(=O)Oc1ccc2c(c1)C(C)(C)c1[nH]c3cc(C#N)ccc3c1C2=O	CC1(C)c2cc(OC3CCN(CCF)CC3)ccc2C(=O)c2c1[nH]c1cc(C#N)ccc21	O=C1c2ccc(OC3CCNCC3)cc2Cc2[nH]c3ccccc3c21||O=C1c2ccccc2Cc2[nH]c3ccccc3c21
CN(C)S(=O)(=O)Oc1ccc2c(c1)C(C)(C)c1[nH]c3cc(C#N)ccc3c1C2=O	CC(C)N1CCN(c2ccc3c(c2)C(C)(C)c2[nH]c4c(F)c(C#N)ccc4c2C3=O)CC1	O=C1c2ccc(N3CCNCC3)cc2Cc2[nH]c3ccccc3c21||O=C1c2ccccc2Cc2[nH]c3ccccc3c21
CN(C)S(=O)(=O)Oc1ccc2c(c1)C(C)(C)c1[nH]c3cc(C#N)ccc3c1C2=O	CC1(C)c2cc(OC3CCN(CCO)CC3)ccc2C(=O)c2c1[nH]c1cc(C#N)ccc21	O=C1c2ccc(OC3CCNCC3)cc2Cc2[nH]c3ccccc3c21||O=C1c2ccccc2Cc2[nH]c3ccccc3c21
CN(C)S(=O)(=O)Oc1ccc2c(c1)C(C)(C)c1[nH]c3cc(C#N)ccc3c1C2=O	CC(C)N1CCN(c2ccc3c(c2)C(=O)c2c([nH]c4cc(C#N)ccc24)C3(C)C)CC1	O=C1c2cc(N3CCNCC3)ccc2Cc2[nH]c3ccccc3c21||O=C1c2ccccc2Cc2[nH]c3ccccc3c21
CN(C)S(=O)(=O)Oc1ccc2c(c1)C(C)(C)c1[nH]c3cc(C#N)ccc3c1C2=O	CCN(CC)CCS(=O)(=O)c1cc2c(cc1OC)C(C)(C)c1[nH]c3cc(C#N)ccc3c1C2=O	O=C1c2ccccc2Cc2[nH]c3ccccc3c21||O=C1c2ccccc2Cc2[nH]c3ccccc3c21
CN(C)S(=O)(=O)Oc1ccc2c(c1)C(C)(C)c1[nH]c3cc(C#N)ccc3c1C2=O	CC1(C)c2ccc(C3=CCN(C4CC4)CC3)cc2C(=O)c2c1[nH]c1cc(C#N)ccc21	O=C1c2cc(C3=CCN(C4CC4)CC3)ccc2Cc2[nH]c3ccccc3c21||O=C1c2ccccc2Cc2[nH]c3ccccc3c21
CN(C)S(=O)(=O)Oc1ccc2c(c1)C(C)(C)c1[nH]c3cc(C#N)ccc3c1C2=O	Cn1cc(-c2cc3c(cc2N2CCOCC2)C(C)(C)c2[nH]c4cc(C#N)ccc4c2C3=O)cn1	O=C1c2cc(-c3cn[nH]c3)c(N3CCOCC3)cc2Cc2[nH]c3ccccc3c21||O=C1c2ccccc2Cc2[nH]c3ccccc3c21
CN(C)S(=O)(=O)Oc1ccc2c(c1)C(C)(C)c1[nH]c3cc(C#N)ccc3c1C2=O	CC1(C)c2cc(N3CCN(C(=O)C4CC4)CC3)ccc2C(=O)c2c1[nH]c1cc(C#N)ccc21	O=C1c2ccc(N3CCN(C(=O)C4CC4)CC3)cc2Cc2[nH]c3ccccc3c21||O=C1c2ccccc2Cc2[nH]c3ccccc3c21
CN(C)S(=O)(=O)Oc1ccc2c(c1)C(C)(C)c1[nH]c3cc(C#N)ccc3c1C2=O	CC1(C)c2cc(N3CCN(C4CCC4)CC3)c(Br)cc2C(=O)c2c1[nH]c1cc(C#N)ccc21	O=C1c2ccc(N3CCN(C4CCC4)CC3)cc2Cc2[nH]c3ccccc3c21||O=C1c2ccccc2Cc2[nH]c3ccccc3c21
CN(C)S(=O)(=O)Oc1ccc2c(c1)C(C)(C)c1[nH]c3cc(C#N)ccc3c1C2=O	CC1(C)c2cc(N3CCOCC3)c(OC3CCOC3)cc2C(=O)c2c1[nH]c1cc(C#N)ccc21	O=C1c2cc(OC3CCOC3)c(N3CCOCC3)cc2Cc2[nH]c3ccccc3c21||O=C1c2ccccc2Cc2[nH]c3ccccc3c21
CN(C)S(=O)(=O)Oc1ccc2c(c1)C(C)(C)c1[nH]c3cc(C#N)ccc3c1C2=O	CCN=C(O)N1CCC(c2ccc3c(c2)C(C)(C)c2[nH]c4cc(C#N)ccc4c2C3=O)CC1	O=C1c2ccc(C3CCNCC3)cc2Cc2[nH]c3ccccc3c21||O=C1c2ccccc2Cc2[nH]c3ccccc3c21
CN(C)S(=O)(=O)Oc1ccc2c(c1)C(C)(C)c1[nH]c3cc(C#N)ccc3c1C2=O	CC(C)N1CCC(c2ccc3c(c2)C(C)(C)c2[nH]c4cc(C#N)ccc4c2C3=O)CC1	O=C1c2ccc(C3CCNCC3)cc2Cc2[nH]c3ccccc3c21||O=C1c2ccccc2Cc2[nH]c3ccccc3c21
CN(C)S(=O)(=O)Oc1ccc2c(c1)C(C)(C)c1[nH]c3cc(C#N)ccc3c1C2=O	CCN(CC)CCOc1cc2c(cc1C(C)=O)C(=O)c1c([nH]c3cc(C#N)ccc13)C2(C)C	O=C1c2ccccc2Cc2[nH]c3ccccc3c21||O=C1c2ccccc2Cc2[nH]c3ccccc3c21
CN(C)S(=O)(=O)Oc1ccc2c(c1)C(C)(C)c1[nH]c3cc(C#N)ccc3c1C2=O	CN(C)S(=O)(=O)c1cc2c(cc1N1CCN(CCO)CC1)C(C)(C)c1[nH]c3cc(C#N)ccc3c1C2=O	O=C1c2ccc(N3CCNCC3)cc2Cc2[nH]c3ccccc3c21||O=C1c2ccccc2Cc2[nH]c3ccccc3c21
CN(C)S(=O)(=O)Oc1ccc2c(c1)C(C)(C)c1[nH]c3cc(C#N)ccc3c1C2=O	C#Cc1cc2c(cc1N1CCN(C3COC3)CC1)C(C)(C)c1[nH]c3cc(C#N)ccc3c1C2=O	O=C1c2ccc(N3CCN(C4COC4)CC3)cc2Cc2[nH]c3ccccc3c21||O=C1c2ccccc2Cc2[nH]c3ccccc3c21
CN(C)S(=O)(=O)Oc1ccc2c(c1)C(C)(C)c1[nH]c3cc(C#N)ccc3c1C2=O	CC1(C)c2cc(N3CCN(C4CCS(=O)(=O)CC4)CC3)c(Br)cc2C(=O)c2c1[nH]c1cc(C#N)ccc21	O=C1c2ccc(N3CCN(C4CCS(=O)(=O)CC4)CC3)cc2Cc2[nH]c3ccccc3c21||O=C1c2ccccc2Cc2[nH]c3ccccc3c21
CN(C)S(=O)(=O)Oc1ccc2c(c1)C(C)(C)c1[nH]c3cc(C#N)ccc3c1C2=O	CC1(C)c2cc(N3CCC(N4CCOCC4)CC3)c(Cl)cc2C(=O)c2c1[nH]c1cc(C#N)ccc21	O=C1c2ccc(N3CCC(N4CCOCC4)CC3)cc2Cc2[nH]c3ccccc3c21||O=C1c2ccccc2Cc2[nH]c3ccccc3c21
CN(C)S(=O)(=O)Oc1ccc2c(c1)C(C)(C)c1[nH]c3cc(C#N)ccc3c1C2=O	CC1(C)c2cc(OCC3CCN(C4COC4)CC3)ccc2C(=O)c2c1[nH]c1cc(C#N)ccc21	O=C1c2ccc(OCC3CCN(C4COC4)CC3)cc2Cc2[nH]c3ccccc3c21||O=C1c2ccccc2Cc2[nH]c3ccccc3c21
CN(C)S(=O)(=O)Oc1ccc2c(c1)C(C)(C)c1[nH]c3cc(C#N)ccc3c1C2=O	C[C@H]1CN(C2CCC2)CCN1c1ccc2c(c1)C(C)(C)c1[nH]c3cc(C#N)ccc3c1C2=O	O=C1c2ccc(N3CCN(C4CCC4)CC3)cc2Cc2[nH]c3ccccc3c21||O=C1c2ccccc2Cc2[nH]c3ccccc3c21
CN(C)S(=O)(=O)Oc1ccc2c(c1)C(C)(C)c1[nH]c3cc(C#N)ccc3c1C2=O	CC1(C)c2ccc(N3CCC[C@H]3CN3CCCC3)cc2C(=O)c2c1[nH]c1cc(C#N)ccc21	O=C1c2cc(N3CCCC3CN3CCCC3)ccc2Cc2[nH]c3ccccc3c21||O=C1c2ccccc2Cc2[nH]c3ccccc3c21
CN(C)S(=O)(=O)Oc1ccc2c(c1)C(C)(C)c1[nH]c3cc(C#N)ccc3c1C2=O	CC(C)N1CCC(Cc2ccc3c(c2)C(C)(C)c2[nH]c4cc(C#N)ccc4c2C3=O)CC1	O=C1c2ccc(CC3CCNCC3)cc2Cc2[nH]c3ccccc3c21||O=C1c2ccccc2Cc2[nH]c3ccccc3c21
CN(C)S(=O)(=O)Oc1ccc2c(c1)C(C)(C)c1[nH]c3cc(C#N)ccc3c1C2=O	CC1(C)c2cc(N3CCC(N4CCCCC4)CC3)ncc2C(=O)c2c1[nH]c1cc(C#N)ccc21	O=C1c2ccccc2Cc2[nH]c3ccccc3c21||O=C1c2cnc(N3CCC(N4CCCCC4)CC3)cc2Cc2[nH]c3ccccc3c21
CN(C)S(=O)(=O)Oc1ccc2c(c1)C(C)(C)c1[nH]c3cc(C#N)ccc3c1C2=O	CCc1cc2c(cc1N1CCN(C3CCC3)CC1)C(C)(C)c1[nH]c3nc(C#N)ccc3c1C2=O	O=C1c2ccc(N3CCN(C4CCC4)CC3)cc2Cc2[nH]c3ncccc3c21||O=C1c2ccccc2Cc2[nH]c3ccccc3c21
CN(C)S(=O)(=O)Oc1ccc2c(c1)C(C)(C)c1[nH]c3cc(C#N)ccc3c1C2=O	C#Cc1cc2c(cc1OC1CCN(C3COC3)CC1)C(C)(C)c1[nH]c3cc(C#N)ccc3c1C2=O	O=C1c2ccc(OC3CCN(C4COC4)CC3)cc2Cc2[nH]c3ccccc3c21||O=C1c2ccccc2Cc2[nH]c3ccccc3c21
CN(C)S(=O)(=O)Oc1ccc2c(c1)C(C)(C)c1[nH]c3cc(C#N)ccc3c1C2=O	C#Cc1cc2c(cc1N1CCN(C3CCC3)CC1)C(C)(C)c1[nH]c3cc(C#N)ccc3c1C2=O	O=C1c2ccc(N3CCN(C4CCC4)CC3)cc2Cc2[nH]c3ccccc3c21||O=C1c2ccccc2Cc2[nH]c3ccccc3c21
CN(C)S(=O)(=O)Oc1ccc2c(c1)C(C)(C)c1[nH]c3cc(C#N)ccc3c1C2=O	N#Cc1ccc2c3c([nH]c2c1)C1(CCOCC1)c1cc(N2CCN(C4CCC4)CC2)c(F)cc1C3=O	O=C1c2ccc(N3CCN(C4CCC4)CC3)cc2C2(CCOCC2)c2[nH]c3ccccc3c21||O=C1c2ccccc2Cc2[nH]c3ccccc3c21
CN(C)S(=O)(=O)Oc1ccc2c(c1)C(C)(C)c1[nH]c3cc(C#N)ccc3c1C2=O	CC1(C)c2cc(N3CCC(N4CCC(F)(F)CC4)CC3)ccc2C(=O)c2c1[nH]c1cc(C#N)ccc21	O=C1c2ccc(N3CCC(N4CCCCC4)CC3)cc2Cc2[nH]c3ccccc3c21||O=C1c2ccccc2Cc2[nH]c3ccccc3c21
CN(C)S(=O)(=O)Oc1ccc2c(c1)C(C)(C)c1[nH]c3cc(C#N)ccc3c1C2=O	C[C@@H]1CN(c2cc3c(cc2Br)C(=O)c2c([nH]c4cc(C#N)ccc24)C3(C)C)C[C@H](C)N1C1CCC1	O=C1c2ccc(N3CCN(C4CCC4)CC3)cc2Cc2[nH]c3ccccc3c21||O=C1c2ccccc2Cc2[nH]c3ccccc3c21
CN(C)S(=O)(=O)Oc1ccc2c(c1)C(C)(C)c1[nH]c3cc(C#N)ccc3c1C2=O	CC(C)(C)N1CCN(c2cc3c(cc2Br)C(=O)c2c([nH]c4cc(C#N)ccc24)C32CCOCC2)CC1	O=C1c2ccc(N3CCNCC3)cc2C2(CCOCC2)c2[nH]c3ccccc3c21||O=C1c2ccccc2Cc2[nH]c3ccccc3c21
CN(C)S(=O)(=O)Oc1ccc2c(c1)C(C)(C)c1[nH]c3cc(C#N)ccc3c1C2=O	CCc1cc2c(cc1N1CCN(C3CCC3)CC1)C(C)(C)c1[nH]c3cc(C#N)ccc3c1C2=O	O=C1c2ccc(N3CCN(C4CCC4)CC3)cc2Cc2[nH]c3ccccc3c21||O=C1c2ccccc2Cc2[nH]c3ccccc3c21
CN(C)S(=O)(=O)Oc1ccc2c(c1)C(C)(C)c1[nH]c3cc(C#N)ccc3c1C2=O	CCc1cc2c(cc1N1CCC(N3CCC3)CC1)C(C)(C)c1[nH]c3cc(C#N)ccc3c1C2=O	O=C1c2ccc(N3CCC(N4CCC4)CC3)cc2Cc2[nH]c3ccccc3c21||O=C1c2ccccc2Cc2[nH]c3ccccc3c21
CN(C)S(=O)(=O)Oc1ccc2c(c1)C(C)(C)c1[nH]c3cc(C#N)ccc3c1C2=O	Cc1cc2c(cc1N1CCC(N3CCOCC3)CC1)C(C)(C)c1[nH]c3cc(C#N)ccc3c1C2=O	O=C1c2ccc(N3CCC(N4CCOCC4)CC3)cc2Cc2[nH]c3ccccc3c21||O=C1c2ccccc2Cc2[nH]c3ccccc3c21
CN(C)S(=O)(=O)Oc1ccc2c(c1)C(C)(C)c1[nH]c3cc(C#N)ccc3c1C2=O	CCc1cc2c(cc1N1CCN(C(=O)CN(C)C)CC1)C(C)(C)c1[nH]c3cc(C#N)ccc3c1C2=O	O=C1c2ccc(N3CCNCC3)cc2Cc2[nH]c3ccccc3c21||O=C1c2ccccc2Cc2[nH]c3ccccc3c21
CN(C)S(=O)(=O)Oc1ccc2c(c1)C(C)(C)c1[nH]c3cc(C#N)ccc3c1C2=O	CCc1cc2c(cc1N1CCC(NCCCO)CC1)C(C)(C)c1[nH]c3cc(C#N)ccc3c1C2=O	O=C1c2ccc(N3CCCCC3)cc2Cc2[nH]c3ccccc3c21||O=C1c2ccccc2Cc2[nH]c3ccccc3c21
CN(C)S(=O)(=O)Oc1ccc2c(c1)C(C)(C)c1[nH]c3cc(C#N)ccc3c1C2=O	C#CC(C)(C)N1CCN(c2cc3c(cc2C(C)=O)C(=O)c2c([nH]c4cc(C#N)ccc24)C3(C)C)CC1	O=C1c2ccc(N3CCNCC3)cc2Cc2[nH]c3ccccc3c21||O=C1c2ccccc2Cc2[nH]c3ccccc3c21
CN(C)S(=O)(=O)Oc1ccc2c(c1)C(C)(C)c1[nH]c3cc(C#N)ccc3c1C2=O	CC1(C)c2cc(N3CCOCC3)c(C#CCN3CCOCC3)cc2C(=O)c2c1[nH]c1cc(C#N)ccc21	O=C1c2cc(C#CCN3CCOCC3)c(N3CCOCC3)cc2Cc2[nH]c3ccccc3c21||O=C1c2ccccc2Cc2[nH]c3ccccc3c21
CN(C)S(=O)(=O)Oc1ccc2c(c1)C(C)(C)c1[nH]c3cc(C#N)ccc3c1C2=O	CC(C)Oc1cc2c(cc1O[C@@H]1CCN(C3CCC3)C1)C(C)(C)c1[nH]c3cc(C#N)ccc3c1C2=O	O=C1c2ccc(OC3CCN(C4CCC4)C3)cc2Cc2[nH]c3ccccc3c21||O=C1c2ccccc2Cc2[nH]c3ccccc3c21
CN(C)S(=O)(=O)Oc1ccc2c(c1)C(C)(C)c1[nH]c3cc(C#N)ccc3c1C2=O	CCc1cc2c(cc1N1CCC(NCC3CC3)CC1)C(C)(C)c1[nH]c3cc(C#N)ccc3c1C2=O	O=C1c2ccc(N3CCC(NCC4CC4)CC3)cc2Cc2[nH]c3ccccc3c21||O=C1c2ccccc2Cc2[nH]c3ccccc3c21
CN(C)S(=O)(=O)Oc1ccc2c(c1)C(C)(C)c1[nH]c3cc(C#N)ccc3c1C2=O	CCCc1cc2c(cc1N1CCN(C3CCC3)CC1)C(C)(C)c1[nH]c3cc(C#N)ccc3c1C2=O	O=C1c2ccc(N3CCN(C4CCC4)CC3)cc2Cc2[nH]c3ccccc3c21||O=C1c2ccccc2Cc2[nH]c3ccccc3c21
CN(C)S(=O)(=O)Oc1ccc2c(c1)C(C)(C)c1[nH]c3cc(C#N)ccc3c1C2=O	CCOc1cc2c(cc1N1CCC(N3CCOCC3)CC1)C(C)(C)c1[nH]c3cc(C#N)ccc3c1C2=O	O=C1c2ccc(N3CCC(N4CCOCC4)CC3)cc2Cc2[nH]c3ccccc3c21||O=C1c2ccccc2Cc2[nH]c3ccccc3c21
CN(C)S(=O)(=O)Oc1ccc2c(c1)C(C)(C)c1[nH]c3cc(C#N)ccc3c1C2=O	CCCc1cc2c(cc1N1CCN(CCCCO)CC1)C(C)(C)c1[nH]c3cc(C#N)ccc3c1C2=O	O=C1c2ccc(N3CCNCC3)cc2Cc2[nH]c3ccccc3c21||O=C1c2ccccc2Cc2[nH]c3ccccc3c21
CN(C)S(=O)(=O)Oc1ccc2c(c1)C(C)(C)c1[nH]c3cc(C#N)ccc3c1C2=O	CC1(C)c2cc(N3CCN(C4COC4)CC3)c(C#CC3CC3)cc2C(=O)c2c1[nH]c1cc(C#N)ccc21	O=C1c2cc(C#CC3CC3)c(N3CCN(C4COC4)CC3)cc2Cc2[nH]c3ccccc3c21||O=C1c2ccccc2Cc2[nH]c3ccccc3c21
CN(C)S(=O)(=O)Oc1ccc2c(c1)C(C)(C)c1[nH]c3cc(C#N)ccc3c1C2=O	N#Cc1ccc2c3c([nH]c2c1)C1(CCOCC1)c1cc(N2CCC(N4CCCC4)CC2)c(C#N)cc1C3=O	O=C1c2ccc(N3CCC(N4CCCC4)CC3)cc2C2(CCOCC2)c2[nH]c3ccccc3c21||O=C1c2ccccc2Cc2[nH]c3ccccc3c21
CN(C)S(=O)(=O)Oc1ccc2c(c1)C(C)(C)c1[nH]c3cc(C#N)ccc3c1C2=O	CCc1cc2c(cc1N1CCC(N3CCC(O)CC3)CC1)C(C)(C)c1[nH]c3cc(C#N)ccc3c1C2=O	O=C1c2ccc(N3CCC(N4CCCCC4)CC3)cc2Cc2[nH]c3ccccc3c21||O=C1c2ccccc2Cc2[nH]c3ccccc3c21
CN(C)S(=O)(=O)Oc1ccc2c(c1)C(C)(C)c1[nH]c3cc(C#N)ccc3c1C2=O	CCCc1cc2c(cc1N1CCC(N3CCOCC3)CC1)C(C)(C)c1[nH]c3cc(C#N)ccc3c1C2=O	O=C1c2ccc(N3CCC(N4CCOCC4)CC3)cc2Cc2[nH]c3ccccc3c21||O=C1c2ccccc2Cc2[nH]c3ccccc3c21
CN(C)S(=O)(=O)Oc1ccc2c(c1)C(C)(C)c1[nH]c3cc(C#N)ccc3c1C2=O	CCc1cc2c(cc1N1CCN(CC3(O)CCOCC3)CC1)C(C)(C)c1[nH]c3cc(C#N)ccc3c1C2=O	O=C1c2ccc(N3CCN(CC4CCOCC4)CC3)cc2Cc2[nH]c3ccccc3c21||O=C1c2ccccc2Cc2[nH]c3ccccc3c21
CN(C)S(=O)(=O)Oc1ccc2c(c1)C(C)(C)c1[nH]c3cc(C#N)ccc3c1C2=O	CCc1cc2c(cc1N1CCC(N3CCN(C)CC3)CC1)C(C)(C)c1[nH]c3cc(C#N)ccc3c1C2=O	O=C1c2ccc(N3CCC(N4CCNCC4)CC3)cc2Cc2[nH]c3ccccc3c21||O=C1c2ccccc2Cc2[nH]c3ccccc3c21
CN(C)S(=O)(=O)Oc1ccc2c(c1)C(C)(C)c1[nH]c3cc(C#N)ccc3c1C2=O	CCc1cc2c(cc1N1CCN(CC3(O)CCNCC3)CC1)C(C)(C)c1[nH]c3cc(C#N)ccc3c1C2=O	O=C1c2ccc(N3CCN(CC4CCNCC4)CC3)cc2Cc2[nH]c3ccccc3c21||O=C1c2ccccc2Cc2[nH]c3ccccc3c21
CN(C)S(=O)(=O)Oc1ccc2c(c1)C(C)(C)c1[nH]c3cc(C#N)ccc3c1C2=O	CCc1cc2c(cc1N1CCC(N3CCOCC3)CC1)C(C)(C)c1[nH]c3cc(N=C(C)O)ccc3c1C2=O	O=C1c2ccc(N3CCC(N4CCOCC4)CC3)cc2Cc2[nH]c3ccccc3c21||O=C1c2ccccc2Cc2[nH]c3ccccc3c21
CN(C)S(=O)(=O)Oc1ccc2c(c1)C(C)(C)c1[nH]c3cc(C#N)ccc3c1C2=O	CC(C)OCC#Cc1cc2c(cc1N1CCN(C3COC3)CC1)C(C)(C)c1[nH]c3cc(C#N)ccc3c1C2=O	O=C1c2ccc(N3CCN(C4COC4)CC3)cc2Cc2[nH]c3ccccc3c21||O=C1c2ccccc2Cc2[nH]c3ccccc3c21
CN(C)S(=O)(=O)Oc1ccc2c(c1)C(C)(C)c1[nH]c3cc(C#N)ccc3c1C2=O	CC1(C)c2cc(N3CCN(C4CCC4)CC3)c(OC3CCOCC3)cc2C(=O)c2c1[nH]c1cc(C#N)ccc21	O=C1c2cc(OC3CCOCC3)c(N3CCN(C4CCC4)CC3)cc2Cc2[nH]c3ccccc3c21||O=C1c2ccccc2Cc2[nH]c3ccccc3c21
CN(C)S(=O)(=O)Oc1ccc2c(c1)C(C)(C)c1[nH]c3cc(C#N)ccc3c1C2=O	CCc1cc2c(cc1N1CCC(NC3CCCCC3)CC1)C(C)(C)c1[nH]c3cc(C#N)ccc3c1C2=O	O=C1c2ccc(N3CCC(NC4CCCCC4)CC3)cc2Cc2[nH]c3ccccc3c21||O=C1c2ccccc2Cc2[nH]c3ccccc3c21
CN(C)S(=O)(=O)Oc1ccc2c(c1)C(C)(C)c1[nH]c3cc(C#N)ccc3c1C2=O	CC1(C)c2cc(N3CCN(C4CCC4)CC3)c(C#CC3CCC3)cc2C(=O)c2c1[nH]c1cc(C#N)ccc21	O=C1c2cc(C#CC3CCC3)c(N3CCN(C4CCC4)CC3)cc2Cc2[nH]c3ccccc3c21||O=C1c2ccccc2Cc2[nH]c3ccccc3c21
CN(C)S(=O)(=O)Oc1ccc2c(c1)C(C)(C)c1[nH]c3cc(C#N)ccc3c1C2=O	CC#Cc1cc2c(cc1N1CCC(N3CCOCC3)CC1)C1(CCOCC1)c1[nH]c3cc(C#N)ccc3c1C2=O	O=C1c2ccc(N3CCC(N4CCOCC4)CC3)cc2C2(CCOCC2)c2[nH]c3ccccc3c21||O=C1c2ccccc2Cc2[nH]c3ccccc3c21
CN(C)S(=O)(=O)Oc1ccc2c(c1)C(C)(C)c1[nH]c3cc(C#N)ccc3c1C2=O	CC1(C)c2cc(N3CCC(N4CCCC4)CC3)c(C3=CCNCC3)cc2C(=O)c2c1[nH]c1cc(C#N)ccc21	O=C1c2cc(C3=CCNCC3)c(N3CCC(N4CCCC4)CC3)cc2Cc2[nH]c3ccccc3c21||O=C1c2ccccc2Cc2[nH]c3ccccc3c21
CN(C)S(=O)(=O)Oc1ccc2c(c1)C(C)(C)c1[nH]c3cc(C#N)ccc3c1C2=O	CCc1cc2c(cc1N1CCN(CC3(O)CC(C)OC(C)C3)CC1)C(C)(C)c1[nH]c3cc(C#N)ccc3c1C2=O	O=C1c2ccc(N3CCN(CC4CCOCC4)CC3)cc2Cc2[nH]c3ccccc3c21||O=C1c2ccccc2Cc2[nH]c3ccccc3c21
CC1(C)c2cc(OCCNS(N)(=O)=O)ccc2C(=O)c2c1[nH]c1cc(C#N)ccc21	CC1(C)c2[nH]c3cc(C#N)ccc3c2C(=O)c2cccc(OC[C@@H](O)CO)c21	O=C1c2ccccc2Cc2[nH]c3ccccc3c21||O=C1c2ccccc2Cc2[nH]c3ccccc3c21
CC1(C)c2cc(OCCNS(N)(=O)=O)ccc2C(=O)c2c1[nH]c1cc(C#N)ccc21	CC1(C)c2cc(OC[C@H](O)CO)ccc2C(=O)c2c1[nH]c1c(C(=O)O)c(C#N)ccc21	O=C1c2ccccc2Cc2[nH]c3ccccc3c21||O=C1c2ccccc2Cc2[nH]c3ccccc3c21
CC1(C)c2cc(OCCNS(N)(=O)=O)ccc2C(=O)c2c1[nH]c1cc(C#N)ccc21	CC1(C)c2cc(OC[C@H](O)CO)ccc2C(=O)c2c1[nH]c1c(C(=N)O)c(C#N)ccc21	O=C1c2ccccc2Cc2[nH]c3ccccc3c21||O=C1c2ccccc2Cc2[nH]c3ccccc3c21
CC1(C)c2cc(OCCNS(N)(=O)=O)ccc2C(=O)c2c1[nH]c1cc(C#N)ccc21	COc1ccc2c(c1)C(C)(C)c1[nH]c3c(OC[C@H](O)CO)c(C#N)ccc3c1C2=O	O=C1c2ccccc2Cc2[nH]c3ccccc3c21||O=C1c2ccccc2Cc2[nH]c3ccccc3c21
CC1(C)c2cc(OCCNS(N)(=O)=O)ccc2C(=O)c2c1[nH]c1cc(C#N)ccc21	CC1(C)c2cc(OCC(O)=NCCC#N)ccc2C(=O)c2c1[nH]c1cc(C#N)ccc21	O=C1c2ccccc2Cc2[nH]c3ccccc3c21||O=C1c2ccccc2Cc2[nH]c3ccccc3c21
CC1(C)c2cc(OCCNS(N)(=O)=O)ccc2C(=O)c2c1[nH]c1cc(C#N)ccc21	CC1(C)c2cc(N3CCC(N)CC3)c(Br)cc2C(=O)c2c1[nH]c1cc(C#N)ccc21	O=C1c2ccc(N3CCCCC3)cc2Cc2[nH]c3ccccc3c21||O=C1c2ccccc2Cc2[nH]c3ccccc3c21
CC1(C)c2cc(OCCNS(N)(=O)=O)ccc2C(=O)c2c1[nH]c1cc(C#N)ccc21	CC1(C)c2cc(C(=O)N(CCO)CCO)ccc2C(=O)c2c1[nH]c1cc(C#N)ccc21	O=C1c2ccccc2Cc2[nH]c3ccccc3c21||O=C1c2ccccc2Cc2[nH]c3ccccc3c21
CC1(C)c2cc(OCCNS(N)(=O)=O)ccc2C(=O)c2c1[nH]c1cc(C#N)ccc21	CCN(CC)CCOc1ccc2c(c1)C(C)(C)c1[nH]c3cc(C#N)c(Br)cc3c1C2=O	O=C1c2ccccc2Cc2[nH]c3ccccc3c21||O=C1c2ccccc2Cc2[nH]c3ccccc3c21
CC1(C)c2cc(OCCNS(N)(=O)=O)ccc2C(=O)c2c1[nH]c1cc(C#N)ccc21	CC1(C)c2ccc(N3CCN(C4CC4)CC3)cc2C(=O)c2c1[nH]c1cc(C#N)ccc21	O=C1c2cc(N3CCN(C4CC4)CC3)ccc2Cc2[nH]c3ccccc3c21||O=C1c2ccccc2Cc2[nH]c3ccccc3c21
CC1(C)c2cc(OCCNS(N)(=O)=O)ccc2C(=O)c2c1[nH]c1cc(C#N)ccc21	CC1(C)c2cc(C3CCN(C4COC4)CC3)ccc2C(=O)c2c1[nH]c1cc(C#N)ccc21	O=C1c2ccc(C3CCN(C4COC4)CC3)cc2Cc2[nH]c3ccccc3c21||O=C1c2ccccc2Cc2[nH]c3ccccc3c21
CC1(C)c2cc(OCCNS(N)(=O)=O)ccc2C(=O)c2c1[nH]c1cc(C#N)ccc21	CC1(C)c2cc(N3CCOCC3)c(OC3CCOC3)cc2C(=O)c2c1[nH]c1cc(C#N)ccc21	O=C1c2cc(OC3CCOC3)c(N3CCOCC3)cc2Cc2[nH]c3ccccc3c21||O=C1c2ccccc2Cc2[nH]c3ccccc3c21
CC1(C)c2cc(OCCNS(N)(=O)=O)ccc2C(=O)c2c1[nH]c1cc(C#N)ccc21	CCN(CC)CCOc1cc2c(cc1C(C)=O)C(=O)c1c([nH]c3cc(C#N)ccc13)C2(C)C	O=C1c2ccccc2Cc2[nH]c3ccccc3c21||O=C1c2ccccc2Cc2[nH]c3ccccc3c21
CC1(C)c2cc(OCCNS(N)(=O)=O)ccc2C(=O)c2c1[nH]c1cc(C#N)ccc21	CC1(C)c2cc(N3CCC(N4CCOCC4)CC3)c(Cl)cc2C(=O)c2c1[nH]c1cc(C#N)ccc21	O=C1c2ccc(N3CCC(N4CCOCC4)CC3)cc2Cc2[nH]c3ccccc3c21||O=C1c2ccccc2Cc2[nH]c3ccccc3c21
CC1(C)c2cc(OCCNS(N)(=O)=O)ccc2C(=O)c2c1[nH]c1cc(C#N)ccc21	CC1(C)c2cc(N3CCC(N4CCCCC4)CC3)ncc2C(=O)c2c1[nH]c1cc(C#N)ccc21	O=C1c2ccccc2Cc2[nH]c3ccccc3c21||O=C1c2cnc(N3CCC(N4CCCCC4)CC3)cc2Cc2[nH]c3ccccc3c21
CC1(C)c2cc(OCCNS(N)(=O)=O)ccc2C(=O)c2c1[nH]c1cc(C#N)ccc21	CCc1cc2c(cc1N1CCOCC1)C(C)(C)c1[nH]c3nc(C(=O)N4CCOCC4)ccc3c1C2=O	O=C1c2ccc(N3CCOCC3)cc2Cc2[nH]c3nc(C(=O)N4CCOCC4)ccc3c21||O=C1c2ccccc2Cc2[nH]c3ccccc3c21
CC1(C)c2cc(OCCNS(N)(=O)=O)ccc2C(=O)c2c1[nH]c1cc(C#N)ccc21	C#Cc1cc2c(cc1N1CCN(C3CCC3)CC1)C(C)(C)c1[nH]c3cc(C#N)ccc3c1C2=O	O=C1c2ccc(N3CCN(C4CCC4)CC3)cc2Cc2[nH]c3ccccc3c21||O=C1c2ccccc2Cc2[nH]c3ccccc3c21
CC1(C)c2cc(OCCNS(N)(=O)=O)ccc2C(=O)c2c1[nH]c1cc(C#N)ccc21	C[C@@H]1CN(c2cc3c(cc2Br)C(=O)c2c([nH]c4cc(C#N)ccc24)C3(C)C)C[C@H](C)N1C1CCC1	O=C1c2ccc(N3CCN(C4CCC4)CC3)cc2Cc2[nH]c3ccccc3c21||O=C1c2ccccc2Cc2[nH]c3ccccc3c21
CC1(C)c2cc(OCCNS(N)(=O)=O)ccc2C(=O)c2c1[nH]c1cc(C#N)ccc21	CC(C)(C)N1CCN(c2cc3c(cc2Br)C(=O)c2c([nH]c4cc(C#N)ccc24)C32CCOCC2)CC1	O=C1c2ccc(N3CCNCC3)cc2C2(CCOCC2)c2[nH]c3ccccc3c21||O=C1c2ccccc2Cc2[nH]c3ccccc3c21
CC1(C)c2cc(OCCNS(N)(=O)=O)ccc2C(=O)c2c1[nH]c1cc(C#N)ccc21	CCc1cc2c(cc1N1CCC(N3CCC3)CC1)C(C)(C)c1[nH]c3cc(C#N)ccc3c1C2=O	O=C1c2ccc(N3CCC(N4CCC4)CC3)cc2Cc2[nH]c3ccccc3c21||O=C1c2ccccc2Cc2[nH]c3ccccc3c21
CC1(C)c2cc(OCCNS(N)(=O)=O)ccc2C(=O)c2c1[nH]c1cc(C#N)ccc21	CCc1cc2c(cc1N1CCN(C(=O)CN(C)C)CC1)C(C)(C)c1[nH]c3cc(C#N)ccc3c1C2=O	O=C1c2ccc(N3CCNCC3)cc2Cc2[nH]c3ccccc3c21||O=C1c2ccccc2Cc2[nH]c3ccccc3c21
CC1(C)c2cc(OCCNS(N)(=O)=O)ccc2C(=O)c2c1[nH]c1cc(C#N)ccc21	CCc1cc2c(cc1N1CCC(NCCCO)CC1)C(C)(C)c1[nH]c3cc(C#N)ccc3c1C2=O	O=C1c2ccc(N3CCCCC3)cc2Cc2[nH]c3ccccc3c21||O=C1c2ccccc2Cc2[nH]c3ccccc3c21
CC1(C)c2cc(OCCNS(N)(=O)=O)ccc2C(=O)c2c1[nH]c1cc(C#N)ccc21	CCCC1(N2CCN(c3cc4c(cn3)C(=O)c3c([nH]c5cc(C(=N)O)ccc35)C4(C)C)CC2)CCC1	O=C1c2ccccc2Cc2[nH]c3ccccc3c21||O=C1c2cnc(N3CCN(C4CCC4)CC3)cc2Cc2[nH]c3ccccc3c21
CC1(C)c2cc(OCCNS(N)(=O)=O)ccc2C(=O)c2c1[nH]c1cc(C#N)ccc21	C[C@@H]1CN(C2CCN(c3cc4c(cn3)C(=O)c3c([nH]c5cc(C(=N)O)ccc35)C4(C)C)CC2)C[C@H](C)O1	O=C1c2ccccc2Cc2[nH]c3ccccc3c21||O=C1c2cnc(N3CCC(N4CCOCC4)CC3)cc2Cc2[nH]c3ccccc3c21
CC1(C)c2cc(OCCNS(N)(=O)=O)ccc2C(=O)c2c1[nH]c1cc(C#N)ccc21	CCc1cc2c(cc1N1CCC(N3CCC(O)CC3)CC1)C(C)(C)c1[nH]c3cc(C#N)ccc3c1C2=O	O=C1c2ccc(N3CCC(N4CCCCC4)CC3)cc2Cc2[nH]c3ccccc3c21||O=C1c2ccccc2Cc2[nH]c3ccccc3c21
CC1(C)c2cc(OCCNS(N)(=O)=O)ccc2C(=O)c2c1[nH]c1cc(C#N)ccc21	CCc1cc2c(cc1N1CCC(N3CCN(C)CC3)CC1)C(C)(C)c1[nH]c3cc(C#N)ccc3c1C2=O	O=C1c2ccc(N3CCC(N4CCNCC4)CC3)cc2Cc2[nH]c3ccccc3c21||O=C1c2ccccc2Cc2[nH]c3ccccc3c21
CC1(C)c2cc(OCCNS(N)(=O)=O)ccc2C(=O)c2c1[nH]c1cc(C#N)ccc21	CCc1cc2c(cc1N1CCC(N3CCOCC3)CC1)C(C)(C)c1[nH]c3cc(N=C(C)O)ccc3c1C2=O	O=C1c2ccc(N3CCC(N4CCOCC4)CC3)cc2Cc2[nH]c3ccccc3c21||O=C1c2ccccc2Cc2[nH]c3ccccc3c21
CC1(C)c2cc(OCCNS(N)(=O)=O)ccc2C(=O)c2c1[nH]c1cc(C#N)ccc21	CCc1cc2c(cc1C1=CCN(C(=O)C3CCOCC3)CC1)C(C)(C)c1[nH]c3cc(C#N)ccc3c1C2=O	O=C1c2ccc(C3=CCN(C(=O)C4CCOCC4)CC3)cc2Cc2[nH]c3ccccc3c21||O=C1c2ccccc2Cc2[nH]c3ccccc3c21
CC1(C)c2cc(OCCNS(N)(=O)=O)ccc2C(=O)c2c1[nH]c1cc(C#N)ccc21	CC(C)OCC#Cc1cc2c(cc1N1CCN(C3COC3)CC1)C(C)(C)c1[nH]c3cc(C#N)ccc3c1C2=O	O=C1c2ccc(N3CCN(C4COC4)CC3)cc2Cc2[nH]c3ccccc3c21||O=C1c2ccccc2Cc2[nH]c3ccccc3c21
CC1(C)c2cc(OCCNS(N)(=O)=O)ccc2C(=O)c2c1[nH]c1cc(C#N)ccc21	CC1(C)c2cc(N3CCN(C4CCC4)CC3)c(C#CC3CCC3)cc2C(=O)c2c1[nH]c1cc(C#N)ccc21	O=C1c2cc(C#CC3CCC3)c(N3CCN(C4CCC4)CC3)cc2Cc2[nH]c3ccccc3c21||O=C1c2ccccc2Cc2[nH]c3ccccc3c21
CC1(C)c2cc(OCCNS(N)(=O)=O)ccc2C(=O)c2c1[nH]c1cc(C#N)ccc21	CC1(C)c2cc(N3CCN(C4COC4)CC3)c(CCC3CCCC3)cc2C(=O)c2c1[nH]c1cc(C#N)ccc21	O=C1c2cc(CCC3CCCC3)c(N3CCN(C4COC4)CC3)cc2Cc2[nH]c3ccccc3c21||O=C1c2ccccc2Cc2[nH]c3ccccc3c21
CC1(C)c2cc(OCCNS(N)(=O)=O)ccc2C(=O)c2c1[nH]c1cc(C#N)ccc21	CCC(CC)Oc1cc2c(cc1N1CCN(C3CCC3)CC1)C(C)(C)c1c(c3ccc(C#N)cc3n1C)C2=O	O=C1c2ccc(N3CCN(C4CCC4)CC3)cc2Cc2[nH]c3ccccc3c21||O=C1c2ccccc2Cc2[nH]c3ccccc3c21
CC1(C)c2cc(CNCC(F)(F)F)ccc2C(=O)c2c1[nH]c1cc(C#N)ccc21	CC1(C)c2[nH]c3cc(C#N)ccc3c2C(=O)c2cccc(OC[C@@H](O)CO)c21	O=C1c2ccccc2Cc2[nH]c3ccccc3c21||O=C1c2ccccc2Cc2[nH]c3ccccc3c21
CC1(C)c2cc(CNCC(F)(F)F)ccc2C(=O)c2c1[nH]c1cc(C#N)ccc21	CC1(C)c2cc(OC[C@H](O)CO)ccc2C(=O)c2c1[nH]c1c(C(=O)O)c(C#N)ccc21	O=C1c2ccccc2Cc2[nH]c3ccccc3c21||O=C1c2ccccc2Cc2[nH]c3ccccc3c21
CC1(C)c2cc(CNCC(F)(F)F)ccc2C(=O)c2c1[nH]c1cc(C#N)ccc21	CC1(C)c2cc(OC[C@H](O)CO)ccc2C(=O)c2c1[nH]c1c(C(=N)O)c(C#N)ccc21	O=C1c2ccccc2Cc2[nH]c3ccccc3c21||O=C1c2ccccc2Cc2[nH]c3ccccc3c21
CC1(C)c2cc(CNCC(F)(F)F)ccc2C(=O)c2c1[nH]c1cc(C#N)ccc21	COc1ccc2c(c1)C(C)(C)c1[nH]c3c(OC[C@H](O)CO)c(C#N)ccc3c1C2=O	O=C1c2ccccc2Cc2[nH]c3ccccc3c21||O=C1c2ccccc2Cc2[nH]c3ccccc3c21
CC1(C)c2cc(CNCC(F)(F)F)ccc2C(=O)c2c1[nH]c1cc(C#N)ccc21	CC(C)(O)C#Cc1ccc2c(c1)C(=O)c1c([nH]c3cc(C#N)ccc13)C2(C)C	O=C1c2ccccc2Cc2[nH]c3ccccc3c21||O=C1c2ccccc2Cc2[nH]c3ccccc3c21
CC1(C)c2cc(CNCC(F)(F)F)ccc2C(=O)c2c1[nH]c1cc(C#N)ccc21	CC1(C)c2ccc(C3=CCNCC3)cc2C(=O)c2c1[nH]c1cc(C#N)ccc21	O=C1c2cc(C3=CCNCC3)ccc2Cc2[nH]c3ccccc3c21||O=C1c2ccccc2Cc2[nH]c3ccccc3c21
CC1(C)c2cc(CNCC(F)(F)F)ccc2C(=O)c2c1[nH]c1cc(C#N)ccc21	CC1(C)c2cc(N3CCC(N)CC3)c(Br)cc2C(=O)c2c1[nH]c1cc(C#N)ccc21	O=C1c2ccc(N3CCCCC3)cc2Cc2[nH]c3ccccc3c21||O=C1c2ccccc2Cc2[nH]c3ccccc3c21
CC1(C)c2cc(CNCC(F)(F)F)ccc2C(=O)c2c1[nH]c1cc(C#N)ccc21	CC1(C)c2cc(C(=O)N(CCO)CCO)ccc2C(=O)c2c1[nH]c1cc(C#N)ccc21	O=C1c2ccccc2Cc2[nH]c3ccccc3c21||O=C1c2ccccc2Cc2[nH]c3ccccc3c21
CC1(C)c2cc(CNCC(F)(F)F)ccc2C(=O)c2c1[nH]c1cc(C#N)ccc21	CN1CCC(Oc2cc3c(cc2[N+](=O)[O-])C(=O)c2c([nH]c4cc(C#N)ccc24)C3(C)C)CC1	O=C1c2ccc(OC3CCNCC3)cc2Cc2[nH]c3ccccc3c21||O=C1c2ccccc2Cc2[nH]c3ccccc3c21
CC1(C)c2cc(CNCC(F)(F)F)ccc2C(=O)c2c1[nH]c1cc(C#N)ccc21	CC1(C)c2cc(N3CCN(C4COC4)CC3)c(Br)cc2C(=O)c2c1[nH]c1cc(C#N)ccc21	O=C1c2ccc(N3CCN(C4COC4)CC3)cc2Cc2[nH]c3ccccc3c21||O=C1c2ccccc2Cc2[nH]c3ccccc3c21
CC1(C)c2cc(CNCC(F)(F)F)ccc2C(=O)c2c1[nH]c1cc(C#N)ccc21	CC1(C)c2ccc(N3CCN(C4CC4)CC3)cc2C(=O)c2c1[nH]c1cc(C#N)ccc21	O=C1c2cc(N3CCN(C4CC4)CC3)ccc2Cc2[nH]c3ccccc3c21||O=C1c2ccccc2Cc2[nH]c3ccccc3c21
CC1(C)c2cc(CNCC(F)(F)F)ccc2C(=O)c2c1[nH]c1cc(C#N)ccc21	CC(C)N1CCN(c2ccc3c(c2)C(C)(C)c2[nH]c4c(F)c(C#N)ccc4c2C3=O)CC1	O=C1c2ccc(N3CCNCC3)cc2Cc2[nH]c3ccccc3c21||O=C1c2ccccc2Cc2[nH]c3ccccc3c21
CC1(C)c2cc(CNCC(F)(F)F)ccc2C(=O)c2c1[nH]c1cc(C#N)ccc21	Cn1cc(-c2cc3c(cc2N2CCOCC2)C(C)(C)c2[nH]c4cc(C#N)ccc4c2C3=O)cn1	O=C1c2cc(-c3cn[nH]c3)c(N3CCOCC3)cc2Cc2[nH]c3ccccc3c21||O=C1c2ccccc2Cc2[nH]c3ccccc3c21
CC1(C)c2cc(CNCC(F)(F)F)ccc2C(=O)c2c1[nH]c1cc(C#N)ccc21	CC1(C)c2cc(C3CCN(C4COC4)CC3)ccc2C(=O)c2c1[nH]c1cc(C#N)ccc21	O=C1c2ccc(C3CCN(C4COC4)CC3)cc2Cc2[nH]c3ccccc3c21||O=C1c2ccccc2Cc2[nH]c3ccccc3c21
CC1(C)c2cc(CNCC(F)(F)F)ccc2C(=O)c2c1[nH]c1cc(C#N)ccc21	CC1(C)c2cc(N3CCOCC3)c(OC3CCOC3)cc2C(=O)c2c1[nH]c1cc(C#N)ccc21	O=C1c2cc(OC3CCOC3)c(N3CCOCC3)cc2Cc2[nH]c3ccccc3c21||O=C1c2ccccc2Cc2[nH]c3ccccc3c21
CC1(C)c2cc(CNCC(F)(F)F)ccc2C(=O)c2c1[nH]c1cc(C#N)ccc21	CC(C)N1CCC(c2ccc3c(c2)C(C)(C)c2[nH]c4cc(C#N)ccc4c2C3=O)CC1	O=C1c2ccc(C3CCNCC3)cc2Cc2[nH]c3ccccc3c21||O=C1c2ccccc2Cc2[nH]c3ccccc3c21
CC1(C)c2cc(CNCC(F)(F)F)ccc2C(=O)c2c1[nH]c1cc(C#N)ccc21	CCN(CC)CCOc1cc2c(cc1C(C)=O)C(=O)c1c([nH]c3cc(C#N)ccc13)C2(C)C	O=C1c2ccccc2Cc2[nH]c3ccccc3c21||O=C1c2ccccc2Cc2[nH]c3ccccc3c21
CC1(C)c2cc(CNCC(F)(F)F)ccc2C(=O)c2c1[nH]c1cc(C#N)ccc21	CC1(C)c2cc(N3CCN(C4CCS(=O)(=O)CC4)CC3)c(Br)cc2C(=O)c2c1[nH]c1cc(C#N)ccc21	O=C1c2ccc(N3CCN(C4CCS(=O)(=O)CC4)CC3)cc2Cc2[nH]c3ccccc3c21||O=C1c2ccccc2Cc2[nH]c3ccccc3c21
CC1(C)c2cc(CNCC(F)(F)F)ccc2C(=O)c2c1[nH]c1cc(C#N)ccc21	CC1(C)c2cc(N3CCC(N4CCOCC4)CC3)c(Cl)cc2C(=O)c2c1[nH]c1cc(C#N)ccc21	O=C1c2ccc(N3CCC(N4CCOCC4)CC3)cc2Cc2[nH]c3ccccc3c21||O=C1c2ccccc2Cc2[nH]c3ccccc3c21
CC1(C)c2cc(CNCC(F)(F)F)ccc2C(=O)c2c1[nH]c1cc(C#N)ccc21	C[C@H]1CN(C2CCC2)CCN1c1ccc2c(c1)C(C)(C)c1[nH]c3cc(C#N)ccc3c1C2=O	O=C1c2ccc(N3CCN(C4CCC4)CC3)cc2Cc2[nH]c3ccccc3c21||O=C1c2ccccc2Cc2[nH]c3ccccc3c21
CC1(C)c2cc(CNCC(F)(F)F)ccc2C(=O)c2c1[nH]c1cc(C#N)ccc21	CC1(C)c2cc(N3CCC(N4CCCCC4)CC3)ncc2C(=O)c2c1[nH]c1cc(C#N)ccc21	O=C1c2ccccc2Cc2[nH]c3ccccc3c21||O=C1c2cnc(N3CCC(N4CCCCC4)CC3)cc2Cc2[nH]c3ccccc3c21
CC1(C)c2cc(CNCC(F)(F)F)ccc2C(=O)c2c1[nH]c1cc(C#N)ccc21	CCc1cc2c(cc1N1CCOCC1)C(C)(C)c1[nH]c3nc(C(=O)N4CCOCC4)ccc3c1C2=O	O=C1c2ccc(N3CCOCC3)cc2Cc2[nH]c3nc(C(=O)N4CCOCC4)ccc3c21||O=C1c2ccccc2Cc2[nH]c3ccccc3c21
CC1(C)c2cc(CNCC(F)(F)F)ccc2C(=O)c2c1[nH]c1cc(C#N)ccc21	C#Cc1cc2c(cc1N1CCN(C3CCC3)CC1)C(C)(C)c1[nH]c3cc(C#N)ccc3c1C2=O	O=C1c2ccc(N3CCN(C4CCC4)CC3)cc2Cc2[nH]c3ccccc3c21||O=C1c2ccccc2Cc2[nH]c3ccccc3c21
CC1(C)c2cc(CNCC(F)(F)F)ccc2C(=O)c2c1[nH]c1cc(C#N)ccc21	C[C@@H]1CN(c2cc3c(cc2Br)C(=O)c2c([nH]c4cc(C#N)ccc24)C3(C)C)C[C@H](C)N1C1CCC1	O=C1c2ccc(N3CCN(C4CCC4)CC3)cc2Cc2[nH]c3ccccc3c21||O=C1c2ccccc2Cc2[nH]c3ccccc3c21
CC1(C)c2cc(CNCC(F)(F)F)ccc2C(=O)c2c1[nH]c1cc(C#N)ccc21	CC(C)(C)N1CCN(c2cc3c(cc2Br)C(=O)c2c([nH]c4cc(C#N)ccc24)C32CCOCC2)CC1	O=C1c2ccc(N3CCNCC3)cc2C2(CCOCC2)c2[nH]c3ccccc3c21||O=C1c2ccccc2Cc2[nH]c3ccccc3c21
CC1(C)c2cc(CNCC(F)(F)F)ccc2C(=O)c2c1[nH]c1cc(C#N)ccc21	CCc1cc2c(cc1N1CCC(N3CCC3)CC1)C(C)(C)c1[nH]c3cc(C#N)ccc3c1C2=O	O=C1c2ccc(N3CCC(N4CCC4)CC3)cc2Cc2[nH]c3ccccc3c21||O=C1c2ccccc2Cc2[nH]c3ccccc3c21
CC1(C)c2cc(CNCC(F)(F)F)ccc2C(=O)c2c1[nH]c1cc(C#N)ccc21	CCc1cc2c(cc1N1CCN(C(=O)CN(C)C)CC1)C(C)(C)c1[nH]c3cc(C#N)ccc3c1C2=O	O=C1c2ccc(N3CCNCC3)cc2Cc2[nH]c3ccccc3c21||O=C1c2ccccc2Cc2[nH]c3ccccc3c21
CC1(C)c2cc(CNCC(F)(F)F)ccc2C(=O)c2c1[nH]c1cc(C#N)ccc21	CCc1cc2c(cc1N1CCC(NCCCO)CC1)C(C)(C)c1[nH]c3cc(C#N)ccc3c1C2=O	O=C1c2ccc(N3CCCCC3)cc2Cc2[nH]c3ccccc3c21||O=C1c2ccccc2Cc2[nH]c3ccccc3c21
CC1(C)c2cc(CNCC(F)(F)F)ccc2C(=O)c2c1[nH]c1cc(C#N)ccc21	CCCC1(N2CCN(c3cc4c(cn3)C(=O)c3c([nH]c5cc(C(=N)O)ccc35)C4(C)C)CC2)CCC1	O=C1c2ccccc2Cc2[nH]c3ccccc3c21||O=C1c2cnc(N3CCN(C4CCC4)CC3)cc2Cc2[nH]c3ccccc3c21
CC1(C)c2cc(CNCC(F)(F)F)ccc2C(=O)c2c1[nH]c1cc(C#N)ccc21	CCc1cc2c(cc1N1CCC(NCC3CC3)CC1)C(C)(C)c1[nH]c3cc(C#N)ccc3c1C2=O	O=C1c2ccc(N3CCC(NCC4CC4)CC3)cc2Cc2[nH]c3ccccc3c21||O=C1c2ccccc2Cc2[nH]c3ccccc3c21
CC1(C)c2cc(CNCC(F)(F)F)ccc2C(=O)c2c1[nH]c1cc(C#N)ccc21	CCCc1cc2c(cc1N1CCN(CCCCO)CC1)C(C)(C)c1[nH]c3cc(C#N)ccc3c1C2=O	O=C1c2ccc(N3CCNCC3)cc2Cc2[nH]c3ccccc3c21||O=C1c2ccccc2Cc2[nH]c3ccccc3c21
CC1(C)c2cc(CNCC(F)(F)F)ccc2C(=O)c2c1[nH]c1cc(C#N)ccc21	CC1(C)c2cc(N3CCN(C4COC4)CC3)c(C#CC3CC3)cc2C(=O)c2c1[nH]c1cc(C#N)ccc21	O=C1c2cc(C#CC3CC3)c(N3CCN(C4COC4)CC3)cc2Cc2[nH]c3ccccc3c21||O=C1c2ccccc2Cc2[nH]c3ccccc3c21
CC1(C)c2cc(CNCC(F)(F)F)ccc2C(=O)c2c1[nH]c1cc(C#N)ccc21	N#Cc1ccc2c3c([nH]c2c1)C1(CCOCC1)c1cc(N2CCC(N4CCCC4)CC2)c(C#N)cc1C3=O	O=C1c2ccc(N3CCC(N4CCCC4)CC3)cc2C2(CCOCC2)c2[nH]c3ccccc3c21||O=C1c2ccccc2Cc2[nH]c3ccccc3c21
CC1(C)c2cc(CNCC(F)(F)F)ccc2C(=O)c2c1[nH]c1cc(C#N)ccc21	CCc1cc2c(cc1N1CCC(N3CCC(O)CC3)CC1)C(C)(C)c1[nH]c3cc(C#N)ccc3c1C2=O	O=C1c2ccc(N3CCC(N4CCCCC4)CC3)cc2Cc2[nH]c3ccccc3c21||O=C1c2ccccc2Cc2[nH]c3ccccc3c21
CC1(C)c2cc(CNCC(F)(F)F)ccc2C(=O)c2c1[nH]c1cc(C#N)ccc21	CCCc1cc2c(cc1N1CCC(N3CCOCC3)CC1)C(C)(C)c1[nH]c3cc(C#N)ccc3c1C2=O	O=C1c2ccc(N3CCC(N4CCOCC4)CC3)cc2Cc2[nH]c3ccccc3c21||O=C1c2ccccc2Cc2[nH]c3ccccc3c21
CC1(C)c2cc(CNCC(F)(F)F)ccc2C(=O)c2c1[nH]c1cc(C#N)ccc21	CCc1cc2c(cc1N1CCC(N3CCN(C)CC3)CC1)C(C)(C)c1[nH]c3cc(C#N)ccc3c1C2=O	O=C1c2ccc(N3CCC(N4CCNCC4)CC3)cc2Cc2[nH]c3ccccc3c21||O=C1c2ccccc2Cc2[nH]c3ccccc3c21
CC1(C)c2cc(CNCC(F)(F)F)ccc2C(=O)c2c1[nH]c1cc(C#N)ccc21	CCc1cc2c(cc1N1CCC(N3CCOCC3)CC1)C(C)(C)c1[nH]c3cc(N=C(C)O)ccc3c1C2=O	O=C1c2ccc(N3CCC(N4CCOCC4)CC3)cc2Cc2[nH]c3ccccc3c21||O=C1c2ccccc2Cc2[nH]c3ccccc3c21
CC1(C)c2cc(CNCC(F)(F)F)ccc2C(=O)c2c1[nH]c1cc(C#N)ccc21	CCc1cc2c(cc1C1=CCN(C(=O)C3CCOCC3)CC1)C(C)(C)c1[nH]c3cc(C#N)ccc3c1C2=O	O=C1c2ccc(C3=CCN(C(=O)C4CCOCC4)CC3)cc2Cc2[nH]c3ccccc3c21||O=C1c2ccccc2Cc2[nH]c3ccccc3c21
CC1(C)c2cc(CNCC(F)(F)F)ccc2C(=O)c2c1[nH]c1cc(C#N)ccc21	CC(C)OCC#Cc1cc2c(cc1N1CCN(C3COC3)CC1)C(C)(C)c1[nH]c3cc(C#N)ccc3c1C2=O	O=C1c2ccc(N3CCN(C4COC4)CC3)cc2Cc2[nH]c3ccccc3c21||O=C1c2ccccc2Cc2[nH]c3ccccc3c21
CC1(C)c2cc(CNCC(F)(F)F)ccc2C(=O)c2c1[nH]c1cc(C#N)ccc21	CC1(C)c2cc(N3CCN(C4CCC4)CC3)c(C#CC3CCC3)cc2C(=O)c2c1[nH]c1cc(C#N)ccc21	O=C1c2cc(C#CC3CCC3)c(N3CCN(C4CCC4)CC3)cc2Cc2[nH]c3ccccc3c21||O=C1c2ccccc2Cc2[nH]c3ccccc3c21
CC1(C)c2cc(CNCC(F)(F)F)ccc2C(=O)c2c1[nH]c1cc(C#N)ccc21	CC#Cc1cc2c(cc1N1CCC(N3CCOCC3)CC1)C1(CCOCC1)c1[nH]c3cc(C#N)ccc3c1C2=O	O=C1c2ccc(N3CCC(N4CCOCC4)CC3)cc2C2(CCOCC2)c2[nH]c3ccccc3c21||O=C1c2ccccc2Cc2[nH]c3ccccc3c21
CC1(C)c2cc(CNCC(F)(F)F)ccc2C(=O)c2c1[nH]c1cc(C#N)ccc21	CC1(C)c2cc(N3CCN(C4COC4)CC3)c(CCC3CCCC3)cc2C(=O)c2c1[nH]c1cc(C#N)ccc21	O=C1c2cc(CCC3CCCC3)c(N3CCN(C4COC4)CC3)cc2Cc2[nH]c3ccccc3c21||O=C1c2ccccc2Cc2[nH]c3ccccc3c21
CC1(C)c2cc(CNCC(F)(F)F)ccc2C(=O)c2c1[nH]c1cc(C#N)ccc21	CCC(CC)Oc1cc2c(cc1N1CCN(C3CCC3)CC1)C(C)(C)c1c(c3ccc(C#N)cc3n1C)C2=O	O=C1c2ccc(N3CCN(C4CCC4)CC3)cc2Cc2[nH]c3ccccc3c21||O=C1c2ccccc2Cc2[nH]c3ccccc3c21
CC1(C)c2cc(OC3COC3)ccc2C(=O)c2c1[nH]c1cc(C#N)ccc21	CC1(C)c2cc(OC[C@H](O)CO)ccc2C(=O)c2c1[nH]c1c(C(=O)O)c(C#N)ccc21	O=C1c2ccc(OC3COC3)cc2Cc2[nH]c3ccccc3c21||O=C1c2ccccc2Cc2[nH]c3ccccc3c21
CC1(C)c2cc(OC3COC3)ccc2C(=O)c2c1[nH]c1cc(C#N)ccc21	CC1(C)c2cc(OC[C@H](O)CO)ccc2C(=O)c2c1[nH]c1c(C(=N)O)c(C#N)ccc21	O=C1c2ccc(OC3COC3)cc2Cc2[nH]c3ccccc3c21||O=C1c2ccccc2Cc2[nH]c3ccccc3c21
CC1(C)c2cc(OC3COC3)ccc2C(=O)c2c1[nH]c1cc(C#N)ccc21	COc1ccc2c(c1)C(C)(C)c1[nH]c3c(OC[C@H](O)CO)c(C#N)ccc3c1C2=O	O=C1c2ccc(OC3COC3)cc2Cc2[nH]c3ccccc3c21||O=C1c2ccccc2Cc2[nH]c3ccccc3c21
CC1(C)c2cc(OC3COC3)ccc2C(=O)c2c1[nH]c1cc(C#N)ccc21	CC(C)(O)C#Cc1ccc2c(c1)C(=O)c1c([nH]c3cc(C#N)ccc13)C2(C)C	O=C1c2ccc(OC3COC3)cc2Cc2[nH]c3ccccc3c21||O=C1c2ccccc2Cc2[nH]c3ccccc3c21
CC1(C)c2cc(OC3COC3)ccc2C(=O)c2c1[nH]c1cc(C#N)ccc21	CC1(C)c2ccc(C3=CCNCC3)cc2C(=O)c2c1[nH]c1cc(C#N)ccc21	O=C1c2cc(C3=CCNCC3)ccc2Cc2[nH]c3ccccc3c21||O=C1c2ccc(OC3COC3)cc2Cc2[nH]c3ccccc3c21
CC1(C)c2cc(OC3COC3)ccc2C(=O)c2c1[nH]c1cc(C#N)ccc21	CC1(C)c2cc(N3CCC(N)CC3)c(Br)cc2C(=O)c2c1[nH]c1cc(C#N)ccc21	O=C1c2ccc(N3CCCCC3)cc2Cc2[nH]c3ccccc3c21||O=C1c2ccc(OC3COC3)cc2Cc2[nH]c3ccccc3c21
CC1(C)c2cc(OC3COC3)ccc2C(=O)c2c1[nH]c1cc(C#N)ccc21	CC1(C)c2cc(C(=O)N(CCO)CCO)ccc2C(=O)c2c1[nH]c1cc(C#N)ccc21	O=C1c2ccc(OC3COC3)cc2Cc2[nH]c3ccccc3c21||O=C1c2ccccc2Cc2[nH]c3ccccc3c21
CC1(C)c2cc(OC3COC3)ccc2C(=O)c2c1[nH]c1cc(C#N)ccc21	CN1CCC(Oc2cc3c(cc2[N+](=O)[O-])C(=O)c2c([nH]c4cc(C#N)ccc24)C3(C)C)CC1	O=C1c2ccc(OC3CCNCC3)cc2Cc2[nH]c3ccccc3c21||O=C1c2ccc(OC3COC3)cc2Cc2[nH]c3ccccc3c21
CC1(C)c2cc(OC3COC3)ccc2C(=O)c2c1[nH]c1cc(C#N)ccc21	CC1(C)c2cc(N3CCN(C4COC4)CC3)c(Br)cc2C(=O)c2c1[nH]c1cc(C#N)ccc21	O=C1c2ccc(N3CCN(C4COC4)CC3)cc2Cc2[nH]c3ccccc3c21||O=C1c2ccc(OC3COC3)cc2Cc2[nH]c3ccccc3c21
CC1(C)c2cc(OC3COC3)ccc2C(=O)c2c1[nH]c1cc(C#N)ccc21	CC1(C)c2ccc(N3CCN(C4CC4)CC3)cc2C(=O)c2c1[nH]c1cc(C#N)ccc21	O=C1c2cc(N3CCN(C4CC4)CC3)ccc2Cc2[nH]c3ccccc3c21||O=C1c2ccc(OC3COC3)cc2Cc2[nH]c3ccccc3c21
CC1(C)c2cc(OC3COC3)ccc2C(=O)c2c1[nH]c1cc(C#N)ccc21	CC(C)N1CCN(c2ccc3c(c2)C(C)(C)c2[nH]c4c(F)c(C#N)ccc4c2C3=O)CC1	O=C1c2ccc(N3CCNCC3)cc2Cc2[nH]c3ccccc3c21||O=C1c2ccc(OC3COC3)cc2Cc2[nH]c3ccccc3c21
CC1(C)c2cc(OC3COC3)ccc2C(=O)c2c1[nH]c1cc(C#N)ccc21	CC1(C)c2cc(OC3CCN(CCO)CC3)ccc2C(=O)c2c1[nH]c1cc(C#N)ccc21	O=C1c2ccc(OC3CCNCC3)cc2Cc2[nH]c3ccccc3c21||O=C1c2ccc(OC3COC3)cc2Cc2[nH]c3ccccc3c21
CC1(C)c2cc(OC3COC3)ccc2C(=O)c2c1[nH]c1cc(C#N)ccc21	CCN(CC)CCS(=O)(=O)c1cc2c(cc1OC)C(C)(C)c1[nH]c3cc(C#N)ccc3c1C2=O	O=C1c2ccc(OC3COC3)cc2Cc2[nH]c3ccccc3c21||O=C1c2ccccc2Cc2[nH]c3ccccc3c21
CC1(C)c2cc(OC3COC3)ccc2C(=O)c2c1[nH]c1cc(C#N)ccc21	Cn1cc(-c2cc3c(cc2N2CCOCC2)C(C)(C)c2[nH]c4cc(C#N)ccc4c2C3=O)cn1	O=C1c2cc(-c3cn[nH]c3)c(N3CCOCC3)cc2Cc2[nH]c3ccccc3c21||O=C1c2ccc(OC3COC3)cc2Cc2[nH]c3ccccc3c21
CC1(C)c2cc(OC3COC3)ccc2C(=O)c2c1[nH]c1cc(C#N)ccc21	CC1(C)c2cc(C3CCN(C4COC4)CC3)ccc2C(=O)c2c1[nH]c1cc(C#N)ccc21	O=C1c2ccc(C3CCN(C4COC4)CC3)cc2Cc2[nH]c3ccccc3c21||O=C1c2ccc(OC3COC3)cc2Cc2[nH]c3ccccc3c21
CC1(C)c2cc(OC3COC3)ccc2C(=O)c2c1[nH]c1cc(C#N)ccc21	CC1(C)c2cc(N3CCOCC3)c(OC3CCOC3)cc2C(=O)c2c1[nH]c1cc(C#N)ccc21	O=C1c2cc(OC3CCOC3)c(N3CCOCC3)cc2Cc2[nH]c3ccccc3c21||O=C1c2ccc(OC3COC3)cc2Cc2[nH]c3ccccc3c21
CC1(C)c2cc(OC3COC3)ccc2C(=O)c2c1[nH]c1cc(C#N)ccc21	CC(C)N1CCC(c2ccc3c(c2)C(C)(C)c2[nH]c4cc(C#N)ccc4c2C3=O)CC1	O=C1c2ccc(C3CCNCC3)cc2Cc2[nH]c3ccccc3c21||O=C1c2ccc(OC3COC3)cc2Cc2[nH]c3ccccc3c21
CC1(C)c2cc(OC3COC3)ccc2C(=O)c2c1[nH]c1cc(C#N)ccc21	CCN(CC)CCOc1cc2c(cc1C(C)=O)C(=O)c1c([nH]c3cc(C#N)ccc13)C2(C)C	O=C1c2ccc(OC3COC3)cc2Cc2[nH]c3ccccc3c21||O=C1c2ccccc2Cc2[nH]c3ccccc3c21
CC1(C)c2cc(OC3COC3)ccc2C(=O)c2c1[nH]c1cc(C#N)ccc21	CC1(C)c2cc(N3CCN(C4CCS(=O)(=O)CC4)CC3)c(Br)cc2C(=O)c2c1[nH]c1cc(C#N)ccc21	O=C1c2ccc(N3CCN(C4CCS(=O)(=O)CC4)CC3)cc2Cc2[nH]c3ccccc3c21||O=C1c2ccc(OC3COC3)cc2Cc2[nH]c3ccccc3c21
CC1(C)c2cc(OC3COC3)ccc2C(=O)c2c1[nH]c1cc(C#N)ccc21	CC1(C)c2cc(N3CCC(N4CCOCC4)CC3)c(Cl)cc2C(=O)c2c1[nH]c1cc(C#N)ccc21	O=C1c2ccc(N3CCC(N4CCOCC4)CC3)cc2Cc2[nH]c3ccccc3c21||O=C1c2ccc(OC3COC3)cc2Cc2[nH]c3ccccc3c21
CC1(C)c2cc(OC3COC3)ccc2C(=O)c2c1[nH]c1cc(C#N)ccc21	C[C@H]1CN(C2CCC2)CCN1c1ccc2c(c1)C(C)(C)c1[nH]c3cc(C#N)ccc3c1C2=O	O=C1c2ccc(N3CCN(C4CCC4)CC3)cc2Cc2[nH]c3ccccc3c21||O=C1c2ccc(OC3COC3)cc2Cc2[nH]c3ccccc3c21
CC1(C)c2cc(OC3COC3)ccc2C(=O)c2c1[nH]c1cc(C#N)ccc21	CC1(C)c2ccc(N3CCC[C@H]3CN3CCCC3)cc2C(=O)c2c1[nH]c1cc(C#N)ccc21	O=C1c2cc(N3CCCC3CN3CCCC3)ccc2Cc2[nH]c3ccccc3c21||O=C1c2ccc(OC3COC3)cc2Cc2[nH]c3ccccc3c21
CC1(C)c2cc(OC3COC3)ccc2C(=O)c2c1[nH]c1cc(C#N)ccc21	CC1(C)c2cc(N3CCC(N4CCCCC4)CC3)ncc2C(=O)c2c1[nH]c1cc(C#N)ccc21	O=C1c2ccc(OC3COC3)cc2Cc2[nH]c3ccccc3c21||O=C1c2cnc(N3CCC(N4CCCCC4)CC3)cc2Cc2[nH]c3ccccc3c21
CC1(C)c2cc(OC3COC3)ccc2C(=O)c2c1[nH]c1cc(C#N)ccc21	CCc1cc2c(cc1N1CCOCC1)C(C)(C)c1[nH]c3nc(C(=O)N4CCOCC4)ccc3c1C2=O	O=C1c2ccc(N3CCOCC3)cc2Cc2[nH]c3nc(C(=O)N4CCOCC4)ccc3c21||O=C1c2ccc(OC3COC3)cc2Cc2[nH]c3ccccc3c21
CC1(C)c2cc(OC3COC3)ccc2C(=O)c2c1[nH]c1cc(C#N)ccc21	C#Cc1cc2c(cc1OC1CCN(C3COC3)CC1)C(C)(C)c1[nH]c3cc(C#N)ccc3c1C2=O	O=C1c2ccc(OC3CCN(C4COC4)CC3)cc2Cc2[nH]c3ccccc3c21||O=C1c2ccc(OC3COC3)cc2Cc2[nH]c3ccccc3c21
CC1(C)c2cc(OC3COC3)ccc2C(=O)c2c1[nH]c1cc(C#N)ccc21	C#Cc1cc2c(cc1N1CCN(C3CCC3)CC1)C(C)(C)c1[nH]c3cc(C#N)ccc3c1C2=O	O=C1c2ccc(N3CCN(C4CCC4)CC3)cc2Cc2[nH]c3ccccc3c21||O=C1c2ccc(OC3COC3)cc2Cc2[nH]c3ccccc3c21
CC1(C)c2cc(OC3COC3)ccc2C(=O)c2c1[nH]c1cc(C#N)ccc21	CC1(C)c2cc(N3CCC(N4CCC(F)(F)CC4)CC3)ccc2C(=O)c2c1[nH]c1cc(C#N)ccc21	O=C1c2ccc(N3CCC(N4CCCCC4)CC3)cc2Cc2[nH]c3ccccc3c21||O=C1c2ccc(OC3COC3)cc2Cc2[nH]c3ccccc3c21
CC1(C)c2cc(OC3COC3)ccc2C(=O)c2c1[nH]c1cc(C#N)ccc21	C[C@@H]1CN(c2cc3c(cc2Br)C(=O)c2c([nH]c4cc(C#N)ccc24)C3(C)C)C[C@H](C)N1C1CCC1	O=C1c2ccc(N3CCN(C4CCC4)CC3)cc2Cc2[nH]c3ccccc3c21||O=C1c2ccc(OC3COC3)cc2Cc2[nH]c3ccccc3c21
CC1(C)c2cc(OC3COC3)ccc2C(=O)c2c1[nH]c1cc(C#N)ccc21	CC(C)(C)N1CCN(c2cc3c(cc2Br)C(=O)c2c([nH]c4cc(C#N)ccc24)C32CCOCC2)CC1	O=C1c2ccc(N3CCNCC3)cc2C2(CCOCC2)c2[nH]c3ccccc3c21||O=C1c2ccc(OC3COC3)cc2Cc2[nH]c3ccccc3c21
CC1(C)c2cc(OC3COC3)ccc2C(=O)c2c1[nH]c1cc(C#N)ccc21	CCc1cc2c(cc1N1CCC(N3CCC3)CC1)C(C)(C)c1[nH]c3cc(C#N)ccc3c1C2=O	O=C1c2ccc(N3CCC(N4CCC4)CC3)cc2Cc2[nH]c3ccccc3c21||O=C1c2ccc(OC3COC3)cc2Cc2[nH]c3ccccc3c21
CC1(C)c2cc(OC3COC3)ccc2C(=O)c2c1[nH]c1cc(C#N)ccc21	CCc1cc2c(cc1N1CCN(C(=O)CN(C)C)CC1)C(C)(C)c1[nH]c3cc(C#N)ccc3c1C2=O	O=C1c2ccc(N3CCNCC3)cc2Cc2[nH]c3ccccc3c21||O=C1c2ccc(OC3COC3)cc2Cc2[nH]c3ccccc3c21
CC1(C)c2cc(OC3COC3)ccc2C(=O)c2c1[nH]c1cc(C#N)ccc21	CCc1cc2c(cc1N1CCC(NCCCO)CC1)C(C)(C)c1[nH]c3cc(C#N)ccc3c1C2=O	O=C1c2ccc(N3CCCCC3)cc2Cc2[nH]c3ccccc3c21||O=C1c2ccc(OC3COC3)cc2Cc2[nH]c3ccccc3c21
CC1(C)c2cc(OC3COC3)ccc2C(=O)c2c1[nH]c1cc(C#N)ccc21	CC(C)Oc1cc2c(cc1O[C@@H]1CCN(C3CCC3)C1)C(C)(C)c1[nH]c3cc(C#N)ccc3c1C2=O	O=C1c2ccc(OC3CCN(C4CCC4)C3)cc2Cc2[nH]c3ccccc3c21||O=C1c2ccc(OC3COC3)cc2Cc2[nH]c3ccccc3c21
CC1(C)c2cc(OC3COC3)ccc2C(=O)c2c1[nH]c1cc(C#N)ccc21	CCc1cc2c(cc1N1CCC(NCC3CC3)CC1)C(C)(C)c1[nH]c3cc(C#N)ccc3c1C2=O	O=C1c2ccc(N3CCC(NCC4CC4)CC3)cc2Cc2[nH]c3ccccc3c21||O=C1c2ccc(OC3COC3)cc2Cc2[nH]c3ccccc3c21
CC1(C)c2cc(OC3COC3)ccc2C(=O)c2c1[nH]c1cc(C#N)ccc21	CCCc1cc2c(cc1N1CCN(C3CCC3)CC1)C(C)(C)c1[nH]c3cc(C#N)ccc3c1C2=O	O=C1c2ccc(N3CCN(C4CCC4)CC3)cc2Cc2[nH]c3ccccc3c21||O=C1c2ccc(OC3COC3)cc2Cc2[nH]c3ccccc3c21
CC1(C)c2cc(OC3COC3)ccc2C(=O)c2c1[nH]c1cc(C#N)ccc21	CCCc1cc2c(cc1N1CCN(CCCCO)CC1)C(C)(C)c1[nH]c3cc(C#N)ccc3c1C2=O	O=C1c2ccc(N3CCNCC3)cc2Cc2[nH]c3ccccc3c21||O=C1c2ccc(OC3COC3)cc2Cc2[nH]c3ccccc3c21
CC1(C)c2cc(OC3COC3)ccc2C(=O)c2c1[nH]c1cc(C#N)ccc21	CC1(C)c2cc(N3CCN(C4COC4)CC3)c(C#CC3CC3)cc2C(=O)c2c1[nH]c1cc(C#N)ccc21	O=C1c2cc(C#CC3CC3)c(N3CCN(C4COC4)CC3)cc2Cc2[nH]c3ccccc3c21||O=C1c2ccc(OC3COC3)cc2Cc2[nH]c3ccccc3c21
CC1(C)c2cc(OC3COC3)ccc2C(=O)c2c1[nH]c1cc(C#N)ccc21	N#Cc1ccc2c3c([nH]c2c1)C1(CCOCC1)c1cc(N2CCC(N4CCCC4)CC2)c(C#N)cc1C3=O	O=C1c2ccc(N3CCC(N4CCCC4)CC3)cc2C2(CCOCC2)c2[nH]c3ccccc3c21||O=C1c2ccc(OC3COC3)cc2Cc2[nH]c3ccccc3c21
CC1(C)c2cc(OC3COC3)ccc2C(=O)c2c1[nH]c1cc(C#N)ccc21	CCc1cc2c(cc1N1CCC(N3CCC(O)CC3)CC1)C(C)(C)c1[nH]c3cc(C#N)ccc3c1C2=O	O=C1c2ccc(N3CCC(N4CCCCC4)CC3)cc2Cc2[nH]c3ccccc3c21||O=C1c2ccc(OC3COC3)cc2Cc2[nH]c3ccccc3c21
CC1(C)c2cc(OC3COC3)ccc2C(=O)c2c1[nH]c1cc(C#N)ccc21	CCCc1cc2c(cc1N1CCC(N3CCOCC3)CC1)C(C)(C)c1[nH]c3cc(C#N)ccc3c1C2=O	O=C1c2ccc(N3CCC(N4CCOCC4)CC3)cc2Cc2[nH]c3ccccc3c21||O=C1c2ccc(OC3COC3)cc2Cc2[nH]c3ccccc3c21
CC1(C)c2cc(OC3COC3)ccc2C(=O)c2c1[nH]c1cc(C#N)ccc21	CCc1cc2c(cc1N1CCN(CC3(O)CCOCC3)CC1)C(C)(C)c1[nH]c3cc(C#N)ccc3c1C2=O	O=C1c2ccc(N3CCN(CC4CCOCC4)CC3)cc2Cc2[nH]c3ccccc3c21||O=C1c2ccc(OC3COC3)cc2Cc2[nH]c3ccccc3c21
CC1(C)c2cc(OC3COC3)ccc2C(=O)c2c1[nH]c1cc(C#N)ccc21	CCc1cc2c(cc1N1CCC(N3CCN(C)CC3)CC1)C(C)(C)c1[nH]c3cc(C#N)ccc3c1C2=O	O=C1c2ccc(N3CCC(N4CCNCC4)CC3)cc2Cc2[nH]c3ccccc3c21||O=C1c2ccc(OC3COC3)cc2Cc2[nH]c3ccccc3c21
CC1(C)c2cc(OC3COC3)ccc2C(=O)c2c1[nH]c1cc(C#N)ccc21	CCc1cc2c(cc1N1CCN(CC3(O)CCNCC3)CC1)C(C)(C)c1[nH]c3cc(C#N)ccc3c1C2=O	O=C1c2ccc(N3CCN(CC4CCNCC4)CC3)cc2Cc2[nH]c3ccccc3c21||O=C1c2ccc(OC3COC3)cc2Cc2[nH]c3ccccc3c21
CC1(C)c2cc(OC3COC3)ccc2C(=O)c2c1[nH]c1cc(C#N)ccc21	CCc1cc2c(cc1N1CCC(N3CCOCC3)CC1)C(C)(C)c1[nH]c3cc(N=C(C)O)ccc3c1C2=O	O=C1c2ccc(N3CCC(N4CCOCC4)CC3)cc2Cc2[nH]c3ccccc3c21||O=C1c2ccc(OC3COC3)cc2Cc2[nH]c3ccccc3c21
CC1(C)c2cc(OC3COC3)ccc2C(=O)c2c1[nH]c1cc(C#N)ccc21	CC(C)OCC#Cc1cc2c(cc1N1CCN(C3COC3)CC1)C(C)(C)c1[nH]c3cc(C#N)ccc3c1C2=O	O=C1c2ccc(N3CCN(C4COC4)CC3)cc2Cc2[nH]c3ccccc3c21||O=C1c2ccc(OC3COC3)cc2Cc2[nH]c3ccccc3c21
CC1(C)c2cc(OC3COC3)ccc2C(=O)c2c1[nH]c1cc(C#N)ccc21	CC1(C)c2cc(N3CCN(C4CCC4)CC3)c(OC3CCOCC3)cc2C(=O)c2c1[nH]c1cc(C#N)ccc21	O=C1c2cc(OC3CCOCC3)c(N3CCN(C4CCC4)CC3)cc2Cc2[nH]c3ccccc3c21||O=C1c2ccc(OC3COC3)cc2Cc2[nH]c3ccccc3c21
CC1(C)c2cc(OC3COC3)ccc2C(=O)c2c1[nH]c1cc(C#N)ccc21	CC1(C)c2cc(N3CCN(C4CCC4)CC3)c(C#CC3CCC3)cc2C(=O)c2c1[nH]c1cc(C#N)ccc21	O=C1c2cc(C#CC3CCC3)c(N3CCN(C4CCC4)CC3)cc2Cc2[nH]c3ccccc3c21||O=C1c2ccc(OC3COC3)cc2Cc2[nH]c3ccccc3c21
CC1(C)c2cc(OC3COC3)ccc2C(=O)c2c1[nH]c1cc(C#N)ccc21	CC#Cc1cc2c(cc1N1CCC(N3CCOCC3)CC1)C1(CCOCC1)c1[nH]c3cc(C#N)ccc3c1C2=O	O=C1c2ccc(N3CCC(N4CCOCC4)CC3)cc2C2(CCOCC2)c2[nH]c3ccccc3c21||O=C1c2ccc(OC3COC3)cc2Cc2[nH]c3ccccc3c21
CC1(C)c2cc(OC3COC3)ccc2C(=O)c2c1[nH]c1cc(C#N)ccc21	CC1(C)c2cc(N3CCN(C4COC4)CC3)c(CCC3CCCC3)cc2C(=O)c2c1[nH]c1cc(C#N)ccc21	O=C1c2cc(CCC3CCCC3)c(N3CCN(C4COC4)CC3)cc2Cc2[nH]c3ccccc3c21||O=C1c2ccc(OC3COC3)cc2Cc2[nH]c3ccccc3c21
CC1(C)c2cc(S(=O)(=O)CCC(=O)O)ccc2C(=O)c2c1[nH]c1cc(C#N)ccc21	CC1(C)c2cc(C(O)=NOCCO)ccc2C(=O)c2c1[nH]c1cc(C#N)ccc21	O=C1c2ccccc2Cc2[nH]c3ccccc3c21||O=C1c2ccccc2Cc2[nH]c3ccccc3c21
CC1(C)c2cc(S(=O)(=O)CCC(=O)O)ccc2C(=O)c2c1[nH]c1cc(C#N)ccc21	CC1(C)c2ccc(OC[C@H](O)CO)cc2C(=O)c2c1[nH]c1cc(C#N)ccc21	O=C1c2ccccc2Cc2[nH]c3ccccc3c21||O=C1c2ccccc2Cc2[nH]c3ccccc3c21
CC1(C)c2cc(S(=O)(=O)CCC(=O)O)ccc2C(=O)c2c1[nH]c1cc(C#N)ccc21	CC1(C)c2cc(OCCNS(C)(=O)=O)ccc2C(=O)c2c1[nH]c1cc(C#N)ccc21	O=C1c2ccccc2Cc2[nH]c3ccccc3c21||O=C1c2ccccc2Cc2[nH]c3ccccc3c21
CC1(C)c2cc(S(=O)(=O)CCC(=O)O)ccc2C(=O)c2c1[nH]c1cc(C#N)ccc21	CC1(C)c2cc(C(O)=NCCNS(N)(=O)=O)ccc2C(=O)c2c1[nH]c1cc(C#N)ccc21	O=C1c2ccccc2Cc2[nH]c3ccccc3c21||O=C1c2ccccc2Cc2[nH]c3ccccc3c21
CC1(C)c2cc(S(=O)(=O)CCC(=O)O)ccc2C(=O)c2c1[nH]c1cc(C#N)ccc21	COc1cc2c(cc1C#CC(=O)O)C(=O)c1c([nH]c3cc(C#N)ccc13)C2(C)C	O=C1c2ccccc2Cc2[nH]c3ccccc3c21||O=C1c2ccccc2Cc2[nH]c3ccccc3c21
CC1(C)c2cc(S(=O)(=O)CCC(=O)O)ccc2C(=O)c2c1[nH]c1cc(C#N)ccc21	Cn1cc(-c2ccc3c(c2)C(C)(C)c2[nH]c4cc(C#N)ccc4c2C3=O)cn1	O=C1c2ccc(-c3cn[nH]c3)cc2Cc2[nH]c3ccccc3c21||O=C1c2ccccc2Cc2[nH]c3ccccc3c21
CC1(C)c2cc(S(=O)(=O)CCC(=O)O)ccc2C(=O)c2c1[nH]c1cc(C#N)ccc21	CC1(C)c2cc(OC[C@H](O)CO)ccc2C(=O)c2c1[nH]c1c(C(=N)O)c(C#N)ccc21	O=C1c2ccccc2Cc2[nH]c3ccccc3c21||O=C1c2ccccc2Cc2[nH]c3ccccc3c21
CC1(C)c2cc(S(=O)(=O)CCC(=O)O)ccc2C(=O)c2c1[nH]c1cc(C#N)ccc21	CC1(C)c2cc(N3CCN(S(N)(=O)=O)CC3)ccc2C(=O)c2c1[nH]c1cc(C#N)ccc21	O=C1c2ccc(N3CCNCC3)cc2Cc2[nH]c3ccccc3c21||O=C1c2ccccc2Cc2[nH]c3ccccc3c21
CC1(C)c2cc(S(=O)(=O)CCC(=O)O)ccc2C(=O)c2c1[nH]c1cc(C#N)ccc21	CC(C)(O)C#Cc1ccc2c(c1)C(=O)c1c([nH]c3cc(C#N)ccc13)C2(C)C	O=C1c2ccccc2Cc2[nH]c3ccccc3c21||O=C1c2ccccc2Cc2[nH]c3ccccc3c21
CC1(C)c2cc(S(=O)(=O)CCC(=O)O)ccc2C(=O)c2c1[nH]c1cc(C#N)ccc21	CC1(C)c2ccc(C3=CCNCC3)cc2C(=O)c2c1[nH]c1cc(C#N)ccc21	O=C1c2cc(C3=CCNCC3)ccc2Cc2[nH]c3ccccc3c21||O=C1c2ccccc2Cc2[nH]c3ccccc3c21
CC1(C)c2cc(S(=O)(=O)CCC(=O)O)ccc2C(=O)c2c1[nH]c1cc(C#N)ccc21	CC1(C)c2cc(OC3CCNCC3)ccc2C(=O)c2c1[nH]c1cc(C#N)c(F)cc21	O=C1c2ccc(OC3CCNCC3)cc2Cc2[nH]c3ccccc3c21||O=C1c2ccccc2Cc2[nH]c3ccccc3c21
CC1(C)c2cc(S(=O)(=O)CCC(=O)O)ccc2C(=O)c2c1[nH]c1cc(C#N)ccc21	N#Cc1ccc2c3c([nH]c2c1)C1(CCCC1)c1cc(OC[C@H](O)CO)ccc1C3=O	O=C1c2ccccc2C2(CCCC2)c2[nH]c3ccccc3c21||O=C1c2ccccc2Cc2[nH]c3ccccc3c21
CC1(C)c2cc(S(=O)(=O)CCC(=O)O)ccc2C(=O)c2c1[nH]c1cc(C#N)ccc21	CC1(C)c2cc(OCCN3CCN=C3O)ccc2C(=O)c2c1[nH]c1cc(C#N)ccc21	O=C1c2ccc(OCCN3C=NCC3)cc2Cc2[nH]c3ccccc3c21||O=C1c2ccccc2Cc2[nH]c3ccccc3c21
CC1(C)c2cc(S(=O)(=O)CCC(=O)O)ccc2C(=O)c2c1[nH]c1cc(C#N)ccc21	CC1(C)c2cc(N3CCC(N)CC3)c(Br)cc2C(=O)c2c1[nH]c1cc(C#N)ccc21	O=C1c2ccc(N3CCCCC3)cc2Cc2[nH]c3ccccc3c21||O=C1c2ccccc2Cc2[nH]c3ccccc3c21
CC1(C)c2cc(S(=O)(=O)CCC(=O)O)ccc2C(=O)c2c1[nH]c1cc(C#N)ccc21	CC1(C)c2cc(CN3CCS(=O)(=O)CC3)ccc2C(=O)c2c1[nH]c1cc(C#N)ccc21	O=C1c2ccc(CN3CCS(=O)(=O)CC3)cc2Cc2[nH]c3ccccc3c21||O=C1c2ccccc2Cc2[nH]c3ccccc3c21
CC1(C)c2cc(S(=O)(=O)CCC(=O)O)ccc2C(=O)c2c1[nH]c1cc(C#N)ccc21	CC1(C)c2ccc(OCc3cccnc3)cc2C(=O)c2c1[nH]c1cc(C#N)ccc21	O=C1c2cc(OCc3cccnc3)ccc2Cc2[nH]c3ccccc3c21||O=C1c2ccccc2Cc2[nH]c3ccccc3c21
CC1(C)c2cc(S(=O)(=O)CCC(=O)O)ccc2C(=O)c2c1[nH]c1cc(C#N)ccc21	C#Cc1cc2c(cc1N1CCOCC1)C(C)(C)c1[nH]c3cc(C#N)ccc3c1C2=O	O=C1c2ccc(N3CCOCC3)cc2Cc2[nH]c3ccccc3c21||O=C1c2ccccc2Cc2[nH]c3ccccc3c21
CC1(C)c2cc(S(=O)(=O)CCC(=O)O)ccc2C(=O)c2c1[nH]c1cc(C#N)ccc21	C=Cc1cc2c(cc1N1CCOCC1)C(C)(C)c1[nH]c3cc(C#N)ccc3c1C2=O	O=C1c2ccc(N3CCOCC3)cc2Cc2[nH]c3ccccc3c21||O=C1c2ccccc2Cc2[nH]c3ccccc3c21
CC1(C)c2cc(S(=O)(=O)CCC(=O)O)ccc2C(=O)c2c1[nH]c1cc(C#N)ccc21	CC1(C)c2cc(OC3CCN(S(C)(=O)=O)CC3)c(Br)cc2C(=O)c2c1[nH]c1cc(C#N)ccc21	O=C1c2ccc(OC3CCNCC3)cc2Cc2[nH]c3ccccc3c21||O=C1c2ccccc2Cc2[nH]c3ccccc3c21
CC1(C)c2cc(S(=O)(=O)CCC(=O)O)ccc2C(=O)c2c1[nH]c1cc(C#N)ccc21	CC1(C)c2cc(OC[C@H](O)CO)ccc2C(=O)c2c1[nH]c1c(C3CC3)c(C#N)ccc21	O=C1c2ccccc2Cc2[nH]c3c(C4CC4)cccc3c21||O=C1c2ccccc2Cc2[nH]c3ccccc3c21
CC1(C)c2cc(S(=O)(=O)CCC(=O)O)ccc2C(=O)c2c1[nH]c1cc(C#N)ccc21	CC1(C)c2cc(OCC(=O)N3CCNCC3)ccc2C(=O)c2c1[nH]c1cc(C#N)ccc21	O=C1c2ccc(OCC(=O)N3CCNCC3)cc2Cc2[nH]c3ccccc3c21||O=C1c2ccccc2Cc2[nH]c3ccccc3c21
CC1(C)c2cc(S(=O)(=O)CCC(=O)O)ccc2C(=O)c2c1[nH]c1cc(C#N)ccc21	CN1CCC(Oc2cc3c(cc2[N+](=O)[O-])C(=O)c2c([nH]c4cc(C#N)ccc24)C3(C)C)CC1	O=C1c2ccc(OC3CCNCC3)cc2Cc2[nH]c3ccccc3c21||O=C1c2ccccc2Cc2[nH]c3ccccc3c21
CC1(C)c2cc(S(=O)(=O)CCC(=O)O)ccc2C(=O)c2c1[nH]c1cc(C#N)ccc21	CC1(C)c2cc(N3CCC(NS(C)(=O)=O)CC3)c(Cl)cc2C(=O)c2c1[nH]c1cc(C#N)ccc21	O=C1c2ccc(N3CCCCC3)cc2Cc2[nH]c3ccccc3c21||O=C1c2ccccc2Cc2[nH]c3ccccc3c21
CC1(C)c2cc(S(=O)(=O)CCC(=O)O)ccc2C(=O)c2c1[nH]c1cc(C#N)ccc21	CC1(C)c2cc(OCCN3CCS(=O)(=O)CC3)ccc2C(=O)c2c1[nH]c1cc(C#N)ccc21	O=C1c2ccc(OCCN3CCS(=O)(=O)CC3)cc2Cc2[nH]c3ccccc3c21||O=C1c2ccccc2Cc2[nH]c3ccccc3c21
CC1(C)c2cc(S(=O)(=O)CCC(=O)O)ccc2C(=O)c2c1[nH]c1cc(C#N)ccc21	CN1CCC(Oc2cc3c(cc2N)C(=O)c2c([nH]c4cc(C#N)ccc24)C3(C)C)CC1	O=C1c2ccc(OC3CCNCC3)cc2Cc2[nH]c3ccccc3c21||O=C1c2ccccc2Cc2[nH]c3ccccc3c21
CC1(C)c2cc(S(=O)(=O)CCC(=O)O)ccc2C(=O)c2c1[nH]c1cc(C#N)ccc21	CC1(C)c2cc(CN3CCN(S(C)(=O)=O)CC3)ccc2C(=O)c2c1[nH]c1cc(C#N)ccc21	O=C1c2ccc(CN3CCNCC3)cc2Cc2[nH]c3ccccc3c21||O=C1c2ccccc2Cc2[nH]c3ccccc3c21
CC1(C)c2cc(S(=O)(=O)CCC(=O)O)ccc2C(=O)c2c1[nH]c1cc(C#N)ccc21	CC(C)(C)NCCOc1ccc2c(c1)C(C)(C)c1[nH]c3cc(C#N)ccc3c1C2=O	O=C1c2ccccc2Cc2[nH]c3ccccc3c21||O=C1c2ccccc2Cc2[nH]c3ccccc3c21
CC1(C)c2cc(S(=O)(=O)CCC(=O)O)ccc2C(=O)c2c1[nH]c1cc(C#N)ccc21	CC(C)(CO)NCCOc1ccc2c(c1)C(C)(C)c1[nH]c3cc(C#N)ccc3c1C2=O	O=C1c2ccccc2Cc2[nH]c3ccccc3c21||O=C1c2ccccc2Cc2[nH]c3ccccc3c21
CC1(C)c2cc(S(=O)(=O)CCC(=O)O)ccc2C(=O)c2c1[nH]c1cc(C#N)ccc21	CC1(C)c2cc(N3CCN(C4COC4)CC3)c(Br)cc2C(=O)c2c1[nH]c1cc(C#N)ccc21	O=C1c2ccc(N3CCN(C4COC4)CC3)cc2Cc2[nH]c3ccccc3c21||O=C1c2ccccc2Cc2[nH]c3ccccc3c21
CC1(C)c2cc(S(=O)(=O)CCC(=O)O)ccc2C(=O)c2c1[nH]c1cc(C#N)ccc21	N#Cc1ccc2c3c([nH]c2c1)C1(CCOCC1)c1cc(OC2CCNCC2)ccc1C3=O	O=C1c2ccc(OC3CCNCC3)cc2C2(CCOCC2)c2[nH]c3ccccc3c21||O=C1c2ccccc2Cc2[nH]c3ccccc3c21
CC1(C)c2cc(S(=O)(=O)CCC(=O)O)ccc2C(=O)c2c1[nH]c1cc(C#N)ccc21	CC1(C)c2cc(OC3CCN(CCF)CC3)ccc2C(=O)c2c1[nH]c1cc(C#N)ccc21	O=C1c2ccc(OC3CCNCC3)cc2Cc2[nH]c3ccccc3c21||O=C1c2ccccc2Cc2[nH]c3ccccc3c21
CC1(C)c2cc(S(=O)(=O)CCC(=O)O)ccc2C(=O)c2c1[nH]c1cc(C#N)ccc21	CC(C)N1CCN(c2ccc3c(c2)C(C)(C)c2[nH]c4c(F)c(C#N)ccc4c2C3=O)CC1	O=C1c2ccc(N3CCNCC3)cc2Cc2[nH]c3ccccc3c21||O=C1c2ccccc2Cc2[nH]c3ccccc3c21
CC1(C)c2cc(S(=O)(=O)CCC(=O)O)ccc2C(=O)c2c1[nH]c1cc(C#N)ccc21	CC1(C)c2cc(OC3CCN(CCO)CC3)ccc2C(=O)c2c1[nH]c1cc(C#N)ccc21	O=C1c2ccc(OC3CCNCC3)cc2Cc2[nH]c3ccccc3c21||O=C1c2ccccc2Cc2[nH]c3ccccc3c21
CC1(C)c2cc(S(=O)(=O)CCC(=O)O)ccc2C(=O)c2c1[nH]c1cc(C#N)ccc21	CC(C)N1CCN(c2ccc3c(c2)C(=O)c2c([nH]c4cc(C#N)ccc24)C3(C)C)CC1	O=C1c2cc(N3CCNCC3)ccc2Cc2[nH]c3ccccc3c21||O=C1c2ccccc2Cc2[nH]c3ccccc3c21
CC1(C)c2cc(S(=O)(=O)CCC(=O)O)ccc2C(=O)c2c1[nH]c1cc(C#N)ccc21	CN1CCC(Oc2cc3c(cc2NS(C)(=O)=O)C(=O)c2c([nH]c4cc(C#N)ccc24)C3(C)C)CC1	O=C1c2ccc(OC3CCNCC3)cc2Cc2[nH]c3ccccc3c21||O=C1c2ccccc2Cc2[nH]c3ccccc3c21
CC1(C)c2cc(S(=O)(=O)CCC(=O)O)ccc2C(=O)c2c1[nH]c1cc(C#N)ccc21	CCN(CC)CCS(=O)(=O)c1cc2c(cc1OC)C(C)(C)c1[nH]c3cc(C#N)ccc3c1C2=O	O=C1c2ccccc2Cc2[nH]c3ccccc3c21||O=C1c2ccccc2Cc2[nH]c3ccccc3c21
CC1(C)c2cc(S(=O)(=O)CCC(=O)O)ccc2C(=O)c2c1[nH]c1cc(C#N)ccc21	CC1(C)c2ccc(C3=CCN(C4CC4)CC3)cc2C(=O)c2c1[nH]c1cc(C#N)ccc21	O=C1c2cc(C3=CCN(C4CC4)CC3)ccc2Cc2[nH]c3ccccc3c21||O=C1c2ccccc2Cc2[nH]c3ccccc3c21
CC1(C)c2cc(S(=O)(=O)CCC(=O)O)ccc2C(=O)c2c1[nH]c1cc(C#N)ccc21	Cn1cc(-c2cc3c(cc2N2CCOCC2)C(C)(C)c2[nH]c4cc(C#N)ccc4c2C3=O)cn1	O=C1c2cc(-c3cn[nH]c3)c(N3CCOCC3)cc2Cc2[nH]c3ccccc3c21||O=C1c2ccccc2Cc2[nH]c3ccccc3c21
CC1(C)c2cc(S(=O)(=O)CCC(=O)O)ccc2C(=O)c2c1[nH]c1cc(C#N)ccc21	CC1(C)c2cc(N3CCN(C(=O)C4CC4)CC3)ccc2C(=O)c2c1[nH]c1cc(C#N)ccc21	O=C1c2ccc(N3CCN(C(=O)C4CC4)CC3)cc2Cc2[nH]c3ccccc3c21||O=C1c2ccccc2Cc2[nH]c3ccccc3c21
CC1(C)c2cc(S(=O)(=O)CCC(=O)O)ccc2C(=O)c2c1[nH]c1cc(C#N)ccc21	CC1(C)c2cc(N3CCN(C4CCC4)CC3)c(Br)cc2C(=O)c2c1[nH]c1cc(C#N)ccc21	O=C1c2ccc(N3CCN(C4CCC4)CC3)cc2Cc2[nH]c3ccccc3c21||O=C1c2ccccc2Cc2[nH]c3ccccc3c21
CC1(C)c2cc(S(=O)(=O)CCC(=O)O)ccc2C(=O)c2c1[nH]c1cc(C#N)ccc21	CC1(C)c2cc(N3CCOCC3)c(OC3CCOC3)cc2C(=O)c2c1[nH]c1cc(C#N)ccc21	O=C1c2cc(OC3CCOC3)c(N3CCOCC3)cc2Cc2[nH]c3ccccc3c21||O=C1c2ccccc2Cc2[nH]c3ccccc3c21
CC1(C)c2cc(S(=O)(=O)CCC(=O)O)ccc2C(=O)c2c1[nH]c1cc(C#N)ccc21	CCN=C(O)N1CCC(c2ccc3c(c2)C(C)(C)c2[nH]c4cc(C#N)ccc4c2C3=O)CC1	O=C1c2ccc(C3CCNCC3)cc2Cc2[nH]c3ccccc3c21||O=C1c2ccccc2Cc2[nH]c3ccccc3c21
CC1(C)c2cc(S(=O)(=O)CCC(=O)O)ccc2C(=O)c2c1[nH]c1cc(C#N)ccc21	CC(C)N1CCC(c2ccc3c(c2)C(C)(C)c2[nH]c4cc(C#N)ccc4c2C3=O)CC1	O=C1c2ccc(C3CCNCC3)cc2Cc2[nH]c3ccccc3c21||O=C1c2ccccc2Cc2[nH]c3ccccc3c21
CC1(C)c2cc(S(=O)(=O)CCC(=O)O)ccc2C(=O)c2c1[nH]c1cc(C#N)ccc21	CCN(CC)CCOc1cc2c(cc1C(C)=O)C(=O)c1c([nH]c3cc(C#N)ccc13)C2(C)C	O=C1c2ccccc2Cc2[nH]c3ccccc3c21||O=C1c2ccccc2Cc2[nH]c3ccccc3c21
CC1(C)c2cc(S(=O)(=O)CCC(=O)O)ccc2C(=O)c2c1[nH]c1cc(C#N)ccc21	CN(C)S(=O)(=O)c1cc2c(cc1N1CCN(CCO)CC1)C(C)(C)c1[nH]c3cc(C#N)ccc3c1C2=O	O=C1c2ccc(N3CCNCC3)cc2Cc2[nH]c3ccccc3c21||O=C1c2ccccc2Cc2[nH]c3ccccc3c21
CC1(C)c2cc(S(=O)(=O)CCC(=O)O)ccc2C(=O)c2c1[nH]c1cc(C#N)ccc21	C#Cc1cc2c(cc1N1CCN(C3COC3)CC1)C(C)(C)c1[nH]c3cc(C#N)ccc3c1C2=O	O=C1c2ccc(N3CCN(C4COC4)CC3)cc2Cc2[nH]c3ccccc3c21||O=C1c2ccccc2Cc2[nH]c3ccccc3c21
CC1(C)c2cc(S(=O)(=O)CCC(=O)O)ccc2C(=O)c2c1[nH]c1cc(C#N)ccc21	CC1(C)c2cc(N3CCN(C4CCS(=O)(=O)CC4)CC3)c(Br)cc2C(=O)c2c1[nH]c1cc(C#N)ccc21	O=C1c2ccc(N3CCN(C4CCS(=O)(=O)CC4)CC3)cc2Cc2[nH]c3ccccc3c21||O=C1c2ccccc2Cc2[nH]c3ccccc3c21
CC1(C)c2cc(S(=O)(=O)CCC(=O)O)ccc2C(=O)c2c1[nH]c1cc(C#N)ccc21	CC1(C)c2cc(N3CCC(N4CCOCC4)CC3)c(Cl)cc2C(=O)c2c1[nH]c1cc(C#N)ccc21	O=C1c2ccc(N3CCC(N4CCOCC4)CC3)cc2Cc2[nH]c3ccccc3c21||O=C1c2ccccc2Cc2[nH]c3ccccc3c21
CC1(C)c2cc(S(=O)(=O)CCC(=O)O)ccc2C(=O)c2c1[nH]c1cc(C#N)ccc21	CC1(C)c2cc(OCC3CCN(C4COC4)CC3)ccc2C(=O)c2c1[nH]c1cc(C#N)ccc21	O=C1c2ccc(OCC3CCN(C4COC4)CC3)cc2Cc2[nH]c3ccccc3c21||O=C1c2ccccc2Cc2[nH]c3ccccc3c21
CC1(C)c2cc(S(=O)(=O)CCC(=O)O)ccc2C(=O)c2c1[nH]c1cc(C#N)ccc21	C[C@H]1CN(C2CCC2)CCN1c1ccc2c(c1)C(C)(C)c1[nH]c3cc(C#N)ccc3c1C2=O	O=C1c2ccc(N3CCN(C4CCC4)CC3)cc2Cc2[nH]c3ccccc3c21||O=C1c2ccccc2Cc2[nH]c3ccccc3c21
CC1(C)c2cc(S(=O)(=O)CCC(=O)O)ccc2C(=O)c2c1[nH]c1cc(C#N)ccc21	CC1(C)c2ccc(N3CCC[C@H]3CN3CCCC3)cc2C(=O)c2c1[nH]c1cc(C#N)ccc21	O=C1c2cc(N3CCCC3CN3CCCC3)ccc2Cc2[nH]c3ccccc3c21||O=C1c2ccccc2Cc2[nH]c3ccccc3c21
CC1(C)c2cc(S(=O)(=O)CCC(=O)O)ccc2C(=O)c2c1[nH]c1cc(C#N)ccc21	CCc1cc2c(cc1N1CCN(C3CC3)CC1)C(C)(C)c1[nH]c3cc(C#N)ccc3c1C2=O	O=C1c2ccc(N3CCN(C4CC4)CC3)cc2Cc2[nH]c3ccccc3c21||O=C1c2ccccc2Cc2[nH]c3ccccc3c21
CC1(C)c2cc(S(=O)(=O)CCC(=O)O)ccc2C(=O)c2c1[nH]c1cc(C#N)ccc21	CC1(C)c2cc(C(=O)N3CCN(C(C)(C)C)CC3)ccc2C(=O)c2c1[nH]c1cc(C#N)ccc21	O=C1c2ccc(C(=O)N3CCNCC3)cc2Cc2[nH]c3ccccc3c21||O=C1c2ccccc2Cc2[nH]c3ccccc3c21
CC1(C)c2cc(S(=O)(=O)CCC(=O)O)ccc2C(=O)c2c1[nH]c1cc(C#N)ccc21	CC(C)N1CCC(Cc2ccc3c(c2)C(C)(C)c2[nH]c4cc(C#N)ccc4c2C3=O)CC1	O=C1c2ccc(CC3CCNCC3)cc2Cc2[nH]c3ccccc3c21||O=C1c2ccccc2Cc2[nH]c3ccccc3c21
CC1(C)c2cc(S(=O)(=O)CCC(=O)O)ccc2C(=O)c2c1[nH]c1cc(C#N)ccc21	CC1(C)c2cc(N3CCC(N4CCCCC4)CC3)ncc2C(=O)c2c1[nH]c1cc(C#N)ccc21	O=C1c2ccccc2Cc2[nH]c3ccccc3c21||O=C1c2cnc(N3CCC(N4CCCCC4)CC3)cc2Cc2[nH]c3ccccc3c21
CC1(C)c2cc(S(=O)(=O)CCC(=O)O)ccc2C(=O)c2c1[nH]c1cc(C#N)ccc21	CCc1cc2c(cc1N1CCN(C3CCC3)CC1)C(C)(C)c1[nH]c3nc(C#N)ccc3c1C2=O	O=C1c2ccc(N3CCN(C4CCC4)CC3)cc2Cc2[nH]c3ncccc3c21||O=C1c2ccccc2Cc2[nH]c3ccccc3c21
CC1(C)c2cc(S(=O)(=O)CCC(=O)O)ccc2C(=O)c2c1[nH]c1cc(C#N)ccc21	C#Cc1cc2c(cc1OC1CCN(C3COC3)CC1)C(C)(C)c1[nH]c3cc(C#N)ccc3c1C2=O	O=C1c2ccc(OC3CCN(C4COC4)CC3)cc2Cc2[nH]c3ccccc3c21||O=C1c2ccccc2Cc2[nH]c3ccccc3c21
CC1(C)c2cc(S(=O)(=O)CCC(=O)O)ccc2C(=O)c2c1[nH]c1cc(C#N)ccc21	C#Cc1cc2c(cc1N1CCN(C3CCC3)CC1)C(C)(C)c1[nH]c3cc(C#N)ccc3c1C2=O	O=C1c2ccc(N3CCN(C4CCC4)CC3)cc2Cc2[nH]c3ccccc3c21||O=C1c2ccccc2Cc2[nH]c3ccccc3c21
CC1(C)c2cc(S(=O)(=O)CCC(=O)O)ccc2C(=O)c2c1[nH]c1cc(C#N)ccc21	N#Cc1ccc2c3c([nH]c2c1)C1(CCOCC1)c1cc(N2CCN(C4CCC4)CC2)c(F)cc1C3=O	O=C1c2ccc(N3CCN(C4CCC4)CC3)cc2C2(CCOCC2)c2[nH]c3ccccc3c21||O=C1c2ccccc2Cc2[nH]c3ccccc3c21
CC1(C)c2cc(S(=O)(=O)CCC(=O)O)ccc2C(=O)c2c1[nH]c1cc(C#N)ccc21	CC1(C)c2cc(N3CCC(N4CCC(F)(F)CC4)CC3)ccc2C(=O)c2c1[nH]c1cc(C#N)ccc21	O=C1c2ccc(N3CCC(N4CCCCC4)CC3)cc2Cc2[nH]c3ccccc3c21||O=C1c2ccccc2Cc2[nH]c3ccccc3c21
CC1(C)c2cc(S(=O)(=O)CCC(=O)O)ccc2C(=O)c2c1[nH]c1cc(C#N)ccc21	C[C@@H]1CN(c2cc3c(cc2Br)C(=O)c2c([nH]c4cc(C#N)ccc24)C3(C)C)C[C@H](C)N1C1CCC1	O=C1c2ccc(N3CCN(C4CCC4)CC3)cc2Cc2[nH]c3ccccc3c21||O=C1c2ccccc2Cc2[nH]c3ccccc3c21
CC1(C)c2cc(S(=O)(=O)CCC(=O)O)ccc2C(=O)c2c1[nH]c1cc(C#N)ccc21	CC(C)(C)N1CCN(c2cc3c(cc2Br)C(=O)c2c([nH]c4cc(C#N)ccc24)C32CCOCC2)CC1	O=C1c2ccc(N3CCNCC3)cc2C2(CCOCC2)c2[nH]c3ccccc3c21||O=C1c2ccccc2Cc2[nH]c3ccccc3c21
CC1(C)c2cc(S(=O)(=O)CCC(=O)O)ccc2C(=O)c2c1[nH]c1cc(C#N)ccc21	CCc1cc2c(cc1N1CCN(C3CCC3)CC1)C(C)(C)c1[nH]c3cc(C#N)ccc3c1C2=O	O=C1c2ccc(N3CCN(C4CCC4)CC3)cc2Cc2[nH]c3ccccc3c21||O=C1c2ccccc2Cc2[nH]c3ccccc3c21
CC1(C)c2cc(S(=O)(=O)CCC(=O)O)ccc2C(=O)c2c1[nH]c1cc(C#N)ccc21	CCc1cc2c(cc1N1CCC(N3CCC3)CC1)C(C)(C)c1[nH]c3cc(C#N)ccc3c1C2=O	O=C1c2ccc(N3CCC(N4CCC4)CC3)cc2Cc2[nH]c3ccccc3c21||O=C1c2ccccc2Cc2[nH]c3ccccc3c21
CC1(C)c2cc(S(=O)(=O)CCC(=O)O)ccc2C(=O)c2c1[nH]c1cc(C#N)ccc21	Cc1cc2c(cc1N1CCC(N3CCOCC3)CC1)C(C)(C)c1[nH]c3cc(C#N)ccc3c1C2=O	O=C1c2ccc(N3CCC(N4CCOCC4)CC3)cc2Cc2[nH]c3ccccc3c21||O=C1c2ccccc2Cc2[nH]c3ccccc3c21
CC1(C)c2cc(S(=O)(=O)CCC(=O)O)ccc2C(=O)c2c1[nH]c1cc(C#N)ccc21	CCc1cc2c(cc1N1CCN(C(=O)CN(C)C)CC1)C(C)(C)c1[nH]c3cc(C#N)ccc3c1C2=O	O=C1c2ccc(N3CCNCC3)cc2Cc2[nH]c3ccccc3c21||O=C1c2ccccc2Cc2[nH]c3ccccc3c21
CC1(C)c2cc(S(=O)(=O)CCC(=O)O)ccc2C(=O)c2c1[nH]c1cc(C#N)ccc21	CCc1cc2c(cc1N1CCC(NCCCO)CC1)C(C)(C)c1[nH]c3cc(C#N)ccc3c1C2=O	O=C1c2ccc(N3CCCCC3)cc2Cc2[nH]c3ccccc3c21||O=C1c2ccccc2Cc2[nH]c3ccccc3c21
CC1(C)c2cc(S(=O)(=O)CCC(=O)O)ccc2C(=O)c2c1[nH]c1cc(C#N)ccc21	C#CC(C)(C)N1CCN(c2cc3c(cc2C(C)=O)C(=O)c2c([nH]c4cc(C#N)ccc24)C3(C)C)CC1	O=C1c2ccc(N3CCNCC3)cc2Cc2[nH]c3ccccc3c21||O=C1c2ccccc2Cc2[nH]c3ccccc3c21
CC1(C)c2cc(S(=O)(=O)CCC(=O)O)ccc2C(=O)c2c1[nH]c1cc(C#N)ccc21	CC1(C)c2cc(N3CCOCC3)c(C#CCN3CCOCC3)cc2C(=O)c2c1[nH]c1cc(C#N)ccc21	O=C1c2cc(C#CCN3CCOCC3)c(N3CCOCC3)cc2Cc2[nH]c3ccccc3c21||O=C1c2ccccc2Cc2[nH]c3ccccc3c21
CC1(C)c2cc(S(=O)(=O)CCC(=O)O)ccc2C(=O)c2c1[nH]c1cc(C#N)ccc21	CC(C)Oc1cc2c(cc1O[C@@H]1CCN(C3CCC3)C1)C(C)(C)c1[nH]c3cc(C#N)ccc3c1C2=O	O=C1c2ccc(OC3CCN(C4CCC4)C3)cc2Cc2[nH]c3ccccc3c21||O=C1c2ccccc2Cc2[nH]c3ccccc3c21
CC1(C)c2cc(S(=O)(=O)CCC(=O)O)ccc2C(=O)c2c1[nH]c1cc(C#N)ccc21	CCc1cc2c(cc1N1CCC(NCC3CC3)CC1)C(C)(C)c1[nH]c3cc(C#N)ccc3c1C2=O	O=C1c2ccc(N3CCC(NCC4CC4)CC3)cc2Cc2[nH]c3ccccc3c21||O=C1c2ccccc2Cc2[nH]c3ccccc3c21
CC1(C)c2cc(S(=O)(=O)CCC(=O)O)ccc2C(=O)c2c1[nH]c1cc(C#N)ccc21	CCCc1cc2c(cc1N1CCN(C3CCC3)CC1)C(C)(C)c1[nH]c3cc(C#N)ccc3c1C2=O	O=C1c2ccc(N3CCN(C4CCC4)CC3)cc2Cc2[nH]c3ccccc3c21||O=C1c2ccccc2Cc2[nH]c3ccccc3c21
CC1(C)c2cc(S(=O)(=O)CCC(=O)O)ccc2C(=O)c2c1[nH]c1cc(C#N)ccc21	CCc1cc2c(cc1N1CCC(N3CCOCC3)CC1)C(C)(C)c1[nH]c3cc(C#N)ccc3c1C2=O	O=C1c2ccc(N3CCC(N4CCOCC4)CC3)cc2Cc2[nH]c3ccccc3c21||O=C1c2ccccc2Cc2[nH]c3ccccc3c21
CC1(C)c2cc(S(=O)(=O)CCC(=O)O)ccc2C(=O)c2c1[nH]c1cc(C#N)ccc21	CCOc1cc2c(cc1N1CCC(N3CCOCC3)CC1)C(C)(C)c1[nH]c3cc(C#N)ccc3c1C2=O	O=C1c2ccc(N3CCC(N4CCOCC4)CC3)cc2Cc2[nH]c3ccccc3c21||O=C1c2ccccc2Cc2[nH]c3ccccc3c21
CC1(C)c2cc(S(=O)(=O)CCC(=O)O)ccc2C(=O)c2c1[nH]c1cc(C#N)ccc21	CCCc1cc2c(cc1N1CCN(CCCCO)CC1)C(C)(C)c1[nH]c3cc(C#N)ccc3c1C2=O	O=C1c2ccc(N3CCNCC3)cc2Cc2[nH]c3ccccc3c21||O=C1c2ccccc2Cc2[nH]c3ccccc3c21
CC1(C)c2cc(S(=O)(=O)CCC(=O)O)ccc2C(=O)c2c1[nH]c1cc(C#N)ccc21	CC1(C)c2cc(N3CCN(C4COC4)CC3)c(C#CC3CC3)cc2C(=O)c2c1[nH]c1cc(C#N)ccc21	O=C1c2cc(C#CC3CC3)c(N3CCN(C4COC4)CC3)cc2Cc2[nH]c3ccccc3c21||O=C1c2ccccc2Cc2[nH]c3ccccc3c21
CC1(C)c2cc(S(=O)(=O)CCC(=O)O)ccc2C(=O)c2c1[nH]c1cc(C#N)ccc21	N#Cc1ccc2c3c([nH]c2c1)C1(CCOCC1)c1cc(N2CCC(N4CCCC4)CC2)c(C#N)cc1C3=O	O=C1c2ccc(N3CCC(N4CCCC4)CC3)cc2C2(CCOCC2)c2[nH]c3ccccc3c21||O=C1c2ccccc2Cc2[nH]c3ccccc3c21
CC1(C)c2cc(S(=O)(=O)CCC(=O)O)ccc2C(=O)c2c1[nH]c1cc(C#N)ccc21	CCc1cc2c(cc1N1CCC(N3CCC(O)CC3)CC1)C(C)(C)c1[nH]c3cc(C#N)ccc3c1C2=O	O=C1c2ccc(N3CCC(N4CCCCC4)CC3)cc2Cc2[nH]c3ccccc3c21||O=C1c2ccccc2Cc2[nH]c3ccccc3c21
CC1(C)c2cc(S(=O)(=O)CCC(=O)O)ccc2C(=O)c2c1[nH]c1cc(C#N)ccc21	CCCc1cc2c(cc1N1CCC(N3CCOCC3)CC1)C(C)(C)c1[nH]c3cc(C#N)ccc3c1C2=O	O=C1c2ccc(N3CCC(N4CCOCC4)CC3)cc2Cc2[nH]c3ccccc3c21||O=C1c2ccccc2Cc2[nH]c3ccccc3c21
CC1(C)c2cc(S(=O)(=O)CCC(=O)O)ccc2C(=O)c2c1[nH]c1cc(C#N)ccc21	CCc1cc2c(cc1N1CCN(CC3(O)CCOCC3)CC1)C(C)(C)c1[nH]c3cc(C#N)ccc3c1C2=O	O=C1c2ccc(N3CCN(CC4CCOCC4)CC3)cc2Cc2[nH]c3ccccc3c21||O=C1c2ccccc2Cc2[nH]c3ccccc3c21
CC1(C)c2cc(S(=O)(=O)CCC(=O)O)ccc2C(=O)c2c1[nH]c1cc(C#N)ccc21	CCc1cc2c(cc1N1CCC(N3CCN(C)CC3)CC1)C(C)(C)c1[nH]c3cc(C#N)ccc3c1C2=O	O=C1c2ccc(N3CCC(N4CCNCC4)CC3)cc2Cc2[nH]c3ccccc3c21||O=C1c2ccccc2Cc2[nH]c3ccccc3c21
CC1(C)c2cc(S(=O)(=O)CCC(=O)O)ccc2C(=O)c2c1[nH]c1cc(C#N)ccc21	CCc1cc2c(cc1N1CCN(CC3(O)CCNCC3)CC1)C(C)(C)c1[nH]c3cc(C#N)ccc3c1C2=O	O=C1c2ccc(N3CCN(CC4CCNCC4)CC3)cc2Cc2[nH]c3ccccc3c21||O=C1c2ccccc2Cc2[nH]c3ccccc3c21
CC1(C)c2cc(S(=O)(=O)CCC(=O)O)ccc2C(=O)c2c1[nH]c1cc(C#N)ccc21	CCc1cc2c(cc1N1CCC(N3CCOCC3)CC1)C(C)(C)c1[nH]c3cc(N=C(C)O)ccc3c1C2=O	O=C1c2ccc(N3CCC(N4CCOCC4)CC3)cc2Cc2[nH]c3ccccc3c21||O=C1c2ccccc2Cc2[nH]c3ccccc3c21
CC1(C)c2cc(S(=O)(=O)CCC(=O)O)ccc2C(=O)c2c1[nH]c1cc(C#N)ccc21	CC(C)OCC#Cc1cc2c(cc1N1CCN(C3COC3)CC1)C(C)(C)c1[nH]c3cc(C#N)ccc3c1C2=O	O=C1c2ccc(N3CCN(C4COC4)CC3)cc2Cc2[nH]c3ccccc3c21||O=C1c2ccccc2Cc2[nH]c3ccccc3c21
CC1(C)c2cc(S(=O)(=O)CCC(=O)O)ccc2C(=O)c2c1[nH]c1cc(C#N)ccc21	CC1(C)c2cc(N3CCN(C4CCC4)CC3)c(OC3CCOCC3)cc2C(=O)c2c1[nH]c1cc(C#N)ccc21	O=C1c2cc(OC3CCOCC3)c(N3CCN(C4CCC4)CC3)cc2Cc2[nH]c3ccccc3c21||O=C1c2ccccc2Cc2[nH]c3ccccc3c21
CC1(C)c2cc(S(=O)(=O)CCC(=O)O)ccc2C(=O)c2c1[nH]c1cc(C#N)ccc21	CCc1cc2c(cc1N1CCC(NC3CCCCC3)CC1)C(C)(C)c1[nH]c3cc(C#N)ccc3c1C2=O	O=C1c2ccc(N3CCC(NC4CCCCC4)CC3)cc2Cc2[nH]c3ccccc3c21||O=C1c2ccccc2Cc2[nH]c3ccccc3c21
CC1(C)c2cc(S(=O)(=O)CCC(=O)O)ccc2C(=O)c2c1[nH]c1cc(C#N)ccc21	CCc1cc2c(cc1N1CCN(CC3(O)CCCCC3)CC1)C(C)(C)c1[nH]c3cc(C#N)ccc3c1C2=O	O=C1c2ccc(N3CCN(CC4CCCCC4)CC3)cc2Cc2[nH]c3ccccc3c21||O=C1c2ccccc2Cc2[nH]c3ccccc3c21
CC1(C)c2cc(S(=O)(=O)CCC(=O)O)ccc2C(=O)c2c1[nH]c1cc(C#N)ccc21	CC1(C)c2cc(N3CCN(C4CCC4)CC3)c(C#CC3CCC3)cc2C(=O)c2c1[nH]c1cc(C#N)ccc21	O=C1c2cc(C#CC3CCC3)c(N3CCN(C4CCC4)CC3)cc2Cc2[nH]c3ccccc3c21||O=C1c2ccccc2Cc2[nH]c3ccccc3c21
CC1(C)c2cc(S(=O)(=O)CCC(=O)O)ccc2C(=O)c2c1[nH]c1cc(C#N)ccc21	CC#Cc1cc2c(cc1N1CCC(N3CCOCC3)CC1)C1(CCOCC1)c1[nH]c3cc(C#N)ccc3c1C2=O	O=C1c2ccc(N3CCC(N4CCOCC4)CC3)cc2C2(CCOCC2)c2[nH]c3ccccc3c21||O=C1c2ccccc2Cc2[nH]c3ccccc3c21
CC1(C)c2cc(S(=O)(=O)CCC(=O)O)ccc2C(=O)c2c1[nH]c1cc(C#N)ccc21	CC1(C)c2cc(N3CCC(N4CCCC4)CC3)c(C3=CCNCC3)cc2C(=O)c2c1[nH]c1cc(C#N)ccc21	O=C1c2cc(C3=CCNCC3)c(N3CCC(N4CCCC4)CC3)cc2Cc2[nH]c3ccccc3c21||O=C1c2ccccc2Cc2[nH]c3ccccc3c21
CC1(C)c2cc(S(=O)(=O)CCC(=O)O)ccc2C(=O)c2c1[nH]c1cc(C#N)ccc21	CCc1cc2c(cc1N1CCN(CC3(O)CC(C)OC(C)C3)CC1)C(C)(C)c1[nH]c3cc(C#N)ccc3c1C2=O	O=C1c2ccc(N3CCN(CC4CCOCC4)CC3)cc2Cc2[nH]c3ccccc3c21||O=C1c2ccccc2Cc2[nH]c3ccccc3c21
CC1(C)c2cc(C(O)=NOCCO)ccc2C(=O)c2c1[nH]c1cc(C#N)ccc21	CC1(C)c2[nH]c3cc(C#N)ccc3c2C(=O)c2cccc(OC[C@@H](O)CO)c21	O=C1c2ccccc2Cc2[nH]c3ccccc3c21||O=C1c2ccccc2Cc2[nH]c3ccccc3c21
CC1(C)c2cc(C(O)=NOCCO)ccc2C(=O)c2c1[nH]c1cc(C#N)ccc21	CC1(C)c2cc(OC[C@H](O)CO)ccc2C(=O)c2c1[nH]c1c(C(=O)O)c(C#N)ccc21	O=C1c2ccccc2Cc2[nH]c3ccccc3c21||O=C1c2ccccc2Cc2[nH]c3ccccc3c21
CC1(C)c2cc(C(O)=NOCCO)ccc2C(=O)c2c1[nH]c1cc(C#N)ccc21	CC1(C)c2cc(N3CCS(=O)(=O)CC3)ccc2C(=O)c2c1[nH]c1cc(C#N)ccc21	O=C1c2ccc(N3CCS(=O)(=O)CC3)cc2Cc2[nH]c3ccccc3c21||O=C1c2ccccc2Cc2[nH]c3ccccc3c21
CC1(C)c2cc(C(O)=NOCCO)ccc2C(=O)c2c1[nH]c1cc(C#N)ccc21	CC1(C)c2cc(OC[C@H](O)CO)ccc2C(=O)c2c1[nH]c1c(C(=N)O)c(C#N)ccc21	O=C1c2ccccc2Cc2[nH]c3ccccc3c21||O=C1c2ccccc2Cc2[nH]c3ccccc3c21
CC1(C)c2cc(C(O)=NOCCO)ccc2C(=O)c2c1[nH]c1cc(C#N)ccc21	COc1ccc2c(c1)C(C)(C)c1[nH]c3c(OC[C@H](O)CO)c(C#N)ccc3c1C2=O	O=C1c2ccccc2Cc2[nH]c3ccccc3c21||O=C1c2ccccc2Cc2[nH]c3ccccc3c21
CC1(C)c2cc(C(O)=NOCCO)ccc2C(=O)c2c1[nH]c1cc(C#N)ccc21	CC1(C)c2cc(OCC(O)=NCCC#N)ccc2C(=O)c2c1[nH]c1cc(C#N)ccc21	O=C1c2ccccc2Cc2[nH]c3ccccc3c21||O=C1c2ccccc2Cc2[nH]c3ccccc3c21
CC1(C)c2cc(C(O)=NOCCO)ccc2C(=O)c2c1[nH]c1cc(C#N)ccc21	CC1(C)c2cc(N3CCC(N)CC3)c(Br)cc2C(=O)c2c1[nH]c1cc(C#N)ccc21	O=C1c2ccc(N3CCCCC3)cc2Cc2[nH]c3ccccc3c21||O=C1c2ccccc2Cc2[nH]c3ccccc3c21
CC1(C)c2cc(C(O)=NOCCO)ccc2C(=O)c2c1[nH]c1cc(C#N)ccc21	CC1(C)c2cc(C(=O)N(CCO)CCO)ccc2C(=O)c2c1[nH]c1cc(C#N)ccc21	O=C1c2ccccc2Cc2[nH]c3ccccc3c21||O=C1c2ccccc2Cc2[nH]c3ccccc3c21
CC1(C)c2cc(C(O)=NOCCO)ccc2C(=O)c2c1[nH]c1cc(C#N)ccc21	CC1(C)c2cc(N3CCN(S(C)(=O)=O)CC3)ccc2C(=O)c2c1[nH]c1cc(C#N)ccc21	O=C1c2ccc(N3CCNCC3)cc2Cc2[nH]c3ccccc3c21||O=C1c2ccccc2Cc2[nH]c3ccccc3c21
CC1(C)c2cc(C(O)=NOCCO)ccc2C(=O)c2c1[nH]c1cc(C#N)ccc21	CCN(CC)CCOc1ccc2c(c1)C(C)(C)c1[nH]c3cc(C#N)c(Br)cc3c1C2=O	O=C1c2ccccc2Cc2[nH]c3ccccc3c21||O=C1c2ccccc2Cc2[nH]c3ccccc3c21
CC1(C)c2cc(C(O)=NOCCO)ccc2C(=O)c2c1[nH]c1cc(C#N)ccc21	CC1(C)c2ccc(N3CCN(C4CC4)CC3)cc2C(=O)c2c1[nH]c1cc(C#N)ccc21	O=C1c2cc(N3CCN(C4CC4)CC3)ccc2Cc2[nH]c3ccccc3c21||O=C1c2ccccc2Cc2[nH]c3ccccc3c21
CC1(C)c2cc(C(O)=NOCCO)ccc2C(=O)c2c1[nH]c1cc(C#N)ccc21	CC1(C)c2ccc(N3CCN(C4COC4)CC3)cc2C(=O)c2c1[nH]c1cc(C#N)ccc21	O=C1c2cc(N3CCN(C4COC4)CC3)ccc2Cc2[nH]c3ccccc3c21||O=C1c2ccccc2Cc2[nH]c3ccccc3c21
CC1(C)c2cc(C(O)=NOCCO)ccc2C(=O)c2c1[nH]c1cc(C#N)ccc21	CC1(C)c2cc(C(=O)N3CCN(CCO)CC3)ccc2C(=O)c2c1[nH]c1cc(C#N)ccc21	O=C1c2ccc(C(=O)N3CCNCC3)cc2Cc2[nH]c3ccccc3c21||O=C1c2ccccc2Cc2[nH]c3ccccc3c21
CC1(C)c2cc(C(O)=NOCCO)ccc2C(=O)c2c1[nH]c1cc(C#N)ccc21	CN(C)S(=O)(=O)N1CCN(c2ccc3c(c2)C(C)(C)c2c(c4ccc(C#N)cc4n2C)C3=O)CC1	O=C1c2ccc(N3CCNCC3)cc2Cc2[nH]c3ccccc3c21||O=C1c2ccccc2Cc2[nH]c3ccccc3c21
CC1(C)c2cc(C(O)=NOCCO)ccc2C(=O)c2c1[nH]c1cc(C#N)ccc21	CC1(C)c2ccc(C3CCN(C4CC4)CC3)cc2C(=O)c2c1[nH]c1cc(C#N)ccc21	O=C1c2cc(C3CCN(C4CC4)CC3)ccc2Cc2[nH]c3ccccc3c21||O=C1c2ccccc2Cc2[nH]c3ccccc3c21
CC1(C)c2cc(C(O)=NOCCO)ccc2C(=O)c2c1[nH]c1cc(C#N)ccc21	CC1(C)c2cc(C3CCN(C4COC4)CC3)ccc2C(=O)c2c1[nH]c1cc(C#N)ccc21	O=C1c2ccc(C3CCN(C4COC4)CC3)cc2Cc2[nH]c3ccccc3c21||O=C1c2ccccc2Cc2[nH]c3ccccc3c21
CC1(C)c2cc(C(O)=NOCCO)ccc2C(=O)c2c1[nH]c1cc(C#N)ccc21	CC1(C)c2ccc(C3CCN(C4COC4)CC3)cc2C(=O)c2c1[nH]c1cc(C#N)ccc21	O=C1c2cc(C3CCN(C4COC4)CC3)ccc2Cc2[nH]c3ccccc3c21||O=C1c2ccccc2Cc2[nH]c3ccccc3c21
CC1(C)c2cc(C(O)=NOCCO)ccc2C(=O)c2c1[nH]c1cc(C#N)ccc21	CC1(C)OCC(CN=C(O)COc2ccc3c(c2)C(C)(C)c2[nH]c4cc(C#N)ccc4c2C3=O)O1	O=C1c2ccc(OCC=NCC3COCO3)cc2Cc2[nH]c3ccccc3c21||O=C1c2ccccc2Cc2[nH]c3ccccc3c21
CC1(C)c2cc(C(O)=NOCCO)ccc2C(=O)c2c1[nH]c1cc(C#N)ccc21	CC1(C)c2cc(N3CCN(C4CCCC4)CC3=O)ccc2C(=O)c2c1[nH]c1cc(C#N)ccc21	O=C1c2ccc(N3CCN(C4CCCC4)CC3=O)cc2Cc2[nH]c3ccccc3c21||O=C1c2ccccc2Cc2[nH]c3ccccc3c21
CC1(C)c2cc(C(O)=NOCCO)ccc2C(=O)c2c1[nH]c1cc(C#N)ccc21	CCc1cc2c(cc1N1CCOCC1)C(C)(C)c1[nH]c3nc(C(=O)N4CCOCC4)ccc3c1C2=O	O=C1c2ccc(N3CCOCC3)cc2Cc2[nH]c3nc(C(=O)N4CCOCC4)ccc3c21||O=C1c2ccccc2Cc2[nH]c3ccccc3c21
CC1(C)c2cc(C(O)=NOCCO)ccc2C(=O)c2c1[nH]c1cc(C#N)ccc21	C#Cc1cc2c(cc1N1CCN(C3CCC3)CC1)C(C)(C)c1[nH]c3cc(C#N)ccc3c1C2=O	O=C1c2ccc(N3CCN(C4CCC4)CC3)cc2Cc2[nH]c3ccccc3c21||O=C1c2ccccc2Cc2[nH]c3ccccc3c21
CC1(C)c2cc(C(O)=NOCCO)ccc2C(=O)c2c1[nH]c1cc(C#N)ccc21	C[C@@H]1CN(c2cc3c(cc2Br)C(=O)c2c([nH]c4cc(C#N)ccc24)C3(C)C)C[C@H](C)N1C1CCC1	O=C1c2ccc(N3CCN(C4CCC4)CC3)cc2Cc2[nH]c3ccccc3c21||O=C1c2ccccc2Cc2[nH]c3ccccc3c21
CC1(C)c2cc(C(O)=NOCCO)ccc2C(=O)c2c1[nH]c1cc(C#N)ccc21	CC(C)(C)N1CCN(c2cc3c(cc2Br)C(=O)c2c([nH]c4cc(C#N)ccc24)C32CCOCC2)CC1	O=C1c2ccc(N3CCNCC3)cc2C2(CCOCC2)c2[nH]c3ccccc3c21||O=C1c2ccccc2Cc2[nH]c3ccccc3c21
CC1(C)c2cc(C(O)=NOCCO)ccc2C(=O)c2c1[nH]c1cc(C#N)ccc21	CC(C)(C)OC(=O)N1CCC(Oc2ccc3c(c2)C(C)(C)c2[nH]c4cc(C#N)ccc4c2C3=O)CC1	O=C1c2ccc(OC3CCNCC3)cc2Cc2[nH]c3ccccc3c21||O=C1c2ccccc2Cc2[nH]c3ccccc3c21
CC1(C)c2cc(C(O)=NOCCO)ccc2C(=O)c2c1[nH]c1cc(C#N)ccc21	CCc1cc2c(cc1N1CCC(N3CCC3)CC1)C(C)(C)c1[nH]c3cc(C#N)ccc3c1C2=O	O=C1c2ccc(N3CCC(N4CCC4)CC3)cc2Cc2[nH]c3ccccc3c21||O=C1c2ccccc2Cc2[nH]c3ccccc3c21
CC1(C)c2cc(C(O)=NOCCO)ccc2C(=O)c2c1[nH]c1cc(C#N)ccc21	CC(C)c1cc2c(cc1N1CCN(C3COC3)CC1)C(C)(C)c1[nH]c3cc(C#N)ccc3c1C2=O	O=C1c2ccc(N3CCN(C4COC4)CC3)cc2Cc2[nH]c3ccccc3c21||O=C1c2ccccc2Cc2[nH]c3ccccc3c21
CC1(C)c2cc(C(O)=NOCCO)ccc2C(=O)c2c1[nH]c1cc(C#N)ccc21	CCCC1(N2CCN(c3cc4c(cn3)C(=O)c3c([nH]c5cc(C(=N)O)ccc35)C4(C)C)CC2)CCC1	O=C1c2ccccc2Cc2[nH]c3ccccc3c21||O=C1c2cnc(N3CCN(C4CCC4)CC3)cc2Cc2[nH]c3ccccc3c21
CC1(C)c2cc(C(O)=NOCCO)ccc2C(=O)c2c1[nH]c1cc(C#N)ccc21	C[C@@H]1CN(C2CCN(c3cc4c(cn3)C(=O)c3c([nH]c5cc(C(=N)O)ccc35)C4(C)C)CC2)C[C@H](C)O1	O=C1c2ccccc2Cc2[nH]c3ccccc3c21||O=C1c2cnc(N3CCC(N4CCOCC4)CC3)cc2Cc2[nH]c3ccccc3c21
CC1(C)c2cc(C(O)=NOCCO)ccc2C(=O)c2c1[nH]c1cc(C#N)ccc21	CC1(C)c2cc(C3CCN(CC4CCOCC4)CC3)ccc2C(=O)c2c1[nH]c1cc(C#N)ccc21	O=C1c2ccc(C3CCN(CC4CCOCC4)CC3)cc2Cc2[nH]c3ccccc3c21||O=C1c2ccccc2Cc2[nH]c3ccccc3c21
CC1(C)c2cc(C(O)=NOCCO)ccc2C(=O)c2c1[nH]c1cc(C#N)ccc21	CCc1cc2c(cc1N1CCC(N3CCC(O)CC3)CC1)C(C)(C)c1[nH]c3cc(C#N)ccc3c1C2=O	O=C1c2ccc(N3CCC(N4CCCCC4)CC3)cc2Cc2[nH]c3ccccc3c21||O=C1c2ccccc2Cc2[nH]c3ccccc3c21
CC1(C)c2cc(C(O)=NOCCO)ccc2C(=O)c2c1[nH]c1cc(C#N)ccc21	CCc1cc2c(cc1N1CCC(N3CCOCC3)CC1)C(C)(C)c1[nH]c3cc(N=C(C)O)ccc3c1C2=O	O=C1c2ccc(N3CCC(N4CCOCC4)CC3)cc2Cc2[nH]c3ccccc3c21||O=C1c2ccccc2Cc2[nH]c3ccccc3c21
CC1(C)c2cc(C(O)=NOCCO)ccc2C(=O)c2c1[nH]c1cc(C#N)ccc21	CCc1cc2c(cc1C1=CCN(C(=O)C3CCOCC3)CC1)C(C)(C)c1[nH]c3cc(C#N)ccc3c1C2=O	O=C1c2ccc(C3=CCN(C(=O)C4CCOCC4)CC3)cc2Cc2[nH]c3ccccc3c21||O=C1c2ccccc2Cc2[nH]c3ccccc3c21
CC1(C)c2cc(C(O)=NOCCO)ccc2C(=O)c2c1[nH]c1cc(C#N)ccc21	CCc1cc2c(cc1C1=CCN(CC3CCOCC3)CC1)C(C)(C)c1[nH]c3cc(C#N)ccc3c1C2=O	O=C1c2ccc(C3=CCN(CC4CCOCC4)CC3)cc2Cc2[nH]c3ccccc3c21||O=C1c2ccccc2Cc2[nH]c3ccccc3c21
CC1(C)c2cc(C(O)=NOCCO)ccc2C(=O)c2c1[nH]c1cc(C#N)ccc21	CC1(C)c2cc(N3CCN(C4COC4)CC3)c(CCC3CCCC3)cc2C(=O)c2c1[nH]c1cc(C#N)ccc21	O=C1c2cc(CCC3CCCC3)c(N3CCN(C4COC4)CC3)cc2Cc2[nH]c3ccccc3c21||O=C1c2ccccc2Cc2[nH]c3ccccc3c21
CC1(C)c2cc(C(O)=NOCCO)ccc2C(=O)c2c1[nH]c1cc(C#N)ccc21	CCC(CC)Oc1cc2c(cc1N1CCN(C3CCC3)CC1)C(C)(C)c1c(c3ccc(C#N)cc3n1C)C2=O	O=C1c2ccc(N3CCN(C4CCC4)CC3)cc2Cc2[nH]c3ccccc3c21||O=C1c2ccccc2Cc2[nH]c3ccccc3c21
CC1(C)c2ccc(OC[C@H](O)CO)cc2C(=O)c2c1[nH]c1cc(C#N)ccc21	CC1(C)c2[nH]c3cc(C#N)ccc3c2C(=O)c2cccc(OC[C@@H](O)CO)c21	O=C1c2ccccc2Cc2[nH]c3ccccc3c21||O=C1c2ccccc2Cc2[nH]c3ccccc3c21
CC1(C)c2ccc(OC[C@H](O)CO)cc2C(=O)c2c1[nH]c1cc(C#N)ccc21	CC1(C)c2cc(OC[C@H](O)CO)ccc2C(=O)c2c1[nH]c1c(C(=O)O)c(C#N)ccc21	O=C1c2ccccc2Cc2[nH]c3ccccc3c21||O=C1c2ccccc2Cc2[nH]c3ccccc3c21
CC1(C)c2ccc(OC[C@H](O)CO)cc2C(=O)c2c1[nH]c1cc(C#N)ccc21	CC1(C)c2cc(OC[C@H](O)CO)ccc2C(=O)c2c1[nH]c1c(C(=N)O)c(C#N)ccc21	O=C1c2ccccc2Cc2[nH]c3ccccc3c21||O=C1c2ccccc2Cc2[nH]c3ccccc3c21
CC1(C)c2ccc(OC[C@H](O)CO)cc2C(=O)c2c1[nH]c1cc(C#N)ccc21	COc1ccc2c(c1)C(C)(C)c1[nH]c3c(OC[C@H](O)CO)c(C#N)ccc3c1C2=O	O=C1c2ccccc2Cc2[nH]c3ccccc3c21||O=C1c2ccccc2Cc2[nH]c3ccccc3c21
CC1(C)c2ccc(OC[C@H](O)CO)cc2C(=O)c2c1[nH]c1cc(C#N)ccc21	CC1(C)c2cc(OCC(O)=NCCC#N)ccc2C(=O)c2c1[nH]c1cc(C#N)ccc21	O=C1c2ccccc2Cc2[nH]c3ccccc3c21||O=C1c2ccccc2Cc2[nH]c3ccccc3c21
CC1(C)c2ccc(OC[C@H](O)CO)cc2C(=O)c2c1[nH]c1cc(C#N)ccc21	CC1(C)c2cc(N3CCC(N)CC3)c(Br)cc2C(=O)c2c1[nH]c1cc(C#N)ccc21	O=C1c2ccc(N3CCCCC3)cc2Cc2[nH]c3ccccc3c21||O=C1c2ccccc2Cc2[nH]c3ccccc3c21
CC1(C)c2ccc(OC[C@H](O)CO)cc2C(=O)c2c1[nH]c1cc(C#N)ccc21	CC1(C)c2cc(C(=O)N(CCO)CCO)ccc2C(=O)c2c1[nH]c1cc(C#N)ccc21	O=C1c2ccccc2Cc2[nH]c3ccccc3c21||O=C1c2ccccc2Cc2[nH]c3ccccc3c21
CC1(C)c2ccc(OC[C@H](O)CO)cc2C(=O)c2c1[nH]c1cc(C#N)ccc21	CCN(CC)CCOc1ccc2c(c1)C(C)(C)c1[nH]c3cc(C#N)c(Br)cc3c1C2=O	O=C1c2ccccc2Cc2[nH]c3ccccc3c21||O=C1c2ccccc2Cc2[nH]c3ccccc3c21
CC1(C)c2ccc(OC[C@H](O)CO)cc2C(=O)c2c1[nH]c1cc(C#N)ccc21	CC1(C)c2ccc(N3CCN(C4CC4)CC3)cc2C(=O)c2c1[nH]c1cc(C#N)ccc21	O=C1c2cc(N3CCN(C4CC4)CC3)ccc2Cc2[nH]c3ccccc3c21||O=C1c2ccccc2Cc2[nH]c3ccccc3c21
CC1(C)c2ccc(OC[C@H](O)CO)cc2C(=O)c2c1[nH]c1cc(C#N)ccc21	CC1(C)c2ccc(N3CCN(C4COC4)CC3)cc2C(=O)c2c1[nH]c1cc(C#N)ccc21	O=C1c2cc(N3CCN(C4COC4)CC3)ccc2Cc2[nH]c3ccccc3c21||O=C1c2ccccc2Cc2[nH]c3ccccc3c21
CC1(C)c2ccc(OC[C@H](O)CO)cc2C(=O)c2c1[nH]c1cc(C#N)ccc21	CN(C)S(=O)(=O)N1CCN(c2ccc3c(c2)C(C)(C)c2c(c4ccc(C#N)cc4n2C)C3=O)CC1	O=C1c2ccc(N3CCNCC3)cc2Cc2[nH]c3ccccc3c21||O=C1c2ccccc2Cc2[nH]c3ccccc3c21
CC1(C)c2ccc(OC[C@H](O)CO)cc2C(=O)c2c1[nH]c1cc(C#N)ccc21	CC1(C)c2ccc(C3CCN(C4CC4)CC3)cc2C(=O)c2c1[nH]c1cc(C#N)ccc21	O=C1c2cc(C3CCN(C4CC4)CC3)ccc2Cc2[nH]c3ccccc3c21||O=C1c2ccccc2Cc2[nH]c3ccccc3c21
CC1(C)c2ccc(OC[C@H](O)CO)cc2C(=O)c2c1[nH]c1cc(C#N)ccc21	CC1(C)c2cc(C3CCN(C4COC4)CC3)ccc2C(=O)c2c1[nH]c1cc(C#N)ccc21	O=C1c2ccc(C3CCN(C4COC4)CC3)cc2Cc2[nH]c3ccccc3c21||O=C1c2ccccc2Cc2[nH]c3ccccc3c21
CC1(C)c2ccc(OC[C@H](O)CO)cc2C(=O)c2c1[nH]c1cc(C#N)ccc21	CC1(C)c2ccc(C3CCN(C4COC4)CC3)cc2C(=O)c2c1[nH]c1cc(C#N)ccc21	O=C1c2cc(C3CCN(C4COC4)CC3)ccc2Cc2[nH]c3ccccc3c21||O=C1c2ccccc2Cc2[nH]c3ccccc3c21
CC1(C)c2ccc(OC[C@H](O)CO)cc2C(=O)c2c1[nH]c1cc(C#N)ccc21	CC1(C)OCC(CN=C(O)COc2ccc3c(c2)C(C)(C)c2[nH]c4cc(C#N)ccc4c2C3=O)O1	O=C1c2ccc(OCC=NCC3COCO3)cc2Cc2[nH]c3ccccc3c21||O=C1c2ccccc2Cc2[nH]c3ccccc3c21
CC1(C)c2ccc(OC[C@H](O)CO)cc2C(=O)c2c1[nH]c1cc(C#N)ccc21	CC1(C)c2cc(N3CCN(C4CCCC4)CC3=O)ccc2C(=O)c2c1[nH]c1cc(C#N)ccc21	O=C1c2ccc(N3CCN(C4CCCC4)CC3=O)cc2Cc2[nH]c3ccccc3c21||O=C1c2ccccc2Cc2[nH]c3ccccc3c21
CC1(C)c2ccc(OC[C@H](O)CO)cc2C(=O)c2c1[nH]c1cc(C#N)ccc21	CC1(C)c2cc(N3CCC(N4CCOCC4)CC3)c(Cl)cc2C(=O)c2c1[nH]c1cc(C#N)ccc21	O=C1c2ccc(N3CCC(N4CCOCC4)CC3)cc2Cc2[nH]c3ccccc3c21||O=C1c2ccccc2Cc2[nH]c3ccccc3c21
CC1(C)c2ccc(OC[C@H](O)CO)cc2C(=O)c2c1[nH]c1cc(C#N)ccc21	CCc1cc2c(cc1N1CCOCC1)C(C)(C)c1[nH]c3nc(C(=O)N4CCOCC4)ccc3c1C2=O	O=C1c2ccc(N3CCOCC3)cc2Cc2[nH]c3nc(C(=O)N4CCOCC4)ccc3c21||O=C1c2ccccc2Cc2[nH]c3ccccc3c21
CC1(C)c2ccc(OC[C@H](O)CO)cc2C(=O)c2c1[nH]c1cc(C#N)ccc21	C#Cc1cc2c(cc1N1CCN(C3CCC3)CC1)C(C)(C)c1[nH]c3cc(C#N)ccc3c1C2=O	O=C1c2ccc(N3CCN(C4CCC4)CC3)cc2Cc2[nH]c3ccccc3c21||O=C1c2ccccc2Cc2[nH]c3ccccc3c21
CC1(C)c2ccc(OC[C@H](O)CO)cc2C(=O)c2c1[nH]c1cc(C#N)ccc21	C[C@@H]1CN(c2cc3c(cc2Br)C(=O)c2c([nH]c4cc(C#N)ccc24)C3(C)C)C[C@H](C)N1C1CCC1	O=C1c2ccc(N3CCN(C4CCC4)CC3)cc2Cc2[nH]c3ccccc3c21||O=C1c2ccccc2Cc2[nH]c3ccccc3c21
CC1(C)c2ccc(OC[C@H](O)CO)cc2C(=O)c2c1[nH]c1cc(C#N)ccc21	CC(C)(C)N1CCN(c2cc3c(cc2Br)C(=O)c2c([nH]c4cc(C#N)ccc24)C32CCOCC2)CC1	O=C1c2ccc(N3CCNCC3)cc2C2(CCOCC2)c2[nH]c3ccccc3c21||O=C1c2ccccc2Cc2[nH]c3ccccc3c21
CC1(C)c2ccc(OC[C@H](O)CO)cc2C(=O)c2c1[nH]c1cc(C#N)ccc21	CC(C)(C)OC(=O)N1CCC(Oc2ccc3c(c2)C(C)(C)c2[nH]c4cc(C#N)ccc4c2C3=O)CC1	O=C1c2ccc(OC3CCNCC3)cc2Cc2[nH]c3ccccc3c21||O=C1c2ccccc2Cc2[nH]c3ccccc3c21
CC1(C)c2ccc(OC[C@H](O)CO)cc2C(=O)c2c1[nH]c1cc(C#N)ccc21	CCc1cc2c(cc1N1CCC(N3CCC3)CC1)C(C)(C)c1[nH]c3cc(C#N)ccc3c1C2=O	O=C1c2ccc(N3CCC(N4CCC4)CC3)cc2Cc2[nH]c3ccccc3c21||O=C1c2ccccc2Cc2[nH]c3ccccc3c21
CC1(C)c2ccc(OC[C@H](O)CO)cc2C(=O)c2c1[nH]c1cc(C#N)ccc21	CC(C)c1cc2c(cc1N1CCN(C3COC3)CC1)C(C)(C)c1[nH]c3cc(C#N)ccc3c1C2=O	O=C1c2ccc(N3CCN(C4COC4)CC3)cc2Cc2[nH]c3ccccc3c21||O=C1c2ccccc2Cc2[nH]c3ccccc3c21
CC1(C)c2ccc(OC[C@H](O)CO)cc2C(=O)c2c1[nH]c1cc(C#N)ccc21	CCc1cc2c(cc1N1CCN(C(=O)CN(C)C)CC1)C(C)(C)c1[nH]c3cc(C#N)ccc3c1C2=O	O=C1c2ccc(N3CCNCC3)cc2Cc2[nH]c3ccccc3c21||O=C1c2ccccc2Cc2[nH]c3ccccc3c21
CC1(C)c2ccc(OC[C@H](O)CO)cc2C(=O)c2c1[nH]c1cc(C#N)ccc21	CCCC1(N2CCN(c3cc4c(cn3)C(=O)c3c([nH]c5cc(C(=N)O)ccc35)C4(C)C)CC2)CCC1	O=C1c2ccccc2Cc2[nH]c3ccccc3c21||O=C1c2cnc(N3CCN(C4CCC4)CC3)cc2Cc2[nH]c3ccccc3c21
CC1(C)c2ccc(OC[C@H](O)CO)cc2C(=O)c2c1[nH]c1cc(C#N)ccc21	C[C@@H]1CN(C2CCN(c3cc4c(cn3)C(=O)c3c([nH]c5cc(C(=N)O)ccc35)C4(C)C)CC2)C[C@H](C)O1	O=C1c2ccccc2Cc2[nH]c3ccccc3c21||O=C1c2cnc(N3CCC(N4CCOCC4)CC3)cc2Cc2[nH]c3ccccc3c21
CC1(C)c2ccc(OC[C@H](O)CO)cc2C(=O)c2c1[nH]c1cc(C#N)ccc21	CCc1cc2c(cc1N1CCC(N3CCC(O)CC3)CC1)C(C)(C)c1[nH]c3cc(C#N)ccc3c1C2=O	O=C1c2ccc(N3CCC(N4CCCCC4)CC3)cc2Cc2[nH]c3ccccc3c21||O=C1c2ccccc2Cc2[nH]c3ccccc3c21
CC1(C)c2ccc(OC[C@H](O)CO)cc2C(=O)c2c1[nH]c1cc(C#N)ccc21	CCc1cc2c(cc1N1CCC(N3CCOCC3)CC1)C(C)(C)c1[nH]c3cc(N=C(C)O)ccc3c1C2=O	O=C1c2ccc(N3CCC(N4CCOCC4)CC3)cc2Cc2[nH]c3ccccc3c21||O=C1c2ccccc2Cc2[nH]c3ccccc3c21
CC1(C)c2ccc(OC[C@H](O)CO)cc2C(=O)c2c1[nH]c1cc(C#N)ccc21	CCc1cc2c(cc1C1=CCN(C(=O)C3CCOCC3)CC1)C(C)(C)c1[nH]c3cc(C#N)ccc3c1C2=O	O=C1c2ccc(C3=CCN(C(=O)C4CCOCC4)CC3)cc2Cc2[nH]c3ccccc3c21||O=C1c2ccccc2Cc2[nH]c3ccccc3c21
CC1(C)c2ccc(OC[C@H](O)CO)cc2C(=O)c2c1[nH]c1cc(C#N)ccc21	CC(C)OCC#Cc1cc2c(cc1N1CCN(C3COC3)CC1)C(C)(C)c1[nH]c3cc(C#N)ccc3c1C2=O	O=C1c2ccc(N3CCN(C4COC4)CC3)cc2Cc2[nH]c3ccccc3c21||O=C1c2ccccc2Cc2[nH]c3ccccc3c21
CC1(C)c2ccc(OC[C@H](O)CO)cc2C(=O)c2c1[nH]c1cc(C#N)ccc21	CCc1cc2c(cc1C1=CCN(CC3CCOCC3)CC1)C(C)(C)c1[nH]c3cc(C#N)ccc3c1C2=O	O=C1c2ccc(C3=CCN(CC4CCOCC4)CC3)cc2Cc2[nH]c3ccccc3c21||O=C1c2ccccc2Cc2[nH]c3ccccc3c21
CC1(C)c2ccc(OC[C@H](O)CO)cc2C(=O)c2c1[nH]c1cc(C#N)ccc21	CC1(C)c2cc(N3CCN(C4COC4)CC3)c(CCC3CCCC3)cc2C(=O)c2c1[nH]c1cc(C#N)ccc21	O=C1c2cc(CCC3CCCC3)c(N3CCN(C4COC4)CC3)cc2Cc2[nH]c3ccccc3c21||O=C1c2ccccc2Cc2[nH]c3ccccc3c21
CC1(C)c2ccc(OC[C@H](O)CO)cc2C(=O)c2c1[nH]c1cc(C#N)ccc21	CCC(CC)Oc1cc2c(cc1N1CCN(C3CCC3)CC1)C(C)(C)c1c(c3ccc(C#N)cc3n1C)C2=O	O=C1c2ccc(N3CCN(C4CCC4)CC3)cc2Cc2[nH]c3ccccc3c21||O=C1c2ccccc2Cc2[nH]c3ccccc3c21
CC1(C)c2[nH]c3cc(C#N)ccc3c2C(=O)c2cccc(OC[C@@H](O)CO)c21	CC1(C)c2cc(OCCNS(C)(=O)=O)ccc2C(=O)c2c1[nH]c1cc(C#N)ccc21	O=C1c2ccccc2Cc2[nH]c3ccccc3c21||O=C1c2ccccc2Cc2[nH]c3ccccc3c21
CC1(C)c2[nH]c3cc(C#N)ccc3c2C(=O)c2cccc(OC[C@@H](O)CO)c21	CC1(C)c2cc(C(O)=NCCNS(N)(=O)=O)ccc2C(=O)c2c1[nH]c1cc(C#N)ccc21	O=C1c2ccccc2Cc2[nH]c3ccccc3c21||O=C1c2ccccc2Cc2[nH]c3ccccc3c21
CC1(C)c2[nH]c3cc(C#N)ccc3c2C(=O)c2cccc(OC[C@@H](O)CO)c21	COc1cc2c(cc1C#CC(=O)O)C(=O)c1c([nH]c3cc(C#N)ccc13)C2(C)C	O=C1c2ccccc2Cc2[nH]c3ccccc3c21||O=C1c2ccccc2Cc2[nH]c3ccccc3c21
CC1(C)c2[nH]c3cc(C#N)ccc3c2C(=O)c2cccc(OC[C@@H](O)CO)c21	Cn1cc(-c2ccc3c(c2)C(C)(C)c2[nH]c4cc(C#N)ccc4c2C3=O)cn1	O=C1c2ccc(-c3cn[nH]c3)cc2Cc2[nH]c3ccccc3c21||O=C1c2ccccc2Cc2[nH]c3ccccc3c21
CC1(C)c2[nH]c3cc(C#N)ccc3c2C(=O)c2cccc(OC[C@@H](O)CO)c21	CC1(C)c2ccc(N3CCCC3)cc2C(=O)c2c1[nH]c1cc(C#N)ccc21	O=C1c2cc(N3CCCC3)ccc2Cc2[nH]c3ccccc3c21||O=C1c2ccccc2Cc2[nH]c3ccccc3c21
CC1(C)c2[nH]c3cc(C#N)ccc3c2C(=O)c2cccc(OC[C@@H](O)CO)c21	CC(O)=NCCOc1ccc2c(c1)C(C)(C)c1[nH]c3cc(C#N)ccc3c1C2=O	O=C1c2ccccc2Cc2[nH]c3ccccc3c21||O=C1c2ccccc2Cc2[nH]c3ccccc3c21
CC1(C)c2[nH]c3cc(C#N)ccc3c2C(=O)c2cccc(OC[C@@H](O)CO)c21	CC1(C)c2cc(C(O)=NCCS(C)(=O)=O)ccc2C(=O)c2c1[nH]c1cc(C#N)ccc21	O=C1c2ccccc2Cc2[nH]c3ccccc3c21||O=C1c2ccccc2Cc2[nH]c3ccccc3c21
CC1(C)c2[nH]c3cc(C#N)ccc3c2C(=O)c2cccc(OC[C@@H](O)CO)c21	COc1cc2c(cc1SC(C)C)C(=O)c1c([nH]c3cc(C#N)ccc13)C2(C)C	O=C1c2ccccc2Cc2[nH]c3ccccc3c21||O=C1c2ccccc2Cc2[nH]c3ccccc3c21
CC1(C)c2[nH]c3cc(C#N)ccc3c2C(=O)c2cccc(OC[C@@H](O)CO)c21	Cc1c(C#N)ccc2c3c([nH]c12)C(C)(C)c1cc(OC[C@H](O)CO)ccc1C3=O	O=C1c2ccccc2Cc2[nH]c3ccccc3c21||O=C1c2ccccc2Cc2[nH]c3ccccc3c21
CC1(C)c2[nH]c3cc(C#N)ccc3c2C(=O)c2cccc(OC[C@@H](O)CO)c21	CC1(C)c2cc(N3CCN(S(N)(=O)=O)CC3)ccc2C(=O)c2c1[nH]c1cc(C#N)ccc21	O=C1c2ccc(N3CCNCC3)cc2Cc2[nH]c3ccccc3c21||O=C1c2ccccc2Cc2[nH]c3ccccc3c21
CC1(C)c2[nH]c3cc(C#N)ccc3c2C(=O)c2cccc(OC[C@@H](O)CO)c21	CC(C)(O)C#Cc1ccc2c(c1)C(=O)c1c([nH]c3cc(C#N)ccc13)C2(C)C	O=C1c2ccccc2Cc2[nH]c3ccccc3c21||O=C1c2ccccc2Cc2[nH]c3ccccc3c21
CC1(C)c2[nH]c3cc(C#N)ccc3c2C(=O)c2cccc(OC[C@@H](O)CO)c21	CC1(C)c2ccc(C3=CCNCC3)cc2C(=O)c2c1[nH]c1cc(C#N)ccc21	O=C1c2cc(C3=CCNCC3)ccc2Cc2[nH]c3ccccc3c21||O=C1c2ccccc2Cc2[nH]c3ccccc3c21
CC1(C)c2[nH]c3cc(C#N)ccc3c2C(=O)c2cccc(OC[C@@H](O)CO)c21	CC1(C)c2cc(OC3CCNCC3)ccc2C(=O)c2c1[nH]c1cc(C#N)c(F)cc21	O=C1c2ccc(OC3CCNCC3)cc2Cc2[nH]c3ccccc3c21||O=C1c2ccccc2Cc2[nH]c3ccccc3c21
CC1(C)c2[nH]c3cc(C#N)ccc3c2C(=O)c2cccc(OC[C@@H](O)CO)c21	N#Cc1ccc2c3c([nH]c2c1)C1(CCCC1)c1cc(OC[C@H](O)CO)ccc1C3=O	O=C1c2ccccc2C2(CCCC2)c2[nH]c3ccccc3c21||O=C1c2ccccc2Cc2[nH]c3ccccc3c21
CC1(C)c2[nH]c3cc(C#N)ccc3c2C(=O)c2cccc(OC[C@@H](O)CO)c21	CC1(C)c2cc(OCCN3CCN=C3O)ccc2C(=O)c2c1[nH]c1cc(C#N)ccc21	O=C1c2ccc(OCCN3C=NCC3)cc2Cc2[nH]c3ccccc3c21||O=C1c2ccccc2Cc2[nH]c3ccccc3c21
CC1(C)c2[nH]c3cc(C#N)ccc3c2C(=O)c2cccc(OC[C@@H](O)CO)c21	CC1(C)c2cc(N3CCC(N)CC3)c(Br)cc2C(=O)c2c1[nH]c1cc(C#N)ccc21	O=C1c2ccc(N3CCCCC3)cc2Cc2[nH]c3ccccc3c21||O=C1c2ccccc2Cc2[nH]c3ccccc3c21
CC1(C)c2[nH]c3cc(C#N)ccc3c2C(=O)c2cccc(OC[C@@H](O)CO)c21	CC1(C)c2cc(N3CCC(O)CC3)ccc2C(=O)c2c1[nH]c1cc(C#N)ccc21	O=C1c2ccc(N3CCCCC3)cc2Cc2[nH]c3ccccc3c21||O=C1c2ccccc2Cc2[nH]c3ccccc3c21
CC1(C)c2[nH]c3cc(C#N)ccc3c2C(=O)c2cccc(OC[C@@H](O)CO)c21	CC1(C)c2cc(CN3CCS(=O)(=O)CC3)ccc2C(=O)c2c1[nH]c1cc(C#N)ccc21	O=C1c2ccc(CN3CCS(=O)(=O)CC3)cc2Cc2[nH]c3ccccc3c21||O=C1c2ccccc2Cc2[nH]c3ccccc3c21
CC1(C)c2[nH]c3cc(C#N)ccc3c2C(=O)c2cccc(OC[C@@H](O)CO)c21	CC1(C)c2ccc(OCc3cccnc3)cc2C(=O)c2c1[nH]c1cc(C#N)ccc21	O=C1c2cc(OCc3cccnc3)ccc2Cc2[nH]c3ccccc3c21||O=C1c2ccccc2Cc2[nH]c3ccccc3c21
CC1(C)c2[nH]c3cc(C#N)ccc3c2C(=O)c2cccc(OC[C@@H](O)CO)c21	C#Cc1cc2c(cc1N1CCOCC1)C(C)(C)c1[nH]c3cc(C#N)ccc3c1C2=O	O=C1c2ccc(N3CCOCC3)cc2Cc2[nH]c3ccccc3c21||O=C1c2ccccc2Cc2[nH]c3ccccc3c21
CC1(C)c2[nH]c3cc(C#N)ccc3c2C(=O)c2cccc(OC[C@@H](O)CO)c21	C=Cc1cc2c(cc1N1CCOCC1)C(C)(C)c1[nH]c3cc(C#N)ccc3c1C2=O	O=C1c2ccc(N3CCOCC3)cc2Cc2[nH]c3ccccc3c21||O=C1c2ccccc2Cc2[nH]c3ccccc3c21
CC1(C)c2[nH]c3cc(C#N)ccc3c2C(=O)c2cccc(OC[C@@H](O)CO)c21	CC1(C)c2cc(OC3CCN(S(C)(=O)=O)CC3)c(Br)cc2C(=O)c2c1[nH]c1cc(C#N)ccc21	O=C1c2ccc(OC3CCNCC3)cc2Cc2[nH]c3ccccc3c21||O=C1c2ccccc2Cc2[nH]c3ccccc3c21
CC1(C)c2[nH]c3cc(C#N)ccc3c2C(=O)c2cccc(OC[C@@H](O)CO)c21	CC1(C)c2cc(OC[C@H](O)CO)ccc2C(=O)c2c1[nH]c1c(C3CC3)c(C#N)ccc21	O=C1c2ccccc2Cc2[nH]c3c(C4CC4)cccc3c21||O=C1c2ccccc2Cc2[nH]c3ccccc3c21
CC1(C)c2[nH]c3cc(C#N)ccc3c2C(=O)c2cccc(OC[C@@H](O)CO)c21	CC1(C)c2cc(OCC(=O)N3CCNCC3)ccc2C(=O)c2c1[nH]c1cc(C#N)ccc21	O=C1c2ccc(OCC(=O)N3CCNCC3)cc2Cc2[nH]c3ccccc3c21||O=C1c2ccccc2Cc2[nH]c3ccccc3c21
CC1(C)c2[nH]c3cc(C#N)ccc3c2C(=O)c2cccc(OC[C@@H](O)CO)c21	CN1CCC(Oc2cc3c(cc2[N+](=O)[O-])C(=O)c2c([nH]c4cc(C#N)ccc24)C3(C)C)CC1	O=C1c2ccc(OC3CCNCC3)cc2Cc2[nH]c3ccccc3c21||O=C1c2ccccc2Cc2[nH]c3ccccc3c21
CC1(C)c2[nH]c3cc(C#N)ccc3c2C(=O)c2cccc(OC[C@@H](O)CO)c21	CC1(C)c2cc(N3CCC(NS(C)(=O)=O)CC3)c(Cl)cc2C(=O)c2c1[nH]c1cc(C#N)ccc21	O=C1c2ccc(N3CCCCC3)cc2Cc2[nH]c3ccccc3c21||O=C1c2ccccc2Cc2[nH]c3ccccc3c21
CC1(C)c2[nH]c3cc(C#N)ccc3c2C(=O)c2cccc(OC[C@@H](O)CO)c21	CC1(C)c2cc(OCCN3CCS(=O)(=O)CC3)ccc2C(=O)c2c1[nH]c1cc(C#N)ccc21	O=C1c2ccc(OCCN3CCS(=O)(=O)CC3)cc2Cc2[nH]c3ccccc3c21||O=C1c2ccccc2Cc2[nH]c3ccccc3c21
CC1(C)c2[nH]c3cc(C#N)ccc3c2C(=O)c2cccc(OC[C@@H](O)CO)c21	COc1cc2c(cc1CCC(C)(C)O)C(=O)c1c([nH]c3cc(C#N)ccc13)C2(C)C	O=C1c2ccccc2Cc2[nH]c3ccccc3c21||O=C1c2ccccc2Cc2[nH]c3ccccc3c21
CC1(C)c2[nH]c3cc(C#N)ccc3c2C(=O)c2cccc(OC[C@@H](O)CO)c21	CN1CCC(Oc2cc3c(cc2N)C(=O)c2c([nH]c4cc(C#N)ccc24)C3(C)C)CC1	O=C1c2ccc(OC3CCNCC3)cc2Cc2[nH]c3ccccc3c21||O=C1c2ccccc2Cc2[nH]c3ccccc3c21
CC1(C)c2[nH]c3cc(C#N)ccc3c2C(=O)c2cccc(OC[C@@H](O)CO)c21	CC1(C)c2cc(CC3CCN(S(N)(=O)=O)CC3)ccc2C(=O)c2c1[nH]c1cc(C#N)ccc21	O=C1c2ccc(CC3CCNCC3)cc2Cc2[nH]c3ccccc3c21||O=C1c2ccccc2Cc2[nH]c3ccccc3c21
CC1(C)c2[nH]c3cc(C#N)ccc3c2C(=O)c2cccc(OC[C@@H](O)CO)c21	CC1(C)c2cc(CN3CCN(S(C)(=O)=O)CC3)ccc2C(=O)c2c1[nH]c1cc(C#N)ccc21	O=C1c2ccc(CN3CCNCC3)cc2Cc2[nH]c3ccccc3c21||O=C1c2ccccc2Cc2[nH]c3ccccc3c21
CC1(C)c2[nH]c3cc(C#N)ccc3c2C(=O)c2cccc(OC[C@@H](O)CO)c21	CC(C)(C)NCCOc1ccc2c(c1)C(C)(C)c1[nH]c3cc(C#N)ccc3c1C2=O	O=C1c2ccccc2Cc2[nH]c3ccccc3c21||O=C1c2ccccc2Cc2[nH]c3ccccc3c21
CC1(C)c2[nH]c3cc(C#N)ccc3c2C(=O)c2cccc(OC[C@@H](O)CO)c21	CCN(CC)CCOc1ccc2c(c1)C(C)(C)c1[nH]c3cc(C#N)ccc3c1C2=O	O=C1c2ccccc2Cc2[nH]c3ccccc3c21||O=C1c2ccccc2Cc2[nH]c3ccccc3c21
CC1(C)c2[nH]c3cc(C#N)ccc3c2C(=O)c2cccc(OC[C@@H](O)CO)c21	CC(C)(CO)NCCOc1ccc2c(c1)C(C)(C)c1[nH]c3cc(C#N)ccc3c1C2=O	O=C1c2ccccc2Cc2[nH]c3ccccc3c21||O=C1c2ccccc2Cc2[nH]c3ccccc3c21
CC1(C)c2[nH]c3cc(C#N)ccc3c2C(=O)c2cccc(OC[C@@H](O)CO)c21	CC1(C)c2cc(N3CCN(C4COC4)CC3)c(Br)cc2C(=O)c2c1[nH]c1cc(C#N)ccc21	O=C1c2ccc(N3CCN(C4COC4)CC3)cc2Cc2[nH]c3ccccc3c21||O=C1c2ccccc2Cc2[nH]c3ccccc3c21
CC1(C)c2[nH]c3cc(C#N)ccc3c2C(=O)c2cccc(OC[C@@H](O)CO)c21	N#Cc1ccc2c3c([nH]c2c1)C1(CCOCC1)c1cc(OC2CCNCC2)ccc1C3=O	O=C1c2ccc(OC3CCNCC3)cc2C2(CCOCC2)c2[nH]c3ccccc3c21||O=C1c2ccccc2Cc2[nH]c3ccccc3c21
CC1(C)c2[nH]c3cc(C#N)ccc3c2C(=O)c2cccc(OC[C@@H](O)CO)c21	CC1(C)c2cc(OC3CCN(CCF)CC3)ccc2C(=O)c2c1[nH]c1cc(C#N)ccc21	O=C1c2ccc(OC3CCNCC3)cc2Cc2[nH]c3ccccc3c21||O=C1c2ccccc2Cc2[nH]c3ccccc3c21
CC1(C)c2[nH]c3cc(C#N)ccc3c2C(=O)c2cccc(OC[C@@H](O)CO)c21	CC(C)N1CCN(c2ccc3c(c2)C(C)(C)c2[nH]c4c(F)c(C#N)ccc4c2C3=O)CC1	O=C1c2ccc(N3CCNCC3)cc2Cc2[nH]c3ccccc3c21||O=C1c2ccccc2Cc2[nH]c3ccccc3c21
CC1(C)c2[nH]c3cc(C#N)ccc3c2C(=O)c2cccc(OC[C@@H](O)CO)c21	CC1(C)c2cc(OC3CCN(CCO)CC3)ccc2C(=O)c2c1[nH]c1cc(C#N)ccc21	O=C1c2ccc(OC3CCNCC3)cc2Cc2[nH]c3ccccc3c21||O=C1c2ccccc2Cc2[nH]c3ccccc3c21
CC1(C)c2[nH]c3cc(C#N)ccc3c2C(=O)c2cccc(OC[C@@H](O)CO)c21	CC(C)N1CCN(c2ccc3c(c2)C(=O)c2c([nH]c4cc(C#N)ccc24)C3(C)C)CC1	O=C1c2cc(N3CCNCC3)ccc2Cc2[nH]c3ccccc3c21||O=C1c2ccccc2Cc2[nH]c3ccccc3c21
CC1(C)c2[nH]c3cc(C#N)ccc3c2C(=O)c2cccc(OC[C@@H](O)CO)c21	CN1CCC(Oc2cc3c(cc2NS(C)(=O)=O)C(=O)c2c([nH]c4cc(C#N)ccc24)C3(C)C)CC1	O=C1c2ccc(OC3CCNCC3)cc2Cc2[nH]c3ccccc3c21||O=C1c2ccccc2Cc2[nH]c3ccccc3c21
CC1(C)c2[nH]c3cc(C#N)ccc3c2C(=O)c2cccc(OC[C@@H](O)CO)c21	CCN(CC)CCS(=O)(=O)c1cc2c(cc1OC)C(C)(C)c1[nH]c3cc(C#N)ccc3c1C2=O	O=C1c2ccccc2Cc2[nH]c3ccccc3c21||O=C1c2ccccc2Cc2[nH]c3ccccc3c21
CC1(C)c2[nH]c3cc(C#N)ccc3c2C(=O)c2cccc(OC[C@@H](O)CO)c21	CC1(C)c2ccc(C3=CCN(C4CC4)CC3)cc2C(=O)c2c1[nH]c1cc(C#N)ccc21	O=C1c2cc(C3=CCN(C4CC4)CC3)ccc2Cc2[nH]c3ccccc3c21||O=C1c2ccccc2Cc2[nH]c3ccccc3c21
CC1(C)c2[nH]c3cc(C#N)ccc3c2C(=O)c2cccc(OC[C@@H](O)CO)c21	Cn1cc(-c2cc3c(cc2N2CCOCC2)C(C)(C)c2[nH]c4cc(C#N)ccc4c2C3=O)cn1	O=C1c2cc(-c3cn[nH]c3)c(N3CCOCC3)cc2Cc2[nH]c3ccccc3c21||O=C1c2ccccc2Cc2[nH]c3ccccc3c21
CC1(C)c2[nH]c3cc(C#N)ccc3c2C(=O)c2cccc(OC[C@@H](O)CO)c21	CC1(C)c2cc(N3CCN(C(=O)C4CC4)CC3)ccc2C(=O)c2c1[nH]c1cc(C#N)ccc21	O=C1c2ccc(N3CCN(C(=O)C4CC4)CC3)cc2Cc2[nH]c3ccccc3c21||O=C1c2ccccc2Cc2[nH]c3ccccc3c21
CC1(C)c2[nH]c3cc(C#N)ccc3c2C(=O)c2cccc(OC[C@@H](O)CO)c21	CC1(C)c2cc(N3CCN(C4CCC4)CC3)c(Br)cc2C(=O)c2c1[nH]c1cc(C#N)ccc21	O=C1c2ccc(N3CCN(C4CCC4)CC3)cc2Cc2[nH]c3ccccc3c21||O=C1c2ccccc2Cc2[nH]c3ccccc3c21
CC1(C)c2[nH]c3cc(C#N)ccc3c2C(=O)c2cccc(OC[C@@H](O)CO)c21	CC1(C)c2cc(N3CCOCC3)c(OC3CCOC3)cc2C(=O)c2c1[nH]c1cc(C#N)ccc21	O=C1c2cc(OC3CCOC3)c(N3CCOCC3)cc2Cc2[nH]c3ccccc3c21||O=C1c2ccccc2Cc2[nH]c3ccccc3c21
CC1(C)c2[nH]c3cc(C#N)ccc3c2C(=O)c2cccc(OC[C@@H](O)CO)c21	Cc1cc2c(cc1N1CCN(C3COC3)CC1)C(C)(C)c1[nH]c3cc(C#N)ccc3c1C2=O	O=C1c2ccc(N3CCN(C4COC4)CC3)cc2Cc2[nH]c3ccccc3c21||O=C1c2ccccc2Cc2[nH]c3ccccc3c21
CC1(C)c2[nH]c3cc(C#N)ccc3c2C(=O)c2cccc(OC[C@@H](O)CO)c21	CCN=C(O)N1CCC(c2ccc3c(c2)C(C)(C)c2[nH]c4cc(C#N)ccc4c2C3=O)CC1	O=C1c2ccc(C3CCNCC3)cc2Cc2[nH]c3ccccc3c21||O=C1c2ccccc2Cc2[nH]c3ccccc3c21
CC1(C)c2[nH]c3cc(C#N)ccc3c2C(=O)c2cccc(OC[C@@H](O)CO)c21	CC(C)N1CCC(c2ccc3c(c2)C(C)(C)c2[nH]c4cc(C#N)ccc4c2C3=O)CC1	O=C1c2ccc(C3CCNCC3)cc2Cc2[nH]c3ccccc3c21||O=C1c2ccccc2Cc2[nH]c3ccccc3c21
CC1(C)c2[nH]c3cc(C#N)ccc3c2C(=O)c2cccc(OC[C@@H](O)CO)c21	CCN(CC)CCOc1cc2c(cc1C(C)=O)C(=O)c1c([nH]c3cc(C#N)ccc13)C2(C)C	O=C1c2ccccc2Cc2[nH]c3ccccc3c21||O=C1c2ccccc2Cc2[nH]c3ccccc3c21
CC1(C)c2[nH]c3cc(C#N)ccc3c2C(=O)c2cccc(OC[C@@H](O)CO)c21	CN(C)S(=O)(=O)c1cc2c(cc1N1CCN(CCO)CC1)C(C)(C)c1[nH]c3cc(C#N)ccc3c1C2=O	O=C1c2ccc(N3CCNCC3)cc2Cc2[nH]c3ccccc3c21||O=C1c2ccccc2Cc2[nH]c3ccccc3c21
CC1(C)c2[nH]c3cc(C#N)ccc3c2C(=O)c2cccc(OC[C@@H](O)CO)c21	C#Cc1cc2c(cc1N1CCN(C3COC3)CC1)C(C)(C)c1[nH]c3cc(C#N)ccc3c1C2=O	O=C1c2ccc(N3CCN(C4COC4)CC3)cc2Cc2[nH]c3ccccc3c21||O=C1c2ccccc2Cc2[nH]c3ccccc3c21
CC1(C)c2[nH]c3cc(C#N)ccc3c2C(=O)c2cccc(OC[C@@H](O)CO)c21	CC1(C)c2cc(N3CCN(C4CCS(=O)(=O)CC4)CC3)c(Br)cc2C(=O)c2c1[nH]c1cc(C#N)ccc21	O=C1c2ccc(N3CCN(C4CCS(=O)(=O)CC4)CC3)cc2Cc2[nH]c3ccccc3c21||O=C1c2ccccc2Cc2[nH]c3ccccc3c21
CC1(C)c2[nH]c3cc(C#N)ccc3c2C(=O)c2cccc(OC[C@@H](O)CO)c21	CC1(C)c2cc(N3CCC(N4CCOCC4)CC3)c(Cl)cc2C(=O)c2c1[nH]c1cc(C#N)ccc21	O=C1c2ccc(N3CCC(N4CCOCC4)CC3)cc2Cc2[nH]c3ccccc3c21||O=C1c2ccccc2Cc2[nH]c3ccccc3c21
CC1(C)c2[nH]c3cc(C#N)ccc3c2C(=O)c2cccc(OC[C@@H](O)CO)c21	CC1(C)c2cc(OCC3CCN(C4COC4)CC3)ccc2C(=O)c2c1[nH]c1cc(C#N)ccc21	O=C1c2ccc(OCC3CCN(C4COC4)CC3)cc2Cc2[nH]c3ccccc3c21||O=C1c2ccccc2Cc2[nH]c3ccccc3c21
CC1(C)c2[nH]c3cc(C#N)ccc3c2C(=O)c2cccc(OC[C@@H](O)CO)c21	C[C@H]1CN(C2CCC2)CCN1c1ccc2c(c1)C(C)(C)c1[nH]c3cc(C#N)ccc3c1C2=O	O=C1c2ccc(N3CCN(C4CCC4)CC3)cc2Cc2[nH]c3ccccc3c21||O=C1c2ccccc2Cc2[nH]c3ccccc3c21
CC1(C)c2[nH]c3cc(C#N)ccc3c2C(=O)c2cccc(OC[C@@H](O)CO)c21	CC1(C)c2ccc(N3CCC[C@H]3CN3CCCC3)cc2C(=O)c2c1[nH]c1cc(C#N)ccc21	O=C1c2cc(N3CCCC3CN3CCCC3)ccc2Cc2[nH]c3ccccc3c21||O=C1c2ccccc2Cc2[nH]c3ccccc3c21
CC1(C)c2[nH]c3cc(C#N)ccc3c2C(=O)c2cccc(OC[C@@H](O)CO)c21	CCc1cc2c(cc1N1CCN(C3CC3)CC1)C(C)(C)c1[nH]c3cc(C#N)ccc3c1C2=O	O=C1c2ccc(N3CCN(C4CC4)CC3)cc2Cc2[nH]c3ccccc3c21||O=C1c2ccccc2Cc2[nH]c3ccccc3c21
CC1(C)c2[nH]c3cc(C#N)ccc3c2C(=O)c2cccc(OC[C@@H](O)CO)c21	CC1(C)c2cc(C(=O)N3CCN(C(C)(C)C)CC3)ccc2C(=O)c2c1[nH]c1cc(C#N)ccc21	O=C1c2ccc(C(=O)N3CCNCC3)cc2Cc2[nH]c3ccccc3c21||O=C1c2ccccc2Cc2[nH]c3ccccc3c21
CC1(C)c2[nH]c3cc(C#N)ccc3c2C(=O)c2cccc(OC[C@@H](O)CO)c21	CCc1cc2c(cc1N1CCN(C3COC3)CC1)C(C)(C)c1[nH]c3cc(C#N)ccc3c1C2=O	O=C1c2ccc(N3CCN(C4COC4)CC3)cc2Cc2[nH]c3ccccc3c21||O=C1c2ccccc2Cc2[nH]c3ccccc3c21
CC1(C)c2[nH]c3cc(C#N)ccc3c2C(=O)c2cccc(OC[C@@H](O)CO)c21	CC(C)N1CCC(Cc2ccc3c(c2)C(C)(C)c2[nH]c4cc(C#N)ccc4c2C3=O)CC1	O=C1c2ccc(CC3CCNCC3)cc2Cc2[nH]c3ccccc3c21||O=C1c2ccccc2Cc2[nH]c3ccccc3c21
CC1(C)c2[nH]c3cc(C#N)ccc3c2C(=O)c2cccc(OC[C@@H](O)CO)c21	CC(C)N1CCC(Cc2ccc3c(c2)C(=O)c2c([nH]c4cc(C#N)ccc24)C3(C)C)CC1	O=C1c2cc(CC3CCNCC3)ccc2Cc2[nH]c3ccccc3c21||O=C1c2ccccc2Cc2[nH]c3ccccc3c21
CC1(C)c2[nH]c3cc(C#N)ccc3c2C(=O)c2cccc(OC[C@@H](O)CO)c21	CC1(C)c2cc(N3CCC(N4CCCCC4)CC3)ncc2C(=O)c2c1[nH]c1cc(C#N)ccc21	O=C1c2ccccc2Cc2[nH]c3ccccc3c21||O=C1c2cnc(N3CCC(N4CCCCC4)CC3)cc2Cc2[nH]c3ccccc3c21
CC1(C)c2[nH]c3cc(C#N)ccc3c2C(=O)c2cccc(OC[C@@H](O)CO)c21	CCc1cc2c(cc1N1CCN(C3CCC3)CC1)C(C)(C)c1[nH]c3nc(C#N)ccc3c1C2=O	O=C1c2ccc(N3CCN(C4CCC4)CC3)cc2Cc2[nH]c3ncccc3c21||O=C1c2ccccc2Cc2[nH]c3ccccc3c21
CC1(C)c2[nH]c3cc(C#N)ccc3c2C(=O)c2cccc(OC[C@@H](O)CO)c21	COCCOc1cc2c(cc1OC(C)C)C(=O)c1c(n(CCOC)c3cc(C#N)ccc13)C2(C)C	O=C1c2ccccc2Cc2[nH]c3ccccc3c21||O=C1c2ccccc2Cc2[nH]c3ccccc3c21
CC1(C)c2[nH]c3cc(C#N)ccc3c2C(=O)c2cccc(OC[C@@H](O)CO)c21	C#Cc1cc2c(cc1OC1CCN(C3COC3)CC1)C(C)(C)c1[nH]c3cc(C#N)ccc3c1C2=O	O=C1c2ccc(OC3CCN(C4COC4)CC3)cc2Cc2[nH]c3ccccc3c21||O=C1c2ccccc2Cc2[nH]c3ccccc3c21
CC1(C)c2[nH]c3cc(C#N)ccc3c2C(=O)c2cccc(OC[C@@H](O)CO)c21	C#Cc1cc2c(cc1N1CCN(C3CCC3)CC1)C(C)(C)c1[nH]c3cc(C#N)ccc3c1C2=O	O=C1c2ccc(N3CCN(C4CCC4)CC3)cc2Cc2[nH]c3ccccc3c21||O=C1c2ccccc2Cc2[nH]c3ccccc3c21
CC1(C)c2[nH]c3cc(C#N)ccc3c2C(=O)c2cccc(OC[C@@H](O)CO)c21	N#Cc1ccc2c3c([nH]c2c1)C1(CCOCC1)c1cc(N2CCN(C4CCC4)CC2)c(F)cc1C3=O	O=C1c2ccc(N3CCN(C4CCC4)CC3)cc2C2(CCOCC2)c2[nH]c3ccccc3c21||O=C1c2ccccc2Cc2[nH]c3ccccc3c21
CC1(C)c2[nH]c3cc(C#N)ccc3c2C(=O)c2cccc(OC[C@@H](O)CO)c21	CC1(C)c2cc(N3CCC(N4CCC(F)(F)CC4)CC3)ccc2C(=O)c2c1[nH]c1cc(C#N)ccc21	O=C1c2ccc(N3CCC(N4CCCCC4)CC3)cc2Cc2[nH]c3ccccc3c21||O=C1c2ccccc2Cc2[nH]c3ccccc3c21
CC1(C)c2[nH]c3cc(C#N)ccc3c2C(=O)c2cccc(OC[C@@H](O)CO)c21	C[C@@H]1CN(c2cc3c(cc2Br)C(=O)c2c([nH]c4cc(C#N)ccc24)C3(C)C)C[C@H](C)N1C1CCC1	O=C1c2ccc(N3CCN(C4CCC4)CC3)cc2Cc2[nH]c3ccccc3c21||O=C1c2ccccc2Cc2[nH]c3ccccc3c21
CC1(C)c2[nH]c3cc(C#N)ccc3c2C(=O)c2cccc(OC[C@@H](O)CO)c21	CC(C)(C)N1CCN(c2cc3c(cc2Br)C(=O)c2c([nH]c4cc(C#N)ccc24)C32CCOCC2)CC1	O=C1c2ccc(N3CCNCC3)cc2C2(CCOCC2)c2[nH]c3ccccc3c21||O=C1c2ccccc2Cc2[nH]c3ccccc3c21
CC1(C)c2[nH]c3cc(C#N)ccc3c2C(=O)c2cccc(OC[C@@H](O)CO)c21	CCc1cc2c(cc1N1CCN(C3CCC3)CC1)C(C)(C)c1[nH]c3cc(C#N)ccc3c1C2=O	O=C1c2ccc(N3CCN(C4CCC4)CC3)cc2Cc2[nH]c3ccccc3c21||O=C1c2ccccc2Cc2[nH]c3ccccc3c21
CC1(C)c2[nH]c3cc(C#N)ccc3c2C(=O)c2cccc(OC[C@@H](O)CO)c21	CCc1cc2c(cc1N1CCC(N3CCC3)CC1)C(C)(C)c1[nH]c3cc(C#N)ccc3c1C2=O	O=C1c2ccc(N3CCC(N4CCC4)CC3)cc2Cc2[nH]c3ccccc3c21||O=C1c2ccccc2Cc2[nH]c3ccccc3c21
CC1(C)c2[nH]c3cc(C#N)ccc3c2C(=O)c2cccc(OC[C@@H](O)CO)c21	Cc1cc2c(cc1N1CCC(N3CCOCC3)CC1)C(C)(C)c1[nH]c3cc(C#N)ccc3c1C2=O	O=C1c2ccc(N3CCC(N4CCOCC4)CC3)cc2Cc2[nH]c3ccccc3c21||O=C1c2ccccc2Cc2[nH]c3ccccc3c21
CC1(C)c2[nH]c3cc(C#N)ccc3c2C(=O)c2cccc(OC[C@@H](O)CO)c21	CCc1cc2c(cc1N1CCN(C(=O)CN(C)C)CC1)C(C)(C)c1[nH]c3cc(C#N)ccc3c1C2=O	O=C1c2ccc(N3CCNCC3)cc2Cc2[nH]c3ccccc3c21||O=C1c2ccccc2Cc2[nH]c3ccccc3c21
CC1(C)c2[nH]c3cc(C#N)ccc3c2C(=O)c2cccc(OC[C@@H](O)CO)c21	CCc1cc2c(cc1N1CCC(NCCCO)CC1)C(C)(C)c1[nH]c3cc(C#N)ccc3c1C2=O	O=C1c2ccc(N3CCCCC3)cc2Cc2[nH]c3ccccc3c21||O=C1c2ccccc2Cc2[nH]c3ccccc3c21
CC1(C)c2[nH]c3cc(C#N)ccc3c2C(=O)c2cccc(OC[C@@H](O)CO)c21	C#CC(C)(C)N1CCN(c2cc3c(cc2C(C)=O)C(=O)c2c([nH]c4cc(C#N)ccc24)C3(C)C)CC1	O=C1c2ccc(N3CCNCC3)cc2Cc2[nH]c3ccccc3c21||O=C1c2ccccc2Cc2[nH]c3ccccc3c21
CC1(C)c2[nH]c3cc(C#N)ccc3c2C(=O)c2cccc(OC[C@@H](O)CO)c21	CC1(C)c2cc(N3CCOCC3)c(C#CCN3CCOCC3)cc2C(=O)c2c1[nH]c1cc(C#N)ccc21	O=C1c2cc(C#CCN3CCOCC3)c(N3CCOCC3)cc2Cc2[nH]c3ccccc3c21||O=C1c2ccccc2Cc2[nH]c3ccccc3c21
CC1(C)c2[nH]c3cc(C#N)ccc3c2C(=O)c2cccc(OC[C@@H](O)CO)c21	CC1(C)c2cc(N3CCN(C4CCC4)CC3)c(C3CC3)cc2C(=O)c2c1[nH]c1cc(C#N)ccc21	O=C1c2cc(C3CC3)c(N3CCN(C4CCC4)CC3)cc2Cc2[nH]c3ccccc3c21||O=C1c2ccccc2Cc2[nH]c3ccccc3c21
CC1(C)c2[nH]c3cc(C#N)ccc3c2C(=O)c2cccc(OC[C@@H](O)CO)c21	CC(C)Oc1cc2c(cc1O[C@@H]1CCN(C3CCC3)C1)C(C)(C)c1[nH]c3cc(C#N)ccc3c1C2=O	O=C1c2ccc(OC3CCN(C4CCC4)C3)cc2Cc2[nH]c3ccccc3c21||O=C1c2ccccc2Cc2[nH]c3ccccc3c21
CC1(C)c2[nH]c3cc(C#N)ccc3c2C(=O)c2cccc(OC[C@@H](O)CO)c21	CCc1cc2c(cc1N1CCC(NCC3CC3)CC1)C(C)(C)c1[nH]c3cc(C#N)ccc3c1C2=O	O=C1c2ccc(N3CCC(NCC4CC4)CC3)cc2Cc2[nH]c3ccccc3c21||O=C1c2ccccc2Cc2[nH]c3ccccc3c21
CC1(C)c2[nH]c3cc(C#N)ccc3c2C(=O)c2cccc(OC[C@@H](O)CO)c21	CCCc1cc2c(cc1N1CCN(C3CCC3)CC1)C(C)(C)c1[nH]c3cc(C#N)ccc3c1C2=O	O=C1c2ccc(N3CCN(C4CCC4)CC3)cc2Cc2[nH]c3ccccc3c21||O=C1c2ccccc2Cc2[nH]c3ccccc3c21
CC1(C)c2[nH]c3cc(C#N)ccc3c2C(=O)c2cccc(OC[C@@H](O)CO)c21	CCc1cc2c(cc1N1CCC(N3CCOCC3)CC1)C(C)(C)c1[nH]c3cc(C#N)ccc3c1C2=O	O=C1c2ccc(N3CCC(N4CCOCC4)CC3)cc2Cc2[nH]c3ccccc3c21||O=C1c2ccccc2Cc2[nH]c3ccccc3c21
CC1(C)c2[nH]c3cc(C#N)ccc3c2C(=O)c2cccc(OC[C@@H](O)CO)c21	CCOc1cc2c(cc1N1CCC(N3CCOCC3)CC1)C(C)(C)c1[nH]c3cc(C#N)ccc3c1C2=O	O=C1c2ccc(N3CCC(N4CCOCC4)CC3)cc2Cc2[nH]c3ccccc3c21||O=C1c2ccccc2Cc2[nH]c3ccccc3c21
CC1(C)c2[nH]c3cc(C#N)ccc3c2C(=O)c2cccc(OC[C@@H](O)CO)c21	CC(C)C1(N2CCOCC2)CCN(c2cc3c(cn2)C(=O)c2c([nH]c4cc(C#N)ccc24)C3(C)C)CC1	O=C1c2ccccc2Cc2[nH]c3ccccc3c21||O=C1c2cnc(N3CCC(N4CCOCC4)CC3)cc2Cc2[nH]c3ccccc3c21
CC1(C)c2[nH]c3cc(C#N)ccc3c2C(=O)c2cccc(OC[C@@H](O)CO)c21	CCCc1cc2c(cc1N1CCN(CCCCO)CC1)C(C)(C)c1[nH]c3cc(C#N)ccc3c1C2=O	O=C1c2ccc(N3CCNCC3)cc2Cc2[nH]c3ccccc3c21||O=C1c2ccccc2Cc2[nH]c3ccccc3c21
CC1(C)c2[nH]c3cc(C#N)ccc3c2C(=O)c2cccc(OC[C@@H](O)CO)c21	CC1(C)c2cc(N3CCN(C4COC4)CC3)c(C#CC3CC3)cc2C(=O)c2c1[nH]c1cc(C#N)ccc21	O=C1c2cc(C#CC3CC3)c(N3CCN(C4COC4)CC3)cc2Cc2[nH]c3ccccc3c21||O=C1c2ccccc2Cc2[nH]c3ccccc3c21
CC1(C)c2[nH]c3cc(C#N)ccc3c2C(=O)c2cccc(OC[C@@H](O)CO)c21	N#Cc1ccc2c3c([nH]c2c1)C1(CCOCC1)c1cc(N2CCC(N4CCCC4)CC2)c(C#N)cc1C3=O	O=C1c2ccc(N3CCC(N4CCCC4)CC3)cc2C2(CCOCC2)c2[nH]c3ccccc3c21||O=C1c2ccccc2Cc2[nH]c3ccccc3c21
CC1(C)c2[nH]c3cc(C#N)ccc3c2C(=O)c2cccc(OC[C@@H](O)CO)c21	CCc1cc2c(cc1N1CCC(N3CCC(O)CC3)CC1)C(C)(C)c1[nH]c3cc(C#N)ccc3c1C2=O	O=C1c2ccc(N3CCC(N4CCCCC4)CC3)cc2Cc2[nH]c3ccccc3c21||O=C1c2ccccc2Cc2[nH]c3ccccc3c21
CC1(C)c2[nH]c3cc(C#N)ccc3c2C(=O)c2cccc(OC[C@@H](O)CO)c21	CCCc1cc2c(cc1N1CCC(N3CCOCC3)CC1)C(C)(C)c1[nH]c3cc(C#N)ccc3c1C2=O	O=C1c2ccc(N3CCC(N4CCOCC4)CC3)cc2Cc2[nH]c3ccccc3c21||O=C1c2ccccc2Cc2[nH]c3ccccc3c21
CC1(C)c2[nH]c3cc(C#N)ccc3c2C(=O)c2cccc(OC[C@@H](O)CO)c21	CCc1cc2c(cc1N1CCN(CC3(O)CCOCC3)CC1)C(C)(C)c1[nH]c3cc(C#N)ccc3c1C2=O	O=C1c2ccc(N3CCN(CC4CCOCC4)CC3)cc2Cc2[nH]c3ccccc3c21||O=C1c2ccccc2Cc2[nH]c3ccccc3c21
CC1(C)c2[nH]c3cc(C#N)ccc3c2C(=O)c2cccc(OC[C@@H](O)CO)c21	CCc1cc2c(cc1N1CCC(N3CCN(C)CC3)CC1)C(C)(C)c1[nH]c3cc(C#N)ccc3c1C2=O	O=C1c2ccc(N3CCC(N4CCNCC4)CC3)cc2Cc2[nH]c3ccccc3c21||O=C1c2ccccc2Cc2[nH]c3ccccc3c21
CC1(C)c2[nH]c3cc(C#N)ccc3c2C(=O)c2cccc(OC[C@@H](O)CO)c21	CCc1cc2c(cc1N1CCN(CC3(O)CCNCC3)CC1)C(C)(C)c1[nH]c3cc(C#N)ccc3c1C2=O	O=C1c2ccc(N3CCN(CC4CCNCC4)CC3)cc2Cc2[nH]c3ccccc3c21||O=C1c2ccccc2Cc2[nH]c3ccccc3c21
CC1(C)c2[nH]c3cc(C#N)ccc3c2C(=O)c2cccc(OC[C@@H](O)CO)c21	CCc1cc2c(cc1N1CCC(N3CCOCC3)CC1)C(C)(C)c1[nH]c3cc(N=C(C)O)ccc3c1C2=O	O=C1c2ccc(N3CCC(N4CCOCC4)CC3)cc2Cc2[nH]c3ccccc3c21||O=C1c2ccccc2Cc2[nH]c3ccccc3c21
CC1(C)c2[nH]c3cc(C#N)ccc3c2C(=O)c2cccc(OC[C@@H](O)CO)c21	CC(C)OCC#Cc1cc2c(cc1N1CCN(C3COC3)CC1)C(C)(C)c1[nH]c3cc(C#N)ccc3c1C2=O	O=C1c2ccc(N3CCN(C4COC4)CC3)cc2Cc2[nH]c3ccccc3c21||O=C1c2ccccc2Cc2[nH]c3ccccc3c21
CC1(C)c2[nH]c3cc(C#N)ccc3c2C(=O)c2cccc(OC[C@@H](O)CO)c21	CCc1cc2c(cc1N1CCN(C(=O)C3CCCCC3)CC1)C(C)(C)c1[nH]c3cc(C#N)ccc3c1C2=O	O=C1c2ccc(N3CCN(C(=O)C4CCCCC4)CC3)cc2Cc2[nH]c3ccccc3c21||O=C1c2ccccc2Cc2[nH]c3ccccc3c21
CC1(C)c2[nH]c3cc(C#N)ccc3c2C(=O)c2cccc(OC[C@@H](O)CO)c21	CC1(C)c2cc(N3CCN(C4CCC4)CC3)c(OC3CCOCC3)cc2C(=O)c2c1[nH]c1cc(C#N)ccc21	O=C1c2cc(OC3CCOCC3)c(N3CCN(C4CCC4)CC3)cc2Cc2[nH]c3ccccc3c21||O=C1c2ccccc2Cc2[nH]c3ccccc3c21
CC1(C)c2[nH]c3cc(C#N)ccc3c2C(=O)c2cccc(OC[C@@H](O)CO)c21	CC1(C)c2cc(N3CCC(N4CCCC4)CC3)c(S(=O)(=O)N3CCCC3)cc2C(=O)c2c1[nH]c1cc(C#N)ccc21	O=C1c2cc(S(=O)(=O)N3CCCC3)c(N3CCC(N4CCCC4)CC3)cc2Cc2[nH]c3ccccc3c21||O=C1c2ccccc2Cc2[nH]c3ccccc3c21
CC1(C)c2[nH]c3cc(C#N)ccc3c2C(=O)c2cccc(OC[C@@H](O)CO)c21	CCc1cc2c(cc1N1CCC(NC3CCCCC3)CC1)C(C)(C)c1[nH]c3cc(C#N)ccc3c1C2=O	O=C1c2ccc(N3CCC(NC4CCCCC4)CC3)cc2Cc2[nH]c3ccccc3c21||O=C1c2ccccc2Cc2[nH]c3ccccc3c21
CC1(C)c2[nH]c3cc(C#N)ccc3c2C(=O)c2cccc(OC[C@@H](O)CO)c21	CCc1cc2c(cc1N1CCN(CC3(O)CCCCC3)CC1)C(C)(C)c1[nH]c3cc(C#N)ccc3c1C2=O	O=C1c2ccc(N3CCN(CC4CCCCC4)CC3)cc2Cc2[nH]c3ccccc3c21||O=C1c2ccccc2Cc2[nH]c3ccccc3c21
CC1(C)c2[nH]c3cc(C#N)ccc3c2C(=O)c2cccc(OC[C@@H](O)CO)c21	CC1(C)c2cc(N3CCN(C4CCC4)CC3)c(C#CC3CCC3)cc2C(=O)c2c1[nH]c1cc(C#N)ccc21	O=C1c2cc(C#CC3CCC3)c(N3CCN(C4CCC4)CC3)cc2Cc2[nH]c3ccccc3c21||O=C1c2ccccc2Cc2[nH]c3ccccc3c21
CC1(C)c2[nH]c3cc(C#N)ccc3c2C(=O)c2cccc(OC[C@@H](O)CO)c21	CC#Cc1cc2c(cc1N1CCC(N3CCOCC3)CC1)C1(CCOCC1)c1[nH]c3cc(C#N)ccc3c1C2=O	O=C1c2ccc(N3CCC(N4CCOCC4)CC3)cc2C2(CCOCC2)c2[nH]c3ccccc3c21||O=C1c2ccccc2Cc2[nH]c3ccccc3c21
CC1(C)c2[nH]c3cc(C#N)ccc3c2C(=O)c2cccc(OC[C@@H](O)CO)c21	CC(C)CCC#Cc1cc2c(cc1N1CCN(C3COC3)CC1)C(C)(C)c1[nH]c3cc(C#N)ccc3c1C2=O	O=C1c2ccc(N3CCN(C4COC4)CC3)cc2Cc2[nH]c3ccccc3c21||O=C1c2ccccc2Cc2[nH]c3ccccc3c21
CC1(C)c2[nH]c3cc(C#N)ccc3c2C(=O)c2cccc(OC[C@@H](O)CO)c21	CC1(C)c2cc(N3CCC(N4CCCC4)CC3)c(C3=CCNCC3)cc2C(=O)c2c1[nH]c1cc(C#N)ccc21	O=C1c2cc(C3=CCNCC3)c(N3CCC(N4CCCC4)CC3)cc2Cc2[nH]c3ccccc3c21||O=C1c2ccccc2Cc2[nH]c3ccccc3c21
CC1(C)c2[nH]c3cc(C#N)ccc3c2C(=O)c2cccc(OC[C@@H](O)CO)c21	CCc1cc2c(cc1N1CCN(CC3(O)CC(C)OC(C)C3)CC1)C(C)(C)c1[nH]c3cc(C#N)ccc3c1C2=O	O=C1c2ccc(N3CCN(CC4CCOCC4)CC3)cc2Cc2[nH]c3ccccc3c21||O=C1c2ccccc2Cc2[nH]c3ccccc3c21
CC1(C)c2[nH]c3cc(C#N)ccc3c2C(=O)c2cccc(OC[C@@H](O)CO)c21	COCCOc1cc2c(cc1N1CCC(N3CCOCC3)CC1)C(C)(C)c1c(c3ccc(C#N)cc3n1CCOC)C2=O	O=C1c2ccc(N3CCC(N4CCOCC4)CC3)cc2Cc2[nH]c3ccccc3c21||O=C1c2ccccc2Cc2[nH]c3ccccc3c21
CC1(C)c2[nH]c3cc(C#N)ccc3c2C(=O)c2cccc(OC[C@@H](O)CO)c21	CCN(CC)CCOc1cc2c(cc1N1CCC(N3CCOCC3)CC1)C(C)(C)c1[nH]c3cc(C#N)ccc3c1C2=O	O=C1c2ccc(N3CCC(N4CCOCC4)CC3)cc2Cc2[nH]c3ccccc3c21||O=C1c2ccccc2Cc2[nH]c3ccccc3c21
CC1(C)c2cc(OCCNC(=N)O)ccc2C(=O)c2c1[nH]c1cc(C#N)ccc21	CC1(C)c2cc(C(O)=NCCNS(N)(=O)=O)ccc2C(=O)c2c1[nH]c1cc(C#N)ccc21	O=C1c2ccccc2Cc2[nH]c3ccccc3c21||O=C1c2ccccc2Cc2[nH]c3ccccc3c21
CC1(C)c2cc(OCCNC(=N)O)ccc2C(=O)c2c1[nH]c1cc(C#N)ccc21	CC1(C)c2cc(OC[C@H](O)CO)ccc2C(=O)c2c1[nH]c1c(C(=O)O)c(C#N)ccc21	O=C1c2ccccc2Cc2[nH]c3ccccc3c21||O=C1c2ccccc2Cc2[nH]c3ccccc3c21
CC1(C)c2cc(OCCNC(=N)O)ccc2C(=O)c2c1[nH]c1cc(C#N)ccc21	CC1(C)c2cc(OC[C@H](O)CO)ccc2C(=O)c2c1[nH]c1c(C(=N)O)c(C#N)ccc21	O=C1c2ccccc2Cc2[nH]c3ccccc3c21||O=C1c2ccccc2Cc2[nH]c3ccccc3c21
CC1(C)c2cc(OCCNC(=N)O)ccc2C(=O)c2c1[nH]c1cc(C#N)ccc21	COc1ccc2c(c1)C(C)(C)c1[nH]c3c(OC[C@H](O)CO)c(C#N)ccc3c1C2=O	O=C1c2ccccc2Cc2[nH]c3ccccc3c21||O=C1c2ccccc2Cc2[nH]c3ccccc3c21
CC1(C)c2cc(OCCNC(=N)O)ccc2C(=O)c2c1[nH]c1cc(C#N)ccc21	CC(C)(O)C#Cc1ccc2c(c1)C(=O)c1c([nH]c3cc(C#N)ccc13)C2(C)C	O=C1c2ccccc2Cc2[nH]c3ccccc3c21||O=C1c2ccccc2Cc2[nH]c3ccccc3c21
CC1(C)c2cc(OCCNC(=N)O)ccc2C(=O)c2c1[nH]c1cc(C#N)ccc21	CC1(C)c2ccc(C3=CCNCC3)cc2C(=O)c2c1[nH]c1cc(C#N)ccc21	O=C1c2cc(C3=CCNCC3)ccc2Cc2[nH]c3ccccc3c21||O=C1c2ccccc2Cc2[nH]c3ccccc3c21
CC1(C)c2cc(OCCNC(=N)O)ccc2C(=O)c2c1[nH]c1cc(C#N)ccc21	CC1(C)c2cc(N3CCC(N)CC3)c(Br)cc2C(=O)c2c1[nH]c1cc(C#N)ccc21	O=C1c2ccc(N3CCCCC3)cc2Cc2[nH]c3ccccc3c21||O=C1c2ccccc2Cc2[nH]c3ccccc3c21
CC1(C)c2cc(OCCNC(=N)O)ccc2C(=O)c2c1[nH]c1cc(C#N)ccc21	CC1(C)c2cc(C(=O)N(CCO)CCO)ccc2C(=O)c2c1[nH]c1cc(C#N)ccc21	O=C1c2ccccc2Cc2[nH]c3ccccc3c21||O=C1c2ccccc2Cc2[nH]c3ccccc3c21
CC1(C)c2cc(OCCNC(=N)O)ccc2C(=O)c2c1[nH]c1cc(C#N)ccc21	C#Cc1cc2c(cc1N1CCOCC1)C(C)(C)c1[nH]c3cc(C#N)ccc3c1C2=O	O=C1c2ccc(N3CCOCC3)cc2Cc2[nH]c3ccccc3c21||O=C1c2ccccc2Cc2[nH]c3ccccc3c21
CC1(C)c2cc(OCCNC(=N)O)ccc2C(=O)c2c1[nH]c1cc(C#N)ccc21	C=Cc1cc2c(cc1N1CCOCC1)C(C)(C)c1[nH]c3cc(C#N)ccc3c1C2=O	O=C1c2ccc(N3CCOCC3)cc2Cc2[nH]c3ccccc3c21||O=C1c2ccccc2Cc2[nH]c3ccccc3c21
CC1(C)c2cc(OCCNC(=N)O)ccc2C(=O)c2c1[nH]c1cc(C#N)ccc21	CC1(C)c2cc(OC[C@H](O)CO)ccc2C(=O)c2c1[nH]c1c(C3CC3)c(C#N)ccc21	O=C1c2ccccc2Cc2[nH]c3c(C4CC4)cccc3c21||O=C1c2ccccc2Cc2[nH]c3ccccc3c21
CC1(C)c2cc(OCCNC(=N)O)ccc2C(=O)c2c1[nH]c1cc(C#N)ccc21	CN1CCC(Oc2cc3c(cc2[N+](=O)[O-])C(=O)c2c([nH]c4cc(C#N)ccc24)C3(C)C)CC1	O=C1c2ccc(OC3CCNCC3)cc2Cc2[nH]c3ccccc3c21||O=C1c2ccccc2Cc2[nH]c3ccccc3c21
CC1(C)c2cc(OCCNC(=N)O)ccc2C(=O)c2c1[nH]c1cc(C#N)ccc21	CC1(C)c2cc(N3CCC(NS(C)(=O)=O)CC3)c(Cl)cc2C(=O)c2c1[nH]c1cc(C#N)ccc21	O=C1c2ccc(N3CCCCC3)cc2Cc2[nH]c3ccccc3c21||O=C1c2ccccc2Cc2[nH]c3ccccc3c21
CC1(C)c2cc(OCCNC(=N)O)ccc2C(=O)c2c1[nH]c1cc(C#N)ccc21	CC1(C)c2cc(N3CCN(C4COC4)CC3)c(Br)cc2C(=O)c2c1[nH]c1cc(C#N)ccc21	O=C1c2ccc(N3CCN(C4COC4)CC3)cc2Cc2[nH]c3ccccc3c21||O=C1c2ccccc2Cc2[nH]c3ccccc3c21
CC1(C)c2cc(OCCNC(=N)O)ccc2C(=O)c2c1[nH]c1cc(C#N)ccc21	CC(C)N1CCN(c2ccc3c(c2)C(C)(C)c2[nH]c4c(F)c(C#N)ccc4c2C3=O)CC1	O=C1c2ccc(N3CCNCC3)cc2Cc2[nH]c3ccccc3c21||O=C1c2ccccc2Cc2[nH]c3ccccc3c21
CC1(C)c2cc(OCCNC(=N)O)ccc2C(=O)c2c1[nH]c1cc(C#N)ccc21	CC1(C)c2cc(OC3CCN(CCO)CC3)ccc2C(=O)c2c1[nH]c1cc(C#N)ccc21	O=C1c2ccc(OC3CCNCC3)cc2Cc2[nH]c3ccccc3c21||O=C1c2ccccc2Cc2[nH]c3ccccc3c21
CC1(C)c2cc(OCCNC(=N)O)ccc2C(=O)c2c1[nH]c1cc(C#N)ccc21	CCN(CC)CCS(=O)(=O)c1cc2c(cc1OC)C(C)(C)c1[nH]c3cc(C#N)ccc3c1C2=O	O=C1c2ccccc2Cc2[nH]c3ccccc3c21||O=C1c2ccccc2Cc2[nH]c3ccccc3c21
CC1(C)c2cc(OCCNC(=N)O)ccc2C(=O)c2c1[nH]c1cc(C#N)ccc21	Cn1cc(-c2cc3c(cc2N2CCOCC2)C(C)(C)c2[nH]c4cc(C#N)ccc4c2C3=O)cn1	O=C1c2cc(-c3cn[nH]c3)c(N3CCOCC3)cc2Cc2[nH]c3ccccc3c21||O=C1c2ccccc2Cc2[nH]c3ccccc3c21
CC1(C)c2cc(OCCNC(=N)O)ccc2C(=O)c2c1[nH]c1cc(C#N)ccc21	CC1(C)c2cc(N3CCN(C4CCC4)CC3)c(Br)cc2C(=O)c2c1[nH]c1cc(C#N)ccc21	O=C1c2ccc(N3CCN(C4CCC4)CC3)cc2Cc2[nH]c3ccccc3c21||O=C1c2ccccc2Cc2[nH]c3ccccc3c21
CC1(C)c2cc(OCCNC(=N)O)ccc2C(=O)c2c1[nH]c1cc(C#N)ccc21	CC1(C)c2cc(C3CCN(C4COC4)CC3)ccc2C(=O)c2c1[nH]c1cc(C#N)ccc21	O=C1c2ccc(C3CCN(C4COC4)CC3)cc2Cc2[nH]c3ccccc3c21||O=C1c2ccccc2Cc2[nH]c3ccccc3c21
CC1(C)c2cc(OCCNC(=N)O)ccc2C(=O)c2c1[nH]c1cc(C#N)ccc21	CC1(C)c2cc(N3CCOCC3)c(OC3CCOC3)cc2C(=O)c2c1[nH]c1cc(C#N)ccc21	O=C1c2cc(OC3CCOC3)c(N3CCOCC3)cc2Cc2[nH]c3ccccc3c21||O=C1c2ccccc2Cc2[nH]c3ccccc3c21
CC1(C)c2cc(OCCNC(=N)O)ccc2C(=O)c2c1[nH]c1cc(C#N)ccc21	CCN=C(O)N1CCC(c2ccc3c(c2)C(C)(C)c2[nH]c4cc(C#N)ccc4c2C3=O)CC1	O=C1c2ccc(C3CCNCC3)cc2Cc2[nH]c3ccccc3c21||O=C1c2ccccc2Cc2[nH]c3ccccc3c21
CC1(C)c2cc(OCCNC(=N)O)ccc2C(=O)c2c1[nH]c1cc(C#N)ccc21	CC(C)N1CCC(c2ccc3c(c2)C(C)(C)c2[nH]c4cc(C#N)ccc4c2C3=O)CC1	O=C1c2ccc(C3CCNCC3)cc2Cc2[nH]c3ccccc3c21||O=C1c2ccccc2Cc2[nH]c3ccccc3c21
CC1(C)c2cc(OCCNC(=N)O)ccc2C(=O)c2c1[nH]c1cc(C#N)ccc21	CCN(CC)CCOc1cc2c(cc1C(C)=O)C(=O)c1c([nH]c3cc(C#N)ccc13)C2(C)C	O=C1c2ccccc2Cc2[nH]c3ccccc3c21||O=C1c2ccccc2Cc2[nH]c3ccccc3c21
CC1(C)c2cc(OCCNC(=N)O)ccc2C(=O)c2c1[nH]c1cc(C#N)ccc21	CC1(C)c2cc(N3CCN(C4CCS(=O)(=O)CC4)CC3)c(Br)cc2C(=O)c2c1[nH]c1cc(C#N)ccc21	O=C1c2ccc(N3CCN(C4CCS(=O)(=O)CC4)CC3)cc2Cc2[nH]c3ccccc3c21||O=C1c2ccccc2Cc2[nH]c3ccccc3c21
CC1(C)c2cc(OCCNC(=N)O)ccc2C(=O)c2c1[nH]c1cc(C#N)ccc21	CC1(C)c2cc(N3CCC(N4CCOCC4)CC3)c(Cl)cc2C(=O)c2c1[nH]c1cc(C#N)ccc21	O=C1c2ccc(N3CCC(N4CCOCC4)CC3)cc2Cc2[nH]c3ccccc3c21||O=C1c2ccccc2Cc2[nH]c3ccccc3c21
CC1(C)c2cc(OCCNC(=N)O)ccc2C(=O)c2c1[nH]c1cc(C#N)ccc21	C[C@H]1CN(C2CCC2)CCN1c1ccc2c(c1)C(C)(C)c1[nH]c3cc(C#N)ccc3c1C2=O	O=C1c2ccc(N3CCN(C4CCC4)CC3)cc2Cc2[nH]c3ccccc3c21||O=C1c2ccccc2Cc2[nH]c3ccccc3c21
CC1(C)c2cc(OCCNC(=N)O)ccc2C(=O)c2c1[nH]c1cc(C#N)ccc21	CC1(C)c2ccc(N3CCC[C@H]3CN3CCCC3)cc2C(=O)c2c1[nH]c1cc(C#N)ccc21	O=C1c2cc(N3CCCC3CN3CCCC3)ccc2Cc2[nH]c3ccccc3c21||O=C1c2ccccc2Cc2[nH]c3ccccc3c21
CC1(C)c2cc(OCCNC(=N)O)ccc2C(=O)c2c1[nH]c1cc(C#N)ccc21	CC(C)N1CCC(Cc2ccc3c(c2)C(C)(C)c2[nH]c4cc(C#N)ccc4c2C3=O)CC1	O=C1c2ccc(CC3CCNCC3)cc2Cc2[nH]c3ccccc3c21||O=C1c2ccccc2Cc2[nH]c3ccccc3c21
CC1(C)c2cc(OCCNC(=N)O)ccc2C(=O)c2c1[nH]c1cc(C#N)ccc21	CC1(C)c2cc(N3CCC(N4CCCCC4)CC3)ncc2C(=O)c2c1[nH]c1cc(C#N)ccc21	O=C1c2ccccc2Cc2[nH]c3ccccc3c21||O=C1c2cnc(N3CCC(N4CCCCC4)CC3)cc2Cc2[nH]c3ccccc3c21
CC1(C)c2cc(OCCNC(=N)O)ccc2C(=O)c2c1[nH]c1cc(C#N)ccc21	CCc1cc2c(cc1N1CCN(C3CCC3)CC1)C(C)(C)c1[nH]c3nc(C#N)ccc3c1C2=O	O=C1c2ccc(N3CCN(C4CCC4)CC3)cc2Cc2[nH]c3ncccc3c21||O=C1c2ccccc2Cc2[nH]c3ccccc3c21
CC1(C)c2cc(OCCNC(=N)O)ccc2C(=O)c2c1[nH]c1cc(C#N)ccc21	CCc1cc2c(cc1N1CCOCC1)C(C)(C)c1[nH]c3nc(C(=O)N4CCOCC4)ccc3c1C2=O	O=C1c2ccc(N3CCOCC3)cc2Cc2[nH]c3nc(C(=O)N4CCOCC4)ccc3c21||O=C1c2ccccc2Cc2[nH]c3ccccc3c21
CC1(C)c2cc(OCCNC(=N)O)ccc2C(=O)c2c1[nH]c1cc(C#N)ccc21	C#Cc1cc2c(cc1OC1CCN(C3COC3)CC1)C(C)(C)c1[nH]c3cc(C#N)ccc3c1C2=O	O=C1c2ccc(OC3CCN(C4COC4)CC3)cc2Cc2[nH]c3ccccc3c21||O=C1c2ccccc2Cc2[nH]c3ccccc3c21
CC1(C)c2cc(OCCNC(=N)O)ccc2C(=O)c2c1[nH]c1cc(C#N)ccc21	C#Cc1cc2c(cc1N1CCN(C3CCC3)CC1)C(C)(C)c1[nH]c3cc(C#N)ccc3c1C2=O	O=C1c2ccc(N3CCN(C4CCC4)CC3)cc2Cc2[nH]c3ccccc3c21||O=C1c2ccccc2Cc2[nH]c3ccccc3c21
CC1(C)c2cc(OCCNC(=N)O)ccc2C(=O)c2c1[nH]c1cc(C#N)ccc21	CC1(C)c2cc(N3CCC(N4CCC(F)(F)CC4)CC3)ccc2C(=O)c2c1[nH]c1cc(C#N)ccc21	O=C1c2ccc(N3CCC(N4CCCCC4)CC3)cc2Cc2[nH]c3ccccc3c21||O=C1c2ccccc2Cc2[nH]c3ccccc3c21
CC1(C)c2cc(OCCNC(=N)O)ccc2C(=O)c2c1[nH]c1cc(C#N)ccc21	C[C@@H]1CN(c2cc3c(cc2Br)C(=O)c2c([nH]c4cc(C#N)ccc24)C3(C)C)C[C@H](C)N1C1CCC1	O=C1c2ccc(N3CCN(C4CCC4)CC3)cc2Cc2[nH]c3ccccc3c21||O=C1c2ccccc2Cc2[nH]c3ccccc3c21
CC1(C)c2cc(OCCNC(=N)O)ccc2C(=O)c2c1[nH]c1cc(C#N)ccc21	CC(C)(C)N1CCN(c2cc3c(cc2Br)C(=O)c2c([nH]c4cc(C#N)ccc24)C32CCOCC2)CC1	O=C1c2ccc(N3CCNCC3)cc2C2(CCOCC2)c2[nH]c3ccccc3c21||O=C1c2ccccc2Cc2[nH]c3ccccc3c21
CC1(C)c2cc(OCCNC(=N)O)ccc2C(=O)c2c1[nH]c1cc(C#N)ccc21	CCc1cc2c(cc1N1CCN(C3CCC3)CC1)C(C)(C)c1[nH]c3cc(C#N)ccc3c1C2=O	O=C1c2ccc(N3CCN(C4CCC4)CC3)cc2Cc2[nH]c3ccccc3c21||O=C1c2ccccc2Cc2[nH]c3ccccc3c21
CC1(C)c2cc(OCCNC(=N)O)ccc2C(=O)c2c1[nH]c1cc(C#N)ccc21	CCc1cc2c(cc1N1CCC(N3CCC3)CC1)C(C)(C)c1[nH]c3cc(C#N)ccc3c1C2=O	O=C1c2ccc(N3CCC(N4CCC4)CC3)cc2Cc2[nH]c3ccccc3c21||O=C1c2ccccc2Cc2[nH]c3ccccc3c21
CC1(C)c2cc(OCCNC(=N)O)ccc2C(=O)c2c1[nH]c1cc(C#N)ccc21	Cc1cc2c(cc1N1CCC(N3CCOCC3)CC1)C(C)(C)c1[nH]c3cc(C#N)ccc3c1C2=O	O=C1c2ccc(N3CCC(N4CCOCC4)CC3)cc2Cc2[nH]c3ccccc3c21||O=C1c2ccccc2Cc2[nH]c3ccccc3c21
CC1(C)c2cc(OCCNC(=N)O)ccc2C(=O)c2c1[nH]c1cc(C#N)ccc21	CCc1cc2c(cc1N1CCN(C(=O)CN(C)C)CC1)C(C)(C)c1[nH]c3cc(C#N)ccc3c1C2=O	O=C1c2ccc(N3CCNCC3)cc2Cc2[nH]c3ccccc3c21||O=C1c2ccccc2Cc2[nH]c3ccccc3c21
CC1(C)c2cc(OCCNC(=N)O)ccc2C(=O)c2c1[nH]c1cc(C#N)ccc21	CCc1cc2c(cc1N1CCC(NCCCO)CC1)C(C)(C)c1[nH]c3cc(C#N)ccc3c1C2=O	O=C1c2ccc(N3CCCCC3)cc2Cc2[nH]c3ccccc3c21||O=C1c2ccccc2Cc2[nH]c3ccccc3c21
CC1(C)c2cc(OCCNC(=N)O)ccc2C(=O)c2c1[nH]c1cc(C#N)ccc21	CC1(C)c2cc(N3CCOCC3)c(C#CCN3CCOCC3)cc2C(=O)c2c1[nH]c1cc(C#N)ccc21	O=C1c2cc(C#CCN3CCOCC3)c(N3CCOCC3)cc2Cc2[nH]c3ccccc3c21||O=C1c2ccccc2Cc2[nH]c3ccccc3c21
CC1(C)c2cc(OCCNC(=N)O)ccc2C(=O)c2c1[nH]c1cc(C#N)ccc21	CC(C)Oc1cc2c(cc1O[C@@H]1CCN(C3CCC3)C1)C(C)(C)c1[nH]c3cc(C#N)ccc3c1C2=O	O=C1c2ccc(OC3CCN(C4CCC4)C3)cc2Cc2[nH]c3ccccc3c21||O=C1c2ccccc2Cc2[nH]c3ccccc3c21
CC1(C)c2cc(OCCNC(=N)O)ccc2C(=O)c2c1[nH]c1cc(C#N)ccc21	CCc1cc2c(cc1N1CCC(NCC3CC3)CC1)C(C)(C)c1[nH]c3cc(C#N)ccc3c1C2=O	O=C1c2ccc(N3CCC(NCC4CC4)CC3)cc2Cc2[nH]c3ccccc3c21||O=C1c2ccccc2Cc2[nH]c3ccccc3c21
CC1(C)c2cc(OCCNC(=N)O)ccc2C(=O)c2c1[nH]c1cc(C#N)ccc21	CCCc1cc2c(cc1N1CCN(C3CCC3)CC1)C(C)(C)c1[nH]c3cc(C#N)ccc3c1C2=O	O=C1c2ccc(N3CCN(C4CCC4)CC3)cc2Cc2[nH]c3ccccc3c21||O=C1c2ccccc2Cc2[nH]c3ccccc3c21
CC1(C)c2cc(OCCNC(=N)O)ccc2C(=O)c2c1[nH]c1cc(C#N)ccc21	CCOc1cc2c(cc1N1CCC(N3CCOCC3)CC1)C(C)(C)c1[nH]c3cc(C#N)ccc3c1C2=O	O=C1c2ccc(N3CCC(N4CCOCC4)CC3)cc2Cc2[nH]c3ccccc3c21||O=C1c2ccccc2Cc2[nH]c3ccccc3c21
CC1(C)c2cc(OCCNC(=N)O)ccc2C(=O)c2c1[nH]c1cc(C#N)ccc21	CCCc1cc2c(cc1N1CCN(CCCCO)CC1)C(C)(C)c1[nH]c3cc(C#N)ccc3c1C2=O	O=C1c2ccc(N3CCNCC3)cc2Cc2[nH]c3ccccc3c21||O=C1c2ccccc2Cc2[nH]c3ccccc3c21
CC1(C)c2cc(OCCNC(=N)O)ccc2C(=O)c2c1[nH]c1cc(C#N)ccc21	CC1(C)c2cc(N3CCN(C4COC4)CC3)c(C#CC3CC3)cc2C(=O)c2c1[nH]c1cc(C#N)ccc21	O=C1c2cc(C#CC3CC3)c(N3CCN(C4COC4)CC3)cc2Cc2[nH]c3ccccc3c21||O=C1c2ccccc2Cc2[nH]c3ccccc3c21
CC1(C)c2cc(OCCNC(=N)O)ccc2C(=O)c2c1[nH]c1cc(C#N)ccc21	N#Cc1ccc2c3c([nH]c2c1)C1(CCOCC1)c1cc(N2CCC(N4CCCC4)CC2)c(C#N)cc1C3=O	O=C1c2ccc(N3CCC(N4CCCC4)CC3)cc2C2(CCOCC2)c2[nH]c3ccccc3c21||O=C1c2ccccc2Cc2[nH]c3ccccc3c21
CC1(C)c2cc(OCCNC(=N)O)ccc2C(=O)c2c1[nH]c1cc(C#N)ccc21	CCc1cc2c(cc1N1CCC(N3CCC(O)CC3)CC1)C(C)(C)c1[nH]c3cc(C#N)ccc3c1C2=O	O=C1c2ccc(N3CCC(N4CCCCC4)CC3)cc2Cc2[nH]c3ccccc3c21||O=C1c2ccccc2Cc2[nH]c3ccccc3c21
CC1(C)c2cc(OCCNC(=N)O)ccc2C(=O)c2c1[nH]c1cc(C#N)ccc21	CCCc1cc2c(cc1N1CCC(N3CCOCC3)CC1)C(C)(C)c1[nH]c3cc(C#N)ccc3c1C2=O	O=C1c2ccc(N3CCC(N4CCOCC4)CC3)cc2Cc2[nH]c3ccccc3c21||O=C1c2ccccc2Cc2[nH]c3ccccc3c21
CC1(C)c2cc(OCCNC(=N)O)ccc2C(=O)c2c1[nH]c1cc(C#N)ccc21	CCc1cc2c(cc1N1CCN(CC3(O)CCOCC3)CC1)C(C)(C)c1[nH]c3cc(C#N)ccc3c1C2=O	O=C1c2ccc(N3CCN(CC4CCOCC4)CC3)cc2Cc2[nH]c3ccccc3c21||O=C1c2ccccc2Cc2[nH]c3ccccc3c21
CC1(C)c2cc(OCCNC(=N)O)ccc2C(=O)c2c1[nH]c1cc(C#N)ccc21	CCc1cc2c(cc1N1CCC(N3CCN(C)CC3)CC1)C(C)(C)c1[nH]c3cc(C#N)ccc3c1C2=O	O=C1c2ccc(N3CCC(N4CCNCC4)CC3)cc2Cc2[nH]c3ccccc3c21||O=C1c2ccccc2Cc2[nH]c3ccccc3c21
CC1(C)c2cc(OCCNC(=N)O)ccc2C(=O)c2c1[nH]c1cc(C#N)ccc21	CCc1cc2c(cc1N1CCN(CC3(O)CCNCC3)CC1)C(C)(C)c1[nH]c3cc(C#N)ccc3c1C2=O	O=C1c2ccc(N3CCN(CC4CCNCC4)CC3)cc2Cc2[nH]c3ccccc3c21||O=C1c2ccccc2Cc2[nH]c3ccccc3c21
CC1(C)c2cc(OCCNC(=N)O)ccc2C(=O)c2c1[nH]c1cc(C#N)ccc21	CCc1cc2c(cc1N1CCC(N3CCOCC3)CC1)C(C)(C)c1[nH]c3cc(N=C(C)O)ccc3c1C2=O	O=C1c2ccc(N3CCC(N4CCOCC4)CC3)cc2Cc2[nH]c3ccccc3c21||O=C1c2ccccc2Cc2[nH]c3ccccc3c21
CC1(C)c2cc(OCCNC(=N)O)ccc2C(=O)c2c1[nH]c1cc(C#N)ccc21	CC(C)OCC#Cc1cc2c(cc1N1CCN(C3COC3)CC1)C(C)(C)c1[nH]c3cc(C#N)ccc3c1C2=O	O=C1c2ccc(N3CCN(C4COC4)CC3)cc2Cc2[nH]c3ccccc3c21||O=C1c2ccccc2Cc2[nH]c3ccccc3c21
CC1(C)c2cc(OCCNC(=N)O)ccc2C(=O)c2c1[nH]c1cc(C#N)ccc21	CC1(C)c2cc(N3CCN(C4CCC4)CC3)c(OC3CCOCC3)cc2C(=O)c2c1[nH]c1cc(C#N)ccc21	O=C1c2cc(OC3CCOCC3)c(N3CCN(C4CCC4)CC3)cc2Cc2[nH]c3ccccc3c21||O=C1c2ccccc2Cc2[nH]c3ccccc3c21
CC1(C)c2cc(OCCNC(=N)O)ccc2C(=O)c2c1[nH]c1cc(C#N)ccc21	CCc1cc2c(cc1N1CCC(NC3CCCCC3)CC1)C(C)(C)c1[nH]c3cc(C#N)ccc3c1C2=O	O=C1c2ccc(N3CCC(NC4CCCCC4)CC3)cc2Cc2[nH]c3ccccc3c21||O=C1c2ccccc2Cc2[nH]c3ccccc3c21
CC1(C)c2cc(OCCNC(=N)O)ccc2C(=O)c2c1[nH]c1cc(C#N)ccc21	CC1(C)c2cc(N3CCN(C4CCC4)CC3)c(C#CC3CCC3)cc2C(=O)c2c1[nH]c1cc(C#N)ccc21	O=C1c2cc(C#CC3CCC3)c(N3CCN(C4CCC4)CC3)cc2Cc2[nH]c3ccccc3c21||O=C1c2ccccc2Cc2[nH]c3ccccc3c21
CC1(C)c2cc(OCCNC(=N)O)ccc2C(=O)c2c1[nH]c1cc(C#N)ccc21	CC#Cc1cc2c(cc1N1CCC(N3CCOCC3)CC1)C1(CCOCC1)c1[nH]c3cc(C#N)ccc3c1C2=O	O=C1c2ccc(N3CCC(N4CCOCC4)CC3)cc2C2(CCOCC2)c2[nH]c3ccccc3c21||O=C1c2ccccc2Cc2[nH]c3ccccc3c21
CC1(C)c2cc(OCCNC(=N)O)ccc2C(=O)c2c1[nH]c1cc(C#N)ccc21	CC1(C)c2cc(N3CCC(N4CCCC4)CC3)c(C3=CCNCC3)cc2C(=O)c2c1[nH]c1cc(C#N)ccc21	O=C1c2cc(C3=CCNCC3)c(N3CCC(N4CCCC4)CC3)cc2Cc2[nH]c3ccccc3c21||O=C1c2ccccc2Cc2[nH]c3ccccc3c21
CC1(C)c2cc(OCCNC(=N)O)ccc2C(=O)c2c1[nH]c1cc(C#N)ccc21	CCc1cc2c(cc1N1CCN(CC3(O)CC(C)OC(C)C3)CC1)C(C)(C)c1[nH]c3cc(C#N)ccc3c1C2=O	O=C1c2ccc(N3CCN(CC4CCOCC4)CC3)cc2Cc2[nH]c3ccccc3c21||O=C1c2ccccc2Cc2[nH]c3ccccc3c21
CC1(C)c2cc(OCCNS(C)(=O)=O)ccc2C(=O)c2c1[nH]c1cc(C#N)ccc21	CC1(C)c2cc(OC[C@H](O)CO)ccc2C(=O)c2c1[nH]c1c(C(=O)O)c(C#N)ccc21	O=C1c2ccccc2Cc2[nH]c3ccccc3c21||O=C1c2ccccc2Cc2[nH]c3ccccc3c21
CC1(C)c2cc(OCCNS(C)(=O)=O)ccc2C(=O)c2c1[nH]c1cc(C#N)ccc21	CC1(C)c2cc(OC[C@H](O)CO)ccc2C(=O)c2c1[nH]c1c(C(=N)O)c(C#N)ccc21	O=C1c2ccccc2Cc2[nH]c3ccccc3c21||O=C1c2ccccc2Cc2[nH]c3ccccc3c21
CC1(C)c2cc(OCCNS(C)(=O)=O)ccc2C(=O)c2c1[nH]c1cc(C#N)ccc21	COc1ccc2c(c1)C(C)(C)c1[nH]c3c(OC[C@H](O)CO)c(C#N)ccc3c1C2=O	O=C1c2ccccc2Cc2[nH]c3ccccc3c21||O=C1c2ccccc2Cc2[nH]c3ccccc3c21
CC1(C)c2cc(OCCNS(C)(=O)=O)ccc2C(=O)c2c1[nH]c1cc(C#N)ccc21	CC1(C)c2cc(OCC(O)=NCCC#N)ccc2C(=O)c2c1[nH]c1cc(C#N)ccc21	O=C1c2ccccc2Cc2[nH]c3ccccc3c21||O=C1c2ccccc2Cc2[nH]c3ccccc3c21
CC1(C)c2cc(OCCNS(C)(=O)=O)ccc2C(=O)c2c1[nH]c1cc(C#N)ccc21	CC1(C)c2cc(N3CCC(N)CC3)c(Br)cc2C(=O)c2c1[nH]c1cc(C#N)ccc21	O=C1c2ccc(N3CCCCC3)cc2Cc2[nH]c3ccccc3c21||O=C1c2ccccc2Cc2[nH]c3ccccc3c21
CC1(C)c2cc(OCCNS(C)(=O)=O)ccc2C(=O)c2c1[nH]c1cc(C#N)ccc21	CC1(C)c2cc(C(=O)N(CCO)CCO)ccc2C(=O)c2c1[nH]c1cc(C#N)ccc21	O=C1c2ccccc2Cc2[nH]c3ccccc3c21||O=C1c2ccccc2Cc2[nH]c3ccccc3c21
CC1(C)c2cc(OCCNS(C)(=O)=O)ccc2C(=O)c2c1[nH]c1cc(C#N)ccc21	CCN(CC)CCOc1ccc2c(c1)C(C)(C)c1[nH]c3cc(C#N)c(Br)cc3c1C2=O	O=C1c2ccccc2Cc2[nH]c3ccccc3c21||O=C1c2ccccc2Cc2[nH]c3ccccc3c21
CC1(C)c2cc(OCCNS(C)(=O)=O)ccc2C(=O)c2c1[nH]c1cc(C#N)ccc21	CC1(C)c2ccc(N3CCN(C4CC4)CC3)cc2C(=O)c2c1[nH]c1cc(C#N)ccc21	O=C1c2cc(N3CCN(C4CC4)CC3)ccc2Cc2[nH]c3ccccc3c21||O=C1c2ccccc2Cc2[nH]c3ccccc3c21
CC1(C)c2cc(OCCNS(C)(=O)=O)ccc2C(=O)c2c1[nH]c1cc(C#N)ccc21	CC1(C)c2ccc(N3CCN(C4COC4)CC3)cc2C(=O)c2c1[nH]c1cc(C#N)ccc21	O=C1c2cc(N3CCN(C4COC4)CC3)ccc2Cc2[nH]c3ccccc3c21||O=C1c2ccccc2Cc2[nH]c3ccccc3c21
CC1(C)c2cc(OCCNS(C)(=O)=O)ccc2C(=O)c2c1[nH]c1cc(C#N)ccc21	CN(C)S(=O)(=O)N1CCN(c2ccc3c(c2)C(C)(C)c2c(c4ccc(C#N)cc4n2C)C3=O)CC1	O=C1c2ccc(N3CCNCC3)cc2Cc2[nH]c3ccccc3c21||O=C1c2ccccc2Cc2[nH]c3ccccc3c21
CC1(C)c2cc(OCCNS(C)(=O)=O)ccc2C(=O)c2c1[nH]c1cc(C#N)ccc21	CC1(C)c2cc(C3CCN(C4COC4)CC3)ccc2C(=O)c2c1[nH]c1cc(C#N)ccc21	O=C1c2ccc(C3CCN(C4COC4)CC3)cc2Cc2[nH]c3ccccc3c21||O=C1c2ccccc2Cc2[nH]c3ccccc3c21
CC1(C)c2cc(OCCNS(C)(=O)=O)ccc2C(=O)c2c1[nH]c1cc(C#N)ccc21	CC1(C)c2ccc(C3CCN(C4COC4)CC3)cc2C(=O)c2c1[nH]c1cc(C#N)ccc21	O=C1c2cc(C3CCN(C4COC4)CC3)ccc2Cc2[nH]c3ccccc3c21||O=C1c2ccccc2Cc2[nH]c3ccccc3c21
CC1(C)c2cc(OCCNS(C)(=O)=O)ccc2C(=O)c2c1[nH]c1cc(C#N)ccc21	CC1(C)OCC(CN=C(O)COc2ccc3c(c2)C(C)(C)c2[nH]c4cc(C#N)ccc4c2C3=O)O1	O=C1c2ccc(OCC=NCC3COCO3)cc2Cc2[nH]c3ccccc3c21||O=C1c2ccccc2Cc2[nH]c3ccccc3c21
CC1(C)c2cc(OCCNS(C)(=O)=O)ccc2C(=O)c2c1[nH]c1cc(C#N)ccc21	CC1(C)c2cc(N3CCN(C4CCCC4)CC3=O)ccc2C(=O)c2c1[nH]c1cc(C#N)ccc21	O=C1c2ccc(N3CCN(C4CCCC4)CC3=O)cc2Cc2[nH]c3ccccc3c21||O=C1c2ccccc2Cc2[nH]c3ccccc3c21
CC1(C)c2cc(OCCNS(C)(=O)=O)ccc2C(=O)c2c1[nH]c1cc(C#N)ccc21	CC1(C)c2cc(N3CCC(N4CCOCC4)CC3)c(Cl)cc2C(=O)c2c1[nH]c1cc(C#N)ccc21	O=C1c2ccc(N3CCC(N4CCOCC4)CC3)cc2Cc2[nH]c3ccccc3c21||O=C1c2ccccc2Cc2[nH]c3ccccc3c21
CC1(C)c2cc(OCCNS(C)(=O)=O)ccc2C(=O)c2c1[nH]c1cc(C#N)ccc21	CC1(C)c2cc(N3CCC(N4CCCCC4)CC3)ncc2C(=O)c2c1[nH]c1cc(C#N)ccc21	O=C1c2ccccc2Cc2[nH]c3ccccc3c21||O=C1c2cnc(N3CCC(N4CCCCC4)CC3)cc2Cc2[nH]c3ccccc3c21
CC1(C)c2cc(OCCNS(C)(=O)=O)ccc2C(=O)c2c1[nH]c1cc(C#N)ccc21	CCc1cc2c(cc1N1CCOCC1)C(C)(C)c1[nH]c3nc(C(=O)N4CCOCC4)ccc3c1C2=O	O=C1c2ccc(N3CCOCC3)cc2Cc2[nH]c3nc(C(=O)N4CCOCC4)ccc3c21||O=C1c2ccccc2Cc2[nH]c3ccccc3c21
CC1(C)c2cc(OCCNS(C)(=O)=O)ccc2C(=O)c2c1[nH]c1cc(C#N)ccc21	C#Cc1cc2c(cc1N1CCN(C3CCC3)CC1)C(C)(C)c1[nH]c3cc(C#N)ccc3c1C2=O	O=C1c2ccc(N3CCN(C4CCC4)CC3)cc2Cc2[nH]c3ccccc3c21||O=C1c2ccccc2Cc2[nH]c3ccccc3c21
CC1(C)c2cc(OCCNS(C)(=O)=O)ccc2C(=O)c2c1[nH]c1cc(C#N)ccc21	C[C@@H]1CN(c2cc3c(cc2Br)C(=O)c2c([nH]c4cc(C#N)ccc24)C3(C)C)C[C@H](C)N1C1CCC1	O=C1c2ccc(N3CCN(C4CCC4)CC3)cc2Cc2[nH]c3ccccc3c21||O=C1c2ccccc2Cc2[nH]c3ccccc3c21
CC1(C)c2cc(OCCNS(C)(=O)=O)ccc2C(=O)c2c1[nH]c1cc(C#N)ccc21	CC(C)(C)N1CCN(c2cc3c(cc2Br)C(=O)c2c([nH]c4cc(C#N)ccc24)C32CCOCC2)CC1	O=C1c2ccc(N3CCNCC3)cc2C2(CCOCC2)c2[nH]c3ccccc3c21||O=C1c2ccccc2Cc2[nH]c3ccccc3c21
CC1(C)c2cc(OCCNS(C)(=O)=O)ccc2C(=O)c2c1[nH]c1cc(C#N)ccc21	CC(C)(C)OC(=O)N1CCC(Oc2ccc3c(c2)C(C)(C)c2[nH]c4cc(C#N)ccc4c2C3=O)CC1	O=C1c2ccc(OC3CCNCC3)cc2Cc2[nH]c3ccccc3c21||O=C1c2ccccc2Cc2[nH]c3ccccc3c21
CC1(C)c2cc(OCCNS(C)(=O)=O)ccc2C(=O)c2c1[nH]c1cc(C#N)ccc21	CCc1cc2c(cc1N1CCC(N3CCC3)CC1)C(C)(C)c1[nH]c3cc(C#N)ccc3c1C2=O	O=C1c2ccc(N3CCC(N4CCC4)CC3)cc2Cc2[nH]c3ccccc3c21||O=C1c2ccccc2Cc2[nH]c3ccccc3c21
CC1(C)c2cc(OCCNS(C)(=O)=O)ccc2C(=O)c2c1[nH]c1cc(C#N)ccc21	CC(C)c1cc2c(cc1N1CCN(C3COC3)CC1)C(C)(C)c1[nH]c3cc(C#N)ccc3c1C2=O	O=C1c2ccc(N3CCN(C4COC4)CC3)cc2Cc2[nH]c3ccccc3c21||O=C1c2ccccc2Cc2[nH]c3ccccc3c21
CC1(C)c2cc(OCCNS(C)(=O)=O)ccc2C(=O)c2c1[nH]c1cc(C#N)ccc21	CCc1cc2c(cc1N1CCN(C(=O)CN(C)C)CC1)C(C)(C)c1[nH]c3cc(C#N)ccc3c1C2=O	O=C1c2ccc(N3CCNCC3)cc2Cc2[nH]c3ccccc3c21||O=C1c2ccccc2Cc2[nH]c3ccccc3c21
CC1(C)c2cc(OCCNS(C)(=O)=O)ccc2C(=O)c2c1[nH]c1cc(C#N)ccc21	CCCC1(N2CCN(c3cc4c(cn3)C(=O)c3c([nH]c5cc(C(=N)O)ccc35)C4(C)C)CC2)CCC1	O=C1c2ccccc2Cc2[nH]c3ccccc3c21||O=C1c2cnc(N3CCN(C4CCC4)CC3)cc2Cc2[nH]c3ccccc3c21
CC1(C)c2cc(OCCNS(C)(=O)=O)ccc2C(=O)c2c1[nH]c1cc(C#N)ccc21	C[C@@H]1CN(C2CCN(c3cc4c(cn3)C(=O)c3c([nH]c5cc(C(=N)O)ccc35)C4(C)C)CC2)C[C@H](C)O1	O=C1c2ccccc2Cc2[nH]c3ccccc3c21||O=C1c2cnc(N3CCC(N4CCOCC4)CC3)cc2Cc2[nH]c3ccccc3c21
CC1(C)c2cc(OCCNS(C)(=O)=O)ccc2C(=O)c2c1[nH]c1cc(C#N)ccc21	CCc1cc2c(cc1N1CCC(N3CCC(O)CC3)CC1)C(C)(C)c1[nH]c3cc(C#N)ccc3c1C2=O	O=C1c2ccc(N3CCC(N4CCCCC4)CC3)cc2Cc2[nH]c3ccccc3c21||O=C1c2ccccc2Cc2[nH]c3ccccc3c21
CC1(C)c2cc(OCCNS(C)(=O)=O)ccc2C(=O)c2c1[nH]c1cc(C#N)ccc21	CCc1cc2c(cc1N1CCC(N3CCOCC3)CC1)C(C)(C)c1[nH]c3cc(N=C(C)O)ccc3c1C2=O	O=C1c2ccc(N3CCC(N4CCOCC4)CC3)cc2Cc2[nH]c3ccccc3c21||O=C1c2ccccc2Cc2[nH]c3ccccc3c21
CC1(C)c2cc(OCCNS(C)(=O)=O)ccc2C(=O)c2c1[nH]c1cc(C#N)ccc21	CCc1cc2c(cc1C1=CCN(C(=O)C3CCOCC3)CC1)C(C)(C)c1[nH]c3cc(C#N)ccc3c1C2=O	O=C1c2ccc(C3=CCN(C(=O)C4CCOCC4)CC3)cc2Cc2[nH]c3ccccc3c21||O=C1c2ccccc2Cc2[nH]c3ccccc3c21
CC1(C)c2cc(OCCNS(C)(=O)=O)ccc2C(=O)c2c1[nH]c1cc(C#N)ccc21	CC(C)OCC#Cc1cc2c(cc1N1CCN(C3COC3)CC1)C(C)(C)c1[nH]c3cc(C#N)ccc3c1C2=O	O=C1c2ccc(N3CCN(C4COC4)CC3)cc2Cc2[nH]c3ccccc3c21||O=C1c2ccccc2Cc2[nH]c3ccccc3c21
CC1(C)c2cc(OCCNS(C)(=O)=O)ccc2C(=O)c2c1[nH]c1cc(C#N)ccc21	CC1(C)c2cc(N3CCN(C4COC4)CC3)c(CCC3CCCC3)cc2C(=O)c2c1[nH]c1cc(C#N)ccc21	O=C1c2cc(CCC3CCCC3)c(N3CCN(C4COC4)CC3)cc2Cc2[nH]c3ccccc3c21||O=C1c2ccccc2Cc2[nH]c3ccccc3c21
CC1(C)c2cc(OCCNS(C)(=O)=O)ccc2C(=O)c2c1[nH]c1cc(C#N)ccc21	CCC(CC)Oc1cc2c(cc1N1CCN(C3CCC3)CC1)C(C)(C)c1c(c3ccc(C#N)cc3n1C)C2=O	O=C1c2ccc(N3CCN(C4CCC4)CC3)cc2Cc2[nH]c3ccccc3c21||O=C1c2ccccc2Cc2[nH]c3ccccc3c21
CC1(C)c2cc(C(O)=NCCNS(N)(=O)=O)ccc2C(=O)c2c1[nH]c1cc(C#N)ccc21	CC1(C)c2cc(Oc3ncccn3)ccc2C(=O)c2c1[nH]c1cc(C#N)ccc21	O=C1c2ccc(Oc3ncccn3)cc2Cc2[nH]c3ccccc3c21||O=C1c2ccccc2Cc2[nH]c3ccccc3c21
CC1(C)c2cc(C(O)=NCCNS(N)(=O)=O)ccc2C(=O)c2c1[nH]c1cc(C#N)ccc21	CC1(C)c2cc(C(O)=NC3COC3)ccc2C(=O)c2c1[nH]c1cc(C#N)ccc21	O=C1c2ccc(C=NC3COC3)cc2Cc2[nH]c3ccccc3c21||O=C1c2ccccc2Cc2[nH]c3ccccc3c21
CC1(C)c2cc(C(O)=NCCNS(N)(=O)=O)ccc2C(=O)c2c1[nH]c1cc(C#N)ccc21	CCOC(=O)COc1ccc2c(c1)C(C)(C)c1[nH]c3cc(C#N)ccc3c1C2=O	O=C1c2ccccc2Cc2[nH]c3ccccc3c21||O=C1c2ccccc2Cc2[nH]c3ccccc3c21
CC1(C)c2cc(C(O)=NCCNS(N)(=O)=O)ccc2C(=O)c2c1[nH]c1cc(C#N)ccc21	CC1(C)c2cc(OC[C@H](O)CO)ccc2C(=O)c2c1[nH]c1c(C(=O)O)c(C#N)ccc21	O=C1c2ccccc2Cc2[nH]c3ccccc3c21||O=C1c2ccccc2Cc2[nH]c3ccccc3c21
CC1(C)c2cc(C(O)=NCCNS(N)(=O)=O)ccc2C(=O)c2c1[nH]c1cc(C#N)ccc21	CC1(C)c2cc(N3CCS(=O)(=O)CC3)ccc2C(=O)c2c1[nH]c1cc(C#N)ccc21	O=C1c2ccc(N3CCS(=O)(=O)CC3)cc2Cc2[nH]c3ccccc3c21||O=C1c2ccccc2Cc2[nH]c3ccccc3c21
CC1(C)c2cc(C(O)=NCCNS(N)(=O)=O)ccc2C(=O)c2c1[nH]c1cc(C#N)ccc21	CC1(C)c2cc(OC[C@H](O)CO)ccc2C(=O)c2c1[nH]c1c(C(=N)O)c(C#N)ccc21	O=C1c2ccccc2Cc2[nH]c3ccccc3c21||O=C1c2ccccc2Cc2[nH]c3ccccc3c21
CC1(C)c2cc(C(O)=NCCNS(N)(=O)=O)ccc2C(=O)c2c1[nH]c1cc(C#N)ccc21	COc1ccc2c(c1)C(C)(C)c1[nH]c3c(OC[C@H](O)CO)c(C#N)ccc3c1C2=O	O=C1c2ccccc2Cc2[nH]c3ccccc3c21||O=C1c2ccccc2Cc2[nH]c3ccccc3c21
CC1(C)c2cc(C(O)=NCCNS(N)(=O)=O)ccc2C(=O)c2c1[nH]c1cc(C#N)ccc21	CC1(C)c2cc(OCC(O)=NCCC#N)ccc2C(=O)c2c1[nH]c1cc(C#N)ccc21	O=C1c2ccccc2Cc2[nH]c3ccccc3c21||O=C1c2ccccc2Cc2[nH]c3ccccc3c21
CC1(C)c2cc(C(O)=NCCNS(N)(=O)=O)ccc2C(=O)c2c1[nH]c1cc(C#N)ccc21	CC1(C)c2cc(C(=O)N3CCOCC3)ccc2C(=O)c2c1[nH]c1cc(C#N)ccc21	O=C1c2ccc(C(=O)N3CCOCC3)cc2Cc2[nH]c3ccccc3c21||O=C1c2ccccc2Cc2[nH]c3ccccc3c21
CC1(C)c2cc(C(O)=NCCNS(N)(=O)=O)ccc2C(=O)c2c1[nH]c1cc(C#N)ccc21	CC1(C)c2cc(C(O)=NC3CCS(=O)(=O)C3)ccc2C(=O)c2c1[nH]c1cc(C#N)ccc21	O=C1c2ccc(C=NC3CCS(=O)(=O)C3)cc2Cc2[nH]c3ccccc3c21||O=C1c2ccccc2Cc2[nH]c3ccccc3c21
CC1(C)c2cc(C(O)=NCCNS(N)(=O)=O)ccc2C(=O)c2c1[nH]c1cc(C#N)ccc21	C=COc1cc2c(cc1OC(C)C)C(=O)c1c([nH]c3cc(C#N)ccc13)C2(C)C	O=C1c2ccccc2Cc2[nH]c3ccccc3c21||O=C1c2ccccc2Cc2[nH]c3ccccc3c21
CC1(C)c2cc(C(O)=NCCNS(N)(=O)=O)ccc2C(=O)c2c1[nH]c1cc(C#N)ccc21	CC1(C)c2ccc(OCCOCCC(=O)O)cc2C(=O)c2c1[nH]c1cc(C#N)ccc21	O=C1c2ccccc2Cc2[nH]c3ccccc3c21||O=C1c2ccccc2Cc2[nH]c3ccccc3c21
CC1(C)c2cc(C(O)=NCCNS(N)(=O)=O)ccc2C(=O)c2c1[nH]c1cc(C#N)ccc21	CC1(C)c2cc(N3CCC(N)CC3)c(Br)cc2C(=O)c2c1[nH]c1cc(C#N)ccc21	O=C1c2ccc(N3CCCCC3)cc2Cc2[nH]c3ccccc3c21||O=C1c2ccccc2Cc2[nH]c3ccccc3c21
CC1(C)c2cc(C(O)=NCCNS(N)(=O)=O)ccc2C(=O)c2c1[nH]c1cc(C#N)ccc21	CC1(C)c2cc(N3CCCCC3)ccc2C(=O)c2c1[nH]c1cc(C#N)ccc21	O=C1c2ccc(N3CCCCC3)cc2Cc2[nH]c3ccccc3c21||O=C1c2ccccc2Cc2[nH]c3ccccc3c21
CC1(C)c2cc(C(O)=NCCNS(N)(=O)=O)ccc2C(=O)c2c1[nH]c1cc(C#N)ccc21	CC1(C)c2cc(C(=O)N(CCO)CCO)ccc2C(=O)c2c1[nH]c1cc(C#N)ccc21	O=C1c2ccccc2Cc2[nH]c3ccccc3c21||O=C1c2ccccc2Cc2[nH]c3ccccc3c21
CC1(C)c2cc(C(O)=NCCNS(N)(=O)=O)ccc2C(=O)c2c1[nH]c1cc(C#N)ccc21	CC1(C)c2cc(N3CCN(S(C)(=O)=O)CC3)ccc2C(=O)c2c1[nH]c1cc(C#N)ccc21	O=C1c2ccc(N3CCNCC3)cc2Cc2[nH]c3ccccc3c21||O=C1c2ccccc2Cc2[nH]c3ccccc3c21
CC1(C)c2cc(C(O)=NCCNS(N)(=O)=O)ccc2C(=O)c2c1[nH]c1cc(C#N)ccc21	CC1(C)c2cc(C(=O)N3CCN(S(C)(=O)=O)CC3)ccc2C(=O)c2c1[nH]c1cc(C#N)ccc21	O=C1c2ccc(C(=O)N3CCNCC3)cc2Cc2[nH]c3ccccc3c21||O=C1c2ccccc2Cc2[nH]c3ccccc3c21
CC1(C)c2cc(C(O)=NCCNS(N)(=O)=O)ccc2C(=O)c2c1[nH]c1cc(C#N)ccc21	CCN(CC)CCOc1ccc2c(c1)C(C)(C)c1[nH]c3cc(C#N)c(Br)cc3c1C2=O	O=C1c2ccccc2Cc2[nH]c3ccccc3c21||O=C1c2ccccc2Cc2[nH]c3ccccc3c21
CC1(C)c2cc(C(O)=NCCNS(N)(=O)=O)ccc2C(=O)c2c1[nH]c1cc(C#N)ccc21	CC1(C)c2ccc(N3CCN(C4CC4)CC3)cc2C(=O)c2c1[nH]c1cc(C#N)ccc21	O=C1c2cc(N3CCN(C4CC4)CC3)ccc2Cc2[nH]c3ccccc3c21||O=C1c2ccccc2Cc2[nH]c3ccccc3c21
CC1(C)c2cc(C(O)=NCCNS(N)(=O)=O)ccc2C(=O)c2c1[nH]c1cc(C#N)ccc21	CC1(C)c2cc(N3CCN(C4COC4)CC3)ccc2C(=O)c2c1[nH]c1cc(C#N)ccc21	O=C1c2ccc(N3CCN(C4COC4)CC3)cc2Cc2[nH]c3ccccc3c21||O=C1c2ccccc2Cc2[nH]c3ccccc3c21
CC1(C)c2cc(C(O)=NCCNS(N)(=O)=O)ccc2C(=O)c2c1[nH]c1cc(C#N)ccc21	CC1(C)c2ccc(N3CCN(C4COC4)CC3)cc2C(=O)c2c1[nH]c1cc(C#N)ccc21	O=C1c2cc(N3CCN(C4COC4)CC3)ccc2Cc2[nH]c3ccccc3c21||O=C1c2ccccc2Cc2[nH]c3ccccc3c21
CC1(C)c2cc(C(O)=NCCNS(N)(=O)=O)ccc2C(=O)c2c1[nH]c1cc(C#N)ccc21	CC1(C)c2cc(C(=O)N3CCN(CCO)CC3)ccc2C(=O)c2c1[nH]c1cc(C#N)ccc21	O=C1c2ccc(C(=O)N3CCNCC3)cc2Cc2[nH]c3ccccc3c21||O=C1c2ccccc2Cc2[nH]c3ccccc3c21
CC1(C)c2cc(C(O)=NCCNS(N)(=O)=O)ccc2C(=O)c2c1[nH]c1cc(C#N)ccc21	CC(C)N1CCN(c2ccc3c(c2)C(C)(C)c2[nH]c4cc(C#N)ccc4c2C3=O)CC1	O=C1c2ccc(N3CCNCC3)cc2Cc2[nH]c3ccccc3c21||O=C1c2ccccc2Cc2[nH]c3ccccc3c21
CC1(C)c2cc(C(O)=NCCNS(N)(=O)=O)ccc2C(=O)c2c1[nH]c1cc(C#N)ccc21	CN(C)S(=O)(=O)N1CCN(c2ccc3c(c2)C(C)(C)c2c(c4ccc(C#N)cc4n2C)C3=O)CC1	O=C1c2ccc(N3CCNCC3)cc2Cc2[nH]c3ccccc3c21||O=C1c2ccccc2Cc2[nH]c3ccccc3c21
CC1(C)c2cc(C(O)=NCCNS(N)(=O)=O)ccc2C(=O)c2c1[nH]c1cc(C#N)ccc21	CC1(C)c2cc(N3CCC(N4CCCC4)CC3)ccc2C(=O)c2c1[nH]c1ncccc21	O=C1c2ccc(N3CCC(N4CCCC4)CC3)cc2Cc2[nH]c3ncccc3c21||O=C1c2ccccc2Cc2[nH]c3ccccc3c21
CC1(C)c2cc(C(O)=NCCNS(N)(=O)=O)ccc2C(=O)c2c1[nH]c1cc(C#N)ccc21	CC1(C)c2ccc(C3CCN(C4CC4)CC3)cc2C(=O)c2c1[nH]c1cc(C#N)ccc21	O=C1c2cc(C3CCN(C4CC4)CC3)ccc2Cc2[nH]c3ccccc3c21||O=C1c2ccccc2Cc2[nH]c3ccccc3c21
CC1(C)c2cc(C(O)=NCCNS(N)(=O)=O)ccc2C(=O)c2c1[nH]c1cc(C#N)ccc21	CC1(C)c2cc(C3CCN(C4COC4)CC3)ccc2C(=O)c2c1[nH]c1cc(C#N)ccc21	O=C1c2ccc(C3CCN(C4COC4)CC3)cc2Cc2[nH]c3ccccc3c21||O=C1c2ccccc2Cc2[nH]c3ccccc3c21
CC1(C)c2cc(C(O)=NCCNS(N)(=O)=O)ccc2C(=O)c2c1[nH]c1cc(C#N)ccc21	CC1(C)c2ccc(C3CCN(C4COC4)CC3)cc2C(=O)c2c1[nH]c1cc(C#N)ccc21	O=C1c2cc(C3CCN(C4COC4)CC3)ccc2Cc2[nH]c3ccccc3c21||O=C1c2ccccc2Cc2[nH]c3ccccc3c21
CC1(C)c2cc(C(O)=NCCNS(N)(=O)=O)ccc2C(=O)c2c1[nH]c1cc(C#N)ccc21	N#Cc1ccc2c3c([nH]c2c1)C1(CCOCC1)c1cc(OCCN2CCOCC2)ccc1C3=O	O=C1c2ccc(OCCN3CCOCC3)cc2C2(CCOCC2)c2[nH]c3ccccc3c21||O=C1c2ccccc2Cc2[nH]c3ccccc3c21
CC1(C)c2cc(C(O)=NCCNS(N)(=O)=O)ccc2C(=O)c2c1[nH]c1cc(C#N)ccc21	CC1(C)OCC(CN=C(O)COc2ccc3c(c2)C(C)(C)c2[nH]c4cc(C#N)ccc4c2C3=O)O1	O=C1c2ccc(OCC=NCC3COCO3)cc2Cc2[nH]c3ccccc3c21||O=C1c2ccccc2Cc2[nH]c3ccccc3c21
CC1(C)c2cc(C(O)=NCCNS(N)(=O)=O)ccc2C(=O)c2c1[nH]c1cc(C#N)ccc21	N#Cc1ccc2c3c([nH]c2c1)C1(CCOCC1)c1cc(OCCN2CCS(=O)(=O)CC2)ccc1C3=O	O=C1c2ccc(OCCN3CCS(=O)(=O)CC3)cc2C2(CCOCC2)c2[nH]c3ccccc3c21||O=C1c2ccccc2Cc2[nH]c3ccccc3c21
CC1(C)c2cc(C(O)=NCCNS(N)(=O)=O)ccc2C(=O)c2c1[nH]c1cc(C#N)ccc21	CC1(C)c2cc(N3CCN(C4CCCC4)CC3=O)ccc2C(=O)c2c1[nH]c1cc(C#N)ccc21	O=C1c2ccc(N3CCN(C4CCCC4)CC3=O)cc2Cc2[nH]c3ccccc3c21||O=C1c2ccccc2Cc2[nH]c3ccccc3c21
CC1(C)c2cc(C(O)=NCCNS(N)(=O)=O)ccc2C(=O)c2c1[nH]c1cc(C#N)ccc21	CCc1cc2c(cc1N1CCOCC1)C(C)(C)c1[nH]c3nc(C(=O)N4CCOCC4)ccc3c1C2=O	O=C1c2ccc(N3CCOCC3)cc2Cc2[nH]c3nc(C(=O)N4CCOCC4)ccc3c21||O=C1c2ccccc2Cc2[nH]c3ccccc3c21
CC1(C)c2cc(C(O)=NCCNS(N)(=O)=O)ccc2C(=O)c2c1[nH]c1cc(C#N)ccc21	CC(C)(C)OC(=O)N1CCC(Oc2ccc3c(c2)C(C)(C)c2[nH]c4cc(C#N)ccc4c2C3=O)CC1	O=C1c2ccc(OC3CCNCC3)cc2Cc2[nH]c3ccccc3c21||O=C1c2ccccc2Cc2[nH]c3ccccc3c21
CC1(C)c2cc(C(O)=NCCNS(N)(=O)=O)ccc2C(=O)c2c1[nH]c1cc(C#N)ccc21	CC(C)c1cc2c(cc1N1CCN(C3COC3)CC1)C(C)(C)c1[nH]c3cc(C#N)ccc3c1C2=O	O=C1c2ccc(N3CCN(C4COC4)CC3)cc2Cc2[nH]c3ccccc3c21||O=C1c2ccccc2Cc2[nH]c3ccccc3c21
CC1(C)c2cc(C(O)=NCCNS(N)(=O)=O)ccc2C(=O)c2c1[nH]c1cc(C#N)ccc21	CCCC1(N2CCN(c3cc4c(cn3)C(=O)c3c([nH]c5cc(C(=N)O)ccc35)C4(C)C)CC2)CCC1	O=C1c2ccccc2Cc2[nH]c3ccccc3c21||O=C1c2cnc(N3CCN(C4CCC4)CC3)cc2Cc2[nH]c3ccccc3c21
CC1(C)c2cc(C(O)=NCCNS(N)(=O)=O)ccc2C(=O)c2c1[nH]c1cc(C#N)ccc21	C[C@@H]1CN(C2CCN(c3cc4c(cn3)C(=O)c3c([nH]c5cc(C(=N)O)ccc35)C4(C)C)CC2)C[C@H](C)O1	O=C1c2ccccc2Cc2[nH]c3ccccc3c21||O=C1c2cnc(N3CCC(N4CCOCC4)CC3)cc2Cc2[nH]c3ccccc3c21
CC1(C)c2cc(C(O)=NCCNS(N)(=O)=O)ccc2C(=O)c2c1[nH]c1cc(C#N)ccc21	CC1(C)c2cc(C3CCN(CC4CCOCC4)CC3)ccc2C(=O)c2c1[nH]c1cc(C#N)ccc21	O=C1c2ccc(C3CCN(CC4CCOCC4)CC3)cc2Cc2[nH]c3ccccc3c21||O=C1c2ccccc2Cc2[nH]c3ccccc3c21
CC1(C)c2cc(C(O)=NCCNS(N)(=O)=O)ccc2C(=O)c2c1[nH]c1cc(C#N)ccc21	CCc1cc2c(cc1N1CCC(N3CCOCC3)CC1)C(C)(C)c1[nH]c3cc(N=C(C)O)ccc3c1C2=O	O=C1c2ccc(N3CCC(N4CCOCC4)CC3)cc2Cc2[nH]c3ccccc3c21||O=C1c2ccccc2Cc2[nH]c3ccccc3c21
CC1(C)c2cc(C(O)=NCCNS(N)(=O)=O)ccc2C(=O)c2c1[nH]c1cc(C#N)ccc21	CCc1cc2c(cc1C1=CCN(C(=O)C3CCOCC3)CC1)C(C)(C)c1[nH]c3cc(C#N)ccc3c1C2=O	O=C1c2ccc(C3=CCN(C(=O)C4CCOCC4)CC3)cc2Cc2[nH]c3ccccc3c21||O=C1c2ccccc2Cc2[nH]c3ccccc3c21
CC1(C)c2cc(C(O)=NCCNS(N)(=O)=O)ccc2C(=O)c2c1[nH]c1cc(C#N)ccc21	CCc1cc2c(cc1C1=CCN(CC3CCOCC3)CC1)C(C)(C)c1[nH]c3cc(C#N)ccc3c1C2=O	O=C1c2ccc(C3=CCN(CC4CCOCC4)CC3)cc2Cc2[nH]c3ccccc3c21||O=C1c2ccccc2Cc2[nH]c3ccccc3c21
CC1(C)c2cc(C(O)=NCCNS(N)(=O)=O)ccc2C(=O)c2c1[nH]c1cc(C#N)ccc21	CC1(C)c2cc(N3CCN(C4COC4)CC3)c(CCC3CCCC3)cc2C(=O)c2c1[nH]c1cc(C#N)ccc21	O=C1c2cc(CCC3CCCC3)c(N3CCN(C4COC4)CC3)cc2Cc2[nH]c3ccccc3c21||O=C1c2ccccc2Cc2[nH]c3ccccc3c21
CC1(C)c2cc(C(O)=NCCNS(N)(=O)=O)ccc2C(=O)c2c1[nH]c1cc(C#N)ccc21	CCC(CC)Oc1cc2c(cc1N1CCN(C3CCC3)CC1)C(C)(C)c1c(c3ccc(C#N)cc3n1C)C2=O	O=C1c2ccc(N3CCN(C4CCC4)CC3)cc2Cc2[nH]c3ccccc3c21||O=C1c2ccccc2Cc2[nH]c3ccccc3c21
CC1(C)c2cc(C(O)=NCCNS(N)(=O)=O)ccc2C(=O)c2c1[nH]c1cc(C#N)ccc21	CCc1cc2c(cc1N1CCC(OCCC3CCCCC3)CC1)C(C)(C)c1[nH]c3cc(C#N)ccc3c1C2=O	O=C1c2ccc(N3CCC(OCCC4CCCCC4)CC3)cc2Cc2[nH]c3ccccc3c21||O=C1c2ccccc2Cc2[nH]c3ccccc3c21
COc1cc2c(cc1C#CC(=O)O)C(=O)c1c([nH]c3cc(C#N)ccc13)C2(C)C	CC1(C)c2cc(OC[C@H](O)CO)ccc2C(=O)c2c1[nH]c1c(C(=O)O)c(C#N)ccc21	O=C1c2ccccc2Cc2[nH]c3ccccc3c21||O=C1c2ccccc2Cc2[nH]c3ccccc3c21
COc1cc2c(cc1C#CC(=O)O)C(=O)c1c([nH]c3cc(C#N)ccc13)C2(C)C	CC1(C)c2cc(OC[C@H](O)CO)ccc2C(=O)c2c1[nH]c1c(C(=N)O)c(C#N)ccc21	O=C1c2ccccc2Cc2[nH]c3ccccc3c21||O=C1c2ccccc2Cc2[nH]c3ccccc3c21
COc1cc2c(cc1C#CC(=O)O)C(=O)c1c([nH]c3cc(C#N)ccc13)C2(C)C	COc1ccc2c(c1)C(C)(C)c1[nH]c3c(OC[C@H](O)CO)c(C#N)ccc3c1C2=O	O=C1c2ccccc2Cc2[nH]c3ccccc3c21||O=C1c2ccccc2Cc2[nH]c3ccccc3c21
COc1cc2c(cc1C#CC(=O)O)C(=O)c1c([nH]c3cc(C#N)ccc13)C2(C)C	CC1(C)c2cc(OCC(O)=NCCC#N)ccc2C(=O)c2c1[nH]c1cc(C#N)ccc21	O=C1c2ccccc2Cc2[nH]c3ccccc3c21||O=C1c2ccccc2Cc2[nH]c3ccccc3c21
COc1cc2c(cc1C#CC(=O)O)C(=O)c1c([nH]c3cc(C#N)ccc13)C2(C)C	CC1(C)c2cc(N3CCC(N)CC3)c(Br)cc2C(=O)c2c1[nH]c1cc(C#N)ccc21	O=C1c2ccc(N3CCCCC3)cc2Cc2[nH]c3ccccc3c21||O=C1c2ccccc2Cc2[nH]c3ccccc3c21
COc1cc2c(cc1C#CC(=O)O)C(=O)c1c([nH]c3cc(C#N)ccc13)C2(C)C	CC1(C)c2cc(C(=O)N(CCO)CCO)ccc2C(=O)c2c1[nH]c1cc(C#N)ccc21	O=C1c2ccccc2Cc2[nH]c3ccccc3c21||O=C1c2ccccc2Cc2[nH]c3ccccc3c21
COc1cc2c(cc1C#CC(=O)O)C(=O)c1c([nH]c3cc(C#N)ccc13)C2(C)C	CCN(CC)CCOc1ccc2c(c1)C(C)(C)c1[nH]c3cc(C#N)c(Br)cc3c1C2=O	O=C1c2ccccc2Cc2[nH]c3ccccc3c21||O=C1c2ccccc2Cc2[nH]c3ccccc3c21
COc1cc2c(cc1C#CC(=O)O)C(=O)c1c([nH]c3cc(C#N)ccc13)C2(C)C	CC1(C)c2ccc(N3CCN(C4CC4)CC3)cc2C(=O)c2c1[nH]c1cc(C#N)ccc21	O=C1c2cc(N3CCN(C4CC4)CC3)ccc2Cc2[nH]c3ccccc3c21||O=C1c2ccccc2Cc2[nH]c3ccccc3c21
COc1cc2c(cc1C#CC(=O)O)C(=O)c1c([nH]c3cc(C#N)ccc13)C2(C)C	CC1(C)c2ccc(N3CCN(C4COC4)CC3)cc2C(=O)c2c1[nH]c1cc(C#N)ccc21	O=C1c2cc(N3CCN(C4COC4)CC3)ccc2Cc2[nH]c3ccccc3c21||O=C1c2ccccc2Cc2[nH]c3ccccc3c21
COc1cc2c(cc1C#CC(=O)O)C(=O)c1c([nH]c3cc(C#N)ccc13)C2(C)C	CC1(C)c2cc(C3CCN(C4COC4)CC3)ccc2C(=O)c2c1[nH]c1cc(C#N)ccc21	O=C1c2ccc(C3CCN(C4COC4)CC3)cc2Cc2[nH]c3ccccc3c21||O=C1c2ccccc2Cc2[nH]c3ccccc3c21
COc1cc2c(cc1C#CC(=O)O)C(=O)c1c([nH]c3cc(C#N)ccc13)C2(C)C	CC1(C)c2ccc(C3CCN(C4COC4)CC3)cc2C(=O)c2c1[nH]c1cc(C#N)ccc21	O=C1c2cc(C3CCN(C4COC4)CC3)ccc2Cc2[nH]c3ccccc3c21||O=C1c2ccccc2Cc2[nH]c3ccccc3c21
COc1cc2c(cc1C#CC(=O)O)C(=O)c1c([nH]c3cc(C#N)ccc13)C2(C)C	CC1(C)c2cc(N3CCOCC3)c(OC3CCOC3)cc2C(=O)c2c1[nH]c1cc(C#N)ccc21	O=C1c2cc(OC3CCOC3)c(N3CCOCC3)cc2Cc2[nH]c3ccccc3c21||O=C1c2ccccc2Cc2[nH]c3ccccc3c21
COc1cc2c(cc1C#CC(=O)O)C(=O)c1c([nH]c3cc(C#N)ccc13)C2(C)C	CCN(CC)CCOc1cc2c(cc1C(C)=O)C(=O)c1c([nH]c3cc(C#N)ccc13)C2(C)C	O=C1c2ccccc2Cc2[nH]c3ccccc3c21||O=C1c2ccccc2Cc2[nH]c3ccccc3c21
COc1cc2c(cc1C#CC(=O)O)C(=O)c1c([nH]c3cc(C#N)ccc13)C2(C)C	CC1(C)c2cc(N3CCN(C4CCCC4)CC3=O)ccc2C(=O)c2c1[nH]c1cc(C#N)ccc21	O=C1c2ccc(N3CCN(C4CCCC4)CC3=O)cc2Cc2[nH]c3ccccc3c21||O=C1c2ccccc2Cc2[nH]c3ccccc3c21
COc1cc2c(cc1C#CC(=O)O)C(=O)c1c([nH]c3cc(C#N)ccc13)C2(C)C	CC1(C)c2cc(N3CCC(N4CCOCC4)CC3)c(Cl)cc2C(=O)c2c1[nH]c1cc(C#N)ccc21	O=C1c2ccc(N3CCC(N4CCOCC4)CC3)cc2Cc2[nH]c3ccccc3c21||O=C1c2ccccc2Cc2[nH]c3ccccc3c21
COc1cc2c(cc1C#CC(=O)O)C(=O)c1c([nH]c3cc(C#N)ccc13)C2(C)C	CC1(C)c2cc(N3CCC(N4CCCCC4)CC3)ncc2C(=O)c2c1[nH]c1cc(C#N)ccc21	O=C1c2ccccc2Cc2[nH]c3ccccc3c21||O=C1c2cnc(N3CCC(N4CCCCC4)CC3)cc2Cc2[nH]c3ccccc3c21
COc1cc2c(cc1C#CC(=O)O)C(=O)c1c([nH]c3cc(C#N)ccc13)C2(C)C	CCc1cc2c(cc1N1CCOCC1)C(C)(C)c1[nH]c3nc(C(=O)N4CCOCC4)ccc3c1C2=O	O=C1c2ccc(N3CCOCC3)cc2Cc2[nH]c3nc(C(=O)N4CCOCC4)ccc3c21||O=C1c2ccccc2Cc2[nH]c3ccccc3c21
COc1cc2c(cc1C#CC(=O)O)C(=O)c1c([nH]c3cc(C#N)ccc13)C2(C)C	C#Cc1cc2c(cc1N1CCN(C3CCC3)CC1)C(C)(C)c1[nH]c3cc(C#N)ccc3c1C2=O	O=C1c2ccc(N3CCN(C4CCC4)CC3)cc2Cc2[nH]c3ccccc3c21||O=C1c2ccccc2Cc2[nH]c3ccccc3c21
COc1cc2c(cc1C#CC(=O)O)C(=O)c1c([nH]c3cc(C#N)ccc13)C2(C)C	C[C@@H]1CN(c2cc3c(cc2Br)C(=O)c2c([nH]c4cc(C#N)ccc24)C3(C)C)C[C@H](C)N1C1CCC1	O=C1c2ccc(N3CCN(C4CCC4)CC3)cc2Cc2[nH]c3ccccc3c21||O=C1c2ccccc2Cc2[nH]c3ccccc3c21
COc1cc2c(cc1C#CC(=O)O)C(=O)c1c([nH]c3cc(C#N)ccc13)C2(C)C	CC(C)(C)N1CCN(c2cc3c(cc2Br)C(=O)c2c([nH]c4cc(C#N)ccc24)C32CCOCC2)CC1	O=C1c2ccc(N3CCNCC3)cc2C2(CCOCC2)c2[nH]c3ccccc3c21||O=C1c2ccccc2Cc2[nH]c3ccccc3c21
COc1cc2c(cc1C#CC(=O)O)C(=O)c1c([nH]c3cc(C#N)ccc13)C2(C)C	CCc1cc2c(cc1N1CCC(N3CCC3)CC1)C(C)(C)c1[nH]c3cc(C#N)ccc3c1C2=O	O=C1c2ccc(N3CCC(N4CCC4)CC3)cc2Cc2[nH]c3ccccc3c21||O=C1c2ccccc2Cc2[nH]c3ccccc3c21
COc1cc2c(cc1C#CC(=O)O)C(=O)c1c([nH]c3cc(C#N)ccc13)C2(C)C	CCc1cc2c(cc1N1CCN(C(=O)CN(C)C)CC1)C(C)(C)c1[nH]c3cc(C#N)ccc3c1C2=O	O=C1c2ccc(N3CCNCC3)cc2Cc2[nH]c3ccccc3c21||O=C1c2ccccc2Cc2[nH]c3ccccc3c21
COc1cc2c(cc1C#CC(=O)O)C(=O)c1c([nH]c3cc(C#N)ccc13)C2(C)C	CCc1cc2c(cc1N1CCC(NCCCO)CC1)C(C)(C)c1[nH]c3cc(C#N)ccc3c1C2=O	O=C1c2ccc(N3CCCCC3)cc2Cc2[nH]c3ccccc3c21||O=C1c2ccccc2Cc2[nH]c3ccccc3c21
COc1cc2c(cc1C#CC(=O)O)C(=O)c1c([nH]c3cc(C#N)ccc13)C2(C)C	CCCC1(N2CCN(c3cc4c(cn3)C(=O)c3c([nH]c5cc(C(=N)O)ccc35)C4(C)C)CC2)CCC1	O=C1c2ccccc2Cc2[nH]c3ccccc3c21||O=C1c2cnc(N3CCN(C4CCC4)CC3)cc2Cc2[nH]c3ccccc3c21
COc1cc2c(cc1C#CC(=O)O)C(=O)c1c([nH]c3cc(C#N)ccc13)C2(C)C	C[C@@H]1CN(C2CCN(c3cc4c(cn3)C(=O)c3c([nH]c5cc(C(=N)O)ccc35)C4(C)C)CC2)C[C@H](C)O1	O=C1c2ccccc2Cc2[nH]c3ccccc3c21||O=C1c2cnc(N3CCC(N4CCOCC4)CC3)cc2Cc2[nH]c3ccccc3c21
COc1cc2c(cc1C#CC(=O)O)C(=O)c1c([nH]c3cc(C#N)ccc13)C2(C)C	CCc1cc2c(cc1N1CCC(N3CCC(O)CC3)CC1)C(C)(C)c1[nH]c3cc(C#N)ccc3c1C2=O	O=C1c2ccc(N3CCC(N4CCCCC4)CC3)cc2Cc2[nH]c3ccccc3c21||O=C1c2ccccc2Cc2[nH]c3ccccc3c21
COc1cc2c(cc1C#CC(=O)O)C(=O)c1c([nH]c3cc(C#N)ccc13)C2(C)C	CCc1cc2c(cc1N1CCC(N3CCOCC3)CC1)C(C)(C)c1[nH]c3cc(N=C(C)O)ccc3c1C2=O	O=C1c2ccc(N3CCC(N4CCOCC4)CC3)cc2Cc2[nH]c3ccccc3c21||O=C1c2ccccc2Cc2[nH]c3ccccc3c21
COc1cc2c(cc1C#CC(=O)O)C(=O)c1c([nH]c3cc(C#N)ccc13)C2(C)C	CCc1cc2c(cc1C1=CCN(C(=O)C3CCOCC3)CC1)C(C)(C)c1[nH]c3cc(C#N)ccc3c1C2=O	O=C1c2ccc(C3=CCN(C(=O)C4CCOCC4)CC3)cc2Cc2[nH]c3ccccc3c21||O=C1c2ccccc2Cc2[nH]c3ccccc3c21
COc1cc2c(cc1C#CC(=O)O)C(=O)c1c([nH]c3cc(C#N)ccc13)C2(C)C	CC(C)OCC#Cc1cc2c(cc1N1CCN(C3COC3)CC1)C(C)(C)c1[nH]c3cc(C#N)ccc3c1C2=O	O=C1c2ccc(N3CCN(C4COC4)CC3)cc2Cc2[nH]c3ccccc3c21||O=C1c2ccccc2Cc2[nH]c3ccccc3c21
COc1cc2c(cc1C#CC(=O)O)C(=O)c1c([nH]c3cc(C#N)ccc13)C2(C)C	CC1(C)c2cc(N3CCN(C4CCC4)CC3)c(C#CC3CCC3)cc2C(=O)c2c1[nH]c1cc(C#N)ccc21	O=C1c2cc(C#CC3CCC3)c(N3CCN(C4CCC4)CC3)cc2Cc2[nH]c3ccccc3c21||O=C1c2ccccc2Cc2[nH]c3ccccc3c21
COc1cc2c(cc1C#CC(=O)O)C(=O)c1c([nH]c3cc(C#N)ccc13)C2(C)C	CC1(C)c2cc(N3CCN(C4COC4)CC3)c(CCC3CCCC3)cc2C(=O)c2c1[nH]c1cc(C#N)ccc21	O=C1c2cc(CCC3CCCC3)c(N3CCN(C4COC4)CC3)cc2Cc2[nH]c3ccccc3c21||O=C1c2ccccc2Cc2[nH]c3ccccc3c21
COc1cc2c(cc1C#CC(=O)O)C(=O)c1c([nH]c3cc(C#N)ccc13)C2(C)C	CCC(CC)Oc1cc2c(cc1N1CCN(C3CCC3)CC1)C(C)(C)c1c(c3ccc(C#N)cc3n1C)C2=O	O=C1c2ccc(N3CCN(C4CCC4)CC3)cc2Cc2[nH]c3ccccc3c21||O=C1c2ccccc2Cc2[nH]c3ccccc3c21
CC1(C)c2cc(Oc3ncccn3)ccc2C(=O)c2c1[nH]c1cc(C#N)ccc21	CC1(C)c2cc(OC[C@H](O)CO)ccc2C(=O)c2c1[nH]c1c(C(=O)O)c(C#N)ccc21	O=C1c2ccc(Oc3ncccn3)cc2Cc2[nH]c3ccccc3c21||O=C1c2ccccc2Cc2[nH]c3ccccc3c21
CC1(C)c2cc(Oc3ncccn3)ccc2C(=O)c2c1[nH]c1cc(C#N)ccc21	CC1(C)c2cc(OC[C@H](O)CO)ccc2C(=O)c2c1[nH]c1c(C(=N)O)c(C#N)ccc21	O=C1c2ccc(Oc3ncccn3)cc2Cc2[nH]c3ccccc3c21||O=C1c2ccccc2Cc2[nH]c3ccccc3c21
CC1(C)c2cc(Oc3ncccn3)ccc2C(=O)c2c1[nH]c1cc(C#N)ccc21	COc1ccc2c(c1)C(C)(C)c1[nH]c3c(OC[C@H](O)CO)c(C#N)ccc3c1C2=O	O=C1c2ccc(Oc3ncccn3)cc2Cc2[nH]c3ccccc3c21||O=C1c2ccccc2Cc2[nH]c3ccccc3c21
CC1(C)c2cc(Oc3ncccn3)ccc2C(=O)c2c1[nH]c1cc(C#N)ccc21	CC(C)(O)C#Cc1ccc2c(c1)C(=O)c1c([nH]c3cc(C#N)ccc13)C2(C)C	O=C1c2ccc(Oc3ncccn3)cc2Cc2[nH]c3ccccc3c21||O=C1c2ccccc2Cc2[nH]c3ccccc3c21
CC1(C)c2cc(Oc3ncccn3)ccc2C(=O)c2c1[nH]c1cc(C#N)ccc21	CC1(C)c2ccc(C3=CCNCC3)cc2C(=O)c2c1[nH]c1cc(C#N)ccc21	O=C1c2cc(C3=CCNCC3)ccc2Cc2[nH]c3ccccc3c21||O=C1c2ccc(Oc3ncccn3)cc2Cc2[nH]c3ccccc3c21
CC1(C)c2cc(Oc3ncccn3)ccc2C(=O)c2c1[nH]c1cc(C#N)ccc21	CC1(C)c2cc(N3CCC(N)CC3)c(Br)cc2C(=O)c2c1[nH]c1cc(C#N)ccc21	O=C1c2ccc(N3CCCCC3)cc2Cc2[nH]c3ccccc3c21||O=C1c2ccc(Oc3ncccn3)cc2Cc2[nH]c3ccccc3c21
CC1(C)c2cc(Oc3ncccn3)ccc2C(=O)c2c1[nH]c1cc(C#N)ccc21	C#Cc1cc2c(cc1N1CCOCC1)C(C)(C)c1[nH]c3cc(C#N)ccc3c1C2=O	O=C1c2ccc(N3CCOCC3)cc2Cc2[nH]c3ccccc3c21||O=C1c2ccc(Oc3ncccn3)cc2Cc2[nH]c3ccccc3c21
CC1(C)c2cc(Oc3ncccn3)ccc2C(=O)c2c1[nH]c1cc(C#N)ccc21	C=Cc1cc2c(cc1N1CCOCC1)C(C)(C)c1[nH]c3cc(C#N)ccc3c1C2=O	O=C1c2ccc(N3CCOCC3)cc2Cc2[nH]c3ccccc3c21||O=C1c2ccc(Oc3ncccn3)cc2Cc2[nH]c3ccccc3c21
CC1(C)c2cc(Oc3ncccn3)ccc2C(=O)c2c1[nH]c1cc(C#N)ccc21	CC1(C)c2cc(OC[C@H](O)CO)ccc2C(=O)c2c1[nH]c1c(C3CC3)c(C#N)ccc21	O=C1c2ccc(Oc3ncccn3)cc2Cc2[nH]c3ccccc3c21||O=C1c2ccccc2Cc2[nH]c3c(C4CC4)cccc3c21
CC1(C)c2cc(Oc3ncccn3)ccc2C(=O)c2c1[nH]c1cc(C#N)ccc21	CN1CCC(Oc2cc3c(cc2[N+](=O)[O-])C(=O)c2c([nH]c4cc(C#N)ccc24)C3(C)C)CC1	O=C1c2ccc(OC3CCNCC3)cc2Cc2[nH]c3ccccc3c21||O=C1c2ccc(Oc3ncccn3)cc2Cc2[nH]c3ccccc3c21
CC1(C)c2cc(Oc3ncccn3)ccc2C(=O)c2c1[nH]c1cc(C#N)ccc21	CC1(C)c2cc(N3CCC(NS(C)(=O)=O)CC3)c(Cl)cc2C(=O)c2c1[nH]c1cc(C#N)ccc21	O=C1c2ccc(N3CCCCC3)cc2Cc2[nH]c3ccccc3c21||O=C1c2ccc(Oc3ncccn3)cc2Cc2[nH]c3ccccc3c21
CC1(C)c2cc(Oc3ncccn3)ccc2C(=O)c2c1[nH]c1cc(C#N)ccc21	CC1(C)c2cc(N3CCN(C4COC4)CC3)c(Br)cc2C(=O)c2c1[nH]c1cc(C#N)ccc21	O=C1c2ccc(N3CCN(C4COC4)CC3)cc2Cc2[nH]c3ccccc3c21||O=C1c2ccc(Oc3ncccn3)cc2Cc2[nH]c3ccccc3c21
CC1(C)c2cc(Oc3ncccn3)ccc2C(=O)c2c1[nH]c1cc(C#N)ccc21	CC(C)N1CCN(c2ccc3c(c2)C(C)(C)c2[nH]c4c(F)c(C#N)ccc4c2C3=O)CC1	O=C1c2ccc(N3CCNCC3)cc2Cc2[nH]c3ccccc3c21||O=C1c2ccc(Oc3ncccn3)cc2Cc2[nH]c3ccccc3c21
CC1(C)c2cc(Oc3ncccn3)ccc2C(=O)c2c1[nH]c1cc(C#N)ccc21	CC1(C)c2cc(OC3CCN(CCO)CC3)ccc2C(=O)c2c1[nH]c1cc(C#N)ccc21	O=C1c2ccc(OC3CCNCC3)cc2Cc2[nH]c3ccccc3c21||O=C1c2ccc(Oc3ncccn3)cc2Cc2[nH]c3ccccc3c21
CC1(C)c2cc(Oc3ncccn3)ccc2C(=O)c2c1[nH]c1cc(C#N)ccc21	CCN(CC)CCS(=O)(=O)c1cc2c(cc1OC)C(C)(C)c1[nH]c3cc(C#N)ccc3c1C2=O	O=C1c2ccc(Oc3ncccn3)cc2Cc2[nH]c3ccccc3c21||O=C1c2ccccc2Cc2[nH]c3ccccc3c21
CC1(C)c2cc(Oc3ncccn3)ccc2C(=O)c2c1[nH]c1cc(C#N)ccc21	Cn1cc(-c2cc3c(cc2N2CCOCC2)C(C)(C)c2[nH]c4cc(C#N)ccc4c2C3=O)cn1	O=C1c2cc(-c3cn[nH]c3)c(N3CCOCC3)cc2Cc2[nH]c3ccccc3c21||O=C1c2ccc(Oc3ncccn3)cc2Cc2[nH]c3ccccc3c21
CC1(C)c2cc(Oc3ncccn3)ccc2C(=O)c2c1[nH]c1cc(C#N)ccc21	CC1(C)c2cc(N3CCN(C4CCC4)CC3)c(Br)cc2C(=O)c2c1[nH]c1cc(C#N)ccc21	O=C1c2ccc(N3CCN(C4CCC4)CC3)cc2Cc2[nH]c3ccccc3c21||O=C1c2ccc(Oc3ncccn3)cc2Cc2[nH]c3ccccc3c21
CC1(C)c2cc(Oc3ncccn3)ccc2C(=O)c2c1[nH]c1cc(C#N)ccc21	CC1(C)c2cc(C3CCN(C4COC4)CC3)ccc2C(=O)c2c1[nH]c1cc(C#N)ccc21	O=C1c2ccc(C3CCN(C4COC4)CC3)cc2Cc2[nH]c3ccccc3c21||O=C1c2ccc(Oc3ncccn3)cc2Cc2[nH]c3ccccc3c21
CC1(C)c2cc(Oc3ncccn3)ccc2C(=O)c2c1[nH]c1cc(C#N)ccc21	CC1(C)c2cc(N3CCOCC3)c(OC3CCOC3)cc2C(=O)c2c1[nH]c1cc(C#N)ccc21	O=C1c2cc(OC3CCOC3)c(N3CCOCC3)cc2Cc2[nH]c3ccccc3c21||O=C1c2ccc(Oc3ncccn3)cc2Cc2[nH]c3ccccc3c21
CC1(C)c2cc(Oc3ncccn3)ccc2C(=O)c2c1[nH]c1cc(C#N)ccc21	CCN=C(O)N1CCC(c2ccc3c(c2)C(C)(C)c2[nH]c4cc(C#N)ccc4c2C3=O)CC1	O=C1c2ccc(C3CCNCC3)cc2Cc2[nH]c3ccccc3c21||O=C1c2ccc(Oc3ncccn3)cc2Cc2[nH]c3ccccc3c21
CC1(C)c2cc(Oc3ncccn3)ccc2C(=O)c2c1[nH]c1cc(C#N)ccc21	CC(C)N1CCC(c2ccc3c(c2)C(C)(C)c2[nH]c4cc(C#N)ccc4c2C3=O)CC1	O=C1c2ccc(C3CCNCC3)cc2Cc2[nH]c3ccccc3c21||O=C1c2ccc(Oc3ncccn3)cc2Cc2[nH]c3ccccc3c21
CC1(C)c2cc(Oc3ncccn3)ccc2C(=O)c2c1[nH]c1cc(C#N)ccc21	CCN(CC)CCOc1cc2c(cc1C(C)=O)C(=O)c1c([nH]c3cc(C#N)ccc13)C2(C)C	O=C1c2ccc(Oc3ncccn3)cc2Cc2[nH]c3ccccc3c21||O=C1c2ccccc2Cc2[nH]c3ccccc3c21
CC1(C)c2cc(Oc3ncccn3)ccc2C(=O)c2c1[nH]c1cc(C#N)ccc21	C#Cc1cc2c(cc1N1CCN(C3COC3)CC1)C(C)(C)c1[nH]c3cc(C#N)ccc3c1C2=O	O=C1c2ccc(N3CCN(C4COC4)CC3)cc2Cc2[nH]c3ccccc3c21||O=C1c2ccc(Oc3ncccn3)cc2Cc2[nH]c3ccccc3c21
CC1(C)c2cc(Oc3ncccn3)ccc2C(=O)c2c1[nH]c1cc(C#N)ccc21	CC1(C)c2cc(N3CCN(C4CCS(=O)(=O)CC4)CC3)c(Br)cc2C(=O)c2c1[nH]c1cc(C#N)ccc21	O=C1c2ccc(N3CCN(C4CCS(=O)(=O)CC4)CC3)cc2Cc2[nH]c3ccccc3c21||O=C1c2ccc(Oc3ncccn3)cc2Cc2[nH]c3ccccc3c21
CC1(C)c2cc(Oc3ncccn3)ccc2C(=O)c2c1[nH]c1cc(C#N)ccc21	CC1(C)c2cc(N3CCC(N4CCOCC4)CC3)c(Cl)cc2C(=O)c2c1[nH]c1cc(C#N)ccc21	O=C1c2ccc(N3CCC(N4CCOCC4)CC3)cc2Cc2[nH]c3ccccc3c21||O=C1c2ccc(Oc3ncccn3)cc2Cc2[nH]c3ccccc3c21
CC1(C)c2cc(Oc3ncccn3)ccc2C(=O)c2c1[nH]c1cc(C#N)ccc21	CC1(C)c2cc(OCC3CCN(C4COC4)CC3)ccc2C(=O)c2c1[nH]c1cc(C#N)ccc21	O=C1c2ccc(OCC3CCN(C4COC4)CC3)cc2Cc2[nH]c3ccccc3c21||O=C1c2ccc(Oc3ncccn3)cc2Cc2[nH]c3ccccc3c21
CC1(C)c2cc(Oc3ncccn3)ccc2C(=O)c2c1[nH]c1cc(C#N)ccc21	C[C@H]1CN(C2CCC2)CCN1c1ccc2c(c1)C(C)(C)c1[nH]c3cc(C#N)ccc3c1C2=O	O=C1c2ccc(N3CCN(C4CCC4)CC3)cc2Cc2[nH]c3ccccc3c21||O=C1c2ccc(Oc3ncccn3)cc2Cc2[nH]c3ccccc3c21
CC1(C)c2cc(Oc3ncccn3)ccc2C(=O)c2c1[nH]c1cc(C#N)ccc21	CC1(C)c2ccc(N3CCC[C@H]3CN3CCCC3)cc2C(=O)c2c1[nH]c1cc(C#N)ccc21	O=C1c2cc(N3CCCC3CN3CCCC3)ccc2Cc2[nH]c3ccccc3c21||O=C1c2ccc(Oc3ncccn3)cc2Cc2[nH]c3ccccc3c21
CC1(C)c2cc(Oc3ncccn3)ccc2C(=O)c2c1[nH]c1cc(C#N)ccc21	CC(C)N1CCC(Cc2ccc3c(c2)C(C)(C)c2[nH]c4cc(C#N)ccc4c2C3=O)CC1	O=C1c2ccc(CC3CCNCC3)cc2Cc2[nH]c3ccccc3c21||O=C1c2ccc(Oc3ncccn3)cc2Cc2[nH]c3ccccc3c21
CC1(C)c2cc(Oc3ncccn3)ccc2C(=O)c2c1[nH]c1cc(C#N)ccc21	CC1(C)c2cc(N3CCC(N4CCCCC4)CC3)ncc2C(=O)c2c1[nH]c1cc(C#N)ccc21	O=C1c2ccc(Oc3ncccn3)cc2Cc2[nH]c3ccccc3c21||O=C1c2cnc(N3CCC(N4CCCCC4)CC3)cc2Cc2[nH]c3ccccc3c21
CC1(C)c2cc(Oc3ncccn3)ccc2C(=O)c2c1[nH]c1cc(C#N)ccc21	CCc1cc2c(cc1N1CCN(C3CCC3)CC1)C(C)(C)c1[nH]c3nc(C#N)ccc3c1C2=O	O=C1c2ccc(N3CCN(C4CCC4)CC3)cc2Cc2[nH]c3ncccc3c21||O=C1c2ccc(Oc3ncccn3)cc2Cc2[nH]c3ccccc3c21
CC1(C)c2cc(Oc3ncccn3)ccc2C(=O)c2c1[nH]c1cc(C#N)ccc21	CCc1cc2c(cc1N1CCOCC1)C(C)(C)c1[nH]c3nc(C(=O)N4CCOCC4)ccc3c1C2=O	O=C1c2ccc(N3CCOCC3)cc2Cc2[nH]c3nc(C(=O)N4CCOCC4)ccc3c21||O=C1c2ccc(Oc3ncccn3)cc2Cc2[nH]c3ccccc3c21
CC1(C)c2cc(Oc3ncccn3)ccc2C(=O)c2c1[nH]c1cc(C#N)ccc21	C#Cc1cc2c(cc1OC1CCN(C3COC3)CC1)C(C)(C)c1[nH]c3cc(C#N)ccc3c1C2=O	O=C1c2ccc(OC3CCN(C4COC4)CC3)cc2Cc2[nH]c3ccccc3c21||O=C1c2ccc(Oc3ncccn3)cc2Cc2[nH]c3ccccc3c21
CC1(C)c2cc(Oc3ncccn3)ccc2C(=O)c2c1[nH]c1cc(C#N)ccc21	C#Cc1cc2c(cc1N1CCN(C3CCC3)CC1)C(C)(C)c1[nH]c3cc(C#N)ccc3c1C2=O	O=C1c2ccc(N3CCN(C4CCC4)CC3)cc2Cc2[nH]c3ccccc3c21||O=C1c2ccc(Oc3ncccn3)cc2Cc2[nH]c3ccccc3c21
CC1(C)c2cc(Oc3ncccn3)ccc2C(=O)c2c1[nH]c1cc(C#N)ccc21	CC1(C)c2cc(N3CCC(N4CCC(F)(F)CC4)CC3)ccc2C(=O)c2c1[nH]c1cc(C#N)ccc21	O=C1c2ccc(N3CCC(N4CCCCC4)CC3)cc2Cc2[nH]c3ccccc3c21||O=C1c2ccc(Oc3ncccn3)cc2Cc2[nH]c3ccccc3c21
CC1(C)c2cc(Oc3ncccn3)ccc2C(=O)c2c1[nH]c1cc(C#N)ccc21	C[C@@H]1CN(c2cc3c(cc2Br)C(=O)c2c([nH]c4cc(C#N)ccc24)C3(C)C)C[C@H](C)N1C1CCC1	O=C1c2ccc(N3CCN(C4CCC4)CC3)cc2Cc2[nH]c3ccccc3c21||O=C1c2ccc(Oc3ncccn3)cc2Cc2[nH]c3ccccc3c21
CC1(C)c2cc(Oc3ncccn3)ccc2C(=O)c2c1[nH]c1cc(C#N)ccc21	CC(C)(C)N1CCN(c2cc3c(cc2Br)C(=O)c2c([nH]c4cc(C#N)ccc24)C32CCOCC2)CC1	O=C1c2ccc(N3CCNCC3)cc2C2(CCOCC2)c2[nH]c3ccccc3c21||O=C1c2ccc(Oc3ncccn3)cc2Cc2[nH]c3ccccc3c21
CC1(C)c2cc(Oc3ncccn3)ccc2C(=O)c2c1[nH]c1cc(C#N)ccc21	CCc1cc2c(cc1N1CCN(C3CCC3)CC1)C(C)(C)c1[nH]c3cc(C#N)ccc3c1C2=O	O=C1c2ccc(N3CCN(C4CCC4)CC3)cc2Cc2[nH]c3ccccc3c21||O=C1c2ccc(Oc3ncccn3)cc2Cc2[nH]c3ccccc3c21
CC1(C)c2cc(Oc3ncccn3)ccc2C(=O)c2c1[nH]c1cc(C#N)ccc21	CCc1cc2c(cc1N1CCC(N3CCC3)CC1)C(C)(C)c1[nH]c3cc(C#N)ccc3c1C2=O	O=C1c2ccc(N3CCC(N4CCC4)CC3)cc2Cc2[nH]c3ccccc3c21||O=C1c2ccc(Oc3ncccn3)cc2Cc2[nH]c3ccccc3c21
CC1(C)c2cc(Oc3ncccn3)ccc2C(=O)c2c1[nH]c1cc(C#N)ccc21	Cc1cc2c(cc1N1CCC(N3CCOCC3)CC1)C(C)(C)c1[nH]c3cc(C#N)ccc3c1C2=O	O=C1c2ccc(N3CCC(N4CCOCC4)CC3)cc2Cc2[nH]c3ccccc3c21||O=C1c2ccc(Oc3ncccn3)cc2Cc2[nH]c3ccccc3c21
CC1(C)c2cc(Oc3ncccn3)ccc2C(=O)c2c1[nH]c1cc(C#N)ccc21	CCc1cc2c(cc1N1CCN(C(=O)CN(C)C)CC1)C(C)(C)c1[nH]c3cc(C#N)ccc3c1C2=O	O=C1c2ccc(N3CCNCC3)cc2Cc2[nH]c3ccccc3c21||O=C1c2ccc(Oc3ncccn3)cc2Cc2[nH]c3ccccc3c21
CC1(C)c2cc(Oc3ncccn3)ccc2C(=O)c2c1[nH]c1cc(C#N)ccc21	CCc1cc2c(cc1N1CCC(NCCCO)CC1)C(C)(C)c1[nH]c3cc(C#N)ccc3c1C2=O	O=C1c2ccc(N3CCCCC3)cc2Cc2[nH]c3ccccc3c21||O=C1c2ccc(Oc3ncccn3)cc2Cc2[nH]c3ccccc3c21
CC1(C)c2cc(Oc3ncccn3)ccc2C(=O)c2c1[nH]c1cc(C#N)ccc21	C#CC(C)(C)N1CCN(c2cc3c(cc2C(C)=O)C(=O)c2c([nH]c4cc(C#N)ccc24)C3(C)C)CC1	O=C1c2ccc(N3CCNCC3)cc2Cc2[nH]c3ccccc3c21||O=C1c2ccc(Oc3ncccn3)cc2Cc2[nH]c3ccccc3c21
CC1(C)c2cc(Oc3ncccn3)ccc2C(=O)c2c1[nH]c1cc(C#N)ccc21	CC1(C)c2cc(N3CCOCC3)c(C#CCN3CCOCC3)cc2C(=O)c2c1[nH]c1cc(C#N)ccc21	O=C1c2cc(C#CCN3CCOCC3)c(N3CCOCC3)cc2Cc2[nH]c3ccccc3c21||O=C1c2ccc(Oc3ncccn3)cc2Cc2[nH]c3ccccc3c21
CC1(C)c2cc(Oc3ncccn3)ccc2C(=O)c2c1[nH]c1cc(C#N)ccc21	CC(C)Oc1cc2c(cc1O[C@@H]1CCN(C3CCC3)C1)C(C)(C)c1[nH]c3cc(C#N)ccc3c1C2=O	O=C1c2ccc(OC3CCN(C4CCC4)C3)cc2Cc2[nH]c3ccccc3c21||O=C1c2ccc(Oc3ncccn3)cc2Cc2[nH]c3ccccc3c21
CC1(C)c2cc(Oc3ncccn3)ccc2C(=O)c2c1[nH]c1cc(C#N)ccc21	CCc1cc2c(cc1N1CCC(NCC3CC3)CC1)C(C)(C)c1[nH]c3cc(C#N)ccc3c1C2=O	O=C1c2ccc(N3CCC(NCC4CC4)CC3)cc2Cc2[nH]c3ccccc3c21||O=C1c2ccc(Oc3ncccn3)cc2Cc2[nH]c3ccccc3c21
CC1(C)c2cc(Oc3ncccn3)ccc2C(=O)c2c1[nH]c1cc(C#N)ccc21	CCCc1cc2c(cc1N1CCN(C3CCC3)CC1)C(C)(C)c1[nH]c3cc(C#N)ccc3c1C2=O	O=C1c2ccc(N3CCN(C4CCC4)CC3)cc2Cc2[nH]c3ccccc3c21||O=C1c2ccc(Oc3ncccn3)cc2Cc2[nH]c3ccccc3c21
CC1(C)c2cc(Oc3ncccn3)ccc2C(=O)c2c1[nH]c1cc(C#N)ccc21	CCOc1cc2c(cc1N1CCC(N3CCOCC3)CC1)C(C)(C)c1[nH]c3cc(C#N)ccc3c1C2=O	O=C1c2ccc(N3CCC(N4CCOCC4)CC3)cc2Cc2[nH]c3ccccc3c21||O=C1c2ccc(Oc3ncccn3)cc2Cc2[nH]c3ccccc3c21
CC1(C)c2cc(Oc3ncccn3)ccc2C(=O)c2c1[nH]c1cc(C#N)ccc21	CCCc1cc2c(cc1N1CCN(CCCCO)CC1)C(C)(C)c1[nH]c3cc(C#N)ccc3c1C2=O	O=C1c2ccc(N3CCNCC3)cc2Cc2[nH]c3ccccc3c21||O=C1c2ccc(Oc3ncccn3)cc2Cc2[nH]c3ccccc3c21
CC1(C)c2cc(Oc3ncccn3)ccc2C(=O)c2c1[nH]c1cc(C#N)ccc21	CC1(C)c2cc(N3CCN(C4COC4)CC3)c(C#CC3CC3)cc2C(=O)c2c1[nH]c1cc(C#N)ccc21	O=C1c2cc(C#CC3CC3)c(N3CCN(C4COC4)CC3)cc2Cc2[nH]c3ccccc3c21||O=C1c2ccc(Oc3ncccn3)cc2Cc2[nH]c3ccccc3c21
CC1(C)c2cc(Oc3ncccn3)ccc2C(=O)c2c1[nH]c1cc(C#N)ccc21	N#Cc1ccc2c3c([nH]c2c1)C1(CCOCC1)c1cc(N2CCC(N4CCCC4)CC2)c(C#N)cc1C3=O	O=C1c2ccc(N3CCC(N4CCCC4)CC3)cc2C2(CCOCC2)c2[nH]c3ccccc3c21||O=C1c2ccc(Oc3ncccn3)cc2Cc2[nH]c3ccccc3c21
CC1(C)c2cc(Oc3ncccn3)ccc2C(=O)c2c1[nH]c1cc(C#N)ccc21	CCc1cc2c(cc1N1CCC(N3CCC(O)CC3)CC1)C(C)(C)c1[nH]c3cc(C#N)ccc3c1C2=O	O=C1c2ccc(N3CCC(N4CCCCC4)CC3)cc2Cc2[nH]c3ccccc3c21||O=C1c2ccc(Oc3ncccn3)cc2Cc2[nH]c3ccccc3c21
CC1(C)c2cc(Oc3ncccn3)ccc2C(=O)c2c1[nH]c1cc(C#N)ccc21	CCCc1cc2c(cc1N1CCC(N3CCOCC3)CC1)C(C)(C)c1[nH]c3cc(C#N)ccc3c1C2=O	O=C1c2ccc(N3CCC(N4CCOCC4)CC3)cc2Cc2[nH]c3ccccc3c21||O=C1c2ccc(Oc3ncccn3)cc2Cc2[nH]c3ccccc3c21
CC1(C)c2cc(Oc3ncccn3)ccc2C(=O)c2c1[nH]c1cc(C#N)ccc21	CCc1cc2c(cc1N1CCN(CC3(O)CCOCC3)CC1)C(C)(C)c1[nH]c3cc(C#N)ccc3c1C2=O	O=C1c2ccc(N3CCN(CC4CCOCC4)CC3)cc2Cc2[nH]c3ccccc3c21||O=C1c2ccc(Oc3ncccn3)cc2Cc2[nH]c3ccccc3c21
CC1(C)c2cc(Oc3ncccn3)ccc2C(=O)c2c1[nH]c1cc(C#N)ccc21	CCc1cc2c(cc1N1CCC(N3CCN(C)CC3)CC1)C(C)(C)c1[nH]c3cc(C#N)ccc3c1C2=O	O=C1c2ccc(N3CCC(N4CCNCC4)CC3)cc2Cc2[nH]c3ccccc3c21||O=C1c2ccc(Oc3ncccn3)cc2Cc2[nH]c3ccccc3c21
CC1(C)c2cc(Oc3ncccn3)ccc2C(=O)c2c1[nH]c1cc(C#N)ccc21	CCc1cc2c(cc1N1CCN(CC3(O)CCNCC3)CC1)C(C)(C)c1[nH]c3cc(C#N)ccc3c1C2=O	O=C1c2ccc(N3CCN(CC4CCNCC4)CC3)cc2Cc2[nH]c3ccccc3c21||O=C1c2ccc(Oc3ncccn3)cc2Cc2[nH]c3ccccc3c21
CC1(C)c2cc(Oc3ncccn3)ccc2C(=O)c2c1[nH]c1cc(C#N)ccc21	CCc1cc2c(cc1N1CCC(N3CCOCC3)CC1)C(C)(C)c1[nH]c3cc(N=C(C)O)ccc3c1C2=O	O=C1c2ccc(N3CCC(N4CCOCC4)CC3)cc2Cc2[nH]c3ccccc3c21||O=C1c2ccc(Oc3ncccn3)cc2Cc2[nH]c3ccccc3c21
CC1(C)c2cc(Oc3ncccn3)ccc2C(=O)c2c1[nH]c1cc(C#N)ccc21	CC(C)OCC#Cc1cc2c(cc1N1CCN(C3COC3)CC1)C(C)(C)c1[nH]c3cc(C#N)ccc3c1C2=O	O=C1c2ccc(N3CCN(C4COC4)CC3)cc2Cc2[nH]c3ccccc3c21||O=C1c2ccc(Oc3ncccn3)cc2Cc2[nH]c3ccccc3c21
CC1(C)c2cc(Oc3ncccn3)ccc2C(=O)c2c1[nH]c1cc(C#N)ccc21	CC1(C)c2cc(N3CCN(C4CCC4)CC3)c(OC3CCOCC3)cc2C(=O)c2c1[nH]c1cc(C#N)ccc21	O=C1c2cc(OC3CCOCC3)c(N3CCN(C4CCC4)CC3)cc2Cc2[nH]c3ccccc3c21||O=C1c2ccc(Oc3ncccn3)cc2Cc2[nH]c3ccccc3c21
CC1(C)c2cc(Oc3ncccn3)ccc2C(=O)c2c1[nH]c1cc(C#N)ccc21	CCc1cc2c(cc1N1CCC(NC3CCCCC3)CC1)C(C)(C)c1[nH]c3cc(C#N)ccc3c1C2=O	O=C1c2ccc(N3CCC(NC4CCCCC4)CC3)cc2Cc2[nH]c3ccccc3c21||O=C1c2ccc(Oc3ncccn3)cc2Cc2[nH]c3ccccc3c21
CC1(C)c2cc(Oc3ncccn3)ccc2C(=O)c2c1[nH]c1cc(C#N)ccc21	CC1(C)c2cc(N3CCN(C4CCC4)CC3)c(C#CC3CCC3)cc2C(=O)c2c1[nH]c1cc(C#N)ccc21	O=C1c2cc(C#CC3CCC3)c(N3CCN(C4CCC4)CC3)cc2Cc2[nH]c3ccccc3c21||O=C1c2ccc(Oc3ncccn3)cc2Cc2[nH]c3ccccc3c21
CC1(C)c2cc(Oc3ncccn3)ccc2C(=O)c2c1[nH]c1cc(C#N)ccc21	CC#Cc1cc2c(cc1N1CCC(N3CCOCC3)CC1)C1(CCOCC1)c1[nH]c3cc(C#N)ccc3c1C2=O	O=C1c2ccc(N3CCC(N4CCOCC4)CC3)cc2C2(CCOCC2)c2[nH]c3ccccc3c21||O=C1c2ccc(Oc3ncccn3)cc2Cc2[nH]c3ccccc3c21
CC1(C)c2cc(Oc3ncccn3)ccc2C(=O)c2c1[nH]c1cc(C#N)ccc21	CC1(C)c2cc(N3CCC(N4CCCC4)CC3)c(C3=CCNCC3)cc2C(=O)c2c1[nH]c1cc(C#N)ccc21	O=C1c2cc(C3=CCNCC3)c(N3CCC(N4CCCC4)CC3)cc2Cc2[nH]c3ccccc3c21||O=C1c2ccc(Oc3ncccn3)cc2Cc2[nH]c3ccccc3c21
CC1(C)c2cc(Oc3ncccn3)ccc2C(=O)c2c1[nH]c1cc(C#N)ccc21	CCc1cc2c(cc1N1CCN(CC3(O)CC(C)OC(C)C3)CC1)C(C)(C)c1[nH]c3cc(C#N)ccc3c1C2=O	O=C1c2ccc(N3CCN(CC4CCOCC4)CC3)cc2Cc2[nH]c3ccccc3c21||O=C1c2ccc(Oc3ncccn3)cc2Cc2[nH]c3ccccc3c21
Cn1cc(-c2ccc3c(c2)C(C)(C)c2[nH]c4cc(C#N)ccc4c2C3=O)cn1	CC1(C)c2cc(OC[C@H](O)CO)ccc2C(=O)c2c1[nH]c1c(C(=O)O)c(C#N)ccc21	O=C1c2ccc(-c3cn[nH]c3)cc2Cc2[nH]c3ccccc3c21||O=C1c2ccccc2Cc2[nH]c3ccccc3c21
Cn1cc(-c2ccc3c(c2)C(C)(C)c2[nH]c4cc(C#N)ccc4c2C3=O)cn1	CC1(C)c2cc(OC[C@H](O)CO)ccc2C(=O)c2c1[nH]c1c(C(=N)O)c(C#N)ccc21	O=C1c2ccc(-c3cn[nH]c3)cc2Cc2[nH]c3ccccc3c21||O=C1c2ccccc2Cc2[nH]c3ccccc3c21
Cn1cc(-c2ccc3c(c2)C(C)(C)c2[nH]c4cc(C#N)ccc4c2C3=O)cn1	COc1ccc2c(c1)C(C)(C)c1[nH]c3c(OC[C@H](O)CO)c(C#N)ccc3c1C2=O	O=C1c2ccc(-c3cn[nH]c3)cc2Cc2[nH]c3ccccc3c21||O=C1c2ccccc2Cc2[nH]c3ccccc3c21
Cn1cc(-c2ccc3c(c2)C(C)(C)c2[nH]c4cc(C#N)ccc4c2C3=O)cn1	CC1(C)c2cc(OCC(O)=NCCC#N)ccc2C(=O)c2c1[nH]c1cc(C#N)ccc21	O=C1c2ccc(-c3cn[nH]c3)cc2Cc2[nH]c3ccccc3c21||O=C1c2ccccc2Cc2[nH]c3ccccc3c21
Cn1cc(-c2ccc3c(c2)C(C)(C)c2[nH]c4cc(C#N)ccc4c2C3=O)cn1	CC1(C)c2cc(N3CCC(N)CC3)c(Br)cc2C(=O)c2c1[nH]c1cc(C#N)ccc21	O=C1c2ccc(-c3cn[nH]c3)cc2Cc2[nH]c3ccccc3c21||O=C1c2ccc(N3CCCCC3)cc2Cc2[nH]c3ccccc3c21
Cn1cc(-c2ccc3c(c2)C(C)(C)c2[nH]c4cc(C#N)ccc4c2C3=O)cn1	CC1(C)c2cc(C(=O)N(CCO)CCO)ccc2C(=O)c2c1[nH]c1cc(C#N)ccc21	O=C1c2ccc(-c3cn[nH]c3)cc2Cc2[nH]c3ccccc3c21||O=C1c2ccccc2Cc2[nH]c3ccccc3c21
Cn1cc(-c2ccc3c(c2)C(C)(C)c2[nH]c4cc(C#N)ccc4c2C3=O)cn1	CCN(CC)CCOc1ccc2c(c1)C(C)(C)c1[nH]c3cc(C#N)c(Br)cc3c1C2=O	O=C1c2ccc(-c3cn[nH]c3)cc2Cc2[nH]c3ccccc3c21||O=C1c2ccccc2Cc2[nH]c3ccccc3c21
Cn1cc(-c2ccc3c(c2)C(C)(C)c2[nH]c4cc(C#N)ccc4c2C3=O)cn1	CC1(C)c2ccc(N3CCN(C4CC4)CC3)cc2C(=O)c2c1[nH]c1cc(C#N)ccc21	O=C1c2cc(N3CCN(C4CC4)CC3)ccc2Cc2[nH]c3ccccc3c21||O=C1c2ccc(-c3cn[nH]c3)cc2Cc2[nH]c3ccccc3c21
Cn1cc(-c2ccc3c(c2)C(C)(C)c2[nH]c4cc(C#N)ccc4c2C3=O)cn1	CC1(C)c2ccc(N3CCN(C4COC4)CC3)cc2C(=O)c2c1[nH]c1cc(C#N)ccc21	O=C1c2cc(N3CCN(C4COC4)CC3)ccc2Cc2[nH]c3ccccc3c21||O=C1c2ccc(-c3cn[nH]c3)cc2Cc2[nH]c3ccccc3c21
Cn1cc(-c2ccc3c(c2)C(C)(C)c2[nH]c4cc(C#N)ccc4c2C3=O)cn1	CN(C)S(=O)(=O)N1CCN(c2ccc3c(c2)C(C)(C)c2c(c4ccc(C#N)cc4n2C)C3=O)CC1	O=C1c2ccc(-c3cn[nH]c3)cc2Cc2[nH]c3ccccc3c21||O=C1c2ccc(N3CCNCC3)cc2Cc2[nH]c3ccccc3c21
Cn1cc(-c2ccc3c(c2)C(C)(C)c2[nH]c4cc(C#N)ccc4c2C3=O)cn1	CC1(C)c2cc(C3CCN(C4COC4)CC3)ccc2C(=O)c2c1[nH]c1cc(C#N)ccc21	O=C1c2ccc(-c3cn[nH]c3)cc2Cc2[nH]c3ccccc3c21||O=C1c2ccc(C3CCN(C4COC4)CC3)cc2Cc2[nH]c3ccccc3c21
Cn1cc(-c2ccc3c(c2)C(C)(C)c2[nH]c4cc(C#N)ccc4c2C3=O)cn1	CC1(C)c2ccc(C3CCN(C4COC4)CC3)cc2C(=O)c2c1[nH]c1cc(C#N)ccc21	O=C1c2cc(C3CCN(C4COC4)CC3)ccc2Cc2[nH]c3ccccc3c21||O=C1c2ccc(-c3cn[nH]c3)cc2Cc2[nH]c3ccccc3c21
Cn1cc(-c2ccc3c(c2)C(C)(C)c2[nH]c4cc(C#N)ccc4c2C3=O)cn1	CCN(CC)CCOc1cc2c(cc1C(C)=O)C(=O)c1c([nH]c3cc(C#N)ccc13)C2(C)C	O=C1c2ccc(-c3cn[nH]c3)cc2Cc2[nH]c3ccccc3c21||O=C1c2ccccc2Cc2[nH]c3ccccc3c21
Cn1cc(-c2ccc3c(c2)C(C)(C)c2[nH]c4cc(C#N)ccc4c2C3=O)cn1	CC1(C)c2cc(N3CCN(C4CCCC4)CC3=O)ccc2C(=O)c2c1[nH]c1cc(C#N)ccc21	O=C1c2ccc(-c3cn[nH]c3)cc2Cc2[nH]c3ccccc3c21||O=C1c2ccc(N3CCN(C4CCCC4)CC3=O)cc2Cc2[nH]c3ccccc3c21
Cn1cc(-c2ccc3c(c2)C(C)(C)c2[nH]c4cc(C#N)ccc4c2C3=O)cn1	CC1(C)c2cc(N3CCC(N4CCOCC4)CC3)c(Cl)cc2C(=O)c2c1[nH]c1cc(C#N)ccc21	O=C1c2ccc(-c3cn[nH]c3)cc2Cc2[nH]c3ccccc3c21||O=C1c2ccc(N3CCC(N4CCOCC4)CC3)cc2Cc2[nH]c3ccccc3c21
Cn1cc(-c2ccc3c(c2)C(C)(C)c2[nH]c4cc(C#N)ccc4c2C3=O)cn1	CC1(C)c2cc(N3CCC(N4CCCCC4)CC3)ncc2C(=O)c2c1[nH]c1cc(C#N)ccc21	O=C1c2ccc(-c3cn[nH]c3)cc2Cc2[nH]c3ccccc3c21||O=C1c2cnc(N3CCC(N4CCCCC4)CC3)cc2Cc2[nH]c3ccccc3c21
Cn1cc(-c2ccc3c(c2)C(C)(C)c2[nH]c4cc(C#N)ccc4c2C3=O)cn1	CCc1cc2c(cc1N1CCOCC1)C(C)(C)c1[nH]c3nc(C(=O)N4CCOCC4)ccc3c1C2=O	O=C1c2ccc(-c3cn[nH]c3)cc2Cc2[nH]c3ccccc3c21||O=C1c2ccc(N3CCOCC3)cc2Cc2[nH]c3nc(C(=O)N4CCOCC4)ccc3c21
Cn1cc(-c2ccc3c(c2)C(C)(C)c2[nH]c4cc(C#N)ccc4c2C3=O)cn1	C#Cc1cc2c(cc1N1CCN(C3CCC3)CC1)C(C)(C)c1[nH]c3cc(C#N)ccc3c1C2=O	O=C1c2ccc(-c3cn[nH]c3)cc2Cc2[nH]c3ccccc3c21||O=C1c2ccc(N3CCN(C4CCC4)CC3)cc2Cc2[nH]c3ccccc3c21
Cn1cc(-c2ccc3c(c2)C(C)(C)c2[nH]c4cc(C#N)ccc4c2C3=O)cn1	C[C@@H]1CN(c2cc3c(cc2Br)C(=O)c2c([nH]c4cc(C#N)ccc24)C3(C)C)C[C@H](C)N1C1CCC1	O=C1c2ccc(-c3cn[nH]c3)cc2Cc2[nH]c3ccccc3c21||O=C1c2ccc(N3CCN(C4CCC4)CC3)cc2Cc2[nH]c3ccccc3c21
Cn1cc(-c2ccc3c(c2)C(C)(C)c2[nH]c4cc(C#N)ccc4c2C3=O)cn1	CC(C)(C)N1CCN(c2cc3c(cc2Br)C(=O)c2c([nH]c4cc(C#N)ccc24)C32CCOCC2)CC1	O=C1c2ccc(-c3cn[nH]c3)cc2Cc2[nH]c3ccccc3c21||O=C1c2ccc(N3CCNCC3)cc2C2(CCOCC2)c2[nH]c3ccccc3c21
Cn1cc(-c2ccc3c(c2)C(C)(C)c2[nH]c4cc(C#N)ccc4c2C3=O)cn1	CCc1cc2c(cc1N1CCC(N3CCC3)CC1)C(C)(C)c1[nH]c3cc(C#N)ccc3c1C2=O	O=C1c2ccc(-c3cn[nH]c3)cc2Cc2[nH]c3ccccc3c21||O=C1c2ccc(N3CCC(N4CCC4)CC3)cc2Cc2[nH]c3ccccc3c21
Cn1cc(-c2ccc3c(c2)C(C)(C)c2[nH]c4cc(C#N)ccc4c2C3=O)cn1	CC(C)c1cc2c(cc1N1CCN(C3COC3)CC1)C(C)(C)c1[nH]c3cc(C#N)ccc3c1C2=O	O=C1c2ccc(-c3cn[nH]c3)cc2Cc2[nH]c3ccccc3c21||O=C1c2ccc(N3CCN(C4COC4)CC3)cc2Cc2[nH]c3ccccc3c21
Cn1cc(-c2ccc3c(c2)C(C)(C)c2[nH]c4cc(C#N)ccc4c2C3=O)cn1	CCc1cc2c(cc1N1CCN(C(=O)CN(C)C)CC1)C(C)(C)c1[nH]c3cc(C#N)ccc3c1C2=O	O=C1c2ccc(-c3cn[nH]c3)cc2Cc2[nH]c3ccccc3c21||O=C1c2ccc(N3CCNCC3)cc2Cc2[nH]c3ccccc3c21
Cn1cc(-c2ccc3c(c2)C(C)(C)c2[nH]c4cc(C#N)ccc4c2C3=O)cn1	CCCC1(N2CCN(c3cc4c(cn3)C(=O)c3c([nH]c5cc(C(=N)O)ccc35)C4(C)C)CC2)CCC1	O=C1c2ccc(-c3cn[nH]c3)cc2Cc2[nH]c3ccccc3c21||O=C1c2cnc(N3CCN(C4CCC4)CC3)cc2Cc2[nH]c3ccccc3c21
Cn1cc(-c2ccc3c(c2)C(C)(C)c2[nH]c4cc(C#N)ccc4c2C3=O)cn1	C[C@@H]1CN(C2CCN(c3cc4c(cn3)C(=O)c3c([nH]c5cc(C(=N)O)ccc35)C4(C)C)CC2)C[C@H](C)O1	O=C1c2ccc(-c3cn[nH]c3)cc2Cc2[nH]c3ccccc3c21||O=C1c2cnc(N3CCC(N4CCOCC4)CC3)cc2Cc2[nH]c3ccccc3c21
Cn1cc(-c2ccc3c(c2)C(C)(C)c2[nH]c4cc(C#N)ccc4c2C3=O)cn1	CCc1cc2c(cc1N1CCC(N3CCC(O)CC3)CC1)C(C)(C)c1[nH]c3cc(C#N)ccc3c1C2=O	O=C1c2ccc(-c3cn[nH]c3)cc2Cc2[nH]c3ccccc3c21||O=C1c2ccc(N3CCC(N4CCCCC4)CC3)cc2Cc2[nH]c3ccccc3c21
Cn1cc(-c2ccc3c(c2)C(C)(C)c2[nH]c4cc(C#N)ccc4c2C3=O)cn1	CCc1cc2c(cc1N1CCC(N3CCOCC3)CC1)C(C)(C)c1[nH]c3cc(N=C(C)O)ccc3c1C2=O	O=C1c2ccc(-c3cn[nH]c3)cc2Cc2[nH]c3ccccc3c21||O=C1c2ccc(N3CCC(N4CCOCC4)CC3)cc2Cc2[nH]c3ccccc3c21
Cn1cc(-c2ccc3c(c2)C(C)(C)c2[nH]c4cc(C#N)ccc4c2C3=O)cn1	CCc1cc2c(cc1C1=CCN(C(=O)C3CCOCC3)CC1)C(C)(C)c1[nH]c3cc(C#N)ccc3c1C2=O	O=C1c2ccc(-c3cn[nH]c3)cc2Cc2[nH]c3ccccc3c21||O=C1c2ccc(C3=CCN(C(=O)C4CCOCC4)CC3)cc2Cc2[nH]c3ccccc3c21
Cn1cc(-c2ccc3c(c2)C(C)(C)c2[nH]c4cc(C#N)ccc4c2C3=O)cn1	CC(C)OCC#Cc1cc2c(cc1N1CCN(C3COC3)CC1)C(C)(C)c1[nH]c3cc(C#N)ccc3c1C2=O	O=C1c2ccc(-c3cn[nH]c3)cc2Cc2[nH]c3ccccc3c21||O=C1c2ccc(N3CCN(C4COC4)CC3)cc2Cc2[nH]c3ccccc3c21
Cn1cc(-c2ccc3c(c2)C(C)(C)c2[nH]c4cc(C#N)ccc4c2C3=O)cn1	CC1(C)c2cc(N3CCN(C4COC4)CC3)c(CCC3CCCC3)cc2C(=O)c2c1[nH]c1cc(C#N)ccc21	O=C1c2cc(CCC3CCCC3)c(N3CCN(C4COC4)CC3)cc2Cc2[nH]c3ccccc3c21||O=C1c2ccc(-c3cn[nH]c3)cc2Cc2[nH]c3ccccc3c21
Cn1cc(-c2ccc3c(c2)C(C)(C)c2[nH]c4cc(C#N)ccc4c2C3=O)cn1	CCC(CC)Oc1cc2c(cc1N1CCN(C3CCC3)CC1)C(C)(C)c1c(c3ccc(C#N)cc3n1C)C2=O	O=C1c2ccc(-c3cn[nH]c3)cc2Cc2[nH]c3ccccc3c21||O=C1c2ccc(N3CCN(C4CCC4)CC3)cc2Cc2[nH]c3ccccc3c21
Cn1cc(-c2ccc3c(c2)C(C)(C)c2[nH]c4cc(C#N)ccc4c2C3=O)cn1	CCc1cc2c(cc1N1CCC(N3CCOCC3)CC1)C(C)(C)c1[nH]c3cc(N=C(O)c4ccccc4)ccc3c1C2=O	O=C1c2ccc(-c3cn[nH]c3)cc2Cc2[nH]c3ccccc3c21||O=C1c2ccc(N3CCC(N4CCOCC4)CC3)cc2Cc2[nH]c3cc(N=Cc4ccccc4)ccc3c21
CC1(C)c2cc(C(O)=NC3COC3)ccc2C(=O)c2c1[nH]c1cc(C#N)ccc21	CC1(C)c2cc(OC[C@H](O)CO)ccc2C(=O)c2c1[nH]c1c(C(=O)O)c(C#N)ccc21	O=C1c2ccc(C=NC3COC3)cc2Cc2[nH]c3ccccc3c21||O=C1c2ccccc2Cc2[nH]c3ccccc3c21
CC1(C)c2cc(C(O)=NC3COC3)ccc2C(=O)c2c1[nH]c1cc(C#N)ccc21	CC1(C)c2cc(OC[C@H](O)CO)ccc2C(=O)c2c1[nH]c1c(C(=N)O)c(C#N)ccc21	O=C1c2ccc(C=NC3COC3)cc2Cc2[nH]c3ccccc3c21||O=C1c2ccccc2Cc2[nH]c3ccccc3c21
CC1(C)c2cc(C(O)=NC3COC3)ccc2C(=O)c2c1[nH]c1cc(C#N)ccc21	COc1ccc2c(c1)C(C)(C)c1[nH]c3c(OC[C@H](O)CO)c(C#N)ccc3c1C2=O	O=C1c2ccc(C=NC3COC3)cc2Cc2[nH]c3ccccc3c21||O=C1c2ccccc2Cc2[nH]c3ccccc3c21
CC1(C)c2cc(C(O)=NC3COC3)ccc2C(=O)c2c1[nH]c1cc(C#N)ccc21	CC(C)(O)C#Cc1ccc2c(c1)C(=O)c1c([nH]c3cc(C#N)ccc13)C2(C)C	O=C1c2ccc(C=NC3COC3)cc2Cc2[nH]c3ccccc3c21||O=C1c2ccccc2Cc2[nH]c3ccccc3c21
CC1(C)c2cc(C(O)=NC3COC3)ccc2C(=O)c2c1[nH]c1cc(C#N)ccc21	CC1(C)c2ccc(C3=CCNCC3)cc2C(=O)c2c1[nH]c1cc(C#N)ccc21	O=C1c2cc(C3=CCNCC3)ccc2Cc2[nH]c3ccccc3c21||O=C1c2ccc(C=NC3COC3)cc2Cc2[nH]c3ccccc3c21
CC1(C)c2cc(C(O)=NC3COC3)ccc2C(=O)c2c1[nH]c1cc(C#N)ccc21	CC1(C)c2cc(N3CCC(N)CC3)c(Br)cc2C(=O)c2c1[nH]c1cc(C#N)ccc21	O=C1c2ccc(C=NC3COC3)cc2Cc2[nH]c3ccccc3c21||O=C1c2ccc(N3CCCCC3)cc2Cc2[nH]c3ccccc3c21
CC1(C)c2cc(C(O)=NC3COC3)ccc2C(=O)c2c1[nH]c1cc(C#N)ccc21	CC1(C)c2cc(C(=O)N(CCO)CCO)ccc2C(=O)c2c1[nH]c1cc(C#N)ccc21	O=C1c2ccc(C=NC3COC3)cc2Cc2[nH]c3ccccc3c21||O=C1c2ccccc2Cc2[nH]c3ccccc3c21
CC1(C)c2cc(C(O)=NC3COC3)ccc2C(=O)c2c1[nH]c1cc(C#N)ccc21	C=Cc1cc2c(cc1N1CCOCC1)C(C)(C)c1[nH]c3cc(C#N)ccc3c1C2=O	O=C1c2ccc(C=NC3COC3)cc2Cc2[nH]c3ccccc3c21||O=C1c2ccc(N3CCOCC3)cc2Cc2[nH]c3ccccc3c21
CC1(C)c2cc(C(O)=NC3COC3)ccc2C(=O)c2c1[nH]c1cc(C#N)ccc21	CN1CCC(Oc2cc3c(cc2[N+](=O)[O-])C(=O)c2c([nH]c4cc(C#N)ccc24)C3(C)C)CC1	O=C1c2ccc(C=NC3COC3)cc2Cc2[nH]c3ccccc3c21||O=C1c2ccc(OC3CCNCC3)cc2Cc2[nH]c3ccccc3c21
CC1(C)c2cc(C(O)=NC3COC3)ccc2C(=O)c2c1[nH]c1cc(C#N)ccc21	CC1(C)c2cc(N3CCC(NS(C)(=O)=O)CC3)c(Cl)cc2C(=O)c2c1[nH]c1cc(C#N)ccc21	O=C1c2ccc(C=NC3COC3)cc2Cc2[nH]c3ccccc3c21||O=C1c2ccc(N3CCCCC3)cc2Cc2[nH]c3ccccc3c21
CC1(C)c2cc(C(O)=NC3COC3)ccc2C(=O)c2c1[nH]c1cc(C#N)ccc21	CC1(C)c2cc(N3CCN(C4COC4)CC3)c(Br)cc2C(=O)c2c1[nH]c1cc(C#N)ccc21	O=C1c2ccc(C=NC3COC3)cc2Cc2[nH]c3ccccc3c21||O=C1c2ccc(N3CCN(C4COC4)CC3)cc2Cc2[nH]c3ccccc3c21
CC1(C)c2cc(C(O)=NC3COC3)ccc2C(=O)c2c1[nH]c1cc(C#N)ccc21	CC1(C)c2ccc(N3CCN(C4CC4)CC3)cc2C(=O)c2c1[nH]c1cc(C#N)ccc21	O=C1c2cc(N3CCN(C4CC4)CC3)ccc2Cc2[nH]c3ccccc3c21||O=C1c2ccc(C=NC3COC3)cc2Cc2[nH]c3ccccc3c21
CC1(C)c2cc(C(O)=NC3COC3)ccc2C(=O)c2c1[nH]c1cc(C#N)ccc21	CC(C)N1CCN(c2ccc3c(c2)C(C)(C)c2[nH]c4c(F)c(C#N)ccc4c2C3=O)CC1	O=C1c2ccc(C=NC3COC3)cc2Cc2[nH]c3ccccc3c21||O=C1c2ccc(N3CCNCC3)cc2Cc2[nH]c3ccccc3c21
CC1(C)c2cc(C(O)=NC3COC3)ccc2C(=O)c2c1[nH]c1cc(C#N)ccc21	CC1(C)c2cc(OC3CCN(CCO)CC3)ccc2C(=O)c2c1[nH]c1cc(C#N)ccc21	O=C1c2ccc(C=NC3COC3)cc2Cc2[nH]c3ccccc3c21||O=C1c2ccc(OC3CCNCC3)cc2Cc2[nH]c3ccccc3c21
CC1(C)c2cc(C(O)=NC3COC3)ccc2C(=O)c2c1[nH]c1cc(C#N)ccc21	CCN(CC)CCS(=O)(=O)c1cc2c(cc1OC)C(C)(C)c1[nH]c3cc(C#N)ccc3c1C2=O	O=C1c2ccc(C=NC3COC3)cc2Cc2[nH]c3ccccc3c21||O=C1c2ccccc2Cc2[nH]c3ccccc3c21
CC1(C)c2cc(C(O)=NC3COC3)ccc2C(=O)c2c1[nH]c1cc(C#N)ccc21	Cn1cc(-c2cc3c(cc2N2CCOCC2)C(C)(C)c2[nH]c4cc(C#N)ccc4c2C3=O)cn1	O=C1c2cc(-c3cn[nH]c3)c(N3CCOCC3)cc2Cc2[nH]c3ccccc3c21||O=C1c2ccc(C=NC3COC3)cc2Cc2[nH]c3ccccc3c21
CC1(C)c2cc(C(O)=NC3COC3)ccc2C(=O)c2c1[nH]c1cc(C#N)ccc21	CC1(C)c2cc(N3CCN(C4CCC4)CC3)c(Br)cc2C(=O)c2c1[nH]c1cc(C#N)ccc21	O=C1c2ccc(C=NC3COC3)cc2Cc2[nH]c3ccccc3c21||O=C1c2ccc(N3CCN(C4CCC4)CC3)cc2Cc2[nH]c3ccccc3c21
CC1(C)c2cc(C(O)=NC3COC3)ccc2C(=O)c2c1[nH]c1cc(C#N)ccc21	CC1(C)c2cc(C3CCN(C4COC4)CC3)ccc2C(=O)c2c1[nH]c1cc(C#N)ccc21	O=C1c2ccc(C3CCN(C4COC4)CC3)cc2Cc2[nH]c3ccccc3c21||O=C1c2ccc(C=NC3COC3)cc2Cc2[nH]c3ccccc3c21
CC1(C)c2cc(C(O)=NC3COC3)ccc2C(=O)c2c1[nH]c1cc(C#N)ccc21	CC1(C)c2cc(N3CCOCC3)c(OC3CCOC3)cc2C(=O)c2c1[nH]c1cc(C#N)ccc21	O=C1c2cc(OC3CCOC3)c(N3CCOCC3)cc2Cc2[nH]c3ccccc3c21||O=C1c2ccc(C=NC3COC3)cc2Cc2[nH]c3ccccc3c21
CC1(C)c2cc(C(O)=NC3COC3)ccc2C(=O)c2c1[nH]c1cc(C#N)ccc21	CCN=C(O)N1CCC(c2ccc3c(c2)C(C)(C)c2[nH]c4cc(C#N)ccc4c2C3=O)CC1	O=C1c2ccc(C3CCNCC3)cc2Cc2[nH]c3ccccc3c21||O=C1c2ccc(C=NC3COC3)cc2Cc2[nH]c3ccccc3c21
CC1(C)c2cc(C(O)=NC3COC3)ccc2C(=O)c2c1[nH]c1cc(C#N)ccc21	CC(C)N1CCC(c2ccc3c(c2)C(C)(C)c2[nH]c4cc(C#N)ccc4c2C3=O)CC1	O=C1c2ccc(C3CCNCC3)cc2Cc2[nH]c3ccccc3c21||O=C1c2ccc(C=NC3COC3)cc2Cc2[nH]c3ccccc3c21
CC1(C)c2cc(C(O)=NC3COC3)ccc2C(=O)c2c1[nH]c1cc(C#N)ccc21	CCN(CC)CCOc1cc2c(cc1C(C)=O)C(=O)c1c([nH]c3cc(C#N)ccc13)C2(C)C	O=C1c2ccc(C=NC3COC3)cc2Cc2[nH]c3ccccc3c21||O=C1c2ccccc2Cc2[nH]c3ccccc3c21
CC1(C)c2cc(C(O)=NC3COC3)ccc2C(=O)c2c1[nH]c1cc(C#N)ccc21	CC1(C)c2cc(N3CCN(C4CCS(=O)(=O)CC4)CC3)c(Br)cc2C(=O)c2c1[nH]c1cc(C#N)ccc21	O=C1c2ccc(C=NC3COC3)cc2Cc2[nH]c3ccccc3c21||O=C1c2ccc(N3CCN(C4CCS(=O)(=O)CC4)CC3)cc2Cc2[nH]c3ccccc3c21
CC1(C)c2cc(C(O)=NC3COC3)ccc2C(=O)c2c1[nH]c1cc(C#N)ccc21	CC1(C)c2cc(N3CCC(N4CCOCC4)CC3)c(Cl)cc2C(=O)c2c1[nH]c1cc(C#N)ccc21	O=C1c2ccc(C=NC3COC3)cc2Cc2[nH]c3ccccc3c21||O=C1c2ccc(N3CCC(N4CCOCC4)CC3)cc2Cc2[nH]c3ccccc3c21
CC1(C)c2cc(C(O)=NC3COC3)ccc2C(=O)c2c1[nH]c1cc(C#N)ccc21	C[C@H]1CN(C2CCC2)CCN1c1ccc2c(c1)C(C)(C)c1[nH]c3cc(C#N)ccc3c1C2=O	O=C1c2ccc(C=NC3COC3)cc2Cc2[nH]c3ccccc3c21||O=C1c2ccc(N3CCN(C4CCC4)CC3)cc2Cc2[nH]c3ccccc3c21
CC1(C)c2cc(C(O)=NC3COC3)ccc2C(=O)c2c1[nH]c1cc(C#N)ccc21	CC1(C)c2ccc(N3CCC[C@H]3CN3CCCC3)cc2C(=O)c2c1[nH]c1cc(C#N)ccc21	O=C1c2cc(N3CCCC3CN3CCCC3)ccc2Cc2[nH]c3ccccc3c21||O=C1c2ccc(C=NC3COC3)cc2Cc2[nH]c3ccccc3c21
CC1(C)c2cc(C(O)=NC3COC3)ccc2C(=O)c2c1[nH]c1cc(C#N)ccc21	CC(C)N1CCC(Cc2ccc3c(c2)C(C)(C)c2[nH]c4cc(C#N)ccc4c2C3=O)CC1	O=C1c2ccc(C=NC3COC3)cc2Cc2[nH]c3ccccc3c21||O=C1c2ccc(CC3CCNCC3)cc2Cc2[nH]c3ccccc3c21
CC1(C)c2cc(C(O)=NC3COC3)ccc2C(=O)c2c1[nH]c1cc(C#N)ccc21	CC1(C)c2cc(N3CCC(N4CCCCC4)CC3)ncc2C(=O)c2c1[nH]c1cc(C#N)ccc21	O=C1c2ccc(C=NC3COC3)cc2Cc2[nH]c3ccccc3c21||O=C1c2cnc(N3CCC(N4CCCCC4)CC3)cc2Cc2[nH]c3ccccc3c21
CC1(C)c2cc(C(O)=NC3COC3)ccc2C(=O)c2c1[nH]c1cc(C#N)ccc21	CCc1cc2c(cc1N1CCN(C3CCC3)CC1)C(C)(C)c1[nH]c3nc(C#N)ccc3c1C2=O	O=C1c2ccc(C=NC3COC3)cc2Cc2[nH]c3ccccc3c21||O=C1c2ccc(N3CCN(C4CCC4)CC3)cc2Cc2[nH]c3ncccc3c21
CC1(C)c2cc(C(O)=NC3COC3)ccc2C(=O)c2c1[nH]c1cc(C#N)ccc21	CCc1cc2c(cc1N1CCOCC1)C(C)(C)c1[nH]c3nc(C(=O)N4CCOCC4)ccc3c1C2=O	O=C1c2ccc(C=NC3COC3)cc2Cc2[nH]c3ccccc3c21||O=C1c2ccc(N3CCOCC3)cc2Cc2[nH]c3nc(C(=O)N4CCOCC4)ccc3c21
CC1(C)c2cc(C(O)=NC3COC3)ccc2C(=O)c2c1[nH]c1cc(C#N)ccc21	C#Cc1cc2c(cc1OC1CCN(C3COC3)CC1)C(C)(C)c1[nH]c3cc(C#N)ccc3c1C2=O	O=C1c2ccc(C=NC3COC3)cc2Cc2[nH]c3ccccc3c21||O=C1c2ccc(OC3CCN(C4COC4)CC3)cc2Cc2[nH]c3ccccc3c21
CC1(C)c2cc(C(O)=NC3COC3)ccc2C(=O)c2c1[nH]c1cc(C#N)ccc21	C#Cc1cc2c(cc1N1CCN(C3CCC3)CC1)C(C)(C)c1[nH]c3cc(C#N)ccc3c1C2=O	O=C1c2ccc(C=NC3COC3)cc2Cc2[nH]c3ccccc3c21||O=C1c2ccc(N3CCN(C4CCC4)CC3)cc2Cc2[nH]c3ccccc3c21
CC1(C)c2cc(C(O)=NC3COC3)ccc2C(=O)c2c1[nH]c1cc(C#N)ccc21	CC1(C)c2cc(N3CCC(N4CCC(F)(F)CC4)CC3)ccc2C(=O)c2c1[nH]c1cc(C#N)ccc21	O=C1c2ccc(C=NC3COC3)cc2Cc2[nH]c3ccccc3c21||O=C1c2ccc(N3CCC(N4CCCCC4)CC3)cc2Cc2[nH]c3ccccc3c21
CC1(C)c2cc(C(O)=NC3COC3)ccc2C(=O)c2c1[nH]c1cc(C#N)ccc21	C[C@@H]1CN(c2cc3c(cc2Br)C(=O)c2c([nH]c4cc(C#N)ccc24)C3(C)C)C[C@H](C)N1C1CCC1	O=C1c2ccc(C=NC3COC3)cc2Cc2[nH]c3ccccc3c21||O=C1c2ccc(N3CCN(C4CCC4)CC3)cc2Cc2[nH]c3ccccc3c21
CC1(C)c2cc(C(O)=NC3COC3)ccc2C(=O)c2c1[nH]c1cc(C#N)ccc21	CC(C)(C)N1CCN(c2cc3c(cc2Br)C(=O)c2c([nH]c4cc(C#N)ccc24)C32CCOCC2)CC1	O=C1c2ccc(C=NC3COC3)cc2Cc2[nH]c3ccccc3c21||O=C1c2ccc(N3CCNCC3)cc2C2(CCOCC2)c2[nH]c3ccccc3c21
CC1(C)c2cc(C(O)=NC3COC3)ccc2C(=O)c2c1[nH]c1cc(C#N)ccc21	CCc1cc2c(cc1N1CCC(N3CCC3)CC1)C(C)(C)c1[nH]c3cc(C#N)ccc3c1C2=O	O=C1c2ccc(C=NC3COC3)cc2Cc2[nH]c3ccccc3c21||O=C1c2ccc(N3CCC(N4CCC4)CC3)cc2Cc2[nH]c3ccccc3c21
CC1(C)c2cc(C(O)=NC3COC3)ccc2C(=O)c2c1[nH]c1cc(C#N)ccc21	CCc1cc2c(cc1N1CCN(C(=O)CN(C)C)CC1)C(C)(C)c1[nH]c3cc(C#N)ccc3c1C2=O	O=C1c2ccc(C=NC3COC3)cc2Cc2[nH]c3ccccc3c21||O=C1c2ccc(N3CCNCC3)cc2Cc2[nH]c3ccccc3c21
CC1(C)c2cc(C(O)=NC3COC3)ccc2C(=O)c2c1[nH]c1cc(C#N)ccc21	CCc1cc2c(cc1N1CCC(NCCCO)CC1)C(C)(C)c1[nH]c3cc(C#N)ccc3c1C2=O	O=C1c2ccc(C=NC3COC3)cc2Cc2[nH]c3ccccc3c21||O=C1c2ccc(N3CCCCC3)cc2Cc2[nH]c3ccccc3c21
CC1(C)c2cc(C(O)=NC3COC3)ccc2C(=O)c2c1[nH]c1cc(C#N)ccc21	CC(C)Oc1cc2c(cc1O[C@@H]1CCN(C3CCC3)C1)C(C)(C)c1[nH]c3cc(C#N)ccc3c1C2=O	O=C1c2ccc(C=NC3COC3)cc2Cc2[nH]c3ccccc3c21||O=C1c2ccc(OC3CCN(C4CCC4)C3)cc2Cc2[nH]c3ccccc3c21
CC1(C)c2cc(C(O)=NC3COC3)ccc2C(=O)c2c1[nH]c1cc(C#N)ccc21	CCc1cc2c(cc1N1CCC(NCC3CC3)CC1)C(C)(C)c1[nH]c3cc(C#N)ccc3c1C2=O	O=C1c2ccc(C=NC3COC3)cc2Cc2[nH]c3ccccc3c21||O=C1c2ccc(N3CCC(NCC4CC4)CC3)cc2Cc2[nH]c3ccccc3c21
CC1(C)c2cc(C(O)=NC3COC3)ccc2C(=O)c2c1[nH]c1cc(C#N)ccc21	CCCc1cc2c(cc1N1CCN(C3CCC3)CC1)C(C)(C)c1[nH]c3cc(C#N)ccc3c1C2=O	O=C1c2ccc(C=NC3COC3)cc2Cc2[nH]c3ccccc3c21||O=C1c2ccc(N3CCN(C4CCC4)CC3)cc2Cc2[nH]c3ccccc3c21
CC1(C)c2cc(C(O)=NC3COC3)ccc2C(=O)c2c1[nH]c1cc(C#N)ccc21	CCOc1cc2c(cc1N1CCC(N3CCOCC3)CC1)C(C)(C)c1[nH]c3cc(C#N)ccc3c1C2=O	O=C1c2ccc(C=NC3COC3)cc2Cc2[nH]c3ccccc3c21||O=C1c2ccc(N3CCC(N4CCOCC4)CC3)cc2Cc2[nH]c3ccccc3c21
CC1(C)c2cc(C(O)=NC3COC3)ccc2C(=O)c2c1[nH]c1cc(C#N)ccc21	CCCc1cc2c(cc1N1CCN(CCCCO)CC1)C(C)(C)c1[nH]c3cc(C#N)ccc3c1C2=O	O=C1c2ccc(C=NC3COC3)cc2Cc2[nH]c3ccccc3c21||O=C1c2ccc(N3CCNCC3)cc2Cc2[nH]c3ccccc3c21
CC1(C)c2cc(C(O)=NC3COC3)ccc2C(=O)c2c1[nH]c1cc(C#N)ccc21	CC1(C)c2cc(N3CCN(C4COC4)CC3)c(C#CC3CC3)cc2C(=O)c2c1[nH]c1cc(C#N)ccc21	O=C1c2cc(C#CC3CC3)c(N3CCN(C4COC4)CC3)cc2Cc2[nH]c3ccccc3c21||O=C1c2ccc(C=NC3COC3)cc2Cc2[nH]c3ccccc3c21
CC1(C)c2cc(C(O)=NC3COC3)ccc2C(=O)c2c1[nH]c1cc(C#N)ccc21	N#Cc1ccc2c3c([nH]c2c1)C1(CCOCC1)c1cc(N2CCC(N4CCCC4)CC2)c(C#N)cc1C3=O	O=C1c2ccc(C=NC3COC3)cc2Cc2[nH]c3ccccc3c21||O=C1c2ccc(N3CCC(N4CCCC4)CC3)cc2C2(CCOCC2)c2[nH]c3ccccc3c21
CC1(C)c2cc(C(O)=NC3COC3)ccc2C(=O)c2c1[nH]c1cc(C#N)ccc21	CCc1cc2c(cc1N1CCC(N3CCC(O)CC3)CC1)C(C)(C)c1[nH]c3cc(C#N)ccc3c1C2=O	O=C1c2ccc(C=NC3COC3)cc2Cc2[nH]c3ccccc3c21||O=C1c2ccc(N3CCC(N4CCCCC4)CC3)cc2Cc2[nH]c3ccccc3c21
CC1(C)c2cc(C(O)=NC3COC3)ccc2C(=O)c2c1[nH]c1cc(C#N)ccc21	CCCc1cc2c(cc1N1CCC(N3CCOCC3)CC1)C(C)(C)c1[nH]c3cc(C#N)ccc3c1C2=O	O=C1c2ccc(C=NC3COC3)cc2Cc2[nH]c3ccccc3c21||O=C1c2ccc(N3CCC(N4CCOCC4)CC3)cc2Cc2[nH]c3ccccc3c21
CC1(C)c2cc(C(O)=NC3COC3)ccc2C(=O)c2c1[nH]c1cc(C#N)ccc21	CCc1cc2c(cc1N1CCN(CC3(O)CCOCC3)CC1)C(C)(C)c1[nH]c3cc(C#N)ccc3c1C2=O	O=C1c2ccc(C=NC3COC3)cc2Cc2[nH]c3ccccc3c21||O=C1c2ccc(N3CCN(CC4CCOCC4)CC3)cc2Cc2[nH]c3ccccc3c21
CC1(C)c2cc(C(O)=NC3COC3)ccc2C(=O)c2c1[nH]c1cc(C#N)ccc21	CCc1cc2c(cc1N1CCC(N3CCN(C)CC3)CC1)C(C)(C)c1[nH]c3cc(C#N)ccc3c1C2=O	O=C1c2ccc(C=NC3COC3)cc2Cc2[nH]c3ccccc3c21||O=C1c2ccc(N3CCC(N4CCNCC4)CC3)cc2Cc2[nH]c3ccccc3c21
CC1(C)c2cc(C(O)=NC3COC3)ccc2C(=O)c2c1[nH]c1cc(C#N)ccc21	CCc1cc2c(cc1N1CCN(CC3(O)CCNCC3)CC1)C(C)(C)c1[nH]c3cc(C#N)ccc3c1C2=O	O=C1c2ccc(C=NC3COC3)cc2Cc2[nH]c3ccccc3c21||O=C1c2ccc(N3CCN(CC4CCNCC4)CC3)cc2Cc2[nH]c3ccccc3c21
CC1(C)c2cc(C(O)=NC3COC3)ccc2C(=O)c2c1[nH]c1cc(C#N)ccc21	CCc1cc2c(cc1N1CCC(N3CCOCC3)CC1)C(C)(C)c1[nH]c3cc(N=C(C)O)ccc3c1C2=O	O=C1c2ccc(C=NC3COC3)cc2Cc2[nH]c3ccccc3c21||O=C1c2ccc(N3CCC(N4CCOCC4)CC3)cc2Cc2[nH]c3ccccc3c21
CC1(C)c2cc(C(O)=NC3COC3)ccc2C(=O)c2c1[nH]c1cc(C#N)ccc21	CC(C)OCC#Cc1cc2c(cc1N1CCN(C3COC3)CC1)C(C)(C)c1[nH]c3cc(C#N)ccc3c1C2=O	O=C1c2ccc(C=NC3COC3)cc2Cc2[nH]c3ccccc3c21||O=C1c2ccc(N3CCN(C4COC4)CC3)cc2Cc2[nH]c3ccccc3c21
CC1(C)c2cc(C(O)=NC3COC3)ccc2C(=O)c2c1[nH]c1cc(C#N)ccc21	CC1(C)c2cc(N3CCN(C4CCC4)CC3)c(OC3CCOCC3)cc2C(=O)c2c1[nH]c1cc(C#N)ccc21	O=C1c2cc(OC3CCOCC3)c(N3CCN(C4CCC4)CC3)cc2Cc2[nH]c3ccccc3c21||O=C1c2ccc(C=NC3COC3)cc2Cc2[nH]c3ccccc3c21
CC1(C)c2cc(C(O)=NC3COC3)ccc2C(=O)c2c1[nH]c1cc(C#N)ccc21	CCc1cc2c(cc1N1CCC(NC3CCCCC3)CC1)C(C)(C)c1[nH]c3cc(C#N)ccc3c1C2=O	O=C1c2ccc(C=NC3COC3)cc2Cc2[nH]c3ccccc3c21||O=C1c2ccc(N3CCC(NC4CCCCC4)CC3)cc2Cc2[nH]c3ccccc3c21
CC1(C)c2cc(C(O)=NC3COC3)ccc2C(=O)c2c1[nH]c1cc(C#N)ccc21	CC1(C)c2cc(N3CCN(C4CCC4)CC3)c(C#CC3CCC3)cc2C(=O)c2c1[nH]c1cc(C#N)ccc21	O=C1c2cc(C#CC3CCC3)c(N3CCN(C4CCC4)CC3)cc2Cc2[nH]c3ccccc3c21||O=C1c2ccc(C=NC3COC3)cc2Cc2[nH]c3ccccc3c21
CC1(C)c2cc(C(O)=NC3COC3)ccc2C(=O)c2c1[nH]c1cc(C#N)ccc21	CC#Cc1cc2c(cc1N1CCC(N3CCOCC3)CC1)C1(CCOCC1)c1[nH]c3cc(C#N)ccc3c1C2=O	O=C1c2ccc(C=NC3COC3)cc2Cc2[nH]c3ccccc3c21||O=C1c2ccc(N3CCC(N4CCOCC4)CC3)cc2C2(CCOCC2)c2[nH]c3ccccc3c21
CC1(C)c2cc(C(O)=NC3COC3)ccc2C(=O)c2c1[nH]c1cc(C#N)ccc21	CC1(C)c2cc(N3CCC(N4CCCC4)CC3)c(C3=CCNCC3)cc2C(=O)c2c1[nH]c1cc(C#N)ccc21	O=C1c2cc(C3=CCNCC3)c(N3CCC(N4CCCC4)CC3)cc2Cc2[nH]c3ccccc3c21||O=C1c2ccc(C=NC3COC3)cc2Cc2[nH]c3ccccc3c21
CCOC(=O)COc1ccc2c(c1)C(C)(C)c1[nH]c3cc(C#N)ccc3c1C2=O	CC1(C)c2cc(OC[C@H](O)CO)ccc2C(=O)c2c1[nH]c1c(C(=O)O)c(C#N)ccc21	O=C1c2ccccc2Cc2[nH]c3ccccc3c21||O=C1c2ccccc2Cc2[nH]c3ccccc3c21
CCOC(=O)COc1ccc2c(c1)C(C)(C)c1[nH]c3cc(C#N)ccc3c1C2=O	CC1(C)c2cc(OC[C@H](O)CO)ccc2C(=O)c2c1[nH]c1c(C(=N)O)c(C#N)ccc21	O=C1c2ccccc2Cc2[nH]c3ccccc3c21||O=C1c2ccccc2Cc2[nH]c3ccccc3c21
CCOC(=O)COc1ccc2c(c1)C(C)(C)c1[nH]c3cc(C#N)ccc3c1C2=O	COc1ccc2c(c1)C(C)(C)c1[nH]c3c(OC[C@H](O)CO)c(C#N)ccc3c1C2=O	O=C1c2ccccc2Cc2[nH]c3ccccc3c21||O=C1c2ccccc2Cc2[nH]c3ccccc3c21
CCOC(=O)COc1ccc2c(c1)C(C)(C)c1[nH]c3cc(C#N)ccc3c1C2=O	CC(C)(O)C#Cc1ccc2c(c1)C(=O)c1c([nH]c3cc(C#N)ccc13)C2(C)C	O=C1c2ccccc2Cc2[nH]c3ccccc3c21||O=C1c2ccccc2Cc2[nH]c3ccccc3c21
CCOC(=O)COc1ccc2c(c1)C(C)(C)c1[nH]c3cc(C#N)ccc3c1C2=O	CC1(C)c2ccc(C3=CCNCC3)cc2C(=O)c2c1[nH]c1cc(C#N)ccc21	O=C1c2cc(C3=CCNCC3)ccc2Cc2[nH]c3ccccc3c21||O=C1c2ccccc2Cc2[nH]c3ccccc3c21
CCOC(=O)COc1ccc2c(c1)C(C)(C)c1[nH]c3cc(C#N)ccc3c1C2=O	CC1(C)c2cc(N3CCC(N)CC3)c(Br)cc2C(=O)c2c1[nH]c1cc(C#N)ccc21	O=C1c2ccc(N3CCCCC3)cc2Cc2[nH]c3ccccc3c21||O=C1c2ccccc2Cc2[nH]c3ccccc3c21
CCOC(=O)COc1ccc2c(c1)C(C)(C)c1[nH]c3cc(C#N)ccc3c1C2=O	C#Cc1cc2c(cc1N1CCOCC1)C(C)(C)c1[nH]c3cc(C#N)ccc3c1C2=O	O=C1c2ccc(N3CCOCC3)cc2Cc2[nH]c3ccccc3c21||O=C1c2ccccc2Cc2[nH]c3ccccc3c21
CCOC(=O)COc1ccc2c(c1)C(C)(C)c1[nH]c3cc(C#N)ccc3c1C2=O	C=Cc1cc2c(cc1N1CCOCC1)C(C)(C)c1[nH]c3cc(C#N)ccc3c1C2=O	O=C1c2ccc(N3CCOCC3)cc2Cc2[nH]c3ccccc3c21||O=C1c2ccccc2Cc2[nH]c3ccccc3c21
CCOC(=O)COc1ccc2c(c1)C(C)(C)c1[nH]c3cc(C#N)ccc3c1C2=O	CC1(C)c2cc(OC[C@H](O)CO)ccc2C(=O)c2c1[nH]c1c(C3CC3)c(C#N)ccc21	O=C1c2ccccc2Cc2[nH]c3c(C4CC4)cccc3c21||O=C1c2ccccc2Cc2[nH]c3ccccc3c21
CCOC(=O)COc1ccc2c(c1)C(C)(C)c1[nH]c3cc(C#N)ccc3c1C2=O	CN1CCC(Oc2cc3c(cc2[N+](=O)[O-])C(=O)c2c([nH]c4cc(C#N)ccc24)C3(C)C)CC1	O=C1c2ccc(OC3CCNCC3)cc2Cc2[nH]c3ccccc3c21||O=C1c2ccccc2Cc2[nH]c3ccccc3c21
CCOC(=O)COc1ccc2c(c1)C(C)(C)c1[nH]c3cc(C#N)ccc3c1C2=O	CC1(C)c2cc(N3CCC(NS(C)(=O)=O)CC3)c(Cl)cc2C(=O)c2c1[nH]c1cc(C#N)ccc21	O=C1c2ccc(N3CCCCC3)cc2Cc2[nH]c3ccccc3c21||O=C1c2ccccc2Cc2[nH]c3ccccc3c21
CCOC(=O)COc1ccc2c(c1)C(C)(C)c1[nH]c3cc(C#N)ccc3c1C2=O	CC1(C)c2cc(N3CCN(C4COC4)CC3)c(Br)cc2C(=O)c2c1[nH]c1cc(C#N)ccc21	O=C1c2ccc(N3CCN(C4COC4)CC3)cc2Cc2[nH]c3ccccc3c21||O=C1c2ccccc2Cc2[nH]c3ccccc3c21
CCOC(=O)COc1ccc2c(c1)C(C)(C)c1[nH]c3cc(C#N)ccc3c1C2=O	CC(C)N1CCN(c2ccc3c(c2)C(C)(C)c2[nH]c4c(F)c(C#N)ccc4c2C3=O)CC1	O=C1c2ccc(N3CCNCC3)cc2Cc2[nH]c3ccccc3c21||O=C1c2ccccc2Cc2[nH]c3ccccc3c21
CCOC(=O)COc1ccc2c(c1)C(C)(C)c1[nH]c3cc(C#N)ccc3c1C2=O	CC1(C)c2cc(OC3CCN(CCO)CC3)ccc2C(=O)c2c1[nH]c1cc(C#N)ccc21	O=C1c2ccc(OC3CCNCC3)cc2Cc2[nH]c3ccccc3c21||O=C1c2ccccc2Cc2[nH]c3ccccc3c21
CCOC(=O)COc1ccc2c(c1)C(C)(C)c1[nH]c3cc(C#N)ccc3c1C2=O	CCN(CC)CCS(=O)(=O)c1cc2c(cc1OC)C(C)(C)c1[nH]c3cc(C#N)ccc3c1C2=O	O=C1c2ccccc2Cc2[nH]c3ccccc3c21||O=C1c2ccccc2Cc2[nH]c3ccccc3c21
CCOC(=O)COc1ccc2c(c1)C(C)(C)c1[nH]c3cc(C#N)ccc3c1C2=O	Cn1cc(-c2cc3c(cc2N2CCOCC2)C(C)(C)c2[nH]c4cc(C#N)ccc4c2C3=O)cn1	O=C1c2cc(-c3cn[nH]c3)c(N3CCOCC3)cc2Cc2[nH]c3ccccc3c21||O=C1c2ccccc2Cc2[nH]c3ccccc3c21
CCOC(=O)COc1ccc2c(c1)C(C)(C)c1[nH]c3cc(C#N)ccc3c1C2=O	CC1(C)c2cc(N3CCN(C4CCC4)CC3)c(Br)cc2C(=O)c2c1[nH]c1cc(C#N)ccc21	O=C1c2ccc(N3CCN(C4CCC4)CC3)cc2Cc2[nH]c3ccccc3c21||O=C1c2ccccc2Cc2[nH]c3ccccc3c21
CCOC(=O)COc1ccc2c(c1)C(C)(C)c1[nH]c3cc(C#N)ccc3c1C2=O	CC1(C)c2cc(C3CCN(C4COC4)CC3)ccc2C(=O)c2c1[nH]c1cc(C#N)ccc21	O=C1c2ccc(C3CCN(C4COC4)CC3)cc2Cc2[nH]c3ccccc3c21||O=C1c2ccccc2Cc2[nH]c3ccccc3c21
CCOC(=O)COc1ccc2c(c1)C(C)(C)c1[nH]c3cc(C#N)ccc3c1C2=O	CC1(C)c2cc(N3CCOCC3)c(OC3CCOC3)cc2C(=O)c2c1[nH]c1cc(C#N)ccc21	O=C1c2cc(OC3CCOC3)c(N3CCOCC3)cc2Cc2[nH]c3ccccc3c21||O=C1c2ccccc2Cc2[nH]c3ccccc3c21
CCOC(=O)COc1ccc2c(c1)C(C)(C)c1[nH]c3cc(C#N)ccc3c1C2=O	CCN=C(O)N1CCC(c2ccc3c(c2)C(C)(C)c2[nH]c4cc(C#N)ccc4c2C3=O)CC1	O=C1c2ccc(C3CCNCC3)cc2Cc2[nH]c3ccccc3c21||O=C1c2ccccc2Cc2[nH]c3ccccc3c21
CCOC(=O)COc1ccc2c(c1)C(C)(C)c1[nH]c3cc(C#N)ccc3c1C2=O	CC(C)N1CCC(c2ccc3c(c2)C(C)(C)c2[nH]c4cc(C#N)ccc4c2C3=O)CC1	O=C1c2ccc(C3CCNCC3)cc2Cc2[nH]c3ccccc3c21||O=C1c2ccccc2Cc2[nH]c3ccccc3c21
CCOC(=O)COc1ccc2c(c1)C(C)(C)c1[nH]c3cc(C#N)ccc3c1C2=O	CCN(CC)CCOc1cc2c(cc1C(C)=O)C(=O)c1c([nH]c3cc(C#N)ccc13)C2(C)C	O=C1c2ccccc2Cc2[nH]c3ccccc3c21||O=C1c2ccccc2Cc2[nH]c3ccccc3c21
CCOC(=O)COc1ccc2c(c1)C(C)(C)c1[nH]c3cc(C#N)ccc3c1C2=O	C#Cc1cc2c(cc1N1CCN(C3COC3)CC1)C(C)(C)c1[nH]c3cc(C#N)ccc3c1C2=O	O=C1c2ccc(N3CCN(C4COC4)CC3)cc2Cc2[nH]c3ccccc3c21||O=C1c2ccccc2Cc2[nH]c3ccccc3c21
CCOC(=O)COc1ccc2c(c1)C(C)(C)c1[nH]c3cc(C#N)ccc3c1C2=O	CC1(C)c2cc(N3CCN(C4CCS(=O)(=O)CC4)CC3)c(Br)cc2C(=O)c2c1[nH]c1cc(C#N)ccc21	O=C1c2ccc(N3CCN(C4CCS(=O)(=O)CC4)CC3)cc2Cc2[nH]c3ccccc3c21||O=C1c2ccccc2Cc2[nH]c3ccccc3c21
CCOC(=O)COc1ccc2c(c1)C(C)(C)c1[nH]c3cc(C#N)ccc3c1C2=O	CC1(C)c2cc(N3CCC(N4CCOCC4)CC3)c(Cl)cc2C(=O)c2c1[nH]c1cc(C#N)ccc21	O=C1c2ccc(N3CCC(N4CCOCC4)CC3)cc2Cc2[nH]c3ccccc3c21||O=C1c2ccccc2Cc2[nH]c3ccccc3c21
CCOC(=O)COc1ccc2c(c1)C(C)(C)c1[nH]c3cc(C#N)ccc3c1C2=O	CC1(C)c2cc(OCC3CCN(C4COC4)CC3)ccc2C(=O)c2c1[nH]c1cc(C#N)ccc21	O=C1c2ccc(OCC3CCN(C4COC4)CC3)cc2Cc2[nH]c3ccccc3c21||O=C1c2ccccc2Cc2[nH]c3ccccc3c21
CCOC(=O)COc1ccc2c(c1)C(C)(C)c1[nH]c3cc(C#N)ccc3c1C2=O	C[C@H]1CN(C2CCC2)CCN1c1ccc2c(c1)C(C)(C)c1[nH]c3cc(C#N)ccc3c1C2=O	O=C1c2ccc(N3CCN(C4CCC4)CC3)cc2Cc2[nH]c3ccccc3c21||O=C1c2ccccc2Cc2[nH]c3ccccc3c21
CCOC(=O)COc1ccc2c(c1)C(C)(C)c1[nH]c3cc(C#N)ccc3c1C2=O	CC1(C)c2ccc(N3CCC[C@H]3CN3CCCC3)cc2C(=O)c2c1[nH]c1cc(C#N)ccc21	O=C1c2cc(N3CCCC3CN3CCCC3)ccc2Cc2[nH]c3ccccc3c21||O=C1c2ccccc2Cc2[nH]c3ccccc3c21
CCOC(=O)COc1ccc2c(c1)C(C)(C)c1[nH]c3cc(C#N)ccc3c1C2=O	CC(C)N1CCC(Cc2ccc3c(c2)C(C)(C)c2[nH]c4cc(C#N)ccc4c2C3=O)CC1	O=C1c2ccc(CC3CCNCC3)cc2Cc2[nH]c3ccccc3c21||O=C1c2ccccc2Cc2[nH]c3ccccc3c21
CCOC(=O)COc1ccc2c(c1)C(C)(C)c1[nH]c3cc(C#N)ccc3c1C2=O	CC1(C)c2cc(N3CCC(N4CCCCC4)CC3)ncc2C(=O)c2c1[nH]c1cc(C#N)ccc21	O=C1c2ccccc2Cc2[nH]c3ccccc3c21||O=C1c2cnc(N3CCC(N4CCCCC4)CC3)cc2Cc2[nH]c3ccccc3c21
CCOC(=O)COc1ccc2c(c1)C(C)(C)c1[nH]c3cc(C#N)ccc3c1C2=O	CCc1cc2c(cc1N1CCN(C3CCC3)CC1)C(C)(C)c1[nH]c3nc(C#N)ccc3c1C2=O	O=C1c2ccc(N3CCN(C4CCC4)CC3)cc2Cc2[nH]c3ncccc3c21||O=C1c2ccccc2Cc2[nH]c3ccccc3c21
CCOC(=O)COc1ccc2c(c1)C(C)(C)c1[nH]c3cc(C#N)ccc3c1C2=O	CCc1cc2c(cc1N1CCOCC1)C(C)(C)c1[nH]c3nc(C(=O)N4CCOCC4)ccc3c1C2=O	O=C1c2ccc(N3CCOCC3)cc2Cc2[nH]c3nc(C(=O)N4CCOCC4)ccc3c21||O=C1c2ccccc2Cc2[nH]c3ccccc3c21
CCOC(=O)COc1ccc2c(c1)C(C)(C)c1[nH]c3cc(C#N)ccc3c1C2=O	C#Cc1cc2c(cc1OC1CCN(C3COC3)CC1)C(C)(C)c1[nH]c3cc(C#N)ccc3c1C2=O	O=C1c2ccc(OC3CCN(C4COC4)CC3)cc2Cc2[nH]c3ccccc3c21||O=C1c2ccccc2Cc2[nH]c3ccccc3c21
CCOC(=O)COc1ccc2c(c1)C(C)(C)c1[nH]c3cc(C#N)ccc3c1C2=O	C#Cc1cc2c(cc1N1CCN(C3CCC3)CC1)C(C)(C)c1[nH]c3cc(C#N)ccc3c1C2=O	O=C1c2ccc(N3CCN(C4CCC4)CC3)cc2Cc2[nH]c3ccccc3c21||O=C1c2ccccc2Cc2[nH]c3ccccc3c21
CCOC(=O)COc1ccc2c(c1)C(C)(C)c1[nH]c3cc(C#N)ccc3c1C2=O	CC1(C)c2cc(N3CCC(N4CCC(F)(F)CC4)CC3)ccc2C(=O)c2c1[nH]c1cc(C#N)ccc21	O=C1c2ccc(N3CCC(N4CCCCC4)CC3)cc2Cc2[nH]c3ccccc3c21||O=C1c2ccccc2Cc2[nH]c3ccccc3c21
CCOC(=O)COc1ccc2c(c1)C(C)(C)c1[nH]c3cc(C#N)ccc3c1C2=O	C[C@@H]1CN(c2cc3c(cc2Br)C(=O)c2c([nH]c4cc(C#N)ccc24)C3(C)C)C[C@H](C)N1C1CCC1	O=C1c2ccc(N3CCN(C4CCC4)CC3)cc2Cc2[nH]c3ccccc3c21||O=C1c2ccccc2Cc2[nH]c3ccccc3c21
CCOC(=O)COc1ccc2c(c1)C(C)(C)c1[nH]c3cc(C#N)ccc3c1C2=O	CC(C)(C)N1CCN(c2cc3c(cc2Br)C(=O)c2c([nH]c4cc(C#N)ccc24)C32CCOCC2)CC1	O=C1c2ccc(N3CCNCC3)cc2C2(CCOCC2)c2[nH]c3ccccc3c21||O=C1c2ccccc2Cc2[nH]c3ccccc3c21
CCOC(=O)COc1ccc2c(c1)C(C)(C)c1[nH]c3cc(C#N)ccc3c1C2=O	CCc1cc2c(cc1N1CCN(C3CCC3)CC1)C(C)(C)c1[nH]c3cc(C#N)ccc3c1C2=O	O=C1c2ccc(N3CCN(C4CCC4)CC3)cc2Cc2[nH]c3ccccc3c21||O=C1c2ccccc2Cc2[nH]c3ccccc3c21
CCOC(=O)COc1ccc2c(c1)C(C)(C)c1[nH]c3cc(C#N)ccc3c1C2=O	CCc1cc2c(cc1N1CCC(N3CCC3)CC1)C(C)(C)c1[nH]c3cc(C#N)ccc3c1C2=O	O=C1c2ccc(N3CCC(N4CCC4)CC3)cc2Cc2[nH]c3ccccc3c21||O=C1c2ccccc2Cc2[nH]c3ccccc3c21
CCOC(=O)COc1ccc2c(c1)C(C)(C)c1[nH]c3cc(C#N)ccc3c1C2=O	Cc1cc2c(cc1N1CCC(N3CCOCC3)CC1)C(C)(C)c1[nH]c3cc(C#N)ccc3c1C2=O	O=C1c2ccc(N3CCC(N4CCOCC4)CC3)cc2Cc2[nH]c3ccccc3c21||O=C1c2ccccc2Cc2[nH]c3ccccc3c21
CCOC(=O)COc1ccc2c(c1)C(C)(C)c1[nH]c3cc(C#N)ccc3c1C2=O	CCc1cc2c(cc1N1CCN(C(=O)CN(C)C)CC1)C(C)(C)c1[nH]c3cc(C#N)ccc3c1C2=O	O=C1c2ccc(N3CCNCC3)cc2Cc2[nH]c3ccccc3c21||O=C1c2ccccc2Cc2[nH]c3ccccc3c21
CCOC(=O)COc1ccc2c(c1)C(C)(C)c1[nH]c3cc(C#N)ccc3c1C2=O	CCc1cc2c(cc1N1CCC(NCCCO)CC1)C(C)(C)c1[nH]c3cc(C#N)ccc3c1C2=O	O=C1c2ccc(N3CCCCC3)cc2Cc2[nH]c3ccccc3c21||O=C1c2ccccc2Cc2[nH]c3ccccc3c21
CCOC(=O)COc1ccc2c(c1)C(C)(C)c1[nH]c3cc(C#N)ccc3c1C2=O	C#CC(C)(C)N1CCN(c2cc3c(cc2C(C)=O)C(=O)c2c([nH]c4cc(C#N)ccc24)C3(C)C)CC1	O=C1c2ccc(N3CCNCC3)cc2Cc2[nH]c3ccccc3c21||O=C1c2ccccc2Cc2[nH]c3ccccc3c21
CCOC(=O)COc1ccc2c(c1)C(C)(C)c1[nH]c3cc(C#N)ccc3c1C2=O	CC1(C)c2cc(N3CCOCC3)c(C#CCN3CCOCC3)cc2C(=O)c2c1[nH]c1cc(C#N)ccc21	O=C1c2cc(C#CCN3CCOCC3)c(N3CCOCC3)cc2Cc2[nH]c3ccccc3c21||O=C1c2ccccc2Cc2[nH]c3ccccc3c21
CCOC(=O)COc1ccc2c(c1)C(C)(C)c1[nH]c3cc(C#N)ccc3c1C2=O	CC(C)Oc1cc2c(cc1O[C@@H]1CCN(C3CCC3)C1)C(C)(C)c1[nH]c3cc(C#N)ccc3c1C2=O	O=C1c2ccc(OC3CCN(C4CCC4)C3)cc2Cc2[nH]c3ccccc3c21||O=C1c2ccccc2Cc2[nH]c3ccccc3c21
CCOC(=O)COc1ccc2c(c1)C(C)(C)c1[nH]c3cc(C#N)ccc3c1C2=O	CCc1cc2c(cc1N1CCC(NCC3CC3)CC1)C(C)(C)c1[nH]c3cc(C#N)ccc3c1C2=O	O=C1c2ccc(N3CCC(NCC4CC4)CC3)cc2Cc2[nH]c3ccccc3c21||O=C1c2ccccc2Cc2[nH]c3ccccc3c21
CCOC(=O)COc1ccc2c(c1)C(C)(C)c1[nH]c3cc(C#N)ccc3c1C2=O	CCCc1cc2c(cc1N1CCN(C3CCC3)CC1)C(C)(C)c1[nH]c3cc(C#N)ccc3c1C2=O	O=C1c2ccc(N3CCN(C4CCC4)CC3)cc2Cc2[nH]c3ccccc3c21||O=C1c2ccccc2Cc2[nH]c3ccccc3c21
CCOC(=O)COc1ccc2c(c1)C(C)(C)c1[nH]c3cc(C#N)ccc3c1C2=O	CCOc1cc2c(cc1N1CCC(N3CCOCC3)CC1)C(C)(C)c1[nH]c3cc(C#N)ccc3c1C2=O	O=C1c2ccc(N3CCC(N4CCOCC4)CC3)cc2Cc2[nH]c3ccccc3c21||O=C1c2ccccc2Cc2[nH]c3ccccc3c21
CCOC(=O)COc1ccc2c(c1)C(C)(C)c1[nH]c3cc(C#N)ccc3c1C2=O	CCCc1cc2c(cc1N1CCN(CCCCO)CC1)C(C)(C)c1[nH]c3cc(C#N)ccc3c1C2=O	O=C1c2ccc(N3CCNCC3)cc2Cc2[nH]c3ccccc3c21||O=C1c2ccccc2Cc2[nH]c3ccccc3c21
CCOC(=O)COc1ccc2c(c1)C(C)(C)c1[nH]c3cc(C#N)ccc3c1C2=O	CC1(C)c2cc(N3CCN(C4COC4)CC3)c(C#CC3CC3)cc2C(=O)c2c1[nH]c1cc(C#N)ccc21	O=C1c2cc(C#CC3CC3)c(N3CCN(C4COC4)CC3)cc2Cc2[nH]c3ccccc3c21||O=C1c2ccccc2Cc2[nH]c3ccccc3c21
CCOC(=O)COc1ccc2c(c1)C(C)(C)c1[nH]c3cc(C#N)ccc3c1C2=O	N#Cc1ccc2c3c([nH]c2c1)C1(CCOCC1)c1cc(N2CCC(N4CCCC4)CC2)c(C#N)cc1C3=O	O=C1c2ccc(N3CCC(N4CCCC4)CC3)cc2C2(CCOCC2)c2[nH]c3ccccc3c21||O=C1c2ccccc2Cc2[nH]c3ccccc3c21
CCOC(=O)COc1ccc2c(c1)C(C)(C)c1[nH]c3cc(C#N)ccc3c1C2=O	CCc1cc2c(cc1N1CCC(N3CCC(O)CC3)CC1)C(C)(C)c1[nH]c3cc(C#N)ccc3c1C2=O	O=C1c2ccc(N3CCC(N4CCCCC4)CC3)cc2Cc2[nH]c3ccccc3c21||O=C1c2ccccc2Cc2[nH]c3ccccc3c21
CCOC(=O)COc1ccc2c(c1)C(C)(C)c1[nH]c3cc(C#N)ccc3c1C2=O	CCCc1cc2c(cc1N1CCC(N3CCOCC3)CC1)C(C)(C)c1[nH]c3cc(C#N)ccc3c1C2=O	O=C1c2ccc(N3CCC(N4CCOCC4)CC3)cc2Cc2[nH]c3ccccc3c21||O=C1c2ccccc2Cc2[nH]c3ccccc3c21
CCOC(=O)COc1ccc2c(c1)C(C)(C)c1[nH]c3cc(C#N)ccc3c1C2=O	CCc1cc2c(cc1N1CCN(CC3(O)CCOCC3)CC1)C(C)(C)c1[nH]c3cc(C#N)ccc3c1C2=O	O=C1c2ccc(N3CCN(CC4CCOCC4)CC3)cc2Cc2[nH]c3ccccc3c21||O=C1c2ccccc2Cc2[nH]c3ccccc3c21
CCOC(=O)COc1ccc2c(c1)C(C)(C)c1[nH]c3cc(C#N)ccc3c1C2=O	CCc1cc2c(cc1N1CCC(N3CCN(C)CC3)CC1)C(C)(C)c1[nH]c3cc(C#N)ccc3c1C2=O	O=C1c2ccc(N3CCC(N4CCNCC4)CC3)cc2Cc2[nH]c3ccccc3c21||O=C1c2ccccc2Cc2[nH]c3ccccc3c21
CCOC(=O)COc1ccc2c(c1)C(C)(C)c1[nH]c3cc(C#N)ccc3c1C2=O	CCc1cc2c(cc1N1CCN(CC3(O)CCNCC3)CC1)C(C)(C)c1[nH]c3cc(C#N)ccc3c1C2=O	O=C1c2ccc(N3CCN(CC4CCNCC4)CC3)cc2Cc2[nH]c3ccccc3c21||O=C1c2ccccc2Cc2[nH]c3ccccc3c21
CCOC(=O)COc1ccc2c(c1)C(C)(C)c1[nH]c3cc(C#N)ccc3c1C2=O	CCc1cc2c(cc1N1CCC(N3CCOCC3)CC1)C(C)(C)c1[nH]c3cc(N=C(C)O)ccc3c1C2=O	O=C1c2ccc(N3CCC(N4CCOCC4)CC3)cc2Cc2[nH]c3ccccc3c21||O=C1c2ccccc2Cc2[nH]c3ccccc3c21
CCOC(=O)COc1ccc2c(c1)C(C)(C)c1[nH]c3cc(C#N)ccc3c1C2=O	CC(C)OCC#Cc1cc2c(cc1N1CCN(C3COC3)CC1)C(C)(C)c1[nH]c3cc(C#N)ccc3c1C2=O	O=C1c2ccc(N3CCN(C4COC4)CC3)cc2Cc2[nH]c3ccccc3c21||O=C1c2ccccc2Cc2[nH]c3ccccc3c21
CCOC(=O)COc1ccc2c(c1)C(C)(C)c1[nH]c3cc(C#N)ccc3c1C2=O	CC1(C)c2cc(N3CCN(C4CCC4)CC3)c(OC3CCOCC3)cc2C(=O)c2c1[nH]c1cc(C#N)ccc21	O=C1c2cc(OC3CCOCC3)c(N3CCN(C4CCC4)CC3)cc2Cc2[nH]c3ccccc3c21||O=C1c2ccccc2Cc2[nH]c3ccccc3c21
CCOC(=O)COc1ccc2c(c1)C(C)(C)c1[nH]c3cc(C#N)ccc3c1C2=O	CCc1cc2c(cc1N1CCC(NC3CCCCC3)CC1)C(C)(C)c1[nH]c3cc(C#N)ccc3c1C2=O	O=C1c2ccc(N3CCC(NC4CCCCC4)CC3)cc2Cc2[nH]c3ccccc3c21||O=C1c2ccccc2Cc2[nH]c3ccccc3c21
CCOC(=O)COc1ccc2c(c1)C(C)(C)c1[nH]c3cc(C#N)ccc3c1C2=O	CC1(C)c2cc(N3CCN(C4CCC4)CC3)c(C#CC3CCC3)cc2C(=O)c2c1[nH]c1cc(C#N)ccc21	O=C1c2cc(C#CC3CCC3)c(N3CCN(C4CCC4)CC3)cc2Cc2[nH]c3ccccc3c21||O=C1c2ccccc2Cc2[nH]c3ccccc3c21
CCOC(=O)COc1ccc2c(c1)C(C)(C)c1[nH]c3cc(C#N)ccc3c1C2=O	CC#Cc1cc2c(cc1N1CCC(N3CCOCC3)CC1)C1(CCOCC1)c1[nH]c3cc(C#N)ccc3c1C2=O	O=C1c2ccc(N3CCC(N4CCOCC4)CC3)cc2C2(CCOCC2)c2[nH]c3ccccc3c21||O=C1c2ccccc2Cc2[nH]c3ccccc3c21
CCOC(=O)COc1ccc2c(c1)C(C)(C)c1[nH]c3cc(C#N)ccc3c1C2=O	CC1(C)c2cc(N3CCC(N4CCCC4)CC3)c(C3=CCNCC3)cc2C(=O)c2c1[nH]c1cc(C#N)ccc21	O=C1c2cc(C3=CCNCC3)c(N3CCC(N4CCCC4)CC3)cc2Cc2[nH]c3ccccc3c21||O=C1c2ccccc2Cc2[nH]c3ccccc3c21
CCOC(=O)COc1ccc2c(c1)C(C)(C)c1[nH]c3cc(C#N)ccc3c1C2=O	CCc1cc2c(cc1N1CCN(CC3(O)CC(C)OC(C)C3)CC1)C(C)(C)c1[nH]c3cc(C#N)ccc3c1C2=O	O=C1c2ccc(N3CCN(CC4CCOCC4)CC3)cc2Cc2[nH]c3ccccc3c21||O=C1c2ccccc2Cc2[nH]c3ccccc3c21
CC1(C)c2cc(OC[C@H](O)CO)ccc2C(=O)c2c1[nH]c1c(C(=O)O)c(C#N)ccc21	CC1(C)c2ccc(N3CCCC3)cc2C(=O)c2c1[nH]c1cc(C#N)ccc21	O=C1c2cc(N3CCCC3)ccc2Cc2[nH]c3ccccc3c21||O=C1c2ccccc2Cc2[nH]c3ccccc3c21
CC1(C)c2cc(OC[C@H](O)CO)ccc2C(=O)c2c1[nH]c1c(C(=O)O)c(C#N)ccc21	CC1(C)c2cc(N3CCOCC3)ccc2C(=O)c2c1[nH]c1cc(C#N)ccc21	O=C1c2ccc(N3CCOCC3)cc2Cc2[nH]c3ccccc3c21||O=C1c2ccccc2Cc2[nH]c3ccccc3c21
CC1(C)c2cc(OC[C@H](O)CO)ccc2C(=O)c2c1[nH]c1c(C(=O)O)c(C#N)ccc21	CC(O)=NCCOc1ccc2c(c1)C(C)(C)c1[nH]c3cc(C#N)ccc3c1C2=O	O=C1c2ccccc2Cc2[nH]c3ccccc3c21||O=C1c2ccccc2Cc2[nH]c3ccccc3c21
CC1(C)c2cc(OC[C@H](O)CO)ccc2C(=O)c2c1[nH]c1c(C(=O)O)c(C#N)ccc21	CC1(C)c2cc(C(O)=NCCS(C)(=O)=O)ccc2C(=O)c2c1[nH]c1cc(C#N)ccc21	O=C1c2ccccc2Cc2[nH]c3ccccc3c21||O=C1c2ccccc2Cc2[nH]c3ccccc3c21
CC1(C)c2cc(OC[C@H](O)CO)ccc2C(=O)c2c1[nH]c1c(C(=O)O)c(C#N)ccc21	COc1cc2c(cc1SC(C)C)C(=O)c1c([nH]c3cc(C#N)ccc13)C2(C)C	O=C1c2ccccc2Cc2[nH]c3ccccc3c21||O=C1c2ccccc2Cc2[nH]c3ccccc3c21
CC1(C)c2cc(OC[C@H](O)CO)ccc2C(=O)c2c1[nH]c1c(C(=O)O)c(C#N)ccc21	Cc1c(C#N)ccc2c3c([nH]c12)C(C)(C)c1cc(OC[C@H](O)CO)ccc1C3=O	O=C1c2ccccc2Cc2[nH]c3ccccc3c21||O=C1c2ccccc2Cc2[nH]c3ccccc3c21
CC1(C)c2cc(OC[C@H](O)CO)ccc2C(=O)c2c1[nH]c1c(C(=O)O)c(C#N)ccc21	CC1(C)c2cc(N3CCN(S(N)(=O)=O)CC3)ccc2C(=O)c2c1[nH]c1cc(C#N)ccc21	O=C1c2ccc(N3CCNCC3)cc2Cc2[nH]c3ccccc3c21||O=C1c2ccccc2Cc2[nH]c3ccccc3c21
CC1(C)c2cc(OC[C@H](O)CO)ccc2C(=O)c2c1[nH]c1c(C(=O)O)c(C#N)ccc21	CC(C)(O)C#Cc1ccc2c(c1)C(=O)c1c([nH]c3cc(C#N)ccc13)C2(C)C	O=C1c2ccccc2Cc2[nH]c3ccccc3c21||O=C1c2ccccc2Cc2[nH]c3ccccc3c21
CC1(C)c2cc(OC[C@H](O)CO)ccc2C(=O)c2c1[nH]c1c(C(=O)O)c(C#N)ccc21	CC1(C)c2ccc(C3=CCNCC3)cc2C(=O)c2c1[nH]c1cc(C#N)ccc21	O=C1c2cc(C3=CCNCC3)ccc2Cc2[nH]c3ccccc3c21||O=C1c2ccccc2Cc2[nH]c3ccccc3c21
CC1(C)c2cc(OC[C@H](O)CO)ccc2C(=O)c2c1[nH]c1c(C(=O)O)c(C#N)ccc21	CC1(C)c2cc(C(=O)N3CCOCC3)ccc2C(=O)c2c1[nH]c1cc(C#N)ccc21	O=C1c2ccc(C(=O)N3CCOCC3)cc2Cc2[nH]c3ccccc3c21||O=C1c2ccccc2Cc2[nH]c3ccccc3c21
CC1(C)c2cc(OC[C@H](O)CO)ccc2C(=O)c2c1[nH]c1c(C(=O)O)c(C#N)ccc21	CC1(C)c2cc(C(O)=NC3CCS(=O)(=O)C3)ccc2C(=O)c2c1[nH]c1cc(C#N)ccc21	O=C1c2ccc(C=NC3CCS(=O)(=O)C3)cc2Cc2[nH]c3ccccc3c21||O=C1c2ccccc2Cc2[nH]c3ccccc3c21
CC1(C)c2cc(OC[C@H](O)CO)ccc2C(=O)c2c1[nH]c1c(C(=O)O)c(C#N)ccc21	CC1(C)c2cc(OC3CCNCC3)ccc2C(=O)c2c1[nH]c1cc(C#N)c(F)cc21	O=C1c2ccc(OC3CCNCC3)cc2Cc2[nH]c3ccccc3c21||O=C1c2ccccc2Cc2[nH]c3ccccc3c21
CC1(C)c2cc(OC[C@H](O)CO)ccc2C(=O)c2c1[nH]c1c(C(=O)O)c(C#N)ccc21	C=COc1cc2c(cc1OC(C)C)C(=O)c1c([nH]c3cc(C#N)ccc13)C2(C)C	O=C1c2ccccc2Cc2[nH]c3ccccc3c21||O=C1c2ccccc2Cc2[nH]c3ccccc3c21
CC1(C)c2cc(OC[C@H](O)CO)ccc2C(=O)c2c1[nH]c1c(C(=O)O)c(C#N)ccc21	N#Cc1ccc2c3c([nH]c2c1)C1(CCCC1)c1cc(OC[C@H](O)CO)ccc1C3=O	O=C1c2ccccc2C2(CCCC2)c2[nH]c3ccccc3c21||O=C1c2ccccc2Cc2[nH]c3ccccc3c21
CC1(C)c2cc(OC[C@H](O)CO)ccc2C(=O)c2c1[nH]c1c(C(=O)O)c(C#N)ccc21	CC1(C)c2ccc(OCCOCCC(=O)O)cc2C(=O)c2c1[nH]c1cc(C#N)ccc21	O=C1c2ccccc2Cc2[nH]c3ccccc3c21||O=C1c2ccccc2Cc2[nH]c3ccccc3c21
CC1(C)c2cc(OC[C@H](O)CO)ccc2C(=O)c2c1[nH]c1c(C(=O)O)c(C#N)ccc21	CC1(C)c2cc(OCCN3CCN=C3O)ccc2C(=O)c2c1[nH]c1cc(C#N)ccc21	O=C1c2ccc(OCCN3C=NCC3)cc2Cc2[nH]c3ccccc3c21||O=C1c2ccccc2Cc2[nH]c3ccccc3c21
CC1(C)c2cc(OC[C@H](O)CO)ccc2C(=O)c2c1[nH]c1c(C(=O)O)c(C#N)ccc21	CC1(C)c2cc(N3CCC(N)CC3)c(Br)cc2C(=O)c2c1[nH]c1cc(C#N)ccc21	O=C1c2ccc(N3CCCCC3)cc2Cc2[nH]c3ccccc3c21||O=C1c2ccccc2Cc2[nH]c3ccccc3c21
CC1(C)c2cc(OC[C@H](O)CO)ccc2C(=O)c2c1[nH]c1c(C(=O)O)c(C#N)ccc21	CC1(C)c2cc(N3CCCCC3)ccc2C(=O)c2c1[nH]c1cc(C#N)ccc21	O=C1c2ccc(N3CCCCC3)cc2Cc2[nH]c3ccccc3c21||O=C1c2ccccc2Cc2[nH]c3ccccc3c21
CC1(C)c2cc(OC[C@H](O)CO)ccc2C(=O)c2c1[nH]c1c(C(=O)O)c(C#N)ccc21	CC1(C)c2cc(N3CCC(O)CC3)ccc2C(=O)c2c1[nH]c1cc(C#N)ccc21	O=C1c2ccc(N3CCCCC3)cc2Cc2[nH]c3ccccc3c21||O=C1c2ccccc2Cc2[nH]c3ccccc3c21
CC1(C)c2cc(OC[C@H](O)CO)ccc2C(=O)c2c1[nH]c1c(C(=O)O)c(C#N)ccc21	CC1(C)c2cc(N3CCC(S(C)(=O)=O)C3)ccc2C(=O)c2c1[nH]c1cc(C#N)ccc21	O=C1c2ccc(N3CCCC3)cc2Cc2[nH]c3ccccc3c21||O=C1c2ccccc2Cc2[nH]c3ccccc3c21
CC1(C)c2cc(OC[C@H](O)CO)ccc2C(=O)c2c1[nH]c1c(C(=O)O)c(C#N)ccc21	CC1(C)c2cc(CN3CCS(=O)(=O)CC3)ccc2C(=O)c2c1[nH]c1cc(C#N)ccc21	O=C1c2ccc(CN3CCS(=O)(=O)CC3)cc2Cc2[nH]c3ccccc3c21||O=C1c2ccccc2Cc2[nH]c3ccccc3c21
CC1(C)c2cc(OC[C@H](O)CO)ccc2C(=O)c2c1[nH]c1c(C(=O)O)c(C#N)ccc21	CC1(C)c2cc(OCC(O)=NCC(O)CO)ccc2C(=O)c2c1[nH]c1cc(C#N)ccc21	O=C1c2ccccc2Cc2[nH]c3ccccc3c21||O=C1c2ccccc2Cc2[nH]c3ccccc3c21
CC1(C)c2cc(OC[C@H](O)CO)ccc2C(=O)c2c1[nH]c1c(C(=O)O)c(C#N)ccc21	CC1(C)c2ccc(OCc3cccnc3)cc2C(=O)c2c1[nH]c1cc(C#N)ccc21	O=C1c2cc(OCc3cccnc3)ccc2Cc2[nH]c3ccccc3c21||O=C1c2ccccc2Cc2[nH]c3ccccc3c21
CC1(C)c2cc(OC[C@H](O)CO)ccc2C(=O)c2c1[nH]c1c(C(=O)O)c(C#N)ccc21	C#Cc1cc2c(cc1N1CCOCC1)C(C)(C)c1[nH]c3cc(C#N)ccc3c1C2=O	O=C1c2ccc(N3CCOCC3)cc2Cc2[nH]c3ccccc3c21||O=C1c2ccccc2Cc2[nH]c3ccccc3c21
CC1(C)c2cc(OC[C@H](O)CO)ccc2C(=O)c2c1[nH]c1c(C(=O)O)c(C#N)ccc21	C=Cc1cc2c(cc1N1CCOCC1)C(C)(C)c1[nH]c3cc(C#N)ccc3c1C2=O	O=C1c2ccc(N3CCOCC3)cc2Cc2[nH]c3ccccc3c21||O=C1c2ccccc2Cc2[nH]c3ccccc3c21
CC1(C)c2cc(OC[C@H](O)CO)ccc2C(=O)c2c1[nH]c1c(C(=O)O)c(C#N)ccc21	CC1(C)c2cc(OC3CCN(S(C)(=O)=O)CC3)c(Br)cc2C(=O)c2c1[nH]c1cc(C#N)ccc21	O=C1c2ccc(OC3CCNCC3)cc2Cc2[nH]c3ccccc3c21||O=C1c2ccccc2Cc2[nH]c3ccccc3c21
CC1(C)c2cc(OC[C@H](O)CO)ccc2C(=O)c2c1[nH]c1c(C(=O)O)c(C#N)ccc21	CC1(C)c2cc(OC[C@H](O)CO)ccc2C(=O)c2c1[nH]c1c(C3CC3)c(C#N)ccc21	O=C1c2ccccc2Cc2[nH]c3c(C4CC4)cccc3c21||O=C1c2ccccc2Cc2[nH]c3ccccc3c21
CC1(C)c2cc(OC[C@H](O)CO)ccc2C(=O)c2c1[nH]c1c(C(=O)O)c(C#N)ccc21	CC1(C)c2cc(OCC(=O)N3CCNCC3)ccc2C(=O)c2c1[nH]c1cc(C#N)ccc21	O=C1c2ccc(OCC(=O)N3CCNCC3)cc2Cc2[nH]c3ccccc3c21||O=C1c2ccccc2Cc2[nH]c3ccccc3c21
CC1(C)c2cc(OC[C@H](O)CO)ccc2C(=O)c2c1[nH]c1c(C(=O)O)c(C#N)ccc21	CN1CCC(Oc2cc3c(cc2[N+](=O)[O-])C(=O)c2c([nH]c4cc(C#N)ccc24)C3(C)C)CC1	O=C1c2ccc(OC3CCNCC3)cc2Cc2[nH]c3ccccc3c21||O=C1c2ccccc2Cc2[nH]c3ccccc3c21
CC1(C)c2cc(OC[C@H](O)CO)ccc2C(=O)c2c1[nH]c1c(C(=O)O)c(C#N)ccc21	CC1(C)c2cc(C(=O)N3CCN(S(C)(=O)=O)CC3)ccc2C(=O)c2c1[nH]c1cc(C#N)ccc21	O=C1c2ccc(C(=O)N3CCNCC3)cc2Cc2[nH]c3ccccc3c21||O=C1c2ccccc2Cc2[nH]c3ccccc3c21
CC1(C)c2cc(OC[C@H](O)CO)ccc2C(=O)c2c1[nH]c1c(C(=O)O)c(C#N)ccc21	CC1(C)c2cc(N3CCC(NS(C)(=O)=O)CC3)c(Cl)cc2C(=O)c2c1[nH]c1cc(C#N)ccc21	O=C1c2ccc(N3CCCCC3)cc2Cc2[nH]c3ccccc3c21||O=C1c2ccccc2Cc2[nH]c3ccccc3c21
CC1(C)c2cc(OC[C@H](O)CO)ccc2C(=O)c2c1[nH]c1c(C(=O)O)c(C#N)ccc21	CC1(C)c2cc(OCCN3CCS(=O)(=O)CC3)ccc2C(=O)c2c1[nH]c1cc(C#N)ccc21	O=C1c2ccc(OCCN3CCS(=O)(=O)CC3)cc2Cc2[nH]c3ccccc3c21||O=C1c2ccccc2Cc2[nH]c3ccccc3c21
CC1(C)c2cc(OC[C@H](O)CO)ccc2C(=O)c2c1[nH]c1c(C(=O)O)c(C#N)ccc21	COc1cc2c(cc1CCC(C)(C)O)C(=O)c1c([nH]c3cc(C#N)ccc13)C2(C)C	O=C1c2ccccc2Cc2[nH]c3ccccc3c21||O=C1c2ccccc2Cc2[nH]c3ccccc3c21
CC1(C)c2cc(OC[C@H](O)CO)ccc2C(=O)c2c1[nH]c1c(C(=O)O)c(C#N)ccc21	CN1CCC(Oc2cc3c(cc2N)C(=O)c2c([nH]c4cc(C#N)ccc24)C3(C)C)CC1	O=C1c2ccc(OC3CCNCC3)cc2Cc2[nH]c3ccccc3c21||O=C1c2ccccc2Cc2[nH]c3ccccc3c21
CC1(C)c2cc(OC[C@H](O)CO)ccc2C(=O)c2c1[nH]c1c(C(=O)O)c(C#N)ccc21	CC1(C)c2cc(CC3CCN(S(N)(=O)=O)CC3)ccc2C(=O)c2c1[nH]c1cc(C#N)ccc21	O=C1c2ccc(CC3CCNCC3)cc2Cc2[nH]c3ccccc3c21||O=C1c2ccccc2Cc2[nH]c3ccccc3c21
CC1(C)c2cc(OC[C@H](O)CO)ccc2C(=O)c2c1[nH]c1c(C(=O)O)c(C#N)ccc21	CC1(C)c2cc(CN3CCN(S(C)(=O)=O)CC3)ccc2C(=O)c2c1[nH]c1cc(C#N)ccc21	O=C1c2ccc(CN3CCNCC3)cc2Cc2[nH]c3ccccc3c21||O=C1c2ccccc2Cc2[nH]c3ccccc3c21
CC1(C)c2cc(OC[C@H](O)CO)ccc2C(=O)c2c1[nH]c1c(C(=O)O)c(C#N)ccc21	CC1(C)c2cc(OCCNS(=O)(=O)N3CCOCC3)ccc2C(=O)c2c1[nH]c1cc(C#N)ccc21	O=C1c2ccc(OCCNS(=O)(=O)N3CCOCC3)cc2Cc2[nH]c3ccccc3c21||O=C1c2ccccc2Cc2[nH]c3ccccc3c21
CC1(C)c2cc(OC[C@H](O)CO)ccc2C(=O)c2c1[nH]c1c(C(=O)O)c(C#N)ccc21	CC(C)(C)NCCOc1ccc2c(c1)C(C)(C)c1[nH]c3cc(C#N)ccc3c1C2=O	O=C1c2ccccc2Cc2[nH]c3ccccc3c21||O=C1c2ccccc2Cc2[nH]c3ccccc3c21
CC1(C)c2cc(OC[C@H](O)CO)ccc2C(=O)c2c1[nH]c1c(C(=O)O)c(C#N)ccc21	CCN(CC)CCOc1ccc2c(c1)C(C)(C)c1[nH]c3cc(C#N)ccc3c1C2=O	O=C1c2ccccc2Cc2[nH]c3ccccc3c21||O=C1c2ccccc2Cc2[nH]c3ccccc3c21
CC1(C)c2cc(OC[C@H](O)CO)ccc2C(=O)c2c1[nH]c1c(C(=O)O)c(C#N)ccc21	CC(C)(CO)NCCOc1ccc2c(c1)C(C)(C)c1[nH]c3cc(C#N)ccc3c1C2=O	O=C1c2ccccc2Cc2[nH]c3ccccc3c21||O=C1c2ccccc2Cc2[nH]c3ccccc3c21
CC1(C)c2cc(OC[C@H](O)CO)ccc2C(=O)c2c1[nH]c1c(C(=O)O)c(C#N)ccc21	CC1(C)c2cc(N3CCN(C4COC4)CC3)c(Br)cc2C(=O)c2c1[nH]c1cc(C#N)ccc21	O=C1c2ccc(N3CCN(C4COC4)CC3)cc2Cc2[nH]c3ccccc3c21||O=C1c2ccccc2Cc2[nH]c3ccccc3c21
CC1(C)c2cc(OC[C@H](O)CO)ccc2C(=O)c2c1[nH]c1c(C(=O)O)c(C#N)ccc21	N#Cc1ccc2c3c([nH]c2c1)C1(CCOCC1)c1cc(OC2CCNCC2)ccc1C3=O	O=C1c2ccc(OC3CCNCC3)cc2C2(CCOCC2)c2[nH]c3ccccc3c21||O=C1c2ccccc2Cc2[nH]c3ccccc3c21
CC1(C)c2cc(OC[C@H](O)CO)ccc2C(=O)c2c1[nH]c1c(C(=O)O)c(C#N)ccc21	CC1(C)c2cc(OC3CCN(CCF)CC3)ccc2C(=O)c2c1[nH]c1cc(C#N)ccc21	O=C1c2ccc(OC3CCNCC3)cc2Cc2[nH]c3ccccc3c21||O=C1c2ccccc2Cc2[nH]c3ccccc3c21
CC1(C)c2cc(OC[C@H](O)CO)ccc2C(=O)c2c1[nH]c1c(C(=O)O)c(C#N)ccc21	CC1(C)c2cc(N3CCN(C4COC4)CC3)ccc2C(=O)c2c1[nH]c1cc(C#N)ccc21	O=C1c2ccc(N3CCN(C4COC4)CC3)cc2Cc2[nH]c3ccccc3c21||O=C1c2ccccc2Cc2[nH]c3ccccc3c21
CC1(C)c2cc(OC[C@H](O)CO)ccc2C(=O)c2c1[nH]c1c(C(=O)O)c(C#N)ccc21	CC(C)N1CCN(c2ccc3c(c2)C(C)(C)c2[nH]c4c(F)c(C#N)ccc4c2C3=O)CC1	O=C1c2ccc(N3CCNCC3)cc2Cc2[nH]c3ccccc3c21||O=C1c2ccccc2Cc2[nH]c3ccccc3c21
CC1(C)c2cc(OC[C@H](O)CO)ccc2C(=O)c2c1[nH]c1c(C(=O)O)c(C#N)ccc21	CC1(C)c2cc(OC3CCN(CCO)CC3)ccc2C(=O)c2c1[nH]c1cc(C#N)ccc21	O=C1c2ccc(OC3CCNCC3)cc2Cc2[nH]c3ccccc3c21||O=C1c2ccccc2Cc2[nH]c3ccccc3c21
CC1(C)c2cc(OC[C@H](O)CO)ccc2C(=O)c2c1[nH]c1c(C(=O)O)c(C#N)ccc21	CC(C)N1CCN(c2ccc3c(c2)C(C)(C)c2[nH]c4cc(C#N)ccc4c2C3=O)CC1	O=C1c2ccc(N3CCNCC3)cc2Cc2[nH]c3ccccc3c21||O=C1c2ccccc2Cc2[nH]c3ccccc3c21
CC1(C)c2cc(OC[C@H](O)CO)ccc2C(=O)c2c1[nH]c1c(C(=O)O)c(C#N)ccc21	CC(C)N1CCN(c2ccc3c(c2)C(=O)c2c([nH]c4cc(C#N)ccc24)C3(C)C)CC1	O=C1c2cc(N3CCNCC3)ccc2Cc2[nH]c3ccccc3c21||O=C1c2ccccc2Cc2[nH]c3ccccc3c21
CC1(C)c2cc(OC[C@H](O)CO)ccc2C(=O)c2c1[nH]c1c(C(=O)O)c(C#N)ccc21	CN1CCC(Oc2cc3c(cc2NS(C)(=O)=O)C(=O)c2c([nH]c4cc(C#N)ccc24)C3(C)C)CC1	O=C1c2ccc(OC3CCNCC3)cc2Cc2[nH]c3ccccc3c21||O=C1c2ccccc2Cc2[nH]c3ccccc3c21
CC1(C)c2cc(OC[C@H](O)CO)ccc2C(=O)c2c1[nH]c1c(C(=O)O)c(C#N)ccc21	CCN(CC)CCS(=O)(=O)c1cc2c(cc1OC)C(C)(C)c1[nH]c3cc(C#N)ccc3c1C2=O	O=C1c2ccccc2Cc2[nH]c3ccccc3c21||O=C1c2ccccc2Cc2[nH]c3ccccc3c21
CC1(C)c2cc(OC[C@H](O)CO)ccc2C(=O)c2c1[nH]c1c(C(=O)O)c(C#N)ccc21	CC1(C)c2cc(N3CCC(N4CCCC4)CC3)ccc2C(=O)c2c1[nH]c1ncccc21	O=C1c2ccc(N3CCC(N4CCCC4)CC3)cc2Cc2[nH]c3ncccc3c21||O=C1c2ccccc2Cc2[nH]c3ccccc3c21
CC1(C)c2cc(OC[C@H](O)CO)ccc2C(=O)c2c1[nH]c1c(C(=O)O)c(C#N)ccc21	CC1(C)c2ccc(C3=CCN(C4CC4)CC3)cc2C(=O)c2c1[nH]c1cc(C#N)ccc21	O=C1c2cc(C3=CCN(C4CC4)CC3)ccc2Cc2[nH]c3ccccc3c21||O=C1c2ccccc2Cc2[nH]c3ccccc3c21
CC1(C)c2cc(OC[C@H](O)CO)ccc2C(=O)c2c1[nH]c1c(C(=O)O)c(C#N)ccc21	Cn1cc(-c2cc3c(cc2N2CCOCC2)C(C)(C)c2[nH]c4cc(C#N)ccc4c2C3=O)cn1	O=C1c2cc(-c3cn[nH]c3)c(N3CCOCC3)cc2Cc2[nH]c3ccccc3c21||O=C1c2ccccc2Cc2[nH]c3ccccc3c21
CC1(C)c2cc(OC[C@H](O)CO)ccc2C(=O)c2c1[nH]c1c(C(=O)O)c(C#N)ccc21	CC1(C)c2cc(N3CCN(C(=O)C4CC4)CC3)ccc2C(=O)c2c1[nH]c1cc(C#N)ccc21	O=C1c2ccc(N3CCN(C(=O)C4CC4)CC3)cc2Cc2[nH]c3ccccc3c21||O=C1c2ccccc2Cc2[nH]c3ccccc3c21
CC1(C)c2cc(OC[C@H](O)CO)ccc2C(=O)c2c1[nH]c1c(C(=O)O)c(C#N)ccc21	CC1(C)c2cc(N3CCN(C4CCC4)CC3)c(Br)cc2C(=O)c2c1[nH]c1cc(C#N)ccc21	O=C1c2ccc(N3CCN(C4CCC4)CC3)cc2Cc2[nH]c3ccccc3c21||O=C1c2ccccc2Cc2[nH]c3ccccc3c21
CC1(C)c2cc(OC[C@H](O)CO)ccc2C(=O)c2c1[nH]c1c(C(=O)O)c(C#N)ccc21	CC1(C)c2cc(N3CCOCC3)c(OC3CCOC3)cc2C(=O)c2c1[nH]c1cc(C#N)ccc21	O=C1c2cc(OC3CCOC3)c(N3CCOCC3)cc2Cc2[nH]c3ccccc3c21||O=C1c2ccccc2Cc2[nH]c3ccccc3c21
CC1(C)c2cc(OC[C@H](O)CO)ccc2C(=O)c2c1[nH]c1c(C(=O)O)c(C#N)ccc21	N#Cc1ccc2c3c([nH]c2c1)C1(CCOCC1)c1cc(OCCN2CCOCC2)ccc1C3=O	O=C1c2ccc(OCCN3CCOCC3)cc2C2(CCOCC2)c2[nH]c3ccccc3c21||O=C1c2ccccc2Cc2[nH]c3ccccc3c21
CC1(C)c2cc(OC[C@H](O)CO)ccc2C(=O)c2c1[nH]c1c(C(=O)O)c(C#N)ccc21	N#Cc1ccc2c3c([nH]c2c1)C1(CCOCC1)c1cc(OCCN2CCS(=O)(=O)CC2)ccc1C3=O	O=C1c2ccc(OCCN3CCS(=O)(=O)CC3)cc2C2(CCOCC2)c2[nH]c3ccccc3c21||O=C1c2ccccc2Cc2[nH]c3ccccc3c21
CC1(C)c2cc(OC[C@H](O)CO)ccc2C(=O)c2c1[nH]c1c(C(=O)O)c(C#N)ccc21	Cc1cc2c(cc1N1CCN(C3COC3)CC1)C(C)(C)c1[nH]c3cc(C#N)ccc3c1C2=O	O=C1c2ccc(N3CCN(C4COC4)CC3)cc2Cc2[nH]c3ccccc3c21||O=C1c2ccccc2Cc2[nH]c3ccccc3c21
CC1(C)c2cc(OC[C@H](O)CO)ccc2C(=O)c2c1[nH]c1c(C(=O)O)c(C#N)ccc21	CCN=C(O)N1CCC(c2ccc3c(c2)C(C)(C)c2[nH]c4cc(C#N)ccc4c2C3=O)CC1	O=C1c2ccc(C3CCNCC3)cc2Cc2[nH]c3ccccc3c21||O=C1c2ccccc2Cc2[nH]c3ccccc3c21
CC1(C)c2cc(OC[C@H](O)CO)ccc2C(=O)c2c1[nH]c1c(C(=O)O)c(C#N)ccc21	CC(C)N1CCC(c2ccc3c(c2)C(C)(C)c2[nH]c4cc(C#N)ccc4c2C3=O)CC1	O=C1c2ccc(C3CCNCC3)cc2Cc2[nH]c3ccccc3c21||O=C1c2ccccc2Cc2[nH]c3ccccc3c21
CC1(C)c2cc(OC[C@H](O)CO)ccc2C(=O)c2c1[nH]c1c(C(=O)O)c(C#N)ccc21	CCN(CC)CCOc1cc2c(cc1C(C)=O)C(=O)c1c([nH]c3cc(C#N)ccc13)C2(C)C	O=C1c2ccccc2Cc2[nH]c3ccccc3c21||O=C1c2ccccc2Cc2[nH]c3ccccc3c21
CC1(C)c2cc(OC[C@H](O)CO)ccc2C(=O)c2c1[nH]c1c(C(=O)O)c(C#N)ccc21	CC(C)N(CCS(=O)(=O)c1ccc2c(c1)C(C)(C)c1[nH]c3cc(C#N)ccc3c1C2=O)C(C)C	O=C1c2ccccc2Cc2[nH]c3ccccc3c21||O=C1c2ccccc2Cc2[nH]c3ccccc3c21
CC1(C)c2cc(OC[C@H](O)CO)ccc2C(=O)c2c1[nH]c1c(C(=O)O)c(C#N)ccc21	CN(C)S(=O)(=O)c1cc2c(cc1N1CCN(CCO)CC1)C(C)(C)c1[nH]c3cc(C#N)ccc3c1C2=O	O=C1c2ccc(N3CCNCC3)cc2Cc2[nH]c3ccccc3c21||O=C1c2ccccc2Cc2[nH]c3ccccc3c21
CC1(C)c2cc(OC[C@H](O)CO)ccc2C(=O)c2c1[nH]c1c(C(=O)O)c(C#N)ccc21	C#Cc1cc2c(cc1N1CCN(C3COC3)CC1)C(C)(C)c1[nH]c3cc(C#N)ccc3c1C2=O	O=C1c2ccc(N3CCN(C4COC4)CC3)cc2Cc2[nH]c3ccccc3c21||O=C1c2ccccc2Cc2[nH]c3ccccc3c21
CC1(C)c2cc(OC[C@H](O)CO)ccc2C(=O)c2c1[nH]c1c(C(=O)O)c(C#N)ccc21	CC1(C)c2cc(N3CCN(C4CCS(=O)(=O)CC4)CC3)c(Br)cc2C(=O)c2c1[nH]c1cc(C#N)ccc21	O=C1c2ccc(N3CCN(C4CCS(=O)(=O)CC4)CC3)cc2Cc2[nH]c3ccccc3c21||O=C1c2ccccc2Cc2[nH]c3ccccc3c21
CC1(C)c2cc(OC[C@H](O)CO)ccc2C(=O)c2c1[nH]c1c(C(=O)O)c(C#N)ccc21	CC1(C)c2cc(N3CCC(N4CCOCC4)CC3)c(Cl)cc2C(=O)c2c1[nH]c1cc(C#N)ccc21	O=C1c2ccc(N3CCC(N4CCOCC4)CC3)cc2Cc2[nH]c3ccccc3c21||O=C1c2ccccc2Cc2[nH]c3ccccc3c21
CC1(C)c2cc(OC[C@H](O)CO)ccc2C(=O)c2c1[nH]c1c(C(=O)O)c(C#N)ccc21	CC1(C)c2cc(OCC3CCN(C4COC4)CC3)ccc2C(=O)c2c1[nH]c1cc(C#N)ccc21	O=C1c2ccc(OCC3CCN(C4COC4)CC3)cc2Cc2[nH]c3ccccc3c21||O=C1c2ccccc2Cc2[nH]c3ccccc3c21
CC1(C)c2cc(OC[C@H](O)CO)ccc2C(=O)c2c1[nH]c1c(C(=O)O)c(C#N)ccc21	C[C@H]1CN(C2CCC2)CCN1c1ccc2c(c1)C(C)(C)c1[nH]c3cc(C#N)ccc3c1C2=O	O=C1c2ccc(N3CCN(C4CCC4)CC3)cc2Cc2[nH]c3ccccc3c21||O=C1c2ccccc2Cc2[nH]c3ccccc3c21
CC1(C)c2cc(OC[C@H](O)CO)ccc2C(=O)c2c1[nH]c1c(C(=O)O)c(C#N)ccc21	CC1(C)c2ccc(N3CCC[C@H]3CN3CCCC3)cc2C(=O)c2c1[nH]c1cc(C#N)ccc21	O=C1c2cc(N3CCCC3CN3CCCC3)ccc2Cc2[nH]c3ccccc3c21||O=C1c2ccccc2Cc2[nH]c3ccccc3c21
CC1(C)c2cc(OC[C@H](O)CO)ccc2C(=O)c2c1[nH]c1c(C(=O)O)c(C#N)ccc21	CC1(C)c2ccc(N3CCC(N4CCCC4)CC3)cc2C(=O)c2c1[nH]c1cc(C#N)ccc21	O=C1c2cc(N3CCC(N4CCCC4)CC3)ccc2Cc2[nH]c3ccccc3c21||O=C1c2ccccc2Cc2[nH]c3ccccc3c21
CC1(C)c2cc(OC[C@H](O)CO)ccc2C(=O)c2c1[nH]c1c(C(=O)O)c(C#N)ccc21	CCc1cc2c(cc1N1CCN(C3CC3)CC1)C(C)(C)c1[nH]c3cc(C#N)ccc3c1C2=O	O=C1c2ccc(N3CCN(C4CC4)CC3)cc2Cc2[nH]c3ccccc3c21||O=C1c2ccccc2Cc2[nH]c3ccccc3c21
CC1(C)c2cc(OC[C@H](O)CO)ccc2C(=O)c2c1[nH]c1c(C(=O)O)c(C#N)ccc21	CC1(C)c2cc(C(=O)N3CCN(C(C)(C)C)CC3)ccc2C(=O)c2c1[nH]c1cc(C#N)ccc21	O=C1c2ccc(C(=O)N3CCNCC3)cc2Cc2[nH]c3ccccc3c21||O=C1c2ccccc2Cc2[nH]c3ccccc3c21
CC1(C)c2cc(OC[C@H](O)CO)ccc2C(=O)c2c1[nH]c1c(C(=O)O)c(C#N)ccc21	CC1(C)c2cc(N3CCC(N4CCOCC4)CC3)ccc2C(=O)c2c1[nH]c1cc(C#N)ccc21	O=C1c2ccc(N3CCC(N4CCOCC4)CC3)cc2Cc2[nH]c3ccccc3c21||O=C1c2ccccc2Cc2[nH]c3ccccc3c21
CC1(C)c2cc(OC[C@H](O)CO)ccc2C(=O)c2c1[nH]c1c(C(=O)O)c(C#N)ccc21	CCc1cc2c(cc1N1CCN(C3COC3)CC1)C(C)(C)c1[nH]c3cc(C#N)ccc3c1C2=O	O=C1c2ccc(N3CCN(C4COC4)CC3)cc2Cc2[nH]c3ccccc3c21||O=C1c2ccccc2Cc2[nH]c3ccccc3c21
CC1(C)c2cc(OC[C@H](O)CO)ccc2C(=O)c2c1[nH]c1c(C(=O)O)c(C#N)ccc21	CC(C)N1CCC(Cc2ccc3c(c2)C(C)(C)c2[nH]c4cc(C#N)ccc4c2C3=O)CC1	O=C1c2ccc(CC3CCNCC3)cc2Cc2[nH]c3ccccc3c21||O=C1c2ccccc2Cc2[nH]c3ccccc3c21
CC1(C)c2cc(OC[C@H](O)CO)ccc2C(=O)c2c1[nH]c1c(C(=O)O)c(C#N)ccc21	CC(C)N1CCC(Cc2ccc3c(c2)C(=O)c2c([nH]c4cc(C#N)ccc24)C3(C)C)CC1	O=C1c2cc(CC3CCNCC3)ccc2Cc2[nH]c3ccccc3c21||O=C1c2ccccc2Cc2[nH]c3ccccc3c21
CC1(C)c2cc(OC[C@H](O)CO)ccc2C(=O)c2c1[nH]c1c(C(=O)O)c(C#N)ccc21	CC1(C)c2cc(N3CCC(N4CCCCC4)CC3)ncc2C(=O)c2c1[nH]c1cc(C#N)ccc21	O=C1c2ccccc2Cc2[nH]c3ccccc3c21||O=C1c2cnc(N3CCC(N4CCCCC4)CC3)cc2Cc2[nH]c3ccccc3c21
CC1(C)c2cc(OC[C@H](O)CO)ccc2C(=O)c2c1[nH]c1c(C(=O)O)c(C#N)ccc21	CCc1cc2c(cc1N1CCN(C3CCC3)CC1)C(C)(C)c1[nH]c3nc(C#N)ccc3c1C2=O	O=C1c2ccc(N3CCN(C4CCC4)CC3)cc2Cc2[nH]c3ncccc3c21||O=C1c2ccccc2Cc2[nH]c3ccccc3c21
CC1(C)c2cc(OC[C@H](O)CO)ccc2C(=O)c2c1[nH]c1c(C(=O)O)c(C#N)ccc21	COCCOc1cc2c(cc1OC(C)C)C(=O)c1c(n(CCOC)c3cc(C#N)ccc13)C2(C)C	O=C1c2ccccc2Cc2[nH]c3ccccc3c21||O=C1c2ccccc2Cc2[nH]c3ccccc3c21
CC1(C)c2cc(OC[C@H](O)CO)ccc2C(=O)c2c1[nH]c1c(C(=O)O)c(C#N)ccc21	C#Cc1cc2c(cc1OC1CCN(C3COC3)CC1)C(C)(C)c1[nH]c3cc(C#N)ccc3c1C2=O	O=C1c2ccc(OC3CCN(C4COC4)CC3)cc2Cc2[nH]c3ccccc3c21||O=C1c2ccccc2Cc2[nH]c3ccccc3c21
CC1(C)c2cc(OC[C@H](O)CO)ccc2C(=O)c2c1[nH]c1c(C(=O)O)c(C#N)ccc21	C#Cc1cc2c(cc1N1CCN(C3CCC3)CC1)C(C)(C)c1[nH]c3cc(C#N)ccc3c1C2=O	O=C1c2ccc(N3CCN(C4CCC4)CC3)cc2Cc2[nH]c3ccccc3c21||O=C1c2ccccc2Cc2[nH]c3ccccc3c21
CC1(C)c2cc(OC[C@H](O)CO)ccc2C(=O)c2c1[nH]c1c(C(=O)O)c(C#N)ccc21	N#Cc1ccc2c3c([nH]c2c1)C1(CCOCC1)c1cc(N2CCN(C4CCC4)CC2)c(F)cc1C3=O	O=C1c2ccc(N3CCN(C4CCC4)CC3)cc2C2(CCOCC2)c2[nH]c3ccccc3c21||O=C1c2ccccc2Cc2[nH]c3ccccc3c21
CC1(C)c2cc(OC[C@H](O)CO)ccc2C(=O)c2c1[nH]c1c(C(=O)O)c(C#N)ccc21	CC1(C)c2cc(N3CCC(N4CCC(F)(F)CC4)CC3)ccc2C(=O)c2c1[nH]c1cc(C#N)ccc21	O=C1c2ccc(N3CCC(N4CCCCC4)CC3)cc2Cc2[nH]c3ccccc3c21||O=C1c2ccccc2Cc2[nH]c3ccccc3c21
CC1(C)c2cc(OC[C@H](O)CO)ccc2C(=O)c2c1[nH]c1c(C(=O)O)c(C#N)ccc21	C[C@@H]1CN(c2cc3c(cc2Br)C(=O)c2c([nH]c4cc(C#N)ccc24)C3(C)C)C[C@H](C)N1C1CCC1	O=C1c2ccc(N3CCN(C4CCC4)CC3)cc2Cc2[nH]c3ccccc3c21||O=C1c2ccccc2Cc2[nH]c3ccccc3c21
CC1(C)c2cc(OC[C@H](O)CO)ccc2C(=O)c2c1[nH]c1c(C(=O)O)c(C#N)ccc21	CC(C)(C)N1CCN(c2cc3c(cc2Br)C(=O)c2c([nH]c4cc(C#N)ccc24)C32CCOCC2)CC1	O=C1c2ccc(N3CCNCC3)cc2C2(CCOCC2)c2[nH]c3ccccc3c21||O=C1c2ccccc2Cc2[nH]c3ccccc3c21
CC1(C)c2cc(OC[C@H](O)CO)ccc2C(=O)c2c1[nH]c1c(C(=O)O)c(C#N)ccc21	CCc1cc2c(cc1N1CCC(O)(C3CC3)CC1)C(C)(C)c1[nH]c3cc(C#N)ccc3c1C2=O	O=C1c2ccc(N3CCC(C4CC4)CC3)cc2Cc2[nH]c3ccccc3c21||O=C1c2ccccc2Cc2[nH]c3ccccc3c21
CC1(C)c2cc(OC[C@H](O)CO)ccc2C(=O)c2c1[nH]c1c(C(=O)O)c(C#N)ccc21	CCc1cc2c(cc1N1CCN(C3CCC3)CC1)C(C)(C)c1[nH]c3cc(C#N)ccc3c1C2=O	O=C1c2ccc(N3CCN(C4CCC4)CC3)cc2Cc2[nH]c3ccccc3c21||O=C1c2ccccc2Cc2[nH]c3ccccc3c21
CC1(C)c2cc(OC[C@H](O)CO)ccc2C(=O)c2c1[nH]c1c(C(=O)O)c(C#N)ccc21	CCc1cc2c(cc1N1CCC(N3CCC3)CC1)C(C)(C)c1[nH]c3cc(C#N)ccc3c1C2=O	O=C1c2ccc(N3CCC(N4CCC4)CC3)cc2Cc2[nH]c3ccccc3c21||O=C1c2ccccc2Cc2[nH]c3ccccc3c21
CC1(C)c2cc(OC[C@H](O)CO)ccc2C(=O)c2c1[nH]c1c(C(=O)O)c(C#N)ccc21	Cc1cc2c(cc1N1CCC(N3CCOCC3)CC1)C(C)(C)c1[nH]c3cc(C#N)ccc3c1C2=O	O=C1c2ccc(N3CCC(N4CCOCC4)CC3)cc2Cc2[nH]c3ccccc3c21||O=C1c2ccccc2Cc2[nH]c3ccccc3c21
CC1(C)c2cc(OC[C@H](O)CO)ccc2C(=O)c2c1[nH]c1c(C(=O)O)c(C#N)ccc21	CCCc1cc2c(cc1N1CCN(C3COC3)CC1)C(C)(C)c1[nH]c3cc(C#N)ccc3c1C2=O	O=C1c2ccc(N3CCN(C4COC4)CC3)cc2Cc2[nH]c3ccccc3c21||O=C1c2ccccc2Cc2[nH]c3ccccc3c21
CC1(C)c2cc(OC[C@H](O)CO)ccc2C(=O)c2c1[nH]c1c(C(=O)O)c(C#N)ccc21	CCc1cc2c(cc1N1CCN(C(=O)CN(C)C)CC1)C(C)(C)c1[nH]c3cc(C#N)ccc3c1C2=O	O=C1c2ccc(N3CCNCC3)cc2Cc2[nH]c3ccccc3c21||O=C1c2ccccc2Cc2[nH]c3ccccc3c21
CC1(C)c2cc(OC[C@H](O)CO)ccc2C(=O)c2c1[nH]c1c(C(=O)O)c(C#N)ccc21	CCc1cc2c(cc1N1CCC(NCCCO)CC1)C(C)(C)c1[nH]c3cc(C#N)ccc3c1C2=O	O=C1c2ccc(N3CCCCC3)cc2Cc2[nH]c3ccccc3c21||O=C1c2ccccc2Cc2[nH]c3ccccc3c21
CC1(C)c2cc(OC[C@H](O)CO)ccc2C(=O)c2c1[nH]c1c(C(=O)O)c(C#N)ccc21	C#CC(C)(C)N1CCN(c2cc3c(cc2C(C)=O)C(=O)c2c([nH]c4cc(C#N)ccc24)C3(C)C)CC1	O=C1c2ccc(N3CCNCC3)cc2Cc2[nH]c3ccccc3c21||O=C1c2ccccc2Cc2[nH]c3ccccc3c21
CC1(C)c2cc(OC[C@H](O)CO)ccc2C(=O)c2c1[nH]c1c(C(=O)O)c(C#N)ccc21	CC1(C)c2cc(N3CCOCC3)c(C#CCN3CCOCC3)cc2C(=O)c2c1[nH]c1cc(C#N)ccc21	O=C1c2cc(C#CCN3CCOCC3)c(N3CCOCC3)cc2Cc2[nH]c3ccccc3c21||O=C1c2ccccc2Cc2[nH]c3ccccc3c21
CC1(C)c2cc(OC[C@H](O)CO)ccc2C(=O)c2c1[nH]c1c(C(=O)O)c(C#N)ccc21	CC1(C)c2cc(N3CCN(C4CCC4)CC3)c(C3CC3)cc2C(=O)c2c1[nH]c1cc(C#N)ccc21	O=C1c2cc(C3CC3)c(N3CCN(C4CCC4)CC3)cc2Cc2[nH]c3ccccc3c21||O=C1c2ccccc2Cc2[nH]c3ccccc3c21
CC1(C)c2cc(OC[C@H](O)CO)ccc2C(=O)c2c1[nH]c1c(C(=O)O)c(C#N)ccc21	CC(C)Oc1cc2c(cc1O[C@@H]1CCN(C3CCC3)C1)C(C)(C)c1[nH]c3cc(C#N)ccc3c1C2=O	O=C1c2ccc(OC3CCN(C4CCC4)C3)cc2Cc2[nH]c3ccccc3c21||O=C1c2ccccc2Cc2[nH]c3ccccc3c21
CC1(C)c2cc(OC[C@H](O)CO)ccc2C(=O)c2c1[nH]c1c(C(=O)O)c(C#N)ccc21	CC1(C)c2cc(C3CCN(CC4(O)CCOCC4)CC3)ccc2C(=O)c2c1[nH]c1cc(C#N)ccc21	O=C1c2ccc(C3CCN(CC4CCOCC4)CC3)cc2Cc2[nH]c3ccccc3c21||O=C1c2ccccc2Cc2[nH]c3ccccc3c21
CC1(C)c2cc(OC[C@H](O)CO)ccc2C(=O)c2c1[nH]c1c(C(=O)O)c(C#N)ccc21	CCc1cc2c(cc1N1CCC(NCC3CC3)CC1)C(C)(C)c1[nH]c3cc(C#N)ccc3c1C2=O	O=C1c2ccc(N3CCC(NCC4CC4)CC3)cc2Cc2[nH]c3ccccc3c21||O=C1c2ccccc2Cc2[nH]c3ccccc3c21
CC1(C)c2cc(OC[C@H](O)CO)ccc2C(=O)c2c1[nH]c1c(C(=O)O)c(C#N)ccc21	CCCc1cc2c(cc1N1CCN(C3CCC3)CC1)C(C)(C)c1[nH]c3cc(C#N)ccc3c1C2=O	O=C1c2ccc(N3CCN(C4CCC4)CC3)cc2Cc2[nH]c3ccccc3c21||O=C1c2ccccc2Cc2[nH]c3ccccc3c21
CC1(C)c2cc(OC[C@H](O)CO)ccc2C(=O)c2c1[nH]c1c(C(=O)O)c(C#N)ccc21	CCc1cc2c(cc1N1CCC(N3CCOCC3)CC1)C(C)(C)c1[nH]c3cc(C#N)ccc3c1C2=O	O=C1c2ccc(N3CCC(N4CCOCC4)CC3)cc2Cc2[nH]c3ccccc3c21||O=C1c2ccccc2Cc2[nH]c3ccccc3c21
CC1(C)c2cc(OC[C@H](O)CO)ccc2C(=O)c2c1[nH]c1c(C(=O)O)c(C#N)ccc21	CCOc1cc2c(cc1N1CCC(N3CCOCC3)CC1)C(C)(C)c1[nH]c3cc(C#N)ccc3c1C2=O	O=C1c2ccc(N3CCC(N4CCOCC4)CC3)cc2Cc2[nH]c3ccccc3c21||O=C1c2ccccc2Cc2[nH]c3ccccc3c21
CC1(C)c2cc(OC[C@H](O)CO)ccc2C(=O)c2c1[nH]c1c(C(=O)O)c(C#N)ccc21	CC(C)C1(N2CCOCC2)CCN(c2cc3c(cn2)C(=O)c2c([nH]c4cc(C#N)ccc24)C3(C)C)CC1	O=C1c2ccccc2Cc2[nH]c3ccccc3c21||O=C1c2cnc(N3CCC(N4CCOCC4)CC3)cc2Cc2[nH]c3ccccc3c21
CC1(C)c2cc(OC[C@H](O)CO)ccc2C(=O)c2c1[nH]c1c(C(=O)O)c(C#N)ccc21	CCCc1cc2c(cc1N1CCN(CCCCO)CC1)C(C)(C)c1[nH]c3cc(C#N)ccc3c1C2=O	O=C1c2ccc(N3CCNCC3)cc2Cc2[nH]c3ccccc3c21||O=C1c2ccccc2Cc2[nH]c3ccccc3c21
CC1(C)c2cc(OC[C@H](O)CO)ccc2C(=O)c2c1[nH]c1c(C(=O)O)c(C#N)ccc21	CC1(C)c2cc(N3CCN(C4COC4)CC3)c(C#CC3CC3)cc2C(=O)c2c1[nH]c1cc(C#N)ccc21	O=C1c2cc(C#CC3CC3)c(N3CCN(C4COC4)CC3)cc2Cc2[nH]c3ccccc3c21||O=C1c2ccccc2Cc2[nH]c3ccccc3c21
CC1(C)c2cc(OC[C@H](O)CO)ccc2C(=O)c2c1[nH]c1c(C(=O)O)c(C#N)ccc21	N#Cc1ccc2c3c([nH]c2c1)C1(CCOCC1)c1cc(N2CCC(N4CCCC4)CC2)c(C#N)cc1C3=O	O=C1c2ccc(N3CCC(N4CCCC4)CC3)cc2C2(CCOCC2)c2[nH]c3ccccc3c21||O=C1c2ccccc2Cc2[nH]c3ccccc3c21
CC1(C)c2cc(OC[C@H](O)CO)ccc2C(=O)c2c1[nH]c1c(C(=O)O)c(C#N)ccc21	CCc1cc2c(cc1N1CCC(N3CCC(O)CC3)CC1)C(C)(C)c1[nH]c3cc(C#N)ccc3c1C2=O	O=C1c2ccc(N3CCC(N4CCCCC4)CC3)cc2Cc2[nH]c3ccccc3c21||O=C1c2ccccc2Cc2[nH]c3ccccc3c21
CC1(C)c2cc(OC[C@H](O)CO)ccc2C(=O)c2c1[nH]c1c(C(=O)O)c(C#N)ccc21	CCCc1cc2c(cc1N1CCC(N3CCOCC3)CC1)C(C)(C)c1[nH]c3cc(C#N)ccc3c1C2=O	O=C1c2ccc(N3CCC(N4CCOCC4)CC3)cc2Cc2[nH]c3ccccc3c21||O=C1c2ccccc2Cc2[nH]c3ccccc3c21
CC1(C)c2cc(OC[C@H](O)CO)ccc2C(=O)c2c1[nH]c1c(C(=O)O)c(C#N)ccc21	CCCCCc1cc2c(cc1N1CCN(C3COC3)CC1)C(C)(C)c1[nH]c3cc(C#N)ccc3c1C2=O	O=C1c2ccc(N3CCN(C4COC4)CC3)cc2Cc2[nH]c3ccccc3c21||O=C1c2ccccc2Cc2[nH]c3ccccc3c21
CC1(C)c2cc(OC[C@H](O)CO)ccc2C(=O)c2c1[nH]c1c(C(=O)O)c(C#N)ccc21	CCc1cc2c(cc1N1CCN(CC3(O)CCOCC3)CC1)C(C)(C)c1[nH]c3cc(C#N)ccc3c1C2=O	O=C1c2ccc(N3CCN(CC4CCOCC4)CC3)cc2Cc2[nH]c3ccccc3c21||O=C1c2ccccc2Cc2[nH]c3ccccc3c21
CC1(C)c2cc(OC[C@H](O)CO)ccc2C(=O)c2c1[nH]c1c(C(=O)O)c(C#N)ccc21	CCc1cc2c(cc1N1CCC(N3CCN(C)CC3)CC1)C(C)(C)c1[nH]c3cc(C#N)ccc3c1C2=O	O=C1c2ccc(N3CCC(N4CCNCC4)CC3)cc2Cc2[nH]c3ccccc3c21||O=C1c2ccccc2Cc2[nH]c3ccccc3c21
CC1(C)c2cc(OC[C@H](O)CO)ccc2C(=O)c2c1[nH]c1c(C(=O)O)c(C#N)ccc21	CCc1cc2c(cc1N1CCN(CC3(O)CCNCC3)CC1)C(C)(C)c1[nH]c3cc(C#N)ccc3c1C2=O	O=C1c2ccc(N3CCN(CC4CCNCC4)CC3)cc2Cc2[nH]c3ccccc3c21||O=C1c2ccccc2Cc2[nH]c3ccccc3c21
CC1(C)c2cc(OC[C@H](O)CO)ccc2C(=O)c2c1[nH]c1c(C(=O)O)c(C#N)ccc21	CC1(C)c2cc(N3CCN(C4CC4)CC3)c(-c3ccccc3)cc2C(=O)c2c1[nH]c1cc(C#N)ccc21	O=C1c2cc(-c3ccccc3)c(N3CCN(C4CC4)CC3)cc2Cc2[nH]c3ccccc3c21||O=C1c2ccccc2Cc2[nH]c3ccccc3c21
CC1(C)c2cc(OC[C@H](O)CO)ccc2C(=O)c2c1[nH]c1c(C(=O)O)c(C#N)ccc21	CC(C)OCC#Cc1cc2c(cc1N1CCN(C3COC3)CC1)C(C)(C)c1[nH]c3cc(C#N)ccc3c1C2=O	O=C1c2ccc(N3CCN(C4COC4)CC3)cc2Cc2[nH]c3ccccc3c21||O=C1c2ccccc2Cc2[nH]c3ccccc3c21
CC1(C)c2cc(OC[C@H](O)CO)ccc2C(=O)c2c1[nH]c1c(C(=O)O)c(C#N)ccc21	CCc1cc2c(cc1N1CCN(C(=O)C3CCCCC3)CC1)C(C)(C)c1[nH]c3cc(C#N)ccc3c1C2=O	O=C1c2ccc(N3CCN(C(=O)C4CCCCC4)CC3)cc2Cc2[nH]c3ccccc3c21||O=C1c2ccccc2Cc2[nH]c3ccccc3c21
CC1(C)c2cc(OC[C@H](O)CO)ccc2C(=O)c2c1[nH]c1c(C(=O)O)c(C#N)ccc21	CC1(C)c2cc(N3CCN(C4CCC4)CC3)c(OC3CCOCC3)cc2C(=O)c2c1[nH]c1cc(C#N)ccc21	O=C1c2cc(OC3CCOCC3)c(N3CCN(C4CCC4)CC3)cc2Cc2[nH]c3ccccc3c21||O=C1c2ccccc2Cc2[nH]c3ccccc3c21
CC1(C)c2cc(OC[C@H](O)CO)ccc2C(=O)c2c1[nH]c1c(C(=O)O)c(C#N)ccc21	CCc1cc2c(cc1N1CCN(CC(O)(CCC(=O)O)CC(=O)O)CC1)C(C)(C)c1[nH]c3cc(C#N)ccc3c1C2=O	O=C1c2ccc(N3CCNCC3)cc2Cc2[nH]c3ccccc3c21||O=C1c2ccccc2Cc2[nH]c3ccccc3c21
CC1(C)c2cc(OC[C@H](O)CO)ccc2C(=O)c2c1[nH]c1c(C(=O)O)c(C#N)ccc21	CC1(C)c2cc(N3CCC(N4CCCC4)CC3)c(S(=O)(=O)N3CCCC3)cc2C(=O)c2c1[nH]c1cc(C#N)ccc21	O=C1c2cc(S(=O)(=O)N3CCCC3)c(N3CCC(N4CCCC4)CC3)cc2Cc2[nH]c3ccccc3c21||O=C1c2ccccc2Cc2[nH]c3ccccc3c21
CC1(C)c2cc(OC[C@H](O)CO)ccc2C(=O)c2c1[nH]c1c(C(=O)O)c(C#N)ccc21	CCc1cc2c(cc1N1CCC(NC3CCCCC3)CC1)C(C)(C)c1[nH]c3cc(C#N)ccc3c1C2=O	O=C1c2ccc(N3CCC(NC4CCCCC4)CC3)cc2Cc2[nH]c3ccccc3c21||O=C1c2ccccc2Cc2[nH]c3ccccc3c21
CC1(C)c2cc(OC[C@H](O)CO)ccc2C(=O)c2c1[nH]c1c(C(=O)O)c(C#N)ccc21	CCc1cc2c(cc1N1CCN(CC3(O)CCCCC3)CC1)C(C)(C)c1[nH]c3cc(C#N)ccc3c1C2=O	O=C1c2ccc(N3CCN(CC4CCCCC4)CC3)cc2Cc2[nH]c3ccccc3c21||O=C1c2ccccc2Cc2[nH]c3ccccc3c21
CC1(C)c2cc(OC[C@H](O)CO)ccc2C(=O)c2c1[nH]c1c(C(=O)O)c(C#N)ccc21	CC1(C)c2cc(N3CCN(C4CCC4)CC3)c(C#CC3CCC3)cc2C(=O)c2c1[nH]c1cc(C#N)ccc21	O=C1c2cc(C#CC3CCC3)c(N3CCN(C4CCC4)CC3)cc2Cc2[nH]c3ccccc3c21||O=C1c2ccccc2Cc2[nH]c3ccccc3c21
CC1(C)c2cc(OC[C@H](O)CO)ccc2C(=O)c2c1[nH]c1c(C(=O)O)c(C#N)ccc21	CC#Cc1cc2c(cc1N1CCC(N3CCOCC3)CC1)C1(CCOCC1)c1[nH]c3cc(C#N)ccc3c1C2=O	O=C1c2ccc(N3CCC(N4CCOCC4)CC3)cc2C2(CCOCC2)c2[nH]c3ccccc3c21||O=C1c2ccccc2Cc2[nH]c3ccccc3c21
CC1(C)c2cc(OC[C@H](O)CO)ccc2C(=O)c2c1[nH]c1c(C(=O)O)c(C#N)ccc21	CC(C)CCC#Cc1cc2c(cc1N1CCN(C3COC3)CC1)C(C)(C)c1[nH]c3cc(C#N)ccc3c1C2=O	O=C1c2ccc(N3CCN(C4COC4)CC3)cc2Cc2[nH]c3ccccc3c21||O=C1c2ccccc2Cc2[nH]c3ccccc3c21
CC1(C)c2cc(OC[C@H](O)CO)ccc2C(=O)c2c1[nH]c1c(C(=O)O)c(C#N)ccc21	CC1(C)c2cc(N3CCC(N4CCCC4)CC3)c(C3=CCNCC3)cc2C(=O)c2c1[nH]c1cc(C#N)ccc21	O=C1c2cc(C3=CCNCC3)c(N3CCC(N4CCCC4)CC3)cc2Cc2[nH]c3ccccc3c21||O=C1c2ccccc2Cc2[nH]c3ccccc3c21
CC1(C)c2cc(OC[C@H](O)CO)ccc2C(=O)c2c1[nH]c1c(C(=O)O)c(C#N)ccc21	CCc1cc2c(cc1N1CCN(CC3(O)CC(C)OC(C)C3)CC1)C(C)(C)c1[nH]c3cc(C#N)ccc3c1C2=O	O=C1c2ccc(N3CCN(CC4CCOCC4)CC3)cc2Cc2[nH]c3ccccc3c21||O=C1c2ccccc2Cc2[nH]c3ccccc3c21
CC1(C)c2cc(OC[C@H](O)CO)ccc2C(=O)c2c1[nH]c1c(C(=O)O)c(C#N)ccc21	CCc1cc2c(cc1N1CCC(OCCC3CCCCC3)CC1)C(C)(C)c1[nH]c3cc(C#N)ccc3c1C2=O	O=C1c2ccc(N3CCC(OCCC4CCCCC4)CC3)cc2Cc2[nH]c3ccccc3c21||O=C1c2ccccc2Cc2[nH]c3ccccc3c21
CC1(C)c2cc(OC[C@H](O)CO)ccc2C(=O)c2c1[nH]c1c(C(=O)O)c(C#N)ccc21	COCCOc1cc2c(cc1N1CCC(N3CCOCC3)CC1)C(C)(C)c1c(c3ccc(C#N)cc3n1CCOC)C2=O	O=C1c2ccc(N3CCC(N4CCOCC4)CC3)cc2Cc2[nH]c3ccccc3c21||O=C1c2ccccc2Cc2[nH]c3ccccc3c21
CC1(C)c2cc(OC[C@H](O)CO)ccc2C(=O)c2c1[nH]c1c(C(=O)O)c(C#N)ccc21	CCN(CC)CCOc1cc2c(cc1N1CCC(N3CCOCC3)CC1)C(C)(C)c1[nH]c3cc(C#N)ccc3c1C2=O	O=C1c2ccc(N3CCC(N4CCOCC4)CC3)cc2Cc2[nH]c3ccccc3c21||O=C1c2ccccc2Cc2[nH]c3ccccc3c21
CC1(C)c2ccc(N3CCCC3)cc2C(=O)c2c1[nH]c1cc(C#N)ccc21	CC1(C)c2cc(OC[C@H](O)CO)ccc2C(=O)c2c1[nH]c1c(C(=N)O)c(C#N)ccc21	O=C1c2cc(N3CCCC3)ccc2Cc2[nH]c3ccccc3c21||O=C1c2ccccc2Cc2[nH]c3ccccc3c21
CC1(C)c2ccc(N3CCCC3)cc2C(=O)c2c1[nH]c1cc(C#N)ccc21	COc1ccc2c(c1)C(C)(C)c1[nH]c3c(OC[C@H](O)CO)c(C#N)ccc3c1C2=O	O=C1c2cc(N3CCCC3)ccc2Cc2[nH]c3ccccc3c21||O=C1c2ccccc2Cc2[nH]c3ccccc3c21
CC1(C)c2ccc(N3CCCC3)cc2C(=O)c2c1[nH]c1cc(C#N)ccc21	CC(C)(O)C#Cc1ccc2c(c1)C(=O)c1c([nH]c3cc(C#N)ccc13)C2(C)C	O=C1c2cc(N3CCCC3)ccc2Cc2[nH]c3ccccc3c21||O=C1c2ccccc2Cc2[nH]c3ccccc3c21
CC1(C)c2ccc(N3CCCC3)cc2C(=O)c2c1[nH]c1cc(C#N)ccc21	CC1(C)c2ccc(C3=CCNCC3)cc2C(=O)c2c1[nH]c1cc(C#N)ccc21	O=C1c2cc(C3=CCNCC3)ccc2Cc2[nH]c3ccccc3c21||O=C1c2cc(N3CCCC3)ccc2Cc2[nH]c3ccccc3c21
CC1(C)c2ccc(N3CCCC3)cc2C(=O)c2c1[nH]c1cc(C#N)ccc21	CC1(C)c2cc(N3CCC(N)CC3)c(Br)cc2C(=O)c2c1[nH]c1cc(C#N)ccc21	O=C1c2cc(N3CCCC3)ccc2Cc2[nH]c3ccccc3c21||O=C1c2ccc(N3CCCCC3)cc2Cc2[nH]c3ccccc3c21
CC1(C)c2ccc(N3CCCC3)cc2C(=O)c2c1[nH]c1cc(C#N)ccc21	CC1(C)c2cc(C(=O)N(CCO)CCO)ccc2C(=O)c2c1[nH]c1cc(C#N)ccc21	O=C1c2cc(N3CCCC3)ccc2Cc2[nH]c3ccccc3c21||O=C1c2ccccc2Cc2[nH]c3ccccc3c21
CC1(C)c2ccc(N3CCCC3)cc2C(=O)c2c1[nH]c1cc(C#N)ccc21	CN1CCC(Oc2cc3c(cc2[N+](=O)[O-])C(=O)c2c([nH]c4cc(C#N)ccc24)C3(C)C)CC1	O=C1c2cc(N3CCCC3)ccc2Cc2[nH]c3ccccc3c21||O=C1c2ccc(OC3CCNCC3)cc2Cc2[nH]c3ccccc3c21
CC1(C)c2ccc(N3CCCC3)cc2C(=O)c2c1[nH]c1cc(C#N)ccc21	CC1(C)c2cc(N3CCN(C4COC4)CC3)c(Br)cc2C(=O)c2c1[nH]c1cc(C#N)ccc21	O=C1c2cc(N3CCCC3)ccc2Cc2[nH]c3ccccc3c21||O=C1c2ccc(N3CCN(C4COC4)CC3)cc2Cc2[nH]c3ccccc3c21
CC1(C)c2ccc(N3CCCC3)cc2C(=O)c2c1[nH]c1cc(C#N)ccc21	CC1(C)c2ccc(N3CCN(C4CC4)CC3)cc2C(=O)c2c1[nH]c1cc(C#N)ccc21	O=C1c2cc(N3CCCC3)ccc2Cc2[nH]c3ccccc3c21||O=C1c2cc(N3CCN(C4CC4)CC3)ccc2Cc2[nH]c3ccccc3c21
CC1(C)c2ccc(N3CCCC3)cc2C(=O)c2c1[nH]c1cc(C#N)ccc21	CC(C)N1CCN(c2ccc3c(c2)C(C)(C)c2[nH]c4c(F)c(C#N)ccc4c2C3=O)CC1	O=C1c2cc(N3CCCC3)ccc2Cc2[nH]c3ccccc3c21||O=C1c2ccc(N3CCNCC3)cc2Cc2[nH]c3ccccc3c21
CC1(C)c2ccc(N3CCCC3)cc2C(=O)c2c1[nH]c1cc(C#N)ccc21	Cn1cc(-c2cc3c(cc2N2CCOCC2)C(C)(C)c2[nH]c4cc(C#N)ccc4c2C3=O)cn1	O=C1c2cc(-c3cn[nH]c3)c(N3CCOCC3)cc2Cc2[nH]c3ccccc3c21||O=C1c2cc(N3CCCC3)ccc2Cc2[nH]c3ccccc3c21
CC1(C)c2ccc(N3CCCC3)cc2C(=O)c2c1[nH]c1cc(C#N)ccc21	CC1(C)c2cc(C3CCN(C4COC4)CC3)ccc2C(=O)c2c1[nH]c1cc(C#N)ccc21	O=C1c2cc(N3CCCC3)ccc2Cc2[nH]c3ccccc3c21||O=C1c2ccc(C3CCN(C4COC4)CC3)cc2Cc2[nH]c3ccccc3c21
CC1(C)c2ccc(N3CCCC3)cc2C(=O)c2c1[nH]c1cc(C#N)ccc21	CC1(C)c2cc(N3CCOCC3)c(OC3CCOC3)cc2C(=O)c2c1[nH]c1cc(C#N)ccc21	O=C1c2cc(N3CCCC3)ccc2Cc2[nH]c3ccccc3c21||O=C1c2cc(OC3CCOC3)c(N3CCOCC3)cc2Cc2[nH]c3ccccc3c21
CC1(C)c2ccc(N3CCCC3)cc2C(=O)c2c1[nH]c1cc(C#N)ccc21	CC(C)N1CCC(c2ccc3c(c2)C(C)(C)c2[nH]c4cc(C#N)ccc4c2C3=O)CC1	O=C1c2cc(N3CCCC3)ccc2Cc2[nH]c3ccccc3c21||O=C1c2ccc(C3CCNCC3)cc2Cc2[nH]c3ccccc3c21
CC1(C)c2ccc(N3CCCC3)cc2C(=O)c2c1[nH]c1cc(C#N)ccc21	CCN(CC)CCOc1cc2c(cc1C(C)=O)C(=O)c1c([nH]c3cc(C#N)ccc13)C2(C)C	O=C1c2cc(N3CCCC3)ccc2Cc2[nH]c3ccccc3c21||O=C1c2ccccc2Cc2[nH]c3ccccc3c21
CC1(C)c2ccc(N3CCCC3)cc2C(=O)c2c1[nH]c1cc(C#N)ccc21	CC1(C)c2cc(N3CCN(C4CCS(=O)(=O)CC4)CC3)c(Br)cc2C(=O)c2c1[nH]c1cc(C#N)ccc21	O=C1c2cc(N3CCCC3)ccc2Cc2[nH]c3ccccc3c21||O=C1c2ccc(N3CCN(C4CCS(=O)(=O)CC4)CC3)cc2Cc2[nH]c3ccccc3c21
CC1(C)c2ccc(N3CCCC3)cc2C(=O)c2c1[nH]c1cc(C#N)ccc21	CC1(C)c2cc(N3CCC(N4CCOCC4)CC3)c(Cl)cc2C(=O)c2c1[nH]c1cc(C#N)ccc21	O=C1c2cc(N3CCCC3)ccc2Cc2[nH]c3ccccc3c21||O=C1c2ccc(N3CCC(N4CCOCC4)CC3)cc2Cc2[nH]c3ccccc3c21
CC1(C)c2ccc(N3CCCC3)cc2C(=O)c2c1[nH]c1cc(C#N)ccc21	C[C@H]1CN(C2CCC2)CCN1c1ccc2c(c1)C(C)(C)c1[nH]c3cc(C#N)ccc3c1C2=O	O=C1c2cc(N3CCCC3)ccc2Cc2[nH]c3ccccc3c21||O=C1c2ccc(N3CCN(C4CCC4)CC3)cc2Cc2[nH]c3ccccc3c21
CC1(C)c2ccc(N3CCCC3)cc2C(=O)c2c1[nH]c1cc(C#N)ccc21	CC1(C)c2cc(N3CCC(N4CCCCC4)CC3)ncc2C(=O)c2c1[nH]c1cc(C#N)ccc21	O=C1c2cc(N3CCCC3)ccc2Cc2[nH]c3ccccc3c21||O=C1c2cnc(N3CCC(N4CCCCC4)CC3)cc2Cc2[nH]c3ccccc3c21
CC1(C)c2ccc(N3CCCC3)cc2C(=O)c2c1[nH]c1cc(C#N)ccc21	CCc1cc2c(cc1N1CCOCC1)C(C)(C)c1[nH]c3nc(C(=O)N4CCOCC4)ccc3c1C2=O	O=C1c2cc(N3CCCC3)ccc2Cc2[nH]c3ccccc3c21||O=C1c2ccc(N3CCOCC3)cc2Cc2[nH]c3nc(C(=O)N4CCOCC4)ccc3c21
CC1(C)c2ccc(N3CCCC3)cc2C(=O)c2c1[nH]c1cc(C#N)ccc21	C#Cc1cc2c(cc1N1CCN(C3CCC3)CC1)C(C)(C)c1[nH]c3cc(C#N)ccc3c1C2=O	O=C1c2cc(N3CCCC3)ccc2Cc2[nH]c3ccccc3c21||O=C1c2ccc(N3CCN(C4CCC4)CC3)cc2Cc2[nH]c3ccccc3c21
CC1(C)c2ccc(N3CCCC3)cc2C(=O)c2c1[nH]c1cc(C#N)ccc21	C[C@@H]1CN(c2cc3c(cc2Br)C(=O)c2c([nH]c4cc(C#N)ccc24)C3(C)C)C[C@H](C)N1C1CCC1	O=C1c2cc(N3CCCC3)ccc2Cc2[nH]c3ccccc3c21||O=C1c2ccc(N3CCN(C4CCC4)CC3)cc2Cc2[nH]c3ccccc3c21
CC1(C)c2ccc(N3CCCC3)cc2C(=O)c2c1[nH]c1cc(C#N)ccc21	CC(C)(C)N1CCN(c2cc3c(cc2Br)C(=O)c2c([nH]c4cc(C#N)ccc24)C32CCOCC2)CC1	O=C1c2cc(N3CCCC3)ccc2Cc2[nH]c3ccccc3c21||O=C1c2ccc(N3CCNCC3)cc2C2(CCOCC2)c2[nH]c3ccccc3c21
CC1(C)c2ccc(N3CCCC3)cc2C(=O)c2c1[nH]c1cc(C#N)ccc21	CCc1cc2c(cc1N1CCC(N3CCC3)CC1)C(C)(C)c1[nH]c3cc(C#N)ccc3c1C2=O	O=C1c2cc(N3CCCC3)ccc2Cc2[nH]c3ccccc3c21||O=C1c2ccc(N3CCC(N4CCC4)CC3)cc2Cc2[nH]c3ccccc3c21
CC1(C)c2ccc(N3CCCC3)cc2C(=O)c2c1[nH]c1cc(C#N)ccc21	CCc1cc2c(cc1N1CCN(C(=O)CN(C)C)CC1)C(C)(C)c1[nH]c3cc(C#N)ccc3c1C2=O	O=C1c2cc(N3CCCC3)ccc2Cc2[nH]c3ccccc3c21||O=C1c2ccc(N3CCNCC3)cc2Cc2[nH]c3ccccc3c21
CC1(C)c2ccc(N3CCCC3)cc2C(=O)c2c1[nH]c1cc(C#N)ccc21	CCc1cc2c(cc1N1CCC(NCCCO)CC1)C(C)(C)c1[nH]c3cc(C#N)ccc3c1C2=O	O=C1c2cc(N3CCCC3)ccc2Cc2[nH]c3ccccc3c21||O=C1c2ccc(N3CCCCC3)cc2Cc2[nH]c3ccccc3c21
CC1(C)c2ccc(N3CCCC3)cc2C(=O)c2c1[nH]c1cc(C#N)ccc21	CCCC1(N2CCN(c3cc4c(cn3)C(=O)c3c([nH]c5cc(C(=N)O)ccc35)C4(C)C)CC2)CCC1	O=C1c2cc(N3CCCC3)ccc2Cc2[nH]c3ccccc3c21||O=C1c2cnc(N3CCN(C4CCC4)CC3)cc2Cc2[nH]c3ccccc3c21
CC1(C)c2ccc(N3CCCC3)cc2C(=O)c2c1[nH]c1cc(C#N)ccc21	CCc1cc2c(cc1N1CCC(NCC3CC3)CC1)C(C)(C)c1[nH]c3cc(C#N)ccc3c1C2=O	O=C1c2cc(N3CCCC3)ccc2Cc2[nH]c3ccccc3c21||O=C1c2ccc(N3CCC(NCC4CC4)CC3)cc2Cc2[nH]c3ccccc3c21
CC1(C)c2ccc(N3CCCC3)cc2C(=O)c2c1[nH]c1cc(C#N)ccc21	CCCc1cc2c(cc1N1CCN(CCCCO)CC1)C(C)(C)c1[nH]c3cc(C#N)ccc3c1C2=O	O=C1c2cc(N3CCCC3)ccc2Cc2[nH]c3ccccc3c21||O=C1c2ccc(N3CCNCC3)cc2Cc2[nH]c3ccccc3c21
CC1(C)c2ccc(N3CCCC3)cc2C(=O)c2c1[nH]c1cc(C#N)ccc21	CC1(C)c2cc(N3CCN(C4COC4)CC3)c(C#CC3CC3)cc2C(=O)c2c1[nH]c1cc(C#N)ccc21	O=C1c2cc(C#CC3CC3)c(N3CCN(C4COC4)CC3)cc2Cc2[nH]c3ccccc3c21||O=C1c2cc(N3CCCC3)ccc2Cc2[nH]c3ccccc3c21
CC1(C)c2ccc(N3CCCC3)cc2C(=O)c2c1[nH]c1cc(C#N)ccc21	N#Cc1ccc2c3c([nH]c2c1)C1(CCOCC1)c1cc(N2CCC(N4CCCC4)CC2)c(C#N)cc1C3=O	O=C1c2cc(N3CCCC3)ccc2Cc2[nH]c3ccccc3c21||O=C1c2ccc(N3CCC(N4CCCC4)CC3)cc2C2(CCOCC2)c2[nH]c3ccccc3c21
CC1(C)c2ccc(N3CCCC3)cc2C(=O)c2c1[nH]c1cc(C#N)ccc21	CCc1cc2c(cc1N1CCC(N3CCC(O)CC3)CC1)C(C)(C)c1[nH]c3cc(C#N)ccc3c1C2=O	O=C1c2cc(N3CCCC3)ccc2Cc2[nH]c3ccccc3c21||O=C1c2ccc(N3CCC(N4CCCCC4)CC3)cc2Cc2[nH]c3ccccc3c21
CC1(C)c2ccc(N3CCCC3)cc2C(=O)c2c1[nH]c1cc(C#N)ccc21	CCCc1cc2c(cc1N1CCC(N3CCOCC3)CC1)C(C)(C)c1[nH]c3cc(C#N)ccc3c1C2=O	O=C1c2cc(N3CCCC3)ccc2Cc2[nH]c3ccccc3c21||O=C1c2ccc(N3CCC(N4CCOCC4)CC3)cc2Cc2[nH]c3ccccc3c21
CC1(C)c2ccc(N3CCCC3)cc2C(=O)c2c1[nH]c1cc(C#N)ccc21	CCc1cc2c(cc1N1CCC(N3CCN(C)CC3)CC1)C(C)(C)c1[nH]c3cc(C#N)ccc3c1C2=O	O=C1c2cc(N3CCCC3)ccc2Cc2[nH]c3ccccc3c21||O=C1c2ccc(N3CCC(N4CCNCC4)CC3)cc2Cc2[nH]c3ccccc3c21
CC1(C)c2ccc(N3CCCC3)cc2C(=O)c2c1[nH]c1cc(C#N)ccc21	CCc1cc2c(cc1N1CCC(N3CCOCC3)CC1)C(C)(C)c1[nH]c3cc(N=C(C)O)ccc3c1C2=O	O=C1c2cc(N3CCCC3)ccc2Cc2[nH]c3ccccc3c21||O=C1c2ccc(N3CCC(N4CCOCC4)CC3)cc2Cc2[nH]c3ccccc3c21
CC1(C)c2ccc(N3CCCC3)cc2C(=O)c2c1[nH]c1cc(C#N)ccc21	CCc1cc2c(cc1C1=CCN(C(=O)C3CCOCC3)CC1)C(C)(C)c1[nH]c3cc(C#N)ccc3c1C2=O	O=C1c2cc(N3CCCC3)ccc2Cc2[nH]c3ccccc3c21||O=C1c2ccc(C3=CCN(C(=O)C4CCOCC4)CC3)cc2Cc2[nH]c3ccccc3c21
CC1(C)c2ccc(N3CCCC3)cc2C(=O)c2c1[nH]c1cc(C#N)ccc21	CC(C)OCC#Cc1cc2c(cc1N1CCN(C3COC3)CC1)C(C)(C)c1[nH]c3cc(C#N)ccc3c1C2=O	O=C1c2cc(N3CCCC3)ccc2Cc2[nH]c3ccccc3c21||O=C1c2ccc(N3CCN(C4COC4)CC3)cc2Cc2[nH]c3ccccc3c21
CC1(C)c2ccc(N3CCCC3)cc2C(=O)c2c1[nH]c1cc(C#N)ccc21	CC1(C)c2cc(N3CCN(C4CCC4)CC3)c(C#CC3CCC3)cc2C(=O)c2c1[nH]c1cc(C#N)ccc21	O=C1c2cc(C#CC3CCC3)c(N3CCN(C4CCC4)CC3)cc2Cc2[nH]c3ccccc3c21||O=C1c2cc(N3CCCC3)ccc2Cc2[nH]c3ccccc3c21
CC1(C)c2ccc(N3CCCC3)cc2C(=O)c2c1[nH]c1cc(C#N)ccc21	CC#Cc1cc2c(cc1N1CCC(N3CCOCC3)CC1)C1(CCOCC1)c1[nH]c3cc(C#N)ccc3c1C2=O	O=C1c2cc(N3CCCC3)ccc2Cc2[nH]c3ccccc3c21||O=C1c2ccc(N3CCC(N4CCOCC4)CC3)cc2C2(CCOCC2)c2[nH]c3ccccc3c21
CC1(C)c2ccc(N3CCCC3)cc2C(=O)c2c1[nH]c1cc(C#N)ccc21	CC1(C)c2cc(N3CCN(C4COC4)CC3)c(CCC3CCCC3)cc2C(=O)c2c1[nH]c1cc(C#N)ccc21	O=C1c2cc(CCC3CCCC3)c(N3CCN(C4COC4)CC3)cc2Cc2[nH]c3ccccc3c21||O=C1c2cc(N3CCCC3)ccc2Cc2[nH]c3ccccc3c21
CC1(C)c2ccc(N3CCCC3)cc2C(=O)c2c1[nH]c1cc(C#N)ccc21	CCC(CC)Oc1cc2c(cc1N1CCN(C3CCC3)CC1)C(C)(C)c1c(c3ccc(C#N)cc3n1C)C2=O	O=C1c2cc(N3CCCC3)ccc2Cc2[nH]c3ccccc3c21||O=C1c2ccc(N3CCN(C4CCC4)CC3)cc2Cc2[nH]c3ccccc3c21
CC1(C)c2cc(N3CCOCC3)ccc2C(=O)c2c1[nH]c1cc(C#N)ccc21	CC1(C)c2cc(OC[C@H](O)CO)ccc2C(=O)c2c1[nH]c1c(C(=N)O)c(C#N)ccc21	O=C1c2ccc(N3CCOCC3)cc2Cc2[nH]c3ccccc3c21||O=C1c2ccccc2Cc2[nH]c3ccccc3c21
CC1(C)c2cc(N3CCOCC3)ccc2C(=O)c2c1[nH]c1cc(C#N)ccc21	COc1ccc2c(c1)C(C)(C)c1[nH]c3c(OC[C@H](O)CO)c(C#N)ccc3c1C2=O	O=C1c2ccc(N3CCOCC3)cc2Cc2[nH]c3ccccc3c21||O=C1c2ccccc2Cc2[nH]c3ccccc3c21
CC1(C)c2cc(N3CCOCC3)ccc2C(=O)c2c1[nH]c1cc(C#N)ccc21	CC(C)(O)C#Cc1ccc2c(c1)C(=O)c1c([nH]c3cc(C#N)ccc13)C2(C)C	O=C1c2ccc(N3CCOCC3)cc2Cc2[nH]c3ccccc3c21||O=C1c2ccccc2Cc2[nH]c3ccccc3c21
CC1(C)c2cc(N3CCOCC3)ccc2C(=O)c2c1[nH]c1cc(C#N)ccc21	CC1(C)c2ccc(C3=CCNCC3)cc2C(=O)c2c1[nH]c1cc(C#N)ccc21	O=C1c2cc(C3=CCNCC3)ccc2Cc2[nH]c3ccccc3c21||O=C1c2ccc(N3CCOCC3)cc2Cc2[nH]c3ccccc3c21
CC1(C)c2cc(N3CCOCC3)ccc2C(=O)c2c1[nH]c1cc(C#N)ccc21	CC1(C)c2cc(N3CCC(N)CC3)c(Br)cc2C(=O)c2c1[nH]c1cc(C#N)ccc21	O=C1c2ccc(N3CCCCC3)cc2Cc2[nH]c3ccccc3c21||O=C1c2ccc(N3CCOCC3)cc2Cc2[nH]c3ccccc3c21
CC1(C)c2cc(N3CCOCC3)ccc2C(=O)c2c1[nH]c1cc(C#N)ccc21	CC1(C)c2cc(C(=O)N(CCO)CCO)ccc2C(=O)c2c1[nH]c1cc(C#N)ccc21	O=C1c2ccc(N3CCOCC3)cc2Cc2[nH]c3ccccc3c21||O=C1c2ccccc2Cc2[nH]c3ccccc3c21
CC1(C)c2cc(N3CCOCC3)ccc2C(=O)c2c1[nH]c1cc(C#N)ccc21	CN1CCC(Oc2cc3c(cc2[N+](=O)[O-])C(=O)c2c([nH]c4cc(C#N)ccc24)C3(C)C)CC1	O=C1c2ccc(N3CCOCC3)cc2Cc2[nH]c3ccccc3c21||O=C1c2ccc(OC3CCNCC3)cc2Cc2[nH]c3ccccc3c21
CC1(C)c2cc(N3CCOCC3)ccc2C(=O)c2c1[nH]c1cc(C#N)ccc21	CC1(C)c2cc(N3CCN(C4COC4)CC3)c(Br)cc2C(=O)c2c1[nH]c1cc(C#N)ccc21	O=C1c2ccc(N3CCN(C4COC4)CC3)cc2Cc2[nH]c3ccccc3c21||O=C1c2ccc(N3CCOCC3)cc2Cc2[nH]c3ccccc3c21
CC1(C)c2cc(N3CCOCC3)ccc2C(=O)c2c1[nH]c1cc(C#N)ccc21	CC1(C)c2ccc(N3CCN(C4CC4)CC3)cc2C(=O)c2c1[nH]c1cc(C#N)ccc21	O=C1c2cc(N3CCN(C4CC4)CC3)ccc2Cc2[nH]c3ccccc3c21||O=C1c2ccc(N3CCOCC3)cc2Cc2[nH]c3ccccc3c21
CC1(C)c2cc(N3CCOCC3)ccc2C(=O)c2c1[nH]c1cc(C#N)ccc21	CC(C)N1CCN(c2ccc3c(c2)C(C)(C)c2[nH]c4c(F)c(C#N)ccc4c2C3=O)CC1	O=C1c2ccc(N3CCNCC3)cc2Cc2[nH]c3ccccc3c21||O=C1c2ccc(N3CCOCC3)cc2Cc2[nH]c3ccccc3c21
CC1(C)c2cc(N3CCOCC3)ccc2C(=O)c2c1[nH]c1cc(C#N)ccc21	CC1(C)c2cc(OC3CCN(CCO)CC3)ccc2C(=O)c2c1[nH]c1cc(C#N)ccc21	O=C1c2ccc(N3CCOCC3)cc2Cc2[nH]c3ccccc3c21||O=C1c2ccc(OC3CCNCC3)cc2Cc2[nH]c3ccccc3c21
CC1(C)c2cc(N3CCOCC3)ccc2C(=O)c2c1[nH]c1cc(C#N)ccc21	CCN(CC)CCS(=O)(=O)c1cc2c(cc1OC)C(C)(C)c1[nH]c3cc(C#N)ccc3c1C2=O	O=C1c2ccc(N3CCOCC3)cc2Cc2[nH]c3ccccc3c21||O=C1c2ccccc2Cc2[nH]c3ccccc3c21
CC1(C)c2cc(N3CCOCC3)ccc2C(=O)c2c1[nH]c1cc(C#N)ccc21	Cn1cc(-c2cc3c(cc2N2CCOCC2)C(C)(C)c2[nH]c4cc(C#N)ccc4c2C3=O)cn1	O=C1c2cc(-c3cn[nH]c3)c(N3CCOCC3)cc2Cc2[nH]c3ccccc3c21||O=C1c2ccc(N3CCOCC3)cc2Cc2[nH]c3ccccc3c21
CC1(C)c2cc(N3CCOCC3)ccc2C(=O)c2c1[nH]c1cc(C#N)ccc21	CC1(C)c2cc(C3CCN(C4COC4)CC3)ccc2C(=O)c2c1[nH]c1cc(C#N)ccc21	O=C1c2ccc(C3CCN(C4COC4)CC3)cc2Cc2[nH]c3ccccc3c21||O=C1c2ccc(N3CCOCC3)cc2Cc2[nH]c3ccccc3c21
CC1(C)c2cc(N3CCOCC3)ccc2C(=O)c2c1[nH]c1cc(C#N)ccc21	CC1(C)c2cc(N3CCOCC3)c(OC3CCOC3)cc2C(=O)c2c1[nH]c1cc(C#N)ccc21	O=C1c2cc(OC3CCOC3)c(N3CCOCC3)cc2Cc2[nH]c3ccccc3c21||O=C1c2ccc(N3CCOCC3)cc2Cc2[nH]c3ccccc3c21
CC1(C)c2cc(N3CCOCC3)ccc2C(=O)c2c1[nH]c1cc(C#N)ccc21	CC(C)N1CCC(c2ccc3c(c2)C(C)(C)c2[nH]c4cc(C#N)ccc4c2C3=O)CC1	O=C1c2ccc(C3CCNCC3)cc2Cc2[nH]c3ccccc3c21||O=C1c2ccc(N3CCOCC3)cc2Cc2[nH]c3ccccc3c21
CC1(C)c2cc(N3CCOCC3)ccc2C(=O)c2c1[nH]c1cc(C#N)ccc21	CCN(CC)CCOc1cc2c(cc1C(C)=O)C(=O)c1c([nH]c3cc(C#N)ccc13)C2(C)C	O=C1c2ccc(N3CCOCC3)cc2Cc2[nH]c3ccccc3c21||O=C1c2ccccc2Cc2[nH]c3ccccc3c21
CC1(C)c2cc(N3CCOCC3)ccc2C(=O)c2c1[nH]c1cc(C#N)ccc21	CC1(C)c2cc(N3CCN(C4CCS(=O)(=O)CC4)CC3)c(Br)cc2C(=O)c2c1[nH]c1cc(C#N)ccc21	O=C1c2ccc(N3CCN(C4CCS(=O)(=O)CC4)CC3)cc2Cc2[nH]c3ccccc3c21||O=C1c2ccc(N3CCOCC3)cc2Cc2[nH]c3ccccc3c21
CC1(C)c2cc(N3CCOCC3)ccc2C(=O)c2c1[nH]c1cc(C#N)ccc21	CC1(C)c2cc(N3CCC(N4CCOCC4)CC3)c(Cl)cc2C(=O)c2c1[nH]c1cc(C#N)ccc21	O=C1c2ccc(N3CCC(N4CCOCC4)CC3)cc2Cc2[nH]c3ccccc3c21||O=C1c2ccc(N3CCOCC3)cc2Cc2[nH]c3ccccc3c21
CC1(C)c2cc(N3CCOCC3)ccc2C(=O)c2c1[nH]c1cc(C#N)ccc21	C[C@H]1CN(C2CCC2)CCN1c1ccc2c(c1)C(C)(C)c1[nH]c3cc(C#N)ccc3c1C2=O	O=C1c2ccc(N3CCN(C4CCC4)CC3)cc2Cc2[nH]c3ccccc3c21||O=C1c2ccc(N3CCOCC3)cc2Cc2[nH]c3ccccc3c21
CC1(C)c2cc(N3CCOCC3)ccc2C(=O)c2c1[nH]c1cc(C#N)ccc21	CC1(C)c2ccc(N3CCC[C@H]3CN3CCCC3)cc2C(=O)c2c1[nH]c1cc(C#N)ccc21	O=C1c2cc(N3CCCC3CN3CCCC3)ccc2Cc2[nH]c3ccccc3c21||O=C1c2ccc(N3CCOCC3)cc2Cc2[nH]c3ccccc3c21
CC1(C)c2cc(N3CCOCC3)ccc2C(=O)c2c1[nH]c1cc(C#N)ccc21	CC1(C)c2cc(N3CCC(N4CCCCC4)CC3)ncc2C(=O)c2c1[nH]c1cc(C#N)ccc21	O=C1c2ccc(N3CCOCC3)cc2Cc2[nH]c3ccccc3c21||O=C1c2cnc(N3CCC(N4CCCCC4)CC3)cc2Cc2[nH]c3ccccc3c21
CC1(C)c2cc(N3CCOCC3)ccc2C(=O)c2c1[nH]c1cc(C#N)ccc21	CCc1cc2c(cc1N1CCN(C3CCC3)CC1)C(C)(C)c1[nH]c3nc(C#N)ccc3c1C2=O	O=C1c2ccc(N3CCN(C4CCC4)CC3)cc2Cc2[nH]c3ncccc3c21||O=C1c2ccc(N3CCOCC3)cc2Cc2[nH]c3ccccc3c21
CC1(C)c2cc(N3CCOCC3)ccc2C(=O)c2c1[nH]c1cc(C#N)ccc21	CCc1cc2c(cc1N1CCOCC1)C(C)(C)c1[nH]c3nc(C(=O)N4CCOCC4)ccc3c1C2=O	O=C1c2ccc(N3CCOCC3)cc2Cc2[nH]c3ccccc3c21||O=C1c2ccc(N3CCOCC3)cc2Cc2[nH]c3nc(C(=O)N4CCOCC4)ccc3c21
CC1(C)c2cc(N3CCOCC3)ccc2C(=O)c2c1[nH]c1cc(C#N)ccc21	C#Cc1cc2c(cc1OC1CCN(C3COC3)CC1)C(C)(C)c1[nH]c3cc(C#N)ccc3c1C2=O	O=C1c2ccc(N3CCOCC3)cc2Cc2[nH]c3ccccc3c21||O=C1c2ccc(OC3CCN(C4COC4)CC3)cc2Cc2[nH]c3ccccc3c21
CC1(C)c2cc(N3CCOCC3)ccc2C(=O)c2c1[nH]c1cc(C#N)ccc21	C#Cc1cc2c(cc1N1CCN(C3CCC3)CC1)C(C)(C)c1[nH]c3cc(C#N)ccc3c1C2=O	O=C1c2ccc(N3CCN(C4CCC4)CC3)cc2Cc2[nH]c3ccccc3c21||O=C1c2ccc(N3CCOCC3)cc2Cc2[nH]c3ccccc3c21
CC1(C)c2cc(N3CCOCC3)ccc2C(=O)c2c1[nH]c1cc(C#N)ccc21	CC1(C)c2cc(N3CCC(N4CCC(F)(F)CC4)CC3)ccc2C(=O)c2c1[nH]c1cc(C#N)ccc21	O=C1c2ccc(N3CCC(N4CCCCC4)CC3)cc2Cc2[nH]c3ccccc3c21||O=C1c2ccc(N3CCOCC3)cc2Cc2[nH]c3ccccc3c21
CC1(C)c2cc(N3CCOCC3)ccc2C(=O)c2c1[nH]c1cc(C#N)ccc21	C[C@@H]1CN(c2cc3c(cc2Br)C(=O)c2c([nH]c4cc(C#N)ccc24)C3(C)C)C[C@H](C)N1C1CCC1	O=C1c2ccc(N3CCN(C4CCC4)CC3)cc2Cc2[nH]c3ccccc3c21||O=C1c2ccc(N3CCOCC3)cc2Cc2[nH]c3ccccc3c21
CC1(C)c2cc(N3CCOCC3)ccc2C(=O)c2c1[nH]c1cc(C#N)ccc21	CC(C)(C)N1CCN(c2cc3c(cc2Br)C(=O)c2c([nH]c4cc(C#N)ccc24)C32CCOCC2)CC1	O=C1c2ccc(N3CCNCC3)cc2C2(CCOCC2)c2[nH]c3ccccc3c21||O=C1c2ccc(N3CCOCC3)cc2Cc2[nH]c3ccccc3c21
CC1(C)c2cc(N3CCOCC3)ccc2C(=O)c2c1[nH]c1cc(C#N)ccc21	CCc1cc2c(cc1N1CCC(N3CCC3)CC1)C(C)(C)c1[nH]c3cc(C#N)ccc3c1C2=O	O=C1c2ccc(N3CCC(N4CCC4)CC3)cc2Cc2[nH]c3ccccc3c21||O=C1c2ccc(N3CCOCC3)cc2Cc2[nH]c3ccccc3c21
CC1(C)c2cc(N3CCOCC3)ccc2C(=O)c2c1[nH]c1cc(C#N)ccc21	CCc1cc2c(cc1N1CCN(C(=O)CN(C)C)CC1)C(C)(C)c1[nH]c3cc(C#N)ccc3c1C2=O	O=C1c2ccc(N3CCNCC3)cc2Cc2[nH]c3ccccc3c21||O=C1c2ccc(N3CCOCC3)cc2Cc2[nH]c3ccccc3c21
CC1(C)c2cc(N3CCOCC3)ccc2C(=O)c2c1[nH]c1cc(C#N)ccc21	CCc1cc2c(cc1N1CCC(NCCCO)CC1)C(C)(C)c1[nH]c3cc(C#N)ccc3c1C2=O	O=C1c2ccc(N3CCCCC3)cc2Cc2[nH]c3ccccc3c21||O=C1c2ccc(N3CCOCC3)cc2Cc2[nH]c3ccccc3c21
CC1(C)c2cc(N3CCOCC3)ccc2C(=O)c2c1[nH]c1cc(C#N)ccc21	CC(C)Oc1cc2c(cc1O[C@@H]1CCN(C3CCC3)C1)C(C)(C)c1[nH]c3cc(C#N)ccc3c1C2=O	O=C1c2ccc(N3CCOCC3)cc2Cc2[nH]c3ccccc3c21||O=C1c2ccc(OC3CCN(C4CCC4)C3)cc2Cc2[nH]c3ccccc3c21
CC1(C)c2cc(N3CCOCC3)ccc2C(=O)c2c1[nH]c1cc(C#N)ccc21	CCc1cc2c(cc1N1CCC(NCC3CC3)CC1)C(C)(C)c1[nH]c3cc(C#N)ccc3c1C2=O	O=C1c2ccc(N3CCC(NCC4CC4)CC3)cc2Cc2[nH]c3ccccc3c21||O=C1c2ccc(N3CCOCC3)cc2Cc2[nH]c3ccccc3c21
CC1(C)c2cc(N3CCOCC3)ccc2C(=O)c2c1[nH]c1cc(C#N)ccc21	CCCc1cc2c(cc1N1CCN(C3CCC3)CC1)C(C)(C)c1[nH]c3cc(C#N)ccc3c1C2=O	O=C1c2ccc(N3CCN(C4CCC4)CC3)cc2Cc2[nH]c3ccccc3c21||O=C1c2ccc(N3CCOCC3)cc2Cc2[nH]c3ccccc3c21
CC1(C)c2cc(N3CCOCC3)ccc2C(=O)c2c1[nH]c1cc(C#N)ccc21	CCCc1cc2c(cc1N1CCN(CCCCO)CC1)C(C)(C)c1[nH]c3cc(C#N)ccc3c1C2=O	O=C1c2ccc(N3CCNCC3)cc2Cc2[nH]c3ccccc3c21||O=C1c2ccc(N3CCOCC3)cc2Cc2[nH]c3ccccc3c21
CC1(C)c2cc(N3CCOCC3)ccc2C(=O)c2c1[nH]c1cc(C#N)ccc21	CC1(C)c2cc(N3CCN(C4COC4)CC3)c(C#CC3CC3)cc2C(=O)c2c1[nH]c1cc(C#N)ccc21	O=C1c2cc(C#CC3CC3)c(N3CCN(C4COC4)CC3)cc2Cc2[nH]c3ccccc3c21||O=C1c2ccc(N3CCOCC3)cc2Cc2[nH]c3ccccc3c21
CC1(C)c2cc(N3CCOCC3)ccc2C(=O)c2c1[nH]c1cc(C#N)ccc21	N#Cc1ccc2c3c([nH]c2c1)C1(CCOCC1)c1cc(N2CCC(N4CCCC4)CC2)c(C#N)cc1C3=O	O=C1c2ccc(N3CCC(N4CCCC4)CC3)cc2C2(CCOCC2)c2[nH]c3ccccc3c21||O=C1c2ccc(N3CCOCC3)cc2Cc2[nH]c3ccccc3c21
CC1(C)c2cc(N3CCOCC3)ccc2C(=O)c2c1[nH]c1cc(C#N)ccc21	CCc1cc2c(cc1N1CCC(N3CCC(O)CC3)CC1)C(C)(C)c1[nH]c3cc(C#N)ccc3c1C2=O	O=C1c2ccc(N3CCC(N4CCCCC4)CC3)cc2Cc2[nH]c3ccccc3c21||O=C1c2ccc(N3CCOCC3)cc2Cc2[nH]c3ccccc3c21
CC1(C)c2cc(N3CCOCC3)ccc2C(=O)c2c1[nH]c1cc(C#N)ccc21	CCCc1cc2c(cc1N1CCC(N3CCOCC3)CC1)C(C)(C)c1[nH]c3cc(C#N)ccc3c1C2=O	O=C1c2ccc(N3CCC(N4CCOCC4)CC3)cc2Cc2[nH]c3ccccc3c21||O=C1c2ccc(N3CCOCC3)cc2Cc2[nH]c3ccccc3c21
CC1(C)c2cc(N3CCOCC3)ccc2C(=O)c2c1[nH]c1cc(C#N)ccc21	CCc1cc2c(cc1N1CCN(CC3(O)CCOCC3)CC1)C(C)(C)c1[nH]c3cc(C#N)ccc3c1C2=O	O=C1c2ccc(N3CCN(CC4CCOCC4)CC3)cc2Cc2[nH]c3ccccc3c21||O=C1c2ccc(N3CCOCC3)cc2Cc2[nH]c3ccccc3c21
CC1(C)c2cc(N3CCOCC3)ccc2C(=O)c2c1[nH]c1cc(C#N)ccc21	CCc1cc2c(cc1N1CCC(N3CCN(C)CC3)CC1)C(C)(C)c1[nH]c3cc(C#N)ccc3c1C2=O	O=C1c2ccc(N3CCC(N4CCNCC4)CC3)cc2Cc2[nH]c3ccccc3c21||O=C1c2ccc(N3CCOCC3)cc2Cc2[nH]c3ccccc3c21
CC1(C)c2cc(N3CCOCC3)ccc2C(=O)c2c1[nH]c1cc(C#N)ccc21	CCc1cc2c(cc1N1CCN(CC3(O)CCNCC3)CC1)C(C)(C)c1[nH]c3cc(C#N)ccc3c1C2=O	O=C1c2ccc(N3CCN(CC4CCNCC4)CC3)cc2Cc2[nH]c3ccccc3c21||O=C1c2ccc(N3CCOCC3)cc2Cc2[nH]c3ccccc3c21
CC1(C)c2cc(N3CCOCC3)ccc2C(=O)c2c1[nH]c1cc(C#N)ccc21	CCc1cc2c(cc1N1CCC(N3CCOCC3)CC1)C(C)(C)c1[nH]c3cc(N=C(C)O)ccc3c1C2=O	O=C1c2ccc(N3CCC(N4CCOCC4)CC3)cc2Cc2[nH]c3ccccc3c21||O=C1c2ccc(N3CCOCC3)cc2Cc2[nH]c3ccccc3c21
CC1(C)c2cc(N3CCOCC3)ccc2C(=O)c2c1[nH]c1cc(C#N)ccc21	CC(C)OCC#Cc1cc2c(cc1N1CCN(C3COC3)CC1)C(C)(C)c1[nH]c3cc(C#N)ccc3c1C2=O	O=C1c2ccc(N3CCN(C4COC4)CC3)cc2Cc2[nH]c3ccccc3c21||O=C1c2ccc(N3CCOCC3)cc2Cc2[nH]c3ccccc3c21
CC1(C)c2cc(N3CCOCC3)ccc2C(=O)c2c1[nH]c1cc(C#N)ccc21	CC1(C)c2cc(N3CCN(C4CCC4)CC3)c(OC3CCOCC3)cc2C(=O)c2c1[nH]c1cc(C#N)ccc21	O=C1c2cc(OC3CCOCC3)c(N3CCN(C4CCC4)CC3)cc2Cc2[nH]c3ccccc3c21||O=C1c2ccc(N3CCOCC3)cc2Cc2[nH]c3ccccc3c21
CC1(C)c2cc(N3CCOCC3)ccc2C(=O)c2c1[nH]c1cc(C#N)ccc21	CC1(C)c2cc(N3CCN(C4CCC4)CC3)c(C#CC3CCC3)cc2C(=O)c2c1[nH]c1cc(C#N)ccc21	O=C1c2cc(C#CC3CCC3)c(N3CCN(C4CCC4)CC3)cc2Cc2[nH]c3ccccc3c21||O=C1c2ccc(N3CCOCC3)cc2Cc2[nH]c3ccccc3c21
CC1(C)c2cc(N3CCOCC3)ccc2C(=O)c2c1[nH]c1cc(C#N)ccc21	CC#Cc1cc2c(cc1N1CCC(N3CCOCC3)CC1)C1(CCOCC1)c1[nH]c3cc(C#N)ccc3c1C2=O	O=C1c2ccc(N3CCC(N4CCOCC4)CC3)cc2C2(CCOCC2)c2[nH]c3ccccc3c21||O=C1c2ccc(N3CCOCC3)cc2Cc2[nH]c3ccccc3c21
CC1(C)c2cc(N3CCOCC3)ccc2C(=O)c2c1[nH]c1cc(C#N)ccc21	CC1(C)c2cc(N3CCC(N4CCCC4)CC3)c(C3=CCNCC3)cc2C(=O)c2c1[nH]c1cc(C#N)ccc21	O=C1c2cc(C3=CCNCC3)c(N3CCC(N4CCCC4)CC3)cc2Cc2[nH]c3ccccc3c21||O=C1c2ccc(N3CCOCC3)cc2Cc2[nH]c3ccccc3c21
CC1(C)c2cc(N3CCOCC3)ccc2C(=O)c2c1[nH]c1cc(C#N)ccc21	CC1(C)c2cc(N3CCN(C4COC4)CC3)c(CCC3CCCC3)cc2C(=O)c2c1[nH]c1cc(C#N)ccc21	O=C1c2cc(CCC3CCCC3)c(N3CCN(C4COC4)CC3)cc2Cc2[nH]c3ccccc3c21||O=C1c2ccc(N3CCOCC3)cc2Cc2[nH]c3ccccc3c21
CC1(C)c2cc(N3CCOCC3)ccc2C(=O)c2c1[nH]c1cc(C#N)ccc21	CCc1cc2c(cc1N1CCC(N3CCOCC3)CC1)C(C)(C)c1[nH]c3cc(N=C(O)c4ccccc4)ccc3c1C2=O	O=C1c2ccc(N3CCC(N4CCOCC4)CC3)cc2Cc2[nH]c3cc(N=Cc4ccccc4)ccc3c21||O=C1c2ccc(N3CCOCC3)cc2Cc2[nH]c3ccccc3c21
CC1(C)c2cc(N3CCOCC3)ccc2C(=O)c2c1[nH]c1cc(C#N)ccc21	CC1(C)c2cc(N3CCN(C4COC4)CC3)c(C#CCN3CCN(C4COC4)CC3)cc2C(=O)c2c1[nH]c1cc(C#N)ccc21	O=C1c2cc(C#CCN3CCN(C4COC4)CC3)c(N3CCN(C4COC4)CC3)cc2Cc2[nH]c3ccccc3c21||O=C1c2ccc(N3CCOCC3)cc2Cc2[nH]c3ccccc3c21
CC(O)=NCCOc1ccc2c(c1)C(C)(C)c1[nH]c3cc(C#N)ccc3c1C2=O	CC1(C)c2cc(OC[C@H](O)CO)ccc2C(=O)c2c1[nH]c1c(C(=N)O)c(C#N)ccc21	O=C1c2ccccc2Cc2[nH]c3ccccc3c21||O=C1c2ccccc2Cc2[nH]c3ccccc3c21
CC(O)=NCCOc1ccc2c(c1)C(C)(C)c1[nH]c3cc(C#N)ccc3c1C2=O	COc1ccc2c(c1)C(C)(C)c1[nH]c3c(OC[C@H](O)CO)c(C#N)ccc3c1C2=O	O=C1c2ccccc2Cc2[nH]c3ccccc3c21||O=C1c2ccccc2Cc2[nH]c3ccccc3c21
CC(O)=NCCOc1ccc2c(c1)C(C)(C)c1[nH]c3cc(C#N)ccc3c1C2=O	CC1(C)c2ccc(C3=CCNCC3)cc2C(=O)c2c1[nH]c1cc(C#N)ccc21	O=C1c2cc(C3=CCNCC3)ccc2Cc2[nH]c3ccccc3c21||O=C1c2ccccc2Cc2[nH]c3ccccc3c21
CC(O)=NCCOc1ccc2c(c1)C(C)(C)c1[nH]c3cc(C#N)ccc3c1C2=O	CC1(C)c2cc(N3CCC(N)CC3)c(Br)cc2C(=O)c2c1[nH]c1cc(C#N)ccc21	O=C1c2ccc(N3CCCCC3)cc2Cc2[nH]c3ccccc3c21||O=C1c2ccccc2Cc2[nH]c3ccccc3c21
CC(O)=NCCOc1ccc2c(c1)C(C)(C)c1[nH]c3cc(C#N)ccc3c1C2=O	CC1(C)c2cc(C(=O)N(CCO)CCO)ccc2C(=O)c2c1[nH]c1cc(C#N)ccc21	O=C1c2ccccc2Cc2[nH]c3ccccc3c21||O=C1c2ccccc2Cc2[nH]c3ccccc3c21
CC(O)=NCCOc1ccc2c(c1)C(C)(C)c1[nH]c3cc(C#N)ccc3c1C2=O	CN1CCC(Oc2cc3c(cc2[N+](=O)[O-])C(=O)c2c([nH]c4cc(C#N)ccc24)C3(C)C)CC1	O=C1c2ccc(OC3CCNCC3)cc2Cc2[nH]c3ccccc3c21||O=C1c2ccccc2Cc2[nH]c3ccccc3c21
CC(O)=NCCOc1ccc2c(c1)C(C)(C)c1[nH]c3cc(C#N)ccc3c1C2=O	CC1(C)c2cc(N3CCN(C4COC4)CC3)c(Br)cc2C(=O)c2c1[nH]c1cc(C#N)ccc21	O=C1c2ccc(N3CCN(C4COC4)CC3)cc2Cc2[nH]c3ccccc3c21||O=C1c2ccccc2Cc2[nH]c3ccccc3c21
CC(O)=NCCOc1ccc2c(c1)C(C)(C)c1[nH]c3cc(C#N)ccc3c1C2=O	CC1(C)c2ccc(N3CCN(C4CC4)CC3)cc2C(=O)c2c1[nH]c1cc(C#N)ccc21	O=C1c2cc(N3CCN(C4CC4)CC3)ccc2Cc2[nH]c3ccccc3c21||O=C1c2ccccc2Cc2[nH]c3ccccc3c21
CC(O)=NCCOc1ccc2c(c1)C(C)(C)c1[nH]c3cc(C#N)ccc3c1C2=O	CC(C)N1CCN(c2ccc3c(c2)C(C)(C)c2[nH]c4c(F)c(C#N)ccc4c2C3=O)CC1	O=C1c2ccc(N3CCNCC3)cc2Cc2[nH]c3ccccc3c21||O=C1c2ccccc2Cc2[nH]c3ccccc3c21
CC(O)=NCCOc1ccc2c(c1)C(C)(C)c1[nH]c3cc(C#N)ccc3c1C2=O	Cn1cc(-c2cc3c(cc2N2CCOCC2)C(C)(C)c2[nH]c4cc(C#N)ccc4c2C3=O)cn1	O=C1c2cc(-c3cn[nH]c3)c(N3CCOCC3)cc2Cc2[nH]c3ccccc3c21||O=C1c2ccccc2Cc2[nH]c3ccccc3c21
CC(O)=NCCOc1ccc2c(c1)C(C)(C)c1[nH]c3cc(C#N)ccc3c1C2=O	CC1(C)c2cc(C3CCN(C4COC4)CC3)ccc2C(=O)c2c1[nH]c1cc(C#N)ccc21	O=C1c2ccc(C3CCN(C4COC4)CC3)cc2Cc2[nH]c3ccccc3c21||O=C1c2ccccc2Cc2[nH]c3ccccc3c21
CC(O)=NCCOc1ccc2c(c1)C(C)(C)c1[nH]c3cc(C#N)ccc3c1C2=O	CC1(C)c2cc(N3CCOCC3)c(OC3CCOC3)cc2C(=O)c2c1[nH]c1cc(C#N)ccc21	O=C1c2cc(OC3CCOC3)c(N3CCOCC3)cc2Cc2[nH]c3ccccc3c21||O=C1c2ccccc2Cc2[nH]c3ccccc3c21
CC(O)=NCCOc1ccc2c(c1)C(C)(C)c1[nH]c3cc(C#N)ccc3c1C2=O	CC(C)N1CCC(c2ccc3c(c2)C(C)(C)c2[nH]c4cc(C#N)ccc4c2C3=O)CC1	O=C1c2ccc(C3CCNCC3)cc2Cc2[nH]c3ccccc3c21||O=C1c2ccccc2Cc2[nH]c3ccccc3c21
CC(O)=NCCOc1ccc2c(c1)C(C)(C)c1[nH]c3cc(C#N)ccc3c1C2=O	CCN(CC)CCOc1cc2c(cc1C(C)=O)C(=O)c1c([nH]c3cc(C#N)ccc13)C2(C)C	O=C1c2ccccc2Cc2[nH]c3ccccc3c21||O=C1c2ccccc2Cc2[nH]c3ccccc3c21
CC(O)=NCCOc1ccc2c(c1)C(C)(C)c1[nH]c3cc(C#N)ccc3c1C2=O	CC1(C)c2cc(N3CCN(C4CCS(=O)(=O)CC4)CC3)c(Br)cc2C(=O)c2c1[nH]c1cc(C#N)ccc21	O=C1c2ccc(N3CCN(C4CCS(=O)(=O)CC4)CC3)cc2Cc2[nH]c3ccccc3c21||O=C1c2ccccc2Cc2[nH]c3ccccc3c21
CC(O)=NCCOc1ccc2c(c1)C(C)(C)c1[nH]c3cc(C#N)ccc3c1C2=O	CC1(C)c2cc(N3CCC(N4CCOCC4)CC3)c(Cl)cc2C(=O)c2c1[nH]c1cc(C#N)ccc21	O=C1c2ccc(N3CCC(N4CCOCC4)CC3)cc2Cc2[nH]c3ccccc3c21||O=C1c2ccccc2Cc2[nH]c3ccccc3c21
CC(O)=NCCOc1ccc2c(c1)C(C)(C)c1[nH]c3cc(C#N)ccc3c1C2=O	C[C@H]1CN(C2CCC2)CCN1c1ccc2c(c1)C(C)(C)c1[nH]c3cc(C#N)ccc3c1C2=O	O=C1c2ccc(N3CCN(C4CCC4)CC3)cc2Cc2[nH]c3ccccc3c21||O=C1c2ccccc2Cc2[nH]c3ccccc3c21
CC(O)=NCCOc1ccc2c(c1)C(C)(C)c1[nH]c3cc(C#N)ccc3c1C2=O	CC1(C)c2cc(N3CCC(N4CCCCC4)CC3)ncc2C(=O)c2c1[nH]c1cc(C#N)ccc21	O=C1c2ccccc2Cc2[nH]c3ccccc3c21||O=C1c2cnc(N3CCC(N4CCCCC4)CC3)cc2Cc2[nH]c3ccccc3c21
CC(O)=NCCOc1ccc2c(c1)C(C)(C)c1[nH]c3cc(C#N)ccc3c1C2=O	CCc1cc2c(cc1N1CCOCC1)C(C)(C)c1[nH]c3nc(C(=O)N4CCOCC4)ccc3c1C2=O	O=C1c2ccc(N3CCOCC3)cc2Cc2[nH]c3nc(C(=O)N4CCOCC4)ccc3c21||O=C1c2ccccc2Cc2[nH]c3ccccc3c21
CC(O)=NCCOc1ccc2c(c1)C(C)(C)c1[nH]c3cc(C#N)ccc3c1C2=O	C#Cc1cc2c(cc1N1CCN(C3CCC3)CC1)C(C)(C)c1[nH]c3cc(C#N)ccc3c1C2=O	O=C1c2ccc(N3CCN(C4CCC4)CC3)cc2Cc2[nH]c3ccccc3c21||O=C1c2ccccc2Cc2[nH]c3ccccc3c21
CC(O)=NCCOc1ccc2c(c1)C(C)(C)c1[nH]c3cc(C#N)ccc3c1C2=O	C[C@@H]1CN(c2cc3c(cc2Br)C(=O)c2c([nH]c4cc(C#N)ccc24)C3(C)C)C[C@H](C)N1C1CCC1	O=C1c2ccc(N3CCN(C4CCC4)CC3)cc2Cc2[nH]c3ccccc3c21||O=C1c2ccccc2Cc2[nH]c3ccccc3c21
CC(O)=NCCOc1ccc2c(c1)C(C)(C)c1[nH]c3cc(C#N)ccc3c1C2=O	CC(C)(C)N1CCN(c2cc3c(cc2Br)C(=O)c2c([nH]c4cc(C#N)ccc24)C32CCOCC2)CC1	O=C1c2ccc(N3CCNCC3)cc2C2(CCOCC2)c2[nH]c3ccccc3c21||O=C1c2ccccc2Cc2[nH]c3ccccc3c21
CC(O)=NCCOc1ccc2c(c1)C(C)(C)c1[nH]c3cc(C#N)ccc3c1C2=O	CCc1cc2c(cc1N1CCC(N3CCC3)CC1)C(C)(C)c1[nH]c3cc(C#N)ccc3c1C2=O	O=C1c2ccc(N3CCC(N4CCC4)CC3)cc2Cc2[nH]c3ccccc3c21||O=C1c2ccccc2Cc2[nH]c3ccccc3c21
CC(O)=NCCOc1ccc2c(c1)C(C)(C)c1[nH]c3cc(C#N)ccc3c1C2=O	CCc1cc2c(cc1N1CCN(C(=O)CN(C)C)CC1)C(C)(C)c1[nH]c3cc(C#N)ccc3c1C2=O	O=C1c2ccc(N3CCNCC3)cc2Cc2[nH]c3ccccc3c21||O=C1c2ccccc2Cc2[nH]c3ccccc3c21
CC(O)=NCCOc1ccc2c(c1)C(C)(C)c1[nH]c3cc(C#N)ccc3c1C2=O	CCc1cc2c(cc1N1CCC(NCCCO)CC1)C(C)(C)c1[nH]c3cc(C#N)ccc3c1C2=O	O=C1c2ccc(N3CCCCC3)cc2Cc2[nH]c3ccccc3c21||O=C1c2ccccc2Cc2[nH]c3ccccc3c21
CC(O)=NCCOc1ccc2c(c1)C(C)(C)c1[nH]c3cc(C#N)ccc3c1C2=O	CCCC1(N2CCN(c3cc4c(cn3)C(=O)c3c([nH]c5cc(C(=N)O)ccc35)C4(C)C)CC2)CCC1	O=C1c2ccccc2Cc2[nH]c3ccccc3c21||O=C1c2cnc(N3CCN(C4CCC4)CC3)cc2Cc2[nH]c3ccccc3c21
CC(O)=NCCOc1ccc2c(c1)C(C)(C)c1[nH]c3cc(C#N)ccc3c1C2=O	CCc1cc2c(cc1N1CCC(NCC3CC3)CC1)C(C)(C)c1[nH]c3cc(C#N)ccc3c1C2=O	O=C1c2ccc(N3CCC(NCC4CC4)CC3)cc2Cc2[nH]c3ccccc3c21||O=C1c2ccccc2Cc2[nH]c3ccccc3c21
CC(O)=NCCOc1ccc2c(c1)C(C)(C)c1[nH]c3cc(C#N)ccc3c1C2=O	CCCc1cc2c(cc1N1CCN(CCCCO)CC1)C(C)(C)c1[nH]c3cc(C#N)ccc3c1C2=O	O=C1c2ccc(N3CCNCC3)cc2Cc2[nH]c3ccccc3c21||O=C1c2ccccc2Cc2[nH]c3ccccc3c21
CC(O)=NCCOc1ccc2c(c1)C(C)(C)c1[nH]c3cc(C#N)ccc3c1C2=O	CC1(C)c2cc(N3CCN(C4COC4)CC3)c(C#CC3CC3)cc2C(=O)c2c1[nH]c1cc(C#N)ccc21	O=C1c2cc(C#CC3CC3)c(N3CCN(C4COC4)CC3)cc2Cc2[nH]c3ccccc3c21||O=C1c2ccccc2Cc2[nH]c3ccccc3c21
CC(O)=NCCOc1ccc2c(c1)C(C)(C)c1[nH]c3cc(C#N)ccc3c1C2=O	N#Cc1ccc2c3c([nH]c2c1)C1(CCOCC1)c1cc(N2CCC(N4CCCC4)CC2)c(C#N)cc1C3=O	O=C1c2ccc(N3CCC(N4CCCC4)CC3)cc2C2(CCOCC2)c2[nH]c3ccccc3c21||O=C1c2ccccc2Cc2[nH]c3ccccc3c21
CC(O)=NCCOc1ccc2c(c1)C(C)(C)c1[nH]c3cc(C#N)ccc3c1C2=O	CCc1cc2c(cc1N1CCC(N3CCC(O)CC3)CC1)C(C)(C)c1[nH]c3cc(C#N)ccc3c1C2=O	O=C1c2ccc(N3CCC(N4CCCCC4)CC3)cc2Cc2[nH]c3ccccc3c21||O=C1c2ccccc2Cc2[nH]c3ccccc3c21
CC(O)=NCCOc1ccc2c(c1)C(C)(C)c1[nH]c3cc(C#N)ccc3c1C2=O	CCCc1cc2c(cc1N1CCC(N3CCOCC3)CC1)C(C)(C)c1[nH]c3cc(C#N)ccc3c1C2=O	O=C1c2ccc(N3CCC(N4CCOCC4)CC3)cc2Cc2[nH]c3ccccc3c21||O=C1c2ccccc2Cc2[nH]c3ccccc3c21
CC(O)=NCCOc1ccc2c(c1)C(C)(C)c1[nH]c3cc(C#N)ccc3c1C2=O	CCc1cc2c(cc1N1CCC(N3CCN(C)CC3)CC1)C(C)(C)c1[nH]c3cc(C#N)ccc3c1C2=O	O=C1c2ccc(N3CCC(N4CCNCC4)CC3)cc2Cc2[nH]c3ccccc3c21||O=C1c2ccccc2Cc2[nH]c3ccccc3c21
CC(O)=NCCOc1ccc2c(c1)C(C)(C)c1[nH]c3cc(C#N)ccc3c1C2=O	CCc1cc2c(cc1N1CCC(N3CCOCC3)CC1)C(C)(C)c1[nH]c3cc(N=C(C)O)ccc3c1C2=O	O=C1c2ccc(N3CCC(N4CCOCC4)CC3)cc2Cc2[nH]c3ccccc3c21||O=C1c2ccccc2Cc2[nH]c3ccccc3c21
CC(O)=NCCOc1ccc2c(c1)C(C)(C)c1[nH]c3cc(C#N)ccc3c1C2=O	CCc1cc2c(cc1C1=CCN(C(=O)C3CCOCC3)CC1)C(C)(C)c1[nH]c3cc(C#N)ccc3c1C2=O	O=C1c2ccc(C3=CCN(C(=O)C4CCOCC4)CC3)cc2Cc2[nH]c3ccccc3c21||O=C1c2ccccc2Cc2[nH]c3ccccc3c21
CC(O)=NCCOc1ccc2c(c1)C(C)(C)c1[nH]c3cc(C#N)ccc3c1C2=O	CC(C)OCC#Cc1cc2c(cc1N1CCN(C3COC3)CC1)C(C)(C)c1[nH]c3cc(C#N)ccc3c1C2=O	O=C1c2ccc(N3CCN(C4COC4)CC3)cc2Cc2[nH]c3ccccc3c21||O=C1c2ccccc2Cc2[nH]c3ccccc3c21
CC(O)=NCCOc1ccc2c(c1)C(C)(C)c1[nH]c3cc(C#N)ccc3c1C2=O	CC1(C)c2cc(N3CCN(C4CCC4)CC3)c(C#CC3CCC3)cc2C(=O)c2c1[nH]c1cc(C#N)ccc21	O=C1c2cc(C#CC3CCC3)c(N3CCN(C4CCC4)CC3)cc2Cc2[nH]c3ccccc3c21||O=C1c2ccccc2Cc2[nH]c3ccccc3c21
CC(O)=NCCOc1ccc2c(c1)C(C)(C)c1[nH]c3cc(C#N)ccc3c1C2=O	CC#Cc1cc2c(cc1N1CCC(N3CCOCC3)CC1)C1(CCOCC1)c1[nH]c3cc(C#N)ccc3c1C2=O	O=C1c2ccc(N3CCC(N4CCOCC4)CC3)cc2C2(CCOCC2)c2[nH]c3ccccc3c21||O=C1c2ccccc2Cc2[nH]c3ccccc3c21
CC(O)=NCCOc1ccc2c(c1)C(C)(C)c1[nH]c3cc(C#N)ccc3c1C2=O	CC1(C)c2cc(N3CCN(C4COC4)CC3)c(CCC3CCCC3)cc2C(=O)c2c1[nH]c1cc(C#N)ccc21	O=C1c2cc(CCC3CCCC3)c(N3CCN(C4COC4)CC3)cc2Cc2[nH]c3ccccc3c21||O=C1c2ccccc2Cc2[nH]c3ccccc3c21
CC(O)=NCCOc1ccc2c(c1)C(C)(C)c1[nH]c3cc(C#N)ccc3c1C2=O	CCC(CC)Oc1cc2c(cc1N1CCN(C3CCC3)CC1)C(C)(C)c1c(c3ccc(C#N)cc3n1C)C2=O	O=C1c2ccc(N3CCN(C4CCC4)CC3)cc2Cc2[nH]c3ccccc3c21||O=C1c2ccccc2Cc2[nH]c3ccccc3c21
CC1(C)c2cc(N3CCS(=O)(=O)CC3)ccc2C(=O)c2c1[nH]c1cc(C#N)ccc21	CC1(C)c2cc(OC[C@H](O)CO)ccc2C(=O)c2c1[nH]c1c(C(=N)O)c(C#N)ccc21	O=C1c2ccc(N3CCS(=O)(=O)CC3)cc2Cc2[nH]c3ccccc3c21||O=C1c2ccccc2Cc2[nH]c3ccccc3c21
CC1(C)c2cc(N3CCS(=O)(=O)CC3)ccc2C(=O)c2c1[nH]c1cc(C#N)ccc21	COc1ccc2c(c1)C(C)(C)c1[nH]c3c(OC[C@H](O)CO)c(C#N)ccc3c1C2=O	O=C1c2ccc(N3CCS(=O)(=O)CC3)cc2Cc2[nH]c3ccccc3c21||O=C1c2ccccc2Cc2[nH]c3ccccc3c21
CC1(C)c2cc(N3CCS(=O)(=O)CC3)ccc2C(=O)c2c1[nH]c1cc(C#N)ccc21	CC1(C)c2cc(N3CCN(S(N)(=O)=O)CC3)ccc2C(=O)c2c1[nH]c1cc(C#N)ccc21	O=C1c2ccc(N3CCNCC3)cc2Cc2[nH]c3ccccc3c21||O=C1c2ccc(N3CCS(=O)(=O)CC3)cc2Cc2[nH]c3ccccc3c21
CC1(C)c2cc(N3CCS(=O)(=O)CC3)ccc2C(=O)c2c1[nH]c1cc(C#N)ccc21	CC(C)(O)C#Cc1ccc2c(c1)C(=O)c1c([nH]c3cc(C#N)ccc13)C2(C)C	O=C1c2ccc(N3CCS(=O)(=O)CC3)cc2Cc2[nH]c3ccccc3c21||O=C1c2ccccc2Cc2[nH]c3ccccc3c21
CC1(C)c2cc(N3CCS(=O)(=O)CC3)ccc2C(=O)c2c1[nH]c1cc(C#N)ccc21	CC1(C)c2ccc(C3=CCNCC3)cc2C(=O)c2c1[nH]c1cc(C#N)ccc21	O=C1c2cc(C3=CCNCC3)ccc2Cc2[nH]c3ccccc3c21||O=C1c2ccc(N3CCS(=O)(=O)CC3)cc2Cc2[nH]c3ccccc3c21
CC1(C)c2cc(N3CCS(=O)(=O)CC3)ccc2C(=O)c2c1[nH]c1cc(C#N)ccc21	CC1(C)c2cc(N3CCC(N)CC3)c(Br)cc2C(=O)c2c1[nH]c1cc(C#N)ccc21	O=C1c2ccc(N3CCCCC3)cc2Cc2[nH]c3ccccc3c21||O=C1c2ccc(N3CCS(=O)(=O)CC3)cc2Cc2[nH]c3ccccc3c21
CC1(C)c2cc(N3CCS(=O)(=O)CC3)ccc2C(=O)c2c1[nH]c1cc(C#N)ccc21	C#Cc1cc2c(cc1N1CCOCC1)C(C)(C)c1[nH]c3cc(C#N)ccc3c1C2=O	O=C1c2ccc(N3CCOCC3)cc2Cc2[nH]c3ccccc3c21||O=C1c2ccc(N3CCS(=O)(=O)CC3)cc2Cc2[nH]c3ccccc3c21
CC1(C)c2cc(N3CCS(=O)(=O)CC3)ccc2C(=O)c2c1[nH]c1cc(C#N)ccc21	C=Cc1cc2c(cc1N1CCOCC1)C(C)(C)c1[nH]c3cc(C#N)ccc3c1C2=O	O=C1c2ccc(N3CCOCC3)cc2Cc2[nH]c3ccccc3c21||O=C1c2ccc(N3CCS(=O)(=O)CC3)cc2Cc2[nH]c3ccccc3c21
CC1(C)c2cc(N3CCS(=O)(=O)CC3)ccc2C(=O)c2c1[nH]c1cc(C#N)ccc21	CC1(C)c2cc(OC[C@H](O)CO)ccc2C(=O)c2c1[nH]c1c(C3CC3)c(C#N)ccc21	O=C1c2ccc(N3CCS(=O)(=O)CC3)cc2Cc2[nH]c3ccccc3c21||O=C1c2ccccc2Cc2[nH]c3c(C4CC4)cccc3c21
CC1(C)c2cc(N3CCS(=O)(=O)CC3)ccc2C(=O)c2c1[nH]c1cc(C#N)ccc21	CC1(C)c2cc(OCC(=O)N3CCNCC3)ccc2C(=O)c2c1[nH]c1cc(C#N)ccc21	O=C1c2ccc(N3CCS(=O)(=O)CC3)cc2Cc2[nH]c3ccccc3c21||O=C1c2ccc(OCC(=O)N3CCNCC3)cc2Cc2[nH]c3ccccc3c21
CC1(C)c2cc(N3CCS(=O)(=O)CC3)ccc2C(=O)c2c1[nH]c1cc(C#N)ccc21	CN1CCC(Oc2cc3c(cc2[N+](=O)[O-])C(=O)c2c([nH]c4cc(C#N)ccc24)C3(C)C)CC1	O=C1c2ccc(N3CCS(=O)(=O)CC3)cc2Cc2[nH]c3ccccc3c21||O=C1c2ccc(OC3CCNCC3)cc2Cc2[nH]c3ccccc3c21
CC1(C)c2cc(N3CCS(=O)(=O)CC3)ccc2C(=O)c2c1[nH]c1cc(C#N)ccc21	CC1(C)c2cc(N3CCC(NS(C)(=O)=O)CC3)c(Cl)cc2C(=O)c2c1[nH]c1cc(C#N)ccc21	O=C1c2ccc(N3CCCCC3)cc2Cc2[nH]c3ccccc3c21||O=C1c2ccc(N3CCS(=O)(=O)CC3)cc2Cc2[nH]c3ccccc3c21
CC1(C)c2cc(N3CCS(=O)(=O)CC3)ccc2C(=O)c2c1[nH]c1cc(C#N)ccc21	CC1(C)c2cc(OCCN3CCS(=O)(=O)CC3)ccc2C(=O)c2c1[nH]c1cc(C#N)ccc21	O=C1c2ccc(N3CCS(=O)(=O)CC3)cc2Cc2[nH]c3ccccc3c21||O=C1c2ccc(OCCN3CCS(=O)(=O)CC3)cc2Cc2[nH]c3ccccc3c21
CC1(C)c2cc(N3CCS(=O)(=O)CC3)ccc2C(=O)c2c1[nH]c1cc(C#N)ccc21	CN1CCC(Oc2cc3c(cc2N)C(=O)c2c([nH]c4cc(C#N)ccc24)C3(C)C)CC1	O=C1c2ccc(N3CCS(=O)(=O)CC3)cc2Cc2[nH]c3ccccc3c21||O=C1c2ccc(OC3CCNCC3)cc2Cc2[nH]c3ccccc3c21
CC1(C)c2cc(N3CCS(=O)(=O)CC3)ccc2C(=O)c2c1[nH]c1cc(C#N)ccc21	CC1(C)c2cc(CN3CCN(S(C)(=O)=O)CC3)ccc2C(=O)c2c1[nH]c1cc(C#N)ccc21	O=C1c2ccc(CN3CCNCC3)cc2Cc2[nH]c3ccccc3c21||O=C1c2ccc(N3CCS(=O)(=O)CC3)cc2Cc2[nH]c3ccccc3c21
CC1(C)c2cc(N3CCS(=O)(=O)CC3)ccc2C(=O)c2c1[nH]c1cc(C#N)ccc21	CC(C)(CO)NCCOc1ccc2c(c1)C(C)(C)c1[nH]c3cc(C#N)ccc3c1C2=O	O=C1c2ccc(N3CCS(=O)(=O)CC3)cc2Cc2[nH]c3ccccc3c21||O=C1c2ccccc2Cc2[nH]c3ccccc3c21
CC1(C)c2cc(N3CCS(=O)(=O)CC3)ccc2C(=O)c2c1[nH]c1cc(C#N)ccc21	CC1(C)c2cc(N3CCN(C4COC4)CC3)c(Br)cc2C(=O)c2c1[nH]c1cc(C#N)ccc21	O=C1c2ccc(N3CCN(C4COC4)CC3)cc2Cc2[nH]c3ccccc3c21||O=C1c2ccc(N3CCS(=O)(=O)CC3)cc2Cc2[nH]c3ccccc3c21
CC1(C)c2cc(N3CCS(=O)(=O)CC3)ccc2C(=O)c2c1[nH]c1cc(C#N)ccc21	N#Cc1ccc2c3c([nH]c2c1)C1(CCOCC1)c1cc(OC2CCNCC2)ccc1C3=O	O=C1c2ccc(N3CCS(=O)(=O)CC3)cc2Cc2[nH]c3ccccc3c21||O=C1c2ccc(OC3CCNCC3)cc2C2(CCOCC2)c2[nH]c3ccccc3c21
CC1(C)c2cc(N3CCS(=O)(=O)CC3)ccc2C(=O)c2c1[nH]c1cc(C#N)ccc21	CC1(C)c2cc(OC3CCN(CCF)CC3)ccc2C(=O)c2c1[nH]c1cc(C#N)ccc21	O=C1c2ccc(N3CCS(=O)(=O)CC3)cc2Cc2[nH]c3ccccc3c21||O=C1c2ccc(OC3CCNCC3)cc2Cc2[nH]c3ccccc3c21
CC1(C)c2cc(N3CCS(=O)(=O)CC3)ccc2C(=O)c2c1[nH]c1cc(C#N)ccc21	CC(C)N1CCN(c2ccc3c(c2)C(C)(C)c2[nH]c4c(F)c(C#N)ccc4c2C3=O)CC1	O=C1c2ccc(N3CCNCC3)cc2Cc2[nH]c3ccccc3c21||O=C1c2ccc(N3CCS(=O)(=O)CC3)cc2Cc2[nH]c3ccccc3c21
CC1(C)c2cc(N3CCS(=O)(=O)CC3)ccc2C(=O)c2c1[nH]c1cc(C#N)ccc21	CC1(C)c2cc(OC3CCN(CCO)CC3)ccc2C(=O)c2c1[nH]c1cc(C#N)ccc21	O=C1c2ccc(N3CCS(=O)(=O)CC3)cc2Cc2[nH]c3ccccc3c21||O=C1c2ccc(OC3CCNCC3)cc2Cc2[nH]c3ccccc3c21
CC1(C)c2cc(N3CCS(=O)(=O)CC3)ccc2C(=O)c2c1[nH]c1cc(C#N)ccc21	CCN(CC)CCS(=O)(=O)c1cc2c(cc1OC)C(C)(C)c1[nH]c3cc(C#N)ccc3c1C2=O	O=C1c2ccc(N3CCS(=O)(=O)CC3)cc2Cc2[nH]c3ccccc3c21||O=C1c2ccccc2Cc2[nH]c3ccccc3c21
CC1(C)c2cc(N3CCS(=O)(=O)CC3)ccc2C(=O)c2c1[nH]c1cc(C#N)ccc21	Cn1cc(-c2cc3c(cc2N2CCOCC2)C(C)(C)c2[nH]c4cc(C#N)ccc4c2C3=O)cn1	O=C1c2cc(-c3cn[nH]c3)c(N3CCOCC3)cc2Cc2[nH]c3ccccc3c21||O=C1c2ccc(N3CCS(=O)(=O)CC3)cc2Cc2[nH]c3ccccc3c21
CC1(C)c2cc(N3CCS(=O)(=O)CC3)ccc2C(=O)c2c1[nH]c1cc(C#N)ccc21	CC1(C)c2cc(N3CCN(C4CCC4)CC3)c(Br)cc2C(=O)c2c1[nH]c1cc(C#N)ccc21	O=C1c2ccc(N3CCN(C4CCC4)CC3)cc2Cc2[nH]c3ccccc3c21||O=C1c2ccc(N3CCS(=O)(=O)CC3)cc2Cc2[nH]c3ccccc3c21
CC1(C)c2cc(N3CCS(=O)(=O)CC3)ccc2C(=O)c2c1[nH]c1cc(C#N)ccc21	CC1(C)c2cc(N3CCOCC3)c(OC3CCOC3)cc2C(=O)c2c1[nH]c1cc(C#N)ccc21	O=C1c2cc(OC3CCOC3)c(N3CCOCC3)cc2Cc2[nH]c3ccccc3c21||O=C1c2ccc(N3CCS(=O)(=O)CC3)cc2Cc2[nH]c3ccccc3c21
CC1(C)c2cc(N3CCS(=O)(=O)CC3)ccc2C(=O)c2c1[nH]c1cc(C#N)ccc21	CCN=C(O)N1CCC(c2ccc3c(c2)C(C)(C)c2[nH]c4cc(C#N)ccc4c2C3=O)CC1	O=C1c2ccc(C3CCNCC3)cc2Cc2[nH]c3ccccc3c21||O=C1c2ccc(N3CCS(=O)(=O)CC3)cc2Cc2[nH]c3ccccc3c21
CC1(C)c2cc(N3CCS(=O)(=O)CC3)ccc2C(=O)c2c1[nH]c1cc(C#N)ccc21	CC(C)N1CCC(c2ccc3c(c2)C(C)(C)c2[nH]c4cc(C#N)ccc4c2C3=O)CC1	O=C1c2ccc(C3CCNCC3)cc2Cc2[nH]c3ccccc3c21||O=C1c2ccc(N3CCS(=O)(=O)CC3)cc2Cc2[nH]c3ccccc3c21
CC1(C)c2cc(N3CCS(=O)(=O)CC3)ccc2C(=O)c2c1[nH]c1cc(C#N)ccc21	CCN(CC)CCOc1cc2c(cc1C(C)=O)C(=O)c1c([nH]c3cc(C#N)ccc13)C2(C)C	O=C1c2ccc(N3CCS(=O)(=O)CC3)cc2Cc2[nH]c3ccccc3c21||O=C1c2ccccc2Cc2[nH]c3ccccc3c21
CC1(C)c2cc(N3CCS(=O)(=O)CC3)ccc2C(=O)c2c1[nH]c1cc(C#N)ccc21	C#Cc1cc2c(cc1N1CCN(C3COC3)CC1)C(C)(C)c1[nH]c3cc(C#N)ccc3c1C2=O	O=C1c2ccc(N3CCN(C4COC4)CC3)cc2Cc2[nH]c3ccccc3c21||O=C1c2ccc(N3CCS(=O)(=O)CC3)cc2Cc2[nH]c3ccccc3c21
CC1(C)c2cc(N3CCS(=O)(=O)CC3)ccc2C(=O)c2c1[nH]c1cc(C#N)ccc21	CC1(C)c2cc(N3CCN(C4CCS(=O)(=O)CC4)CC3)c(Br)cc2C(=O)c2c1[nH]c1cc(C#N)ccc21	O=C1c2ccc(N3CCN(C4CCS(=O)(=O)CC4)CC3)cc2Cc2[nH]c3ccccc3c21||O=C1c2ccc(N3CCS(=O)(=O)CC3)cc2Cc2[nH]c3ccccc3c21
CC1(C)c2cc(N3CCS(=O)(=O)CC3)ccc2C(=O)c2c1[nH]c1cc(C#N)ccc21	CC1(C)c2cc(N3CCC(N4CCOCC4)CC3)c(Cl)cc2C(=O)c2c1[nH]c1cc(C#N)ccc21	O=C1c2ccc(N3CCC(N4CCOCC4)CC3)cc2Cc2[nH]c3ccccc3c21||O=C1c2ccc(N3CCS(=O)(=O)CC3)cc2Cc2[nH]c3ccccc3c21
CC1(C)c2cc(N3CCS(=O)(=O)CC3)ccc2C(=O)c2c1[nH]c1cc(C#N)ccc21	CC1(C)c2cc(OCC3CCN(C4COC4)CC3)ccc2C(=O)c2c1[nH]c1cc(C#N)ccc21	O=C1c2ccc(N3CCS(=O)(=O)CC3)cc2Cc2[nH]c3ccccc3c21||O=C1c2ccc(OCC3CCN(C4COC4)CC3)cc2Cc2[nH]c3ccccc3c21
CC1(C)c2cc(N3CCS(=O)(=O)CC3)ccc2C(=O)c2c1[nH]c1cc(C#N)ccc21	C[C@H]1CN(C2CCC2)CCN1c1ccc2c(c1)C(C)(C)c1[nH]c3cc(C#N)ccc3c1C2=O	O=C1c2ccc(N3CCN(C4CCC4)CC3)cc2Cc2[nH]c3ccccc3c21||O=C1c2ccc(N3CCS(=O)(=O)CC3)cc2Cc2[nH]c3ccccc3c21
CC1(C)c2cc(N3CCS(=O)(=O)CC3)ccc2C(=O)c2c1[nH]c1cc(C#N)ccc21	CC1(C)c2ccc(N3CCC[C@H]3CN3CCCC3)cc2C(=O)c2c1[nH]c1cc(C#N)ccc21	O=C1c2cc(N3CCCC3CN3CCCC3)ccc2Cc2[nH]c3ccccc3c21||O=C1c2ccc(N3CCS(=O)(=O)CC3)cc2Cc2[nH]c3ccccc3c21
CC1(C)c2cc(N3CCS(=O)(=O)CC3)ccc2C(=O)c2c1[nH]c1cc(C#N)ccc21	CC(C)N1CCC(Cc2ccc3c(c2)C(C)(C)c2[nH]c4cc(C#N)ccc4c2C3=O)CC1	O=C1c2ccc(CC3CCNCC3)cc2Cc2[nH]c3ccccc3c21||O=C1c2ccc(N3CCS(=O)(=O)CC3)cc2Cc2[nH]c3ccccc3c21
CC1(C)c2cc(N3CCS(=O)(=O)CC3)ccc2C(=O)c2c1[nH]c1cc(C#N)ccc21	CC1(C)c2cc(N3CCC(N4CCCCC4)CC3)ncc2C(=O)c2c1[nH]c1cc(C#N)ccc21	O=C1c2ccc(N3CCS(=O)(=O)CC3)cc2Cc2[nH]c3ccccc3c21||O=C1c2cnc(N3CCC(N4CCCCC4)CC3)cc2Cc2[nH]c3ccccc3c21
CC1(C)c2cc(N3CCS(=O)(=O)CC3)ccc2C(=O)c2c1[nH]c1cc(C#N)ccc21	CCc1cc2c(cc1N1CCN(C3CCC3)CC1)C(C)(C)c1[nH]c3nc(C#N)ccc3c1C2=O	O=C1c2ccc(N3CCN(C4CCC4)CC3)cc2Cc2[nH]c3ncccc3c21||O=C1c2ccc(N3CCS(=O)(=O)CC3)cc2Cc2[nH]c3ccccc3c21
CC1(C)c2cc(N3CCS(=O)(=O)CC3)ccc2C(=O)c2c1[nH]c1cc(C#N)ccc21	C#Cc1cc2c(cc1OC1CCN(C3COC3)CC1)C(C)(C)c1[nH]c3cc(C#N)ccc3c1C2=O	O=C1c2ccc(N3CCS(=O)(=O)CC3)cc2Cc2[nH]c3ccccc3c21||O=C1c2ccc(OC3CCN(C4COC4)CC3)cc2Cc2[nH]c3ccccc3c21
CC1(C)c2cc(N3CCS(=O)(=O)CC3)ccc2C(=O)c2c1[nH]c1cc(C#N)ccc21	C#Cc1cc2c(cc1N1CCN(C3CCC3)CC1)C(C)(C)c1[nH]c3cc(C#N)ccc3c1C2=O	O=C1c2ccc(N3CCN(C4CCC4)CC3)cc2Cc2[nH]c3ccccc3c21||O=C1c2ccc(N3CCS(=O)(=O)CC3)cc2Cc2[nH]c3ccccc3c21
CC1(C)c2cc(N3CCS(=O)(=O)CC3)ccc2C(=O)c2c1[nH]c1cc(C#N)ccc21	CC1(C)c2cc(N3CCC(N4CCC(F)(F)CC4)CC3)ccc2C(=O)c2c1[nH]c1cc(C#N)ccc21	O=C1c2ccc(N3CCC(N4CCCCC4)CC3)cc2Cc2[nH]c3ccccc3c21||O=C1c2ccc(N3CCS(=O)(=O)CC3)cc2Cc2[nH]c3ccccc3c21
CC1(C)c2cc(N3CCS(=O)(=O)CC3)ccc2C(=O)c2c1[nH]c1cc(C#N)ccc21	C[C@@H]1CN(c2cc3c(cc2Br)C(=O)c2c([nH]c4cc(C#N)ccc24)C3(C)C)C[C@H](C)N1C1CCC1	O=C1c2ccc(N3CCN(C4CCC4)CC3)cc2Cc2[nH]c3ccccc3c21||O=C1c2ccc(N3CCS(=O)(=O)CC3)cc2Cc2[nH]c3ccccc3c21
CC1(C)c2cc(N3CCS(=O)(=O)CC3)ccc2C(=O)c2c1[nH]c1cc(C#N)ccc21	CC(C)(C)N1CCN(c2cc3c(cc2Br)C(=O)c2c([nH]c4cc(C#N)ccc24)C32CCOCC2)CC1	O=C1c2ccc(N3CCNCC3)cc2C2(CCOCC2)c2[nH]c3ccccc3c21||O=C1c2ccc(N3CCS(=O)(=O)CC3)cc2Cc2[nH]c3ccccc3c21
CC1(C)c2cc(N3CCS(=O)(=O)CC3)ccc2C(=O)c2c1[nH]c1cc(C#N)ccc21	CCc1cc2c(cc1N1CCN(C3CCC3)CC1)C(C)(C)c1[nH]c3cc(C#N)ccc3c1C2=O	O=C1c2ccc(N3CCN(C4CCC4)CC3)cc2Cc2[nH]c3ccccc3c21||O=C1c2ccc(N3CCS(=O)(=O)CC3)cc2Cc2[nH]c3ccccc3c21
CC1(C)c2cc(N3CCS(=O)(=O)CC3)ccc2C(=O)c2c1[nH]c1cc(C#N)ccc21	CCc1cc2c(cc1N1CCC(N3CCC3)CC1)C(C)(C)c1[nH]c3cc(C#N)ccc3c1C2=O	O=C1c2ccc(N3CCC(N4CCC4)CC3)cc2Cc2[nH]c3ccccc3c21||O=C1c2ccc(N3CCS(=O)(=O)CC3)cc2Cc2[nH]c3ccccc3c21
CC1(C)c2cc(N3CCS(=O)(=O)CC3)ccc2C(=O)c2c1[nH]c1cc(C#N)ccc21	Cc1cc2c(cc1N1CCC(N3CCOCC3)CC1)C(C)(C)c1[nH]c3cc(C#N)ccc3c1C2=O	O=C1c2ccc(N3CCC(N4CCOCC4)CC3)cc2Cc2[nH]c3ccccc3c21||O=C1c2ccc(N3CCS(=O)(=O)CC3)cc2Cc2[nH]c3ccccc3c21
CC1(C)c2cc(N3CCS(=O)(=O)CC3)ccc2C(=O)c2c1[nH]c1cc(C#N)ccc21	CCc1cc2c(cc1N1CCN(C(=O)CN(C)C)CC1)C(C)(C)c1[nH]c3cc(C#N)ccc3c1C2=O	O=C1c2ccc(N3CCNCC3)cc2Cc2[nH]c3ccccc3c21||O=C1c2ccc(N3CCS(=O)(=O)CC3)cc2Cc2[nH]c3ccccc3c21
CC1(C)c2cc(N3CCS(=O)(=O)CC3)ccc2C(=O)c2c1[nH]c1cc(C#N)ccc21	CCc1cc2c(cc1N1CCC(NCCCO)CC1)C(C)(C)c1[nH]c3cc(C#N)ccc3c1C2=O	O=C1c2ccc(N3CCCCC3)cc2Cc2[nH]c3ccccc3c21||O=C1c2ccc(N3CCS(=O)(=O)CC3)cc2Cc2[nH]c3ccccc3c21
CC1(C)c2cc(N3CCS(=O)(=O)CC3)ccc2C(=O)c2c1[nH]c1cc(C#N)ccc21	C#CC(C)(C)N1CCN(c2cc3c(cc2C(C)=O)C(=O)c2c([nH]c4cc(C#N)ccc24)C3(C)C)CC1	O=C1c2ccc(N3CCNCC3)cc2Cc2[nH]c3ccccc3c21||O=C1c2ccc(N3CCS(=O)(=O)CC3)cc2Cc2[nH]c3ccccc3c21
CC1(C)c2cc(N3CCS(=O)(=O)CC3)ccc2C(=O)c2c1[nH]c1cc(C#N)ccc21	CC1(C)c2cc(N3CCOCC3)c(C#CCN3CCOCC3)cc2C(=O)c2c1[nH]c1cc(C#N)ccc21	O=C1c2cc(C#CCN3CCOCC3)c(N3CCOCC3)cc2Cc2[nH]c3ccccc3c21||O=C1c2ccc(N3CCS(=O)(=O)CC3)cc2Cc2[nH]c3ccccc3c21
CC1(C)c2cc(N3CCS(=O)(=O)CC3)ccc2C(=O)c2c1[nH]c1cc(C#N)ccc21	CC(C)Oc1cc2c(cc1O[C@@H]1CCN(C3CCC3)C1)C(C)(C)c1[nH]c3cc(C#N)ccc3c1C2=O	O=C1c2ccc(N3CCS(=O)(=O)CC3)cc2Cc2[nH]c3ccccc3c21||O=C1c2ccc(OC3CCN(C4CCC4)C3)cc2Cc2[nH]c3ccccc3c21
CC1(C)c2cc(N3CCS(=O)(=O)CC3)ccc2C(=O)c2c1[nH]c1cc(C#N)ccc21	CCc1cc2c(cc1N1CCC(NCC3CC3)CC1)C(C)(C)c1[nH]c3cc(C#N)ccc3c1C2=O	O=C1c2ccc(N3CCC(NCC4CC4)CC3)cc2Cc2[nH]c3ccccc3c21||O=C1c2ccc(N3CCS(=O)(=O)CC3)cc2Cc2[nH]c3ccccc3c21
CC1(C)c2cc(N3CCS(=O)(=O)CC3)ccc2C(=O)c2c1[nH]c1cc(C#N)ccc21	CCCc1cc2c(cc1N1CCN(C3CCC3)CC1)C(C)(C)c1[nH]c3cc(C#N)ccc3c1C2=O	O=C1c2ccc(N3CCN(C4CCC4)CC3)cc2Cc2[nH]c3ccccc3c21||O=C1c2ccc(N3CCS(=O)(=O)CC3)cc2Cc2[nH]c3ccccc3c21
CC1(C)c2cc(N3CCS(=O)(=O)CC3)ccc2C(=O)c2c1[nH]c1cc(C#N)ccc21	CCOc1cc2c(cc1N1CCC(N3CCOCC3)CC1)C(C)(C)c1[nH]c3cc(C#N)ccc3c1C2=O	O=C1c2ccc(N3CCC(N4CCOCC4)CC3)cc2Cc2[nH]c3ccccc3c21||O=C1c2ccc(N3CCS(=O)(=O)CC3)cc2Cc2[nH]c3ccccc3c21
CC1(C)c2cc(N3CCS(=O)(=O)CC3)ccc2C(=O)c2c1[nH]c1cc(C#N)ccc21	CCCc1cc2c(cc1N1CCN(CCCCO)CC1)C(C)(C)c1[nH]c3cc(C#N)ccc3c1C2=O	O=C1c2ccc(N3CCNCC3)cc2Cc2[nH]c3ccccc3c21||O=C1c2ccc(N3CCS(=O)(=O)CC3)cc2Cc2[nH]c3ccccc3c21
CC1(C)c2cc(N3CCS(=O)(=O)CC3)ccc2C(=O)c2c1[nH]c1cc(C#N)ccc21	CC1(C)c2cc(N3CCN(C4COC4)CC3)c(C#CC3CC3)cc2C(=O)c2c1[nH]c1cc(C#N)ccc21	O=C1c2cc(C#CC3CC3)c(N3CCN(C4COC4)CC3)cc2Cc2[nH]c3ccccc3c21||O=C1c2ccc(N3CCS(=O)(=O)CC3)cc2Cc2[nH]c3ccccc3c21
CC1(C)c2cc(N3CCS(=O)(=O)CC3)ccc2C(=O)c2c1[nH]c1cc(C#N)ccc21	N#Cc1ccc2c3c([nH]c2c1)C1(CCOCC1)c1cc(N2CCC(N4CCCC4)CC2)c(C#N)cc1C3=O	O=C1c2ccc(N3CCC(N4CCCC4)CC3)cc2C2(CCOCC2)c2[nH]c3ccccc3c21||O=C1c2ccc(N3CCS(=O)(=O)CC3)cc2Cc2[nH]c3ccccc3c21
CC1(C)c2cc(N3CCS(=O)(=O)CC3)ccc2C(=O)c2c1[nH]c1cc(C#N)ccc21	CCc1cc2c(cc1N1CCC(N3CCC(O)CC3)CC1)C(C)(C)c1[nH]c3cc(C#N)ccc3c1C2=O	O=C1c2ccc(N3CCC(N4CCCCC4)CC3)cc2Cc2[nH]c3ccccc3c21||O=C1c2ccc(N3CCS(=O)(=O)CC3)cc2Cc2[nH]c3ccccc3c21
CC1(C)c2cc(N3CCS(=O)(=O)CC3)ccc2C(=O)c2c1[nH]c1cc(C#N)ccc21	CCCc1cc2c(cc1N1CCC(N3CCOCC3)CC1)C(C)(C)c1[nH]c3cc(C#N)ccc3c1C2=O	O=C1c2ccc(N3CCC(N4CCOCC4)CC3)cc2Cc2[nH]c3ccccc3c21||O=C1c2ccc(N3CCS(=O)(=O)CC3)cc2Cc2[nH]c3ccccc3c21
CC1(C)c2cc(N3CCS(=O)(=O)CC3)ccc2C(=O)c2c1[nH]c1cc(C#N)ccc21	CCc1cc2c(cc1N1CCN(CC3(O)CCOCC3)CC1)C(C)(C)c1[nH]c3cc(C#N)ccc3c1C2=O	O=C1c2ccc(N3CCN(CC4CCOCC4)CC3)cc2Cc2[nH]c3ccccc3c21||O=C1c2ccc(N3CCS(=O)(=O)CC3)cc2Cc2[nH]c3ccccc3c21
CC1(C)c2cc(N3CCS(=O)(=O)CC3)ccc2C(=O)c2c1[nH]c1cc(C#N)ccc21	CCc1cc2c(cc1N1CCC(N3CCN(C)CC3)CC1)C(C)(C)c1[nH]c3cc(C#N)ccc3c1C2=O	O=C1c2ccc(N3CCC(N4CCNCC4)CC3)cc2Cc2[nH]c3ccccc3c21||O=C1c2ccc(N3CCS(=O)(=O)CC3)cc2Cc2[nH]c3ccccc3c21
CC1(C)c2cc(N3CCS(=O)(=O)CC3)ccc2C(=O)c2c1[nH]c1cc(C#N)ccc21	CCc1cc2c(cc1N1CCN(CC3(O)CCNCC3)CC1)C(C)(C)c1[nH]c3cc(C#N)ccc3c1C2=O	O=C1c2ccc(N3CCN(CC4CCNCC4)CC3)cc2Cc2[nH]c3ccccc3c21||O=C1c2ccc(N3CCS(=O)(=O)CC3)cc2Cc2[nH]c3ccccc3c21
CC1(C)c2cc(N3CCS(=O)(=O)CC3)ccc2C(=O)c2c1[nH]c1cc(C#N)ccc21	CCc1cc2c(cc1N1CCC(N3CCOCC3)CC1)C(C)(C)c1[nH]c3cc(N=C(C)O)ccc3c1C2=O	O=C1c2ccc(N3CCC(N4CCOCC4)CC3)cc2Cc2[nH]c3ccccc3c21||O=C1c2ccc(N3CCS(=O)(=O)CC3)cc2Cc2[nH]c3ccccc3c21
CC1(C)c2cc(N3CCS(=O)(=O)CC3)ccc2C(=O)c2c1[nH]c1cc(C#N)ccc21	CC(C)OCC#Cc1cc2c(cc1N1CCN(C3COC3)CC1)C(C)(C)c1[nH]c3cc(C#N)ccc3c1C2=O	O=C1c2ccc(N3CCN(C4COC4)CC3)cc2Cc2[nH]c3ccccc3c21||O=C1c2ccc(N3CCS(=O)(=O)CC3)cc2Cc2[nH]c3ccccc3c21
CC1(C)c2cc(N3CCS(=O)(=O)CC3)ccc2C(=O)c2c1[nH]c1cc(C#N)ccc21	CC1(C)c2cc(N3CCN(C4CCC4)CC3)c(OC3CCOCC3)cc2C(=O)c2c1[nH]c1cc(C#N)ccc21	O=C1c2cc(OC3CCOCC3)c(N3CCN(C4CCC4)CC3)cc2Cc2[nH]c3ccccc3c21||O=C1c2ccc(N3CCS(=O)(=O)CC3)cc2Cc2[nH]c3ccccc3c21
CC1(C)c2cc(N3CCS(=O)(=O)CC3)ccc2C(=O)c2c1[nH]c1cc(C#N)ccc21	CCc1cc2c(cc1N1CCC(NC3CCCCC3)CC1)C(C)(C)c1[nH]c3cc(C#N)ccc3c1C2=O	O=C1c2ccc(N3CCC(NC4CCCCC4)CC3)cc2Cc2[nH]c3ccccc3c21||O=C1c2ccc(N3CCS(=O)(=O)CC3)cc2Cc2[nH]c3ccccc3c21
CC1(C)c2cc(N3CCS(=O)(=O)CC3)ccc2C(=O)c2c1[nH]c1cc(C#N)ccc21	CC1(C)c2cc(N3CCN(C4CCC4)CC3)c(C#CC3CCC3)cc2C(=O)c2c1[nH]c1cc(C#N)ccc21	O=C1c2cc(C#CC3CCC3)c(N3CCN(C4CCC4)CC3)cc2Cc2[nH]c3ccccc3c21||O=C1c2ccc(N3CCS(=O)(=O)CC3)cc2Cc2[nH]c3ccccc3c21
CC1(C)c2cc(N3CCS(=O)(=O)CC3)ccc2C(=O)c2c1[nH]c1cc(C#N)ccc21	CC#Cc1cc2c(cc1N1CCC(N3CCOCC3)CC1)C1(CCOCC1)c1[nH]c3cc(C#N)ccc3c1C2=O	O=C1c2ccc(N3CCC(N4CCOCC4)CC3)cc2C2(CCOCC2)c2[nH]c3ccccc3c21||O=C1c2ccc(N3CCS(=O)(=O)CC3)cc2Cc2[nH]c3ccccc3c21
CC1(C)c2cc(N3CCS(=O)(=O)CC3)ccc2C(=O)c2c1[nH]c1cc(C#N)ccc21	CC1(C)c2cc(N3CCC(N4CCCC4)CC3)c(C3=CCNCC3)cc2C(=O)c2c1[nH]c1cc(C#N)ccc21	O=C1c2cc(C3=CCNCC3)c(N3CCC(N4CCCC4)CC3)cc2Cc2[nH]c3ccccc3c21||O=C1c2ccc(N3CCS(=O)(=O)CC3)cc2Cc2[nH]c3ccccc3c21
CC1(C)c2cc(N3CCS(=O)(=O)CC3)ccc2C(=O)c2c1[nH]c1cc(C#N)ccc21	CCc1cc2c(cc1N1CCN(CC3(O)CC(C)OC(C)C3)CC1)C(C)(C)c1[nH]c3cc(C#N)ccc3c1C2=O	O=C1c2ccc(N3CCN(CC4CCOCC4)CC3)cc2Cc2[nH]c3ccccc3c21||O=C1c2ccc(N3CCS(=O)(=O)CC3)cc2Cc2[nH]c3ccccc3c21
CC1(C)c2cc(N3CCS(=O)(=O)CC3)ccc2C(=O)c2c1[nH]c1cc(C#N)ccc21	CCc1cc2c(cc1N1CCC(N3CCOCC3)CC1)C(C)(C)c1[nH]c3cc(N=C(O)c4ccccc4)ccc3c1C2=O	O=C1c2ccc(N3CCC(N4CCOCC4)CC3)cc2Cc2[nH]c3cc(N=Cc4ccccc4)ccc3c21||O=C1c2ccc(N3CCS(=O)(=O)CC3)cc2Cc2[nH]c3ccccc3c21
CC1(C)c2cc(N3CCS(=O)(=O)CC3)ccc2C(=O)c2c1[nH]c1cc(C#N)ccc21	CC1(C)c2cc(N3CCN(C4COC4)CC3)c(C#CCN3CCN(C4COC4)CC3)cc2C(=O)c2c1[nH]c1cc(C#N)ccc21	O=C1c2cc(C#CCN3CCN(C4COC4)CC3)c(N3CCN(C4COC4)CC3)cc2Cc2[nH]c3ccccc3c21||O=C1c2ccc(N3CCS(=O)(=O)CC3)cc2Cc2[nH]c3ccccc3c21
CC1(C)c2cc(C(O)=NCCS(C)(=O)=O)ccc2C(=O)c2c1[nH]c1cc(C#N)ccc21	CC1(C)c2cc(OC[C@H](O)CO)ccc2C(=O)c2c1[nH]c1c(C(=N)O)c(C#N)ccc21	O=C1c2ccccc2Cc2[nH]c3ccccc3c21||O=C1c2ccccc2Cc2[nH]c3ccccc3c21
CC1(C)c2cc(C(O)=NCCS(C)(=O)=O)ccc2C(=O)c2c1[nH]c1cc(C#N)ccc21	COc1ccc2c(c1)C(C)(C)c1[nH]c3c(OC[C@H](O)CO)c(C#N)ccc3c1C2=O	O=C1c2ccccc2Cc2[nH]c3ccccc3c21||O=C1c2ccccc2Cc2[nH]c3ccccc3c21
CC1(C)c2cc(C(O)=NCCS(C)(=O)=O)ccc2C(=O)c2c1[nH]c1cc(C#N)ccc21	CC1(C)c2ccc(C3=CCNCC3)cc2C(=O)c2c1[nH]c1cc(C#N)ccc21	O=C1c2cc(C3=CCNCC3)ccc2Cc2[nH]c3ccccc3c21||O=C1c2ccccc2Cc2[nH]c3ccccc3c21
CC1(C)c2cc(C(O)=NCCS(C)(=O)=O)ccc2C(=O)c2c1[nH]c1cc(C#N)ccc21	CC1(C)c2cc(N3CCC(N)CC3)c(Br)cc2C(=O)c2c1[nH]c1cc(C#N)ccc21	O=C1c2ccc(N3CCCCC3)cc2Cc2[nH]c3ccccc3c21||O=C1c2ccccc2Cc2[nH]c3ccccc3c21
CC1(C)c2cc(C(O)=NCCS(C)(=O)=O)ccc2C(=O)c2c1[nH]c1cc(C#N)ccc21	CC1(C)c2cc(C(=O)N(CCO)CCO)ccc2C(=O)c2c1[nH]c1cc(C#N)ccc21	O=C1c2ccccc2Cc2[nH]c3ccccc3c21||O=C1c2ccccc2Cc2[nH]c3ccccc3c21
CC1(C)c2cc(C(O)=NCCS(C)(=O)=O)ccc2C(=O)c2c1[nH]c1cc(C#N)ccc21	CN1CCC(Oc2cc3c(cc2[N+](=O)[O-])C(=O)c2c([nH]c4cc(C#N)ccc24)C3(C)C)CC1	O=C1c2ccc(OC3CCNCC3)cc2Cc2[nH]c3ccccc3c21||O=C1c2ccccc2Cc2[nH]c3ccccc3c21
CC1(C)c2cc(C(O)=NCCS(C)(=O)=O)ccc2C(=O)c2c1[nH]c1cc(C#N)ccc21	CC1(C)c2cc(N3CCN(C4COC4)CC3)c(Br)cc2C(=O)c2c1[nH]c1cc(C#N)ccc21	O=C1c2ccc(N3CCN(C4COC4)CC3)cc2Cc2[nH]c3ccccc3c21||O=C1c2ccccc2Cc2[nH]c3ccccc3c21
CC1(C)c2cc(C(O)=NCCS(C)(=O)=O)ccc2C(=O)c2c1[nH]c1cc(C#N)ccc21	CC1(C)c2ccc(N3CCN(C4CC4)CC3)cc2C(=O)c2c1[nH]c1cc(C#N)ccc21	O=C1c2cc(N3CCN(C4CC4)CC3)ccc2Cc2[nH]c3ccccc3c21||O=C1c2ccccc2Cc2[nH]c3ccccc3c21
CC1(C)c2cc(C(O)=NCCS(C)(=O)=O)ccc2C(=O)c2c1[nH]c1cc(C#N)ccc21	CC(C)N1CCN(c2ccc3c(c2)C(C)(C)c2[nH]c4c(F)c(C#N)ccc4c2C3=O)CC1	O=C1c2ccc(N3CCNCC3)cc2Cc2[nH]c3ccccc3c21||O=C1c2ccccc2Cc2[nH]c3ccccc3c21
CC1(C)c2cc(C(O)=NCCS(C)(=O)=O)ccc2C(=O)c2c1[nH]c1cc(C#N)ccc21	Cn1cc(-c2cc3c(cc2N2CCOCC2)C(C)(C)c2[nH]c4cc(C#N)ccc4c2C3=O)cn1	O=C1c2cc(-c3cn[nH]c3)c(N3CCOCC3)cc2Cc2[nH]c3ccccc3c21||O=C1c2ccccc2Cc2[nH]c3ccccc3c21
CC1(C)c2cc(C(O)=NCCS(C)(=O)=O)ccc2C(=O)c2c1[nH]c1cc(C#N)ccc21	CC1(C)c2cc(C3CCN(C4COC4)CC3)ccc2C(=O)c2c1[nH]c1cc(C#N)ccc21	O=C1c2ccc(C3CCN(C4COC4)CC3)cc2Cc2[nH]c3ccccc3c21||O=C1c2ccccc2Cc2[nH]c3ccccc3c21
CC1(C)c2cc(C(O)=NCCS(C)(=O)=O)ccc2C(=O)c2c1[nH]c1cc(C#N)ccc21	CC1(C)c2cc(N3CCOCC3)c(OC3CCOC3)cc2C(=O)c2c1[nH]c1cc(C#N)ccc21	O=C1c2cc(OC3CCOC3)c(N3CCOCC3)cc2Cc2[nH]c3ccccc3c21||O=C1c2ccccc2Cc2[nH]c3ccccc3c21
CC1(C)c2cc(C(O)=NCCS(C)(=O)=O)ccc2C(=O)c2c1[nH]c1cc(C#N)ccc21	CC(C)N1CCC(c2ccc3c(c2)C(C)(C)c2[nH]c4cc(C#N)ccc4c2C3=O)CC1	O=C1c2ccc(C3CCNCC3)cc2Cc2[nH]c3ccccc3c21||O=C1c2ccccc2Cc2[nH]c3ccccc3c21
CC1(C)c2cc(C(O)=NCCS(C)(=O)=O)ccc2C(=O)c2c1[nH]c1cc(C#N)ccc21	CCN(CC)CCOc1cc2c(cc1C(C)=O)C(=O)c1c([nH]c3cc(C#N)ccc13)C2(C)C	O=C1c2ccccc2Cc2[nH]c3ccccc3c21||O=C1c2ccccc2Cc2[nH]c3ccccc3c21
CC1(C)c2cc(C(O)=NCCS(C)(=O)=O)ccc2C(=O)c2c1[nH]c1cc(C#N)ccc21	CC1(C)c2cc(N3CCC(N4CCOCC4)CC3)c(Cl)cc2C(=O)c2c1[nH]c1cc(C#N)ccc21	O=C1c2ccc(N3CCC(N4CCOCC4)CC3)cc2Cc2[nH]c3ccccc3c21||O=C1c2ccccc2Cc2[nH]c3ccccc3c21
CC1(C)c2cc(C(O)=NCCS(C)(=O)=O)ccc2C(=O)c2c1[nH]c1cc(C#N)ccc21	C[C@H]1CN(C2CCC2)CCN1c1ccc2c(c1)C(C)(C)c1[nH]c3cc(C#N)ccc3c1C2=O	O=C1c2ccc(N3CCN(C4CCC4)CC3)cc2Cc2[nH]c3ccccc3c21||O=C1c2ccccc2Cc2[nH]c3ccccc3c21
CC1(C)c2cc(C(O)=NCCS(C)(=O)=O)ccc2C(=O)c2c1[nH]c1cc(C#N)ccc21	CC1(C)c2cc(N3CCC(N4CCCCC4)CC3)ncc2C(=O)c2c1[nH]c1cc(C#N)ccc21	O=C1c2ccccc2Cc2[nH]c3ccccc3c21||O=C1c2cnc(N3CCC(N4CCCCC4)CC3)cc2Cc2[nH]c3ccccc3c21
CC1(C)c2cc(C(O)=NCCS(C)(=O)=O)ccc2C(=O)c2c1[nH]c1cc(C#N)ccc21	CCc1cc2c(cc1N1CCOCC1)C(C)(C)c1[nH]c3nc(C(=O)N4CCOCC4)ccc3c1C2=O	O=C1c2ccc(N3CCOCC3)cc2Cc2[nH]c3nc(C(=O)N4CCOCC4)ccc3c21||O=C1c2ccccc2Cc2[nH]c3ccccc3c21
CC1(C)c2cc(C(O)=NCCS(C)(=O)=O)ccc2C(=O)c2c1[nH]c1cc(C#N)ccc21	C#Cc1cc2c(cc1N1CCN(C3CCC3)CC1)C(C)(C)c1[nH]c3cc(C#N)ccc3c1C2=O	O=C1c2ccc(N3CCN(C4CCC4)CC3)cc2Cc2[nH]c3ccccc3c21||O=C1c2ccccc2Cc2[nH]c3ccccc3c21
CC1(C)c2cc(C(O)=NCCS(C)(=O)=O)ccc2C(=O)c2c1[nH]c1cc(C#N)ccc21	C[C@@H]1CN(c2cc3c(cc2Br)C(=O)c2c([nH]c4cc(C#N)ccc24)C3(C)C)C[C@H](C)N1C1CCC1	O=C1c2ccc(N3CCN(C4CCC4)CC3)cc2Cc2[nH]c3ccccc3c21||O=C1c2ccccc2Cc2[nH]c3ccccc3c21
CC1(C)c2cc(C(O)=NCCS(C)(=O)=O)ccc2C(=O)c2c1[nH]c1cc(C#N)ccc21	CC(C)(C)N1CCN(c2cc3c(cc2Br)C(=O)c2c([nH]c4cc(C#N)ccc24)C32CCOCC2)CC1	O=C1c2ccc(N3CCNCC3)cc2C2(CCOCC2)c2[nH]c3ccccc3c21||O=C1c2ccccc2Cc2[nH]c3ccccc3c21
CC1(C)c2cc(C(O)=NCCS(C)(=O)=O)ccc2C(=O)c2c1[nH]c1cc(C#N)ccc21	CCc1cc2c(cc1N1CCC(N3CCC3)CC1)C(C)(C)c1[nH]c3cc(C#N)ccc3c1C2=O	O=C1c2ccc(N3CCC(N4CCC4)CC3)cc2Cc2[nH]c3ccccc3c21||O=C1c2ccccc2Cc2[nH]c3ccccc3c21
CC1(C)c2cc(C(O)=NCCS(C)(=O)=O)ccc2C(=O)c2c1[nH]c1cc(C#N)ccc21	CCc1cc2c(cc1N1CCN(C(=O)CN(C)C)CC1)C(C)(C)c1[nH]c3cc(C#N)ccc3c1C2=O	O=C1c2ccc(N3CCNCC3)cc2Cc2[nH]c3ccccc3c21||O=C1c2ccccc2Cc2[nH]c3ccccc3c21
CC1(C)c2cc(C(O)=NCCS(C)(=O)=O)ccc2C(=O)c2c1[nH]c1cc(C#N)ccc21	CCc1cc2c(cc1N1CCC(NCCCO)CC1)C(C)(C)c1[nH]c3cc(C#N)ccc3c1C2=O	O=C1c2ccc(N3CCCCC3)cc2Cc2[nH]c3ccccc3c21||O=C1c2ccccc2Cc2[nH]c3ccccc3c21
CC1(C)c2cc(C(O)=NCCS(C)(=O)=O)ccc2C(=O)c2c1[nH]c1cc(C#N)ccc21	CCCC1(N2CCN(c3cc4c(cn3)C(=O)c3c([nH]c5cc(C(=N)O)ccc35)C4(C)C)CC2)CCC1	O=C1c2ccccc2Cc2[nH]c3ccccc3c21||O=C1c2cnc(N3CCN(C4CCC4)CC3)cc2Cc2[nH]c3ccccc3c21
CC1(C)c2cc(C(O)=NCCS(C)(=O)=O)ccc2C(=O)c2c1[nH]c1cc(C#N)ccc21	C[C@@H]1CN(C2CCN(c3cc4c(cn3)C(=O)c3c([nH]c5cc(C(=N)O)ccc35)C4(C)C)CC2)C[C@H](C)O1	O=C1c2ccccc2Cc2[nH]c3ccccc3c21||O=C1c2cnc(N3CCC(N4CCOCC4)CC3)cc2Cc2[nH]c3ccccc3c21
CC1(C)c2cc(C(O)=NCCS(C)(=O)=O)ccc2C(=O)c2c1[nH]c1cc(C#N)ccc21	CCc1cc2c(cc1N1CCC(NCC3CC3)CC1)C(C)(C)c1[nH]c3cc(C#N)ccc3c1C2=O	O=C1c2ccc(N3CCC(NCC4CC4)CC3)cc2Cc2[nH]c3ccccc3c21||O=C1c2ccccc2Cc2[nH]c3ccccc3c21
CC1(C)c2cc(C(O)=NCCS(C)(=O)=O)ccc2C(=O)c2c1[nH]c1cc(C#N)ccc21	CC1(C)c2cc(N3CCN(C4COC4)CC3)c(C#CC3CC3)cc2C(=O)c2c1[nH]c1cc(C#N)ccc21	O=C1c2cc(C#CC3CC3)c(N3CCN(C4COC4)CC3)cc2Cc2[nH]c3ccccc3c21||O=C1c2ccccc2Cc2[nH]c3ccccc3c21
CC1(C)c2cc(C(O)=NCCS(C)(=O)=O)ccc2C(=O)c2c1[nH]c1cc(C#N)ccc21	N#Cc1ccc2c3c([nH]c2c1)C1(CCOCC1)c1cc(N2CCC(N4CCCC4)CC2)c(C#N)cc1C3=O	O=C1c2ccc(N3CCC(N4CCCC4)CC3)cc2C2(CCOCC2)c2[nH]c3ccccc3c21||O=C1c2ccccc2Cc2[nH]c3ccccc3c21
CC1(C)c2cc(C(O)=NCCS(C)(=O)=O)ccc2C(=O)c2c1[nH]c1cc(C#N)ccc21	CCc1cc2c(cc1N1CCC(N3CCC(O)CC3)CC1)C(C)(C)c1[nH]c3cc(C#N)ccc3c1C2=O	O=C1c2ccc(N3CCC(N4CCCCC4)CC3)cc2Cc2[nH]c3ccccc3c21||O=C1c2ccccc2Cc2[nH]c3ccccc3c21
CC1(C)c2cc(C(O)=NCCS(C)(=O)=O)ccc2C(=O)c2c1[nH]c1cc(C#N)ccc21	CCc1cc2c(cc1N1CCC(N3CCN(C)CC3)CC1)C(C)(C)c1[nH]c3cc(C#N)ccc3c1C2=O	O=C1c2ccc(N3CCC(N4CCNCC4)CC3)cc2Cc2[nH]c3ccccc3c21||O=C1c2ccccc2Cc2[nH]c3ccccc3c21
CC1(C)c2cc(C(O)=NCCS(C)(=O)=O)ccc2C(=O)c2c1[nH]c1cc(C#N)ccc21	CCc1cc2c(cc1N1CCC(N3CCOCC3)CC1)C(C)(C)c1[nH]c3cc(N=C(C)O)ccc3c1C2=O	O=C1c2ccc(N3CCC(N4CCOCC4)CC3)cc2Cc2[nH]c3ccccc3c21||O=C1c2ccccc2Cc2[nH]c3ccccc3c21
CC1(C)c2cc(C(O)=NCCS(C)(=O)=O)ccc2C(=O)c2c1[nH]c1cc(C#N)ccc21	CCc1cc2c(cc1C1=CCN(C(=O)C3CCOCC3)CC1)C(C)(C)c1[nH]c3cc(C#N)ccc3c1C2=O	O=C1c2ccc(C3=CCN(C(=O)C4CCOCC4)CC3)cc2Cc2[nH]c3ccccc3c21||O=C1c2ccccc2Cc2[nH]c3ccccc3c21
CC1(C)c2cc(C(O)=NCCS(C)(=O)=O)ccc2C(=O)c2c1[nH]c1cc(C#N)ccc21	CC(C)OCC#Cc1cc2c(cc1N1CCN(C3COC3)CC1)C(C)(C)c1[nH]c3cc(C#N)ccc3c1C2=O	O=C1c2ccc(N3CCN(C4COC4)CC3)cc2Cc2[nH]c3ccccc3c21||O=C1c2ccccc2Cc2[nH]c3ccccc3c21
CC1(C)c2cc(C(O)=NCCS(C)(=O)=O)ccc2C(=O)c2c1[nH]c1cc(C#N)ccc21	CC1(C)c2cc(N3CCN(C4CCC4)CC3)c(C#CC3CCC3)cc2C(=O)c2c1[nH]c1cc(C#N)ccc21	O=C1c2cc(C#CC3CCC3)c(N3CCN(C4CCC4)CC3)cc2Cc2[nH]c3ccccc3c21||O=C1c2ccccc2Cc2[nH]c3ccccc3c21
CC1(C)c2cc(C(O)=NCCS(C)(=O)=O)ccc2C(=O)c2c1[nH]c1cc(C#N)ccc21	CC#Cc1cc2c(cc1N1CCC(N3CCOCC3)CC1)C1(CCOCC1)c1[nH]c3cc(C#N)ccc3c1C2=O	O=C1c2ccc(N3CCC(N4CCOCC4)CC3)cc2C2(CCOCC2)c2[nH]c3ccccc3c21||O=C1c2ccccc2Cc2[nH]c3ccccc3c21
CC1(C)c2cc(C(O)=NCCS(C)(=O)=O)ccc2C(=O)c2c1[nH]c1cc(C#N)ccc21	CC1(C)c2cc(N3CCN(C4COC4)CC3)c(CCC3CCCC3)cc2C(=O)c2c1[nH]c1cc(C#N)ccc21	O=C1c2cc(CCC3CCCC3)c(N3CCN(C4COC4)CC3)cc2Cc2[nH]c3ccccc3c21||O=C1c2ccccc2Cc2[nH]c3ccccc3c21
CC1(C)c2cc(C(O)=NCCS(C)(=O)=O)ccc2C(=O)c2c1[nH]c1cc(C#N)ccc21	CCC(CC)Oc1cc2c(cc1N1CCN(C3CCC3)CC1)C(C)(C)c1c(c3ccc(C#N)cc3n1C)C2=O	O=C1c2ccc(N3CCN(C4CCC4)CC3)cc2Cc2[nH]c3ccccc3c21||O=C1c2ccccc2Cc2[nH]c3ccccc3c21
CC1(C)c2cc(OC[C@H](O)CO)ccc2C(=O)c2c1[nH]c1c(C(=N)O)c(C#N)ccc21	COc1cc2c(cc1SC(C)C)C(=O)c1c([nH]c3cc(C#N)ccc13)C2(C)C	O=C1c2ccccc2Cc2[nH]c3ccccc3c21||O=C1c2ccccc2Cc2[nH]c3ccccc3c21
CC1(C)c2cc(OC[C@H](O)CO)ccc2C(=O)c2c1[nH]c1c(C(=N)O)c(C#N)ccc21	Cc1c(C#N)ccc2c3c([nH]c12)C(C)(C)c1cc(OC[C@H](O)CO)ccc1C3=O	O=C1c2ccccc2Cc2[nH]c3ccccc3c21||O=C1c2ccccc2Cc2[nH]c3ccccc3c21
CC1(C)c2cc(OC[C@H](O)CO)ccc2C(=O)c2c1[nH]c1c(C(=N)O)c(C#N)ccc21	CC1(C)c2cc(N3CCN(S(N)(=O)=O)CC3)ccc2C(=O)c2c1[nH]c1cc(C#N)ccc21	O=C1c2ccc(N3CCNCC3)cc2Cc2[nH]c3ccccc3c21||O=C1c2ccccc2Cc2[nH]c3ccccc3c21
CC1(C)c2cc(OC[C@H](O)CO)ccc2C(=O)c2c1[nH]c1c(C(=N)O)c(C#N)ccc21	CC(C)(O)C#Cc1ccc2c(c1)C(=O)c1c([nH]c3cc(C#N)ccc13)C2(C)C	O=C1c2ccccc2Cc2[nH]c3ccccc3c21||O=C1c2ccccc2Cc2[nH]c3ccccc3c21
CC1(C)c2cc(OC[C@H](O)CO)ccc2C(=O)c2c1[nH]c1c(C(=N)O)c(C#N)ccc21	CC1(C)c2cc(OCC(O)=NCCC#N)ccc2C(=O)c2c1[nH]c1cc(C#N)ccc21	O=C1c2ccccc2Cc2[nH]c3ccccc3c21||O=C1c2ccccc2Cc2[nH]c3ccccc3c21
CC1(C)c2cc(OC[C@H](O)CO)ccc2C(=O)c2c1[nH]c1c(C(=N)O)c(C#N)ccc21	CC1(C)c2ccc(C3=CCNCC3)cc2C(=O)c2c1[nH]c1cc(C#N)ccc21	O=C1c2cc(C3=CCNCC3)ccc2Cc2[nH]c3ccccc3c21||O=C1c2ccccc2Cc2[nH]c3ccccc3c21
CC1(C)c2cc(OC[C@H](O)CO)ccc2C(=O)c2c1[nH]c1c(C(=N)O)c(C#N)ccc21	CC1(C)c2cc(C(=O)N3CCOCC3)ccc2C(=O)c2c1[nH]c1cc(C#N)ccc21	O=C1c2ccc(C(=O)N3CCOCC3)cc2Cc2[nH]c3ccccc3c21||O=C1c2ccccc2Cc2[nH]c3ccccc3c21
CC1(C)c2cc(OC[C@H](O)CO)ccc2C(=O)c2c1[nH]c1c(C(=N)O)c(C#N)ccc21	CC1(C)c2cc(C(O)=NC3CCS(=O)(=O)C3)ccc2C(=O)c2c1[nH]c1cc(C#N)ccc21	O=C1c2ccc(C=NC3CCS(=O)(=O)C3)cc2Cc2[nH]c3ccccc3c21||O=C1c2ccccc2Cc2[nH]c3ccccc3c21
CC1(C)c2cc(OC[C@H](O)CO)ccc2C(=O)c2c1[nH]c1c(C(=N)O)c(C#N)ccc21	CC1(C)c2cc(OC3CCNCC3)ccc2C(=O)c2c1[nH]c1cc(C#N)c(F)cc21	O=C1c2ccc(OC3CCNCC3)cc2Cc2[nH]c3ccccc3c21||O=C1c2ccccc2Cc2[nH]c3ccccc3c21
CC1(C)c2cc(OC[C@H](O)CO)ccc2C(=O)c2c1[nH]c1c(C(=N)O)c(C#N)ccc21	C=COc1cc2c(cc1OC(C)C)C(=O)c1c([nH]c3cc(C#N)ccc13)C2(C)C	O=C1c2ccccc2Cc2[nH]c3ccccc3c21||O=C1c2ccccc2Cc2[nH]c3ccccc3c21
CC1(C)c2cc(OC[C@H](O)CO)ccc2C(=O)c2c1[nH]c1c(C(=N)O)c(C#N)ccc21	N#Cc1ccc2c3c([nH]c2c1)C1(CCCC1)c1cc(OC[C@H](O)CO)ccc1C3=O	O=C1c2ccccc2C2(CCCC2)c2[nH]c3ccccc3c21||O=C1c2ccccc2Cc2[nH]c3ccccc3c21
CC1(C)c2cc(OC[C@H](O)CO)ccc2C(=O)c2c1[nH]c1c(C(=N)O)c(C#N)ccc21	CC1(C)c2ccc(OCCOCCC(=O)O)cc2C(=O)c2c1[nH]c1cc(C#N)ccc21	O=C1c2ccccc2Cc2[nH]c3ccccc3c21||O=C1c2ccccc2Cc2[nH]c3ccccc3c21
CC1(C)c2cc(OC[C@H](O)CO)ccc2C(=O)c2c1[nH]c1c(C(=N)O)c(C#N)ccc21	CC1(C)c2cc(OCCN3CCN=C3O)ccc2C(=O)c2c1[nH]c1cc(C#N)ccc21	O=C1c2ccc(OCCN3C=NCC3)cc2Cc2[nH]c3ccccc3c21||O=C1c2ccccc2Cc2[nH]c3ccccc3c21
CC1(C)c2cc(OC[C@H](O)CO)ccc2C(=O)c2c1[nH]c1c(C(=N)O)c(C#N)ccc21	CC1(C)c2cc(N3CCC(N)CC3)c(Br)cc2C(=O)c2c1[nH]c1cc(C#N)ccc21	O=C1c2ccc(N3CCCCC3)cc2Cc2[nH]c3ccccc3c21||O=C1c2ccccc2Cc2[nH]c3ccccc3c21
CC1(C)c2cc(OC[C@H](O)CO)ccc2C(=O)c2c1[nH]c1c(C(=N)O)c(C#N)ccc21	CC1(C)c2cc(N3CCCCC3)ccc2C(=O)c2c1[nH]c1cc(C#N)ccc21	O=C1c2ccc(N3CCCCC3)cc2Cc2[nH]c3ccccc3c21||O=C1c2ccccc2Cc2[nH]c3ccccc3c21
CC1(C)c2cc(OC[C@H](O)CO)ccc2C(=O)c2c1[nH]c1c(C(=N)O)c(C#N)ccc21	CC1(C)c2cc(N3CCC(O)CC3)ccc2C(=O)c2c1[nH]c1cc(C#N)ccc21	O=C1c2ccc(N3CCCCC3)cc2Cc2[nH]c3ccccc3c21||O=C1c2ccccc2Cc2[nH]c3ccccc3c21
CC1(C)c2cc(OC[C@H](O)CO)ccc2C(=O)c2c1[nH]c1c(C(=N)O)c(C#N)ccc21	CC1(C)c2cc(N3CCC(S(C)(=O)=O)C3)ccc2C(=O)c2c1[nH]c1cc(C#N)ccc21	O=C1c2ccc(N3CCCC3)cc2Cc2[nH]c3ccccc3c21||O=C1c2ccccc2Cc2[nH]c3ccccc3c21
CC1(C)c2cc(OC[C@H](O)CO)ccc2C(=O)c2c1[nH]c1c(C(=N)O)c(C#N)ccc21	CC1(C)c2cc(CN3CCS(=O)(=O)CC3)ccc2C(=O)c2c1[nH]c1cc(C#N)ccc21	O=C1c2ccc(CN3CCS(=O)(=O)CC3)cc2Cc2[nH]c3ccccc3c21||O=C1c2ccccc2Cc2[nH]c3ccccc3c21
CC1(C)c2cc(OC[C@H](O)CO)ccc2C(=O)c2c1[nH]c1c(C(=N)O)c(C#N)ccc21	CC1(C)c2cc(OCC(O)=NCC(O)CO)ccc2C(=O)c2c1[nH]c1cc(C#N)ccc21	O=C1c2ccccc2Cc2[nH]c3ccccc3c21||O=C1c2ccccc2Cc2[nH]c3ccccc3c21
CC1(C)c2cc(OC[C@H](O)CO)ccc2C(=O)c2c1[nH]c1c(C(=N)O)c(C#N)ccc21	CC1(C)c2cc(N3CCN(S(C)(=O)=O)CC3)ccc2C(=O)c2c1[nH]c1cc(C#N)ccc21	O=C1c2ccc(N3CCNCC3)cc2Cc2[nH]c3ccccc3c21||O=C1c2ccccc2Cc2[nH]c3ccccc3c21
CC1(C)c2cc(OC[C@H](O)CO)ccc2C(=O)c2c1[nH]c1c(C(=N)O)c(C#N)ccc21	CC1(C)c2ccc(OCc3cccnc3)cc2C(=O)c2c1[nH]c1cc(C#N)ccc21	O=C1c2cc(OCc3cccnc3)ccc2Cc2[nH]c3ccccc3c21||O=C1c2ccccc2Cc2[nH]c3ccccc3c21
CC1(C)c2cc(OC[C@H](O)CO)ccc2C(=O)c2c1[nH]c1c(C(=N)O)c(C#N)ccc21	C#Cc1cc2c(cc1N1CCOCC1)C(C)(C)c1[nH]c3cc(C#N)ccc3c1C2=O	O=C1c2ccc(N3CCOCC3)cc2Cc2[nH]c3ccccc3c21||O=C1c2ccccc2Cc2[nH]c3ccccc3c21
CC1(C)c2cc(OC[C@H](O)CO)ccc2C(=O)c2c1[nH]c1c(C(=N)O)c(C#N)ccc21	C=Cc1cc2c(cc1N1CCOCC1)C(C)(C)c1[nH]c3cc(C#N)ccc3c1C2=O	O=C1c2ccc(N3CCOCC3)cc2Cc2[nH]c3ccccc3c21||O=C1c2ccccc2Cc2[nH]c3ccccc3c21
CC1(C)c2cc(OC[C@H](O)CO)ccc2C(=O)c2c1[nH]c1c(C(=N)O)c(C#N)ccc21	CC1(C)c2cc(OC3CCN(S(C)(=O)=O)CC3)c(Br)cc2C(=O)c2c1[nH]c1cc(C#N)ccc21	O=C1c2ccc(OC3CCNCC3)cc2Cc2[nH]c3ccccc3c21||O=C1c2ccccc2Cc2[nH]c3ccccc3c21
CC1(C)c2cc(OC[C@H](O)CO)ccc2C(=O)c2c1[nH]c1c(C(=N)O)c(C#N)ccc21	CC1(C)c2cc(OC[C@H](O)CO)ccc2C(=O)c2c1[nH]c1c(C3CC3)c(C#N)ccc21	O=C1c2ccccc2Cc2[nH]c3c(C4CC4)cccc3c21||O=C1c2ccccc2Cc2[nH]c3ccccc3c21
CC1(C)c2cc(OC[C@H](O)CO)ccc2C(=O)c2c1[nH]c1c(C(=N)O)c(C#N)ccc21	CC1(C)c2cc(OCC(=O)N3CCNCC3)ccc2C(=O)c2c1[nH]c1cc(C#N)ccc21	O=C1c2ccc(OCC(=O)N3CCNCC3)cc2Cc2[nH]c3ccccc3c21||O=C1c2ccccc2Cc2[nH]c3ccccc3c21
CC1(C)c2cc(OC[C@H](O)CO)ccc2C(=O)c2c1[nH]c1c(C(=N)O)c(C#N)ccc21	CN1CCC(Oc2cc3c(cc2[N+](=O)[O-])C(=O)c2c([nH]c4cc(C#N)ccc24)C3(C)C)CC1	O=C1c2ccc(OC3CCNCC3)cc2Cc2[nH]c3ccccc3c21||O=C1c2ccccc2Cc2[nH]c3ccccc3c21
CC1(C)c2cc(OC[C@H](O)CO)ccc2C(=O)c2c1[nH]c1c(C(=N)O)c(C#N)ccc21	CC1(C)c2cc(C(=O)N3CCN(S(C)(=O)=O)CC3)ccc2C(=O)c2c1[nH]c1cc(C#N)ccc21	O=C1c2ccc(C(=O)N3CCNCC3)cc2Cc2[nH]c3ccccc3c21||O=C1c2ccccc2Cc2[nH]c3ccccc3c21
CC1(C)c2cc(OC[C@H](O)CO)ccc2C(=O)c2c1[nH]c1c(C(=N)O)c(C#N)ccc21	CC1(C)c2cc(N3CCC(NS(C)(=O)=O)CC3)c(Cl)cc2C(=O)c2c1[nH]c1cc(C#N)ccc21	O=C1c2ccc(N3CCCCC3)cc2Cc2[nH]c3ccccc3c21||O=C1c2ccccc2Cc2[nH]c3ccccc3c21
CC1(C)c2cc(OC[C@H](O)CO)ccc2C(=O)c2c1[nH]c1c(C(=N)O)c(C#N)ccc21	CC1(C)c2cc(OCCN3CCS(=O)(=O)CC3)ccc2C(=O)c2c1[nH]c1cc(C#N)ccc21	O=C1c2ccc(OCCN3CCS(=O)(=O)CC3)cc2Cc2[nH]c3ccccc3c21||O=C1c2ccccc2Cc2[nH]c3ccccc3c21
CC1(C)c2cc(OC[C@H](O)CO)ccc2C(=O)c2c1[nH]c1c(C(=N)O)c(C#N)ccc21	COc1cc2c(cc1CCC(C)(C)O)C(=O)c1c([nH]c3cc(C#N)ccc13)C2(C)C	O=C1c2ccccc2Cc2[nH]c3ccccc3c21||O=C1c2ccccc2Cc2[nH]c3ccccc3c21
CC1(C)c2cc(OC[C@H](O)CO)ccc2C(=O)c2c1[nH]c1c(C(=N)O)c(C#N)ccc21	CN1CCC(Oc2cc3c(cc2N)C(=O)c2c([nH]c4cc(C#N)ccc24)C3(C)C)CC1	O=C1c2ccc(OC3CCNCC3)cc2Cc2[nH]c3ccccc3c21||O=C1c2ccccc2Cc2[nH]c3ccccc3c21
CC1(C)c2cc(OC[C@H](O)CO)ccc2C(=O)c2c1[nH]c1c(C(=N)O)c(C#N)ccc21	CC1(C)c2cc(CC3CCN(S(N)(=O)=O)CC3)ccc2C(=O)c2c1[nH]c1cc(C#N)ccc21	O=C1c2ccc(CC3CCNCC3)cc2Cc2[nH]c3ccccc3c21||O=C1c2ccccc2Cc2[nH]c3ccccc3c21
CC1(C)c2cc(OC[C@H](O)CO)ccc2C(=O)c2c1[nH]c1c(C(=N)O)c(C#N)ccc21	CC1(C)c2cc(CN3CCN(S(C)(=O)=O)CC3)ccc2C(=O)c2c1[nH]c1cc(C#N)ccc21	O=C1c2ccc(CN3CCNCC3)cc2Cc2[nH]c3ccccc3c21||O=C1c2ccccc2Cc2[nH]c3ccccc3c21
CC1(C)c2cc(OC[C@H](O)CO)ccc2C(=O)c2c1[nH]c1c(C(=N)O)c(C#N)ccc21	CC1(C)c2cc(OCCNS(=O)(=O)N3CCOCC3)ccc2C(=O)c2c1[nH]c1cc(C#N)ccc21	O=C1c2ccc(OCCNS(=O)(=O)N3CCOCC3)cc2Cc2[nH]c3ccccc3c21||O=C1c2ccccc2Cc2[nH]c3ccccc3c21
CC1(C)c2cc(OC[C@H](O)CO)ccc2C(=O)c2c1[nH]c1c(C(=N)O)c(C#N)ccc21	CC(C)(C)NCCOc1ccc2c(c1)C(C)(C)c1[nH]c3cc(C#N)ccc3c1C2=O	O=C1c2ccccc2Cc2[nH]c3ccccc3c21||O=C1c2ccccc2Cc2[nH]c3ccccc3c21
CC1(C)c2cc(OC[C@H](O)CO)ccc2C(=O)c2c1[nH]c1c(C(=N)O)c(C#N)ccc21	CCN(CC)CCOc1ccc2c(c1)C(C)(C)c1[nH]c3cc(C#N)ccc3c1C2=O	O=C1c2ccccc2Cc2[nH]c3ccccc3c21||O=C1c2ccccc2Cc2[nH]c3ccccc3c21
CC1(C)c2cc(OC[C@H](O)CO)ccc2C(=O)c2c1[nH]c1c(C(=N)O)c(C#N)ccc21	CC(C)(CO)NCCOc1ccc2c(c1)C(C)(C)c1[nH]c3cc(C#N)ccc3c1C2=O	O=C1c2ccccc2Cc2[nH]c3ccccc3c21||O=C1c2ccccc2Cc2[nH]c3ccccc3c21
CC1(C)c2cc(OC[C@H](O)CO)ccc2C(=O)c2c1[nH]c1c(C(=N)O)c(C#N)ccc21	CC1(C)c2cc(N3CCN(C4COC4)CC3)c(Br)cc2C(=O)c2c1[nH]c1cc(C#N)ccc21	O=C1c2ccc(N3CCN(C4COC4)CC3)cc2Cc2[nH]c3ccccc3c21||O=C1c2ccccc2Cc2[nH]c3ccccc3c21
CC1(C)c2cc(OC[C@H](O)CO)ccc2C(=O)c2c1[nH]c1c(C(=N)O)c(C#N)ccc21	N#Cc1ccc2c3c([nH]c2c1)C1(CCOCC1)c1cc(OC2CCNCC2)ccc1C3=O	O=C1c2ccc(OC3CCNCC3)cc2C2(CCOCC2)c2[nH]c3ccccc3c21||O=C1c2ccccc2Cc2[nH]c3ccccc3c21
CC1(C)c2cc(OC[C@H](O)CO)ccc2C(=O)c2c1[nH]c1c(C(=N)O)c(C#N)ccc21	CC1(C)c2cc(OC3CCN(CCF)CC3)ccc2C(=O)c2c1[nH]c1cc(C#N)ccc21	O=C1c2ccc(OC3CCNCC3)cc2Cc2[nH]c3ccccc3c21||O=C1c2ccccc2Cc2[nH]c3ccccc3c21
CC1(C)c2cc(OC[C@H](O)CO)ccc2C(=O)c2c1[nH]c1c(C(=N)O)c(C#N)ccc21	CC1(C)c2cc(N3CCN(C4COC4)CC3)ccc2C(=O)c2c1[nH]c1cc(C#N)ccc21	O=C1c2ccc(N3CCN(C4COC4)CC3)cc2Cc2[nH]c3ccccc3c21||O=C1c2ccccc2Cc2[nH]c3ccccc3c21
CC1(C)c2cc(OC[C@H](O)CO)ccc2C(=O)c2c1[nH]c1c(C(=N)O)c(C#N)ccc21	CC1(C)c2ccc(N3CCN(C4COC4)CC3)cc2C(=O)c2c1[nH]c1cc(C#N)ccc21	O=C1c2cc(N3CCN(C4COC4)CC3)ccc2Cc2[nH]c3ccccc3c21||O=C1c2ccccc2Cc2[nH]c3ccccc3c21
CC1(C)c2cc(OC[C@H](O)CO)ccc2C(=O)c2c1[nH]c1c(C(=N)O)c(C#N)ccc21	CC1(C)c2cc(C(=O)N3CCN(CCO)CC3)ccc2C(=O)c2c1[nH]c1cc(C#N)ccc21	O=C1c2ccc(C(=O)N3CCNCC3)cc2Cc2[nH]c3ccccc3c21||O=C1c2ccccc2Cc2[nH]c3ccccc3c21
CC1(C)c2cc(OC[C@H](O)CO)ccc2C(=O)c2c1[nH]c1c(C(=N)O)c(C#N)ccc21	CC(C)N1CCN(c2ccc3c(c2)C(C)(C)c2[nH]c4c(F)c(C#N)ccc4c2C3=O)CC1	O=C1c2ccc(N3CCNCC3)cc2Cc2[nH]c3ccccc3c21||O=C1c2ccccc2Cc2[nH]c3ccccc3c21
CC1(C)c2cc(OC[C@H](O)CO)ccc2C(=O)c2c1[nH]c1c(C(=N)O)c(C#N)ccc21	CC1(C)c2cc(OC3CCN(CCO)CC3)ccc2C(=O)c2c1[nH]c1cc(C#N)ccc21	O=C1c2ccc(OC3CCNCC3)cc2Cc2[nH]c3ccccc3c21||O=C1c2ccccc2Cc2[nH]c3ccccc3c21
CC1(C)c2cc(OC[C@H](O)CO)ccc2C(=O)c2c1[nH]c1c(C(=N)O)c(C#N)ccc21	CC(C)N1CCN(c2ccc3c(c2)C(C)(C)c2[nH]c4cc(C#N)ccc4c2C3=O)CC1	O=C1c2ccc(N3CCNCC3)cc2Cc2[nH]c3ccccc3c21||O=C1c2ccccc2Cc2[nH]c3ccccc3c21
CC1(C)c2cc(OC[C@H](O)CO)ccc2C(=O)c2c1[nH]c1c(C(=N)O)c(C#N)ccc21	CC(C)N1CCN(c2ccc3c(c2)C(=O)c2c([nH]c4cc(C#N)ccc24)C3(C)C)CC1	O=C1c2cc(N3CCNCC3)ccc2Cc2[nH]c3ccccc3c21||O=C1c2ccccc2Cc2[nH]c3ccccc3c21
CC1(C)c2cc(OC[C@H](O)CO)ccc2C(=O)c2c1[nH]c1c(C(=N)O)c(C#N)ccc21	CN1CCC(Oc2cc3c(cc2NS(C)(=O)=O)C(=O)c2c([nH]c4cc(C#N)ccc24)C3(C)C)CC1	O=C1c2ccc(OC3CCNCC3)cc2Cc2[nH]c3ccccc3c21||O=C1c2ccccc2Cc2[nH]c3ccccc3c21
CC1(C)c2cc(OC[C@H](O)CO)ccc2C(=O)c2c1[nH]c1c(C(=N)O)c(C#N)ccc21	CCN(CC)CCS(=O)(=O)c1cc2c(cc1OC)C(C)(C)c1[nH]c3cc(C#N)ccc3c1C2=O	O=C1c2ccccc2Cc2[nH]c3ccccc3c21||O=C1c2ccccc2Cc2[nH]c3ccccc3c21
CC1(C)c2cc(OC[C@H](O)CO)ccc2C(=O)c2c1[nH]c1c(C(=N)O)c(C#N)ccc21	CN(C)S(=O)(=O)N1CCN(c2ccc3c(c2)C(C)(C)c2c(c4ccc(C#N)cc4n2C)C3=O)CC1	O=C1c2ccc(N3CCNCC3)cc2Cc2[nH]c3ccccc3c21||O=C1c2ccccc2Cc2[nH]c3ccccc3c21
CC1(C)c2cc(OC[C@H](O)CO)ccc2C(=O)c2c1[nH]c1c(C(=N)O)c(C#N)ccc21	CC1(C)c2cc(N3CCC(N4CCCC4)CC3)ccc2C(=O)c2c1[nH]c1ncccc21	O=C1c2ccc(N3CCC(N4CCCC4)CC3)cc2Cc2[nH]c3ncccc3c21||O=C1c2ccccc2Cc2[nH]c3ccccc3c21
CC1(C)c2cc(OC[C@H](O)CO)ccc2C(=O)c2c1[nH]c1c(C(=N)O)c(C#N)ccc21	CC1(C)c2ccc(C3=CCN(C4CC4)CC3)cc2C(=O)c2c1[nH]c1cc(C#N)ccc21	O=C1c2cc(C3=CCN(C4CC4)CC3)ccc2Cc2[nH]c3ccccc3c21||O=C1c2ccccc2Cc2[nH]c3ccccc3c21
CC1(C)c2cc(OC[C@H](O)CO)ccc2C(=O)c2c1[nH]c1c(C(=N)O)c(C#N)ccc21	Cn1cc(-c2cc3c(cc2N2CCOCC2)C(C)(C)c2[nH]c4cc(C#N)ccc4c2C3=O)cn1	O=C1c2cc(-c3cn[nH]c3)c(N3CCOCC3)cc2Cc2[nH]c3ccccc3c21||O=C1c2ccccc2Cc2[nH]c3ccccc3c21
CC1(C)c2cc(OC[C@H](O)CO)ccc2C(=O)c2c1[nH]c1c(C(=N)O)c(C#N)ccc21	CC1(C)c2cc(N3CCN(C(=O)C4CC4)CC3)ccc2C(=O)c2c1[nH]c1cc(C#N)ccc21	O=C1c2ccc(N3CCN(C(=O)C4CC4)CC3)cc2Cc2[nH]c3ccccc3c21||O=C1c2ccccc2Cc2[nH]c3ccccc3c21
CC1(C)c2cc(OC[C@H](O)CO)ccc2C(=O)c2c1[nH]c1c(C(=N)O)c(C#N)ccc21	CC1(C)c2cc(N3CCN(C4CCC4)CC3)c(Br)cc2C(=O)c2c1[nH]c1cc(C#N)ccc21	O=C1c2ccc(N3CCN(C4CCC4)CC3)cc2Cc2[nH]c3ccccc3c21||O=C1c2ccccc2Cc2[nH]c3ccccc3c21
CC1(C)c2cc(OC[C@H](O)CO)ccc2C(=O)c2c1[nH]c1c(C(=N)O)c(C#N)ccc21	CC1(C)c2ccc(C3CCN(C4CC4)CC3)cc2C(=O)c2c1[nH]c1cc(C#N)ccc21	O=C1c2cc(C3CCN(C4CC4)CC3)ccc2Cc2[nH]c3ccccc3c21||O=C1c2ccccc2Cc2[nH]c3ccccc3c21
CC1(C)c2cc(OC[C@H](O)CO)ccc2C(=O)c2c1[nH]c1c(C(=N)O)c(C#N)ccc21	CC1(C)c2ccc(C3CCN(C4COC4)CC3)cc2C(=O)c2c1[nH]c1cc(C#N)ccc21	O=C1c2cc(C3CCN(C4COC4)CC3)ccc2Cc2[nH]c3ccccc3c21||O=C1c2ccccc2Cc2[nH]c3ccccc3c21
CC1(C)c2cc(OC[C@H](O)CO)ccc2C(=O)c2c1[nH]c1c(C(=N)O)c(C#N)ccc21	CC1(C)c2cc(N3CCOCC3)c(OC3CCOC3)cc2C(=O)c2c1[nH]c1cc(C#N)ccc21	O=C1c2cc(OC3CCOC3)c(N3CCOCC3)cc2Cc2[nH]c3ccccc3c21||O=C1c2ccccc2Cc2[nH]c3ccccc3c21
CC1(C)c2cc(OC[C@H](O)CO)ccc2C(=O)c2c1[nH]c1c(C(=N)O)c(C#N)ccc21	N#Cc1ccc2c3c([nH]c2c1)C1(CCOCC1)c1cc(OCCN2CCOCC2)ccc1C3=O	O=C1c2ccc(OCCN3CCOCC3)cc2C2(CCOCC2)c2[nH]c3ccccc3c21||O=C1c2ccccc2Cc2[nH]c3ccccc3c21
CC1(C)c2cc(OC[C@H](O)CO)ccc2C(=O)c2c1[nH]c1c(C(=N)O)c(C#N)ccc21	CC1(C)OCC(CN=C(O)COc2ccc3c(c2)C(C)(C)c2[nH]c4cc(C#N)ccc4c2C3=O)O1	O=C1c2ccc(OCC=NCC3COCO3)cc2Cc2[nH]c3ccccc3c21||O=C1c2ccccc2Cc2[nH]c3ccccc3c21
CC1(C)c2cc(OC[C@H](O)CO)ccc2C(=O)c2c1[nH]c1c(C(=N)O)c(C#N)ccc21	N#Cc1ccc2c3c([nH]c2c1)C1(CCOCC1)c1cc(OCCN2CCS(=O)(=O)CC2)ccc1C3=O	O=C1c2ccc(OCCN3CCS(=O)(=O)CC3)cc2C2(CCOCC2)c2[nH]c3ccccc3c21||O=C1c2ccccc2Cc2[nH]c3ccccc3c21
CC1(C)c2cc(OC[C@H](O)CO)ccc2C(=O)c2c1[nH]c1c(C(=N)O)c(C#N)ccc21	Cc1cc2c(cc1N1CCN(C3COC3)CC1)C(C)(C)c1[nH]c3cc(C#N)ccc3c1C2=O	O=C1c2ccc(N3CCN(C4COC4)CC3)cc2Cc2[nH]c3ccccc3c21||O=C1c2ccccc2Cc2[nH]c3ccccc3c21
CC1(C)c2cc(OC[C@H](O)CO)ccc2C(=O)c2c1[nH]c1c(C(=N)O)c(C#N)ccc21	CCN=C(O)N1CCC(c2ccc3c(c2)C(C)(C)c2[nH]c4cc(C#N)ccc4c2C3=O)CC1	O=C1c2ccc(C3CCNCC3)cc2Cc2[nH]c3ccccc3c21||O=C1c2ccccc2Cc2[nH]c3ccccc3c21
CC1(C)c2cc(OC[C@H](O)CO)ccc2C(=O)c2c1[nH]c1c(C(=N)O)c(C#N)ccc21	CC(C)N1CCC(c2ccc3c(c2)C(C)(C)c2[nH]c4cc(C#N)ccc4c2C3=O)CC1	O=C1c2ccc(C3CCNCC3)cc2Cc2[nH]c3ccccc3c21||O=C1c2ccccc2Cc2[nH]c3ccccc3c21
CC1(C)c2cc(OC[C@H](O)CO)ccc2C(=O)c2c1[nH]c1c(C(=N)O)c(C#N)ccc21	CCN(CC)CCOc1cc2c(cc1C(C)=O)C(=O)c1c([nH]c3cc(C#N)ccc13)C2(C)C	O=C1c2ccccc2Cc2[nH]c3ccccc3c21||O=C1c2ccccc2Cc2[nH]c3ccccc3c21
CC1(C)c2cc(OC[C@H](O)CO)ccc2C(=O)c2c1[nH]c1c(C(=N)O)c(C#N)ccc21	CC(C)N(CCS(=O)(=O)c1ccc2c(c1)C(C)(C)c1[nH]c3cc(C#N)ccc3c1C2=O)C(C)C	O=C1c2ccccc2Cc2[nH]c3ccccc3c21||O=C1c2ccccc2Cc2[nH]c3ccccc3c21
CC1(C)c2cc(OC[C@H](O)CO)ccc2C(=O)c2c1[nH]c1c(C(=N)O)c(C#N)ccc21	CN(C)S(=O)(=O)c1cc2c(cc1N1CCN(CCO)CC1)C(C)(C)c1[nH]c3cc(C#N)ccc3c1C2=O	O=C1c2ccc(N3CCNCC3)cc2Cc2[nH]c3ccccc3c21||O=C1c2ccccc2Cc2[nH]c3ccccc3c21
CC1(C)c2cc(OC[C@H](O)CO)ccc2C(=O)c2c1[nH]c1c(C(=N)O)c(C#N)ccc21	C#Cc1cc2c(cc1N1CCN(C3COC3)CC1)C(C)(C)c1[nH]c3cc(C#N)ccc3c1C2=O	O=C1c2ccc(N3CCN(C4COC4)CC3)cc2Cc2[nH]c3ccccc3c21||O=C1c2ccccc2Cc2[nH]c3ccccc3c21
CC1(C)c2cc(OC[C@H](O)CO)ccc2C(=O)c2c1[nH]c1c(C(=N)O)c(C#N)ccc21	CC1(C)c2cc(N3CCN(C4CCCC4)CC3=O)ccc2C(=O)c2c1[nH]c1cc(C#N)ccc21	O=C1c2ccc(N3CCN(C4CCCC4)CC3=O)cc2Cc2[nH]c3ccccc3c21||O=C1c2ccccc2Cc2[nH]c3ccccc3c21
CC1(C)c2cc(OC[C@H](O)CO)ccc2C(=O)c2c1[nH]c1c(C(=N)O)c(C#N)ccc21	CC1(C)c2cc(N3CCN(C4CCS(=O)(=O)CC4)CC3)c(Br)cc2C(=O)c2c1[nH]c1cc(C#N)ccc21	O=C1c2ccc(N3CCN(C4CCS(=O)(=O)CC4)CC3)cc2Cc2[nH]c3ccccc3c21||O=C1c2ccccc2Cc2[nH]c3ccccc3c21
CC1(C)c2cc(OC[C@H](O)CO)ccc2C(=O)c2c1[nH]c1c(C(=N)O)c(C#N)ccc21	CC1(C)c2cc(N3CCC(N4CCOCC4)CC3)c(Cl)cc2C(=O)c2c1[nH]c1cc(C#N)ccc21	O=C1c2ccc(N3CCC(N4CCOCC4)CC3)cc2Cc2[nH]c3ccccc3c21||O=C1c2ccccc2Cc2[nH]c3ccccc3c21
CC1(C)c2cc(OC[C@H](O)CO)ccc2C(=O)c2c1[nH]c1c(C(=N)O)c(C#N)ccc21	CC1(C)c2cc(OCC3CCN(C4COC4)CC3)ccc2C(=O)c2c1[nH]c1cc(C#N)ccc21	O=C1c2ccc(OCC3CCN(C4COC4)CC3)cc2Cc2[nH]c3ccccc3c21||O=C1c2ccccc2Cc2[nH]c3ccccc3c21
CC1(C)c2cc(OC[C@H](O)CO)ccc2C(=O)c2c1[nH]c1c(C(=N)O)c(C#N)ccc21	C[C@H]1CN(C2CCC2)CCN1c1ccc2c(c1)C(C)(C)c1[nH]c3cc(C#N)ccc3c1C2=O	O=C1c2ccc(N3CCN(C4CCC4)CC3)cc2Cc2[nH]c3ccccc3c21||O=C1c2ccccc2Cc2[nH]c3ccccc3c21
CC1(C)c2cc(OC[C@H](O)CO)ccc2C(=O)c2c1[nH]c1c(C(=N)O)c(C#N)ccc21	CC1(C)c2ccc(N3CCC[C@H]3CN3CCCC3)cc2C(=O)c2c1[nH]c1cc(C#N)ccc21	O=C1c2cc(N3CCCC3CN3CCCC3)ccc2Cc2[nH]c3ccccc3c21||O=C1c2ccccc2Cc2[nH]c3ccccc3c21
CC1(C)c2cc(OC[C@H](O)CO)ccc2C(=O)c2c1[nH]c1c(C(=N)O)c(C#N)ccc21	CC1(C)c2ccc(N3CCC(N4CCCC4)CC3)cc2C(=O)c2c1[nH]c1cc(C#N)ccc21	O=C1c2cc(N3CCC(N4CCCC4)CC3)ccc2Cc2[nH]c3ccccc3c21||O=C1c2ccccc2Cc2[nH]c3ccccc3c21
CC1(C)c2cc(OC[C@H](O)CO)ccc2C(=O)c2c1[nH]c1c(C(=N)O)c(C#N)ccc21	CCc1cc2c(cc1N1CCN(C3CC3)CC1)C(C)(C)c1[nH]c3cc(C#N)ccc3c1C2=O	O=C1c2ccc(N3CCN(C4CC4)CC3)cc2Cc2[nH]c3ccccc3c21||O=C1c2ccccc2Cc2[nH]c3ccccc3c21
CC1(C)c2cc(OC[C@H](O)CO)ccc2C(=O)c2c1[nH]c1c(C(=N)O)c(C#N)ccc21	CC1(C)c2cc(C(=O)N3CCN(C(C)(C)C)CC3)ccc2C(=O)c2c1[nH]c1cc(C#N)ccc21	O=C1c2ccc(C(=O)N3CCNCC3)cc2Cc2[nH]c3ccccc3c21||O=C1c2ccccc2Cc2[nH]c3ccccc3c21
CC1(C)c2cc(OC[C@H](O)CO)ccc2C(=O)c2c1[nH]c1c(C(=N)O)c(C#N)ccc21	CC1(C)c2cc(N3CCC(N4CCOCC4)CC3)ccc2C(=O)c2c1[nH]c1cc(C#N)ccc21	O=C1c2ccc(N3CCC(N4CCOCC4)CC3)cc2Cc2[nH]c3ccccc3c21||O=C1c2ccccc2Cc2[nH]c3ccccc3c21
CC1(C)c2cc(OC[C@H](O)CO)ccc2C(=O)c2c1[nH]c1c(C(=N)O)c(C#N)ccc21	CCc1cc2c(cc1N1CCN(C3COC3)CC1)C(C)(C)c1[nH]c3cc(C#N)ccc3c1C2=O	O=C1c2ccc(N3CCN(C4COC4)CC3)cc2Cc2[nH]c3ccccc3c21||O=C1c2ccccc2Cc2[nH]c3ccccc3c21
CC1(C)c2cc(OC[C@H](O)CO)ccc2C(=O)c2c1[nH]c1c(C(=N)O)c(C#N)ccc21	CC(C)N1CCC(Cc2ccc3c(c2)C(C)(C)c2[nH]c4cc(C#N)ccc4c2C3=O)CC1	O=C1c2ccc(CC3CCNCC3)cc2Cc2[nH]c3ccccc3c21||O=C1c2ccccc2Cc2[nH]c3ccccc3c21
CC1(C)c2cc(OC[C@H](O)CO)ccc2C(=O)c2c1[nH]c1c(C(=N)O)c(C#N)ccc21	CC(C)N1CCC(Cc2ccc3c(c2)C(=O)c2c([nH]c4cc(C#N)ccc24)C3(C)C)CC1	O=C1c2cc(CC3CCNCC3)ccc2Cc2[nH]c3ccccc3c21||O=C1c2ccccc2Cc2[nH]c3ccccc3c21
CC1(C)c2cc(OC[C@H](O)CO)ccc2C(=O)c2c1[nH]c1c(C(=N)O)c(C#N)ccc21	CC1(C)c2cc(N3CCC(N4CCCCC4)CC3)ncc2C(=O)c2c1[nH]c1cc(C#N)ccc21	O=C1c2ccccc2Cc2[nH]c3ccccc3c21||O=C1c2cnc(N3CCC(N4CCCCC4)CC3)cc2Cc2[nH]c3ccccc3c21
CC1(C)c2cc(OC[C@H](O)CO)ccc2C(=O)c2c1[nH]c1c(C(=N)O)c(C#N)ccc21	CCc1cc2c(cc1N1CCN(C3CCC3)CC1)C(C)(C)c1[nH]c3nc(C#N)ccc3c1C2=O	O=C1c2ccc(N3CCN(C4CCC4)CC3)cc2Cc2[nH]c3ncccc3c21||O=C1c2ccccc2Cc2[nH]c3ccccc3c21
CC1(C)c2cc(OC[C@H](O)CO)ccc2C(=O)c2c1[nH]c1c(C(=N)O)c(C#N)ccc21	COCCOc1cc2c(cc1OC(C)C)C(=O)c1c(n(CCOC)c3cc(C#N)ccc13)C2(C)C	O=C1c2ccccc2Cc2[nH]c3ccccc3c21||O=C1c2ccccc2Cc2[nH]c3ccccc3c21
CC1(C)c2cc(OC[C@H](O)CO)ccc2C(=O)c2c1[nH]c1c(C(=N)O)c(C#N)ccc21	C#Cc1cc2c(cc1OC1CCN(C3COC3)CC1)C(C)(C)c1[nH]c3cc(C#N)ccc3c1C2=O	O=C1c2ccc(OC3CCN(C4COC4)CC3)cc2Cc2[nH]c3ccccc3c21||O=C1c2ccccc2Cc2[nH]c3ccccc3c21
CC1(C)c2cc(OC[C@H](O)CO)ccc2C(=O)c2c1[nH]c1c(C(=N)O)c(C#N)ccc21	C#Cc1cc2c(cc1N1CCN(C3CCC3)CC1)C(C)(C)c1[nH]c3cc(C#N)ccc3c1C2=O	O=C1c2ccc(N3CCN(C4CCC4)CC3)cc2Cc2[nH]c3ccccc3c21||O=C1c2ccccc2Cc2[nH]c3ccccc3c21
CC1(C)c2cc(OC[C@H](O)CO)ccc2C(=O)c2c1[nH]c1c(C(=N)O)c(C#N)ccc21	N#Cc1ccc2c3c([nH]c2c1)C1(CCOCC1)c1cc(N2CCN(C4CCC4)CC2)c(F)cc1C3=O	O=C1c2ccc(N3CCN(C4CCC4)CC3)cc2C2(CCOCC2)c2[nH]c3ccccc3c21||O=C1c2ccccc2Cc2[nH]c3ccccc3c21
CC1(C)c2cc(OC[C@H](O)CO)ccc2C(=O)c2c1[nH]c1c(C(=N)O)c(C#N)ccc21	CC1(C)c2cc(N3CCC(N4CCC(F)(F)CC4)CC3)ccc2C(=O)c2c1[nH]c1cc(C#N)ccc21	O=C1c2ccc(N3CCC(N4CCCCC4)CC3)cc2Cc2[nH]c3ccccc3c21||O=C1c2ccccc2Cc2[nH]c3ccccc3c21
CC1(C)c2cc(OC[C@H](O)CO)ccc2C(=O)c2c1[nH]c1c(C(=N)O)c(C#N)ccc21	C[C@@H]1CN(c2cc3c(cc2Br)C(=O)c2c([nH]c4cc(C#N)ccc24)C3(C)C)C[C@H](C)N1C1CCC1	O=C1c2ccc(N3CCN(C4CCC4)CC3)cc2Cc2[nH]c3ccccc3c21||O=C1c2ccccc2Cc2[nH]c3ccccc3c21
CC1(C)c2cc(OC[C@H](O)CO)ccc2C(=O)c2c1[nH]c1c(C(=N)O)c(C#N)ccc21	CC(C)(C)N1CCN(c2cc3c(cc2Br)C(=O)c2c([nH]c4cc(C#N)ccc24)C32CCOCC2)CC1	O=C1c2ccc(N3CCNCC3)cc2C2(CCOCC2)c2[nH]c3ccccc3c21||O=C1c2ccccc2Cc2[nH]c3ccccc3c21
CC1(C)c2cc(OC[C@H](O)CO)ccc2C(=O)c2c1[nH]c1c(C(=N)O)c(C#N)ccc21	CCc1cc2c(cc1N1CCC(O)(C3CC3)CC1)C(C)(C)c1[nH]c3cc(C#N)ccc3c1C2=O	O=C1c2ccc(N3CCC(C4CC4)CC3)cc2Cc2[nH]c3ccccc3c21||O=C1c2ccccc2Cc2[nH]c3ccccc3c21
CC1(C)c2cc(OC[C@H](O)CO)ccc2C(=O)c2c1[nH]c1c(C(=N)O)c(C#N)ccc21	CC(C)(C)OC(=O)N1CCC(Oc2ccc3c(c2)C(C)(C)c2[nH]c4cc(C#N)ccc4c2C3=O)CC1	O=C1c2ccc(OC3CCNCC3)cc2Cc2[nH]c3ccccc3c21||O=C1c2ccccc2Cc2[nH]c3ccccc3c21
CC1(C)c2cc(OC[C@H](O)CO)ccc2C(=O)c2c1[nH]c1c(C(=N)O)c(C#N)ccc21	CCc1cc2c(cc1N1CCN(C3CCC3)CC1)C(C)(C)c1[nH]c3cc(C#N)ccc3c1C2=O	O=C1c2ccc(N3CCN(C4CCC4)CC3)cc2Cc2[nH]c3ccccc3c21||O=C1c2ccccc2Cc2[nH]c3ccccc3c21
CC1(C)c2cc(OC[C@H](O)CO)ccc2C(=O)c2c1[nH]c1c(C(=N)O)c(C#N)ccc21	CCc1cc2c(cc1N1CCC(N3CCC3)CC1)C(C)(C)c1[nH]c3cc(C#N)ccc3c1C2=O	O=C1c2ccc(N3CCC(N4CCC4)CC3)cc2Cc2[nH]c3ccccc3c21||O=C1c2ccccc2Cc2[nH]c3ccccc3c21
CC1(C)c2cc(OC[C@H](O)CO)ccc2C(=O)c2c1[nH]c1c(C(=N)O)c(C#N)ccc21	CC(C)c1cc2c(cc1N1CCN(C3COC3)CC1)C(C)(C)c1[nH]c3cc(C#N)ccc3c1C2=O	O=C1c2ccc(N3CCN(C4COC4)CC3)cc2Cc2[nH]c3ccccc3c21||O=C1c2ccccc2Cc2[nH]c3ccccc3c21
CC1(C)c2cc(OC[C@H](O)CO)ccc2C(=O)c2c1[nH]c1c(C(=N)O)c(C#N)ccc21	Cc1cc2c(cc1N1CCC(N3CCOCC3)CC1)C(C)(C)c1[nH]c3cc(C#N)ccc3c1C2=O	O=C1c2ccc(N3CCC(N4CCOCC4)CC3)cc2Cc2[nH]c3ccccc3c21||O=C1c2ccccc2Cc2[nH]c3ccccc3c21
CC1(C)c2cc(OC[C@H](O)CO)ccc2C(=O)c2c1[nH]c1c(C(=N)O)c(C#N)ccc21	CCCc1cc2c(cc1N1CCN(C3COC3)CC1)C(C)(C)c1[nH]c3cc(C#N)ccc3c1C2=O	O=C1c2ccc(N3CCN(C4COC4)CC3)cc2Cc2[nH]c3ccccc3c21||O=C1c2ccccc2Cc2[nH]c3ccccc3c21
CC1(C)c2cc(OC[C@H](O)CO)ccc2C(=O)c2c1[nH]c1c(C(=N)O)c(C#N)ccc21	CCc1cc2c(cc1N1CCN(C(=O)CN(C)C)CC1)C(C)(C)c1[nH]c3cc(C#N)ccc3c1C2=O	O=C1c2ccc(N3CCNCC3)cc2Cc2[nH]c3ccccc3c21||O=C1c2ccccc2Cc2[nH]c3ccccc3c21
CC1(C)c2cc(OC[C@H](O)CO)ccc2C(=O)c2c1[nH]c1c(C(=N)O)c(C#N)ccc21	CCc1cc2c(cc1N1CCC(NCCCO)CC1)C(C)(C)c1[nH]c3cc(C#N)ccc3c1C2=O	O=C1c2ccc(N3CCCCC3)cc2Cc2[nH]c3ccccc3c21||O=C1c2ccccc2Cc2[nH]c3ccccc3c21
CC1(C)c2cc(OC[C@H](O)CO)ccc2C(=O)c2c1[nH]c1c(C(=N)O)c(C#N)ccc21	C#CC(C)(C)N1CCN(c2cc3c(cc2C(C)=O)C(=O)c2c([nH]c4cc(C#N)ccc24)C3(C)C)CC1	O=C1c2ccc(N3CCNCC3)cc2Cc2[nH]c3ccccc3c21||O=C1c2ccccc2Cc2[nH]c3ccccc3c21
CC1(C)c2cc(OC[C@H](O)CO)ccc2C(=O)c2c1[nH]c1c(C(=N)O)c(C#N)ccc21	CC1(C)c2cc(N3CCOCC3)c(C#CCN3CCOCC3)cc2C(=O)c2c1[nH]c1cc(C#N)ccc21	O=C1c2cc(C#CCN3CCOCC3)c(N3CCOCC3)cc2Cc2[nH]c3ccccc3c21||O=C1c2ccccc2Cc2[nH]c3ccccc3c21
CC1(C)c2cc(OC[C@H](O)CO)ccc2C(=O)c2c1[nH]c1c(C(=N)O)c(C#N)ccc21	CC1(C)c2cc(N3CCN(C4CCC4)CC3)c(C3CC3)cc2C(=O)c2c1[nH]c1cc(C#N)ccc21	O=C1c2cc(C3CC3)c(N3CCN(C4CCC4)CC3)cc2Cc2[nH]c3ccccc3c21||O=C1c2ccccc2Cc2[nH]c3ccccc3c21
CC1(C)c2cc(OC[C@H](O)CO)ccc2C(=O)c2c1[nH]c1c(C(=N)O)c(C#N)ccc21	CC1(C)c2cc(C3CCN(CC4CCOCC4)CC3)ccc2C(=O)c2c1[nH]c1cc(C#N)ccc21	O=C1c2ccc(C3CCN(CC4CCOCC4)CC3)cc2Cc2[nH]c3ccccc3c21||O=C1c2ccccc2Cc2[nH]c3ccccc3c21
CC1(C)c2cc(OC[C@H](O)CO)ccc2C(=O)c2c1[nH]c1c(C(=N)O)c(C#N)ccc21	CC(C)Oc1cc2c(cc1O[C@@H]1CCN(C3CCC3)C1)C(C)(C)c1[nH]c3cc(C#N)ccc3c1C2=O	O=C1c2ccc(OC3CCN(C4CCC4)C3)cc2Cc2[nH]c3ccccc3c21||O=C1c2ccccc2Cc2[nH]c3ccccc3c21
CC1(C)c2cc(OC[C@H](O)CO)ccc2C(=O)c2c1[nH]c1c(C(=N)O)c(C#N)ccc21	CC1(C)c2cc(C3CCN(CC4(O)CCOCC4)CC3)ccc2C(=O)c2c1[nH]c1cc(C#N)ccc21	O=C1c2ccc(C3CCN(CC4CCOCC4)CC3)cc2Cc2[nH]c3ccccc3c21||O=C1c2ccccc2Cc2[nH]c3ccccc3c21
CC1(C)c2cc(OC[C@H](O)CO)ccc2C(=O)c2c1[nH]c1c(C(=N)O)c(C#N)ccc21	CCc1cc2c(cc1N1CCC(NCC3CC3)CC1)C(C)(C)c1[nH]c3cc(C#N)ccc3c1C2=O	O=C1c2ccc(N3CCC(NCC4CC4)CC3)cc2Cc2[nH]c3ccccc3c21||O=C1c2ccccc2Cc2[nH]c3ccccc3c21
CC1(C)c2cc(OC[C@H](O)CO)ccc2C(=O)c2c1[nH]c1c(C(=N)O)c(C#N)ccc21	CCCc1cc2c(cc1N1CCN(C3CCC3)CC1)C(C)(C)c1[nH]c3cc(C#N)ccc3c1C2=O	O=C1c2ccc(N3CCN(C4CCC4)CC3)cc2Cc2[nH]c3ccccc3c21||O=C1c2ccccc2Cc2[nH]c3ccccc3c21
CC1(C)c2cc(OC[C@H](O)CO)ccc2C(=O)c2c1[nH]c1c(C(=N)O)c(C#N)ccc21	CCc1cc2c(cc1N1CCC(N3CCOCC3)CC1)C(C)(C)c1[nH]c3cc(C#N)ccc3c1C2=O	O=C1c2ccc(N3CCC(N4CCOCC4)CC3)cc2Cc2[nH]c3ccccc3c21||O=C1c2ccccc2Cc2[nH]c3ccccc3c21
CC1(C)c2cc(OC[C@H](O)CO)ccc2C(=O)c2c1[nH]c1c(C(=N)O)c(C#N)ccc21	CCOc1cc2c(cc1N1CCC(N3CCOCC3)CC1)C(C)(C)c1[nH]c3cc(C#N)ccc3c1C2=O	O=C1c2ccc(N3CCC(N4CCOCC4)CC3)cc2Cc2[nH]c3ccccc3c21||O=C1c2ccccc2Cc2[nH]c3ccccc3c21
CC1(C)c2cc(OC[C@H](O)CO)ccc2C(=O)c2c1[nH]c1c(C(=N)O)c(C#N)ccc21	CC(C)C1(N2CCOCC2)CCN(c2cc3c(cn2)C(=O)c2c([nH]c4cc(C#N)ccc24)C3(C)C)CC1	O=C1c2ccccc2Cc2[nH]c3ccccc3c21||O=C1c2cnc(N3CCC(N4CCOCC4)CC3)cc2Cc2[nH]c3ccccc3c21
CC1(C)c2cc(OC[C@H](O)CO)ccc2C(=O)c2c1[nH]c1c(C(=N)O)c(C#N)ccc21	CCCc1cc2c(cc1N1CCN(CCCCO)CC1)C(C)(C)c1[nH]c3cc(C#N)ccc3c1C2=O	O=C1c2ccc(N3CCNCC3)cc2Cc2[nH]c3ccccc3c21||O=C1c2ccccc2Cc2[nH]c3ccccc3c21
CC1(C)c2cc(OC[C@H](O)CO)ccc2C(=O)c2c1[nH]c1c(C(=N)O)c(C#N)ccc21	CC1(C)c2cc(N3CCN(C4COC4)CC3)c(C#CC3CC3)cc2C(=O)c2c1[nH]c1cc(C#N)ccc21	O=C1c2cc(C#CC3CC3)c(N3CCN(C4COC4)CC3)cc2Cc2[nH]c3ccccc3c21||O=C1c2ccccc2Cc2[nH]c3ccccc3c21
CC1(C)c2cc(OC[C@H](O)CO)ccc2C(=O)c2c1[nH]c1c(C(=N)O)c(C#N)ccc21	N#Cc1ccc2c3c([nH]c2c1)C1(CCOCC1)c1cc(N2CCC(N4CCCC4)CC2)c(C#N)cc1C3=O	O=C1c2ccc(N3CCC(N4CCCC4)CC3)cc2C2(CCOCC2)c2[nH]c3ccccc3c21||O=C1c2ccccc2Cc2[nH]c3ccccc3c21
CC1(C)c2cc(OC[C@H](O)CO)ccc2C(=O)c2c1[nH]c1c(C(=N)O)c(C#N)ccc21	CCc1cc2c(cc1N1CCC(N3CCC(O)CC3)CC1)C(C)(C)c1[nH]c3cc(C#N)ccc3c1C2=O	O=C1c2ccc(N3CCC(N4CCCCC4)CC3)cc2Cc2[nH]c3ccccc3c21||O=C1c2ccccc2Cc2[nH]c3ccccc3c21
CC1(C)c2cc(OC[C@H](O)CO)ccc2C(=O)c2c1[nH]c1c(C(=N)O)c(C#N)ccc21	CCCc1cc2c(cc1N1CCC(N3CCOCC3)CC1)C(C)(C)c1[nH]c3cc(C#N)ccc3c1C2=O	O=C1c2ccc(N3CCC(N4CCOCC4)CC3)cc2Cc2[nH]c3ccccc3c21||O=C1c2ccccc2Cc2[nH]c3ccccc3c21
CC1(C)c2cc(OC[C@H](O)CO)ccc2C(=O)c2c1[nH]c1c(C(=N)O)c(C#N)ccc21	CCCCCc1cc2c(cc1N1CCN(C3COC3)CC1)C(C)(C)c1[nH]c3cc(C#N)ccc3c1C2=O	O=C1c2ccc(N3CCN(C4COC4)CC3)cc2Cc2[nH]c3ccccc3c21||O=C1c2ccccc2Cc2[nH]c3ccccc3c21
CC1(C)c2cc(OC[C@H](O)CO)ccc2C(=O)c2c1[nH]c1c(C(=N)O)c(C#N)ccc21	CCc1cc2c(cc1N1CCN(CC3(O)CCOCC3)CC1)C(C)(C)c1[nH]c3cc(C#N)ccc3c1C2=O	O=C1c2ccc(N3CCN(CC4CCOCC4)CC3)cc2Cc2[nH]c3ccccc3c21||O=C1c2ccccc2Cc2[nH]c3ccccc3c21
CC1(C)c2cc(OC[C@H](O)CO)ccc2C(=O)c2c1[nH]c1c(C(=N)O)c(C#N)ccc21	CCc1cc2c(cc1N1CCC(N3CCN(C)CC3)CC1)C(C)(C)c1[nH]c3cc(C#N)ccc3c1C2=O	O=C1c2ccc(N3CCC(N4CCNCC4)CC3)cc2Cc2[nH]c3ccccc3c21||O=C1c2ccccc2Cc2[nH]c3ccccc3c21
CC1(C)c2cc(OC[C@H](O)CO)ccc2C(=O)c2c1[nH]c1c(C(=N)O)c(C#N)ccc21	CCc1cc2c(cc1N1CCN(CC3(O)CCNCC3)CC1)C(C)(C)c1[nH]c3cc(C#N)ccc3c1C2=O	O=C1c2ccc(N3CCN(CC4CCNCC4)CC3)cc2Cc2[nH]c3ccccc3c21||O=C1c2ccccc2Cc2[nH]c3ccccc3c21
CC1(C)c2cc(OC[C@H](O)CO)ccc2C(=O)c2c1[nH]c1c(C(=N)O)c(C#N)ccc21	CC1(C)c2cc(N3CCN(C4CC4)CC3)c(-c3ccccc3)cc2C(=O)c2c1[nH]c1cc(C#N)ccc21	O=C1c2cc(-c3ccccc3)c(N3CCN(C4CC4)CC3)cc2Cc2[nH]c3ccccc3c21||O=C1c2ccccc2Cc2[nH]c3ccccc3c21
CC1(C)c2cc(OC[C@H](O)CO)ccc2C(=O)c2c1[nH]c1c(C(=N)O)c(C#N)ccc21	CC(C)OCC#Cc1cc2c(cc1N1CCN(C3COC3)CC1)C(C)(C)c1[nH]c3cc(C#N)ccc3c1C2=O	O=C1c2ccc(N3CCN(C4COC4)CC3)cc2Cc2[nH]c3ccccc3c21||O=C1c2ccccc2Cc2[nH]c3ccccc3c21
CC1(C)c2cc(OC[C@H](O)CO)ccc2C(=O)c2c1[nH]c1c(C(=N)O)c(C#N)ccc21	CCc1cc2c(cc1C1=CCN(CC3CCOCC3)CC1)C(C)(C)c1[nH]c3cc(C#N)ccc3c1C2=O	O=C1c2ccc(C3=CCN(CC4CCOCC4)CC3)cc2Cc2[nH]c3ccccc3c21||O=C1c2ccccc2Cc2[nH]c3ccccc3c21
CC1(C)c2cc(OC[C@H](O)CO)ccc2C(=O)c2c1[nH]c1c(C(=N)O)c(C#N)ccc21	CCc1cc2c(cc1N1CCN(C(=O)C3CCCCC3)CC1)C(C)(C)c1[nH]c3cc(C#N)ccc3c1C2=O	O=C1c2ccc(N3CCN(C(=O)C4CCCCC4)CC3)cc2Cc2[nH]c3ccccc3c21||O=C1c2ccccc2Cc2[nH]c3ccccc3c21
CC1(C)c2cc(OC[C@H](O)CO)ccc2C(=O)c2c1[nH]c1c(C(=N)O)c(C#N)ccc21	CC1(C)c2cc(N3CCN(C4CCC4)CC3)c(OC3CCOCC3)cc2C(=O)c2c1[nH]c1cc(C#N)ccc21	O=C1c2cc(OC3CCOCC3)c(N3CCN(C4CCC4)CC3)cc2Cc2[nH]c3ccccc3c21||O=C1c2ccccc2Cc2[nH]c3ccccc3c21
CC1(C)c2cc(OC[C@H](O)CO)ccc2C(=O)c2c1[nH]c1c(C(=N)O)c(C#N)ccc21	CCc1cc2c(cc1N1CCN(CC(O)(CCC(=O)O)CC(=O)O)CC1)C(C)(C)c1[nH]c3cc(C#N)ccc3c1C2=O	O=C1c2ccc(N3CCNCC3)cc2Cc2[nH]c3ccccc3c21||O=C1c2ccccc2Cc2[nH]c3ccccc3c21
CC1(C)c2cc(OC[C@H](O)CO)ccc2C(=O)c2c1[nH]c1c(C(=N)O)c(C#N)ccc21	CC1(C)c2cc(N3CCC(N4CCCC4)CC3)c(S(=O)(=O)N3CCCC3)cc2C(=O)c2c1[nH]c1cc(C#N)ccc21	O=C1c2cc(S(=O)(=O)N3CCCC3)c(N3CCC(N4CCCC4)CC3)cc2Cc2[nH]c3ccccc3c21||O=C1c2ccccc2Cc2[nH]c3ccccc3c21
CC1(C)c2cc(OC[C@H](O)CO)ccc2C(=O)c2c1[nH]c1c(C(=N)O)c(C#N)ccc21	CCc1cc2c(cc1N1CCC(NC3CCCCC3)CC1)C(C)(C)c1[nH]c3cc(C#N)ccc3c1C2=O	O=C1c2ccc(N3CCC(NC4CCCCC4)CC3)cc2Cc2[nH]c3ccccc3c21||O=C1c2ccccc2Cc2[nH]c3ccccc3c21
CC1(C)c2cc(OC[C@H](O)CO)ccc2C(=O)c2c1[nH]c1c(C(=N)O)c(C#N)ccc21	CCc1cc2c(cc1N1CCN(CC3(O)CCCCC3)CC1)C(C)(C)c1[nH]c3cc(C#N)ccc3c1C2=O	O=C1c2ccc(N3CCN(CC4CCCCC4)CC3)cc2Cc2[nH]c3ccccc3c21||O=C1c2ccccc2Cc2[nH]c3ccccc3c21
CC1(C)c2cc(OC[C@H](O)CO)ccc2C(=O)c2c1[nH]c1c(C(=N)O)c(C#N)ccc21	CC1(C)c2cc(N3CCN(C4CCC4)CC3)c(C#CC3CCC3)cc2C(=O)c2c1[nH]c1cc(C#N)ccc21	O=C1c2cc(C#CC3CCC3)c(N3CCN(C4CCC4)CC3)cc2Cc2[nH]c3ccccc3c21||O=C1c2ccccc2Cc2[nH]c3ccccc3c21
CC1(C)c2cc(OC[C@H](O)CO)ccc2C(=O)c2c1[nH]c1c(C(=N)O)c(C#N)ccc21	CC#Cc1cc2c(cc1N1CCC(N3CCOCC3)CC1)C1(CCOCC1)c1[nH]c3cc(C#N)ccc3c1C2=O	O=C1c2ccc(N3CCC(N4CCOCC4)CC3)cc2C2(CCOCC2)c2[nH]c3ccccc3c21||O=C1c2ccccc2Cc2[nH]c3ccccc3c21
CC1(C)c2cc(OC[C@H](O)CO)ccc2C(=O)c2c1[nH]c1c(C(=N)O)c(C#N)ccc21	CC(C)CCC#Cc1cc2c(cc1N1CCN(C3COC3)CC1)C(C)(C)c1[nH]c3cc(C#N)ccc3c1C2=O	O=C1c2ccc(N3CCN(C4COC4)CC3)cc2Cc2[nH]c3ccccc3c21||O=C1c2ccccc2Cc2[nH]c3ccccc3c21
CC1(C)c2cc(OC[C@H](O)CO)ccc2C(=O)c2c1[nH]c1c(C(=N)O)c(C#N)ccc21	CC1(C)c2cc(N3CCC(N4CCCC4)CC3)c(C3=CCNCC3)cc2C(=O)c2c1[nH]c1cc(C#N)ccc21	O=C1c2cc(C3=CCNCC3)c(N3CCC(N4CCCC4)CC3)cc2Cc2[nH]c3ccccc3c21||O=C1c2ccccc2Cc2[nH]c3ccccc3c21
CC1(C)c2cc(OC[C@H](O)CO)ccc2C(=O)c2c1[nH]c1c(C(=N)O)c(C#N)ccc21	CCc1cc2c(cc1N1CCN(CC3(O)CC(C)OC(C)C3)CC1)C(C)(C)c1[nH]c3cc(C#N)ccc3c1C2=O	O=C1c2ccc(N3CCN(CC4CCOCC4)CC3)cc2Cc2[nH]c3ccccc3c21||O=C1c2ccccc2Cc2[nH]c3ccccc3c21
CC1(C)c2cc(OC[C@H](O)CO)ccc2C(=O)c2c1[nH]c1c(C(=N)O)c(C#N)ccc21	CCc1cc2c(cc1N1CCC(OCCC3CCCCC3)CC1)C(C)(C)c1[nH]c3cc(C#N)ccc3c1C2=O	O=C1c2ccc(N3CCC(OCCC4CCCCC4)CC3)cc2Cc2[nH]c3ccccc3c21||O=C1c2ccccc2Cc2[nH]c3ccccc3c21
CC1(C)c2cc(OC[C@H](O)CO)ccc2C(=O)c2c1[nH]c1c(C(=N)O)c(C#N)ccc21	COCCOc1cc2c(cc1N1CCC(N3CCOCC3)CC1)C(C)(C)c1c(c3ccc(C#N)cc3n1CCOC)C2=O	O=C1c2ccc(N3CCC(N4CCOCC4)CC3)cc2Cc2[nH]c3ccccc3c21||O=C1c2ccccc2Cc2[nH]c3ccccc3c21
CC1(C)c2cc(OC[C@H](O)CO)ccc2C(=O)c2c1[nH]c1c(C(=N)O)c(C#N)ccc21	CCN(CC)CCOc1cc2c(cc1N1CCC(N3CCOCC3)CC1)C(C)(C)c1[nH]c3cc(C#N)ccc3c1C2=O	O=C1c2ccc(N3CCC(N4CCOCC4)CC3)cc2Cc2[nH]c3ccccc3c21||O=C1c2ccccc2Cc2[nH]c3ccccc3c21
COc1cc2c(cc1SC(C)C)C(=O)c1c([nH]c3cc(C#N)ccc13)C2(C)C	COc1ccc2c(c1)C(C)(C)c1[nH]c3c(OC[C@H](O)CO)c(C#N)ccc3c1C2=O	O=C1c2ccccc2Cc2[nH]c3ccccc3c21||O=C1c2ccccc2Cc2[nH]c3ccccc3c21
COc1cc2c(cc1SC(C)C)C(=O)c1c([nH]c3cc(C#N)ccc13)C2(C)C	CC1(C)c2ccc(C3=CCNCC3)cc2C(=O)c2c1[nH]c1cc(C#N)ccc21	O=C1c2cc(C3=CCNCC3)ccc2Cc2[nH]c3ccccc3c21||O=C1c2ccccc2Cc2[nH]c3ccccc3c21
COc1cc2c(cc1SC(C)C)C(=O)c1c([nH]c3cc(C#N)ccc13)C2(C)C	CC1(C)c2cc(N3CCC(N)CC3)c(Br)cc2C(=O)c2c1[nH]c1cc(C#N)ccc21	O=C1c2ccc(N3CCCCC3)cc2Cc2[nH]c3ccccc3c21||O=C1c2ccccc2Cc2[nH]c3ccccc3c21
COc1cc2c(cc1SC(C)C)C(=O)c1c([nH]c3cc(C#N)ccc13)C2(C)C	CC1(C)c2cc(C(=O)N(CCO)CCO)ccc2C(=O)c2c1[nH]c1cc(C#N)ccc21	O=C1c2ccccc2Cc2[nH]c3ccccc3c21||O=C1c2ccccc2Cc2[nH]c3ccccc3c21
COc1cc2c(cc1SC(C)C)C(=O)c1c([nH]c3cc(C#N)ccc13)C2(C)C	CCN(CC)CCOc1ccc2c(c1)C(C)(C)c1[nH]c3cc(C#N)c(Br)cc3c1C2=O	O=C1c2ccccc2Cc2[nH]c3ccccc3c21||O=C1c2ccccc2Cc2[nH]c3ccccc3c21
COc1cc2c(cc1SC(C)C)C(=O)c1c([nH]c3cc(C#N)ccc13)C2(C)C	CC1(C)c2ccc(N3CCN(C4CC4)CC3)cc2C(=O)c2c1[nH]c1cc(C#N)ccc21	O=C1c2cc(N3CCN(C4CC4)CC3)ccc2Cc2[nH]c3ccccc3c21||O=C1c2ccccc2Cc2[nH]c3ccccc3c21
COc1cc2c(cc1SC(C)C)C(=O)c1c([nH]c3cc(C#N)ccc13)C2(C)C	CC(C)N1CCN(c2ccc3c(c2)C(C)(C)c2[nH]c4c(F)c(C#N)ccc4c2C3=O)CC1	O=C1c2ccc(N3CCNCC3)cc2Cc2[nH]c3ccccc3c21||O=C1c2ccccc2Cc2[nH]c3ccccc3c21
COc1cc2c(cc1SC(C)C)C(=O)c1c([nH]c3cc(C#N)ccc13)C2(C)C	Cn1cc(-c2cc3c(cc2N2CCOCC2)C(C)(C)c2[nH]c4cc(C#N)ccc4c2C3=O)cn1	O=C1c2cc(-c3cn[nH]c3)c(N3CCOCC3)cc2Cc2[nH]c3ccccc3c21||O=C1c2ccccc2Cc2[nH]c3ccccc3c21
COc1cc2c(cc1SC(C)C)C(=O)c1c([nH]c3cc(C#N)ccc13)C2(C)C	CC1(C)c2cc(C3CCN(C4COC4)CC3)ccc2C(=O)c2c1[nH]c1cc(C#N)ccc21	O=C1c2ccc(C3CCN(C4COC4)CC3)cc2Cc2[nH]c3ccccc3c21||O=C1c2ccccc2Cc2[nH]c3ccccc3c21
COc1cc2c(cc1SC(C)C)C(=O)c1c([nH]c3cc(C#N)ccc13)C2(C)C	CC1(C)c2cc(N3CCOCC3)c(OC3CCOC3)cc2C(=O)c2c1[nH]c1cc(C#N)ccc21	O=C1c2cc(OC3CCOC3)c(N3CCOCC3)cc2Cc2[nH]c3ccccc3c21||O=C1c2ccccc2Cc2[nH]c3ccccc3c21
COc1cc2c(cc1SC(C)C)C(=O)c1c([nH]c3cc(C#N)ccc13)C2(C)C	CC(C)N1CCC(c2ccc3c(c2)C(C)(C)c2[nH]c4cc(C#N)ccc4c2C3=O)CC1	O=C1c2ccc(C3CCNCC3)cc2Cc2[nH]c3ccccc3c21||O=C1c2ccccc2Cc2[nH]c3ccccc3c21
COc1cc2c(cc1SC(C)C)C(=O)c1c([nH]c3cc(C#N)ccc13)C2(C)C	CCN(CC)CCOc1cc2c(cc1C(C)=O)C(=O)c1c([nH]c3cc(C#N)ccc13)C2(C)C	O=C1c2ccccc2Cc2[nH]c3ccccc3c21||O=C1c2ccccc2Cc2[nH]c3ccccc3c21
COc1cc2c(cc1SC(C)C)C(=O)c1c([nH]c3cc(C#N)ccc13)C2(C)C	CC1(C)c2cc(N3CCC(N4CCOCC4)CC3)c(Cl)cc2C(=O)c2c1[nH]c1cc(C#N)ccc21	O=C1c2ccc(N3CCC(N4CCOCC4)CC3)cc2Cc2[nH]c3ccccc3c21||O=C1c2ccccc2Cc2[nH]c3ccccc3c21
COc1cc2c(cc1SC(C)C)C(=O)c1c([nH]c3cc(C#N)ccc13)C2(C)C	CC1(C)c2cc(N3CCC(N4CCCCC4)CC3)ncc2C(=O)c2c1[nH]c1cc(C#N)ccc21	O=C1c2ccccc2Cc2[nH]c3ccccc3c21||O=C1c2cnc(N3CCC(N4CCCCC4)CC3)cc2Cc2[nH]c3ccccc3c21
COc1cc2c(cc1SC(C)C)C(=O)c1c([nH]c3cc(C#N)ccc13)C2(C)C	CCc1cc2c(cc1N1CCOCC1)C(C)(C)c1[nH]c3nc(C(=O)N4CCOCC4)ccc3c1C2=O	O=C1c2ccc(N3CCOCC3)cc2Cc2[nH]c3nc(C(=O)N4CCOCC4)ccc3c21||O=C1c2ccccc2Cc2[nH]c3ccccc3c21
COc1cc2c(cc1SC(C)C)C(=O)c1c([nH]c3cc(C#N)ccc13)C2(C)C	C#Cc1cc2c(cc1N1CCN(C3CCC3)CC1)C(C)(C)c1[nH]c3cc(C#N)ccc3c1C2=O	O=C1c2ccc(N3CCN(C4CCC4)CC3)cc2Cc2[nH]c3ccccc3c21||O=C1c2ccccc2Cc2[nH]c3ccccc3c21
COc1cc2c(cc1SC(C)C)C(=O)c1c([nH]c3cc(C#N)ccc13)C2(C)C	C[C@@H]1CN(c2cc3c(cc2Br)C(=O)c2c([nH]c4cc(C#N)ccc24)C3(C)C)C[C@H](C)N1C1CCC1	O=C1c2ccc(N3CCN(C4CCC4)CC3)cc2Cc2[nH]c3ccccc3c21||O=C1c2ccccc2Cc2[nH]c3ccccc3c21
COc1cc2c(cc1SC(C)C)C(=O)c1c([nH]c3cc(C#N)ccc13)C2(C)C	CC(C)(C)N1CCN(c2cc3c(cc2Br)C(=O)c2c([nH]c4cc(C#N)ccc24)C32CCOCC2)CC1	O=C1c2ccc(N3CCNCC3)cc2C2(CCOCC2)c2[nH]c3ccccc3c21||O=C1c2ccccc2Cc2[nH]c3ccccc3c21
COc1cc2c(cc1SC(C)C)C(=O)c1c([nH]c3cc(C#N)ccc13)C2(C)C	CCc1cc2c(cc1N1CCC(N3CCC3)CC1)C(C)(C)c1[nH]c3cc(C#N)ccc3c1C2=O	O=C1c2ccc(N3CCC(N4CCC4)CC3)cc2Cc2[nH]c3ccccc3c21||O=C1c2ccccc2Cc2[nH]c3ccccc3c21
COc1cc2c(cc1SC(C)C)C(=O)c1c([nH]c3cc(C#N)ccc13)C2(C)C	CCc1cc2c(cc1N1CCN(C(=O)CN(C)C)CC1)C(C)(C)c1[nH]c3cc(C#N)ccc3c1C2=O	O=C1c2ccc(N3CCNCC3)cc2Cc2[nH]c3ccccc3c21||O=C1c2ccccc2Cc2[nH]c3ccccc3c21
COc1cc2c(cc1SC(C)C)C(=O)c1c([nH]c3cc(C#N)ccc13)C2(C)C	CCc1cc2c(cc1N1CCC(NCCCO)CC1)C(C)(C)c1[nH]c3cc(C#N)ccc3c1C2=O	O=C1c2ccc(N3CCCCC3)cc2Cc2[nH]c3ccccc3c21||O=C1c2ccccc2Cc2[nH]c3ccccc3c21
COc1cc2c(cc1SC(C)C)C(=O)c1c([nH]c3cc(C#N)ccc13)C2(C)C	CCCC1(N2CCN(c3cc4c(cn3)C(=O)c3c([nH]c5cc(C(=N)O)ccc35)C4(C)C)CC2)CCC1	O=C1c2ccccc2Cc2[nH]c3ccccc3c21||O=C1c2cnc(N3CCN(C4CCC4)CC3)cc2Cc2[nH]c3ccccc3c21
COc1cc2c(cc1SC(C)C)C(=O)c1c([nH]c3cc(C#N)ccc13)C2(C)C	C[C@@H]1CN(C2CCN(c3cc4c(cn3)C(=O)c3c([nH]c5cc(C(=N)O)ccc35)C4(C)C)CC2)C[C@H](C)O1	O=C1c2ccccc2Cc2[nH]c3ccccc3c21||O=C1c2cnc(N3CCC(N4CCOCC4)CC3)cc2Cc2[nH]c3ccccc3c21
COc1cc2c(cc1SC(C)C)C(=O)c1c([nH]c3cc(C#N)ccc13)C2(C)C	CCc1cc2c(cc1N1CCC(NCC3CC3)CC1)C(C)(C)c1[nH]c3cc(C#N)ccc3c1C2=O	O=C1c2ccc(N3CCC(NCC4CC4)CC3)cc2Cc2[nH]c3ccccc3c21||O=C1c2ccccc2Cc2[nH]c3ccccc3c21
COc1cc2c(cc1SC(C)C)C(=O)c1c([nH]c3cc(C#N)ccc13)C2(C)C	CC1(C)c2cc(N3CCN(C4COC4)CC3)c(C#CC3CC3)cc2C(=O)c2c1[nH]c1cc(C#N)ccc21	O=C1c2cc(C#CC3CC3)c(N3CCN(C4COC4)CC3)cc2Cc2[nH]c3ccccc3c21||O=C1c2ccccc2Cc2[nH]c3ccccc3c21
COc1cc2c(cc1SC(C)C)C(=O)c1c([nH]c3cc(C#N)ccc13)C2(C)C	N#Cc1ccc2c3c([nH]c2c1)C1(CCOCC1)c1cc(N2CCC(N4CCCC4)CC2)c(C#N)cc1C3=O	O=C1c2ccc(N3CCC(N4CCCC4)CC3)cc2C2(CCOCC2)c2[nH]c3ccccc3c21||O=C1c2ccccc2Cc2[nH]c3ccccc3c21
COc1cc2c(cc1SC(C)C)C(=O)c1c([nH]c3cc(C#N)ccc13)C2(C)C	CCc1cc2c(cc1N1CCC(N3CCC(O)CC3)CC1)C(C)(C)c1[nH]c3cc(C#N)ccc3c1C2=O	O=C1c2ccc(N3CCC(N4CCCCC4)CC3)cc2Cc2[nH]c3ccccc3c21||O=C1c2ccccc2Cc2[nH]c3ccccc3c21
COc1cc2c(cc1SC(C)C)C(=O)c1c([nH]c3cc(C#N)ccc13)C2(C)C	CCc1cc2c(cc1N1CCC(N3CCN(C)CC3)CC1)C(C)(C)c1[nH]c3cc(C#N)ccc3c1C2=O	O=C1c2ccc(N3CCC(N4CCNCC4)CC3)cc2Cc2[nH]c3ccccc3c21||O=C1c2ccccc2Cc2[nH]c3ccccc3c21
COc1cc2c(cc1SC(C)C)C(=O)c1c([nH]c3cc(C#N)ccc13)C2(C)C	CCc1cc2c(cc1N1CCC(N3CCOCC3)CC1)C(C)(C)c1[nH]c3cc(N=C(C)O)ccc3c1C2=O	O=C1c2ccc(N3CCC(N4CCOCC4)CC3)cc2Cc2[nH]c3ccccc3c21||O=C1c2ccccc2Cc2[nH]c3ccccc3c21
COc1cc2c(cc1SC(C)C)C(=O)c1c([nH]c3cc(C#N)ccc13)C2(C)C	CCc1cc2c(cc1C1=CCN(C(=O)C3CCOCC3)CC1)C(C)(C)c1[nH]c3cc(C#N)ccc3c1C2=O	O=C1c2ccc(C3=CCN(C(=O)C4CCOCC4)CC3)cc2Cc2[nH]c3ccccc3c21||O=C1c2ccccc2Cc2[nH]c3ccccc3c21
COc1cc2c(cc1SC(C)C)C(=O)c1c([nH]c3cc(C#N)ccc13)C2(C)C	CC(C)OCC#Cc1cc2c(cc1N1CCN(C3COC3)CC1)C(C)(C)c1[nH]c3cc(C#N)ccc3c1C2=O	O=C1c2ccc(N3CCN(C4COC4)CC3)cc2Cc2[nH]c3ccccc3c21||O=C1c2ccccc2Cc2[nH]c3ccccc3c21
COc1cc2c(cc1SC(C)C)C(=O)c1c([nH]c3cc(C#N)ccc13)C2(C)C	CC1(C)c2cc(N3CCN(C4CCC4)CC3)c(C#CC3CCC3)cc2C(=O)c2c1[nH]c1cc(C#N)ccc21	O=C1c2cc(C#CC3CCC3)c(N3CCN(C4CCC4)CC3)cc2Cc2[nH]c3ccccc3c21||O=C1c2ccccc2Cc2[nH]c3ccccc3c21
COc1cc2c(cc1SC(C)C)C(=O)c1c([nH]c3cc(C#N)ccc13)C2(C)C	CC#Cc1cc2c(cc1N1CCC(N3CCOCC3)CC1)C1(CCOCC1)c1[nH]c3cc(C#N)ccc3c1C2=O	O=C1c2ccc(N3CCC(N4CCOCC4)CC3)cc2C2(CCOCC2)c2[nH]c3ccccc3c21||O=C1c2ccccc2Cc2[nH]c3ccccc3c21
COc1cc2c(cc1SC(C)C)C(=O)c1c([nH]c3cc(C#N)ccc13)C2(C)C	CC1(C)c2cc(N3CCN(C4COC4)CC3)c(CCC3CCCC3)cc2C(=O)c2c1[nH]c1cc(C#N)ccc21	O=C1c2cc(CCC3CCCC3)c(N3CCN(C4COC4)CC3)cc2Cc2[nH]c3ccccc3c21||O=C1c2ccccc2Cc2[nH]c3ccccc3c21
COc1cc2c(cc1SC(C)C)C(=O)c1c([nH]c3cc(C#N)ccc13)C2(C)C	CCC(CC)Oc1cc2c(cc1N1CCN(C3CCC3)CC1)C(C)(C)c1c(c3ccc(C#N)cc3n1C)C2=O	O=C1c2ccc(N3CCN(C4CCC4)CC3)cc2Cc2[nH]c3ccccc3c21||O=C1c2ccccc2Cc2[nH]c3ccccc3c21
Cc1c(C#N)ccc2c3c([nH]c12)C(C)(C)c1cc(OC[C@H](O)CO)ccc1C3=O	COc1ccc2c(c1)C(C)(C)c1[nH]c3c(OC[C@H](O)CO)c(C#N)ccc3c1C2=O	O=C1c2ccccc2Cc2[nH]c3ccccc3c21||O=C1c2ccccc2Cc2[nH]c3ccccc3c21
Cc1c(C#N)ccc2c3c([nH]c12)C(C)(C)c1cc(OC[C@H](O)CO)ccc1C3=O	CCN(CC)CCOc1ccc2c(c1)C(C)(C)c1[nH]c3cc(C#N)c(Br)cc3c1C2=O	O=C1c2ccccc2Cc2[nH]c3ccccc3c21||O=C1c2ccccc2Cc2[nH]c3ccccc3c21
Cc1c(C#N)ccc2c3c([nH]c12)C(C)(C)c1cc(OC[C@H](O)CO)ccc1C3=O	CN(C)S(=O)(=O)N1CCN(c2ccc3c(c2)C(C)(C)c2c(c4ccc(C#N)cc4n2C)C3=O)CC1	O=C1c2ccc(N3CCNCC3)cc2Cc2[nH]c3ccccc3c21||O=C1c2ccccc2Cc2[nH]c3ccccc3c21
Cc1c(C#N)ccc2c3c([nH]c12)C(C)(C)c1cc(OC[C@H](O)CO)ccc1C3=O	CCc1cc2c(cc1N1CCOCC1)C(C)(C)c1[nH]c3nc(C(=O)N4CCOCC4)ccc3c1C2=O	O=C1c2ccc(N3CCOCC3)cc2Cc2[nH]c3nc(C(=O)N4CCOCC4)ccc3c21||O=C1c2ccccc2Cc2[nH]c3ccccc3c21
Cc1c(C#N)ccc2c3c([nH]c12)C(C)(C)c1cc(OC[C@H](O)CO)ccc1C3=O	C#Cc1cc2c(cc1N1CCN(C3CCC3)CC1)C(C)(C)c1[nH]c3cc(C#N)ccc3c1C2=O	O=C1c2ccc(N3CCN(C4CCC4)CC3)cc2Cc2[nH]c3ccccc3c21||O=C1c2ccccc2Cc2[nH]c3ccccc3c21
Cc1c(C#N)ccc2c3c([nH]c12)C(C)(C)c1cc(OC[C@H](O)CO)ccc1C3=O	CCc1cc2c(cc1N1CCC(N3CCC3)CC1)C(C)(C)c1[nH]c3cc(C#N)ccc3c1C2=O	O=C1c2ccc(N3CCC(N4CCC4)CC3)cc2Cc2[nH]c3ccccc3c21||O=C1c2ccccc2Cc2[nH]c3ccccc3c21
Cc1c(C#N)ccc2c3c([nH]c12)C(C)(C)c1cc(OC[C@H](O)CO)ccc1C3=O	CC(C)c1cc2c(cc1N1CCN(C3COC3)CC1)C(C)(C)c1[nH]c3cc(C#N)ccc3c1C2=O	O=C1c2ccc(N3CCN(C4COC4)CC3)cc2Cc2[nH]c3ccccc3c21||O=C1c2ccccc2Cc2[nH]c3ccccc3c21
Cc1c(C#N)ccc2c3c([nH]c12)C(C)(C)c1cc(OC[C@H](O)CO)ccc1C3=O	CCc1cc2c(cc1N1CCN(C(=O)CN(C)C)CC1)C(C)(C)c1[nH]c3cc(C#N)ccc3c1C2=O	O=C1c2ccc(N3CCNCC3)cc2Cc2[nH]c3ccccc3c21||O=C1c2ccccc2Cc2[nH]c3ccccc3c21
Cc1c(C#N)ccc2c3c([nH]c12)C(C)(C)c1cc(OC[C@H](O)CO)ccc1C3=O	CCc1cc2c(cc1N1CCC(NCCCO)CC1)C(C)(C)c1[nH]c3cc(C#N)ccc3c1C2=O	O=C1c2ccc(N3CCCCC3)cc2Cc2[nH]c3ccccc3c21||O=C1c2ccccc2Cc2[nH]c3ccccc3c21
Cc1c(C#N)ccc2c3c([nH]c12)C(C)(C)c1cc(OC[C@H](O)CO)ccc1C3=O	CCCC1(N2CCN(c3cc4c(cn3)C(=O)c3c([nH]c5cc(C(=N)O)ccc35)C4(C)C)CC2)CCC1	O=C1c2ccccc2Cc2[nH]c3ccccc3c21||O=C1c2cnc(N3CCN(C4CCC4)CC3)cc2Cc2[nH]c3ccccc3c21
Cc1c(C#N)ccc2c3c([nH]c12)C(C)(C)c1cc(OC[C@H](O)CO)ccc1C3=O	C[C@@H]1CN(C2CCN(c3cc4c(cn3)C(=O)c3c([nH]c5cc(C(=N)O)ccc35)C4(C)C)CC2)C[C@H](C)O1	O=C1c2ccccc2Cc2[nH]c3ccccc3c21||O=C1c2cnc(N3CCC(N4CCOCC4)CC3)cc2Cc2[nH]c3ccccc3c21
Cc1c(C#N)ccc2c3c([nH]c12)C(C)(C)c1cc(OC[C@H](O)CO)ccc1C3=O	CCc1cc2c(cc1N1CCC(N3CCC(O)CC3)CC1)C(C)(C)c1[nH]c3cc(C#N)ccc3c1C2=O	O=C1c2ccc(N3CCC(N4CCCCC4)CC3)cc2Cc2[nH]c3ccccc3c21||O=C1c2ccccc2Cc2[nH]c3ccccc3c21
Cc1c(C#N)ccc2c3c([nH]c12)C(C)(C)c1cc(OC[C@H](O)CO)ccc1C3=O	CCc1cc2c(cc1N1CCC(N3CCOCC3)CC1)C(C)(C)c1[nH]c3cc(N=C(C)O)ccc3c1C2=O	O=C1c2ccc(N3CCC(N4CCOCC4)CC3)cc2Cc2[nH]c3ccccc3c21||O=C1c2ccccc2Cc2[nH]c3ccccc3c21
Cc1c(C#N)ccc2c3c([nH]c12)C(C)(C)c1cc(OC[C@H](O)CO)ccc1C3=O	CCc1cc2c(cc1C1=CCN(C(=O)C3CCOCC3)CC1)C(C)(C)c1[nH]c3cc(C#N)ccc3c1C2=O	O=C1c2ccc(C3=CCN(C(=O)C4CCOCC4)CC3)cc2Cc2[nH]c3ccccc3c21||O=C1c2ccccc2Cc2[nH]c3ccccc3c21
Cc1c(C#N)ccc2c3c([nH]c12)C(C)(C)c1cc(OC[C@H](O)CO)ccc1C3=O	CC(C)OCC#Cc1cc2c(cc1N1CCN(C3COC3)CC1)C(C)(C)c1[nH]c3cc(C#N)ccc3c1C2=O	O=C1c2ccc(N3CCN(C4COC4)CC3)cc2Cc2[nH]c3ccccc3c21||O=C1c2ccccc2Cc2[nH]c3ccccc3c21
Cc1c(C#N)ccc2c3c([nH]c12)C(C)(C)c1cc(OC[C@H](O)CO)ccc1C3=O	CCC(CC)Oc1cc2c(cc1N1CCN(C3CCC3)CC1)C(C)(C)c1c(c3ccc(C#N)cc3n1C)C2=O	O=C1c2ccc(N3CCN(C4CCC4)CC3)cc2Cc2[nH]c3ccccc3c21||O=C1c2ccccc2Cc2[nH]c3ccccc3c21
COc1ccc2c(c1)C(C)(C)c1[nH]c3c(OC[C@H](O)CO)c(C#N)ccc3c1C2=O	CC1(C)c2cc(N3CCN(S(N)(=O)=O)CC3)ccc2C(=O)c2c1[nH]c1cc(C#N)ccc21	O=C1c2ccc(N3CCNCC3)cc2Cc2[nH]c3ccccc3c21||O=C1c2ccccc2Cc2[nH]c3ccccc3c21
COc1ccc2c(c1)C(C)(C)c1[nH]c3c(OC[C@H](O)CO)c(C#N)ccc3c1C2=O	CC(C)(O)C#Cc1ccc2c(c1)C(=O)c1c([nH]c3cc(C#N)ccc13)C2(C)C	O=C1c2ccccc2Cc2[nH]c3ccccc3c21||O=C1c2ccccc2Cc2[nH]c3ccccc3c21
COc1ccc2c(c1)C(C)(C)c1[nH]c3c(OC[C@H](O)CO)c(C#N)ccc3c1C2=O	CC1(C)c2ccc(C3=CCNCC3)cc2C(=O)c2c1[nH]c1cc(C#N)ccc21	O=C1c2cc(C3=CCNCC3)ccc2Cc2[nH]c3ccccc3c21||O=C1c2ccccc2Cc2[nH]c3ccccc3c21
COc1ccc2c(c1)C(C)(C)c1[nH]c3c(OC[C@H](O)CO)c(C#N)ccc3c1C2=O	CC1(C)c2cc(C(=O)N3CCOCC3)ccc2C(=O)c2c1[nH]c1cc(C#N)ccc21	O=C1c2ccc(C(=O)N3CCOCC3)cc2Cc2[nH]c3ccccc3c21||O=C1c2ccccc2Cc2[nH]c3ccccc3c21
COc1ccc2c(c1)C(C)(C)c1[nH]c3c(OC[C@H](O)CO)c(C#N)ccc3c1C2=O	CC1(C)c2cc(C(O)=NC3CCS(=O)(=O)C3)ccc2C(=O)c2c1[nH]c1cc(C#N)ccc21	O=C1c2ccc(C=NC3CCS(=O)(=O)C3)cc2Cc2[nH]c3ccccc3c21||O=C1c2ccccc2Cc2[nH]c3ccccc3c21
COc1ccc2c(c1)C(C)(C)c1[nH]c3c(OC[C@H](O)CO)c(C#N)ccc3c1C2=O	CC1(C)c2cc(OC3CCNCC3)ccc2C(=O)c2c1[nH]c1cc(C#N)c(F)cc21	O=C1c2ccc(OC3CCNCC3)cc2Cc2[nH]c3ccccc3c21||O=C1c2ccccc2Cc2[nH]c3ccccc3c21
COc1ccc2c(c1)C(C)(C)c1[nH]c3c(OC[C@H](O)CO)c(C#N)ccc3c1C2=O	C=COc1cc2c(cc1OC(C)C)C(=O)c1c([nH]c3cc(C#N)ccc13)C2(C)C	O=C1c2ccccc2Cc2[nH]c3ccccc3c21||O=C1c2ccccc2Cc2[nH]c3ccccc3c21
COc1ccc2c(c1)C(C)(C)c1[nH]c3c(OC[C@H](O)CO)c(C#N)ccc3c1C2=O	N#Cc1ccc2c3c([nH]c2c1)C1(CCCC1)c1cc(OC[C@H](O)CO)ccc1C3=O	O=C1c2ccccc2C2(CCCC2)c2[nH]c3ccccc3c21||O=C1c2ccccc2Cc2[nH]c3ccccc3c21
COc1ccc2c(c1)C(C)(C)c1[nH]c3c(OC[C@H](O)CO)c(C#N)ccc3c1C2=O	CC1(C)c2ccc(OCCOCCC(=O)O)cc2C(=O)c2c1[nH]c1cc(C#N)ccc21	O=C1c2ccccc2Cc2[nH]c3ccccc3c21||O=C1c2ccccc2Cc2[nH]c3ccccc3c21
COc1ccc2c(c1)C(C)(C)c1[nH]c3c(OC[C@H](O)CO)c(C#N)ccc3c1C2=O	CC1(C)c2cc(OCCN3CCN=C3O)ccc2C(=O)c2c1[nH]c1cc(C#N)ccc21	O=C1c2ccc(OCCN3C=NCC3)cc2Cc2[nH]c3ccccc3c21||O=C1c2ccccc2Cc2[nH]c3ccccc3c21
COc1ccc2c(c1)C(C)(C)c1[nH]c3c(OC[C@H](O)CO)c(C#N)ccc3c1C2=O	CC1(C)c2cc(N3CCC(N)CC3)c(Br)cc2C(=O)c2c1[nH]c1cc(C#N)ccc21	O=C1c2ccc(N3CCCCC3)cc2Cc2[nH]c3ccccc3c21||O=C1c2ccccc2Cc2[nH]c3ccccc3c21
COc1ccc2c(c1)C(C)(C)c1[nH]c3c(OC[C@H](O)CO)c(C#N)ccc3c1C2=O	CC1(C)c2cc(N3CCCCC3)ccc2C(=O)c2c1[nH]c1cc(C#N)ccc21	O=C1c2ccc(N3CCCCC3)cc2Cc2[nH]c3ccccc3c21||O=C1c2ccccc2Cc2[nH]c3ccccc3c21
COc1ccc2c(c1)C(C)(C)c1[nH]c3c(OC[C@H](O)CO)c(C#N)ccc3c1C2=O	CC1(C)c2cc(N3CCC(O)CC3)ccc2C(=O)c2c1[nH]c1cc(C#N)ccc21	O=C1c2ccc(N3CCCCC3)cc2Cc2[nH]c3ccccc3c21||O=C1c2ccccc2Cc2[nH]c3ccccc3c21
COc1ccc2c(c1)C(C)(C)c1[nH]c3c(OC[C@H](O)CO)c(C#N)ccc3c1C2=O	CC1(C)c2cc(N3CCC(S(C)(=O)=O)C3)ccc2C(=O)c2c1[nH]c1cc(C#N)ccc21	O=C1c2ccc(N3CCCC3)cc2Cc2[nH]c3ccccc3c21||O=C1c2ccccc2Cc2[nH]c3ccccc3c21
COc1ccc2c(c1)C(C)(C)c1[nH]c3c(OC[C@H](O)CO)c(C#N)ccc3c1C2=O	CC1(C)c2cc(CN3CCS(=O)(=O)CC3)ccc2C(=O)c2c1[nH]c1cc(C#N)ccc21	O=C1c2ccc(CN3CCS(=O)(=O)CC3)cc2Cc2[nH]c3ccccc3c21||O=C1c2ccccc2Cc2[nH]c3ccccc3c21
COc1ccc2c(c1)C(C)(C)c1[nH]c3c(OC[C@H](O)CO)c(C#N)ccc3c1C2=O	CC1(C)c2cc(OCC(O)=NCC(O)CO)ccc2C(=O)c2c1[nH]c1cc(C#N)ccc21	O=C1c2ccccc2Cc2[nH]c3ccccc3c21||O=C1c2ccccc2Cc2[nH]c3ccccc3c21
COc1ccc2c(c1)C(C)(C)c1[nH]c3c(OC[C@H](O)CO)c(C#N)ccc3c1C2=O	CC1(C)c2cc(N3CCN(S(C)(=O)=O)CC3)ccc2C(=O)c2c1[nH]c1cc(C#N)ccc21	O=C1c2ccc(N3CCNCC3)cc2Cc2[nH]c3ccccc3c21||O=C1c2ccccc2Cc2[nH]c3ccccc3c21
COc1ccc2c(c1)C(C)(C)c1[nH]c3c(OC[C@H](O)CO)c(C#N)ccc3c1C2=O	CC1(C)c2ccc(OCc3cccnc3)cc2C(=O)c2c1[nH]c1cc(C#N)ccc21	O=C1c2cc(OCc3cccnc3)ccc2Cc2[nH]c3ccccc3c21||O=C1c2ccccc2Cc2[nH]c3ccccc3c21
COc1ccc2c(c1)C(C)(C)c1[nH]c3c(OC[C@H](O)CO)c(C#N)ccc3c1C2=O	C#Cc1cc2c(cc1N1CCOCC1)C(C)(C)c1[nH]c3cc(C#N)ccc3c1C2=O	O=C1c2ccc(N3CCOCC3)cc2Cc2[nH]c3ccccc3c21||O=C1c2ccccc2Cc2[nH]c3ccccc3c21
COc1ccc2c(c1)C(C)(C)c1[nH]c3c(OC[C@H](O)CO)c(C#N)ccc3c1C2=O	C=Cc1cc2c(cc1N1CCOCC1)C(C)(C)c1[nH]c3cc(C#N)ccc3c1C2=O	O=C1c2ccc(N3CCOCC3)cc2Cc2[nH]c3ccccc3c21||O=C1c2ccccc2Cc2[nH]c3ccccc3c21
COc1ccc2c(c1)C(C)(C)c1[nH]c3c(OC[C@H](O)CO)c(C#N)ccc3c1C2=O	CC1(C)c2cc(OC3CCN(S(C)(=O)=O)CC3)c(Br)cc2C(=O)c2c1[nH]c1cc(C#N)ccc21	O=C1c2ccc(OC3CCNCC3)cc2Cc2[nH]c3ccccc3c21||O=C1c2ccccc2Cc2[nH]c3ccccc3c21
COc1ccc2c(c1)C(C)(C)c1[nH]c3c(OC[C@H](O)CO)c(C#N)ccc3c1C2=O	CC1(C)c2cc(OC[C@H](O)CO)ccc2C(=O)c2c1[nH]c1c(C3CC3)c(C#N)ccc21	O=C1c2ccccc2Cc2[nH]c3c(C4CC4)cccc3c21||O=C1c2ccccc2Cc2[nH]c3ccccc3c21
COc1ccc2c(c1)C(C)(C)c1[nH]c3c(OC[C@H](O)CO)c(C#N)ccc3c1C2=O	CC1(C)c2cc(OCC(=O)N3CCNCC3)ccc2C(=O)c2c1[nH]c1cc(C#N)ccc21	O=C1c2ccc(OCC(=O)N3CCNCC3)cc2Cc2[nH]c3ccccc3c21||O=C1c2ccccc2Cc2[nH]c3ccccc3c21
COc1ccc2c(c1)C(C)(C)c1[nH]c3c(OC[C@H](O)CO)c(C#N)ccc3c1C2=O	CN1CCC(Oc2cc3c(cc2[N+](=O)[O-])C(=O)c2c([nH]c4cc(C#N)ccc24)C3(C)C)CC1	O=C1c2ccc(OC3CCNCC3)cc2Cc2[nH]c3ccccc3c21||O=C1c2ccccc2Cc2[nH]c3ccccc3c21
COc1ccc2c(c1)C(C)(C)c1[nH]c3c(OC[C@H](O)CO)c(C#N)ccc3c1C2=O	CC1(C)c2cc(C(=O)N3CCN(S(C)(=O)=O)CC3)ccc2C(=O)c2c1[nH]c1cc(C#N)ccc21	O=C1c2ccc(C(=O)N3CCNCC3)cc2Cc2[nH]c3ccccc3c21||O=C1c2ccccc2Cc2[nH]c3ccccc3c21
COc1ccc2c(c1)C(C)(C)c1[nH]c3c(OC[C@H](O)CO)c(C#N)ccc3c1C2=O	CC1(C)c2cc(N3CCC(NS(C)(=O)=O)CC3)c(Cl)cc2C(=O)c2c1[nH]c1cc(C#N)ccc21	O=C1c2ccc(N3CCCCC3)cc2Cc2[nH]c3ccccc3c21||O=C1c2ccccc2Cc2[nH]c3ccccc3c21
COc1ccc2c(c1)C(C)(C)c1[nH]c3c(OC[C@H](O)CO)c(C#N)ccc3c1C2=O	CC1(C)c2cc(OCCN3CCS(=O)(=O)CC3)ccc2C(=O)c2c1[nH]c1cc(C#N)ccc21	O=C1c2ccc(OCCN3CCS(=O)(=O)CC3)cc2Cc2[nH]c3ccccc3c21||O=C1c2ccccc2Cc2[nH]c3ccccc3c21
COc1ccc2c(c1)C(C)(C)c1[nH]c3c(OC[C@H](O)CO)c(C#N)ccc3c1C2=O	COc1cc2c(cc1CCC(C)(C)O)C(=O)c1c([nH]c3cc(C#N)ccc13)C2(C)C	O=C1c2ccccc2Cc2[nH]c3ccccc3c21||O=C1c2ccccc2Cc2[nH]c3ccccc3c21
COc1ccc2c(c1)C(C)(C)c1[nH]c3c(OC[C@H](O)CO)c(C#N)ccc3c1C2=O	CN1CCC(Oc2cc3c(cc2N)C(=O)c2c([nH]c4cc(C#N)ccc24)C3(C)C)CC1	O=C1c2ccc(OC3CCNCC3)cc2Cc2[nH]c3ccccc3c21||O=C1c2ccccc2Cc2[nH]c3ccccc3c21
COc1ccc2c(c1)C(C)(C)c1[nH]c3c(OC[C@H](O)CO)c(C#N)ccc3c1C2=O	CC1(C)c2cc(CC3CCN(S(N)(=O)=O)CC3)ccc2C(=O)c2c1[nH]c1cc(C#N)ccc21	O=C1c2ccc(CC3CCNCC3)cc2Cc2[nH]c3ccccc3c21||O=C1c2ccccc2Cc2[nH]c3ccccc3c21
COc1ccc2c(c1)C(C)(C)c1[nH]c3c(OC[C@H](O)CO)c(C#N)ccc3c1C2=O	CC1(C)c2cc(CN3CCN(S(C)(=O)=O)CC3)ccc2C(=O)c2c1[nH]c1cc(C#N)ccc21	O=C1c2ccc(CN3CCNCC3)cc2Cc2[nH]c3ccccc3c21||O=C1c2ccccc2Cc2[nH]c3ccccc3c21
COc1ccc2c(c1)C(C)(C)c1[nH]c3c(OC[C@H](O)CO)c(C#N)ccc3c1C2=O	CC1(C)c2cc(OCCNS(=O)(=O)N3CCOCC3)ccc2C(=O)c2c1[nH]c1cc(C#N)ccc21	O=C1c2ccc(OCCNS(=O)(=O)N3CCOCC3)cc2Cc2[nH]c3ccccc3c21||O=C1c2ccccc2Cc2[nH]c3ccccc3c21
COc1ccc2c(c1)C(C)(C)c1[nH]c3c(OC[C@H](O)CO)c(C#N)ccc3c1C2=O	CC(C)(C)NCCOc1ccc2c(c1)C(C)(C)c1[nH]c3cc(C#N)ccc3c1C2=O	O=C1c2ccccc2Cc2[nH]c3ccccc3c21||O=C1c2ccccc2Cc2[nH]c3ccccc3c21
COc1ccc2c(c1)C(C)(C)c1[nH]c3c(OC[C@H](O)CO)c(C#N)ccc3c1C2=O	CCN(CC)CCOc1ccc2c(c1)C(C)(C)c1[nH]c3cc(C#N)ccc3c1C2=O	O=C1c2ccccc2Cc2[nH]c3ccccc3c21||O=C1c2ccccc2Cc2[nH]c3ccccc3c21
COc1ccc2c(c1)C(C)(C)c1[nH]c3c(OC[C@H](O)CO)c(C#N)ccc3c1C2=O	CC(C)(CO)NCCOc1ccc2c(c1)C(C)(C)c1[nH]c3cc(C#N)ccc3c1C2=O	O=C1c2ccccc2Cc2[nH]c3ccccc3c21||O=C1c2ccccc2Cc2[nH]c3ccccc3c21
COc1ccc2c(c1)C(C)(C)c1[nH]c3c(OC[C@H](O)CO)c(C#N)ccc3c1C2=O	CC1(C)c2cc(N3CCN(C4COC4)CC3)c(Br)cc2C(=O)c2c1[nH]c1cc(C#N)ccc21	O=C1c2ccc(N3CCN(C4COC4)CC3)cc2Cc2[nH]c3ccccc3c21||O=C1c2ccccc2Cc2[nH]c3ccccc3c21
COc1ccc2c(c1)C(C)(C)c1[nH]c3c(OC[C@H](O)CO)c(C#N)ccc3c1C2=O	N#Cc1ccc2c3c([nH]c2c1)C1(CCOCC1)c1cc(OC2CCNCC2)ccc1C3=O	O=C1c2ccc(OC3CCNCC3)cc2C2(CCOCC2)c2[nH]c3ccccc3c21||O=C1c2ccccc2Cc2[nH]c3ccccc3c21
COc1ccc2c(c1)C(C)(C)c1[nH]c3c(OC[C@H](O)CO)c(C#N)ccc3c1C2=O	CC1(C)c2cc(OC3CCN(CCF)CC3)ccc2C(=O)c2c1[nH]c1cc(C#N)ccc21	O=C1c2ccc(OC3CCNCC3)cc2Cc2[nH]c3ccccc3c21||O=C1c2ccccc2Cc2[nH]c3ccccc3c21
COc1ccc2c(c1)C(C)(C)c1[nH]c3c(OC[C@H](O)CO)c(C#N)ccc3c1C2=O	CC1(C)c2cc(N3CCN(C4COC4)CC3)ccc2C(=O)c2c1[nH]c1cc(C#N)ccc21	O=C1c2ccc(N3CCN(C4COC4)CC3)cc2Cc2[nH]c3ccccc3c21||O=C1c2ccccc2Cc2[nH]c3ccccc3c21
COc1ccc2c(c1)C(C)(C)c1[nH]c3c(OC[C@H](O)CO)c(C#N)ccc3c1C2=O	CC1(C)c2cc(C(=O)N3CCN(CCO)CC3)ccc2C(=O)c2c1[nH]c1cc(C#N)ccc21	O=C1c2ccc(C(=O)N3CCNCC3)cc2Cc2[nH]c3ccccc3c21||O=C1c2ccccc2Cc2[nH]c3ccccc3c21
COc1ccc2c(c1)C(C)(C)c1[nH]c3c(OC[C@H](O)CO)c(C#N)ccc3c1C2=O	CC(C)N1CCN(c2ccc3c(c2)C(C)(C)c2[nH]c4c(F)c(C#N)ccc4c2C3=O)CC1	O=C1c2ccc(N3CCNCC3)cc2Cc2[nH]c3ccccc3c21||O=C1c2ccccc2Cc2[nH]c3ccccc3c21
COc1ccc2c(c1)C(C)(C)c1[nH]c3c(OC[C@H](O)CO)c(C#N)ccc3c1C2=O	CC1(C)c2cc(OC3CCN(CCO)CC3)ccc2C(=O)c2c1[nH]c1cc(C#N)ccc21	O=C1c2ccc(OC3CCNCC3)cc2Cc2[nH]c3ccccc3c21||O=C1c2ccccc2Cc2[nH]c3ccccc3c21
COc1ccc2c(c1)C(C)(C)c1[nH]c3c(OC[C@H](O)CO)c(C#N)ccc3c1C2=O	CC(C)N1CCN(c2ccc3c(c2)C(C)(C)c2[nH]c4cc(C#N)ccc4c2C3=O)CC1	O=C1c2ccc(N3CCNCC3)cc2Cc2[nH]c3ccccc3c21||O=C1c2ccccc2Cc2[nH]c3ccccc3c21
COc1ccc2c(c1)C(C)(C)c1[nH]c3c(OC[C@H](O)CO)c(C#N)ccc3c1C2=O	CC(C)N1CCN(c2ccc3c(c2)C(=O)c2c([nH]c4cc(C#N)ccc24)C3(C)C)CC1	O=C1c2cc(N3CCNCC3)ccc2Cc2[nH]c3ccccc3c21||O=C1c2ccccc2Cc2[nH]c3ccccc3c21
COc1ccc2c(c1)C(C)(C)c1[nH]c3c(OC[C@H](O)CO)c(C#N)ccc3c1C2=O	CN1CCC(Oc2cc3c(cc2NS(C)(=O)=O)C(=O)c2c([nH]c4cc(C#N)ccc24)C3(C)C)CC1	O=C1c2ccc(OC3CCNCC3)cc2Cc2[nH]c3ccccc3c21||O=C1c2ccccc2Cc2[nH]c3ccccc3c21
COc1ccc2c(c1)C(C)(C)c1[nH]c3c(OC[C@H](O)CO)c(C#N)ccc3c1C2=O	CCN(CC)CCS(=O)(=O)c1cc2c(cc1OC)C(C)(C)c1[nH]c3cc(C#N)ccc3c1C2=O	O=C1c2ccccc2Cc2[nH]c3ccccc3c21||O=C1c2ccccc2Cc2[nH]c3ccccc3c21
COc1ccc2c(c1)C(C)(C)c1[nH]c3c(OC[C@H](O)CO)c(C#N)ccc3c1C2=O	CC1(C)c2cc(N3CCC(N4CCCC4)CC3)ccc2C(=O)c2c1[nH]c1ncccc21	O=C1c2ccc(N3CCC(N4CCCC4)CC3)cc2Cc2[nH]c3ncccc3c21||O=C1c2ccccc2Cc2[nH]c3ccccc3c21
COc1ccc2c(c1)C(C)(C)c1[nH]c3c(OC[C@H](O)CO)c(C#N)ccc3c1C2=O	CC1(C)c2ccc(C3=CCN(C4CC4)CC3)cc2C(=O)c2c1[nH]c1cc(C#N)ccc21	O=C1c2cc(C3=CCN(C4CC4)CC3)ccc2Cc2[nH]c3ccccc3c21||O=C1c2ccccc2Cc2[nH]c3ccccc3c21
COc1ccc2c(c1)C(C)(C)c1[nH]c3c(OC[C@H](O)CO)c(C#N)ccc3c1C2=O	Cn1cc(-c2cc3c(cc2N2CCOCC2)C(C)(C)c2[nH]c4cc(C#N)ccc4c2C3=O)cn1	O=C1c2cc(-c3cn[nH]c3)c(N3CCOCC3)cc2Cc2[nH]c3ccccc3c21||O=C1c2ccccc2Cc2[nH]c3ccccc3c21
COc1ccc2c(c1)C(C)(C)c1[nH]c3c(OC[C@H](O)CO)c(C#N)ccc3c1C2=O	CC1(C)c2cc(N3CCN(C(=O)C4CC4)CC3)ccc2C(=O)c2c1[nH]c1cc(C#N)ccc21	O=C1c2ccc(N3CCN(C(=O)C4CC4)CC3)cc2Cc2[nH]c3ccccc3c21||O=C1c2ccccc2Cc2[nH]c3ccccc3c21
COc1ccc2c(c1)C(C)(C)c1[nH]c3c(OC[C@H](O)CO)c(C#N)ccc3c1C2=O	CC1(C)c2cc(N3CCN(C4CCC4)CC3)c(Br)cc2C(=O)c2c1[nH]c1cc(C#N)ccc21	O=C1c2ccc(N3CCN(C4CCC4)CC3)cc2Cc2[nH]c3ccccc3c21||O=C1c2ccccc2Cc2[nH]c3ccccc3c21
COc1ccc2c(c1)C(C)(C)c1[nH]c3c(OC[C@H](O)CO)c(C#N)ccc3c1C2=O	CC1(C)c2ccc(C3CCN(C4CC4)CC3)cc2C(=O)c2c1[nH]c1cc(C#N)ccc21	O=C1c2cc(C3CCN(C4CC4)CC3)ccc2Cc2[nH]c3ccccc3c21||O=C1c2ccccc2Cc2[nH]c3ccccc3c21
COc1ccc2c(c1)C(C)(C)c1[nH]c3c(OC[C@H](O)CO)c(C#N)ccc3c1C2=O	CC1(C)c2cc(N3CCOCC3)c(OC3CCOC3)cc2C(=O)c2c1[nH]c1cc(C#N)ccc21	O=C1c2cc(OC3CCOC3)c(N3CCOCC3)cc2Cc2[nH]c3ccccc3c21||O=C1c2ccccc2Cc2[nH]c3ccccc3c21
COc1ccc2c(c1)C(C)(C)c1[nH]c3c(OC[C@H](O)CO)c(C#N)ccc3c1C2=O	N#Cc1ccc2c3c([nH]c2c1)C1(CCOCC1)c1cc(OCCN2CCOCC2)ccc1C3=O	O=C1c2ccc(OCCN3CCOCC3)cc2C2(CCOCC2)c2[nH]c3ccccc3c21||O=C1c2ccccc2Cc2[nH]c3ccccc3c21
COc1ccc2c(c1)C(C)(C)c1[nH]c3c(OC[C@H](O)CO)c(C#N)ccc3c1C2=O	CC1(C)OCC(CN=C(O)COc2ccc3c(c2)C(C)(C)c2[nH]c4cc(C#N)ccc4c2C3=O)O1	O=C1c2ccc(OCC=NCC3COCO3)cc2Cc2[nH]c3ccccc3c21||O=C1c2ccccc2Cc2[nH]c3ccccc3c21
COc1ccc2c(c1)C(C)(C)c1[nH]c3c(OC[C@H](O)CO)c(C#N)ccc3c1C2=O	N#Cc1ccc2c3c([nH]c2c1)C1(CCOCC1)c1cc(OCCN2CCS(=O)(=O)CC2)ccc1C3=O	O=C1c2ccc(OCCN3CCS(=O)(=O)CC3)cc2C2(CCOCC2)c2[nH]c3ccccc3c21||O=C1c2ccccc2Cc2[nH]c3ccccc3c21
COc1ccc2c(c1)C(C)(C)c1[nH]c3c(OC[C@H](O)CO)c(C#N)ccc3c1C2=O	Cc1cc2c(cc1N1CCN(C3COC3)CC1)C(C)(C)c1[nH]c3cc(C#N)ccc3c1C2=O	O=C1c2ccc(N3CCN(C4COC4)CC3)cc2Cc2[nH]c3ccccc3c21||O=C1c2ccccc2Cc2[nH]c3ccccc3c21
COc1ccc2c(c1)C(C)(C)c1[nH]c3c(OC[C@H](O)CO)c(C#N)ccc3c1C2=O	CCN=C(O)N1CCC(c2ccc3c(c2)C(C)(C)c2[nH]c4cc(C#N)ccc4c2C3=O)CC1	O=C1c2ccc(C3CCNCC3)cc2Cc2[nH]c3ccccc3c21||O=C1c2ccccc2Cc2[nH]c3ccccc3c21
COc1ccc2c(c1)C(C)(C)c1[nH]c3c(OC[C@H](O)CO)c(C#N)ccc3c1C2=O	CC(C)N1CCC(c2ccc3c(c2)C(C)(C)c2[nH]c4cc(C#N)ccc4c2C3=O)CC1	O=C1c2ccc(C3CCNCC3)cc2Cc2[nH]c3ccccc3c21||O=C1c2ccccc2Cc2[nH]c3ccccc3c21
COc1ccc2c(c1)C(C)(C)c1[nH]c3c(OC[C@H](O)CO)c(C#N)ccc3c1C2=O	CCN(CC)CCOc1cc2c(cc1C(C)=O)C(=O)c1c([nH]c3cc(C#N)ccc13)C2(C)C	O=C1c2ccccc2Cc2[nH]c3ccccc3c21||O=C1c2ccccc2Cc2[nH]c3ccccc3c21
COc1ccc2c(c1)C(C)(C)c1[nH]c3c(OC[C@H](O)CO)c(C#N)ccc3c1C2=O	CC(C)N(CCS(=O)(=O)c1ccc2c(c1)C(C)(C)c1[nH]c3cc(C#N)ccc3c1C2=O)C(C)C	O=C1c2ccccc2Cc2[nH]c3ccccc3c21||O=C1c2ccccc2Cc2[nH]c3ccccc3c21
COc1ccc2c(c1)C(C)(C)c1[nH]c3c(OC[C@H](O)CO)c(C#N)ccc3c1C2=O	CN(C)S(=O)(=O)c1cc2c(cc1N1CCN(CCO)CC1)C(C)(C)c1[nH]c3cc(C#N)ccc3c1C2=O	O=C1c2ccc(N3CCNCC3)cc2Cc2[nH]c3ccccc3c21||O=C1c2ccccc2Cc2[nH]c3ccccc3c21
COc1ccc2c(c1)C(C)(C)c1[nH]c3c(OC[C@H](O)CO)c(C#N)ccc3c1C2=O	C#Cc1cc2c(cc1N1CCN(C3COC3)CC1)C(C)(C)c1[nH]c3cc(C#N)ccc3c1C2=O	O=C1c2ccc(N3CCN(C4COC4)CC3)cc2Cc2[nH]c3ccccc3c21||O=C1c2ccccc2Cc2[nH]c3ccccc3c21
COc1ccc2c(c1)C(C)(C)c1[nH]c3c(OC[C@H](O)CO)c(C#N)ccc3c1C2=O	CC1(C)c2cc(N3CCN(C4CCS(=O)(=O)CC4)CC3)c(Br)cc2C(=O)c2c1[nH]c1cc(C#N)ccc21	O=C1c2ccc(N3CCN(C4CCS(=O)(=O)CC4)CC3)cc2Cc2[nH]c3ccccc3c21||O=C1c2ccccc2Cc2[nH]c3ccccc3c21
COc1ccc2c(c1)C(C)(C)c1[nH]c3c(OC[C@H](O)CO)c(C#N)ccc3c1C2=O	CC1(C)c2cc(N3CCC(N4CCOCC4)CC3)c(Cl)cc2C(=O)c2c1[nH]c1cc(C#N)ccc21	O=C1c2ccc(N3CCC(N4CCOCC4)CC3)cc2Cc2[nH]c3ccccc3c21||O=C1c2ccccc2Cc2[nH]c3ccccc3c21
COc1ccc2c(c1)C(C)(C)c1[nH]c3c(OC[C@H](O)CO)c(C#N)ccc3c1C2=O	CC1(C)c2cc(OCC3CCN(C4COC4)CC3)ccc2C(=O)c2c1[nH]c1cc(C#N)ccc21	O=C1c2ccc(OCC3CCN(C4COC4)CC3)cc2Cc2[nH]c3ccccc3c21||O=C1c2ccccc2Cc2[nH]c3ccccc3c21
COc1ccc2c(c1)C(C)(C)c1[nH]c3c(OC[C@H](O)CO)c(C#N)ccc3c1C2=O	C[C@H]1CN(C2CCC2)CCN1c1ccc2c(c1)C(C)(C)c1[nH]c3cc(C#N)ccc3c1C2=O	O=C1c2ccc(N3CCN(C4CCC4)CC3)cc2Cc2[nH]c3ccccc3c21||O=C1c2ccccc2Cc2[nH]c3ccccc3c21
COc1ccc2c(c1)C(C)(C)c1[nH]c3c(OC[C@H](O)CO)c(C#N)ccc3c1C2=O	CC1(C)c2ccc(N3CCC[C@H]3CN3CCCC3)cc2C(=O)c2c1[nH]c1cc(C#N)ccc21	O=C1c2cc(N3CCCC3CN3CCCC3)ccc2Cc2[nH]c3ccccc3c21||O=C1c2ccccc2Cc2[nH]c3ccccc3c21
COc1ccc2c(c1)C(C)(C)c1[nH]c3c(OC[C@H](O)CO)c(C#N)ccc3c1C2=O	CC1(C)c2ccc(N3CCC(N4CCCC4)CC3)cc2C(=O)c2c1[nH]c1cc(C#N)ccc21	O=C1c2cc(N3CCC(N4CCCC4)CC3)ccc2Cc2[nH]c3ccccc3c21||O=C1c2ccccc2Cc2[nH]c3ccccc3c21
COc1ccc2c(c1)C(C)(C)c1[nH]c3c(OC[C@H](O)CO)c(C#N)ccc3c1C2=O	CCc1cc2c(cc1N1CCN(C3CC3)CC1)C(C)(C)c1[nH]c3cc(C#N)ccc3c1C2=O	O=C1c2ccc(N3CCN(C4CC4)CC3)cc2Cc2[nH]c3ccccc3c21||O=C1c2ccccc2Cc2[nH]c3ccccc3c21
COc1ccc2c(c1)C(C)(C)c1[nH]c3c(OC[C@H](O)CO)c(C#N)ccc3c1C2=O	CC1(C)c2cc(C(=O)N3CCN(C(C)(C)C)CC3)ccc2C(=O)c2c1[nH]c1cc(C#N)ccc21	O=C1c2ccc(C(=O)N3CCNCC3)cc2Cc2[nH]c3ccccc3c21||O=C1c2ccccc2Cc2[nH]c3ccccc3c21
COc1ccc2c(c1)C(C)(C)c1[nH]c3c(OC[C@H](O)CO)c(C#N)ccc3c1C2=O	CC1(C)c2cc(N3CCC(N4CCOCC4)CC3)ccc2C(=O)c2c1[nH]c1cc(C#N)ccc21	O=C1c2ccc(N3CCC(N4CCOCC4)CC3)cc2Cc2[nH]c3ccccc3c21||O=C1c2ccccc2Cc2[nH]c3ccccc3c21
COc1ccc2c(c1)C(C)(C)c1[nH]c3c(OC[C@H](O)CO)c(C#N)ccc3c1C2=O	CCc1cc2c(cc1N1CCN(C3COC3)CC1)C(C)(C)c1[nH]c3cc(C#N)ccc3c1C2=O	O=C1c2ccc(N3CCN(C4COC4)CC3)cc2Cc2[nH]c3ccccc3c21||O=C1c2ccccc2Cc2[nH]c3ccccc3c21
COc1ccc2c(c1)C(C)(C)c1[nH]c3c(OC[C@H](O)CO)c(C#N)ccc3c1C2=O	CC(C)N1CCC(Cc2ccc3c(c2)C(C)(C)c2[nH]c4cc(C#N)ccc4c2C3=O)CC1	O=C1c2ccc(CC3CCNCC3)cc2Cc2[nH]c3ccccc3c21||O=C1c2ccccc2Cc2[nH]c3ccccc3c21
COc1ccc2c(c1)C(C)(C)c1[nH]c3c(OC[C@H](O)CO)c(C#N)ccc3c1C2=O	CC(C)N1CCC(Cc2ccc3c(c2)C(=O)c2c([nH]c4cc(C#N)ccc24)C3(C)C)CC1	O=C1c2cc(CC3CCNCC3)ccc2Cc2[nH]c3ccccc3c21||O=C1c2ccccc2Cc2[nH]c3ccccc3c21
COc1ccc2c(c1)C(C)(C)c1[nH]c3c(OC[C@H](O)CO)c(C#N)ccc3c1C2=O	CC1(C)c2cc(N3CCC(N4CCCCC4)CC3)ncc2C(=O)c2c1[nH]c1cc(C#N)ccc21	O=C1c2ccccc2Cc2[nH]c3ccccc3c21||O=C1c2cnc(N3CCC(N4CCCCC4)CC3)cc2Cc2[nH]c3ccccc3c21
COc1ccc2c(c1)C(C)(C)c1[nH]c3c(OC[C@H](O)CO)c(C#N)ccc3c1C2=O	CCc1cc2c(cc1N1CCN(C3CCC3)CC1)C(C)(C)c1[nH]c3nc(C#N)ccc3c1C2=O	O=C1c2ccc(N3CCN(C4CCC4)CC3)cc2Cc2[nH]c3ncccc3c21||O=C1c2ccccc2Cc2[nH]c3ccccc3c21
COc1ccc2c(c1)C(C)(C)c1[nH]c3c(OC[C@H](O)CO)c(C#N)ccc3c1C2=O	COCCOc1cc2c(cc1OC(C)C)C(=O)c1c(n(CCOC)c3cc(C#N)ccc13)C2(C)C	O=C1c2ccccc2Cc2[nH]c3ccccc3c21||O=C1c2ccccc2Cc2[nH]c3ccccc3c21
COc1ccc2c(c1)C(C)(C)c1[nH]c3c(OC[C@H](O)CO)c(C#N)ccc3c1C2=O	C#Cc1cc2c(cc1OC1CCN(C3COC3)CC1)C(C)(C)c1[nH]c3cc(C#N)ccc3c1C2=O	O=C1c2ccc(OC3CCN(C4COC4)CC3)cc2Cc2[nH]c3ccccc3c21||O=C1c2ccccc2Cc2[nH]c3ccccc3c21
COc1ccc2c(c1)C(C)(C)c1[nH]c3c(OC[C@H](O)CO)c(C#N)ccc3c1C2=O	C#Cc1cc2c(cc1N1CCN(C3CCC3)CC1)C(C)(C)c1[nH]c3cc(C#N)ccc3c1C2=O	O=C1c2ccc(N3CCN(C4CCC4)CC3)cc2Cc2[nH]c3ccccc3c21||O=C1c2ccccc2Cc2[nH]c3ccccc3c21
COc1ccc2c(c1)C(C)(C)c1[nH]c3c(OC[C@H](O)CO)c(C#N)ccc3c1C2=O	N#Cc1ccc2c3c([nH]c2c1)C1(CCOCC1)c1cc(N2CCN(C4CCC4)CC2)c(F)cc1C3=O	O=C1c2ccc(N3CCN(C4CCC4)CC3)cc2C2(CCOCC2)c2[nH]c3ccccc3c21||O=C1c2ccccc2Cc2[nH]c3ccccc3c21
COc1ccc2c(c1)C(C)(C)c1[nH]c3c(OC[C@H](O)CO)c(C#N)ccc3c1C2=O	CC1(C)c2cc(N3CCC(N4CCC(F)(F)CC4)CC3)ccc2C(=O)c2c1[nH]c1cc(C#N)ccc21	O=C1c2ccc(N3CCC(N4CCCCC4)CC3)cc2Cc2[nH]c3ccccc3c21||O=C1c2ccccc2Cc2[nH]c3ccccc3c21
COc1ccc2c(c1)C(C)(C)c1[nH]c3c(OC[C@H](O)CO)c(C#N)ccc3c1C2=O	C[C@@H]1CN(c2cc3c(cc2Br)C(=O)c2c([nH]c4cc(C#N)ccc24)C3(C)C)C[C@H](C)N1C1CCC1	O=C1c2ccc(N3CCN(C4CCC4)CC3)cc2Cc2[nH]c3ccccc3c21||O=C1c2ccccc2Cc2[nH]c3ccccc3c21
COc1ccc2c(c1)C(C)(C)c1[nH]c3c(OC[C@H](O)CO)c(C#N)ccc3c1C2=O	CC(C)(C)N1CCN(c2cc3c(cc2Br)C(=O)c2c([nH]c4cc(C#N)ccc24)C32CCOCC2)CC1	O=C1c2ccc(N3CCNCC3)cc2C2(CCOCC2)c2[nH]c3ccccc3c21||O=C1c2ccccc2Cc2[nH]c3ccccc3c21
COc1ccc2c(c1)C(C)(C)c1[nH]c3c(OC[C@H](O)CO)c(C#N)ccc3c1C2=O	CCc1cc2c(cc1N1CCC(O)(C3CC3)CC1)C(C)(C)c1[nH]c3cc(C#N)ccc3c1C2=O	O=C1c2ccc(N3CCC(C4CC4)CC3)cc2Cc2[nH]c3ccccc3c21||O=C1c2ccccc2Cc2[nH]c3ccccc3c21
COc1ccc2c(c1)C(C)(C)c1[nH]c3c(OC[C@H](O)CO)c(C#N)ccc3c1C2=O	CC(C)(C)OC(=O)N1CCC(Oc2ccc3c(c2)C(C)(C)c2[nH]c4cc(C#N)ccc4c2C3=O)CC1	O=C1c2ccc(OC3CCNCC3)cc2Cc2[nH]c3ccccc3c21||O=C1c2ccccc2Cc2[nH]c3ccccc3c21
COc1ccc2c(c1)C(C)(C)c1[nH]c3c(OC[C@H](O)CO)c(C#N)ccc3c1C2=O	CCc1cc2c(cc1N1CCN(C3CCC3)CC1)C(C)(C)c1[nH]c3cc(C#N)ccc3c1C2=O	O=C1c2ccc(N3CCN(C4CCC4)CC3)cc2Cc2[nH]c3ccccc3c21||O=C1c2ccccc2Cc2[nH]c3ccccc3c21
COc1ccc2c(c1)C(C)(C)c1[nH]c3c(OC[C@H](O)CO)c(C#N)ccc3c1C2=O	CCc1cc2c(cc1N1CCC(N3CCC3)CC1)C(C)(C)c1[nH]c3cc(C#N)ccc3c1C2=O	O=C1c2ccc(N3CCC(N4CCC4)CC3)cc2Cc2[nH]c3ccccc3c21||O=C1c2ccccc2Cc2[nH]c3ccccc3c21
COc1ccc2c(c1)C(C)(C)c1[nH]c3c(OC[C@H](O)CO)c(C#N)ccc3c1C2=O	Cc1cc2c(cc1N1CCC(N3CCOCC3)CC1)C(C)(C)c1[nH]c3cc(C#N)ccc3c1C2=O	O=C1c2ccc(N3CCC(N4CCOCC4)CC3)cc2Cc2[nH]c3ccccc3c21||O=C1c2ccccc2Cc2[nH]c3ccccc3c21
COc1ccc2c(c1)C(C)(C)c1[nH]c3c(OC[C@H](O)CO)c(C#N)ccc3c1C2=O	CCCc1cc2c(cc1N1CCN(C3COC3)CC1)C(C)(C)c1[nH]c3cc(C#N)ccc3c1C2=O	O=C1c2ccc(N3CCN(C4COC4)CC3)cc2Cc2[nH]c3ccccc3c21||O=C1c2ccccc2Cc2[nH]c3ccccc3c21
COc1ccc2c(c1)C(C)(C)c1[nH]c3c(OC[C@H](O)CO)c(C#N)ccc3c1C2=O	CCc1cc2c(cc1N1CCN(C(=O)CN(C)C)CC1)C(C)(C)c1[nH]c3cc(C#N)ccc3c1C2=O	O=C1c2ccc(N3CCNCC3)cc2Cc2[nH]c3ccccc3c21||O=C1c2ccccc2Cc2[nH]c3ccccc3c21
COc1ccc2c(c1)C(C)(C)c1[nH]c3c(OC[C@H](O)CO)c(C#N)ccc3c1C2=O	CCc1cc2c(cc1N1CCC(NCCCO)CC1)C(C)(C)c1[nH]c3cc(C#N)ccc3c1C2=O	O=C1c2ccc(N3CCCCC3)cc2Cc2[nH]c3ccccc3c21||O=C1c2ccccc2Cc2[nH]c3ccccc3c21
COc1ccc2c(c1)C(C)(C)c1[nH]c3c(OC[C@H](O)CO)c(C#N)ccc3c1C2=O	C#CC(C)(C)N1CCN(c2cc3c(cc2C(C)=O)C(=O)c2c([nH]c4cc(C#N)ccc24)C3(C)C)CC1	O=C1c2ccc(N3CCNCC3)cc2Cc2[nH]c3ccccc3c21||O=C1c2ccccc2Cc2[nH]c3ccccc3c21
COc1ccc2c(c1)C(C)(C)c1[nH]c3c(OC[C@H](O)CO)c(C#N)ccc3c1C2=O	CC1(C)c2cc(N3CCOCC3)c(C#CCN3CCOCC3)cc2C(=O)c2c1[nH]c1cc(C#N)ccc21	O=C1c2cc(C#CCN3CCOCC3)c(N3CCOCC3)cc2Cc2[nH]c3ccccc3c21||O=C1c2ccccc2Cc2[nH]c3ccccc3c21
COc1ccc2c(c1)C(C)(C)c1[nH]c3c(OC[C@H](O)CO)c(C#N)ccc3c1C2=O	CC1(C)c2cc(N3CCN(C4CCC4)CC3)c(C3CC3)cc2C(=O)c2c1[nH]c1cc(C#N)ccc21	O=C1c2cc(C3CC3)c(N3CCN(C4CCC4)CC3)cc2Cc2[nH]c3ccccc3c21||O=C1c2ccccc2Cc2[nH]c3ccccc3c21
COc1ccc2c(c1)C(C)(C)c1[nH]c3c(OC[C@H](O)CO)c(C#N)ccc3c1C2=O	CC1(C)c2cc(C3CCN(CC4CCOCC4)CC3)ccc2C(=O)c2c1[nH]c1cc(C#N)ccc21	O=C1c2ccc(C3CCN(CC4CCOCC4)CC3)cc2Cc2[nH]c3ccccc3c21||O=C1c2ccccc2Cc2[nH]c3ccccc3c21
COc1ccc2c(c1)C(C)(C)c1[nH]c3c(OC[C@H](O)CO)c(C#N)ccc3c1C2=O	CC(C)Oc1cc2c(cc1O[C@@H]1CCN(C3CCC3)C1)C(C)(C)c1[nH]c3cc(C#N)ccc3c1C2=O	O=C1c2ccc(OC3CCN(C4CCC4)C3)cc2Cc2[nH]c3ccccc3c21||O=C1c2ccccc2Cc2[nH]c3ccccc3c21
COc1ccc2c(c1)C(C)(C)c1[nH]c3c(OC[C@H](O)CO)c(C#N)ccc3c1C2=O	CC1(C)c2cc(C3CCN(CC4(O)CCOCC4)CC3)ccc2C(=O)c2c1[nH]c1cc(C#N)ccc21	O=C1c2ccc(C3CCN(CC4CCOCC4)CC3)cc2Cc2[nH]c3ccccc3c21||O=C1c2ccccc2Cc2[nH]c3ccccc3c21
COc1ccc2c(c1)C(C)(C)c1[nH]c3c(OC[C@H](O)CO)c(C#N)ccc3c1C2=O	CCc1cc2c(cc1N1CCC(NCC3CC3)CC1)C(C)(C)c1[nH]c3cc(C#N)ccc3c1C2=O	O=C1c2ccc(N3CCC(NCC4CC4)CC3)cc2Cc2[nH]c3ccccc3c21||O=C1c2ccccc2Cc2[nH]c3ccccc3c21
COc1ccc2c(c1)C(C)(C)c1[nH]c3c(OC[C@H](O)CO)c(C#N)ccc3c1C2=O	CCCc1cc2c(cc1N1CCN(C3CCC3)CC1)C(C)(C)c1[nH]c3cc(C#N)ccc3c1C2=O	O=C1c2ccc(N3CCN(C4CCC4)CC3)cc2Cc2[nH]c3ccccc3c21||O=C1c2ccccc2Cc2[nH]c3ccccc3c21
COc1ccc2c(c1)C(C)(C)c1[nH]c3c(OC[C@H](O)CO)c(C#N)ccc3c1C2=O	CCc1cc2c(cc1N1CCC(N3CCOCC3)CC1)C(C)(C)c1[nH]c3cc(C#N)ccc3c1C2=O	O=C1c2ccc(N3CCC(N4CCOCC4)CC3)cc2Cc2[nH]c3ccccc3c21||O=C1c2ccccc2Cc2[nH]c3ccccc3c21
COc1ccc2c(c1)C(C)(C)c1[nH]c3c(OC[C@H](O)CO)c(C#N)ccc3c1C2=O	CCOc1cc2c(cc1N1CCC(N3CCOCC3)CC1)C(C)(C)c1[nH]c3cc(C#N)ccc3c1C2=O	O=C1c2ccc(N3CCC(N4CCOCC4)CC3)cc2Cc2[nH]c3ccccc3c21||O=C1c2ccccc2Cc2[nH]c3ccccc3c21
COc1ccc2c(c1)C(C)(C)c1[nH]c3c(OC[C@H](O)CO)c(C#N)ccc3c1C2=O	CC(C)C1(N2CCOCC2)CCN(c2cc3c(cn2)C(=O)c2c([nH]c4cc(C#N)ccc24)C3(C)C)CC1	O=C1c2ccccc2Cc2[nH]c3ccccc3c21||O=C1c2cnc(N3CCC(N4CCOCC4)CC3)cc2Cc2[nH]c3ccccc3c21
COc1ccc2c(c1)C(C)(C)c1[nH]c3c(OC[C@H](O)CO)c(C#N)ccc3c1C2=O	CCCc1cc2c(cc1N1CCN(CCCCO)CC1)C(C)(C)c1[nH]c3cc(C#N)ccc3c1C2=O	O=C1c2ccc(N3CCNCC3)cc2Cc2[nH]c3ccccc3c21||O=C1c2ccccc2Cc2[nH]c3ccccc3c21
COc1ccc2c(c1)C(C)(C)c1[nH]c3c(OC[C@H](O)CO)c(C#N)ccc3c1C2=O	CC1(C)c2cc(N3CCN(C4COC4)CC3)c(C#CC3CC3)cc2C(=O)c2c1[nH]c1cc(C#N)ccc21	O=C1c2cc(C#CC3CC3)c(N3CCN(C4COC4)CC3)cc2Cc2[nH]c3ccccc3c21||O=C1c2ccccc2Cc2[nH]c3ccccc3c21
COc1ccc2c(c1)C(C)(C)c1[nH]c3c(OC[C@H](O)CO)c(C#N)ccc3c1C2=O	N#Cc1ccc2c3c([nH]c2c1)C1(CCOCC1)c1cc(N2CCC(N4CCCC4)CC2)c(C#N)cc1C3=O	O=C1c2ccc(N3CCC(N4CCCC4)CC3)cc2C2(CCOCC2)c2[nH]c3ccccc3c21||O=C1c2ccccc2Cc2[nH]c3ccccc3c21
COc1ccc2c(c1)C(C)(C)c1[nH]c3c(OC[C@H](O)CO)c(C#N)ccc3c1C2=O	CCc1cc2c(cc1N1CCC(N3CCC(O)CC3)CC1)C(C)(C)c1[nH]c3cc(C#N)ccc3c1C2=O	O=C1c2ccc(N3CCC(N4CCCCC4)CC3)cc2Cc2[nH]c3ccccc3c21||O=C1c2ccccc2Cc2[nH]c3ccccc3c21
COc1ccc2c(c1)C(C)(C)c1[nH]c3c(OC[C@H](O)CO)c(C#N)ccc3c1C2=O	CCCc1cc2c(cc1N1CCC(N3CCOCC3)CC1)C(C)(C)c1[nH]c3cc(C#N)ccc3c1C2=O	O=C1c2ccc(N3CCC(N4CCOCC4)CC3)cc2Cc2[nH]c3ccccc3c21||O=C1c2ccccc2Cc2[nH]c3ccccc3c21
COc1ccc2c(c1)C(C)(C)c1[nH]c3c(OC[C@H](O)CO)c(C#N)ccc3c1C2=O	CCCCCc1cc2c(cc1N1CCN(C3COC3)CC1)C(C)(C)c1[nH]c3cc(C#N)ccc3c1C2=O	O=C1c2ccc(N3CCN(C4COC4)CC3)cc2Cc2[nH]c3ccccc3c21||O=C1c2ccccc2Cc2[nH]c3ccccc3c21
COc1ccc2c(c1)C(C)(C)c1[nH]c3c(OC[C@H](O)CO)c(C#N)ccc3c1C2=O	CCc1cc2c(cc1N1CCN(CC3(O)CCOCC3)CC1)C(C)(C)c1[nH]c3cc(C#N)ccc3c1C2=O	O=C1c2ccc(N3CCN(CC4CCOCC4)CC3)cc2Cc2[nH]c3ccccc3c21||O=C1c2ccccc2Cc2[nH]c3ccccc3c21
COc1ccc2c(c1)C(C)(C)c1[nH]c3c(OC[C@H](O)CO)c(C#N)ccc3c1C2=O	CCc1cc2c(cc1N1CCC(N3CCN(C)CC3)CC1)C(C)(C)c1[nH]c3cc(C#N)ccc3c1C2=O	O=C1c2ccc(N3CCC(N4CCNCC4)CC3)cc2Cc2[nH]c3ccccc3c21||O=C1c2ccccc2Cc2[nH]c3ccccc3c21
COc1ccc2c(c1)C(C)(C)c1[nH]c3c(OC[C@H](O)CO)c(C#N)ccc3c1C2=O	CCc1cc2c(cc1N1CCN(CC3(O)CCNCC3)CC1)C(C)(C)c1[nH]c3cc(C#N)ccc3c1C2=O	O=C1c2ccc(N3CCN(CC4CCNCC4)CC3)cc2Cc2[nH]c3ccccc3c21||O=C1c2ccccc2Cc2[nH]c3ccccc3c21
COc1ccc2c(c1)C(C)(C)c1[nH]c3c(OC[C@H](O)CO)c(C#N)ccc3c1C2=O	CC1(C)c2cc(N3CCN(C4CC4)CC3)c(-c3ccccc3)cc2C(=O)c2c1[nH]c1cc(C#N)ccc21	O=C1c2cc(-c3ccccc3)c(N3CCN(C4CC4)CC3)cc2Cc2[nH]c3ccccc3c21||O=C1c2ccccc2Cc2[nH]c3ccccc3c21
COc1ccc2c(c1)C(C)(C)c1[nH]c3c(OC[C@H](O)CO)c(C#N)ccc3c1C2=O	CC(C)OCC#Cc1cc2c(cc1N1CCN(C3COC3)CC1)C(C)(C)c1[nH]c3cc(C#N)ccc3c1C2=O	O=C1c2ccc(N3CCN(C4COC4)CC3)cc2Cc2[nH]c3ccccc3c21||O=C1c2ccccc2Cc2[nH]c3ccccc3c21
[truncated: 3,985 more rows]

## Sheet: pair_core_frequency
pair_core_key	n_pairs
[truncated: 1,872 more rows]

## Sheet: pair_core_frequency_distributio
n_pairs_per_core	n_cores
[truncated: 43 more rows]

[truncated: 1 more sheets: compound_pair_involvement]
