# Supplementary material for: Structure-Aware Compound–Protein Affinity Prediction via Graph Neural Networks with Group Lasso Regularization
Source: Comput Struct Biotechnol J. 2026 Apr 28;35(1):0012. doi: 10.34133/csbj.0012 (PMC13121889; doi:10.34133/csbj.0012)
Supplement: Supplementary 1 — Tables S1 to S10 [file csbj.0012.f1.zip › supplementary files/Supplementary_Table_8_Model_performance_statistical_tests.xlsx]

## Sheet: performance_per_kinase_fold_sta
PDB_id	loss_setting	model_setting	metric	n_folds_used	mean_over_folds	std_over_folds	weighted_mean_over_folds	weighted_sd_over_folds	sum_test_pairs_over_folds
1O42	L_MSE_N	gat_mean	PCC	5	0.945126	0.0224386	0.945058	0.0202817	1327
1O42	L_MSE_N	gat_mean	RMSE	5	0.327427	0.0370703	0.325379	0.0316176	1327
1O42	L_MSE_N	gin_add	PCC	5	0.971239	0.0177391	0.971009	0.0160946	1327
1O42	L_MSE_N	gin_add	RMSE	5	0.241881	0.0327496	0.241203	0.0292174	1327
1O42	L_MSE_N	nn_mean	PCC	5	0.962023	0.0217517	0.961784	0.0197253	1327
1O42	L_MSE_N	nn_mean	RMSE	5	0.265503	0.03345	0.263684	0.0288625	1327
1O42	L_MSE_N_GL	gat_mean	PCC	5	0.954687	0.0199001	0.955111	0.0177516	1327
1O42	L_MSE_N_GL	gat_mean	RMSE	5	0.282664	0.0283738	0.28111	0.0244215	1327
1O42	L_MSE_N_GL	gin_add	PCC	5	0.978099	0.00980594	0.97786	0.00881566	1327
1O42	L_MSE_N_GL	gin_add	RMSE	5	0.212005	0.0323345	0.211492	0.0289682	1327
1O42	L_MSE_N_GL	nn_mean	PCC	5	0.97272	0.0102945	0.972769	0.00924415	1327
1O42	L_MSE_N_GL	nn_mean	RMSE	5	0.224104	0.0326335	0.22244	0.0281576	1327
1O42	L_MSE_N_SGL	gat_mean	PCC	5	0.960352	0.014957	0.960758	0.0131946	1327
1O42	L_MSE_N_SGL	gat_mean	RMSE	5	0.289563	0.058008	0.286551	0.0499707	1327
1O42	L_MSE_N_SGL	gin_add	PCC	5	0.979308	0.0121039	0.979389	0.0108971	1327
1O42	L_MSE_N_SGL	gin_add	RMSE	5	0.195134	0.0524305	0.193403	0.0460133	1327
1O42	L_MSE_N_SGL	nn_mean	PCC	5	0.976039	0.00910149	0.976371	0.00793274	1327
1O42	L_MSE_N_SGL	nn_mean	RMSE	5	0.22992	0.0394759	0.227734	0.0338944	1327
1O42	L_MSE_UCN	gat_mean	PCC	5	0.935988	0.0240479	0.936029	0.0215785	1327
1O42	L_MSE_UCN	gat_mean	RMSE	5	0.349564	0.0402674	0.347469	0.0343028	1327
1O42	L_MSE_UCN	gin_add	PCC	5	0.961705	0.0280704	0.961314	0.0254637	1327
1O42	L_MSE_UCN	gin_add	RMSE	5	0.259694	0.0339792	0.258581	0.0295321	1327
1O42	L_MSE_UCN	nn_mean	PCC	5	0.952587	0.0209743	0.952985	0.0185866	1327
1O42	L_MSE_UCN	nn_mean	RMSE	5	0.291458	0.0583739	0.288569	0.0499102	1327
2E2B	L_MSE_N	gat_mean	PCC	5	0.892852	0.042503	0.894753	0.0385056	750
2E2B	L_MSE_N	gat_mean	RMSE	5	0.500058	0.109413	0.498797	0.0996077	750
2E2B	L_MSE_N	gin_add	PCC	5	0.891384	0.073564	0.894371	0.0655449	750
2E2B	L_MSE_N	gin_add	RMSE	5	0.43674	0.141305	0.426601	0.121091	750
2E2B	L_MSE_N	nn_mean	PCC	5	0.851768	0.0845288	0.856813	0.0743796	750
2E2B	L_MSE_N	nn_mean	RMSE	5	0.541865	0.199888	0.526379	0.170076	750
2E2B	L_MSE_N_GL	gat_mean	PCC	5	0.890979	0.0477734	0.892049	0.0427972	750
2E2B	L_MSE_N_GL	gat_mean	RMSE	5	0.486406	0.110289	0.484283	0.100478	750
2E2B	L_MSE_N_GL	gin_add	PCC	5	0.914136	0.0695366	0.915744	0.0622227	750
2E2B	L_MSE_N_GL	gin_add	RMSE	5	0.366432	0.145676	0.358064	0.128503	750
2E2B	L_MSE_N_GL	nn_mean	PCC	5	0.898694	0.0604386	0.902116	0.0539228	750
2E2B	L_MSE_N_GL	nn_mean	RMSE	5	0.474524	0.162757	0.461931	0.140677	750
2E2B	L_MSE_N_SGL	gat_mean	PCC	5	0.900472	0.0417252	0.90034	0.0378365	750
2E2B	L_MSE_N_SGL	gat_mean	RMSE	5	0.441209	0.0913276	0.441461	0.0829353	750
2E2B	L_MSE_N_SGL	gin_add	PCC	5	0.916539	0.0591121	0.918828	0.0527449	750
2E2B	L_MSE_N_SGL	gin_add	RMSE	5	0.384191	0.127397	0.374877	0.111749	750
2E2B	L_MSE_N_SGL	nn_mean	PCC	5	0.877476	0.0858388	0.883476	0.0746925	750
2E2B	L_MSE_N_SGL	nn_mean	RMSE	5	0.480888	0.203446	0.464729	0.17418	750
2E2B	L_MSE_UCN	gat_mean	PCC	5	0.855117	0.0629016	0.858587	0.0555322	750
2E2B	L_MSE_UCN	gat_mean	RMSE	5	0.550585	0.0968457	0.546063	0.0872152	750
2E2B	L_MSE_UCN	gin_add	PCC	5	0.882749	0.0765516	0.884975	0.0682186	750
2E2B	L_MSE_UCN	gin_add	RMSE	5	0.448401	0.139246	0.438223	0.120645	750
2E2B	L_MSE_UCN	nn_mean	PCC	5	0.832006	0.110153	0.837344	0.0978202	750
2E2B	L_MSE_UCN	nn_mean	RMSE	5	0.569478	0.202521	0.554327	0.175945	750
2H8H	L_MSE_N	gat_mean	PCC	5	0.909589	0.0671024	0.910707	0.0616602	586
2H8H	L_MSE_N	gat_mean	RMSE	5	0.368701	0.168763	0.369056	0.156241	586
2H8H	L_MSE_N	gin_add	PCC	5	0.925081	0.0605681	0.926546	0.055096	586
2H8H	L_MSE_N	gin_add	RMSE	5	0.303461	0.126998	0.302014	0.117146	586
2H8H	L_MSE_N	nn_mean	PCC	5	0.949834	0.0213248	0.951433	0.017708	586
2H8H	L_MSE_N	nn_mean	RMSE	5	0.249668	0.0417	0.246197	0.0360854	586
2H8H	L_MSE_N_GL	gat_mean	PCC	5	0.920765	0.0560279	0.921634	0.0508888	586
2H8H	L_MSE_N_GL	gat_mean	RMSE	5	0.334027	0.155089	0.333828	0.143472	586
2H8H	L_MSE_N_GL	gin_add	PCC	5	0.942513	0.0391488	0.94409	0.0354743	586
2H8H	L_MSE_N_GL	gin_add	RMSE	5	0.268005	0.123782	0.265629	0.113309	586
2H8H	L_MSE_N_GL	nn_mean	PCC	5	0.9599	0.0153196	0.961243	0.0127414	586
2H8H	L_MSE_N_GL	nn_mean	RMSE	5	0.222512	0.0435735	0.218763	0.037712	586
2H8H	L_MSE_N_SGL	gat_mean	PCC	5	0.920613	0.0583616	0.920894	0.0536795	586
2H8H	L_MSE_N_SGL	gat_mean	RMSE	5	0.301546	0.178175	0.303247	0.162909	586
2H8H	L_MSE_N_SGL	gin_add	PCC	5	0.950896	0.0382238	0.951127	0.0351598	586
2H8H	L_MSE_N_SGL	gin_add	RMSE	5	0.254785	0.156535	0.256162	0.144042	586
2H8H	L_MSE_N_SGL	nn_mean	PCC	5	0.964596	0.0217464	0.966282	0.0180254	586
2H8H	L_MSE_N_SGL	nn_mean	RMSE	5	0.207387	0.0538797	0.202981	0.0451853	586
2H8H	L_MSE_UCN	gat_mean	PCC	5	0.882206	0.0979165	0.882036	0.090477	586
2H8H	L_MSE_UCN	gat_mean	RMSE	5	0.406426	0.21164	0.407663	0.195832	586
2H8H	L_MSE_UCN	gin_add	PCC	5	0.927327	0.0551174	0.929246	0.0505481	586
2H8H	L_MSE_UCN	gin_add	RMSE	5	0.323802	0.115519	0.321825	0.107202	586
2H8H	L_MSE_UCN	nn_mean	PCC	5	0.940669	0.0293453	0.942879	0.024821	586
2H8H	L_MSE_UCN	nn_mean	RMSE	5	0.270081	0.0460719	0.266993	0.0404126	586
3AOX	L_MSE_N	gat_mean	PCC	5	0.95268	0.0205448	0.953299	0.0182683	5632
3AOX	L_MSE_N	gat_mean	RMSE	5	0.252909	0.0401986	0.251881	0.0355906	5632
3AOX	L_MSE_N	gin_add	PCC	5	0.977142	0.00992893	0.977555	0.00877817	5632
3AOX	L_MSE_N	gin_add	RMSE	5	0.167701	0.023812	0.166891	0.0212161	5632
3AOX	L_MSE_N	nn_mean	PCC	5	0.966612	0.0170588	0.967238	0.0149949	5632
3AOX	L_MSE_N	nn_mean	RMSE	5	0.202395	0.0345749	0.201579	0.0308614	5632
3AOX	L_MSE_N_GL	gat_mean	PCC	5	0.959597	0.0268831	0.960557	0.0235161	5632
3AOX	L_MSE_N_GL	gat_mean	RMSE	5	0.212777	0.0395367	0.211504	0.0348889	5632
3AOX	L_MSE_N_GL	gin_add	PCC	5	0.980304	0.00826606	0.980583	0.00736554	5632
3AOX	L_MSE_N_GL	gin_add	RMSE	5	0.156663	0.0248203	0.156172	0.0224375	5632
3AOX	L_MSE_N_GL	nn_mean	PCC	5	0.971525	0.0213648	0.972327	0.0186936	5632
3AOX	L_MSE_N_GL	nn_mean	RMSE	5	0.178713	0.0440266	0.177319	0.0388867	5632
3AOX	L_MSE_N_SGL	gat_mean	PCC	5	0.963459	0.0154672	0.964081	0.0136749	5632
3AOX	L_MSE_N_SGL	gat_mean	RMSE	5	0.217683	0.036787	0.21653	0.0328695	5632
3AOX	L_MSE_N_SGL	gin_add	PCC	5	0.983362	0.00727617	0.983639	0.00641098	5632
3AOX	L_MSE_N_SGL	gin_add	RMSE	5	0.146813	0.0222968	0.146075	0.0197915	5632
3AOX	L_MSE_N_SGL	nn_mean	PCC	5	0.97354	0.0186051	0.974151	0.0163153	5632
3AOX	L_MSE_N_SGL	nn_mean	RMSE	5	0.17578	0.0440691	0.17465	0.038872	5632
3AOX	L_MSE_UCN	gat_mean	PCC	5	0.944838	0.0321721	0.945934	0.0281847	5632
3AOX	L_MSE_UCN	gat_mean	RMSE	5	0.258915	0.0504376	0.257718	0.0450096	5632
3AOX	L_MSE_UCN	gin_add	PCC	5	0.972929	0.0109319	0.97335	0.00958373	5632
3AOX	L_MSE_UCN	gin_add	RMSE	5	0.18143	0.0234311	0.180554	0.0207044	5632
3AOX	L_MSE_UCN	nn_mean	PCC	5	0.96427	0.0191418	0.965008	0.0167569	5632
3AOX	L_MSE_UCN	nn_mean	RMSE	5	0.203163	0.0347709	0.201977	0.0307665	5632
3OCS	L_MSE_N	gat_mean	PCC	5	0.933981	0.0278712	0.932571	0.0249837	2256
3OCS	L_MSE_N	gat_mean	RMSE	5	0.35851	0.0468918	0.3601	0.0412412	2256
3OCS	L_MSE_N	gin_add	PCC	5	0.946119	0.037896	0.944491	0.0345914	2256
3OCS	L_MSE_N	gin_add	RMSE	5	0.322897	0.0769755	0.327008	0.0682884	2256
3OCS	L_MSE_N	nn_mean	PCC	5	0.924367	0.0558172	0.921547	0.0506044	2256
3OCS	L_MSE_N	nn_mean	RMSE	5	0.356632	0.0766903	0.360983	0.0671723	2256
3OCS	L_MSE_N_GL	gat_mean	PCC	5	0.930163	0.0251898	0.928563	0.0227069	2256
3OCS	L_MSE_N_GL	gat_mean	RMSE	5	0.355074	0.0681992	0.357843	0.0600485	2256
3OCS	L_MSE_N_GL	gin_add	PCC	5	0.965123	0.0181594	0.964549	0.0161569	2256
3OCS	L_MSE_N_GL	gin_add	RMSE	5	0.286688	0.109225	0.28976	0.0987734	2256
3OCS	L_MSE_N_GL	nn_mean	PCC	5	0.941369	0.0394588	0.939392	0.0358609	2256
3OCS	L_MSE_N_GL	nn_mean	RMSE	5	0.31081	0.0585698	0.313309	0.0512443	2256
3OCS	L_MSE_N_SGL	gat_mean	PCC	5	0.942149	0.026842	0.94031	0.0241392	2256
3OCS	L_MSE_N_SGL	gat_mean	RMSE	5	0.339676	0.073554	0.343503	0.0660528	2256
3OCS	L_MSE_N_SGL	gin_add	PCC	5	0.953998	0.0279137	0.952724	0.0252104	2256
3OCS	L_MSE_N_SGL	gin_add	RMSE	5	0.310203	0.0881526	0.315318	0.0774997	2256
3OCS	L_MSE_N_SGL	nn_mean	PCC	5	0.935417	0.0478521	0.933191	0.0436119	2256
3OCS	L_MSE_N_SGL	nn_mean	RMSE	5	0.325536	0.0746359	0.328606	0.0660569	2256
3OCS	L_MSE_UCN	gat_mean	PCC	5	0.900821	0.0480427	0.897779	0.0433016	2256
3OCS	L_MSE_UCN	gat_mean	RMSE	5	0.418045	0.0852189	0.422931	0.0768279	2256
3OCS	L_MSE_UCN	gin_add	PCC	5	0.934908	0.0388557	0.93292	0.0349258	2256
3OCS	L_MSE_UCN	gin_add	RMSE	5	0.353447	0.108539	0.358599	0.0968536	2256
3OCS	L_MSE_UCN	nn_mean	PCC	5	0.901307	0.0731215	0.897892	0.0664144	2256
3OCS	L_MSE_UCN	nn_mean	RMSE	5	0.390519	0.0919176	0.394816	0.0808786	2256
4MXO	L_MSE_N	gat_mean	PCC	5	0.962046	0.0109691	0.962005	0.00979244	10713
4MXO	L_MSE_N	gat_mean	RMSE	5	0.276495	0.0266952	0.276628	0.0237706	10713
4MXO	L_MSE_N	gin_add	PCC	5	0.982764	0.00554031	0.982843	0.00494815	10713
4MXO	L_MSE_N	gin_add	RMSE	5	0.194013	0.0156187	0.193792	0.0141844	10713
4MXO	L_MSE_N	nn_mean	PCC	5	0.974633	0.00669276	0.974743	0.00597129	10713
4MXO	L_MSE_N	nn_mean	RMSE	5	0.215404	0.0266794	0.215944	0.0234561	10713
4MXO	L_MSE_N_GL	gat_mean	PCC	5	0.962807	0.0172639	0.962707	0.0153748	10713
4MXO	L_MSE_N_GL	gat_mean	RMSE	5	0.265062	0.0460564	0.26557	0.0406946	10713
4MXO	L_MSE_N_GL	gin_add	PCC	5	0.984376	0.00487036	0.984455	0.00440784	10713
4MXO	L_MSE_N_GL	gin_add	RMSE	5	0.172522	0.0235391	0.17228	0.0213233	10713
4MXO	L_MSE_N_GL	nn_mean	PCC	5	0.983078	0.00572859	0.982993	0.00510386	10713
4MXO	L_MSE_N_GL	nn_mean	RMSE	5	0.188162	0.0256879	0.188668	0.0229673	10713
4MXO	L_MSE_N_SGL	gat_mean	PCC	5	0.970984	0.00704144	0.970995	0.00631297	10713
4MXO	L_MSE_N_SGL	gat_mean	RMSE	5	0.243649	0.0226035	0.243705	0.0201961	10713
4MXO	L_MSE_N_SGL	gin_add	PCC	5	0.986627	0.00332363	0.986643	0.0029936	10713
4MXO	L_MSE_N_SGL	gin_add	RMSE	5	0.165365	0.0238425	0.16539	0.0213451	10713
4MXO	L_MSE_N_SGL	nn_mean	PCC	5	0.984599	0.00413717	0.984611	0.00370795	10713
4MXO	L_MSE_N_SGL	nn_mean	RMSE	5	0.182386	0.0299279	0.182882	0.0265582	10713
4MXO	L_MSE_UCN	gat_mean	PCC	5	0.949955	0.0220937	0.949879	0.0197279	10713
4MXO	L_MSE_UCN	gat_mean	RMSE	5	0.296626	0.0384087	0.297058	0.0339443	10713
4MXO	L_MSE_UCN	gin_add	PCC	5	0.977081	0.00719971	0.977182	0.00649238	10713
4MXO	L_MSE_UCN	gin_add	RMSE	5	0.207375	0.0202839	0.206997	0.0183927	10713
4MXO	L_MSE_UCN	nn_mean	PCC	5	0.962888	0.00661957	0.962798	0.00595174	10713
4MXO	L_MSE_UCN	nn_mean	RMSE	5	0.24586	0.0372438	0.246632	0.0326932	10713

## Sheet: paired_tests_within_kinase
PDB_id	metric	A	B	n_folds_used	mean_diff_A_minus_B	sd_diff	paired_t_p	wilcoxon_p	wilcoxon_method
1O42	PCC	L_MSE_N_GL|gat_mean	L_MSE_N_GL|gin_add	5	-0.0234117	0.0169727	0.0367751	0.125	exact/wilcox
1O42	PCC	L_MSE_N_GL|gat_mean	L_MSE_N_GL|nn_mean	5	-0.0180333	0.0111736	0.0225799	0.0625	exact/wilcox
1O42	PCC	L_MSE_N_GL|gat_mean	L_MSE_N_SGL|gat_mean	5	-0.00566479	0.0117005	0.339889	0.4375	exact/wilcox
1O42	PCC	L_MSE_N_GL|gat_mean	L_MSE_N_SGL|gin_add	5	-0.0246213	0.00914414	0.00383361	0.0625	exact/wilcox
1O42	PCC	L_MSE_N_GL|gat_mean	L_MSE_N_SGL|nn_mean	5	-0.0213524	0.0139518	0.0267271	0.0625	exact/wilcox
1O42	PCC	L_MSE_N_GL|gat_mean	L_MSE_N|gat_mean	5	0.00956094	0.0102414	0.105127	0.1875	exact/wilcox
1O42	PCC	L_MSE_N_GL|gat_mean	L_MSE_N|gin_add	5	-0.0165515	0.0150805	0.0701288	0.0625	exact/wilcox
1O42	PCC	L_MSE_N_GL|gat_mean	L_MSE_N|nn_mean	5	-0.00733544	0.0133785	0.287426	0.4375	exact/wilcox
1O42	PCC	L_MSE_N_GL|gat_mean	L_MSE_UCN|gat_mean	5	0.0186989	0.0127332	0.0303948	0.0625	exact/wilcox
1O42	PCC	L_MSE_N_GL|gat_mean	L_MSE_UCN|gin_add	5	-0.00701814	0.0243594	0.554509	0.4375	exact/wilcox
1O42	PCC	L_MSE_N_GL|gat_mean	L_MSE_UCN|nn_mean	5	0.00209962	0.00764712	0.572452	0.625	exact/wilcox
1O42	PCC	L_MSE_N_GL|gin_add	L_MSE_N_GL|nn_mean	5	0.00537833	0.00633113	0.130306	0.125	exact/wilcox
1O42	PCC	L_MSE_N_GL|gin_add	L_MSE_N_SGL|gat_mean	5	0.0177469	0.0142826	0.049899	0.0625	exact/wilcox
1O42	PCC	L_MSE_N_GL|gin_add	L_MSE_N_SGL|gin_add	5	-0.00120968	0.00870695	0.771571	1	exact/wilcox
1O42	PCC	L_MSE_N_GL|gin_add	L_MSE_N_SGL|nn_mean	5	0.00205929	0.0115619	0.710776	0.8125	exact/wilcox
1O42	PCC	L_MSE_N_GL|gin_add	L_MSE_N|gat_mean	5	0.0329726	0.0154481	0.00882266	0.0625	exact/wilcox
1O42	PCC	L_MSE_N_GL|gin_add	L_MSE_N|gin_add	5	0.00686016	0.0117673	0.262338	0.3125	exact/wilcox
1O42	PCC	L_MSE_N_GL|gin_add	L_MSE_N|nn_mean	5	0.0160762	0.0151448	0.0765217	0.125	exact/wilcox
1O42	PCC	L_MSE_N_GL|gin_add	L_MSE_UCN|gat_mean	5	0.0421106	0.0161705	0.00433153	0.0625	exact/wilcox
1O42	PCC	L_MSE_N_GL|gin_add	L_MSE_UCN|gin_add	5	0.0163935	0.0214413	0.162509	0.0625	exact/wilcox
1O42	PCC	L_MSE_N_GL|gin_add	L_MSE_UCN|nn_mean	5	0.0255113	0.0161137	0.0240103	0.0625	exact/wilcox
1O42	PCC	L_MSE_N_GL|nn_mean	L_MSE_N_SGL|gat_mean	5	0.0123685	0.00926054	0.0404766	0.125	exact/wilcox
1O42	PCC	L_MSE_N_GL|nn_mean	L_MSE_N_SGL|gin_add	5	-0.00658801	0.00291491	0.00721205	0.0625	exact/wilcox
1O42	PCC	L_MSE_N_GL|nn_mean	L_MSE_N_SGL|nn_mean	5	-0.00331904	0.00750169	0.378509	0.4375	exact/wilcox
1O42	PCC	L_MSE_N_GL|nn_mean	L_MSE_N|gat_mean	5	0.0275943	0.0128601	0.00866078	0.0625	exact/wilcox
1O42	PCC	L_MSE_N_GL|nn_mean	L_MSE_N|gin_add	5	0.00148183	0.0118996	0.794467	0.625	exact/wilcox
1O42	PCC	L_MSE_N_GL|nn_mean	L_MSE_N|nn_mean	5	0.0106979	0.0138112	0.158309	0.125	exact/wilcox
1O42	PCC	L_MSE_N_GL|nn_mean	L_MSE_UCN|gat_mean	5	0.0367323	0.0141564	0.00438912	0.0625	exact/wilcox
1O42	PCC	L_MSE_N_GL|nn_mean	L_MSE_UCN|gin_add	5	0.0110152	0.0228624	0.341965	0.625	exact/wilcox
1O42	PCC	L_MSE_N_GL|nn_mean	L_MSE_UCN|nn_mean	5	0.0201329	0.0114876	0.0172638	0.0625	exact/wilcox
1O42	PCC	L_MSE_N_SGL|gat_mean	L_MSE_N_SGL|gin_add	5	-0.0189565	0.00882791	0.00863807	0.0625	exact/wilcox
1O42	PCC	L_MSE_N_SGL|gat_mean	L_MSE_N_SGL|nn_mean	5	-0.0156876	0.00631743	0.00514792	0.0625	exact/wilcox
1O42	PCC	L_MSE_N_SGL|gat_mean	L_MSE_N|gat_mean	5	0.0152257	0.0178386	0.128962	0.0625	exact/wilcox
1O42	PCC	L_MSE_N_SGL|gat_mean	L_MSE_N|gin_add	5	-0.0108867	0.0204291	0.299284	0.4375	exact/wilcox
1O42	PCC	L_MSE_N_SGL|gat_mean	L_MSE_N|nn_mean	5	-0.00167065	0.0207639	0.865968	0.625	exact/wilcox
1O42	PCC	L_MSE_N_SGL|gat_mean	L_MSE_UCN|gat_mean	5	0.0243637	0.0168539	0.0319024	0.0625	exact/wilcox
1O42	PCC	L_MSE_N_SGL|gat_mean	L_MSE_UCN|gin_add	5	-0.00135334	0.0307362	0.926306	0.625	exact/wilcox
1O42	PCC	L_MSE_N_SGL|gat_mean	L_MSE_UCN|nn_mean	5	0.00776441	0.0103579	0.169009	0.3125	exact/wilcox
1O42	PCC	L_MSE_N_SGL|gin_add	L_MSE_N_SGL|nn_mean	5	0.00326897	0.00837741	0.432159	0.4375	exact/wilcox
1O42	PCC	L_MSE_N_SGL|gin_add	L_MSE_N|gat_mean	5	0.0341823	0.0115923	0.00274069	0.0625	exact/wilcox
1O42	PCC	L_MSE_N_SGL|gin_add	L_MSE_N|gin_add	5	0.00806984	0.0122008	0.213233	0.3125	exact/wilcox
1O42	PCC	L_MSE_N_SGL|gin_add	L_MSE_N|nn_mean	5	0.0172859	0.0128598	0.0397191	0.0625	exact/wilcox
1O42	PCC	L_MSE_N_SGL|gin_add	L_MSE_UCN|gat_mean	5	0.0433203	0.0138743	0.00221364	0.0625	exact/wilcox
1O42	PCC	L_MSE_N_SGL|gin_add	L_MSE_UCN|gin_add	5	0.0176032	0.023574	0.170298	0.125	exact/wilcox
1O42	PCC	L_MSE_N_SGL|gin_add	L_MSE_UCN|nn_mean	5	0.026721	0.0107481	0.00512638	0.0625	exact/wilcox
1O42	PCC	L_MSE_N_SGL|nn_mean	L_MSE_N|gat_mean	5	0.0309133	0.0194029	0.0235317	0.0625	exact/wilcox
1O42	PCC	L_MSE_N_SGL|nn_mean	L_MSE_N|gin_add	5	0.00480087	0.0187377	0.59737	1	exact/wilcox
1O42	PCC	L_MSE_N_SGL|nn_mean	L_MSE_N|nn_mean	5	0.0140169	0.0208677	0.207515	0.1875	exact/wilcox
1O42	PCC	L_MSE_N_SGL|nn_mean	L_MSE_UCN|gat_mean	5	0.0400513	0.0195367	0.0101522	0.0625	exact/wilcox
1O42	PCC	L_MSE_N_SGL|nn_mean	L_MSE_UCN|gin_add	5	0.0143342	0.029353	0.336212	0.8125	exact/wilcox
1O42	PCC	L_MSE_N_SGL|nn_mean	L_MSE_UCN|nn_mean	5	0.023452	0.014067	0.0203342	0.0625	exact/wilcox
1O42	PCC	L_MSE_N|gat_mean	L_MSE_N|gin_add	5	-0.0261124	0.00995355	0.00421653	0.0625	exact/wilcox
1O42	PCC	L_MSE_N|gat_mean	L_MSE_N|nn_mean	5	-0.0168964	0.00539943	0.00219529	0.0625	exact/wilcox
1O42	PCC	L_MSE_N|gat_mean	L_MSE_UCN|gat_mean	5	0.00913799	0.00809583	0.0650849	0.125	exact/wilcox
1O42	PCC	L_MSE_N|gat_mean	L_MSE_UCN|gin_add	5	-0.0165791	0.0173642	0.0996497	0.125	exact/wilcox
1O42	PCC	L_MSE_N|gat_mean	L_MSE_UCN|nn_mean	5	-0.00746132	0.0113545	0.215667	0.1875	exact/wilcox
1O42	PCC	L_MSE_N|gin_add	L_MSE_N|nn_mean	5	0.00921605	0.00649984	0.0338417	0.0625	exact/wilcox
1O42	PCC	L_MSE_N|gin_add	L_MSE_UCN|gat_mean	5	0.0352504	0.0147132	0.00585712	0.0625	exact/wilcox
1O42	PCC	L_MSE_N|gin_add	L_MSE_UCN|gin_add	5	0.00953335	0.0121622	0.154519	0.3125	exact/wilcox
1O42	PCC	L_MSE_N|gin_add	L_MSE_UCN|nn_mean	5	0.0186511	0.0170147	0.0703603	0.0625	exact/wilcox
1O42	PCC	L_MSE_N|nn_mean	L_MSE_UCN|gat_mean	5	0.0260344	0.0126396	0.00998773	0.0625	exact/wilcox
1O42	PCC	L_MSE_N|nn_mean	L_MSE_UCN|gin_add	5	0.000317304	0.0145652	0.963484	1	exact/wilcox
1O42	PCC	L_MSE_N|nn_mean	L_MSE_UCN|nn_mean	5	0.00943506	0.0158771	0.254648	0.3125	exact/wilcox
1O42	PCC	L_MSE_UCN|gat_mean	L_MSE_UCN|gin_add	5	-0.0257171	0.0195875	0.0425664	0.125	exact/wilcox
1O42	PCC	L_MSE_UCN|gat_mean	L_MSE_UCN|nn_mean	5	-0.0165993	0.00825081	0.010834	0.0625	exact/wilcox
1O42	PCC	L_MSE_UCN|gin_add	L_MSE_UCN|nn_mean	5	0.00911776	0.0246167	0.454104	0.3125	exact/wilcox
1O42	RMSE	L_MSE_N_GL|gat_mean	L_MSE_N_GL|gin_add	5	0.0706583	0.0407693	0.0179112	0.0625	exact/wilcox
1O42	RMSE	L_MSE_N_GL|gat_mean	L_MSE_N_GL|nn_mean	5	0.0585593	0.0197606	0.00269037	0.0625	exact/wilcox
1O42	RMSE	L_MSE_N_GL|gat_mean	L_MSE_N_SGL|gat_mean	5	-0.00689961	0.0382747	0.707501	0.625	exact/wilcox
1O42	RMSE	L_MSE_N_GL|gat_mean	L_MSE_N_SGL|gin_add	5	0.08753	0.0453862	0.0125224	0.0625	exact/wilcox
1O42	RMSE	L_MSE_N_GL|gat_mean	L_MSE_N_SGL|nn_mean	5	0.0527432	0.0114871	0.00050747	0.0625	exact/wilcox
1O42	RMSE	L_MSE_N_GL|gat_mean	L_MSE_N|gat_mean	5	-0.0447632	0.0144748	0.00229473	0.0625	exact/wilcox
1O42	RMSE	L_MSE_N_GL|gat_mean	L_MSE_N|gin_add	5	0.0407823	0.0369316	0.0690052	0.125	exact/wilcox
1O42	RMSE	L_MSE_N_GL|gat_mean	L_MSE_N|nn_mean	5	0.0171609	0.0108099	0.0238029	0.0625	exact/wilcox
1O42	RMSE	L_MSE_N_GL|gat_mean	L_MSE_UCN|gat_mean	5	-0.0669001	0.0199467	0.00169118	0.0625	exact/wilcox
1O42	RMSE	L_MSE_N_GL|gat_mean	L_MSE_UCN|gin_add	5	0.0229699	0.0318631	0.182262	0.125	exact/wilcox
1O42	RMSE	L_MSE_N_GL|gat_mean	L_MSE_UCN|nn_mean	5	-0.00879457	0.0389987	0.640591	0.8125	exact/wilcox
1O42	RMSE	L_MSE_N_GL|gin_add	L_MSE_N_GL|nn_mean	5	-0.012099	0.0296573	0.413254	0.4375	exact/wilcox
1O42	RMSE	L_MSE_N_GL|gin_add	L_MSE_N_SGL|gat_mean	5	-0.0775579	0.0485023	0.023259	0.0625	exact/wilcox
1O42	RMSE	L_MSE_N_GL|gin_add	L_MSE_N_SGL|gin_add	5	0.0168717	0.031543	0.297735	0.3125	exact/wilcox
1O42	RMSE	L_MSE_N_GL|gin_add	L_MSE_N_SGL|nn_mean	5	-0.0179151	0.0477619	0.448819	0.4375	exact/wilcox
1O42	RMSE	L_MSE_N_GL|gin_add	L_MSE_N|gat_mean	5	-0.115422	0.0406606	0.00315579	0.0625	exact/wilcox
1O42	RMSE	L_MSE_N_GL|gin_add	L_MSE_N|gin_add	5	-0.0298761	0.0164343	0.0152859	0.0625	exact/wilcox
1O42	RMSE	L_MSE_N_GL|gin_add	L_MSE_N|nn_mean	5	-0.0534974	0.0389049	0.0371199	0.0625	exact/wilcox
1O42	RMSE	L_MSE_N_GL|gin_add	L_MSE_UCN|gat_mean	5	-0.137558	0.0409851	0.00168668	0.0625	exact/wilcox
1O42	RMSE	L_MSE_N_GL|gin_add	L_MSE_UCN|gin_add	5	-0.0476884	0.0284993	0.0200922	0.0625	exact/wilcox
1O42	RMSE	L_MSE_N_GL|gin_add	L_MSE_UCN|nn_mean	5	-0.0794529	0.045786	0.0178372	0.0625	exact/wilcox
1O42	RMSE	L_MSE_N_GL|nn_mean	L_MSE_N_SGL|gat_mean	5	-0.0654589	0.0254564	0.00453584	0.0625	exact/wilcox
1O42	RMSE	L_MSE_N_GL|nn_mean	L_MSE_N_SGL|gin_add	5	0.0289708	0.0389773	0.171846	0.3125	exact/wilcox
1O42	RMSE	L_MSE_N_GL|nn_mean	L_MSE_N_SGL|nn_mean	5	-0.00581603	0.0221383	0.588465	0.4375	exact/wilcox
1O42	RMSE	L_MSE_N_GL|nn_mean	L_MSE_N|gat_mean	5	-0.103322	0.0154797	0.00011738	0.0625	exact/wilcox
1O42	RMSE	L_MSE_N_GL|nn_mean	L_MSE_N|gin_add	5	-0.017777	0.0322897	0.285734	0.625	exact/wilcox
1O42	RMSE	L_MSE_N_GL|nn_mean	L_MSE_N|nn_mean	5	-0.0413984	0.01464	0.003201	0.0625	exact/wilcox
1O42	RMSE	L_MSE_N_GL|nn_mean	L_MSE_UCN|gat_mean	5	-0.125459	0.0230333	0.000260826	0.0625	exact/wilcox
1O42	RMSE	L_MSE_N_GL|nn_mean	L_MSE_UCN|gin_add	5	-0.0355894	0.0303312	0.058571	0.125	exact/wilcox
1O42	RMSE	L_MSE_N_GL|nn_mean	L_MSE_UCN|nn_mean	5	-0.0673539	0.0340404	0.0114718	0.0625	exact/wilcox
1O42	RMSE	L_MSE_N_SGL|gat_mean	L_MSE_N_SGL|gin_add	5	0.0944297	0.0462877	0.0103254	0.0625	exact/wilcox
1O42	RMSE	L_MSE_N_SGL|gat_mean	L_MSE_N_SGL|nn_mean	5	0.0596429	0.0320522	0.0141351	0.0625	exact/wilcox
1O42	RMSE	L_MSE_N_SGL|gat_mean	L_MSE_N|gat_mean	5	-0.0378636	0.0275293	0.037095	0.0625	exact/wilcox
1O42	RMSE	L_MSE_N_SGL|gat_mean	L_MSE_N|gin_add	5	0.0476819	0.050951	0.104524	0.3125	exact/wilcox
1O42	RMSE	L_MSE_N_SGL|gat_mean	L_MSE_N|nn_mean	5	0.0240605	0.0306895	0.154461	0.1875	exact/wilcox
1O42	RMSE	L_MSE_N_SGL|gat_mean	L_MSE_UCN|gat_mean	5	-0.0600005	0.0328902	0.0151086	0.0625	exact/wilcox
1O42	RMSE	L_MSE_N_SGL|gat_mean	L_MSE_UCN|gin_add	5	0.0298695	0.047017	0.22848	0.3125	exact/wilcox
1O42	RMSE	L_MSE_N_SGL|gat_mean	L_MSE_UCN|nn_mean	5	-0.00189496	0.029602	0.8931	1	exact/wilcox
1O42	RMSE	L_MSE_N_SGL|gin_add	L_MSE_N_SGL|nn_mean	5	-0.0347868	0.0475879	0.177479	0.125	exact/wilcox
1O42	RMSE	L_MSE_N_SGL|gin_add	L_MSE_N|gat_mean	5	-0.132293	0.043252	0.00239107	0.0625	exact/wilcox
1O42	RMSE	L_MSE_N_SGL|gin_add	L_MSE_N|gin_add	5	-0.0467478	0.0226739	0.00995422	0.0625	exact/wilcox
1O42	RMSE	L_MSE_N_SGL|gin_add	L_MSE_N|nn_mean	5	-0.0703691	0.0418818	0.0198263	0.0625	exact/wilcox
1O42	RMSE	L_MSE_N_SGL|gin_add	L_MSE_UCN|gat_mean	5	-0.15443	0.0379594	0.000809768	0.0625	exact/wilcox
1O42	RMSE	L_MSE_N_SGL|gin_add	L_MSE_UCN|gin_add	5	-0.0645601	0.0332098	0.0121864	0.0625	exact/wilcox
1O42	RMSE	L_MSE_N_SGL|gin_add	L_MSE_UCN|nn_mean	5	-0.0963246	0.0271497	0.00136668	0.0625	exact/wilcox
1O42	RMSE	L_MSE_N_SGL|nn_mean	L_MSE_N|gat_mean	5	-0.0975064	0.0110324	3.86707e-05	0.0625	exact/wilcox
1O42	RMSE	L_MSE_N_SGL|nn_mean	L_MSE_N|gin_add	5	-0.011961	0.0442485	0.57816	1	exact/wilcox
1O42	RMSE	L_MSE_N_SGL|nn_mean	L_MSE_N|nn_mean	5	-0.0355823	0.0130897	0.00370188	0.0625	exact/wilcox
1O42	RMSE	L_MSE_N_SGL|nn_mean	L_MSE_UCN|gat_mean	5	-0.119643	0.017388	0.000104117	0.0625	exact/wilcox
1O42	RMSE	L_MSE_N_SGL|nn_mean	L_MSE_UCN|gin_add	5	-0.0297733	0.0364019	0.141409	0.1875	exact/wilcox
1O42	RMSE	L_MSE_N_SGL|nn_mean	L_MSE_UCN|nn_mean	5	-0.0615378	0.0344106	0.0161455	0.0625	exact/wilcox
1O42	RMSE	L_MSE_N|gat_mean	L_MSE_N|gin_add	5	0.0855454	0.0399921	0.00875576	0.0625	exact/wilcox
1O42	RMSE	L_MSE_N|gat_mean	L_MSE_N|nn_mean	5	0.0619241	0.0153648	0.000839546	0.0625	exact/wilcox
1O42	RMSE	L_MSE_N|gat_mean	L_MSE_UCN|gat_mean	5	-0.0221369	0.0115798	0.0129024	0.0625	exact/wilcox
1O42	RMSE	L_MSE_N|gat_mean	L_MSE_UCN|gin_add	5	0.0677331	0.0287614	0.00622929	0.0625	exact/wilcox
1O42	RMSE	L_MSE_N|gat_mean	L_MSE_UCN|nn_mean	5	0.0359686	0.0305242	0.0578881	0.0625	exact/wilcox
1O42	RMSE	L_MSE_N|gin_add	L_MSE_N|nn_mean	5	-0.0236213	0.0355901	0.211947	0.3125	exact/wilcox
1O42	RMSE	L_MSE_N|gin_add	L_MSE_UCN|gat_mean	5	-0.107682	0.0379778	0.00316922	0.0625	exact/wilcox
1O42	RMSE	L_MSE_N|gin_add	L_MSE_UCN|gin_add	5	-0.0178124	0.0276829	0.223608	0.1875	exact/wilcox
1O42	RMSE	L_MSE_N|gin_add	L_MSE_UCN|nn_mean	5	-0.0495768	0.0410999	0.0542481	0.0625	exact/wilcox
1O42	RMSE	L_MSE_N|nn_mean	L_MSE_UCN|gat_mean	5	-0.084061	0.0227537	0.00117155	0.0625	exact/wilcox
1O42	RMSE	L_MSE_N|nn_mean	L_MSE_UCN|gin_add	5	0.00580899	0.0357376	0.734654	1	exact/wilcox
1O42	RMSE	L_MSE_N|nn_mean	L_MSE_UCN|nn_mean	5	-0.0259555	0.0353285	0.175766	0.3125	exact/wilcox
1O42	RMSE	L_MSE_UCN|gat_mean	L_MSE_UCN|gin_add	5	0.08987	0.0223803	0.000851402	0.0625	exact/wilcox
1O42	RMSE	L_MSE_UCN|gat_mean	L_MSE_UCN|nn_mean	5	0.0581055	0.0245571	0.00612493	0.0625	exact/wilcox
1O42	RMSE	L_MSE_UCN|gin_add	L_MSE_UCN|nn_mean	5	-0.0317645	0.0350074	0.112349	0.125	exact/wilcox
2E2B	PCC	L_MSE_N_GL|gat_mean	L_MSE_N_GL|gin_add	5	-0.023157	0.106982	0.653684	0.625	exact/wilcox
2E2B	PCC	L_MSE_N_GL|gat_mean	L_MSE_N_GL|nn_mean	5	-0.00771412	0.0893159	0.856269	0.8125	exact/wilcox
2E2B	PCC	L_MSE_N_GL|gat_mean	L_MSE_N_SGL|gat_mean	5	-0.00949214	0.0214082	0.37759	0.625	exact/wilcox
2E2B	PCC	L_MSE_N_GL|gat_mean	L_MSE_N_SGL|gin_add	5	-0.0255591	0.0945208	0.578035	0.4375	exact/wilcox
2E2B	PCC	L_MSE_N_GL|gat_mean	L_MSE_N_SGL|nn_mean	5	0.0135037	0.104235	0.786453	1	exact/wilcox
2E2B	PCC	L_MSE_N_GL|gat_mean	L_MSE_N|gat_mean	5	-0.00187261	0.0221458	0.859238	0.8125	exact/wilcox
2E2B	PCC	L_MSE_N_GL|gat_mean	L_MSE_N|gin_add	5	-0.000404491	0.106833	0.99365	1	exact/wilcox
2E2B	PCC	L_MSE_N_GL|gat_mean	L_MSE_N|nn_mean	5	0.0392113	0.111788	0.476691	0.625	exact/wilcox
2E2B	PCC	L_MSE_N_GL|gat_mean	L_MSE_UCN|gat_mean	5	0.0358626	0.0296626	0.0539015	0.0625	exact/wilcox
2E2B	PCC	L_MSE_N_GL|gat_mean	L_MSE_UCN|gin_add	5	0.00823058	0.113418	0.878962	1	exact/wilcox
2E2B	PCC	L_MSE_N_GL|gat_mean	L_MSE_UCN|nn_mean	5	0.0589736	0.140924	0.40238	0.625	exact/wilcox
2E2B	PCC	L_MSE_N_GL|gin_add	L_MSE_N_GL|nn_mean	5	0.0154429	0.0444325	0.480462	0.625	exact/wilcox
2E2B	PCC	L_MSE_N_GL|gin_add	L_MSE_N_SGL|gat_mean	5	0.0136649	0.102511	0.78049	1	exact/wilcox
2E2B	PCC	L_MSE_N_GL|gin_add	L_MSE_N_SGL|gin_add	5	-0.00240208	0.0319674	0.87472	1	exact/wilcox
2E2B	PCC	L_MSE_N_GL|gin_add	L_MSE_N_SGL|nn_mean	5	0.0366607	0.0598648	0.242737	0.1875	exact/wilcox
2E2B	PCC	L_MSE_N_GL|gin_add	L_MSE_N|gat_mean	5	0.0212844	0.0914049	0.630079	0.625	exact/wilcox
2E2B	PCC	L_MSE_N_GL|gin_add	L_MSE_N|gin_add	5	0.0227525	0.0175515	0.0441763	0.0625	exact/wilcox
2E2B	PCC	L_MSE_N_GL|gin_add	L_MSE_N|nn_mean	5	0.0623682	0.0449528	0.0361384	0.0625	exact/wilcox
2E2B	PCC	L_MSE_N_GL|gin_add	L_MSE_UCN|gat_mean	5	0.0590196	0.108427	0.290444	0.3125	exact/wilcox
2E2B	PCC	L_MSE_N_GL|gin_add	L_MSE_UCN|gin_add	5	0.0313876	0.0191777	0.0215858	0.0625	exact/wilcox
2E2B	PCC	L_MSE_N_GL|gin_add	L_MSE_UCN|nn_mean	5	0.0821306	0.0545995	0.028211	0.0625	exact/wilcox
2E2B	PCC	L_MSE_N_GL|nn_mean	L_MSE_N_SGL|gat_mean	5	-0.00177802	0.0867918	0.965659	1	exact/wilcox
2E2B	PCC	L_MSE_N_GL|nn_mean	L_MSE_N_SGL|gin_add	5	-0.017845	0.0172283	0.0814838	0.125	exact/wilcox
2E2B	PCC	L_MSE_N_GL|nn_mean	L_MSE_N_SGL|nn_mean	5	0.0212179	0.0455884	0.356775	0.3125	exact/wilcox
2E2B	PCC	L_MSE_N_GL|nn_mean	L_MSE_N|gat_mean	5	0.00584151	0.0704723	0.861974	0.625	exact/wilcox
2E2B	PCC	L_MSE_N_GL|nn_mean	L_MSE_N|gin_add	5	0.00730963	0.0381245	0.690205	0.8125	exact/wilcox
2E2B	PCC	L_MSE_N_GL|nn_mean	L_MSE_N|nn_mean	5	0.0469254	0.0367403	0.0461178	0.0625	exact/wilcox
2E2B	PCC	L_MSE_N_GL|nn_mean	L_MSE_UCN|gat_mean	5	0.0435767	0.0841414	0.311276	0.4375	exact/wilcox
2E2B	PCC	L_MSE_N_GL|nn_mean	L_MSE_UCN|gin_add	5	0.0159447	0.0366431	0.385653	0.8125	exact/wilcox
2E2B	PCC	L_MSE_N_GL|nn_mean	L_MSE_UCN|nn_mean	5	0.0666878	0.0554439	0.0546845	0.0625	exact/wilcox
2E2B	PCC	L_MSE_N_SGL|gat_mean	L_MSE_N_SGL|gin_add	5	-0.0160669	0.0891015	0.707415	0.625	exact/wilcox
2E2B	PCC	L_MSE_N_SGL|gat_mean	L_MSE_N_SGL|nn_mean	5	0.0229959	0.110131	0.664868	0.625	exact/wilcox
2E2B	PCC	L_MSE_N_SGL|gat_mean	L_MSE_N|gat_mean	5	0.00761953	0.0268457	0.560139	0.8125	exact/wilcox
2E2B	PCC	L_MSE_N_SGL|gat_mean	L_MSE_N|gin_add	5	0.00908765	0.105372	0.856475	1	exact/wilcox
2E2B	PCC	L_MSE_N_SGL|gat_mean	L_MSE_N|nn_mean	5	0.0487034	0.113935	0.393277	0.4375	exact/wilcox
2E2B	PCC	L_MSE_N_SGL|gat_mean	L_MSE_UCN|gat_mean	5	0.0453548	0.0467603	0.095933	0.0625	exact/wilcox
2E2B	PCC	L_MSE_N_SGL|gat_mean	L_MSE_UCN|gin_add	5	0.0177227	0.108001	0.732255	0.8125	exact/wilcox
2E2B	PCC	L_MSE_N_SGL|gat_mean	L_MSE_UCN|nn_mean	5	0.0684658	0.139828	0.335075	0.4375	exact/wilcox
2E2B	PCC	L_MSE_N_SGL|gin_add	L_MSE_N_SGL|nn_mean	5	0.0390628	0.0557669	0.192342	0.125	exact/wilcox
2E2B	PCC	L_MSE_N_SGL|gin_add	L_MSE_N|gat_mean	5	0.0236865	0.0766975	0.527821	0.4375	exact/wilcox
2E2B	PCC	L_MSE_N_SGL|gin_add	L_MSE_N|gin_add	5	0.0251546	0.0321431	0.155033	0.1875	exact/wilcox
2E2B	PCC	L_MSE_N_SGL|gin_add	L_MSE_N|nn_mean	5	0.0647703	0.0422074	0.0265015	0.0625	exact/wilcox
2E2B	PCC	L_MSE_N_SGL|gin_add	L_MSE_UCN|gat_mean	5	0.0614217	0.0939845	0.217725	0.3125	exact/wilcox
2E2B	PCC	L_MSE_N_SGL|gin_add	L_MSE_UCN|gin_add	5	0.0337896	0.0236434	0.0330377	0.0625	exact/wilcox
2E2B	PCC	L_MSE_N_SGL|gin_add	L_MSE_UCN|nn_mean	5	0.0845327	0.0550352	0.0264253	0.0625	exact/wilcox
2E2B	PCC	L_MSE_N_SGL|nn_mean	L_MSE_N|gat_mean	5	-0.0153764	0.0874992	0.714401	0.8125	exact/wilcox
2E2B	PCC	L_MSE_N_SGL|nn_mean	L_MSE_N|gin_add	5	-0.0139082	0.043029	0.509826	0.8125	exact/wilcox
2E2B	PCC	L_MSE_N_SGL|nn_mean	L_MSE_N|nn_mean	5	0.0257075	0.0218868	0.0584055	0.125	exact/wilcox
2E2B	PCC	L_MSE_N_SGL|nn_mean	L_MSE_UCN|gat_mean	5	0.0223589	0.0897854	0.607322	0.8125	exact/wilcox
2E2B	PCC	L_MSE_N_SGL|nn_mean	L_MSE_UCN|gin_add	5	-0.00527317	0.0594629	0.852485	0.8125	exact/wilcox
2E2B	PCC	L_MSE_N_SGL|nn_mean	L_MSE_UCN|nn_mean	5	0.0454699	0.0523713	0.124177	0.0625	exact/wilcox
2E2B	PCC	L_MSE_N|gat_mean	L_MSE_N|gin_add	5	0.00146812	0.0902161	0.972716	1	exact/wilcox
2E2B	PCC	L_MSE_N|gat_mean	L_MSE_N|nn_mean	5	0.0410839	0.0943873	0.385522	0.465209	exact/wilcox
2E2B	PCC	L_MSE_N|gat_mean	L_MSE_UCN|gat_mean	5	0.0377352	0.0266884	0.0341309	0.0625	exact/wilcox
2E2B	PCC	L_MSE_N|gat_mean	L_MSE_UCN|gin_add	5	0.0101032	0.0958509	0.825246	1	exact/wilcox
2E2B	PCC	L_MSE_N|gat_mean	L_MSE_UCN|nn_mean	5	0.0608463	0.121955	0.327081	0.4375	exact/wilcox
2E2B	PCC	L_MSE_N|gin_add	L_MSE_N|nn_mean	5	0.0396157	0.0281963	0.0347919	0.0625	exact/wilcox
2E2B	PCC	L_MSE_N|gin_add	L_MSE_UCN|gat_mean	5	0.0362671	0.103617	0.477575	0.625	exact/wilcox
2E2B	PCC	L_MSE_N|gin_add	L_MSE_UCN|gin_add	5	0.00863507	0.0226871	0.442674	0.4375	exact/wilcox
2E2B	PCC	L_MSE_N|gin_add	L_MSE_UCN|nn_mean	5	0.0593781	0.0435681	0.0381214	0.0625	exact/wilcox
2E2B	PCC	L_MSE_N|nn_mean	L_MSE_UCN|gat_mean	5	-0.00334863	0.101914	0.944958	1	exact/wilcox
2E2B	PCC	L_MSE_N|nn_mean	L_MSE_UCN|gin_add	5	-0.0309807	0.0411869	0.167867	0.0625	exact/wilcox
2E2B	PCC	L_MSE_N|nn_mean	L_MSE_UCN|nn_mean	5	0.0197624	0.0343649	0.267866	0.1875	exact/wilcox
2E2B	PCC	L_MSE_UCN|gat_mean	L_MSE_UCN|gin_add	5	-0.027632	0.112854	0.613152	0.625	exact/wilcox
2E2B	PCC	L_MSE_UCN|gat_mean	L_MSE_UCN|nn_mean	5	0.023111	0.132159	0.715711	0.8125	exact/wilcox
2E2B	PCC	L_MSE_UCN|gin_add	L_MSE_UCN|nn_mean	5	0.0507431	0.0427402	0.0566995	0.0625	exact/wilcox
2E2B	RMSE	L_MSE_N_GL|gat_mean	L_MSE_N_GL|gin_add	5	0.119974	0.202677	0.256206	0.3125	exact/wilcox
2E2B	RMSE	L_MSE_N_GL|gat_mean	L_MSE_N_GL|nn_mean	5	0.0118817	0.200365	0.900913	1	exact/wilcox
2E2B	RMSE	L_MSE_N_GL|gat_mean	L_MSE_N_SGL|gat_mean	5	0.0451966	0.0358122	0.0477303	0.0625	exact/wilcox
2E2B	RMSE	L_MSE_N_GL|gat_mean	L_MSE_N_SGL|gin_add	5	0.102215	0.173191	0.257399	0.3125	exact/wilcox
2E2B	RMSE	L_MSE_N_GL|gat_mean	L_MSE_N_SGL|nn_mean	5	0.00551781	0.228603	0.959546	1	exact/wilcox
2E2B	RMSE	L_MSE_N_GL|gat_mean	L_MSE_N|gat_mean	5	-0.0136521	0.0131513	0.0810284	0.125	exact/wilcox
2E2B	RMSE	L_MSE_N_GL|gat_mean	L_MSE_N|gin_add	5	0.0496659	0.189578	0.589464	0.8125	exact/wilcox
2E2B	RMSE	L_MSE_N_GL|gat_mean	L_MSE_N|nn_mean	5	-0.0554591	0.232199	0.621595	0.4375	exact/wilcox
2E2B	RMSE	L_MSE_N_GL|gat_mean	L_MSE_UCN|gat_mean	5	-0.0641791	0.042518	0.0279079	0.0625	exact/wilcox
2E2B	RMSE	L_MSE_N_GL|gat_mean	L_MSE_UCN|gin_add	5	0.038005	0.187616	0.674062	0.8125	exact/wilcox
2E2B	RMSE	L_MSE_N_GL|gat_mean	L_MSE_UCN|nn_mean	5	-0.0830729	0.241514	0.484713	0.3125	exact/wilcox
2E2B	RMSE	L_MSE_N_GL|gin_add	L_MSE_N_GL|nn_mean	5	-0.108092	0.109441	0.0917788	0.125	exact/wilcox
2E2B	RMSE	L_MSE_N_GL|gin_add	L_MSE_N_SGL|gat_mean	5	-0.0747772	0.198897	0.447848	0.625	exact/wilcox
2E2B	RMSE	L_MSE_N_GL|gin_add	L_MSE_N_SGL|gin_add	5	-0.0177591	0.0705831	0.603739	0.625	exact/wilcox
2E2B	RMSE	L_MSE_N_GL|gin_add	L_MSE_N_SGL|nn_mean	5	-0.114456	0.127074	0.114272	0.125	exact/wilcox
2E2B	RMSE	L_MSE_N_GL|gin_add	L_MSE_N|gat_mean	5	-0.133626	0.204731	0.218209	0.4375	exact/wilcox
2E2B	RMSE	L_MSE_N_GL|gin_add	L_MSE_N|gin_add	5	-0.0703079	0.0616624	0.0633336	0.125	exact/wilcox
2E2B	RMSE	L_MSE_N_GL|gin_add	L_MSE_N|nn_mean	5	-0.175433	0.133969	0.0428937	0.0625	exact/wilcox
2E2B	RMSE	L_MSE_N_GL|gin_add	L_MSE_UCN|gat_mean	5	-0.184153	0.165999	0.0681672	0.125	exact/wilcox
2E2B	RMSE	L_MSE_N_GL|gin_add	L_MSE_UCN|gin_add	5	-0.0819688	0.052539	0.0251547	0.0625	exact/wilcox
2E2B	RMSE	L_MSE_N_GL|gin_add	L_MSE_UCN|nn_mean	5	-0.203047	0.110472	0.0147337	0.0625	exact/wilcox
2E2B	RMSE	L_MSE_N_GL|nn_mean	L_MSE_N_SGL|gat_mean	5	0.0333149	0.209362	0.73995	0.8125	exact/wilcox
2E2B	RMSE	L_MSE_N_GL|nn_mean	L_MSE_N_SGL|gin_add	5	0.090333	0.0574698	0.0245667	0.0625	exact/wilcox
2E2B	RMSE	L_MSE_N_GL|nn_mean	L_MSE_N_SGL|nn_mean	5	-0.00636393	0.0509186	0.79374	1	exact/wilcox
2E2B	RMSE	L_MSE_N_GL|nn_mean	L_MSE_N|gat_mean	5	-0.0255338	0.208624	0.797884	1	exact/wilcox
2E2B	RMSE	L_MSE_N_GL|nn_mean	L_MSE_N|gin_add	5	0.0377842	0.0724348	0.308252	0.4375	exact/wilcox
2E2B	RMSE	L_MSE_N_GL|nn_mean	L_MSE_N|nn_mean	5	-0.0673408	0.052891	0.0465385	0.0625	exact/wilcox
2E2B	RMSE	L_MSE_N_GL|nn_mean	L_MSE_UCN|gat_mean	5	-0.0760608	0.161516	0.351744	0.4375	exact/wilcox
2E2B	RMSE	L_MSE_N_GL|nn_mean	L_MSE_UCN|gin_add	5	0.0261233	0.0580118	0.370938	0.3125	exact/wilcox
2E2B	RMSE	L_MSE_N_GL|nn_mean	L_MSE_UCN|nn_mean	5	-0.0949546	0.0511542	0.0142523	0.0625	exact/wilcox
2E2B	RMSE	L_MSE_N_SGL|gat_mean	L_MSE_N_SGL|gin_add	5	0.0570181	0.175177	0.507043	1	exact/wilcox
2E2B	RMSE	L_MSE_N_SGL|gat_mean	L_MSE_N_SGL|nn_mean	5	-0.0396788	0.242204	0.732679	1	exact/wilcox
2E2B	RMSE	L_MSE_N_SGL|gat_mean	L_MSE_N|gat_mean	5	-0.0588487	0.0270184	0.00821752	0.0625	exact/wilcox
2E2B	RMSE	L_MSE_N_SGL|gat_mean	L_MSE_N|gin_add	5	0.00446932	0.193643	0.961315	1	exact/wilcox
2E2B	RMSE	L_MSE_N_SGL|gat_mean	L_MSE_N|nn_mean	5	-0.100656	0.244927	0.410127	0.4375	exact/wilcox
2E2B	RMSE	L_MSE_N_SGL|gat_mean	L_MSE_UCN|gat_mean	5	-0.109376	0.0619039	0.0168064	0.0625	exact/wilcox
2E2B	RMSE	L_MSE_N_SGL|gat_mean	L_MSE_UCN|gin_add	5	-0.00719154	0.190502	0.936784	1	exact/wilcox
2E2B	RMSE	L_MSE_N_SGL|gat_mean	L_MSE_UCN|nn_mean	5	-0.128269	0.249524	0.314417	0.3125	exact/wilcox
2E2B	RMSE	L_MSE_N_SGL|gin_add	L_MSE_N_SGL|nn_mean	5	-0.0966969	0.0956767	0.0866888	0.0625	exact/wilcox
2E2B	RMSE	L_MSE_N_SGL|gin_add	L_MSE_N|gat_mean	5	-0.115867	0.178807	0.220932	0.3125	exact/wilcox
2E2B	RMSE	L_MSE_N_SGL|gin_add	L_MSE_N|gin_add	5	-0.0525488	0.0646336	0.143212	0.3125	exact/wilcox
2E2B	RMSE	L_MSE_N_SGL|gin_add	L_MSE_N|nn_mean	5	-0.157674	0.103399	0.0270329	0.0625	exact/wilcox
2E2B	RMSE	L_MSE_N_SGL|gin_add	L_MSE_UCN|gat_mean	5	-0.166394	0.136252	0.0524038	0.125	exact/wilcox
2E2B	RMSE	L_MSE_N_SGL|gin_add	L_MSE_UCN|gin_add	5	-0.0642097	0.03434	0.0139065	0.0625	exact/wilcox
2E2B	RMSE	L_MSE_N_SGL|gin_add	L_MSE_UCN|nn_mean	5	-0.185288	0.0799716	0.00660275	0.0625	exact/wilcox
2E2B	RMSE	L_MSE_N_SGL|nn_mean	L_MSE_N|gat_mean	5	-0.0191699	0.237323	0.865448	1	exact/wilcox
2E2B	RMSE	L_MSE_N_SGL|nn_mean	L_MSE_N|gin_add	5	0.0441481	0.0851773	0.310943	0.4375	exact/wilcox
2E2B	RMSE	L_MSE_N_SGL|nn_mean	L_MSE_N|nn_mean	5	-0.0609769	0.0276809	0.00789693	0.0625	exact/wilcox
2E2B	RMSE	L_MSE_N_SGL|nn_mean	L_MSE_UCN|gat_mean	5	-0.0696969	0.18762	0.452875	0.625	exact/wilcox
2E2B	RMSE	L_MSE_N_SGL|nn_mean	L_MSE_UCN|gin_add	5	0.0324872	0.0824354	0.427967	0.4375	exact/wilcox
2E2B	RMSE	L_MSE_N_SGL|nn_mean	L_MSE_UCN|nn_mean	5	-0.0885907	0.049852	0.0164882	0.0625	exact/wilcox
2E2B	RMSE	L_MSE_N|gat_mean	L_MSE_N|gin_add	5	0.063318	0.194599	0.507181	0.625	exact/wilcox
2E2B	RMSE	L_MSE_N|gat_mean	L_MSE_N|nn_mean	5	-0.041807	0.240965	0.717811	0.715001	exact/wilcox
2E2B	RMSE	L_MSE_N|gat_mean	L_MSE_UCN|gat_mean	5	-0.050527	0.0502917	0.0879827	0.125	exact/wilcox
2E2B	RMSE	L_MSE_N|gat_mean	L_MSE_UCN|gin_add	5	0.0516571	0.192843	0.581459	0.625	exact/wilcox
2E2B	RMSE	L_MSE_N|gat_mean	L_MSE_UCN|nn_mean	5	-0.0694208	0.24903	0.566845	0.625	exact/wilcox
2E2B	RMSE	L_MSE_N|gin_add	L_MSE_N|nn_mean	5	-0.105125	0.0844522	0.0496442	0.0625	exact/wilcox
2E2B	RMSE	L_MSE_N|gin_add	L_MSE_UCN|gat_mean	5	-0.113845	0.148521	0.161681	0.1875	exact/wilcox
2E2B	RMSE	L_MSE_N|gin_add	L_MSE_UCN|gin_add	5	-0.0116609	0.0336793	0.482028	0.625	exact/wilcox
2E2B	RMSE	L_MSE_N|gin_add	L_MSE_UCN|nn_mean	5	-0.132739	0.0910562	0.0310906	0.0625	exact/wilcox
2E2B	RMSE	L_MSE_N|nn_mean	L_MSE_UCN|gat_mean	5	-0.00871996	0.191463	0.923785	1	exact/wilcox
2E2B	RMSE	L_MSE_N|nn_mean	L_MSE_UCN|gin_add	5	0.0934641	0.0881088	0.0766555	0.0625	exact/wilcox
2E2B	RMSE	L_MSE_N|nn_mean	L_MSE_UCN|nn_mean	5	-0.0276138	0.0635775	0.386446	0.625	exact/wilcox
2E2B	RMSE	L_MSE_UCN|gat_mean	L_MSE_UCN|gin_add	5	0.102184	0.147775	0.196955	0.3125	exact/wilcox
2E2B	RMSE	L_MSE_UCN|gat_mean	L_MSE_UCN|nn_mean	5	-0.0188938	0.202012	0.844561	1	exact/wilcox
2E2B	RMSE	L_MSE_UCN|gin_add	L_MSE_UCN|nn_mean	5	-0.121078	0.0731939	0.0208551	0.0625	exact/wilcox
2H8H	PCC	L_MSE_N_GL|gat_mean	L_MSE_N_GL|gin_add	5	-0.0217488	0.0207925	0.0794738	0.125	exact/wilcox
2H8H	PCC	L_MSE_N_GL|gat_mean	L_MSE_N_GL|nn_mean	5	-0.0391351	0.0534886	0.177175	0.1875	exact/wilcox
2H8H	PCC	L_MSE_N_GL|gat_mean	L_MSE_N_SGL|gat_mean	5	0.000151301	0.0115854	0.978102	1	exact/wilcox
2H8H	PCC	L_MSE_N_GL|gat_mean	L_MSE_N_SGL|gin_add	5	-0.0301317	0.0199331	0.0277818	0.0625	exact/wilcox
2H8H	PCC	L_MSE_N_GL|gat_mean	L_MSE_N_SGL|nn_mean	5	-0.0438316	0.049538	0.119007	0.0625	exact/wilcox
2H8H	PCC	L_MSE_N_GL|gat_mean	L_MSE_N|gat_mean	5	0.0111754	0.0197582	0.274634	0.4375	exact/wilcox
2H8H	PCC	L_MSE_N_GL|gat_mean	L_MSE_N|gin_add	5	-0.00431626	0.0113214	0.441975	1	exact/wilcox
2H8H	PCC	L_MSE_N_GL|gat_mean	L_MSE_N|nn_mean	5	-0.0290695	0.0563284	0.312766	0.3125	exact/wilcox
2H8H	PCC	L_MSE_N_GL|gat_mean	L_MSE_UCN|gat_mean	5	0.0385582	0.0507014	0.164255	0.125	exact/wilcox
2H8H	PCC	L_MSE_N_GL|gat_mean	L_MSE_UCN|gin_add	5	-0.0065628	0.015303	0.391887	0.4375	exact/wilcox
2H8H	PCC	L_MSE_N_GL|gat_mean	L_MSE_UCN|nn_mean	5	-0.0199045	0.043644	0.365487	0.4375	exact/wilcox
2H8H	PCC	L_MSE_N_GL|gin_add	L_MSE_N_GL|nn_mean	5	-0.0173863	0.0349895	0.328807	0.4375	exact/wilcox
2H8H	PCC	L_MSE_N_GL|gin_add	L_MSE_N_SGL|gat_mean	5	0.0219001	0.0261067	0.133936	0.0625	exact/wilcox
2H8H	PCC	L_MSE_N_GL|gin_add	L_MSE_N_SGL|gin_add	5	-0.00838297	0.0139251	0.24949	0.3125	exact/wilcox
2H8H	PCC	L_MSE_N_GL|gin_add	L_MSE_N_SGL|nn_mean	5	-0.0220829	0.0315633	0.192763	0.125	exact/wilcox
2H8H	PCC	L_MSE_N_GL|gin_add	L_MSE_N|gat_mean	5	0.0329241	0.0317103	0.0809889	0.0625	exact/wilcox
2H8H	PCC	L_MSE_N_GL|gin_add	L_MSE_N|gin_add	5	0.0174325	0.0231878	0.168045	0.1875	exact/wilcox
2H8H	PCC	L_MSE_N_GL|gin_add	L_MSE_N|nn_mean	5	-0.00732073	0.0383598	0.691534	1	exact/wilcox
2H8H	PCC	L_MSE_N_GL|gin_add	L_MSE_UCN|gat_mean	5	0.0603069	0.0659252	0.110252	0.0625	exact/wilcox
2H8H	PCC	L_MSE_N_GL|gin_add	L_MSE_UCN|gin_add	5	0.015186	0.0173779	0.122391	0.125	exact/wilcox
2H8H	PCC	L_MSE_N_GL|gin_add	L_MSE_UCN|nn_mean	5	0.00184423	0.0254666	0.879211	0.625	exact/wilcox
2H8H	PCC	L_MSE_N_GL|nn_mean	L_MSE_N_SGL|gat_mean	5	0.0392864	0.0584534	0.2073	0.125	exact/wilcox
2H8H	PCC	L_MSE_N_GL|nn_mean	L_MSE_N_SGL|gin_add	5	0.00900334	0.0392229	0.634808	0.8125	exact/wilcox
2H8H	PCC	L_MSE_N_GL|nn_mean	L_MSE_N_SGL|nn_mean	5	-0.00469657	0.00761779	0.240099	0.1875	exact/wilcox
2H8H	PCC	L_MSE_N_GL|nn_mean	L_MSE_N|gat_mean	5	0.0503104	0.065659	0.161803	0.0625	exact/wilcox
2H8H	PCC	L_MSE_N_GL|nn_mean	L_MSE_N|gin_add	5	0.0348188	0.0573143	0.245891	0.4375	exact/wilcox
2H8H	PCC	L_MSE_N_GL|nn_mean	L_MSE_N|nn_mean	5	0.0100656	0.00788588	0.0462026	0.0625	exact/wilcox
2H8H	PCC	L_MSE_N_GL|nn_mean	L_MSE_UCN|gat_mean	5	0.0776932	0.0992391	0.154909	0.0625	exact/wilcox
2H8H	PCC	L_MSE_N_GL|nn_mean	L_MSE_UCN|gin_add	5	0.0325723	0.0519285	0.233388	0.1875	exact/wilcox
2H8H	PCC	L_MSE_N_GL|nn_mean	L_MSE_UCN|nn_mean	5	0.0192305	0.0171539	0.0662861	0.0625	exact/wilcox
2H8H	PCC	L_MSE_N_SGL|gat_mean	L_MSE_N_SGL|gin_add	5	-0.030283	0.0201456	0.0282713	0.0625	exact/wilcox
2H8H	PCC	L_MSE_N_SGL|gat_mean	L_MSE_N_SGL|nn_mean	5	-0.0439829	0.0557756	0.152629	0.0625	exact/wilcox
2H8H	PCC	L_MSE_N_SGL|gat_mean	L_MSE_N|gat_mean	5	0.011024	0.0178243	0.238861	0.1875	exact/wilcox
2H8H	PCC	L_MSE_N_SGL|gat_mean	L_MSE_N|gin_add	5	-0.00446756	0.016526	0.578133	0.625	exact/wilcox
2H8H	PCC	L_MSE_N_SGL|gat_mean	L_MSE_N|nn_mean	5	-0.0292208	0.0624329	0.354375	0.4375	exact/wilcox
2H8H	PCC	L_MSE_N_SGL|gat_mean	L_MSE_UCN|gat_mean	5	0.0384069	0.0435231	0.119728	0.125	exact/wilcox
2H8H	PCC	L_MSE_N_SGL|gat_mean	L_MSE_UCN|gin_add	5	-0.0067141	0.0171309	0.430301	0.625	exact/wilcox
2H8H	PCC	L_MSE_N_SGL|gat_mean	L_MSE_UCN|nn_mean	5	-0.0200558	0.0508131	0.427316	0.625	exact/wilcox
2H8H	PCC	L_MSE_N_SGL|gin_add	L_MSE_N_SGL|nn_mean	5	-0.0136999	0.037657	0.461582	1	exact/wilcox
2H8H	PCC	L_MSE_N_SGL|gin_add	L_MSE_N|gat_mean	5	0.0413071	0.0313834	0.0422572	0.0625	exact/wilcox
2H8H	PCC	L_MSE_N_SGL|gin_add	L_MSE_N|gin_add	5	0.0258155	0.0257961	0.0888436	0.125	exact/wilcox
2H8H	PCC	L_MSE_N_SGL|gin_add	L_MSE_N|nn_mean	5	0.00106224	0.0439052	0.95945	0.625	exact/wilcox
2H8H	PCC	L_MSE_N_SGL|gin_add	L_MSE_UCN|gat_mean	5	0.0686899	0.061507	0.0669668	0.0625	exact/wilcox
2H8H	PCC	L_MSE_N_SGL|gin_add	L_MSE_UCN|gin_add	5	0.0235689	0.0213633	0.0691744	0.0625	exact/wilcox
2H8H	PCC	L_MSE_N_SGL|gin_add	L_MSE_UCN|nn_mean	5	0.0102272	0.0346597	0.545433	0.4375	exact/wilcox
2H8H	PCC	L_MSE_N_SGL|nn_mean	L_MSE_N|gat_mean	5	0.055007	0.0622725	0.119459	0.0625	exact/wilcox
2H8H	PCC	L_MSE_N_SGL|nn_mean	L_MSE_N|gin_add	5	0.0395154	0.0531464	0.171735	0.0625	exact/wilcox
2H8H	PCC	L_MSE_N_SGL|nn_mean	L_MSE_N|nn_mean	5	0.0147621	0.00746121	0.0114743	0.0625	exact/wilcox
2H8H	PCC	L_MSE_N_SGL|nn_mean	L_MSE_UCN|gat_mean	5	0.0823898	0.0966817	0.129412	0.0625	exact/wilcox
2H8H	PCC	L_MSE_N_SGL|nn_mean	L_MSE_UCN|gin_add	5	0.0372688	0.0485904	0.16148	0.125	exact/wilcox
2H8H	PCC	L_MSE_N_SGL|nn_mean	L_MSE_UCN|nn_mean	5	0.0239271	0.0109548	0.00813732	0.0625	exact/wilcox
2H8H	PCC	L_MSE_N|gat_mean	L_MSE_N|gin_add	5	-0.0154916	0.011639	0.0408915	0.0625	exact/wilcox
2H8H	PCC	L_MSE_N|gat_mean	L_MSE_N|nn_mean	5	-0.0402448	0.0684952	0.259192	0.3125	exact/wilcox
2H8H	PCC	L_MSE_N|gat_mean	L_MSE_UCN|gat_mean	5	0.0273828	0.0356818	0.161304	0.0625	exact/wilcox
2H8H	PCC	L_MSE_N|gat_mean	L_MSE_UCN|gin_add	5	-0.0177381	0.0193402	0.109585	0.125	exact/wilcox
2H8H	PCC	L_MSE_N|gat_mean	L_MSE_UCN|nn_mean	5	-0.0310799	0.0547406	0.273076	0.125	exact/wilcox
2H8H	PCC	L_MSE_N|gin_add	L_MSE_N|nn_mean	5	-0.0247532	0.0596293	0.405828	0.8125	exact/wilcox
2H8H	PCC	L_MSE_N|gin_add	L_MSE_UCN|gat_mean	5	0.0428744	0.0462526	0.106897	0.0625	exact/wilcox
2H8H	PCC	L_MSE_N|gin_add	L_MSE_UCN|gin_add	5	-0.00224654	0.0136078	0.730721	0.8125	exact/wilcox
2H8H	PCC	L_MSE_N|gin_add	L_MSE_UCN|nn_mean	5	-0.0155883	0.0454507	0.485898	1	exact/wilcox
2H8H	PCC	L_MSE_N|nn_mean	L_MSE_UCN|gat_mean	5	0.0676276	0.102833	0.215369	0.0625	exact/wilcox
2H8H	PCC	L_MSE_N|nn_mean	L_MSE_UCN|gin_add	5	0.0225067	0.0554875	0.415711	0.625	exact/wilcox
2H8H	PCC	L_MSE_N|nn_mean	L_MSE_UCN|nn_mean	5	0.00916496	0.0160325	0.270298	0.4375	exact/wilcox
2H8H	PCC	L_MSE_UCN|gat_mean	L_MSE_UCN|gin_add	5	-0.045121	0.0516173	0.122303	0.0625	exact/wilcox
2H8H	PCC	L_MSE_UCN|gat_mean	L_MSE_UCN|nn_mean	5	-0.0584627	0.0899573	0.219828	0.0625	exact/wilcox
2H8H	PCC	L_MSE_UCN|gin_add	L_MSE_UCN|nn_mean	5	-0.0133417	0.0418055	0.514892	1	exact/wilcox
2H8H	RMSE	L_MSE_N_GL|gat_mean	L_MSE_N_GL|gin_add	5	0.0660211	0.0482795	0.0377405	0.0625	exact/wilcox
2H8H	RMSE	L_MSE_N_GL|gat_mean	L_MSE_N_GL|nn_mean	5	0.111514	0.149319	0.170255	0.0625	exact/wilcox
2H8H	RMSE	L_MSE_N_GL|gat_mean	L_MSE_N_SGL|gat_mean	5	0.0324804	0.0489564	0.212088	0.125	exact/wilcox
2H8H	RMSE	L_MSE_N_GL|gat_mean	L_MSE_N_SGL|gin_add	5	0.0792415	0.023775	0.0017317	0.0625	exact/wilcox
2H8H	RMSE	L_MSE_N_GL|gat_mean	L_MSE_N_SGL|nn_mean	5	0.12664	0.149405	0.130939	0.0625	exact/wilcox
2H8H	RMSE	L_MSE_N_GL|gat_mean	L_MSE_N|gat_mean	5	-0.0346744	0.0189611	0.0149859	0.0625	exact/wilcox
2H8H	RMSE	L_MSE_N_GL|gat_mean	L_MSE_N|gin_add	5	0.030566	0.0336254	0.111878	0.0625	exact/wilcox
2H8H	RMSE	L_MSE_N_GL|gat_mean	L_MSE_N|nn_mean	5	0.0843588	0.143738	0.259647	0.125	exact/wilcox
2H8H	RMSE	L_MSE_N_GL|gat_mean	L_MSE_UCN|gat_mean	5	-0.0723993	0.0656035	0.0691174	0.0625	exact/wilcox
2H8H	RMSE	L_MSE_N_GL|gat_mean	L_MSE_UCN|gin_add	5	0.010225	0.0468708	0.651217	1	exact/wilcox
2H8H	RMSE	L_MSE_N_GL|gat_mean	L_MSE_UCN|nn_mean	5	0.0639453	0.128786	0.329129	0.4375	exact/wilcox
2H8H	RMSE	L_MSE_N_GL|gin_add	L_MSE_N_GL|nn_mean	5	0.0454931	0.111521	0.413285	0.8125	exact/wilcox
2H8H	RMSE	L_MSE_N_GL|gin_add	L_MSE_N_SGL|gat_mean	5	-0.0335407	0.0685746	0.335537	0.625	exact/wilcox
2H8H	RMSE	L_MSE_N_GL|gin_add	L_MSE_N_SGL|gin_add	5	0.0132203	0.051537	0.596948	0.625	exact/wilcox
2H8H	RMSE	L_MSE_N_GL|gin_add	L_MSE_N_SGL|nn_mean	5	0.0606186	0.107214	0.274784	0.125	exact/wilcox
2H8H	RMSE	L_MSE_N_GL|gin_add	L_MSE_N|gat_mean	5	-0.100696	0.0659465	0.0269203	0.0625	exact/wilcox
2H8H	RMSE	L_MSE_N_GL|gin_add	L_MSE_N|gin_add	5	-0.0354551	0.0176966	0.0109902	0.0625	exact/wilcox
2H8H	RMSE	L_MSE_N_GL|gin_add	L_MSE_N|nn_mean	5	0.0183377	0.1057	0.717827	0.8125	exact/wilcox
2H8H	RMSE	L_MSE_N_GL|gin_add	L_MSE_UCN|gat_mean	5	-0.13842	0.108809	0.0466504	0.0625	exact/wilcox
2H8H	RMSE	L_MSE_N_GL|gin_add	L_MSE_UCN|gin_add	5	-0.0557961	0.0378979	0.030156	0.0625	exact/wilcox
2H8H	RMSE	L_MSE_N_GL|gin_add	L_MSE_UCN|nn_mean	5	-0.00207579	0.0898164	0.961262	0.8125	exact/wilcox
2H8H	RMSE	L_MSE_N_GL|nn_mean	L_MSE_N_SGL|gat_mean	5	-0.0790338	0.174703	0.368962	0.4375	exact/wilcox
2H8H	RMSE	L_MSE_N_GL|nn_mean	L_MSE_N_SGL|gin_add	5	-0.0322728	0.152471	0.660674	0.8125	exact/wilcox
2H8H	RMSE	L_MSE_N_GL|nn_mean	L_MSE_N_SGL|nn_mean	5	0.0151255	0.0217149	0.19434	0.3125	exact/wilcox
2H8H	RMSE	L_MSE_N_GL|nn_mean	L_MSE_N|gat_mean	5	-0.146189	0.165213	0.118994	0.0625	exact/wilcox
2H8H	RMSE	L_MSE_N_GL|nn_mean	L_MSE_N|gin_add	5	-0.0809482	0.118648	0.201811	0.0625	exact/wilcox
2H8H	RMSE	L_MSE_N_GL|nn_mean	L_MSE_N|nn_mean	5	-0.0271554	0.00695003	0.000945633	0.0625	exact/wilcox
2H8H	RMSE	L_MSE_N_GL|nn_mean	L_MSE_UCN|gat_mean	5	-0.183914	0.210706	0.122712	0.0625	exact/wilcox
2H8H	RMSE	L_MSE_N_GL|nn_mean	L_MSE_UCN|gin_add	5	-0.101289	0.107859	0.103668	0.0625	exact/wilcox
2H8H	RMSE	L_MSE_N_GL|nn_mean	L_MSE_UCN|nn_mean	5	-0.0475689	0.023785	0.0110575	0.0625	exact/wilcox
2H8H	RMSE	L_MSE_N_SGL|gat_mean	L_MSE_N_SGL|gin_add	5	0.046761	0.0336815	0.0360671	0.0678892	exact/wilcox
2H8H	RMSE	L_MSE_N_SGL|gat_mean	L_MSE_N_SGL|nn_mean	5	0.0941593	0.170198	0.283723	0.1875	exact/wilcox
2H8H	RMSE	L_MSE_N_SGL|gat_mean	L_MSE_N|gat_mean	5	-0.0671549	0.0527145	0.0464614	0.0625	exact/wilcox
2H8H	RMSE	L_MSE_N_SGL|gat_mean	L_MSE_N|gin_add	5	-0.00191437	0.0634257	0.94943	0.8125	exact/wilcox
2H8H	RMSE	L_MSE_N_SGL|gat_mean	L_MSE_N|nn_mean	5	0.0518784	0.168551	0.529137	1	exact/wilcox
2H8H	RMSE	L_MSE_N_SGL|gat_mean	L_MSE_UCN|gat_mean	5	-0.10488	0.0714856	0.0304825	0.0625	exact/wilcox
2H8H	RMSE	L_MSE_N_SGL|gat_mean	L_MSE_UCN|gin_add	5	-0.0222554	0.087424	0.59964	0.4375	exact/wilcox
2H8H	RMSE	L_MSE_N_SGL|gat_mean	L_MSE_UCN|nn_mean	5	0.0314649	0.15234	0.668193	0.8125	exact/wilcox
2H8H	RMSE	L_MSE_N_SGL|gin_add	L_MSE_N_SGL|nn_mean	5	0.0473983	0.151394	0.522464	1	exact/wilcox
2H8H	RMSE	L_MSE_N_SGL|gin_add	L_MSE_N|gat_mean	5	-0.113916	0.0348382	0.0018612	0.0625	exact/wilcox
2H8H	RMSE	L_MSE_N_SGL|gin_add	L_MSE_N|gin_add	5	-0.0486754	0.0411389	0.0572376	0.125	exact/wilcox
2H8H	RMSE	L_MSE_N_SGL|gin_add	L_MSE_N|nn_mean	5	0.00511732	0.146716	0.94158	0.625	exact/wilcox
2H8H	RMSE	L_MSE_N_SGL|gin_add	L_MSE_UCN|gat_mean	5	-0.151641	0.0738947	0.0101169	0.0625	exact/wilcox
2H8H	RMSE	L_MSE_N_SGL|gin_add	L_MSE_UCN|gin_add	5	-0.0690164	0.0609394	0.064497	0.125	exact/wilcox
2H8H	RMSE	L_MSE_N_SGL|gin_add	L_MSE_UCN|nn_mean	5	-0.0152961	0.131472	0.807586	0.625	exact/wilcox
2H8H	RMSE	L_MSE_N_SGL|nn_mean	L_MSE_N|gat_mean	5	-0.161314	0.165994	0.0954862	0.0625	exact/wilcox
2H8H	RMSE	L_MSE_N_SGL|nn_mean	L_MSE_N|gin_add	5	-0.0960737	0.116955	0.140112	0.0625	exact/wilcox
2H8H	RMSE	L_MSE_N_SGL|nn_mean	L_MSE_N|nn_mean	5	-0.0422809	0.019869	0.0089162	0.0625	exact/wilcox
2H8H	RMSE	L_MSE_N_SGL|nn_mean	L_MSE_UCN|gat_mean	5	-0.199039	0.210619	0.10213	0.0625	exact/wilcox
2H8H	RMSE	L_MSE_N_SGL|nn_mean	L_MSE_UCN|gin_add	5	-0.116415	0.110193	0.0774658	0.0625	exact/wilcox
2H8H	RMSE	L_MSE_N_SGL|nn_mean	L_MSE_UCN|nn_mean	5	-0.0626944	0.0242199	0.00442749	0.0625	exact/wilcox
2H8H	RMSE	L_MSE_N|gat_mean	L_MSE_N|gin_add	5	0.0652405	0.0507291	0.0452079	0.0625	exact/wilcox
2H8H	RMSE	L_MSE_N|gat_mean	L_MSE_N|nn_mean	5	0.119033	0.159622	0.170745	0.0625	exact/wilcox
2H8H	RMSE	L_MSE_N|gat_mean	L_MSE_UCN|gat_mean	5	-0.0377249	0.0479535	0.153377	0.125	exact/wilcox
2H8H	RMSE	L_MSE_N|gat_mean	L_MSE_UCN|gin_add	5	0.0448995	0.0596543	0.167664	0.0625	exact/wilcox
2H8H	RMSE	L_MSE_N|gat_mean	L_MSE_UCN|nn_mean	5	0.0986198	0.144797	0.202434	0.125	exact/wilcox
2H8H	RMSE	L_MSE_N|gin_add	L_MSE_N|nn_mean	5	0.0537927	0.112827	0.346454	0.3125	exact/wilcox
2H8H	RMSE	L_MSE_N|gin_add	L_MSE_UCN|gat_mean	5	-0.102965	0.0953596	0.0732042	0.0625	exact/wilcox
2H8H	RMSE	L_MSE_N|gin_add	L_MSE_UCN|gin_add	5	-0.020341	0.0271475	0.169159	0.1875	exact/wilcox
2H8H	RMSE	L_MSE_N|gin_add	L_MSE_UCN|nn_mean	5	0.0333793	0.0972458	0.48557	1	exact/wilcox
2H8H	RMSE	L_MSE_N|nn_mean	L_MSE_UCN|gat_mean	5	-0.156758	0.204903	0.162312	0.0625	exact/wilcox
2H8H	RMSE	L_MSE_N|nn_mean	L_MSE_UCN|gin_add	5	-0.0741337	0.102547	0.181291	0.0625	exact/wilcox
2H8H	RMSE	L_MSE_N|nn_mean	L_MSE_UCN|nn_mean	5	-0.0204135	0.0170256	0.0551703	0.0625	exact/wilcox
2H8H	RMSE	L_MSE_UCN|gat_mean	L_MSE_UCN|gin_add	5	0.0826243	0.104267	0.1511	0.0625	exact/wilcox
2H8H	RMSE	L_MSE_UCN|gat_mean	L_MSE_UCN|nn_mean	5	0.136345	0.189674	0.183252	0.0625	exact/wilcox
2H8H	RMSE	L_MSE_UCN|gin_add	L_MSE_UCN|nn_mean	5	0.0537203	0.0886203	0.246751	0.3125	exact/wilcox
3AOX	PCC	L_MSE_N_GL|gat_mean	L_MSE_N_GL|gin_add	5	-0.0207075	0.0212332	0.0946702	0.0625	exact/wilcox
3AOX	PCC	L_MSE_N_GL|gat_mean	L_MSE_N_GL|nn_mean	5	-0.011928	0.00587424	0.0104933	0.0625	exact/wilcox
3AOX	PCC	L_MSE_N_GL|gat_mean	L_MSE_N_SGL|gat_mean	5	-0.00386199	0.0151809	0.599876	1	exact/wilcox
3AOX	PCC	L_MSE_N_GL|gat_mean	L_MSE_N_SGL|gin_add	5	-0.0237652	0.0199785	0.056397	0.0625	exact/wilcox
3AOX	PCC	L_MSE_N_GL|gat_mean	L_MSE_N_SGL|nn_mean	5	-0.0139436	0.00956749	0.031115	0.0625	exact/wilcox
3AOX	PCC	L_MSE_N_GL|gat_mean	L_MSE_N|gat_mean	5	0.00691607	0.0135896	0.318661	0.3125	exact/wilcox
3AOX	PCC	L_MSE_N_GL|gat_mean	L_MSE_N|gin_add	5	-0.017545	0.0191319	0.109615	0.0625	exact/wilcox
3AOX	PCC	L_MSE_N_GL|gat_mean	L_MSE_N|nn_mean	5	-0.00701545	0.0105643	0.211742	0.0625	exact/wilcox
3AOX	PCC	L_MSE_N_GL|gat_mean	L_MSE_UCN|gat_mean	5	0.0147581	0.00653498	0.00723228	0.0625	exact/wilcox
3AOX	PCC	L_MSE_N_GL|gat_mean	L_MSE_UCN|gin_add	5	-0.0133325	0.0161417	0.138483	0.125	exact/wilcox
3AOX	PCC	L_MSE_N_GL|gat_mean	L_MSE_UCN|nn_mean	5	-0.0046737	0.00865002	0.293523	0.4375	exact/wilcox
3AOX	PCC	L_MSE_N_GL|gin_add	L_MSE_N_GL|nn_mean	5	0.00877946	0.0161219	0.290259	0.3125	exact/wilcox
3AOX	PCC	L_MSE_N_GL|gin_add	L_MSE_N_SGL|gat_mean	5	0.0168455	0.00803649	0.00939815	0.0625	exact/wilcox
3AOX	PCC	L_MSE_N_GL|gin_add	L_MSE_N_SGL|gin_add	5	-0.00305775	0.00385448	0.150758	0.1875	exact/wilcox
3AOX	PCC	L_MSE_N_GL|gin_add	L_MSE_N_SGL|nn_mean	5	0.00676385	0.0128751	0.305269	0.4375	exact/wilcox
3AOX	PCC	L_MSE_N_GL|gin_add	L_MSE_N|gat_mean	5	0.0276235	0.0144279	0.012836	0.0625	exact/wilcox
3AOX	PCC	L_MSE_N_GL|gin_add	L_MSE_N|gin_add	5	0.00316244	0.00357106	0.118774	0.1875	exact/wilcox
3AOX	PCC	L_MSE_N_GL|gin_add	L_MSE_N|nn_mean	5	0.013692	0.0106946	0.0458014	0.0625	exact/wilcox
3AOX	PCC	L_MSE_N_GL|gin_add	L_MSE_UCN|gat_mean	5	0.0354656	0.0259913	0.0379853	0.0625	exact/wilcox
3AOX	PCC	L_MSE_N_GL|gin_add	L_MSE_UCN|gin_add	5	0.00737494	0.00618964	0.0561399	0.0625	exact/wilcox
3AOX	PCC	L_MSE_N_GL|gin_add	L_MSE_UCN|nn_mean	5	0.0160338	0.0136345	0.0582139	0.0625	exact/wilcox
3AOX	PCC	L_MSE_N_GL|nn_mean	L_MSE_N_SGL|gat_mean	5	0.00806602	0.0108585	0.172047	0.1875	exact/wilcox
3AOX	PCC	L_MSE_N_GL|nn_mean	L_MSE_N_SGL|gin_add	5	-0.0118372	0.014494	0.141853	0.0625	exact/wilcox
3AOX	PCC	L_MSE_N_GL|nn_mean	L_MSE_N_SGL|nn_mean	5	-0.00201561	0.00637169	0.518381	0.4375	exact/wilcox
3AOX	PCC	L_MSE_N_GL|nn_mean	L_MSE_N|gat_mean	5	0.0188441	0.0108504	0.0177894	0.0625	exact/wilcox
3AOX	PCC	L_MSE_N_GL|nn_mean	L_MSE_N|gin_add	5	-0.00561703	0.0137454	0.412538	0.8125	exact/wilcox
3AOX	PCC	L_MSE_N_GL|nn_mean	L_MSE_N|nn_mean	5	0.00491256	0.00597077	0.139636	0.1875	exact/wilcox
3AOX	PCC	L_MSE_N_GL|nn_mean	L_MSE_UCN|gat_mean	5	0.0266861	0.0120983	0.00786007	0.0625	exact/wilcox
3AOX	PCC	L_MSE_N_GL|nn_mean	L_MSE_UCN|gin_add	5	-0.00140452	0.0107247	0.784207	0.8125	exact/wilcox
3AOX	PCC	L_MSE_N_GL|nn_mean	L_MSE_UCN|nn_mean	5	0.00725431	0.00429767	0.0195301	0.0625	exact/wilcox
3AOX	PCC	L_MSE_N_SGL|gat_mean	L_MSE_N_SGL|gin_add	5	-0.0199032	0.00905018	0.00794317	0.0625	exact/wilcox
3AOX	PCC	L_MSE_N_SGL|gat_mean	L_MSE_N_SGL|nn_mean	5	-0.0100816	0.00796991	0.0474153	0.125	exact/wilcox
3AOX	PCC	L_MSE_N_SGL|gat_mean	L_MSE_N|gat_mean	5	0.0107781	0.0122942	0.121511	0.1875	exact/wilcox
3AOX	PCC	L_MSE_N_SGL|gat_mean	L_MSE_N|gin_add	5	-0.013683	0.00668338	0.0101992	0.0625	exact/wilcox
3AOX	PCC	L_MSE_N_SGL|gat_mean	L_MSE_N|nn_mean	5	-0.00315346	0.00587249	0.296093	0.3125	exact/wilcox
3AOX	PCC	L_MSE_N_SGL|gat_mean	L_MSE_UCN|gat_mean	5	0.0186201	0.0193676	0.0980078	0.0625	exact/wilcox
3AOX	PCC	L_MSE_N_SGL|gat_mean	L_MSE_UCN|gin_add	5	-0.00947054	0.00648932	0.0309834	0.0625	exact/wilcox
3AOX	PCC	L_MSE_N_SGL|gat_mean	L_MSE_UCN|nn_mean	5	-0.000811709	0.00778783	0.827155	0.8125	exact/wilcox
3AOX	PCC	L_MSE_N_SGL|gin_add	L_MSE_N_SGL|nn_mean	5	0.0098216	0.0120805	0.143218	0.125	exact/wilcox
3AOX	PCC	L_MSE_N_SGL|gin_add	L_MSE_N|gat_mean	5	0.0306813	0.0138692	0.00777995	0.0625	exact/wilcox
3AOX	PCC	L_MSE_N_SGL|gin_add	L_MSE_N|gin_add	5	0.00622019	0.00367894	0.019425	0.0625	exact/wilcox
3AOX	PCC	L_MSE_N_SGL|gin_add	L_MSE_N|nn_mean	5	0.0167498	0.00991276	0.0194639	0.0625	exact/wilcox
3AOX	PCC	L_MSE_N_SGL|gin_add	L_MSE_UCN|gat_mean	5	0.0385233	0.0253099	0.0271911	0.0625	exact/wilcox
3AOX	PCC	L_MSE_N_SGL|gin_add	L_MSE_UCN|gin_add	5	0.0104327	0.00422255	0.00524274	0.0625	exact/wilcox
3AOX	PCC	L_MSE_N_SGL|gin_add	L_MSE_UCN|nn_mean	5	0.0190915	0.012477	0.0267437	0.0625	exact/wilcox
3AOX	PCC	L_MSE_N_SGL|nn_mean	L_MSE_N|gat_mean	5	0.0208597	0.0119047	0.0172754	0.0625	exact/wilcox
3AOX	PCC	L_MSE_N_SGL|nn_mean	L_MSE_N|gin_add	5	-0.00360142	0.011794	0.532226	0.625	exact/wilcox
3AOX	PCC	L_MSE_N_SGL|nn_mean	L_MSE_N|nn_mean	5	0.00692817	0.00418747	0.0208432	0.0625	exact/wilcox
3AOX	PCC	L_MSE_N_SGL|nn_mean	L_MSE_UCN|gat_mean	5	0.0287017	0.0137385	0.00950793	0.0625	exact/wilcox
3AOX	PCC	L_MSE_N_SGL|nn_mean	L_MSE_UCN|gin_add	5	0.000611086	0.00817458	0.875358	0.8125	exact/wilcox
3AOX	PCC	L_MSE_N_SGL|nn_mean	L_MSE_UCN|nn_mean	5	0.00926992	0.00388938	0.00596754	0.0625	exact/wilcox
3AOX	PCC	L_MSE_N|gat_mean	L_MSE_N|gin_add	5	-0.0244611	0.0125096	0.0119457	0.0625	exact/wilcox
3AOX	PCC	L_MSE_N|gat_mean	L_MSE_N|nn_mean	5	-0.0139315	0.00874839	0.0235678	0.0678892	exact/wilcox
3AOX	PCC	L_MSE_N|gat_mean	L_MSE_UCN|gat_mean	5	0.00784204	0.0181225	0.388038	0.625	exact/wilcox
3AOX	PCC	L_MSE_N|gat_mean	L_MSE_UCN|gin_add	5	-0.0202486	0.012569	0.022712	0.125	exact/wilcox
3AOX	PCC	L_MSE_N|gat_mean	L_MSE_UCN|nn_mean	5	-0.0115898	0.0124608	0.10605	0.1875	exact/wilcox
3AOX	PCC	L_MSE_N|gin_add	L_MSE_N|nn_mean	5	0.0105296	0.00883485	0.0560973	0.0625	exact/wilcox
3AOX	PCC	L_MSE_N|gin_add	L_MSE_UCN|gat_mean	5	0.0323031	0.0243253	0.0411681	0.0625	exact/wilcox
3AOX	PCC	L_MSE_N|gin_add	L_MSE_UCN|gin_add	5	0.0042125	0.00481444	0.122044	0.125	exact/wilcox
3AOX	PCC	L_MSE_N|gin_add	L_MSE_UCN|nn_mean	5	0.0128713	0.0116929	0.0695842	0.0625	exact/wilcox
3AOX	PCC	L_MSE_N|nn_mean	L_MSE_UCN|gat_mean	5	0.0217736	0.0155756	0.035326	0.0625	exact/wilcox
3AOX	PCC	L_MSE_N|nn_mean	L_MSE_UCN|gin_add	5	-0.00631709	0.0063831	0.0913264	0.125	exact/wilcox
3AOX	PCC	L_MSE_N|nn_mean	L_MSE_UCN|nn_mean	5	0.00234175	0.00450125	0.309372	0.625	exact/wilcox
3AOX	PCC	L_MSE_UCN|gat_mean	L_MSE_UCN|gin_add	5	-0.0280906	0.0214144	0.0426777	0.0625	exact/wilcox
3AOX	PCC	L_MSE_UCN|gat_mean	L_MSE_UCN|nn_mean	5	-0.0194318	0.0137167	0.0339314	0.0625	exact/wilcox
3AOX	PCC	L_MSE_UCN|gin_add	L_MSE_UCN|nn_mean	5	0.00865883	0.0083194	0.0804898	0.0625	exact/wilcox
3AOX	RMSE	L_MSE_N_GL|gat_mean	L_MSE_N_GL|gin_add	5	0.0561144	0.0255277	0.0079563	0.0625	exact/wilcox
3AOX	RMSE	L_MSE_N_GL|gat_mean	L_MSE_N_GL|nn_mean	5	0.0340637	0.00582957	0.000198069	0.0625	exact/wilcox
3AOX	RMSE	L_MSE_N_GL|gat_mean	L_MSE_N_SGL|gat_mean	5	-0.00490622	0.019419	0.602291	0.625	exact/wilcox
3AOX	RMSE	L_MSE_N_GL|gat_mean	L_MSE_N_SGL|gin_add	5	0.0659637	0.0184126	0.00131713	0.0625	exact/wilcox
3AOX	RMSE	L_MSE_N_GL|gat_mean	L_MSE_N_SGL|nn_mean	5	0.0369974	0.0130546	0.00317484	0.0625	exact/wilcox
3AOX	RMSE	L_MSE_N_GL|gat_mean	L_MSE_N|gat_mean	5	-0.0401321	0.00884243	0.000530796	0.0625	exact/wilcox
3AOX	RMSE	L_MSE_N_GL|gat_mean	L_MSE_N|gin_add	5	0.0450759	0.021645	0.00961378	0.0625	exact/wilcox
3AOX	RMSE	L_MSE_N_GL|gat_mean	L_MSE_N|nn_mean	5	0.0103823	0.011311	0.109382	0.125	exact/wilcox
3AOX	RMSE	L_MSE_N_GL|gat_mean	L_MSE_UCN|gat_mean	5	-0.0461374	0.0179551	0.00454755	0.0625	exact/wilcox
3AOX	RMSE	L_MSE_N_GL|gat_mean	L_MSE_UCN|gin_add	5	0.0313476	0.0186616	0.0198414	0.0625	exact/wilcox
3AOX	RMSE	L_MSE_N_GL|gat_mean	L_MSE_UCN|nn_mean	5	0.00961449	0.0147586	0.218926	0.3125	exact/wilcox
3AOX	RMSE	L_MSE_N_GL|gin_add	L_MSE_N_GL|nn_mean	5	-0.0220507	0.0296485	0.171637	0.125	exact/wilcox
3AOX	RMSE	L_MSE_N_GL|gin_add	L_MSE_N_SGL|gat_mean	5	-0.0610206	0.0178498	0.00157342	0.0625	exact/wilcox
3AOX	RMSE	L_MSE_N_GL|gin_add	L_MSE_N_SGL|gin_add	5	0.0098493	0.0131494	0.169269	0.3125	exact/wilcox
3AOX	RMSE	L_MSE_N_GL|gin_add	L_MSE_N_SGL|nn_mean	5	-0.019117	0.0302723	0.230782	0.1875	exact/wilcox
3AOX	RMSE	L_MSE_N_GL|gin_add	L_MSE_N|gat_mean	5	-0.0962465	0.0272726	0.00139461	0.0625	exact/wilcox
3AOX	RMSE	L_MSE_N_GL|gin_add	L_MSE_N|gin_add	5	-0.0110385	0.0102397	0.0735149	0.125	exact/wilcox
3AOX	RMSE	L_MSE_N_GL|gin_add	L_MSE_N|nn_mean	5	-0.0457321	0.0170824	0.00391525	0.0625	exact/wilcox
3AOX	RMSE	L_MSE_N_GL|gin_add	L_MSE_UCN|gat_mean	5	-0.102252	0.0304374	0.00168079	0.0625	exact/wilcox
3AOX	RMSE	L_MSE_N_GL|gin_add	L_MSE_UCN|gin_add	5	-0.0247668	0.0154604	0.0231249	0.0625	exact/wilcox
3AOX	RMSE	L_MSE_N_GL|gin_add	L_MSE_UCN|nn_mean	5	-0.0464999	0.021698	0.00869881	0.0625	exact/wilcox
3AOX	RMSE	L_MSE_N_GL|nn_mean	L_MSE_N_SGL|gat_mean	5	-0.0389699	0.0240334	0.0222432	0.0625	exact/wilcox
3AOX	RMSE	L_MSE_N_GL|nn_mean	L_MSE_N_SGL|gin_add	5	0.0319	0.0225647	0.0341464	0.0625	exact/wilcox
3AOX	RMSE	L_MSE_N_GL|nn_mean	L_MSE_N_SGL|nn_mean	5	0.00293373	0.016027	0.703281	0.8125	exact/wilcox
3AOX	RMSE	L_MSE_N_GL|nn_mean	L_MSE_N|gat_mean	5	-0.0741959	0.00805744	3.28611e-05	0.0625	exact/wilcox
3AOX	RMSE	L_MSE_N_GL|nn_mean	L_MSE_N|gin_add	5	0.0110122	0.0255043	0.388977	0.4375	exact/wilcox
3AOX	RMSE	L_MSE_N_GL|nn_mean	L_MSE_N|nn_mean	5	-0.0236814	0.0145739	0.022093	0.0625	exact/wilcox
3AOX	RMSE	L_MSE_N_GL|nn_mean	L_MSE_UCN|gat_mean	5	-0.0802011	0.0185586	0.000641628	0.0625	exact/wilcox
3AOX	RMSE	L_MSE_N_GL|nn_mean	L_MSE_UCN|gin_add	5	-0.00271612	0.0239781	0.812529	1	exact/wilcox
3AOX	RMSE	L_MSE_N_GL|nn_mean	L_MSE_UCN|nn_mean	5	-0.0244492	0.0202815	0.0543436	0.0625	exact/wilcox
3AOX	RMSE	L_MSE_N_SGL|gat_mean	L_MSE_N_SGL|gin_add	5	0.0708699	0.0201396	0.00140992	0.0625	exact/wilcox
3AOX	RMSE	L_MSE_N_SGL|gat_mean	L_MSE_N_SGL|nn_mean	5	0.0419037	0.021052	0.0112394	0.0625	exact/wilcox
3AOX	RMSE	L_MSE_N_SGL|gat_mean	L_MSE_N|gat_mean	5	-0.0352259	0.0259743	0.0386849	0.0625	exact/wilcox
3AOX	RMSE	L_MSE_N_SGL|gat_mean	L_MSE_N|gin_add	5	0.0499821	0.0185625	0.00383328	0.0625	exact/wilcox
3AOX	RMSE	L_MSE_N_SGL|gat_mean	L_MSE_N|nn_mean	5	0.0152886	0.0174451	0.121603	0.1875	exact/wilcox
3AOX	RMSE	L_MSE_N_SGL|gat_mean	L_MSE_UCN|gat_mean	5	-0.0412311	0.0212083	0.0121843	0.0625	exact/wilcox
3AOX	RMSE	L_MSE_N_SGL|gat_mean	L_MSE_UCN|gin_add	5	0.0362538	0.0159182	0.00701841	0.0625	exact/wilcox
3AOX	RMSE	L_MSE_N_SGL|gat_mean	L_MSE_UCN|nn_mean	5	0.0145207	0.00994824	0.0309689	0.0625	exact/wilcox
3AOX	RMSE	L_MSE_N_SGL|gin_add	L_MSE_N_SGL|nn_mean	5	-0.0289663	0.0263315	0.0697054	0.0625	exact/wilcox
3AOX	RMSE	L_MSE_N_SGL|gin_add	L_MSE_N|gat_mean	5	-0.106096	0.0201569	0.00029819	0.0625	exact/wilcox
3AOX	RMSE	L_MSE_N_SGL|gin_add	L_MSE_N|gin_add	5	-0.0208878	0.00687933	0.00245745	0.0625	exact/wilcox
3AOX	RMSE	L_MSE_N_SGL|gin_add	L_MSE_N|nn_mean	5	-0.0555814	0.0146098	0.00104734	0.0625	exact/wilcox
3AOX	RMSE	L_MSE_N_SGL|gin_add	L_MSE_UCN|gat_mean	5	-0.112101	0.0308181	0.00124294	0.0625	exact/wilcox
3AOX	RMSE	L_MSE_N_SGL|gin_add	L_MSE_UCN|gin_add	5	-0.0346161	0.00838975	0.000767049	0.0625	exact/wilcox
3AOX	RMSE	L_MSE_N_SGL|gin_add	L_MSE_UCN|nn_mean	5	-0.0563492	0.01812	0.00224734	0.0625	exact/wilcox
3AOX	RMSE	L_MSE_N_SGL|nn_mean	L_MSE_N|gat_mean	5	-0.0771296	0.0164502	0.000467865	0.0625	exact/wilcox
3AOX	RMSE	L_MSE_N_SGL|nn_mean	L_MSE_N|gin_add	5	0.00807843	0.0299442	0.578876	0.8125	exact/wilcox
3AOX	RMSE	L_MSE_N_SGL|nn_mean	L_MSE_N|nn_mean	5	-0.0266151	0.0163193	0.0218331	0.0625	exact/wilcox
3AOX	RMSE	L_MSE_N_SGL|nn_mean	L_MSE_UCN|gat_mean	5	-0.0831348	0.0137714	0.00017429	0.0625	exact/wilcox
3AOX	RMSE	L_MSE_N_SGL|nn_mean	L_MSE_UCN|gin_add	5	-0.00564984	0.024008	0.626564	0.8125	exact/wilcox
3AOX	RMSE	L_MSE_N_SGL|nn_mean	L_MSE_UCN|nn_mean	5	-0.0273829	0.0156314	0.0172895	0.0625	exact/wilcox
3AOX	RMSE	L_MSE_N|gat_mean	L_MSE_N|gin_add	5	0.085208	0.0243821	0.0014474	0.0625	exact/wilcox
3AOX	RMSE	L_MSE_N|gat_mean	L_MSE_N|nn_mean	5	0.0505145	0.0113132	0.00056545	0.0625	exact/wilcox
3AOX	RMSE	L_MSE_N|gat_mean	L_MSE_UCN|gat_mean	5	-0.00600521	0.0200092	0.538922	0.625	exact/wilcox
3AOX	RMSE	L_MSE_N|gat_mean	L_MSE_UCN|gin_add	5	0.0714797	0.0232206	0.00233457	0.0625	exact/wilcox
3AOX	RMSE	L_MSE_N|gat_mean	L_MSE_UCN|nn_mean	5	0.0497466	0.0220739	0.00728573	0.0625	exact/wilcox
3AOX	RMSE	L_MSE_N|gin_add	L_MSE_N|nn_mean	5	-0.0346935	0.017275	0.0108999	0.0625	exact/wilcox
3AOX	RMSE	L_MSE_N|gin_add	L_MSE_UCN|gat_mean	5	-0.0912132	0.0321097	0.00314751	0.0625	exact/wilcox
3AOX	RMSE	L_MSE_N|gin_add	L_MSE_UCN|gin_add	5	-0.0137283	0.0108184	0.0469857	0.0625	exact/wilcox
3AOX	RMSE	L_MSE_N|gin_add	L_MSE_UCN|nn_mean	5	-0.0354614	0.0196869	0.0157629	0.0625	exact/wilcox
3AOX	RMSE	L_MSE_N|nn_mean	L_MSE_UCN|gat_mean	5	-0.0565197	0.0173032	0.00186855	0.0625	exact/wilcox
3AOX	RMSE	L_MSE_N|nn_mean	L_MSE_UCN|gin_add	5	0.0209653	0.0171298	0.0520802	0.125	exact/wilcox
3AOX	RMSE	L_MSE_N|nn_mean	L_MSE_UCN|nn_mean	5	-0.00076784	0.01665	0.922831	1	exact/wilcox
3AOX	RMSE	L_MSE_UCN|gat_mean	L_MSE_UCN|gin_add	5	0.077485	0.0302487	0.00459936	0.0625	exact/wilcox
3AOX	RMSE	L_MSE_UCN|gat_mean	L_MSE_UCN|nn_mean	5	0.0557518	0.0221023	0.00486393	0.0625	exact/wilcox
3AOX	RMSE	L_MSE_UCN|gin_add	L_MSE_UCN|nn_mean	5	-0.0217331	0.0121351	0.016068	0.0625	exact/wilcox
3OCS	PCC	L_MSE_N_GL|gat_mean	L_MSE_N_GL|gin_add	5	-0.0349591	0.0281929	0.0501909	0.125	exact/wilcox
3OCS	PCC	L_MSE_N_GL|gat_mean	L_MSE_N_GL|nn_mean	5	-0.0112051	0.0296681	0.445928	0.4375	exact/wilcox
3OCS	PCC	L_MSE_N_GL|gat_mean	L_MSE_N_SGL|gat_mean	5	-0.0119856	0.00847111	0.0340611	0.0625	exact/wilcox
3OCS	PCC	L_MSE_N_GL|gat_mean	L_MSE_N_SGL|gin_add	5	-0.0238342	0.0261415	0.111107	0.125	exact/wilcox
3OCS	PCC	L_MSE_N_GL|gat_mean	L_MSE_N_SGL|nn_mean	5	-0.00525346	0.0383907	0.774878	0.8125	exact/wilcox
3OCS	PCC	L_MSE_N_GL|gat_mean	L_MSE_N|gat_mean	5	-0.00381806	0.0220066	0.717814	1	exact/wilcox
3OCS	PCC	L_MSE_N_GL|gat_mean	L_MSE_N|gin_add	5	-0.0159554	0.0284853	0.278624	0.4375	exact/wilcox
3OCS	PCC	L_MSE_N_GL|gat_mean	L_MSE_N|nn_mean	5	0.00579607	0.045074	0.787983	1	exact/wilcox
3OCS	PCC	L_MSE_N_GL|gat_mean	L_MSE_UCN|gat_mean	5	0.0293428	0.0274741	0.0753183	0.0625	exact/wilcox
3OCS	PCC	L_MSE_N_GL|gat_mean	L_MSE_UCN|gin_add	5	-0.00474503	0.0269577	0.713964	0.8125	exact/wilcox
3OCS	PCC	L_MSE_N_GL|gat_mean	L_MSE_UCN|nn_mean	5	0.0288564	0.0632261	0.365172	0.8125	exact/wilcox
3OCS	PCC	L_MSE_N_GL|gin_add	L_MSE_N_GL|nn_mean	5	0.023754	0.0439763	0.293643	0.3125	exact/wilcox
3OCS	PCC	L_MSE_N_GL|gin_add	L_MSE_N_SGL|gat_mean	5	0.0229736	0.0252857	0.112008	0.125	exact/wilcox
3OCS	PCC	L_MSE_N_GL|gin_add	L_MSE_N_SGL|gin_add	5	0.011125	0.0298498	0.451501	1	exact/wilcox
3OCS	PCC	L_MSE_N_GL|gin_add	L_MSE_N_SGL|nn_mean	5	0.0297057	0.0521824	0.271999	0.125	exact/wilcox
3OCS	PCC	L_MSE_N_GL|gin_add	L_MSE_N|gat_mean	5	0.0311411	0.0290772	0.0747784	0.0625	exact/wilcox
3OCS	PCC	L_MSE_N_GL|gin_add	L_MSE_N|gin_add	5	0.0190038	0.0441556	0.390365	0.4375	exact/wilcox
3OCS	PCC	L_MSE_N_GL|gin_add	L_MSE_N|nn_mean	5	0.0407552	0.0578214	0.190133	0.0625	exact/wilcox
3OCS	PCC	L_MSE_N_GL|gin_add	L_MSE_UCN|gat_mean	5	0.064302	0.0506343	0.0468842	0.0625	exact/wilcox
3OCS	PCC	L_MSE_N_GL|gin_add	L_MSE_UCN|gin_add	5	0.0302141	0.0400867	0.167199	0.0625	exact/wilcox
3OCS	PCC	L_MSE_N_GL|gin_add	L_MSE_UCN|nn_mean	5	0.0638156	0.0741641	0.126678	0.0625	exact/wilcox
3OCS	PCC	L_MSE_N_GL|nn_mean	L_MSE_N_SGL|gat_mean	5	-0.000780434	0.0350168	0.962642	0.625	exact/wilcox
3OCS	PCC	L_MSE_N_GL|nn_mean	L_MSE_N_SGL|gin_add	5	-0.012629	0.0161465	0.155208	0.1875	exact/wilcox
3OCS	PCC	L_MSE_N_GL|nn_mean	L_MSE_N_SGL|nn_mean	5	0.00595166	0.00900997	0.213715	0.125	exact/wilcox
3OCS	PCC	L_MSE_N_GL|nn_mean	L_MSE_N|gat_mean	5	0.00738706	0.0160271	0.360952	0.3125	exact/wilcox
3OCS	PCC	L_MSE_N_GL|nn_mean	L_MSE_N|gin_add	5	-0.00475024	0.00676723	0.191592	0.1875	exact/wilcox
3OCS	PCC	L_MSE_N_GL|nn_mean	L_MSE_N|nn_mean	5	0.0170012	0.0173139	0.0930993	0.0625	exact/wilcox
3OCS	PCC	L_MSE_N_GL|nn_mean	L_MSE_UCN|gat_mean	5	0.040548	0.020119	0.0107681	0.0625	exact/wilcox
3OCS	PCC	L_MSE_N_GL|nn_mean	L_MSE_UCN|gin_add	5	0.00646009	0.0106032	0.244754	0.3125	exact/wilcox
3OCS	PCC	L_MSE_N_GL|nn_mean	L_MSE_UCN|nn_mean	5	0.0400615	0.0353969	0.0646138	0.0625	exact/wilcox
3OCS	PCC	L_MSE_N_SGL|gat_mean	L_MSE_N_SGL|gin_add	5	-0.0118486	0.0298185	0.424466	0.625	exact/wilcox
3OCS	PCC	L_MSE_N_SGL|gat_mean	L_MSE_N_SGL|nn_mean	5	0.00673209	0.0436372	0.747495	0.8125	exact/wilcox
3OCS	PCC	L_MSE_N_SGL|gat_mean	L_MSE_N|gat_mean	5	0.0081675	0.0259809	0.520849	0.4375	exact/wilcox
3OCS	PCC	L_MSE_N_SGL|gat_mean	L_MSE_N|gin_add	5	-0.00396981	0.0350396	0.812497	0.625	exact/wilcox
3OCS	PCC	L_MSE_N_SGL|gat_mean	L_MSE_N|nn_mean	5	0.0177816	0.0492553	0.464791	0.59298	exact/wilcox
3OCS	PCC	L_MSE_N_SGL|gat_mean	L_MSE_UCN|gat_mean	5	0.0413284	0.0316464	0.0432358	0.0625	exact/wilcox
3OCS	PCC	L_MSE_N_SGL|gat_mean	L_MSE_UCN|gin_add	5	0.00724053	0.0316832	0.636259	0.625	exact/wilcox
3OCS	PCC	L_MSE_N_SGL|gat_mean	L_MSE_UCN|nn_mean	5	0.040842	0.0670652	0.244929	0.3125	exact/wilcox
3OCS	PCC	L_MSE_N_SGL|gin_add	L_MSE_N_SGL|nn_mean	5	0.0185807	0.0231383	0.146985	0.0625	exact/wilcox
3OCS	PCC	L_MSE_N_SGL|gin_add	L_MSE_N|gat_mean	5	0.0200161	0.00555218	0.00128604	0.0625	exact/wilcox
3OCS	PCC	L_MSE_N_SGL|gin_add	L_MSE_N|gin_add	5	0.00787878	0.0173146	0.366457	0.4375	exact/wilcox
3OCS	PCC	L_MSE_N_SGL|gin_add	L_MSE_N|nn_mean	5	0.0296302	0.0294443	0.0876269	0.0625	exact/wilcox
3OCS	PCC	L_MSE_N_SGL|gin_add	L_MSE_UCN|gat_mean	5	0.053177	0.0311944	0.0189105	0.0625	exact/wilcox
3OCS	PCC	L_MSE_N_SGL|gin_add	L_MSE_UCN|gin_add	5	0.0190891	0.0146618	0.0436219	0.0625	exact/wilcox
3OCS	PCC	L_MSE_N_SGL|gin_add	L_MSE_UCN|nn_mean	5	0.0526906	0.0459243	0.062273	0.0625	exact/wilcox
3OCS	PCC	L_MSE_N_SGL|nn_mean	L_MSE_N|gat_mean	5	0.0014354	0.0238023	0.899246	0.625	exact/wilcox
3OCS	PCC	L_MSE_N_SGL|nn_mean	L_MSE_N|gin_add	5	-0.0107019	0.012609	0.13056	0.125	exact/wilcox
3OCS	PCC	L_MSE_N_SGL|nn_mean	L_MSE_N|nn_mean	5	0.0110495	0.00994196	0.0678339	0.125	exact/wilcox
3OCS	PCC	L_MSE_N_SGL|nn_mean	L_MSE_UCN|gat_mean	5	0.0345963	0.0235056	0.0301837	0.0625	exact/wilcox
3OCS	PCC	L_MSE_N_SGL|nn_mean	L_MSE_UCN|gin_add	5	0.000508436	0.0160861	0.947048	1	exact/wilcox
3OCS	PCC	L_MSE_N_SGL|nn_mean	L_MSE_UCN|nn_mean	5	0.0341099	0.0271155	0.0481769	0.0625	exact/wilcox
3OCS	PCC	L_MSE_N|gat_mean	L_MSE_N|gin_add	5	-0.0121373	0.0164183	0.173669	0.1875	exact/wilcox
3OCS	PCC	L_MSE_N|gat_mean	L_MSE_N|nn_mean	5	0.00961414	0.0300698	0.51416	0.715001	exact/wilcox
3OCS	PCC	L_MSE_N|gat_mean	L_MSE_UCN|gat_mean	5	0.0331609	0.027938	0.0567391	0.0625	exact/wilcox
3OCS	PCC	L_MSE_N|gat_mean	L_MSE_UCN|gin_add	5	-0.000926968	0.011869	0.869848	0.8125	exact/wilcox
3OCS	PCC	L_MSE_N|gat_mean	L_MSE_UCN|nn_mean	5	0.0326745	0.0471041	0.195824	0.125	exact/wilcox
3OCS	PCC	L_MSE_N|gin_add	L_MSE_N|nn_mean	5	0.0217514	0.021825	0.0897573	0.125	exact/wilcox
3OCS	PCC	L_MSE_N|gin_add	L_MSE_UCN|gat_mean	5	0.0452982	0.0215695	0.00933628	0.0625	exact/wilcox
3OCS	PCC	L_MSE_N|gin_add	L_MSE_UCN|gin_add	5	0.0112103	0.0116385	0.0975651	0.125	exact/wilcox
3OCS	PCC	L_MSE_N|gin_add	L_MSE_UCN|nn_mean	5	0.0448118	0.039172	0.0627706	0.0625	exact/wilcox
3OCS	PCC	L_MSE_N|nn_mean	L_MSE_UCN|gat_mean	5	0.0235468	0.0265285	0.118159	0.108809	exact/wilcox
3OCS	PCC	L_MSE_N|nn_mean	L_MSE_UCN|gin_add	5	-0.0105411	0.021151	0.327548	0.4375	exact/wilcox
3OCS	PCC	L_MSE_N|nn_mean	L_MSE_UCN|nn_mean	5	0.0230603	0.0183754	0.048506	0.0625	exact/wilcox
3OCS	PCC	L_MSE_UCN|gat_mean	L_MSE_UCN|gin_add	5	-0.0340879	0.0205932	0.0208107	0.0625	exact/wilcox
3OCS	PCC	L_MSE_UCN|gat_mean	L_MSE_UCN|nn_mean	5	-0.000486415	0.0426261	0.980865	1	exact/wilcox
3OCS	PCC	L_MSE_UCN|gin_add	L_MSE_UCN|nn_mean	5	0.0336014	0.0381621	0.120329	0.0625	exact/wilcox
3OCS	RMSE	L_MSE_N_GL|gat_mean	L_MSE_N_GL|gin_add	5	0.0683865	0.0653883	0.0795004	0.125	exact/wilcox
3OCS	RMSE	L_MSE_N_GL|gat_mean	L_MSE_N_GL|nn_mean	5	0.0442641	0.0494496	0.115906	0.125	exact/wilcox
3OCS	RMSE	L_MSE_N_GL|gat_mean	L_MSE_N_SGL|gat_mean	5	0.0153979	0.0308313	0.326653	0.8125	exact/wilcox
3OCS	RMSE	L_MSE_N_GL|gat_mean	L_MSE_N_SGL|gin_add	5	0.0448707	0.038807	0.0609751	0.0625	exact/wilcox
3OCS	RMSE	L_MSE_N_GL|gat_mean	L_MSE_N_SGL|nn_mean	5	0.0295385	0.0705841	0.402372	0.625	exact/wilcox
3OCS	RMSE	L_MSE_N_GL|gat_mean	L_MSE_N|gat_mean	5	-0.00343595	0.039984	0.856984	1	exact/wilcox
3OCS	RMSE	L_MSE_N_GL|gat_mean	L_MSE_N|gin_add	5	0.032177	0.0270068	0.0561472	0.125	exact/wilcox
3OCS	RMSE	L_MSE_N_GL|gat_mean	L_MSE_N|nn_mean	5	-0.00155756	0.0575963	0.954683	1	exact/wilcox
3OCS	RMSE	L_MSE_N_GL|gat_mean	L_MSE_UCN|gat_mean	5	-0.0629704	0.0374502	0.0197779	0.0625	exact/wilcox
3OCS	RMSE	L_MSE_N_GL|gat_mean	L_MSE_UCN|gin_add	5	0.00162763	0.0437803	0.937741	0.8125	exact/wilcox
3OCS	RMSE	L_MSE_N_GL|gat_mean	L_MSE_UCN|nn_mean	5	-0.0354443	0.0748436	0.34933	0.625	exact/wilcox
3OCS	RMSE	L_MSE_N_GL|gin_add	L_MSE_N_GL|nn_mean	5	-0.0241224	0.0983075	0.612412	0.8125	exact/wilcox
3OCS	RMSE	L_MSE_N_GL|gin_add	L_MSE_N_SGL|gat_mean	5	-0.0529886	0.0508186	0.0801159	0.125	exact/wilcox
3OCS	RMSE	L_MSE_N_GL|gin_add	L_MSE_N_SGL|gin_add	5	-0.0235158	0.065708	0.468397	0.8125	exact/wilcox
3OCS	RMSE	L_MSE_N_GL|gin_add	L_MSE_N_SGL|nn_mean	5	-0.038848	0.10908	0.470416	0.4375	exact/wilcox
3OCS	RMSE	L_MSE_N_GL|gin_add	L_MSE_N|gat_mean	5	-0.0718225	0.0725097	0.0911302	0.125	exact/wilcox
3OCS	RMSE	L_MSE_N_GL|gin_add	L_MSE_N|gin_add	5	-0.0362095	0.0853027	0.396281	0.4375	exact/wilcox
3OCS	RMSE	L_MSE_N_GL|gin_add	L_MSE_N|nn_mean	5	-0.0699441	0.0912106	0.161547	0.125	exact/wilcox
3OCS	RMSE	L_MSE_N_GL|gin_add	L_MSE_UCN|gat_mean	5	-0.131357	0.0636522	0.00992204	0.0625	exact/wilcox
3OCS	RMSE	L_MSE_N_GL|gin_add	L_MSE_UCN|gin_add	5	-0.0667589	0.0589889	0.0646232	0.125	exact/wilcox
3OCS	RMSE	L_MSE_N_GL|gin_add	L_MSE_UCN|nn_mean	5	-0.103831	0.10578	0.0931849	0.125	exact/wilcox
3OCS	RMSE	L_MSE_N_GL|nn_mean	L_MSE_N_SGL|gat_mean	5	-0.0288662	0.0630414	0.363771	0.4375	exact/wilcox
3OCS	RMSE	L_MSE_N_GL|nn_mean	L_MSE_N_SGL|gin_add	5	0.000606596	0.0517161	0.980332	0.8125	exact/wilcox
3OCS	RMSE	L_MSE_N_GL|nn_mean	L_MSE_N_SGL|nn_mean	5	-0.0147256	0.0248328	0.2555	0.4375	exact/wilcox
3OCS	RMSE	L_MSE_N_GL|nn_mean	L_MSE_N|gat_mean	5	-0.0477001	0.0349194	0.037862	0.125	exact/wilcox
3OCS	RMSE	L_MSE_N_GL|nn_mean	L_MSE_N|gin_add	5	-0.0120871	0.0562435	0.65594	1	exact/wilcox
3OCS	RMSE	L_MSE_N_GL|nn_mean	L_MSE_N|nn_mean	5	-0.0458217	0.0303726	0.0279545	0.0625	exact/wilcox
3OCS	RMSE	L_MSE_N_GL|nn_mean	L_MSE_UCN|gat_mean	5	-0.107235	0.0739478	0.0315959	0.0625	exact/wilcox
3OCS	RMSE	L_MSE_N_GL|nn_mean	L_MSE_UCN|gin_add	5	-0.0426365	0.0858368	0.328966	0.3125	exact/wilcox
3OCS	RMSE	L_MSE_N_GL|nn_mean	L_MSE_UCN|nn_mean	5	-0.0797085	0.0389839	0.0102454	0.0625	exact/wilcox
3OCS	RMSE	L_MSE_N_SGL|gat_mean	L_MSE_N_SGL|gin_add	5	0.0294728	0.0339194	0.123959	0.1875	exact/wilcox
3OCS	RMSE	L_MSE_N_SGL|gat_mean	L_MSE_N_SGL|nn_mean	5	0.0141406	0.0784421	0.707497	0.8125	exact/wilcox
3OCS	RMSE	L_MSE_N_SGL|gat_mean	L_MSE_N|gat_mean	5	-0.0188339	0.043973	0.392438	0.625	exact/wilcox
3OCS	RMSE	L_MSE_N_SGL|gat_mean	L_MSE_N|gin_add	5	0.0167791	0.0426039	0.42824	0.4375	exact/wilcox
3OCS	RMSE	L_MSE_N_SGL|gat_mean	L_MSE_N|nn_mean	5	-0.0169555	0.0580548	0.549347	0.715001	exact/wilcox
3OCS	RMSE	L_MSE_N_SGL|gat_mean	L_MSE_UCN|gat_mean	5	-0.0783684	0.022282	0.00141267	0.0625	exact/wilcox
3OCS	RMSE	L_MSE_N_SGL|gat_mean	L_MSE_UCN|gin_add	5	-0.0137703	0.0430147	0.51366	0.4375	exact/wilcox
3OCS	RMSE	L_MSE_N_SGL|gat_mean	L_MSE_UCN|nn_mean	5	-0.0508423	0.0794255	0.225579	0.3125	exact/wilcox
3OCS	RMSE	L_MSE_N_SGL|gin_add	L_MSE_N_SGL|nn_mean	5	-0.0153322	0.0607159	0.602466	0.625	exact/wilcox
3OCS	RMSE	L_MSE_N_SGL|gin_add	L_MSE_N|gat_mean	5	-0.0483067	0.0504615	0.0990231	0.125	exact/wilcox
3OCS	RMSE	L_MSE_N_SGL|gin_add	L_MSE_N|gin_add	5	-0.0126937	0.0432122	0.547148	0.625	exact/wilcox
3OCS	RMSE	L_MSE_N_SGL|gin_add	L_MSE_N|nn_mean	5	-0.0464283	0.0372353	0.0494065	0.125	exact/wilcox
3OCS	RMSE	L_MSE_N_SGL|gin_add	L_MSE_UCN|gat_mean	5	-0.107841	0.0397015	0.00371216	0.0625	exact/wilcox
3OCS	RMSE	L_MSE_N_SGL|gin_add	L_MSE_UCN|gin_add	5	-0.0432431	0.0454706	0.1006	0.0625	exact/wilcox
3OCS	RMSE	L_MSE_N_SGL|gin_add	L_MSE_UCN|nn_mean	5	-0.0803151	0.0546247	0.0302806	0.125	exact/wilcox
3OCS	RMSE	L_MSE_N_SGL|nn_mean	L_MSE_N|gat_mean	5	-0.0329745	0.0497815	0.212689	0.1875	exact/wilcox
3OCS	RMSE	L_MSE_N_SGL|nn_mean	L_MSE_N|gin_add	5	0.00263853	0.0768287	0.942476	1	exact/wilcox
3OCS	RMSE	L_MSE_N_SGL|nn_mean	L_MSE_N|nn_mean	5	-0.0310961	0.0266273	0.0593367	0.0625	exact/wilcox
3OCS	RMSE	L_MSE_N_SGL|nn_mean	L_MSE_UCN|gat_mean	5	-0.0925089	0.0904794	0.0842066	0.0625	exact/wilcox
3OCS	RMSE	L_MSE_N_SGL|nn_mean	L_MSE_UCN|gin_add	5	-0.0279109	0.101662	0.572475	1	exact/wilcox
3OCS	RMSE	L_MSE_N_SGL|nn_mean	L_MSE_UCN|nn_mean	5	-0.0649828	0.0209482	0.00226831	0.0625	exact/wilcox
3OCS	RMSE	L_MSE_N|gat_mean	L_MSE_N|gin_add	5	0.035613	0.0590564	0.248814	0.4375	exact/wilcox
3OCS	RMSE	L_MSE_N|gat_mean	L_MSE_N|nn_mean	5	0.00187839	0.0441409	0.928768	1	exact/wilcox
3OCS	RMSE	L_MSE_N|gat_mean	L_MSE_UCN|gat_mean	5	-0.0595345	0.0624678	0.100087	0.0625	exact/wilcox
3OCS	RMSE	L_MSE_N|gat_mean	L_MSE_UCN|gin_add	5	0.00506358	0.0776544	0.891127	0.8125	exact/wilcox
3OCS	RMSE	L_MSE_N|gat_mean	L_MSE_UCN|nn_mean	5	-0.0320084	0.0596967	0.296719	0.4375	exact/wilcox
3OCS	RMSE	L_MSE_N|gin_add	L_MSE_N|nn_mean	5	-0.0337346	0.062257	0.292331	0.3125	exact/wilcox
3OCS	RMSE	L_MSE_N|gin_add	L_MSE_UCN|gat_mean	5	-0.0951475	0.0348605	0.00364724	0.0625	exact/wilcox
3OCS	RMSE	L_MSE_N|gin_add	L_MSE_UCN|gin_add	5	-0.0305494	0.0446232	0.200562	0.3125	exact/wilcox
3OCS	RMSE	L_MSE_N|gin_add	L_MSE_UCN|nn_mean	5	-0.0676214	0.0801516	0.132284	0.1875	exact/wilcox
3OCS	RMSE	L_MSE_N|nn_mean	L_MSE_UCN|gat_mean	5	-0.0614129	0.0688047	0.116669	0.108809	exact/wilcox
3OCS	RMSE	L_MSE_N|nn_mean	L_MSE_UCN|gin_add	5	0.00318519	0.0813578	0.934447	0.8125	exact/wilcox
3OCS	RMSE	L_MSE_N|nn_mean	L_MSE_UCN|nn_mean	5	-0.0338868	0.0236792	0.0329012	0.0625	exact/wilcox
3OCS	RMSE	L_MSE_UCN|gat_mean	L_MSE_UCN|gin_add	5	0.0645981	0.0334345	0.0124448	0.0625	exact/wilcox
3OCS	RMSE	L_MSE_UCN|gat_mean	L_MSE_UCN|nn_mean	5	0.0275261	0.090326	0.533012	1	exact/wilcox
3OCS	RMSE	L_MSE_UCN|gin_add	L_MSE_UCN|nn_mean	5	-0.037072	0.0976625	0.443807	0.625	exact/wilcox
4MXO	PCC	L_MSE_N_GL|gat_mean	L_MSE_N_GL|gin_add	5	-0.0215695	0.0154493	0.0354622	0.0625	exact/wilcox
4MXO	PCC	L_MSE_N_GL|gat_mean	L_MSE_N_GL|nn_mean	5	-0.0202717	0.0148495	0.0379335	0.0625	exact/wilcox
4MXO	PCC	L_MSE_N_GL|gat_mean	L_MSE_N_SGL|gat_mean	5	-0.00817727	0.0126485	0.221808	0.3125	exact/wilcox
4MXO	PCC	L_MSE_N_GL|gat_mean	L_MSE_N_SGL|gin_add	5	-0.0238205	0.0159804	0.0290212	0.0625	exact/wilcox
4MXO	PCC	L_MSE_N_GL|gat_mean	L_MSE_N_SGL|nn_mean	5	-0.0217929	0.0151365	0.0322994	0.0625	exact/wilcox
4MXO	PCC	L_MSE_N_GL|gat_mean	L_MSE_N|gat_mean	5	0.000760029	0.011168	0.886417	0.625	exact/wilcox
4MXO	PCC	L_MSE_N_GL|gat_mean	L_MSE_N|gin_add	5	-0.0199576	0.0170223	0.058698	0.125	exact/wilcox
4MXO	PCC	L_MSE_N_GL|gat_mean	L_MSE_N|nn_mean	5	-0.0118266	0.0165307	0.184902	0.3125	exact/wilcox
4MXO	PCC	L_MSE_N_GL|gat_mean	L_MSE_UCN|gat_mean	5	0.0128515	0.00744105	0.0181173	0.0625	exact/wilcox
4MXO	PCC	L_MSE_N_GL|gat_mean	L_MSE_UCN|gin_add	5	-0.0142748	0.013312	0.0745343	0.125	exact/wilcox
4MXO	PCC	L_MSE_N_GL|gat_mean	L_MSE_UCN|nn_mean	5	-8.15321e-05	0.0164946	0.991711	1	exact/wilcox
4MXO	PCC	L_MSE_N_GL|gin_add	L_MSE_N_GL|nn_mean	5	0.00129777	0.00882745	0.758846	0.8125	exact/wilcox
4MXO	PCC	L_MSE_N_GL|gin_add	L_MSE_N_SGL|gat_mean	5	0.0133922	0.00399728	0.00169807	0.0625	exact/wilcox
4MXO	PCC	L_MSE_N_GL|gin_add	L_MSE_N_SGL|gin_add	5	-0.00225105	0.00508379	0.378169	0.8125	exact/wilcox
4MXO	PCC	L_MSE_N_GL|gin_add	L_MSE_N_SGL|nn_mean	5	-0.000223395	0.00288773	0.871066	0.8125	exact/wilcox
4MXO	PCC	L_MSE_N_GL|gin_add	L_MSE_N|gat_mean	5	0.0223295	0.00861414	0.00440483	0.0625	exact/wilcox
4MXO	PCC	L_MSE_N_GL|gin_add	L_MSE_N|gin_add	5	0.00161192	0.00371235	0.38657	0.4375	exact/wilcox
4MXO	PCC	L_MSE_N_GL|gin_add	L_MSE_N|nn_mean	5	0.00974286	0.00473117	0.0099953	0.0625	exact/wilcox
4MXO	PCC	L_MSE_N_GL|gin_add	L_MSE_UCN|gat_mean	5	0.034421	0.0196558	0.0173091	0.0625	exact/wilcox
4MXO	PCC	L_MSE_N_GL|gin_add	L_MSE_UCN|gin_add	5	0.00729472	0.00385938	0.0134081	0.0625	exact/wilcox
4MXO	PCC	L_MSE_N_GL|gin_add	L_MSE_UCN|nn_mean	5	0.021488	0.00838796	0.00459829	0.0625	exact/wilcox
4MXO	PCC	L_MSE_N_GL|nn_mean	L_MSE_N_SGL|gat_mean	5	0.0120945	0.00945503	0.0459164	0.0625	exact/wilcox
4MXO	PCC	L_MSE_N_GL|nn_mean	L_MSE_N_SGL|gin_add	5	-0.00354882	0.00529751	0.208504	0.3125	exact/wilcox
4MXO	PCC	L_MSE_N_GL|nn_mean	L_MSE_N_SGL|nn_mean	5	-0.00152116	0.00793228	0.690147	0.8125	exact/wilcox
4MXO	PCC	L_MSE_N_GL|nn_mean	L_MSE_N|gat_mean	5	0.0210318	0.0121864	0.0181611	0.0625	exact/wilcox
4MXO	PCC	L_MSE_N_GL|nn_mean	L_MSE_N|gin_add	5	0.000314156	0.00981992	0.946405	1	exact/wilcox
4MXO	PCC	L_MSE_N_GL|nn_mean	L_MSE_N|nn_mean	5	0.00844509	0.00993586	0.130153	0.125	exact/wilcox
4MXO	PCC	L_MSE_N_GL|nn_mean	L_MSE_UCN|gat_mean	5	0.0331232	0.0204468	0.0223104	0.0625	exact/wilcox
4MXO	PCC	L_MSE_N_GL|nn_mean	L_MSE_UCN|gin_add	5	0.00599695	0.00909736	0.214488	0.3125	exact/wilcox
4MXO	PCC	L_MSE_N_GL|nn_mean	L_MSE_UCN|nn_mean	5	0.0201902	0.00815274	0.00519862	0.0625	exact/wilcox
4MXO	PCC	L_MSE_N_SGL|gat_mean	L_MSE_N_SGL|gin_add	5	-0.0156433	0.00709726	0.00788081	0.0625	exact/wilcox
4MXO	PCC	L_MSE_N_SGL|gat_mean	L_MSE_N_SGL|nn_mean	5	-0.0136156	0.00349291	0.000954188	0.0625	exact/wilcox
4MXO	PCC	L_MSE_N_SGL|gat_mean	L_MSE_N|gat_mean	5	0.0089373	0.00533188	0.01998	0.0625	exact/wilcox
4MXO	PCC	L_MSE_N_SGL|gat_mean	L_MSE_N|gin_add	5	-0.0117803	0.00588034	0.0109932	0.0625	exact/wilcox
4MXO	PCC	L_MSE_N_SGL|gat_mean	L_MSE_N|nn_mean	5	-0.00364937	0.00697002	0.306682	0.3125	exact/wilcox
4MXO	PCC	L_MSE_N_SGL|gat_mean	L_MSE_UCN|gat_mean	5	0.0210288	0.0167433	0.0483959	0.0625	exact/wilcox
4MXO	PCC	L_MSE_N_SGL|gat_mean	L_MSE_UCN|gin_add	5	-0.00609751	0.00514759	0.0570591	0.125	exact/wilcox
4MXO	PCC	L_MSE_N_SGL|gat_mean	L_MSE_UCN|nn_mean	5	0.00809573	0.00808582	0.088739	0.0625	exact/wilcox
4MXO	PCC	L_MSE_N_SGL|gin_add	L_MSE_N_SGL|nn_mean	5	0.00202766	0.00561501	0.464671	0.625	exact/wilcox
4MXO	PCC	L_MSE_N_SGL|gin_add	L_MSE_N|gat_mean	5	0.0245806	0.0117107	0.00935372	0.0625	exact/wilcox
4MXO	PCC	L_MSE_N_SGL|gin_add	L_MSE_N|gin_add	5	0.00386298	0.00746123	0.311405	0.3125	exact/wilcox
4MXO	PCC	L_MSE_N_SGL|gin_add	L_MSE_N|nn_mean	5	0.0119939	0.00809947	0.0296204	0.0625	exact/wilcox
4MXO	PCC	L_MSE_N_SGL|gin_add	L_MSE_UCN|gat_mean	5	0.0366721	0.0215413	0.0189939	0.0625	exact/wilcox
4MXO	PCC	L_MSE_N_SGL|gin_add	L_MSE_UCN|gin_add	5	0.00954577	0.00693277	0.0369728	0.0625	exact/wilcox
4MXO	PCC	L_MSE_N_SGL|gin_add	L_MSE_UCN|nn_mean	5	0.023739	0.00921966	0.00451399	0.0625	exact/wilcox
4MXO	PCC	L_MSE_N_SGL|nn_mean	L_MSE_N|gat_mean	5	0.0225529	0.00718196	0.0021668	0.0625	exact/wilcox
4MXO	PCC	L_MSE_N_SGL|nn_mean	L_MSE_N|gin_add	5	0.00183532	0.00339403	0.293185	0.3125	exact/wilcox
4MXO	PCC	L_MSE_N_SGL|nn_mean	L_MSE_N|nn_mean	5	0.00996625	0.00508045	0.0118151	0.0625	exact/wilcox
4MXO	PCC	L_MSE_N_SGL|nn_mean	L_MSE_UCN|gat_mean	5	0.0346444	0.0191744	0.0156023	0.0625	exact/wilcox
4MXO	PCC	L_MSE_N_SGL|nn_mean	L_MSE_UCN|gin_add	5	0.00751812	0.00519004	0.0317012	0.0625	exact/wilcox
4MXO	PCC	L_MSE_N_SGL|nn_mean	L_MSE_UCN|nn_mean	5	0.0217114	0.00573504	0.0010672	0.0625	exact/wilcox
4MXO	PCC	L_MSE_N|gat_mean	L_MSE_N|gin_add	5	-0.0207176	0.00849456	0.0054934	0.0625	exact/wilcox
4MXO	PCC	L_MSE_N|gat_mean	L_MSE_N|nn_mean	5	-0.0125867	0.00905307	0.0359118	0.125	exact/wilcox
4MXO	PCC	L_MSE_N|gat_mean	L_MSE_UCN|gat_mean	5	0.0120915	0.0132294	0.110474	0.125	exact/wilcox
4MXO	PCC	L_MSE_N|gat_mean	L_MSE_UCN|gin_add	5	-0.0150348	0.00803215	0.0138563	0.0625	exact/wilcox
4MXO	PCC	L_MSE_N|gat_mean	L_MSE_UCN|nn_mean	5	-0.000841561	0.00834835	0.83271	0.8125	exact/wilcox
4MXO	PCC	L_MSE_N|gin_add	L_MSE_N|nn_mean	5	0.00813093	0.00248467	0.00185565	0.0625	exact/wilcox
4MXO	PCC	L_MSE_N|gin_add	L_MSE_UCN|gat_mean	5	0.0328091	0.0202065	0.0221465	0.0625	exact/wilcox
4MXO	PCC	L_MSE_N|gin_add	L_MSE_UCN|gin_add	5	0.0056828	0.00502779	0.0648453	0.0625	exact/wilcox
4MXO	PCC	L_MSE_N|gin_add	L_MSE_UCN|nn_mean	5	0.019876	0.00656999	0.00249108	0.0625	exact/wilcox
4MXO	PCC	L_MSE_N|nn_mean	L_MSE_UCN|gat_mean	5	0.0246782	0.0194503	0.0470068	0.0625	exact/wilcox
4MXO	PCC	L_MSE_N|nn_mean	L_MSE_UCN|gin_add	5	-0.00244813	0.00404744	0.247616	0.3125	exact/wilcox
4MXO	PCC	L_MSE_N|nn_mean	L_MSE_UCN|nn_mean	5	0.0117451	0.00757857	0.0256908	0.0625	exact/wilcox
4MXO	PCC	L_MSE_UCN|gat_mean	L_MSE_UCN|gin_add	5	-0.0271263	0.0170273	0.0235375	0.0625	exact/wilcox
4MXO	PCC	L_MSE_UCN|gat_mean	L_MSE_UCN|nn_mean	5	-0.0129331	0.0197207	0.216416	0.4375	exact/wilcox
4MXO	PCC	L_MSE_UCN|gin_add	L_MSE_UCN|nn_mean	5	0.0141932	0.00917729	0.0258598	0.0625	exact/wilcox
4MXO	RMSE	L_MSE_N_GL|gat_mean	L_MSE_N_GL|gin_add	5	0.0925402	0.0384561	0.0057654	0.0625	exact/wilcox
4MXO	RMSE	L_MSE_N_GL|gat_mean	L_MSE_N_GL|nn_mean	5	0.0769004	0.0441696	0.0176449	0.0625	exact/wilcox
4MXO	RMSE	L_MSE_N_GL|gat_mean	L_MSE_N_SGL|gat_mean	5	0.0214129	0.0302386	0.188494	0.3125	exact/wilcox
4MXO	RMSE	L_MSE_N_GL|gat_mean	L_MSE_N_SGL|gin_add	5	0.099697	0.0342997	0.00289093	0.0625	exact/wilcox
4MXO	RMSE	L_MSE_N_GL|gat_mean	L_MSE_N_SGL|nn_mean	5	0.0826765	0.0344818	0.0058409	0.0625	exact/wilcox
4MXO	RMSE	L_MSE_N_GL|gat_mean	L_MSE_N|gat_mean	5	-0.0114329	0.0313871	0.46107	0.4375	exact/wilcox
4MXO	RMSE	L_MSE_N_GL|gat_mean	L_MSE_N|gin_add	5	0.0710493	0.0410265	0.0179568	0.0625	exact/wilcox
4MXO	RMSE	L_MSE_N_GL|gat_mean	L_MSE_N|nn_mean	5	0.0496576	0.0285211	0.017643	0.0625	exact/wilcox
4MXO	RMSE	L_MSE_N_GL|gat_mean	L_MSE_UCN|gat_mean	5	-0.0315637	0.0182292	0.017967	0.0625	exact/wilcox
4MXO	RMSE	L_MSE_N_GL|gat_mean	L_MSE_UCN|gin_add	5	0.0576866	0.0443678	0.0437957	0.125	exact/wilcox
4MXO	RMSE	L_MSE_N_GL|gat_mean	L_MSE_UCN|nn_mean	5	0.0192018	0.0249443	0.160306	0.3125	exact/wilcox
4MXO	RMSE	L_MSE_N_GL|gin_add	L_MSE_N_GL|nn_mean	5	-0.0156398	0.0424121	0.455948	0.8125	exact/wilcox
4MXO	RMSE	L_MSE_N_GL|gin_add	L_MSE_N_SGL|gat_mean	5	-0.0711273	0.012483	0.000218629	0.0625	exact/wilcox
4MXO	RMSE	L_MSE_N_GL|gin_add	L_MSE_N_SGL|gin_add	5	0.00715681	0.0217222	0.502169	0.8125	exact/wilcox
4MXO	RMSE	L_MSE_N_GL|gin_add	L_MSE_N_SGL|nn_mean	5	-0.00986372	0.0407826	0.617343	0.8125	exact/wilcox
4MXO	RMSE	L_MSE_N_GL|gin_add	L_MSE_N|gat_mean	5	-0.103973	0.0148265	9.66052e-05	0.0625	exact/wilcox
4MXO	RMSE	L_MSE_N_GL|gin_add	L_MSE_N|gin_add	5	-0.0214908	0.00991582	0.00836185	0.0625	exact/wilcox
4MXO	RMSE	L_MSE_N_GL|gin_add	L_MSE_N|nn_mean	5	-0.0428826	0.0330856	0.044198	0.0625	exact/wilcox
4MXO	RMSE	L_MSE_N_GL|gin_add	L_MSE_UCN|gat_mean	5	-0.124104	0.0336304	0.00117659	0.0625	exact/wilcox
4MXO	RMSE	L_MSE_N_GL|gin_add	L_MSE_UCN|gin_add	5	-0.0348535	0.0176565	0.0115651	0.0625	exact/wilcox
4MXO	RMSE	L_MSE_N_GL|gin_add	L_MSE_UCN|nn_mean	5	-0.0733383	0.0386449	0.0132266	0.0625	exact/wilcox
4MXO	RMSE	L_MSE_N_GL|nn_mean	L_MSE_N_SGL|gat_mean	5	-0.0554875	0.0340038	0.0217942	0.0625	exact/wilcox
4MXO	RMSE	L_MSE_N_GL|nn_mean	L_MSE_N_SGL|gin_add	5	0.0227966	0.0280102	0.1429	0.125	exact/wilcox
4MXO	RMSE	L_MSE_N_GL|nn_mean	L_MSE_N_SGL|nn_mean	5	0.00577606	0.0123689	0.355338	0.3125	exact/wilcox
4MXO	RMSE	L_MSE_N_GL|nn_mean	L_MSE_N|gat_mean	5	-0.0883333	0.0400764	0.00788092	0.0625	exact/wilcox
4MXO	RMSE	L_MSE_N_GL|nn_mean	L_MSE_N|gin_add	5	-0.00585104	0.0373057	0.7435	0.8125	exact/wilcox
4MXO	RMSE	L_MSE_N_GL|nn_mean	L_MSE_N|nn_mean	5	-0.0272428	0.0278942	0.0943372	0.0625	exact/wilcox
4MXO	RMSE	L_MSE_N_GL|nn_mean	L_MSE_UCN|gat_mean	5	-0.108464	0.0427193	0.00474988	0.0625	exact/wilcox
4MXO	RMSE	L_MSE_N_GL|nn_mean	L_MSE_UCN|gin_add	5	-0.0192138	0.0406376	0.350028	0.3125	exact/wilcox
4MXO	RMSE	L_MSE_N_GL|nn_mean	L_MSE_UCN|nn_mean	5	-0.0576985	0.0299764	0.0126058	0.0625	exact/wilcox
4MXO	RMSE	L_MSE_N_SGL|gat_mean	L_MSE_N_SGL|gin_add	5	0.0782841	0.0138247	0.000224021	0.0625	exact/wilcox
4MXO	RMSE	L_MSE_N_SGL|gat_mean	L_MSE_N_SGL|nn_mean	5	0.0612635	0.0314794	0.0121407	0.0625	exact/wilcox
4MXO	RMSE	L_MSE_N_SGL|gat_mean	L_MSE_N|gat_mean	5	-0.0328458	0.0104475	0.00215735	0.0625	exact/wilcox
4MXO	RMSE	L_MSE_N_SGL|gat_mean	L_MSE_N|gin_add	5	0.0496364	0.0162072	0.00237958	0.0625	exact/wilcox
4MXO	RMSE	L_MSE_N_SGL|gat_mean	L_MSE_N|nn_mean	5	0.0282446	0.0259608	0.0717651	0.125	exact/wilcox
4MXO	RMSE	L_MSE_N_SGL|gat_mean	L_MSE_UCN|gat_mean	5	-0.0529767	0.0286489	0.0144366	0.0625	exact/wilcox
4MXO	RMSE	L_MSE_N_SGL|gat_mean	L_MSE_UCN|gin_add	5	0.0362737	0.0245381	0.0297799	0.0625	exact/wilcox
4MXO	RMSE	L_MSE_N_SGL|gat_mean	L_MSE_UCN|nn_mean	5	-0.00221106	0.0267007	0.862108	0.8125	exact/wilcox
4MXO	RMSE	L_MSE_N_SGL|gin_add	L_MSE_N_SGL|nn_mean	5	-0.0170205	0.0251312	0.204488	0.4375	exact/wilcox
4MXO	RMSE	L_MSE_N_SGL|gin_add	L_MSE_N|gat_mean	5	-0.11113	0.0240699	0.000496704	0.0625	exact/wilcox
4MXO	RMSE	L_MSE_N_SGL|gin_add	L_MSE_N|gin_add	5	-0.0286476	0.0226919	0.047685	0.0625	exact/wilcox
4MXO	RMSE	L_MSE_N_SGL|gin_add	L_MSE_N|nn_mean	5	-0.0500394	0.0318035	0.0244894	0.0625	exact/wilcox
4MXO	RMSE	L_MSE_N_SGL|gin_add	L_MSE_UCN|gat_mean	5	-0.131261	0.0369929	0.00136614	0.0625	exact/wilcox
4MXO	RMSE	L_MSE_N_SGL|gin_add	L_MSE_UCN|gin_add	5	-0.0420103	0.0280515	0.0286016	0.0625	exact/wilcox
4MXO	RMSE	L_MSE_N_SGL|gin_add	L_MSE_UCN|nn_mean	5	-0.0804951	0.0292643	0.00354468	0.0625	exact/wilcox
4MXO	RMSE	L_MSE_N_SGL|nn_mean	L_MSE_N|gat_mean	5	-0.0941094	0.0383081	0.00535188	0.0625	exact/wilcox
4MXO	RMSE	L_MSE_N_SGL|nn_mean	L_MSE_N|gin_add	5	-0.0116271	0.036985	0.520839	0.625	exact/wilcox
4MXO	RMSE	L_MSE_N_SGL|nn_mean	L_MSE_N|nn_mean	5	-0.0330189	0.025331	0.0434729	0.0625	exact/wilcox
4MXO	RMSE	L_MSE_N_SGL|nn_mean	L_MSE_UCN|gat_mean	5	-0.11424	0.0359871	0.00208036	0.0625	exact/wilcox
4MXO	RMSE	L_MSE_N_SGL|nn_mean	L_MSE_UCN|gin_add	5	-0.0249898	0.039312	0.228246	0.4375	exact/wilcox
4MXO	RMSE	L_MSE_N_SGL|nn_mean	L_MSE_UCN|nn_mean	5	-0.0634746	0.0261448	0.00558454	0.0625	exact/wilcox
4MXO	RMSE	L_MSE_N|gat_mean	L_MSE_N|gin_add	5	0.0824823	0.0193841	0.000681129	0.0625	exact/wilcox
4MXO	RMSE	L_MSE_N|gat_mean	L_MSE_N|nn_mean	5	0.0610905	0.0253644	0.00574714	0.0625	exact/wilcox
4MXO	RMSE	L_MSE_N|gat_mean	L_MSE_UCN|gat_mean	5	-0.0201308	0.0263413	0.162656	0.3125	exact/wilcox
4MXO	RMSE	L_MSE_N|gat_mean	L_MSE_UCN|gin_add	5	0.0691196	0.0285169	0.00561777	0.0625	exact/wilcox
4MXO	RMSE	L_MSE_N|gat_mean	L_MSE_UCN|nn_mean	5	0.0306348	0.0275107	0.0674852	0.125	exact/wilcox
4MXO	RMSE	L_MSE_N|gin_add	L_MSE_N|nn_mean	5	-0.0213918	0.0294914	0.180133	0.1875	exact/wilcox
4MXO	RMSE	L_MSE_N|gin_add	L_MSE_UCN|gat_mean	5	-0.102613	0.0334667	0.00236939	0.0625	exact/wilcox
4MXO	RMSE	L_MSE_N|gin_add	L_MSE_UCN|gin_add	5	-0.0133627	0.0104148	0.0455144	0.0625	exact/wilcox
4MXO	RMSE	L_MSE_N|gin_add	L_MSE_UCN|nn_mean	5	-0.0518475	0.0395744	0.0428336	0.125	exact/wilcox
4MXO	RMSE	L_MSE_N|nn_mean	L_MSE_UCN|gat_mean	5	-0.0812213	0.0179702	0.000539402	0.0625	exact/wilcox
4MXO	RMSE	L_MSE_N|nn_mean	L_MSE_UCN|gin_add	5	0.00802908	0.033847	0.623893	0.4375	exact/wilcox
4MXO	RMSE	L_MSE_N|nn_mean	L_MSE_UCN|nn_mean	5	-0.0304557	0.022058	0.0366683	0.0625	exact/wilcox
4MXO	RMSE	L_MSE_UCN|gat_mean	L_MSE_UCN|gin_add	5	0.0892504	0.0362231	0.00529516	0.0625	exact/wilcox
4MXO	RMSE	L_MSE_UCN|gat_mean	L_MSE_UCN|nn_mean	5	0.0507656	0.0284907	0.0163424	0.0625	exact/wilcox
4MXO	RMSE	L_MSE_UCN|gin_add	L_MSE_UCN|nn_mean	5	-0.0384848	0.046618	0.138638	0.1875	exact/wilcox

## Sheet: cross_kinase_compare_models_wit
group	metric	A	B	n_obs	mean_diff_A_minus_B	sd_diff	paired_t_p	wilcoxon_p	wilcoxon_method	loss_setting
loss=L_MSE_N (compare models)	RMSE	gat_mean	gin_add	30	0.0695679	0.0820817	6.85042e-05	3.9041e-05	exact/wilcox	L_MSE_N
loss=L_MSE_N (compare models)	RMSE	gat_mean	nn_mean	30	0.0421056	0.120774	0.0661304	0.00227799	exact/wilcox	L_MSE_N
loss=L_MSE_N (compare models)	RMSE	gin_add	nn_mean	30	-0.0274623	0.076243	0.0581113	0.00322299	exact/wilcox	L_MSE_N
loss=L_MSE_N_GL (compare models)	RMSE	gat_mean	gin_add	30	0.0789491	0.0870179	2.76226e-05	1.99117e-06	exact/wilcox	L_MSE_N_GL
loss=L_MSE_N_GL (compare models)	RMSE	gat_mean	nn_mean	30	0.0561972	0.101625	0.00511693	0.000110582	exact/wilcox	L_MSE_N_GL
loss=L_MSE_N_GL (compare models)	RMSE	gin_add	nn_mean	30	-0.0227518	0.0853145	0.154855	0.0666647	exact/wilcox	L_MSE_N_GL
loss=L_MSE_N_SGL (compare models)	RMSE	gat_mean	gin_add	30	0.0628059	0.0734326	6.09066e-05	0.000345387	exact/wilcox	L_MSE_N_SGL
loss=L_MSE_N_SGL (compare models)	RMSE	gat_mean	nn_mean	30	0.0385719	0.123019	0.0965791	0.00236749	exact/wilcox	L_MSE_N_SGL
loss=L_MSE_N_SGL (compare models)	RMSE	gin_add	nn_mean	30	-0.0242341	0.0852251	0.130206	0.00171859	exact/wilcox	L_MSE_N_SGL
loss=L_MSE_UCN (compare models)	RMSE	gat_mean	gin_add	30	0.0843353	0.0719875	5.11183e-07	1.30385e-07	exact/wilcox	L_MSE_UCN
loss=L_MSE_UCN (compare models)	RMSE	gat_mean	nn_mean	30	0.0516	0.119097	0.0244867	0.00186401	exact/wilcox	L_MSE_UCN
loss=L_MSE_UCN (compare models)	RMSE	gin_add	nn_mean	30	-0.0327353	0.0793168	0.0314682	0.00538278	exact/wilcox	L_MSE_UCN
loss=L_MSE_N (compare models)	PCC	gat_mean	gin_add	30	-0.016242	0.0362306	0.0203056	0.000418397	exact/wilcox	L_MSE_N
loss=L_MSE_N (compare models)	PCC	gat_mean	nn_mean	30	-0.00549357	0.0518798	0.566404	0.0488326	exact/wilcox	L_MSE_N
loss=L_MSE_N (compare models)	PCC	gin_add	nn_mean	30	0.0107484	0.0326602	0.0818624	9.90257e-05	exact/wilcox	L_MSE_N
loss=L_MSE_N_GL (compare models)	PCC	gat_mean	gin_add	30	-0.0242589	0.0436731	0.00494557	4.40758e-05	exact/wilcox	L_MSE_N_GL
loss=L_MSE_N_GL (compare models)	PCC	gat_mean	nn_mean	30	-0.0180479	0.0421807	0.0261664	0.0001886	exact/wilcox	L_MSE_N_GL
loss=L_MSE_N_GL (compare models)	PCC	gin_add	nn_mean	30	0.00621103	0.0304833	0.273586	0.0919496	exact/wilcox	L_MSE_N_GL
loss=L_MSE_N_SGL (compare models)	PCC	gat_mean	gin_add	30	-0.0187836	0.0365642	0.00870302	3.45316e-05	exact/wilcox	L_MSE_N_SGL
loss=L_MSE_N_SGL (compare models)	PCC	gat_mean	nn_mean	30	-0.00893996	0.0531262	0.364292	0.00501261	exact/wilcox	L_MSE_N_SGL
loss=L_MSE_N_SGL (compare models)	PCC	gin_add	nn_mean	30	0.00984364	0.0317249	0.0999332	0.00663954	exact/wilcox	L_MSE_N_SGL
loss=L_MSE_UCN (compare models)	PCC	gat_mean	gin_add	30	-0.0312958	0.0488425	0.00148671	1.59778e-05	exact/wilcox	L_MSE_UCN
loss=L_MSE_UCN (compare models)	PCC	gat_mean	nn_mean	30	-0.0141337	0.066941	0.256938	0.01546	exact/wilcox	L_MSE_UCN
loss=L_MSE_UCN (compare models)	PCC	gin_add	nn_mean	30	0.0171621	0.0350035	0.0118544	0.000231637	exact/wilcox	L_MSE_UCN

## Sheet: cross_kinase_compare_losses_wit
group	metric	A	B	n_obs	mean_diff_A_minus_B	sd_diff	paired_t_p	wilcoxon_p	wilcoxon_method	model_setting
model=gat_mean (compare losses)	RMSE	L_MSE_N	L_MSE_N_GL	30	0.0246818	0.0269535	2.42904e-05	0.000110582	exact/wilcox	gat_mean
model=gat_mean (compare losses)	RMSE	L_MSE_N	L_MSE_N_SGL	30	0.0417955	0.0352018	4.04561e-07	1.68383e-06	exact/wilcox	gat_mean
model=gat_mean (compare losses)	RMSE	L_MSE_N	L_MSE_UCN	30	-0.0326765	0.0415493	0.000172579	5.9735e-06	exact/wilcox	gat_mean
model=gat_mean (compare losses)	RMSE	L_MSE_N_GL	L_MSE_N_SGL	30	0.0171137	0.0371779	0.0174448	0.026229	exact/wilcox	gat_mean
model=gat_mean (compare losses)	RMSE	L_MSE_N_GL	L_MSE_UCN	30	-0.0573583	0.0372316	2.67748e-09	1.86265e-09	exact/wilcox	gat_mean
model=gat_mean (compare losses)	RMSE	L_MSE_N_SGL	L_MSE_UCN	30	-0.074472	0.0480075	2.31743e-09	1.86265e-09	exact/wilcox	gat_mean
model=gin_add (compare losses)	RMSE	L_MSE_N	L_MSE_N_GL	30	0.034063	0.0445633	0.000240483	1.39661e-05	exact/wilcox	gin_add
model=gin_add (compare losses)	RMSE	L_MSE_N	L_MSE_N_SGL	30	0.0350335	0.0381035	2.29556e-05	5.14463e-06	exact/wilcox	gin_add
model=gin_add (compare losses)	RMSE	L_MSE_N	L_MSE_UCN	30	-0.0179091	0.0266729	0.000952717	0.000951774	exact/wilcox	gin_add
model=gin_add (compare losses)	RMSE	L_MSE_N_GL	L_MSE_N_SGL	30	0.000970553	0.0461381	0.909067	0.318396	exact/wilcox	gin_add
model=gin_add (compare losses)	RMSE	L_MSE_N_GL	L_MSE_UCN	30	-0.0519721	0.0402921	9.00923e-08	5.58794e-09	exact/wilcox	gin_add
model=gin_add (compare losses)	RMSE	L_MSE_N_SGL	L_MSE_UCN	30	-0.0529426	0.0376147	1.6813e-08	1.30385e-08	exact/wilcox	gin_add
model=nn_mean (compare losses)	RMSE	L_MSE_N	L_MSE_N_GL	30	0.0387734	0.0303622	1.08555e-07	1.86265e-09	exact/wilcox	nn_mean
model=nn_mean (compare losses)	RMSE	L_MSE_N	L_MSE_N_SGL	30	0.0382617	0.0231683	6.10685e-10	1.86265e-09	exact/wilcox	nn_mean
model=nn_mean (compare losses)	RMSE	L_MSE_N	L_MSE_UCN	30	-0.0231822	0.0327702	0.00056163	0.0001886	exact/wilcox	nn_mean
model=nn_mean (compare losses)	RMSE	L_MSE_N_GL	L_MSE_N_SGL	30	-0.000511716	0.0269899	0.918007	0.670181	exact/wilcox	nn_mean
model=nn_mean (compare losses)	RMSE	L_MSE_N_GL	L_MSE_UCN	30	-0.0619556	0.0389557	1.36983e-09	1.86265e-09	exact/wilcox	nn_mean
model=nn_mean (compare losses)	RMSE	L_MSE_N_SGL	L_MSE_UCN	30	-0.0614439	0.033253	5.02421e-11	1.86265e-09	exact/wilcox	nn_mean
model=gat_mean (compare losses)	PCC	L_MSE_N	L_MSE_N_GL	30	-0.00378695	0.016714	0.224552	0.19093	exact/wilcox	gat_mean
model=gat_mean (compare losses)	PCC	L_MSE_N	L_MSE_N_SGL	30	-0.010292	0.0176536	0.0033764	0.00322299	exact/wilcox	gat_mean
model=gat_mean (compare losses)	PCC	L_MSE_N	L_MSE_UCN	30	0.0212251	0.0246688	5.63522e-05	6.91041e-07	exact/wilcox	gat_mean
model=gat_mean (compare losses)	PCC	L_MSE_N_GL	L_MSE_N_SGL	30	-0.00650507	0.0134361	0.012843	0.0327209	exact/wilcox	gat_mean
model=gat_mean (compare losses)	PCC	L_MSE_N_GL	L_MSE_UCN	30	0.025012	0.0268627	1.92161e-05	9.31323e-09	exact/wilcox	gat_mean
model=gat_mean (compare losses)	PCC	L_MSE_N_SGL	L_MSE_UCN	30	0.0315171	0.0307384	4.58927e-06	5.58794e-09	exact/wilcox	gat_mean
model=gin_add (compare losses)	PCC	L_MSE_N	L_MSE_N_GL	30	-0.0118039	0.0218725	0.00613716	0.000169897	exact/wilcox	gin_add
model=gin_add (compare losses)	PCC	L_MSE_N	L_MSE_N_SGL	30	-0.0128336	0.0197614	0.00131162	0.000231637	exact/wilcox	gin_add
model=gin_add (compare losses)	PCC	L_MSE_N	L_MSE_UCN	30	0.00617125	0.0127514	0.0128735	0.014538	exact/wilcox	gin_add
model=gin_add (compare losses)	PCC	L_MSE_N_GL	L_MSE_N_SGL	30	-0.00102975	0.0185138	0.762809	0.298844	exact/wilcox	gin_add
model=gin_add (compare losses)	PCC	L_MSE_N_GL	L_MSE_UCN	30	0.0179751	0.0219644	0.000106587	6.14673e-08	exact/wilcox	gin_add
model=gin_add (compare losses)	PCC	L_MSE_N_SGL	L_MSE_UCN	30	0.0190049	0.0180323	2.97703e-06	1.86265e-08	exact/wilcox	gin_add
model=nn_mean (compare losses)	PCC	L_MSE_N	L_MSE_N_GL	30	-0.0163413	0.0220874	0.000347038	2.04891e-07	exact/wilcox	nn_mean
model=nn_mean (compare losses)	PCC	L_MSE_N	L_MSE_N_SGL	30	-0.0137384	0.0137847	7.09157e-06	6.14673e-08	exact/wilcox	nn_mean
model=nn_mean (compare losses)	PCC	L_MSE_N	L_MSE_UCN	30	0.0125849	0.018443	0.000811927	5.59259e-05	exact/wilcox	nn_mean
model=nn_mean (compare losses)	PCC	L_MSE_N_GL	L_MSE_N_SGL	30	0.00260286	0.0202836	0.487751	0.935399	exact/wilcox	nn_mean
model=nn_mean (compare losses)	PCC	L_MSE_N_GL	L_MSE_UCN	30	0.0289262	0.0325305	3.63679e-05	1.86265e-09	exact/wilcox	nn_mean
model=nn_mean (compare losses)	PCC	L_MSE_N_SGL	L_MSE_UCN	30	0.0263234	0.0256919	4.6419e-06	1.86265e-09	exact/wilcox	nn_mean

## Sheet: cross_kinase_compare_all_loss_m
group	metric	A	B	n_obs	mean_diff_A_minus_B	sd_diff	paired_t_p	wilcoxon_p	wilcoxon_method
ALL (compare loss|model)	RMSE	L_MSE_N_GL|gat_mean	L_MSE_N_GL|gin_add	30	0.0789491	0.0870179	2.76226e-05	1.99117e-06	exact/wilcox
ALL (compare loss|model)	RMSE	L_MSE_N_GL|gat_mean	L_MSE_N_GL|nn_mean	30	0.0561972	0.101625	0.00511693	0.000110582	exact/wilcox
ALL (compare loss|model)	RMSE	L_MSE_N_GL|gat_mean	L_MSE_N_SGL|gat_mean	30	0.0171137	0.0371779	0.0174448	0.026229	exact/wilcox
ALL (compare loss|model)	RMSE	L_MSE_N_GL|gat_mean	L_MSE_N_SGL|gin_add	30	0.0799196	0.0729704	1.59786e-06	6.91041e-07	exact/wilcox
ALL (compare loss|model)	RMSE	L_MSE_N_GL|gat_mean	L_MSE_N_SGL|nn_mean	30	0.0556855	0.11308	0.0115263	0.000344958	exact/wilcox
ALL (compare loss|model)	RMSE	L_MSE_N_GL|gat_mean	L_MSE_N|gat_mean	30	-0.0246818	0.0269535	2.42904e-05	0.000110582	exact/wilcox
ALL (compare loss|model)	RMSE	L_MSE_N_GL|gat_mean	L_MSE_N|gin_add	30	0.0448861	0.0767253	0.00328214	0.000344958	exact/wilcox
ALL (compare loss|model)	RMSE	L_MSE_N_GL|gat_mean	L_MSE_N|nn_mean	30	0.0174238	0.113262	0.406348	0.0350083	exact/wilcox
ALL (compare loss|model)	RMSE	L_MSE_N_GL|gat_mean	L_MSE_UCN|gat_mean	30	-0.0573583	0.0372316	2.67748e-09	1.86265e-09	exact/wilcox
ALL (compare loss|model)	RMSE	L_MSE_N_GL|gat_mean	L_MSE_UCN|gin_add	30	0.026977	0.0789361	0.0713406	0.0220989	exact/wilcox
ALL (compare loss|model)	RMSE	L_MSE_N_GL|gat_mean	L_MSE_UCN|nn_mean	30	-0.00575835	0.116625	0.788739	0.792159	exact/wilcox
ALL (compare loss|model)	RMSE	L_MSE_N_GL|gin_add	L_MSE_N_GL|nn_mean	30	-0.0227518	0.0853145	0.154855	0.0666647	exact/wilcox
ALL (compare loss|model)	RMSE	L_MSE_N_GL|gin_add	L_MSE_N_SGL|gat_mean	30	-0.0618354	0.0841981	0.000376346	0.0001886	exact/wilcox
ALL (compare loss|model)	RMSE	L_MSE_N_GL|gin_add	L_MSE_N_SGL|gin_add	30	0.000970553	0.0461381	0.909067	0.318396	exact/wilcox
ALL (compare loss|model)	RMSE	L_MSE_N_GL|gin_add	L_MSE_N_SGL|nn_mean	30	-0.0232635	0.0940855	0.186101	0.145999	exact/wilcox
ALL (compare loss|model)	RMSE	L_MSE_N_GL|gin_add	L_MSE_N|gat_mean	30	-0.103631	0.0884973	5.15151e-07	2.55182e-07	exact/wilcox
ALL (compare loss|model)	RMSE	L_MSE_N_GL|gin_add	L_MSE_N|gin_add	30	-0.034063	0.0445633	0.000240483	1.39661e-05	exact/wilcox
ALL (compare loss|model)	RMSE	L_MSE_N_GL|gin_add	L_MSE_N|nn_mean	30	-0.0615252	0.095011	0.00134758	1.21836e-05	exact/wilcox
ALL (compare loss|model)	RMSE	L_MSE_N_GL|gin_add	L_MSE_UCN|gat_mean	30	-0.136307	0.0844615	1.00294e-09	3.72529e-09	exact/wilcox
ALL (compare loss|model)	RMSE	L_MSE_N_GL|gin_add	L_MSE_UCN|gin_add	30	-0.0519721	0.0402921	9.00923e-08	5.58794e-09	exact/wilcox
ALL (compare loss|model)	RMSE	L_MSE_N_GL|gin_add	L_MSE_UCN|nn_mean	30	-0.0847074	0.0939841	3.02546e-05	3.23914e-06	exact/wilcox
ALL (compare loss|model)	RMSE	L_MSE_N_GL|nn_mean	L_MSE_N_SGL|gat_mean	30	-0.0390836	0.111784	0.0653981	0.00347516	exact/wilcox
ALL (compare loss|model)	RMSE	L_MSE_N_GL|nn_mean	L_MSE_N_SGL|gin_add	30	0.0237224	0.0763749	0.0995963	0.00087182	exact/wilcox
ALL (compare loss|model)	RMSE	L_MSE_N_GL|nn_mean	L_MSE_N_SGL|nn_mean	30	-0.000511716	0.0269899	0.918007	0.670181	exact/wilcox
ALL (compare loss|model)	RMSE	L_MSE_N_GL|nn_mean	L_MSE_N|gat_mean	30	-0.080879	0.108431	0.000317052	9.90257e-05	exact/wilcox
ALL (compare loss|model)	RMSE	L_MSE_N_GL|nn_mean	L_MSE_N|gin_add	30	-0.0113112	0.0698372	0.382314	0.556113	exact/wilcox
ALL (compare loss|model)	RMSE	L_MSE_N_GL|nn_mean	L_MSE_N|nn_mean	30	-0.0387734	0.0303622	1.08555e-07	1.86265e-09	exact/wilcox
ALL (compare loss|model)	RMSE	L_MSE_N_GL|nn_mean	L_MSE_UCN|gat_mean	30	-0.113556	0.110327	4.32409e-06	2.55182e-07	exact/wilcox
ALL (compare loss|model)	RMSE	L_MSE_N_GL|nn_mean	L_MSE_UCN|gin_add	30	-0.0292203	0.0715476	0.0331449	0.01546	exact/wilcox
ALL (compare loss|model)	RMSE	L_MSE_N_GL|nn_mean	L_MSE_UCN|nn_mean	30	-0.0619556	0.0389557	1.36983e-09	1.86265e-09	exact/wilcox
ALL (compare loss|model)	RMSE	L_MSE_N_SGL|gat_mean	L_MSE_N_SGL|gin_add	30	0.0628059	0.0734326	6.09066e-05	0.000345387	exact/wilcox
ALL (compare loss|model)	RMSE	L_MSE_N_SGL|gat_mean	L_MSE_N_SGL|nn_mean	30	0.0385719	0.123019	0.0965791	0.00236749	exact/wilcox
ALL (compare loss|model)	RMSE	L_MSE_N_SGL|gat_mean	L_MSE_N|gat_mean	30	-0.0417955	0.0352018	4.04561e-07	1.68383e-06	exact/wilcox
ALL (compare loss|model)	RMSE	L_MSE_N_SGL|gat_mean	L_MSE_N|gin_add	30	0.0277724	0.0831946	0.077788	0.01546	exact/wilcox
ALL (compare loss|model)	RMSE	L_MSE_N_SGL|gat_mean	L_MSE_N|nn_mean	30	0.000310149	0.124341	0.989193	0.442711	exact/wilcox
ALL (compare loss|model)	RMSE	L_MSE_N_SGL|gat_mean	L_MSE_UCN|gat_mean	30	-0.074472	0.0480075	2.31743e-09	1.86265e-09	exact/wilcox
ALL (compare loss|model)	RMSE	L_MSE_N_SGL|gat_mean	L_MSE_UCN|gin_add	30	0.00986331	0.0858581	0.534132	0.164184	exact/wilcox
ALL (compare loss|model)	RMSE	L_MSE_N_SGL|gat_mean	L_MSE_UCN|nn_mean	30	-0.022872	0.125864	0.327811	0.262122	exact/wilcox
ALL (compare loss|model)	RMSE	L_MSE_N_SGL|gin_add	L_MSE_N_SGL|nn_mean	30	-0.0242341	0.0852251	0.130206	0.00171859	exact/wilcox
ALL (compare loss|model)	RMSE	L_MSE_N_SGL|gin_add	L_MSE_N|gat_mean	30	-0.104601	0.0777543	4.06105e-08	1.02445e-07	exact/wilcox
ALL (compare loss|model)	RMSE	L_MSE_N_SGL|gin_add	L_MSE_N|gin_add	30	-0.0350335	0.0381035	2.29556e-05	5.14463e-06	exact/wilcox
ALL (compare loss|model)	RMSE	L_MSE_N_SGL|gin_add	L_MSE_N|nn_mean	30	-0.0624958	0.0865225	0.000450488	3.79048e-06	exact/wilcox
ALL (compare loss|model)	RMSE	L_MSE_N_SGL|gin_add	L_MSE_UCN|gat_mean	30	-0.137278	0.0674322	5.27655e-12	3.72529e-09	exact/wilcox
ALL (compare loss|model)	RMSE	L_MSE_N_SGL|gin_add	L_MSE_UCN|gin_add	30	-0.0529426	0.0376147	1.6813e-08	1.30385e-08	exact/wilcox
ALL (compare loss|model)	RMSE	L_MSE_N_SGL|gin_add	L_MSE_UCN|nn_mean	30	-0.085678	0.0817625	3.26204e-06	3.23914e-06	exact/wilcox
ALL (compare loss|model)	RMSE	L_MSE_N_SGL|nn_mean	L_MSE_N|gat_mean	30	-0.0803673	0.120063	0.000981769	9.90257e-05	exact/wilcox
ALL (compare loss|model)	RMSE	L_MSE_N_SGL|nn_mean	L_MSE_N|gin_add	30	-0.0107994	0.0784296	0.456814	0.700033	exact/wilcox
ALL (compare loss|model)	RMSE	L_MSE_N_SGL|nn_mean	L_MSE_N|nn_mean	30	-0.0382617	0.0231683	6.10685e-10	1.86265e-09	exact/wilcox
ALL (compare loss|model)	RMSE	L_MSE_N_SGL|nn_mean	L_MSE_UCN|gat_mean	30	-0.113044	0.119094	1.45904e-05	3.23914e-06	exact/wilcox
ALL (compare loss|model)	RMSE	L_MSE_N_SGL|nn_mean	L_MSE_UCN|gin_add	30	-0.0287086	0.0811136	0.0623438	0.0404897	exact/wilcox
ALL (compare loss|model)	RMSE	L_MSE_N_SGL|nn_mean	L_MSE_UCN|nn_mean	30	-0.0614439	0.033253	5.02421e-11	1.86265e-09	exact/wilcox
ALL (compare loss|model)	RMSE	L_MSE_N|gat_mean	L_MSE_N|gin_add	30	0.0695679	0.0820817	6.85042e-05	3.9041e-05	exact/wilcox
ALL (compare loss|model)	RMSE	L_MSE_N|gat_mean	L_MSE_N|nn_mean	30	0.0421056	0.120774	0.0661304	0.00227799	exact/wilcox
ALL (compare loss|model)	RMSE	L_MSE_N|gat_mean	L_MSE_UCN|gat_mean	30	-0.0326765	0.0415493	0.000172579	5.9735e-06	exact/wilcox
ALL (compare loss|model)	RMSE	L_MSE_N|gat_mean	L_MSE_UCN|gin_add	30	0.0516588	0.0854386	0.00249053	0.00103817	exact/wilcox
ALL (compare loss|model)	RMSE	L_MSE_N|gat_mean	L_MSE_UCN|nn_mean	30	0.0189234	0.123948	0.409867	0.0247861	exact/wilcox
ALL (compare loss|model)	RMSE	L_MSE_N|gin_add	L_MSE_N|nn_mean	30	-0.0274623	0.076243	0.0581113	0.00322299	exact/wilcox
ALL (compare loss|model)	RMSE	L_MSE_N|gin_add	L_MSE_UCN|gat_mean	30	-0.102244	0.0708389	1.01832e-08	5.58794e-09	exact/wilcox
ALL (compare loss|model)	RMSE	L_MSE_N|gin_add	L_MSE_UCN|gin_add	30	-0.0179091	0.0266729	0.000952717	0.000951774	exact/wilcox
ALL (compare loss|model)	RMSE	L_MSE_N|gin_add	L_MSE_UCN|nn_mean	30	-0.0506444	0.0794083	0.00155183	4.96842e-05	exact/wilcox
ALL (compare loss|model)	RMSE	L_MSE_N|nn_mean	L_MSE_UCN|gat_mean	30	-0.0747821	0.116957	0.00151593	0.000269031	exact/wilcox
ALL (compare loss|model)	RMSE	L_MSE_N|nn_mean	L_MSE_UCN|gin_add	30	0.00955316	0.0791367	0.513707	0.212933	exact/wilcox
ALL (compare loss|model)	RMSE	L_MSE_N|nn_mean	L_MSE_UCN|nn_mean	30	-0.0231822	0.0327702	0.00056163	0.0001886	exact/wilcox
ALL (compare loss|model)	RMSE	L_MSE_UCN|gat_mean	L_MSE_UCN|gin_add	30	0.0843353	0.0719875	5.11183e-07	1.30385e-07	exact/wilcox
ALL (compare loss|model)	RMSE	L_MSE_UCN|gat_mean	L_MSE_UCN|nn_mean	30	0.0516	0.119097	0.0244867	0.00186401	exact/wilcox
ALL (compare loss|model)	RMSE	L_MSE_UCN|gin_add	L_MSE_UCN|nn_mean	30	-0.0327353	0.0793168	0.0314682	0.00538278	exact/wilcox
ALL (compare loss|model)	PCC	L_MSE_N_GL|gat_mean	L_MSE_N_GL|gin_add	30	-0.0242589	0.0436731	0.00494557	4.40758e-05	exact/wilcox
ALL (compare loss|model)	PCC	L_MSE_N_GL|gat_mean	L_MSE_N_GL|nn_mean	30	-0.0180479	0.0421807	0.0261664	0.0001886	exact/wilcox
ALL (compare loss|model)	PCC	L_MSE_N_GL|gat_mean	L_MSE_N_SGL|gat_mean	30	-0.00650507	0.0134361	0.012843	0.0327209	exact/wilcox
ALL (compare loss|model)	PCC	L_MSE_N_GL|gat_mean	L_MSE_N_SGL|gin_add	30	-0.0252887	0.0385804	0.00120159	3.79048e-06	exact/wilcox
ALL (compare loss|model)	PCC	L_MSE_N_GL|gat_mean	L_MSE_N_SGL|nn_mean	30	-0.015445	0.0492559	0.0965547	0.00171859	exact/wilcox
ALL (compare loss|model)	PCC	L_MSE_N_GL|gat_mean	L_MSE_N|gat_mean	30	0.00378695	0.016714	0.224552	0.19093	exact/wilcox
ALL (compare loss|model)	PCC	L_MSE_N_GL|gat_mean	L_MSE_N|gin_add	30	-0.012455	0.0433739	0.12661	0.0046648	exact/wilcox
ALL (compare loss|model)	PCC	L_MSE_N_GL|gat_mean	L_MSE_N|nn_mean	30	-0.00170662	0.0545414	0.865112	0.164184	exact/wilcox
ALL (compare loss|model)	PCC	L_MSE_N_GL|gat_mean	L_MSE_UCN|gat_mean	30	0.025012	0.0268627	1.92161e-05	9.31323e-09	exact/wilcox
ALL (compare loss|model)	PCC	L_MSE_N_GL|gat_mean	L_MSE_UCN|gin_add	30	-0.00628378	0.0458854	0.459249	0.0277414	exact/wilcox
ALL (compare loss|model)	PCC	L_MSE_N_GL|gat_mean	L_MSE_UCN|nn_mean	30	0.0108783	0.0655965	0.371193	0.855272	exact/wilcox
ALL (compare loss|model)	PCC	L_MSE_N_GL|gin_add	L_MSE_N_GL|nn_mean	30	0.00621103	0.0304833	0.273586	0.0919496	exact/wilcox
ALL (compare loss|model)	PCC	L_MSE_N_GL|gin_add	L_MSE_N_SGL|gat_mean	30	0.0177538	0.041047	0.0247095	0.000152871	exact/wilcox
ALL (compare loss|model)	PCC	L_MSE_N_GL|gin_add	L_MSE_N_SGL|gin_add	30	-0.00102975	0.0185138	0.762809	0.298844	exact/wilcox
ALL (compare loss|model)	PCC	L_MSE_N_GL|gin_add	L_MSE_N_SGL|nn_mean	30	0.00881388	0.038026	0.214342	0.220647	exact/wilcox
ALL (compare loss|model)	PCC	L_MSE_N_GL|gin_add	L_MSE_N|gat_mean	30	0.0280459	0.0387693	0.000443211	4.96842e-05	exact/wilcox
ALL (compare loss|model)	PCC	L_MSE_N_GL|gin_add	L_MSE_N|gin_add	30	0.0118039	0.0218725	0.00613716	0.000169897	exact/wilcox
ALL (compare loss|model)	PCC	L_MSE_N_GL|gin_add	L_MSE_N|nn_mean	30	0.0225523	0.0390731	0.00366197	9.22009e-06	exact/wilcox
ALL (compare loss|model)	PCC	L_MSE_N_GL|gin_add	L_MSE_UCN|gat_mean	30	0.0492709	0.0539747	2.53732e-05	1.99117e-06	exact/wilcox
ALL (compare loss|model)	PCC	L_MSE_N_GL|gin_add	L_MSE_UCN|gin_add	30	0.0179751	0.0219644	0.000106587	6.14673e-08	exact/wilcox
ALL (compare loss|model)	PCC	L_MSE_N_GL|gin_add	L_MSE_UCN|nn_mean	30	0.0351372	0.0464236	0.000269039	1.41934e-06	exact/wilcox
ALL (compare loss|model)	PCC	L_MSE_N_GL|nn_mean	L_MSE_N_SGL|gat_mean	30	0.0115428	0.0437216	0.158892	0.00538278	exact/wilcox
ALL (compare loss|model)	PCC	L_MSE_N_GL|nn_mean	L_MSE_N_SGL|gin_add	30	-0.00724078	0.0199768	0.056643	7.05682e-05	exact/wilcox
ALL (compare loss|model)	PCC	L_MSE_N_GL|nn_mean	L_MSE_N_SGL|nn_mean	30	0.00260286	0.0202836	0.487751	0.935399	exact/wilcox
ALL (compare loss|model)	PCC	L_MSE_N_GL|nn_mean	L_MSE_N|gat_mean	30	0.0218348	0.0400235	0.00566473	2.68854e-05	exact/wilcox
ALL (compare loss|model)	PCC	L_MSE_N_GL|nn_mean	L_MSE_N|gin_add	30	0.00559286	0.0302388	0.319416	0.871208	exact/wilcox
ALL (compare loss|model)	PCC	L_MSE_N_GL|nn_mean	L_MSE_N|nn_mean	30	0.0163413	0.0220874	0.000347038	2.04891e-07	exact/wilcox
ALL (compare loss|model)	PCC	L_MSE_N_GL|nn_mean	L_MSE_UCN|gat_mean	30	0.0430599	0.052672	0.00010799	2.7623e-06	exact/wilcox
ALL (compare loss|model)	PCC	L_MSE_N_GL|nn_mean	L_MSE_UCN|gin_add	30	0.0117641	0.0281117	0.029348	0.0522633	exact/wilcox
ALL (compare loss|model)	PCC	L_MSE_N_GL|nn_mean	L_MSE_UCN|nn_mean	30	0.0289262	0.0325305	3.63679e-05	1.86265e-09	exact/wilcox
ALL (compare loss|model)	PCC	L_MSE_N_SGL|gat_mean	L_MSE_N_SGL|gin_add	30	-0.0187836	0.0365642	0.00870302	3.45316e-05	exact/wilcox
ALL (compare loss|model)	PCC	L_MSE_N_SGL|gat_mean	L_MSE_N_SGL|nn_mean	30	-0.00893996	0.0531262	0.364292	0.00501261	exact/wilcox
ALL (compare loss|model)	PCC	L_MSE_N_SGL|gat_mean	L_MSE_N|gat_mean	30	0.010292	0.0176536	0.0033764	0.00322299	exact/wilcox
ALL (compare loss|model)	PCC	L_MSE_N_SGL|gat_mean	L_MSE_N|gin_add	30	-0.00594996	0.0432136	0.456844	0.0879386	exact/wilcox
ALL (compare loss|model)	PCC	L_MSE_N_SGL|gat_mean	L_MSE_N|nn_mean	30	0.00479846	0.0576633	0.651937	0.538668	exact/wilcox
ALL (compare loss|model)	PCC	L_MSE_N_SGL|gat_mean	L_MSE_UCN|gat_mean	30	0.0315171	0.0307384	4.58927e-06	5.58794e-09	exact/wilcox
ALL (compare loss|model)	PCC	L_MSE_N_SGL|gat_mean	L_MSE_UCN|gin_add	30	0.000221291	0.0449517	0.978673	0.427955	exact/wilcox
ALL (compare loss|model)	PCC	L_MSE_N_SGL|gat_mean	L_MSE_UCN|nn_mean	30	0.0173834	0.0676747	0.170079	0.0635565	exact/wilcox
ALL (compare loss|model)	PCC	L_MSE_N_SGL|gin_add	L_MSE_N_SGL|nn_mean	30	0.00984364	0.0317249	0.0999332	0.00663954	exact/wilcox
ALL (compare loss|model)	PCC	L_MSE_N_SGL|gin_add	L_MSE_N|gat_mean	30	0.0290756	0.0326932	3.62872e-05	3.23914e-06	exact/wilcox
ALL (compare loss|model)	PCC	L_MSE_N_SGL|gin_add	L_MSE_N|gin_add	30	0.0128336	0.0197614	0.00131162	0.000231637	exact/wilcox
ALL (compare loss|model)	PCC	L_MSE_N_SGL|gin_add	L_MSE_N|nn_mean	30	0.0235821	0.0331794	0.000534674	2.7623e-06	exact/wilcox
ALL (compare loss|model)	PCC	L_MSE_N_SGL|gin_add	L_MSE_UCN|gat_mean	30	0.0503007	0.0468902	2.24183e-06	1.41934e-06	exact/wilcox
ALL (compare loss|model)	PCC	L_MSE_N_SGL|gin_add	L_MSE_UCN|gin_add	30	0.0190049	0.0180323	2.97703e-06	1.86265e-08	exact/wilcox
ALL (compare loss|model)	PCC	L_MSE_N_SGL|gin_add	L_MSE_UCN|nn_mean	30	0.036167	0.0397768	2.68045e-05	1.41934e-06	exact/wilcox
ALL (compare loss|model)	PCC	L_MSE_N_SGL|nn_mean	L_MSE_N|gat_mean	30	0.019232	0.0474899	0.0345367	0.00276632	exact/wilcox
ALL (compare loss|model)	PCC	L_MSE_N_SGL|nn_mean	L_MSE_N|gin_add	30	0.00299	0.0324956	0.618087	0.776569	exact/wilcox
ALL (compare loss|model)	PCC	L_MSE_N_SGL|nn_mean	L_MSE_N|nn_mean	30	0.0137384	0.0137847	7.09157e-06	6.14673e-08	exact/wilcox
ALL (compare loss|model)	PCC	L_MSE_N_SGL|nn_mean	L_MSE_UCN|gat_mean	30	0.0404571	0.054791	0.000354649	4.42192e-06	exact/wilcox
ALL (compare loss|model)	PCC	L_MSE_N_SGL|nn_mean	L_MSE_UCN|gin_add	30	0.00916125	0.0344028	0.155435	0.0234101	exact/wilcox
ALL (compare loss|model)	PCC	L_MSE_N_SGL|nn_mean	L_MSE_UCN|nn_mean	30	0.0263234	0.0256919	4.6419e-06	1.86265e-09	exact/wilcox
ALL (compare loss|model)	PCC	L_MSE_N|gat_mean	L_MSE_N|gin_add	30	-0.016242	0.0362306	0.0203056	0.000418397	exact/wilcox
ALL (compare loss|model)	PCC	L_MSE_N|gat_mean	L_MSE_N|nn_mean	30	-0.00549357	0.0518798	0.566404	0.0488326	exact/wilcox
ALL (compare loss|model)	PCC	L_MSE_N|gat_mean	L_MSE_UCN|gat_mean	30	0.0212251	0.0246688	5.63522e-05	6.91041e-07	exact/wilcox
ALL (compare loss|model)	PCC	L_MSE_N|gat_mean	L_MSE_UCN|gin_add	30	-0.0100707	0.0391747	0.169749	0.00186401	exact/wilcox
ALL (compare loss|model)	PCC	L_MSE_N|gat_mean	L_MSE_UCN|nn_mean	30	0.00709137	0.0615584	0.533007	0.730342	exact/wilcox
ALL (compare loss|model)	PCC	L_MSE_N|gin_add	L_MSE_N|nn_mean	30	0.0107484	0.0326602	0.0818624	9.90257e-05	exact/wilcox
ALL (compare loss|model)	PCC	L_MSE_N|gin_add	L_MSE_UCN|gat_mean	30	0.0374671	0.0450887	8.80894e-05	9.22009e-06	exact/wilcox
ALL (compare loss|model)	PCC	L_MSE_N|gin_add	L_MSE_UCN|gin_add	30	0.00617125	0.0127514	0.0128735	0.014538	exact/wilcox
ALL (compare loss|model)	PCC	L_MSE_N|gin_add	L_MSE_UCN|nn_mean	30	0.0233334	0.0375844	0.00197843	7.99447e-06	exact/wilcox
ALL (compare loss|model)	PCC	L_MSE_N|nn_mean	L_MSE_UCN|gat_mean	30	0.0267186	0.0595574	0.0202226	0.000453531	exact/wilcox
ALL (compare loss|model)	PCC	L_MSE_N|nn_mean	L_MSE_UCN|gin_add	30	-0.00457717	0.0318706	0.437883	0.0803274	exact/wilcox
ALL (compare loss|model)	PCC	L_MSE_N|nn_mean	L_MSE_UCN|nn_mean	30	0.0125849	0.018443	0.000811927	5.59259e-05	exact/wilcox
ALL (compare loss|model)	PCC	L_MSE_UCN|gat_mean	L_MSE_UCN|gin_add	30	-0.0312958	0.0488425	0.00148671	1.59778e-05	exact/wilcox
ALL (compare loss|model)	PCC	L_MSE_UCN|gat_mean	L_MSE_UCN|nn_mean	30	-0.0141337	0.066941	0.256938	0.01546	exact/wilcox
ALL (compare loss|model)	PCC	L_MSE_UCN|gin_add	L_MSE_UCN|nn_mean	30	0.0171621	0.0350035	0.0118544	0.000231637	exact/wilcox
