# Supplementary material for: Structure-Aware Compound–Protein Affinity Prediction via Graph Neural Networks with Group Lasso Regularization
Source: Comput Struct Biotechnol J. 2026 Apr 28;35(1):0012. doi: 10.34133/csbj.0012 (PMC13121889; doi:10.34133/csbj.0012)
Supplement: Supplementary 1 — Tables S1 to S10 [file csbj.0012.f1.zip › supplementary files/Supplementary_Table_1_Scaffold_Analysis_for_Kinase_1O42.xlsx]

## Sheet: pairs_with_scaffolds
smiles_i	smiles_j	pair_core_key
CC(O)=N[C@@H](Cc1ccc(OP(=O)(O)O)cc1)C(O)=N[C@@H](C)C(O)=NCCCc1ccccc1	CC(O)=N[C@@H](Cc1ccc(OP(=O)(O)O)cc1)C(O)=N[C@H]1CSCCN(Cc2cccc(OC(F)(F)F)c2)C1=O	C(CCc1ccccc1)=NCC=NCCCc1ccccc1||O=C1C(N=CCCc2ccccc2)CSCCN1Cc1ccccc1
CC(O)=N[C@@H](Cc1ccc(OP(=O)(O)O)cc1)C(O)=N[C@@H](C)C(O)=NCCCc1ccccc1	COC(=O)c1cccc(CN2CCSC[C@H](N=C(O)[C@H](Cc3ccc(OP(=O)(O)O)cc3)N=C(C)O)C2=O)c1	C(CCc1ccccc1)=NCC=NCCCc1ccccc1||O=C1C(N=CCCc2ccccc2)CSCCN1Cc1ccccc1
CC(O)=N[C@@H](Cc1ccc(OP(=O)(O)O)cc1)C(O)=N[C@@H](C)C(O)=NCCCc1ccccc1	CC[C@@H](C)[C@H](N=C(O)CC[C@@H]1N=C(O)[C@H](CCC(=O)O)N=C(O)[C@H](Cc2ccc(OP(=O)(O)O)cc2)N=C1O)C(=O)O	C(CCc1ccccc1)=NCC=NCCCc1ccccc1||C1=NCC=NC(Cc2ccccc2)C=NC1
CC(O)=N[C@@H](Cc1ccc(OP(=O)(O)O)cc1)C(O)=N[C@@H](C)C(O)=NCCCc1ccccc1	CC(O)=N[C@@H](Cc1ccc(OP(=O)(O)O)cc1)C(O)=N[C@@H](CCC(=O)O)C(O)=NCCCC1CCCCC1	C(CCc1ccccc1)=NCC=NCCCC1CCCCC1||C(CCc1ccccc1)=NCC=NCCCc1ccccc1
CC(O)=N[C@@H](Cc1ccc(OP(=O)(O)O)cc1)C(O)=N[C@@H](C)C(O)=NCCCc1ccccc1	CC(O)=N[C@@H](Cc1ccc(OP(=O)(O)O)cc1)C(O)=N[C@H]1CCCCN(C/C=C/c2ccccc2)C1=O	C(CCc1ccccc1)=NCC=NCCCc1ccccc1||O=C1C(N=CCCc2ccccc2)CCCCN1CC=Cc1ccccc1
CC(O)=N[C@@H](Cc1ccc(OP(=O)(O)O)cc1)C(O)=N[C@@H](C)C(O)=NCCCc1ccccc1	COC(=O)c1ccc(CN2CCCC[C@H](N=C(O)[C@H](Cc3ccc(OP(=O)(O)O)cc3)N=C(C)O)C2=O)cc1	C(CCc1ccccc1)=NCC=NCCCc1ccccc1||O=C1C(N=CCCc2ccccc2)CCCCN1Cc1ccccc1
CC(O)=N[C@@H](Cc1ccc(OP(=O)(O)O)cc1)C(O)=N[C@@H](C)C(O)=NCCCc1ccccc1	CC(O)=N[C@@H](Cc1ccc(OP(=O)(O)O)cc1)C(O)=N[C@H]1CCCCN(CCCc2ccccc2)C1=O	C(CCc1ccccc1)=NCC=NCCCc1ccccc1||O=C1C(N=CCCc2ccccc2)CCCCN1CCCc1ccccc1
CC(O)=N[C@@H](Cc1ccc(OP(=O)(O)O)cc1)C(O)=N[C@@H](C)C(O)=NCCCc1ccccc1	CCCc1ccc(CN2CCCC[C@H](N=C(O)[C@H](Cc3ccc(OP(=O)(O)O)cc3)N=C(C)O)C2=O)cc1	C(CCc1ccccc1)=NCC=NCCCc1ccccc1||O=C1C(N=CCCc2ccccc2)CCCCN1Cc1ccccc1
CC(O)=N[C@@H](Cc1ccc(OP(=O)(O)O)cc1)C(O)=N[C@@H](C)C(O)=NCCCc1ccccc1	CC(O)=N[C@@H](Cc1ccc(OP(=O)(O)O)cc1)C(O)=N[C@H]1CCCCN(Cc2ccc(-c3cccs3)cc2)C1=O	C(CCc1ccccc1)=NCC=NCCCc1ccccc1||O=C1C(N=CCCc2ccccc2)CCCCN1Cc1ccc(-c2cccs2)cc1
CC(O)=N[C@@H](Cc1ccc(OP(=O)(O)O)cc1)C(O)=N[C@@H](C)C(O)=NCCCc1ccccc1	CC(O)=N[C@@H](Cc1ccc(OP(=O)(O)O)cc1)C(O)=N[C@H]1CSCCN(Cc2ccc(-c3ccccc3)cc2)C1=O	C(CCc1ccccc1)=NCC=NCCCc1ccccc1||O=C1C(N=CCCc2ccccc2)CSCCN1Cc1ccc(-c2ccccc2)cc1
CC(O)=N[C@@H](Cc1ccc(OP(=O)(O)O)cc1)C(O)=N[C@@H](C)C(O)=NCCCc1ccccc1	CC(O)=N[C@@H](Cc1ccc(OP(=O)(O)O)cc1)C(O)=N[C@@H](Cc1ccc(OP(=O)(O)O)cc1)C(O)=N[C@@H](Cc1ccc(OP(=O)(O)O)cc1)C(=N)O	C(=NCCc1ccccc1)C(Cc1ccccc1)N=CCCc1ccccc1||C(CCc1ccccc1)=NCC=NCCCc1ccccc1
CC(O)=N[C@@H](Cc1ccc(OP(=O)(O)O)cc1)C(O)=N[C@@H](C)C(O)=NCCCc1ccccc1	CCCCCN(CCCCC)C(=O)[C@@H](C)N=C(O)[C@@H](N=C(O)[C@H](Cc1ccc(OP(=O)(O)O)cc1)N=C(C)O)C(C)C	C(CCc1ccccc1)=NCC=NCCCc1ccccc1||c1ccccc1
CC(O)=N[C@@H](Cc1ccc(OP(=O)(O)O)cc1)C(O)=N[C@@H](C)C(O)=NCCCc1ccccc1	CC(O)=N[C@@H](Cc1ccc(OP(=O)(O)O)cc1)C(O)=N[C@H]1CSCCN(Cc2ccc(-c3ccccc3C#N)cc2)C1=O	C(CCc1ccccc1)=NCC=NCCCc1ccccc1||O=C1C(N=CCCc2ccccc2)CSCCN1Cc1ccc(-c2ccccc2)cc1
CC(O)=N[C@@H](Cc1ccc(OP(=O)(O)O)cc1)C(O)=N[C@@H](C)C(O)=NCCCc1ccccc1	CC(O)=N[C@@H](Cc1ccc(OP(=O)(O)O)cc1)C(O)=N[C@H]1CSCCN(Cc2cccc(-c3ccccc3C#N)c2)C1=O	C(CCc1ccccc1)=NCC=NCCCc1ccccc1||O=C1C(N=CCCc2ccccc2)CSCCN1Cc1cccc(-c2ccccc2)c1
CC(O)=N[C@@H](Cc1ccc(OP(=O)(O)O)cc1)C(O)=N[C@@H](C)C(O)=NCCCc1ccccc1	CC(O)=N[C@@H](Cc1ccc(OP(=O)(O)O)cc1)C(O)=N[C@H]1CCCCN(Cc2ccc(-c3ccc(F)cc3F)cc2)C1=O	C(CCc1ccccc1)=NCC=NCCCc1ccccc1||O=C1C(N=CCCc2ccccc2)CCCCN1Cc1ccc(-c2ccccc2)cc1
CC(O)=N[C@@H](Cc1ccc(OP(=O)(O)O)cc1)C(O)=N[C@@H](C)C(O)=NCCCc1ccccc1	CC(O)=N[C@@H](Cc1ccc(OP(=O)(O)O)cc1)C(O)=N[C@H]1CCCCN(Cc2ccc(-c3ccc(Cl)cc3)cc2)C1=O	C(CCc1ccccc1)=NCC=NCCCc1ccccc1||O=C1C(N=CCCc2ccccc2)CCCCN1Cc1ccc(-c2ccccc2)cc1
CC(O)=N[C@@H](Cc1ccc(OP(=O)(O)O)cc1)C(O)=N[C@@H](C)C(O)=NCCCc1ccccc1	CC(O)=N[C@@H](Cc1ccc(OP(=O)(O)O)cc1)C(O)=N[C@H]1CCCCN(Cc2ccc(-c3ccccc3)cc2)C1=O	C(CCc1ccccc1)=NCC=NCCCc1ccccc1||O=C1C(N=CCCc2ccccc2)CCCCN1Cc1ccc(-c2ccccc2)cc1
CC(O)=N[C@@H](Cc1ccc(OP(=O)(O)O)cc1)C(O)=N[C@@H](C)C(O)=NCCCc1ccccc1	CC(O)=N[C@@H](Cc1ccc(OP(=O)(O)O)cc1)C(O)=N[C@H]1CCCCN(Cc2ccc(-c3ccccc3C#N)cc2)C1=O	C(CCc1ccccc1)=NCC=NCCCc1ccccc1||O=C1C(N=CCCc2ccccc2)CCCCN1Cc1ccc(-c2ccccc2)cc1
CC(O)=N[C@@H](Cc1ccc(OP(=O)(O)O)cc1)C(O)=N[C@@H](C)C(O)=NCCCc1ccccc1	CC(O)=N[C@@H](Cc1ccc(OP(=O)(O)O)c(C=O)c1)C(O)=N[C@H]1CCCCN(Cc2ccc(-c3ccccc3)cc2)C1=O	C(CCc1ccccc1)=NCC=NCCCc1ccccc1||O=C1C(N=CCCc2ccccc2)CCCCN1Cc1ccc(-c2ccccc2)cc1
CC(O)=N[C@@H](Cc1ccc(OP(=O)(O)O)cc1)C(O)=N[C@@H](C)C(O)=NCCCc1ccccc1	CCCCCCN(CCCCCC)C(=O)[C@@H](C)N=C(O)[C@@H](N=C(O)[C@H](Cc1ccc(OP(=O)(O)O)cc1)N=C(C)O)C(C)C	C(CCc1ccccc1)=NCC=NCCCc1ccccc1||c1ccccc1
CC(O)=N[C@@H](Cc1ccc(OP(=O)(O)O)cc1)C(O)=N[C@@H](C)C(O)=NCCCc1ccccc1	CC(O)=N[C@@H](Cc1ccc(OP(=O)(O)O)cc1)C(O)=N[C@H]1CCCCN(Cc2ccc(-c3cccc4ccccc34)cc2)C1=O	C(CCc1ccccc1)=NCC=NCCCc1ccccc1||O=C1C(N=CCCc2ccccc2)CCCCN1Cc1ccc(-c2cccc3ccccc23)cc1
CC(C)[C@H](N=C(O)C[C@@H](CCC(=O)O)N=C(O)[C@@H](N=C(O)[C@@H](N)Cc1ccc(OP(=O)(O)O)cc1)C(=O)O)C(=O)O	CC(O)=N[C@@H](Cc1ccc(OP(=O)(O)O)cc1)C(O)=N[C@H]1CSCCN(Cc2cccc(C(F)(F)F)c2)C1=O	O=C1C(N=CCCc2ccccc2)CSCCN1Cc1ccccc1||c1ccccc1
CC(C)[C@H](N=C(O)C[C@@H](CCC(=O)O)N=C(O)[C@@H](N=C(O)[C@@H](N)Cc1ccc(OP(=O)(O)O)cc1)C(=O)O)C(=O)O	CC(O)=N[C@@H](Cc1ccc(OP(=O)(O)O)cc1)C(O)=N[C@H]1CSCCN(Cc2cccc(OC(F)(F)F)c2)C1=O	O=C1C(N=CCCc2ccccc2)CSCCN1Cc1ccccc1||c1ccccc1
CC(C)[C@H](N=C(O)C[C@@H](CCC(=O)O)N=C(O)[C@@H](N=C(O)[C@@H](N)Cc1ccc(OP(=O)(O)O)cc1)C(=O)O)C(=O)O	CC[C@@H](C)[C@H](N=C(O)C[C@@H]1N=C(O)[C@H](CCC(=O)O)N=C(O)[C@H](Cc2ccc(OP(=O)(O)O)cc2)N=C1O)C(=O)O	C1=NCC=NC(Cc2ccccc2)C=NC1||c1ccccc1
CC(C)[C@H](N=C(O)C[C@@H](CCC(=O)O)N=C(O)[C@@H](N=C(O)[C@@H](N)Cc1ccc(OP(=O)(O)O)cc1)C(=O)O)C(=O)O	COC(=O)c1cccc(CN2CCSC[C@H](N=C(O)[C@H](Cc3ccc(OP(=O)(O)O)cc3)N=C(C)O)C2=O)c1	O=C1C(N=CCCc2ccccc2)CSCCN1Cc1ccccc1||c1ccccc1
CC(C)[C@H](N=C(O)C[C@@H](CCC(=O)O)N=C(O)[C@@H](N=C(O)[C@@H](N)Cc1ccc(OP(=O)(O)O)cc1)C(=O)O)C(=O)O	COc1cccc(CN2CCCC[C@H](N=C(O)[C@H](Cc3ccc(OP(=O)(O)O)cc3)N=C(C)O)C2=O)c1	O=C1C(N=CCCc2ccccc2)CCCCN1Cc1ccccc1||c1ccccc1
CC(C)[C@H](N=C(O)C[C@@H](CCC(=O)O)N=C(O)[C@@H](N=C(O)[C@@H](N)Cc1ccc(OP(=O)(O)O)cc1)C(=O)O)C(=O)O	CC[C@@H](C)[C@H](N=C(O)CC[C@@H]1N=C(O)[C@H](CCC(=O)O)N=C(O)[C@H](Cc2ccc(OP(=O)(O)O)cc2)N=C1O)C(=O)O	C1=NCC=NC(Cc2ccccc2)C=NC1||c1ccccc1
CC(C)[C@H](N=C(O)C[C@@H](CCC(=O)O)N=C(O)[C@@H](N=C(O)[C@@H](N)Cc1ccc(OP(=O)(O)O)cc1)C(=O)O)C(=O)O	CC[C@@H](C)[C@H](N=C(O)[C@@H]1CCC(O)=N[C@@H](Cc2ccc(OP(=O)(O)O)cc2)C(O)=N[C@@H](CCC(=O)O)C(O)=N1)C(=O)O	C1=NCC=NCCCC=NC1Cc1ccccc1||c1ccccc1
CC(C)[C@H](N=C(O)C[C@@H](CCC(=O)O)N=C(O)[C@@H](N=C(O)[C@@H](N)Cc1ccc(OP(=O)(O)O)cc1)C(=O)O)C(=O)O	CC[C@@H](C)[C@H](N=C(O)[C@H](CCC(=O)O)N=C(O)[C@@H]1CCC(O)=N[C@@H](Cc2ccc(OP(=O)(O)O)cc2)C(O)=N1)C(=O)O	C1=NCCCC=NC1Cc1ccccc1||c1ccccc1
CC(C)[C@H](N=C(O)C[C@@H](CCC(=O)O)N=C(O)[C@@H](N=C(O)[C@@H](N)Cc1ccc(OP(=O)(O)O)cc1)C(=O)O)C(=O)O	CC[C@H](C)[C@H](N=C(O)[C@H](CCC(=O)O)N=C(O)[C@H](CCC(=O)O)N=C(O)[C@@H](N)Cc1ccc(OP(=O)(O)O)cc1)C(=O)O	c1ccccc1||c1ccccc1
CC(C)[C@H](N=C(O)C[C@@H](CCC(=O)O)N=C(O)[C@@H](N=C(O)[C@@H](N)Cc1ccc(OP(=O)(O)O)cc1)C(=O)O)C(=O)O	CC(O)=N[C@@H](Cc1ccc(OP(=O)(O)O)cc1)C(O)=N[C@@H](CCC(=O)O)C(O)=NCCCC1CCCCC1	C(CCc1ccccc1)=NCC=NCCCC1CCCCC1||c1ccccc1
CC(C)[C@H](N=C(O)C[C@@H](CCC(=O)O)N=C(O)[C@@H](N=C(O)[C@@H](N)Cc1ccc(OP(=O)(O)O)cc1)C(=O)O)C(=O)O	CC(O)=N[C@@H](Cc1ccc(OP(=O)(O)O)cc1)C(O)=N[C@H]1CCCCN(C/C=C/c2ccccc2)C1=O	O=C1C(N=CCCc2ccccc2)CCCCN1CC=Cc1ccccc1||c1ccccc1
CC(C)[C@H](N=C(O)C[C@@H](CCC(=O)O)N=C(O)[C@@H](N=C(O)[C@@H](N)Cc1ccc(OP(=O)(O)O)cc1)C(=O)O)C(=O)O	COC(=O)c1ccc(CN2CCCC[C@H](N=C(O)[C@H](Cc3ccc(OP(=O)(O)O)cc3)N=C(C)O)C2=O)cc1	O=C1C(N=CCCc2ccccc2)CCCCN1Cc1ccccc1||c1ccccc1
CC(C)[C@H](N=C(O)C[C@@H](CCC(=O)O)N=C(O)[C@@H](N=C(O)[C@@H](N)Cc1ccc(OP(=O)(O)O)cc1)C(=O)O)C(=O)O	CC(O)=N[C@@H](Cc1ccc(OP(=O)(O)O)cc1)C(O)=N[C@H]1CCCCN(CCCc2ccccc2)C1=O	O=C1C(N=CCCc2ccccc2)CCCCN1CCCc1ccccc1||c1ccccc1
CC(C)[C@H](N=C(O)C[C@@H](CCC(=O)O)N=C(O)[C@@H](N=C(O)[C@@H](N)Cc1ccc(OP(=O)(O)O)cc1)C(=O)O)C(=O)O	CC(O)=N[C@@H](Cc1ccc(OP(=O)(O)O)cc1)C(O)=N[C@@H](CCC(=O)O)C(=O)N(C)CCCc1ccccc1	O=C(CN=CCCc1ccccc1)NCCCc1ccccc1||c1ccccc1
CC(C)[C@H](N=C(O)C[C@@H](CCC(=O)O)N=C(O)[C@@H](N=C(O)[C@@H](N)Cc1ccc(OP(=O)(O)O)cc1)C(=O)O)C(=O)O	CCc1ccccc1CCN=C(O)[C@H](CCC(=O)O)N=C(O)[C@H](Cc1ccc(OP(=O)(O)O)cc1)N=C(C)O	C(CCc1ccccc1)=NCC=NCCc1ccccc1||c1ccccc1
CC(C)[C@H](N=C(O)C[C@@H](CCC(=O)O)N=C(O)[C@@H](N=C(O)[C@@H](N)Cc1ccc(OP(=O)(O)O)cc1)C(=O)O)C(=O)O	CC(O)=N[C@@H](Cc1ccc(OP(=O)(O)O)cc1)C(O)=N[C@@H](CCC(=O)O)C(O)=N[C@H](CCC1CCCCC1)C(=N)O	C(CCc1ccccc1)=NCC=NCCCC1CCCCC1||c1ccccc1
CC(C)[C@H](N=C(O)C[C@@H](CCC(=O)O)N=C(O)[C@@H](N=C(O)[C@@H](N)Cc1ccc(OP(=O)(O)O)cc1)C(=O)O)C(=O)O	CC(O)=N[C@@H](Cc1ccc(OP(=O)(O)O)cc1)C(O)=N[C@@H](CCC(=O)O)C(O)=N[C@@H](CCC1CCCCC1)C(=N)O	C(CCc1ccccc1)=NCC=NCCCC1CCCCC1||c1ccccc1
CC(C)[C@H](N=C(O)C[C@@H](CCC(=O)O)N=C(O)[C@@H](N=C(O)[C@@H](N)Cc1ccc(OP(=O)(O)O)cc1)C(=O)O)C(=O)O	CCCc1ccc(CN2CCCC[C@H](N=C(O)[C@H](Cc3ccc(OP(=O)(O)O)cc3)N=C(C)O)C2=O)cc1	O=C1C(N=CCCc2ccccc2)CCCCN1Cc1ccccc1||c1ccccc1
CC(C)[C@H](N=C(O)C[C@@H](CCC(=O)O)N=C(O)[C@@H](N=C(O)[C@@H](N)Cc1ccc(OP(=O)(O)O)cc1)C(=O)O)C(=O)O	CC(O)=N[C@@H](Cc1ccc(OP(=O)(O)O)cc1)C(O)=N[C@@H](C)C(=O)N(CCCC(=O)O)CCCc1ccccc1	O=C(CN=CCCc1ccccc1)NCCCc1ccccc1||c1ccccc1
CC(C)[C@H](N=C(O)C[C@@H](CCC(=O)O)N=C(O)[C@@H](N=C(O)[C@@H](N)Cc1ccc(OP(=O)(O)O)cc1)C(=O)O)C(=O)O	CC[C@H](C)[C@H](N=C(O)[C@H](CCC(=O)O)N=C(O)[C@H](CCC(=O)O)N=C(O)[C@H](Cc1ccc(OP(=O)(O)O)cc1)N=C(C)O)C(=O)O	c1ccccc1||c1ccccc1
CC(C)[C@H](N=C(O)C[C@@H](CCC(=O)O)N=C(O)[C@@H](N=C(O)[C@@H](N)Cc1ccc(OP(=O)(O)O)cc1)C(=O)O)C(=O)O	CC(O)=NC(Cc1ccc(OP(=O)(O)O)cc1)C(O)=NC(CCC(=O)O)C(O)=NC(CCC(=O)O)C(O)=NC(CC(C)C)C(=N)O	c1ccccc1||c1ccccc1
CC(C)[C@H](N=C(O)C[C@@H](CCC(=O)O)N=C(O)[C@@H](N=C(O)[C@@H](N)Cc1ccc(OP(=O)(O)O)cc1)C(=O)O)C(=O)O	CC[C@H](C)[C@H](N=C(O)[C@H](CCC(=O)O)N=C(O)[C@H](CCC(=O)O)N=C(O)[C@H](Cc1ccc(OP(=O)(O)O)cc1)N=C(C)O)C(=N)O	c1ccccc1||c1ccccc1
CC(C)[C@H](N=C(O)C[C@@H](CCC(=O)O)N=C(O)[C@@H](N=C(O)[C@@H](N)Cc1ccc(OP(=O)(O)O)cc1)C(=O)O)C(=O)O	CC(O)=N[C@@H](Cc1ccc(OP(=O)(O)O)cc1)C(O)=N[C@H](C(O)=N[C@H](C)C(O)=NCCC1CCCCC1)C(C)C	C(CCc1ccccc1)=NCC=NCC=NCCC1CCCCC1||c1ccccc1
CC(C)[C@H](N=C(O)C[C@@H](CCC(=O)O)N=C(O)[C@@H](N=C(O)[C@@H](N)Cc1ccc(OP(=O)(O)O)cc1)C(=O)O)C(=O)O	CCCCN(CCCC)C(=O)[C@@H](C)N=C(O)[C@@H](N=C(O)[C@H](Cc1ccc(OP(=O)(O)O)cc1)N=C(C)O)C(C)C	c1ccccc1||c1ccccc1
CC(C)[C@H](N=C(O)C[C@@H](CCC(=O)O)N=C(O)[C@@H](N=C(O)[C@@H](N)Cc1ccc(OP(=O)(O)O)cc1)C(=O)O)C(=O)O	CC(O)=N[C@@H](Cc1ccc(OP(=O)(O)O)cc1)C(O)=N[C@H]1CCCCN(Cc2ccc(-c3cccs3)cc2)C1=O	O=C1C(N=CCCc2ccccc2)CCCCN1Cc1ccc(-c2cccs2)cc1||c1ccccc1
CC(C)[C@H](N=C(O)C[C@@H](CCC(=O)O)N=C(O)[C@@H](N=C(O)[C@@H](N)Cc1ccc(OP(=O)(O)O)cc1)C(=O)O)C(=O)O	CC(O)=N[C@@H](Cc1ccc(OP(=O)(O)O)cc1)C(O)=N[C@@H](CCC(=O)O)C(O)=NCCc1cccc2ccccc12	C(CCc1ccccc1)=NCC=NCCc1cccc2ccccc12||c1ccccc1
CC(C)[C@H](N=C(O)C[C@@H](CCC(=O)O)N=C(O)[C@@H](N=C(O)[C@@H](N)Cc1ccc(OP(=O)(O)O)cc1)C(=O)O)C(=O)O	CC(O)=N[C@@H](Cc1ccc(OP(=O)(O)O)cc1)C(O)=N[C@H]1CCCCN(Cc2ccc(C(C)(C)C)cc2)C1=O	O=C1C(N=CCCc2ccccc2)CCCCN1Cc1ccccc1||c1ccccc1
CC(C)[C@H](N=C(O)C[C@@H](CCC(=O)O)N=C(O)[C@@H](N=C(O)[C@@H](N)Cc1ccc(OP(=O)(O)O)cc1)C(=O)O)C(=O)O	CCCCc1ccc(CN2CCCC[C@H](N=C(O)[C@H](Cc3ccc(OP(=O)(O)O)cc3)N=C(C)O)C2=O)cc1	O=C1C(N=CCCc2ccccc2)CCCCN1Cc1ccccc1||c1ccccc1
CC(C)[C@H](N=C(O)C[C@@H](CCC(=O)O)N=C(O)[C@@H](N=C(O)[C@@H](N)Cc1ccc(OP(=O)(O)O)cc1)C(=O)O)C(=O)O	CC(O)=N[C@@H](Cc1ccc(OP(=O)(O)O)cc1)C(O)=N[C@@H](CCC(=O)O)C(O)=NCCC1=CC=CC2CCCCC12	C1=CC2CCCCC2C(CCN=CCN=CCCc2ccccc2)=C1||c1ccccc1
CC(C)[C@H](N=C(O)C[C@@H](CCC(=O)O)N=C(O)[C@@H](N=C(O)[C@@H](N)Cc1ccc(OP(=O)(O)O)cc1)C(=O)O)C(=O)O	CC(O)=N[C@@H](Cc1ccc(OP(=O)(O)O)cc1)C(O)=N[C@H]1CSCCN(Cc2ccc(-c3ccccc3)cc2)C1=O	O=C1C(N=CCCc2ccccc2)CSCCN1Cc1ccc(-c2ccccc2)cc1||c1ccccc1
CC(C)[C@H](N=C(O)C[C@@H](CCC(=O)O)N=C(O)[C@@H](N=C(O)[C@@H](N)Cc1ccc(OP(=O)(O)O)cc1)C(=O)O)C(=O)O	CC(O)=N[C@@H](Cc1ccc(OP(=O)(O)O)cc1)C(O)=N[C@@H](Cc1ccc(OP(=O)(O)O)cc1)C(O)=NCCCc1ccccc1	C(=NCCCc1ccccc1)C(Cc1ccccc1)N=CCCc1ccccc1||c1ccccc1
CC(C)[C@H](N=C(O)C[C@@H](CCC(=O)O)N=C(O)[C@@H](N=C(O)[C@@H](N)Cc1ccc(OP(=O)(O)O)cc1)C(=O)O)C(=O)O	CC(O)=N[C@@H](Cc1ccc(OP(=O)(O)O)cc1)C(O)=N[C@@H](Cc1ccc(OP(=O)(O)O)cc1)C(O)=N[C@@H](Cc1ccc(OP(=O)(O)O)cc1)C(=N)O	C(=NCCc1ccccc1)C(Cc1ccccc1)N=CCCc1ccccc1||c1ccccc1
CC(C)[C@H](N=C(O)C[C@@H](CCC(=O)O)N=C(O)[C@@H](N=C(O)[C@@H](N)Cc1ccc(OP(=O)(O)O)cc1)C(=O)O)C(=O)O	CCCCCN(CCCCC)C(=O)[C@@H](C)N=C(O)[C@@H](N=C(O)[C@H](Cc1ccc(OP(=O)(O)O)cc1)N=C(C)O)C(C)C	c1ccccc1||c1ccccc1
CC(C)[C@H](N=C(O)C[C@@H](CCC(=O)O)N=C(O)[C@@H](N=C(O)[C@@H](N)Cc1ccc(OP(=O)(O)O)cc1)C(=O)O)C(=O)O	CCCCCN(CCCCC)C(=O)[C@H](C)N=C(O)[C@@H](N=C(O)[C@H](Cc1ccc(OP(=O)(O)O)cc1)N=C(C)O)C(C)C	c1ccccc1||c1ccccc1
CC(C)[C@H](N=C(O)C[C@@H](CCC(=O)O)N=C(O)[C@@H](N=C(O)[C@@H](N)Cc1ccc(OP(=O)(O)O)cc1)C(=O)O)C(=O)O	CC(O)=N[C@@H](Cc1ccc(OP(=O)(O)O)cc1)C(O)=N[C@H]1CCCCN(Cc2ccc(-c3ccccc3)cc2)C1=O	O=C1C(N=CCCc2ccccc2)CCCCN1Cc1ccc(-c2ccccc2)cc1||c1ccccc1
CC(C)[C@H](N=C(O)C[C@@H](CCC(=O)O)N=C(O)[C@@H](N=C(O)[C@@H](N)Cc1ccc(OP(=O)(O)O)cc1)C(=O)O)C(=O)O	CC(O)=N[C@@H](Cc1ccc(OP(=O)(O)O)cc1)C(O)=N[C@H]1CCCCN(Cc2ccc(C3CCCCC3)cc2)C1=O	O=C1C(N=CCCc2ccccc2)CCCCN1Cc1ccc(C2CCCCC2)cc1||c1ccccc1
CC(C)[C@H](N=C(O)C[C@@H](CCC(=O)O)N=C(O)[C@@H](N=C(O)[C@@H](N)Cc1ccc(OP(=O)(O)O)cc1)C(=O)O)C(=O)O	CC(O)=N[C@@H](Cc1ccc(OP(=O)(O)O)cc1)C(O)=N[C@@H](CCC(=O)O)C(O)=N[C@@H](CCC(=N)O)Cc1cccc2ccccc12	C(CCc1ccccc1)=NCC=NCCc1cccc2ccccc12||c1ccccc1
CC(C)[C@H](N=C(O)C[C@@H](CCC(=O)O)N=C(O)[C@@H](N=C(O)[C@@H](N)Cc1ccc(OP(=O)(O)O)cc1)C(=O)O)C(=O)O	CCCCCCN(CCCCCC)C(=O)[C@@H](C)N=C(O)[C@@H](N=C(O)[C@H](Cc1ccc(OP(=O)(O)O)cc1)N=C(C)O)C(C)C	c1ccccc1||c1ccccc1
CC(C)[C@H](N=C(O)C[C@@H](CCC(=O)O)N=C(O)[C@@H](N=C(O)[C@@H](N)Cc1ccc(OP(=O)(O)O)cc1)C(=O)O)C(=O)O	CCCCCCN(CCCCCC)C(=O)[C@H](C)N=C(O)[C@@H](N=C(O)[C@H](Cc1ccc(OP(=O)(O)O)cc1)N=C(C)O)C(C)C	c1ccccc1||c1ccccc1
CC(C)[C@H](N=C(O)C[C@@H](CCC(=O)O)N=C(O)[C@@H](N=C(O)[C@@H](N)Cc1ccc(OP(=O)(O)O)cc1)C(=O)O)C(=O)O	CCCCCCCCN(CCCCCCCC)C(=O)[C@H](C)N=C(O)[C@@H](N=C(O)[C@H](Cc1ccc(OP(=O)(O)O)cc1)N=C(C)O)C(C)C	c1ccccc1||c1ccccc1
CC(O)=N[C@@H](Cc1ccc(OP(=O)(O)O)cc1)C(O)=N[C@H]1CSCCN(Cc2cccc(C(F)(F)F)c2)C1=O	COC(=O)c1cccc(CN2CCSC[C@H](N=C(O)[C@H](Cc3ccc(OP(=O)(O)O)cc3)N=C(C)O)C2=O)c1	O=C1C(N=CCCc2ccccc2)CSCCN1Cc1ccccc1||O=C1C(N=CCCc2ccccc2)CSCCN1Cc1ccccc1
CC(O)=N[C@@H](Cc1ccc(OP(=O)(O)O)cc1)C(O)=N[C@H]1CSCCN(Cc2cccc(C(F)(F)F)c2)C1=O	CC(O)=N[C@@H](Cc1ccc(OP(=O)(O)O)cc1)C(O)=N[C@@H](C(=O)O)C(O)=N[C@H](CCC(=O)O)CC(O)=N[C@H](C(=O)O)C(C)C	O=C1C(N=CCCc2ccccc2)CSCCN1Cc1ccccc1||c1ccccc1
CC(O)=N[C@@H](Cc1ccc(OP(=O)(O)O)cc1)C(O)=N[C@H]1CSCCN(Cc2cccc(C(F)(F)F)c2)C1=O	CC[C@H](N=C(O)[C@H](Cc1ccc(OP(=O)(O)O)cc1)N=C(C)O)C(=O)N(C)CCCC1CCCCC1	O=C(CN=CCCc1ccccc1)NCCCC1CCCCC1||O=C1C(N=CCCc2ccccc2)CSCCN1Cc1ccccc1
CC(O)=N[C@@H](Cc1ccc(OP(=O)(O)O)cc1)C(O)=N[C@H]1CSCCN(Cc2cccc(C(F)(F)F)c2)C1=O	COC(=O)c1ccc(CN2CCCC[C@H](N=C(O)[C@H](Cc3ccc(OP(=O)(O)O)cc3)N=C(C)O)C2=O)cc1	O=C1C(N=CCCc2ccccc2)CCCCN1Cc1ccccc1||O=C1C(N=CCCc2ccccc2)CSCCN1Cc1ccccc1
CC(O)=N[C@@H](Cc1ccc(OP(=O)(O)O)cc1)C(O)=N[C@H]1CSCCN(Cc2cccc(C(F)(F)F)c2)C1=O	CC(O)=N[C@@H](Cc1ccc(OP(=O)(O)O)cc1)C(O)=N[C@@H](CCC(=O)O)C(O)=N[C@H](CC(=O)O)CC(O)=N[C@H](C(=O)O)C(C)C	O=C1C(N=CCCc2ccccc2)CSCCN1Cc1ccccc1||c1ccccc1
CC(O)=N[C@@H](Cc1ccc(OP(=O)(O)O)cc1)C(O)=N[C@H]1CSCCN(Cc2cccc(C(F)(F)F)c2)C1=O	CC[C@@H](C)[C@H](N=C(O)C[C@H](N=C(O)[C@H](CCC(=O)O)N=C(O)[C@H](Cc1ccc(OP(=O)(O)O)cc1)N=C(C)O)C(=O)O)C(=O)O	O=C1C(N=CCCc2ccccc2)CSCCN1Cc1ccccc1||c1ccccc1
CC(O)=N[C@@H](Cc1ccc(OP(=O)(O)O)cc1)C(O)=N[C@H]1CSCCN(Cc2cccc(C(F)(F)F)c2)C1=O	CC[C@@H](C)[C@H](N=C(O)[C@H](CCC(=O)O)N=C(O)C[C@H](N=C(O)[C@H](Cc1ccc(OP(=O)(O)O)cc1)N=C(C)O)C(=O)O)C(=O)O	O=C1C(N=CCCc2ccccc2)CSCCN1Cc1ccccc1||c1ccccc1
CC(O)=N[C@@H](Cc1ccc(OP(=O)(O)O)cc1)C(O)=N[C@H]1CSCCN(Cc2cccc(C(F)(F)F)c2)C1=O	CCCc1ccc(CN2CCCC[C@H](N=C(O)[C@H](Cc3ccc(OP(=O)(O)O)cc3)N=C(C)O)C2=O)cc1	O=C1C(N=CCCc2ccccc2)CCCCN1Cc1ccccc1||O=C1C(N=CCCc2ccccc2)CSCCN1Cc1ccccc1
CC(O)=N[C@@H](Cc1ccc(OP(=O)(O)O)cc1)C(O)=N[C@H]1CSCCN(Cc2cccc(C(F)(F)F)c2)C1=O	CC(O)=N[C@@H](Cc1ccc(OP(=O)(O)O)cc1)C(O)=N[C@H](C(O)=N[C@@H](C)C(O)=NCCc1ccccc1)C(C)C	C(CCc1ccccc1)=NCC=NCC=NCCc1ccccc1||O=C1C(N=CCCc2ccccc2)CSCCN1Cc1ccccc1
CC(O)=N[C@@H](Cc1ccc(OP(=O)(O)O)cc1)C(O)=N[C@H]1CSCCN(Cc2cccc(C(F)(F)F)c2)C1=O	CC[C@@H](C)[C@H](N=C(O)[C@H](CCC(=O)O)N=C(O)CC[C@H](N=C(O)[C@H](Cc1ccc(OP(=O)(O)O)cc1)N=C(C)O)C(=O)O)C(=O)O	O=C1C(N=CCCc2ccccc2)CSCCN1Cc1ccccc1||c1ccccc1
CC(O)=N[C@@H](Cc1ccc(OP(=O)(O)O)cc1)C(O)=N[C@H]1CSCCN(Cc2cccc(C(F)(F)F)c2)C1=O	CC(O)=N[C@@H](Cc1ccc(C(F)(F)P(=O)(O)O)cc1)C(O)=N[C@@H](CCC(=O)O)C(=O)N(C)CCCC1CCCCC1	O=C(CN=CCCc1ccccc1)NCCCC1CCCCC1||O=C1C(N=CCCc2ccccc2)CSCCN1Cc1ccccc1
CC(O)=N[C@@H](Cc1ccc(OP(=O)(O)O)cc1)C(O)=N[C@H]1CSCCN(Cc2cccc(C(F)(F)F)c2)C1=O	CC(O)=N[C@@H](Cc1ccc(OP(=O)(O)O)cc1)C(O)=N[C@H](C(O)=N[C@@H](C)C(O)=NCCC1CCCCC1)C(C)C	C(CCc1ccccc1)=NCC=NCC=NCCC1CCCCC1||O=C1C(N=CCCc2ccccc2)CSCCN1Cc1ccccc1
CC(O)=N[C@@H](Cc1ccc(OP(=O)(O)O)cc1)C(O)=N[C@H]1CSCCN(Cc2cccc(C(F)(F)F)c2)C1=O	CC(O)=N[C@@H](Cc1ccc(OP(=O)(O)O)cc1)C(O)=N[C@H]1CCCCN(Cc2ccc(-c3cccs3)cc2)C1=O	O=C1C(N=CCCc2ccccc2)CCCCN1Cc1ccc(-c2cccs2)cc1||O=C1C(N=CCCc2ccccc2)CSCCN1Cc1ccccc1
CC(O)=N[C@@H](Cc1ccc(OP(=O)(O)O)cc1)C(O)=N[C@H]1CSCCN(Cc2cccc(C(F)(F)F)c2)C1=O	CC(O)=N[C@@H](Cc1ccc(OP(=O)(O)O)cc1)C(O)=N[C@H]1CSCCN(Cc2ccc(-c3ccccc3)cc2)C1=O	O=C1C(N=CCCc2ccccc2)CSCCN1Cc1ccc(-c2ccccc2)cc1||O=C1C(N=CCCc2ccccc2)CSCCN1Cc1ccccc1
CC(O)=N[C@@H](Cc1ccc(OP(=O)(O)O)cc1)C(O)=N[C@H]1CSCCN(Cc2cccc(C(F)(F)F)c2)C1=O	CC(O)=N[C@@H](Cc1ccc(OP(=O)(O)O)cc1)C(O)=N[C@@H](Cc1ccc(O)cc1)C(O)=NCCCc1ccccc1	C(=NCCCc1ccccc1)C(Cc1ccccc1)N=CCCc1ccccc1||O=C1C(N=CCCc2ccccc2)CSCCN1Cc1ccccc1
CC(O)=N[C@@H](Cc1ccc(OP(=O)(O)O)cc1)C(O)=N[C@H]1CSCCN(Cc2cccc(C(F)(F)F)c2)C1=O	CC(O)=N[C@@H](Cc1ccc(OP(=O)(O)O)cc1)C(O)=N[C@H]1CCCCN(Cc2ccc(-c3ccccc3)cc2)C1=O	O=C1C(N=CCCc2ccccc2)CCCCN1Cc1ccc(-c2ccccc2)cc1||O=C1C(N=CCCc2ccccc2)CSCCN1Cc1ccccc1
CC(O)=N[C@@H](Cc1ccc(OP(=O)(O)O)cc1)C(O)=N[C@H]1CSCCN(Cc2cccc(C(F)(F)F)c2)C1=O	CC(O)=N[C@@H](Cc1ccc(OP(=O)(O)O)cc1)C(O)=N[C@H]1CCCCN(Cc2ccc(-c3ccccc3C#N)cc2)C1=O	O=C1C(N=CCCc2ccccc2)CCCCN1Cc1ccc(-c2ccccc2)cc1||O=C1C(N=CCCc2ccccc2)CSCCN1Cc1ccccc1
CC(O)=N[C@@H](Cc1ccc(OP(=O)(O)O)cc1)C(O)=N[C@H]1CSCCN(Cc2cccc(C(F)(F)F)c2)C1=O	CC(O)=N[C@@H](Cc1ccc(C(F)(F)P(=O)(O)O)cc1)C(O)=N[C@H]1CCCCN(Cc2ccc(-c3ccccc3)cc2)C1=O	O=C1C(N=CCCc2ccccc2)CCCCN1Cc1ccc(-c2ccccc2)cc1||O=C1C(N=CCCc2ccccc2)CSCCN1Cc1ccccc1
CC(O)=N[C@@H](Cc1ccc(OP(=O)(O)O)cc1)C(O)=N[C@H]1CSCCN(Cc2cccc(C(F)(F)F)c2)C1=O	CC(O)=N[C@@H](Cc1ccc(OP(=O)(O)O)c(C=O)c1)C(O)=N[C@H]1CCCCN(Cc2ccc(-c3ccccc3)cc2)C1=O	O=C1C(N=CCCc2ccccc2)CCCCN1Cc1ccc(-c2ccccc2)cc1||O=C1C(N=CCCc2ccccc2)CSCCN1Cc1ccccc1
CC(O)=N[C@@H](Cc1ccc(OP(=O)(O)O)cc1)C(O)=N[C@H]1CSCCN(Cc2cccc(C(F)(F)F)c2)C1=O	CC(O)=N[C@@H](Cc1ccc(C(=O)O)c(C=O)c1)C(O)=N[C@H]1CCCCN(Cc2ccc(-c3ccccc3)cc2)C1=O	O=C1C(N=CCCc2ccccc2)CCCCN1Cc1ccc(-c2ccccc2)cc1||O=C1C(N=CCCc2ccccc2)CSCCN1Cc1ccccc1
CC(O)=N[C@@H](Cc1ccc(OP(=O)(O)O)cc1)C(O)=N[C@H]1CSCCN(Cc2cccc(C(F)(F)F)c2)C1=O	CC(O)=N[C@@H](Cc1ccc(C(C(=O)O)C(=O)O)c(C(=O)O)c1)C(O)=N[C@H]1CCCCN(Cc2ccc(-c3ccccc3)cc2)C1=O	O=C1C(N=CCCc2ccccc2)CCCCN1Cc1ccc(-c2ccccc2)cc1||O=C1C(N=CCCc2ccccc2)CSCCN1Cc1ccccc1
CC(O)=N[C@@H](Cc1ccc(OP(=O)(O)O)cc1)C(O)=N[C@H]1CSCCN(Cc2cccc(C(F)(F)F)c2)C1=O	CC(O)=N[C@@H](Cc1ccc(OP(=O)(O)O)cc1)C(O)=N[C@H]1CCCCN(Cc2ccc(-c3cccc4ccccc34)cc2)C1=O	O=C1C(N=CCCc2ccccc2)CCCCN1Cc1ccc(-c2cccc3ccccc23)cc1||O=C1C(N=CCCc2ccccc2)CSCCN1Cc1ccccc1
CC(O)=N[C@@H](Cc1ccc(OP(=O)(O)O)cc1)C(O)=N[C@H]1CSCCN(Cc2cccc(C(F)(F)F)c2)C1=O	COC(=O)c1cc(C[C@H](N=C(C)O)C(O)=N[C@H]2CCCCN(Cc3ccc(-c4ccccc4)cc3)C2=O)ccc1C(F)(C(=O)O)C(=O)O	O=C1C(N=CCCc2ccccc2)CCCCN1Cc1ccc(-c2ccccc2)cc1||O=C1C(N=CCCc2ccccc2)CSCCN1Cc1ccccc1
CC(O)=N[C@@H](Cc1ccc(OP(=O)(O)O)cc1)C(O)=N[C@H]1CSCCN(Cc2cccc(C(F)(F)F)c2)C1=O	COC(=O)c1cc(C[C@@H](N=C(C)O)C(O)=N[C@H]2CCCCN(Cc3ccc(-c4ccccc4)cc3)C2=O)ccc1C(C(=O)O)C(=O)O	O=C1C(N=CCCc2ccccc2)CCCCN1Cc1ccc(-c2ccccc2)cc1||O=C1C(N=CCCc2ccccc2)CSCCN1Cc1ccccc1
CC(O)=N[C@@H](Cc1ccc(OP(=O)(O)O)cc1)C(O)=N[C@H]1CSCCN(Cc2cccc(OC(F)(F)F)c2)C1=O	CC(O)=N[C@@H](Cc1ccc(OP(=O)(O)O)cc1)C(O)=N[C@@H](CCC(=O)O)C(O)=NCCc1ccccc1	C(CCc1ccccc1)=NCC=NCCc1ccccc1||O=C1C(N=CCCc2ccccc2)CSCCN1Cc1ccccc1
CC(O)=N[C@@H](Cc1ccc(OP(=O)(O)O)cc1)C(O)=N[C@H]1CSCCN(Cc2cccc(OC(F)(F)F)c2)C1=O	CC(O)=N[C@@H](Cc1ccc(OP(=O)(O)O)cc1)C(O)=N[C@@H](CCC(=O)O)C(O)=NCCCc1ccccc1	C(CCc1ccccc1)=NCC=NCCCc1ccccc1||O=C1C(N=CCCc2ccccc2)CSCCN1Cc1ccccc1
CC(O)=N[C@@H](Cc1ccc(OP(=O)(O)O)cc1)C(O)=N[C@H]1CSCCN(Cc2cccc(OC(F)(F)F)c2)C1=O	CCC[C@H](N=C(O)[C@H](Cc1ccc(OP(=O)(O)O)cc1)N=C(C)O)C(O)=NCCCc1ccccc1	C(CCc1ccccc1)=NCC=NCCCc1ccccc1||O=C1C(N=CCCc2ccccc2)CSCCN1Cc1ccccc1
CC(O)=N[C@@H](Cc1ccc(OP(=O)(O)O)cc1)C(O)=N[C@H]1CSCCN(Cc2cccc(OC(F)(F)F)c2)C1=O	CC[C@@H](C)[C@H](N=C(O)[C@@H]1CCC(O)=N[C@@H](Cc2ccc(OP(=O)(O)O)cc2)C(O)=N[C@@H](CCC(=O)O)C(O)=N1)C(=O)O	C1=NCC=NCCCC=NC1Cc1ccccc1||O=C1C(N=CCCc2ccccc2)CSCCN1Cc1ccccc1
CC(O)=N[C@@H](Cc1ccc(OP(=O)(O)O)cc1)C(O)=N[C@H]1CSCCN(Cc2cccc(OC(F)(F)F)c2)C1=O	CC(O)=N[C@@H](Cc1ccc(OP(=O)(O)O)cc1)C(O)=N[C@@H](C(=O)O)C(O)=N[C@H](CCC(=O)O)CC(O)=N[C@H](C(=O)O)C(C)C	O=C1C(N=CCCc2ccccc2)CSCCN1Cc1ccccc1||c1ccccc1
CC(O)=N[C@@H](Cc1ccc(OP(=O)(O)O)cc1)C(O)=N[C@H]1CSCCN(Cc2cccc(OC(F)(F)F)c2)C1=O	CC[C@H](N=C(O)[C@H](Cc1ccc(OP(=O)(O)O)cc1)N=C(C)O)C(=O)N(C)CCCC1CCCCC1	O=C(CN=CCCc1ccccc1)NCCCC1CCCCC1||O=C1C(N=CCCc2ccccc2)CSCCN1Cc1ccccc1
CC(O)=N[C@@H](Cc1ccc(OP(=O)(O)O)cc1)C(O)=N[C@H]1CSCCN(Cc2cccc(OC(F)(F)F)c2)C1=O	CC(O)=N[C@@H](Cc1ccc(OP(=O)(O)O)cc1)C(O)=NCC(=O)N(CCCC(=O)O)CCCc1ccccc1	O=C(CN=CCCc1ccccc1)NCCCc1ccccc1||O=C1C(N=CCCc2ccccc2)CSCCN1Cc1ccccc1
CC(O)=N[C@@H](Cc1ccc(OP(=O)(O)O)cc1)C(O)=N[C@H]1CSCCN(Cc2cccc(OC(F)(F)F)c2)C1=O	CCc1ccccc1CCN=C(O)[C@H](CCC(=O)O)N=C(O)[C@H](Cc1ccc(OP(=O)(O)O)cc1)N=C(C)O	C(CCc1ccccc1)=NCC=NCCc1ccccc1||O=C1C(N=CCCc2ccccc2)CSCCN1Cc1ccccc1
CC(O)=N[C@@H](Cc1ccc(OP(=O)(O)O)cc1)C(O)=N[C@H]1CSCCN(Cc2cccc(OC(F)(F)F)c2)C1=O	CC(O)=N[C@@H](Cc1ccc(OP(=O)(O)O)cc1)C(O)=N[C@@H](CCC(=O)O)C(O)=N[C@H](CC(=O)O)CC(O)=N[C@H](C(=O)O)C(C)C	O=C1C(N=CCCc2ccccc2)CSCCN1Cc1ccccc1||c1ccccc1
CC(O)=N[C@@H](Cc1ccc(OP(=O)(O)O)cc1)C(O)=N[C@H]1CSCCN(Cc2cccc(OC(F)(F)F)c2)C1=O	CC[C@@H](C)[C@H](N=C(O)C[C@H](N=C(O)[C@H](CCC(=O)O)N=C(O)[C@H](Cc1ccc(OP(=O)(O)O)cc1)N=C(C)O)C(=O)O)C(=O)O	O=C1C(N=CCCc2ccccc2)CSCCN1Cc1ccccc1||c1ccccc1
CC(O)=N[C@@H](Cc1ccc(OP(=O)(O)O)cc1)C(O)=N[C@H]1CSCCN(Cc2cccc(OC(F)(F)F)c2)C1=O	CC[C@@H](C)[C@H](N=C(O)[C@H](CCC(=O)O)N=C(O)C[C@H](N=C(O)[C@H](Cc1ccc(OP(=O)(O)O)cc1)N=C(C)O)C(=O)O)C(=O)O	O=C1C(N=CCCc2ccccc2)CSCCN1Cc1ccccc1||c1ccccc1
CC(O)=N[C@@H](Cc1ccc(OP(=O)(O)O)cc1)C(O)=N[C@H]1CSCCN(Cc2cccc(OC(F)(F)F)c2)C1=O	CC(O)=N[C@@H](Cc1ccc(OP(=O)(O)O)cc1)C(O)=N[C@@H](CCC(=O)O)C(O)=N[C@@H](CCC1CCCCC1)C(=N)O	C(CCc1ccccc1)=NCC=NCCCC1CCCCC1||O=C1C(N=CCCc2ccccc2)CSCCN1Cc1ccccc1
CC(O)=N[C@@H](Cc1ccc(OP(=O)(O)O)cc1)C(O)=N[C@H]1CSCCN(Cc2cccc(OC(F)(F)F)c2)C1=O	CC[C@H](N=C(O)[C@H](Cc1ccc(C(F)(F)P(=O)(O)O)cc1)N=C(C)O)C(=O)N(C)CCCC1CCCCC1	O=C(CN=CCCc1ccccc1)NCCCC1CCCCC1||O=C1C(N=CCCc2ccccc2)CSCCN1Cc1ccccc1
CC(O)=N[C@@H](Cc1ccc(OP(=O)(O)O)cc1)C(O)=N[C@H]1CSCCN(Cc2cccc(OC(F)(F)F)c2)C1=O	CC(O)=N[C@@H](Cc1ccc(P(=O)(O)O)cc1)C(O)=N[C@@H](CCC(=O)O)C(=O)N(C)CCCC1CCCCC1	O=C(CN=CCCc1ccccc1)NCCCC1CCCCC1||O=C1C(N=CCCc2ccccc2)CSCCN1Cc1ccccc1
CC(O)=N[C@@H](Cc1ccc(OP(=O)(O)O)cc1)C(O)=N[C@H]1CSCCN(Cc2cccc(OC(F)(F)F)c2)C1=O	CC(O)=N[C@@H](Cc1ccc(OP(=O)(O)O)cc1)C(O)=N[C@@H](CCC(=O)O)C(=O)N(C)CCCC1CCCCC1	O=C(CN=CCCc1ccccc1)NCCCC1CCCCC1||O=C1C(N=CCCc2ccccc2)CSCCN1Cc1ccccc1
CC(O)=N[C@@H](Cc1ccc(OP(=O)(O)O)cc1)C(O)=N[C@H]1CSCCN(Cc2cccc(OC(F)(F)F)c2)C1=O	CC(O)=N[C@@H](Cc1ccc(OP(=O)(O)O)cc1)C(O)=N[C@@H](C)C(=O)N(CCCC(=O)O)CCCc1ccccc1	O=C(CN=CCCc1ccccc1)NCCCc1ccccc1||O=C1C(N=CCCc2ccccc2)CSCCN1Cc1ccccc1
CC(O)=N[C@@H](Cc1ccc(OP(=O)(O)O)cc1)C(O)=N[C@H]1CSCCN(Cc2cccc(OC(F)(F)F)c2)C1=O	CC(O)=N[C@@H](Cc1ccc(OP(=O)(O)O)cc1)C(O)=N[C@H](C(O)=N[C@H](C)C(O)=NCCc1ccccc1)C(C)C	C(CCc1ccccc1)=NCC=NCC=NCCc1ccccc1||O=C1C(N=CCCc2ccccc2)CSCCN1Cc1ccccc1
CC(O)=N[C@@H](Cc1ccc(OP(=O)(O)O)cc1)C(O)=N[C@H]1CSCCN(Cc2cccc(OC(F)(F)F)c2)C1=O	CC(O)=N[C@@H](Cc1ccc(OP(=O)(O)O)cc1)C(O)=N[C@H](C(O)=N[C@@H](C)C(O)=NCCc1ccccc1)C(C)C	C(CCc1ccccc1)=NCC=NCC=NCCc1ccccc1||O=C1C(N=CCCc2ccccc2)CSCCN1Cc1ccccc1
CC(O)=N[C@@H](Cc1ccc(OP(=O)(O)O)cc1)C(O)=N[C@H]1CSCCN(Cc2cccc(OC(F)(F)F)c2)C1=O	CC[C@@H](C)[C@H](N=C(O)[C@H](CCC(=O)O)N=C(O)CC[C@H](N=C(O)[C@H](Cc1ccc(OP(=O)(O)O)cc1)N=C(C)O)C(=O)O)C(=O)O	O=C1C(N=CCCc2ccccc2)CSCCN1Cc1ccccc1||c1ccccc1
CC(O)=N[C@@H](Cc1ccc(OP(=O)(O)O)cc1)C(O)=N[C@H]1CSCCN(Cc2cccc(OC(F)(F)F)c2)C1=O	CC(O)=N[C@@H](Cc1ccc(C(F)(F)P(=O)(O)O)cc1)C(O)=N[C@@H](CCC(=O)O)C(=O)N(C)CCCC1CCCCC1	O=C(CN=CCCc1ccccc1)NCCCC1CCCCC1||O=C1C(N=CCCc2ccccc2)CSCCN1Cc1ccccc1
CC(O)=N[C@@H](Cc1ccc(OP(=O)(O)O)cc1)C(O)=N[C@H]1CSCCN(Cc2cccc(OC(F)(F)F)c2)C1=O	CC(O)=N[C@@H](Cc1ccc(OP(=O)(O)O)cc1)C(O)=N[C@H](C(O)=N[C@H](C)C(O)=NCCC1CCCCC1)C(C)C	C(CCc1ccccc1)=NCC=NCC=NCCC1CCCCC1||O=C1C(N=CCCc2ccccc2)CSCCN1Cc1ccccc1
CC(O)=N[C@@H](Cc1ccc(OP(=O)(O)O)cc1)C(O)=N[C@H]1CSCCN(Cc2cccc(OC(F)(F)F)c2)C1=O	CC(O)=N[C@@H](Cc1ccc(OP(=O)(O)O)cc1)C(O)=N[C@H](C(O)=N[C@@H](C)C(O)=NCCC1CCCCC1)C(C)C	C(CCc1ccccc1)=NCC=NCC=NCCC1CCCCC1||O=C1C(N=CCCc2ccccc2)CSCCN1Cc1ccccc1
CC(O)=N[C@@H](Cc1ccc(OP(=O)(O)O)cc1)C(O)=N[C@H]1CSCCN(Cc2cccc(OC(F)(F)F)c2)C1=O	CCCCN(CCCC)C(=O)[C@@H](C)N=C(O)[C@@H](N=C(O)[C@H](Cc1ccc(OP(=O)(O)O)cc1)N=C(C)O)C(C)C	O=C1C(N=CCCc2ccccc2)CSCCN1Cc1ccccc1||c1ccccc1
CC(O)=N[C@@H](Cc1ccc(OP(=O)(O)O)cc1)C(O)=N[C@H]1CSCCN(Cc2cccc(OC(F)(F)F)c2)C1=O	CCCCN(CCCC)C(=O)[C@H](C)N=C(O)[C@@H](N=C(O)[C@H](Cc1ccc(OP(=O)(O)O)cc1)N=C(C)O)C(C)C	O=C1C(N=CCCc2ccccc2)CSCCN1Cc1ccccc1||c1ccccc1
CC(O)=N[C@@H](Cc1ccc(OP(=O)(O)O)cc1)C(O)=N[C@H]1CSCCN(Cc2cccc(OC(F)(F)F)c2)C1=O	CC(O)=N[C@@H](Cc1ccc(OP(=O)(O)O)cc1)C(O)=N[C@H]1CCCCN(Cc2ccc(-c3cccs3)cc2)C1=O	O=C1C(N=CCCc2ccccc2)CCCCN1Cc1ccc(-c2cccs2)cc1||O=C1C(N=CCCc2ccccc2)CSCCN1Cc1ccccc1
CC(O)=N[C@@H](Cc1ccc(OP(=O)(O)O)cc1)C(O)=N[C@H]1CSCCN(Cc2cccc(OC(F)(F)F)c2)C1=O	CC(O)=N[C@@H](Cc1ccc(OP(=O)(O)O)cc1)C(O)=N[C@@H](CCC(=O)O)C(O)=NCCc1cccc2ccccc12	C(CCc1ccccc1)=NCC=NCCc1cccc2ccccc12||O=C1C(N=CCCc2ccccc2)CSCCN1Cc1ccccc1
CC(O)=N[C@@H](Cc1ccc(OP(=O)(O)O)cc1)C(O)=N[C@H]1CSCCN(Cc2cccc(OC(F)(F)F)c2)C1=O	CCCCc1ccc(CN2CCCC[C@H](N=C(O)[C@H](Cc3ccc(OP(=O)(O)O)cc3)N=C(C)O)C2=O)cc1	O=C1C(N=CCCc2ccccc2)CCCCN1Cc1ccccc1||O=C1C(N=CCCc2ccccc2)CSCCN1Cc1ccccc1
CC(O)=N[C@@H](Cc1ccc(OP(=O)(O)O)cc1)C(O)=N[C@H]1CSCCN(Cc2cccc(OC(F)(F)F)c2)C1=O	CC(O)=N[C@@H](Cc1ccc(OP(=O)(O)O)cc1)C(O)=N[C@@H](Cc1ccc(O)cc1)C(O)=NCCCc1ccccc1	C(=NCCCc1ccccc1)C(Cc1ccccc1)N=CCCc1ccccc1||O=C1C(N=CCCc2ccccc2)CSCCN1Cc1ccccc1
CC(O)=N[C@@H](Cc1ccc(OP(=O)(O)O)cc1)C(O)=N[C@H]1CSCCN(Cc2cccc(OC(F)(F)F)c2)C1=O	CCCC(N=C(O)[C@H](Cc1ccc(OP(=O)(O)O)cc1)N=C(C)O)C(=O)N(CCCC(=O)O)CCCc1ccccc1	O=C(CN=CCCc1ccccc1)NCCCc1ccccc1||O=C1C(N=CCCc2ccccc2)CSCCN1Cc1ccccc1
CC(O)=N[C@@H](Cc1ccc(OP(=O)(O)O)cc1)C(O)=N[C@H]1CSCCN(Cc2cccc(OC(F)(F)F)c2)C1=O	CC(O)=N[C@@H](Cc1ccc(OP(=O)(O)O)cc1)C(O)=N[C@H]1CCCCN(Cc2ccc(-c3ccccc3)cc2)C1=O	O=C1C(N=CCCc2ccccc2)CCCCN1Cc1ccc(-c2ccccc2)cc1||O=C1C(N=CCCc2ccccc2)CSCCN1Cc1ccccc1
CC(O)=N[C@@H](Cc1ccc(OP(=O)(O)O)cc1)C(O)=N[C@H]1CSCCN(Cc2cccc(OC(F)(F)F)c2)C1=O	CSCC[C@H](N=C(O)[C@@H]1CCCN1C(=O)[C@@H](N=C(O)[C@@H](N)Cc1ccc(OP(=O)(O)O)cc1)C(C)C)C(O)=N[C@@H](CC(C)C)C(=O)O	O=C(CN=CCCc1ccccc1)N1CCCC1||O=C1C(N=CCCc2ccccc2)CSCCN1Cc1ccccc1
CC(O)=N[C@@H](Cc1ccc(OP(=O)(O)O)cc1)C(O)=N[C@H]1CSCCN(Cc2cccc(OC(F)(F)F)c2)C1=O	CC(O)=N[C@@H](Cc1ccc(OP(=O)(O)O)cc1)C(O)=N[C@H]1CCCCN(Cc2ccc(-c3ccccc3C#N)cc2)C1=O	O=C1C(N=CCCc2ccccc2)CCCCN1Cc1ccc(-c2ccccc2)cc1||O=C1C(N=CCCc2ccccc2)CSCCN1Cc1ccccc1
CC(O)=N[C@@H](Cc1ccc(OP(=O)(O)O)cc1)C(O)=N[C@H]1CSCCN(Cc2cccc(OC(F)(F)F)c2)C1=O	CC(O)=N[C@@H](Cc1ccc(C(F)(F)P(=O)(O)O)cc1)C(O)=N[C@H]1CCCCN(Cc2ccc(-c3ccccc3)cc2)C1=O	O=C1C(N=CCCc2ccccc2)CCCCN1Cc1ccc(-c2ccccc2)cc1||O=C1C(N=CCCc2ccccc2)CSCCN1Cc1ccccc1
CC(O)=N[C@@H](Cc1ccc(OP(=O)(O)O)cc1)C(O)=N[C@H]1CSCCN(Cc2cccc(OC(F)(F)F)c2)C1=O	CC(O)=N[C@@H](Cc1ccc(OP(=O)(O)O)c(C=O)c1)C(O)=N[C@H]1CCCCN(Cc2ccc(-c3ccccc3)cc2)C1=O	O=C1C(N=CCCc2ccccc2)CCCCN1Cc1ccc(-c2ccccc2)cc1||O=C1C(N=CCCc2ccccc2)CSCCN1Cc1ccccc1
CC(O)=N[C@@H](Cc1ccc(OP(=O)(O)O)cc1)C(O)=N[C@H]1CSCCN(Cc2cccc(OC(F)(F)F)c2)C1=O	CSCC[C@H](N=C(O)[C@@H]1CCCN1C(=O)[C@@H](N=C(O)[C@H](Cc1ccc(OP(=O)(O)O)cc1)N=C(C)O)C(C)C)C(O)=N[C@@H](CC(C)C)C(=O)O	O=C(CN=CCCc1ccccc1)N1CCCC1||O=C1C(N=CCCc2ccccc2)CSCCN1Cc1ccccc1
CC(O)=N[C@@H](Cc1ccc(OP(=O)(O)O)cc1)C(O)=N[C@H]1CSCCN(Cc2cccc(OC(F)(F)F)c2)C1=O	CC(O)=N[C@@H](Cc1ccc(C(C(=O)O)C(=O)O)c(C(=O)O)c1)C(O)=N[C@H]1CCCCN(Cc2ccc(-c3ccccc3)cc2)C1=O	O=C1C(N=CCCc2ccccc2)CCCCN1Cc1ccc(-c2ccccc2)cc1||O=C1C(N=CCCc2ccccc2)CSCCN1Cc1ccccc1
CC(O)=N[C@@H](Cc1ccc(OP(=O)(O)O)cc1)C(O)=N[C@H]1CSCCN(Cc2cccc(OC(F)(F)F)c2)C1=O	COC(=O)c1cc(C[C@H](N=C(C)O)C(O)=N[C@H]2CCCCN(Cc3ccc(-c4ccccc4)cc3)C2=O)ccc1C(F)(C(=O)O)C(=O)O	O=C1C(N=CCCc2ccccc2)CCCCN1Cc1ccc(-c2ccccc2)cc1||O=C1C(N=CCCc2ccccc2)CSCCN1Cc1ccccc1
CC(O)=N[C@@H](Cc1ccc(OP(=O)(O)O)cc1)C(O)=N[C@H]1CSCCN(Cc2cccc(OC(F)(F)F)c2)C1=O	COC(=O)c1cc(C[C@@H](N=C(C)O)C(O)=N[C@H]2CCCCN(Cc3ccc(-c4ccccc4)cc3)C2=O)ccc1C(C(=O)O)C(=O)O	O=C1C(N=CCCc2ccccc2)CCCCN1Cc1ccc(-c2ccccc2)cc1||O=C1C(N=CCCc2ccccc2)CSCCN1Cc1ccccc1
CC(O)=N[C@@H](Cc1ccc(OP(=O)(O)O)cc1)C(O)=N[C@@H](CCC(=O)O)C(O)=NCCc1ccccc1	COC(=O)c1cccc(CN2CCSC[C@H](N=C(O)[C@H](Cc3ccc(OP(=O)(O)O)cc3)N=C(C)O)C2=O)c1	C(CCc1ccccc1)=NCC=NCCc1ccccc1||O=C1C(N=CCCc2ccccc2)CSCCN1Cc1ccccc1
CC(O)=N[C@@H](Cc1ccc(OP(=O)(O)O)cc1)C(O)=N[C@@H](CCC(=O)O)C(O)=NCCc1ccccc1	CC(O)=N[C@@H](Cc1ccc(OP(=O)(O)O)cc1)C(O)=N[C@@H](CCC(=O)O)C(O)=NCCCC1CCCCC1	C(CCc1ccccc1)=NCC=NCCCC1CCCCC1||C(CCc1ccccc1)=NCC=NCCc1ccccc1
CC(O)=N[C@@H](Cc1ccc(OP(=O)(O)O)cc1)C(O)=N[C@@H](CCC(=O)O)C(O)=NCCc1ccccc1	CC(O)=N[C@@H](Cc1ccc(OP(=O)(O)O)cc1)C(O)=N[C@H]1CCCCN(C/C=C/c2ccccc2)C1=O	C(CCc1ccccc1)=NCC=NCCc1ccccc1||O=C1C(N=CCCc2ccccc2)CCCCN1CC=Cc1ccccc1
CC(O)=N[C@@H](Cc1ccc(OP(=O)(O)O)cc1)C(O)=N[C@@H](CCC(=O)O)C(O)=NCCc1ccccc1	COC(=O)c1ccc(CN2CCCC[C@H](N=C(O)[C@H](Cc3ccc(OP(=O)(O)O)cc3)N=C(C)O)C2=O)cc1	C(CCc1ccccc1)=NCC=NCCc1ccccc1||O=C1C(N=CCCc2ccccc2)CCCCN1Cc1ccccc1
CC(O)=N[C@@H](Cc1ccc(OP(=O)(O)O)cc1)C(O)=N[C@@H](CCC(=O)O)C(O)=NCCc1ccccc1	CC(O)=N[C@@H](Cc1ccc(OP(=O)(O)O)cc1)C(O)=N[C@H]1CCCCN(CCCc2ccccc2)C1=O	C(CCc1ccccc1)=NCC=NCCc1ccccc1||O=C1C(N=CCCc2ccccc2)CCCCN1CCCc1ccccc1
CC(O)=N[C@@H](Cc1ccc(OP(=O)(O)O)cc1)C(O)=N[C@@H](CCC(=O)O)C(O)=NCCc1ccccc1	CCCc1ccc(CN2CCCC[C@H](N=C(O)[C@H](Cc3ccc(OP(=O)(O)O)cc3)N=C(C)O)C2=O)cc1	C(CCc1ccccc1)=NCC=NCCc1ccccc1||O=C1C(N=CCCc2ccccc2)CCCCN1Cc1ccccc1
CC(O)=N[C@@H](Cc1ccc(OP(=O)(O)O)cc1)C(O)=N[C@@H](CCC(=O)O)C(O)=NCCc1ccccc1	CC([O-])=N[C@@H](Cc1ccc(C(F)(F)P(=O)(O)O)cc1)C([O-])=N[C@H]1CCCCN(CCCC2CCCCC2)C1=O	C(CCc1ccccc1)=NCC=NCCc1ccccc1||O=C1C(N=CCCc2ccccc2)CCCCN1CCCC1CCCCC1
CC(O)=N[C@@H](Cc1ccc(OP(=O)(O)O)cc1)C(O)=N[C@@H](CCC(=O)O)C(O)=NCCc1ccccc1	CC(O)=N[C@@H](Cc1ccc(OP(=O)(O)O)cc1)C(O)=N[C@H]1CCCCN(Cc2ccc(-c3cccs3)cc2)C1=O	C(CCc1ccccc1)=NCC=NCCc1ccccc1||O=C1C(N=CCCc2ccccc2)CCCCN1Cc1ccc(-c2cccs2)cc1
CC(O)=N[C@@H](Cc1ccc(OP(=O)(O)O)cc1)C(O)=N[C@@H](CCC(=O)O)C(O)=NCCc1ccccc1	CC(O)=N[C@@H](Cc1ccc(OP(=O)(O)O)cc1)C(O)=N[C@H]1CSCCN(Cc2ccc(-c3ccccc3)cc2)C1=O	C(CCc1ccccc1)=NCC=NCCc1ccccc1||O=C1C(N=CCCc2ccccc2)CSCCN1Cc1ccc(-c2ccccc2)cc1
CC(O)=N[C@@H](Cc1ccc(OP(=O)(O)O)cc1)C(O)=N[C@@H](CCC(=O)O)C(O)=NCCc1ccccc1	CC(O)=N[C@@H](Cc1ccc(OP(=O)(O)O)cc1)C(O)=N[C@@H](Cc1ccc(OP(=O)(O)O)cc1)C(O)=N[C@@H](Cc1ccc(OP(=O)(O)O)cc1)C(=N)O	C(=NCCc1ccccc1)C(Cc1ccccc1)N=CCCc1ccccc1||C(CCc1ccccc1)=NCC=NCCc1ccccc1
CC(O)=N[C@@H](Cc1ccc(OP(=O)(O)O)cc1)C(O)=N[C@@H](CCC(=O)O)C(O)=NCCc1ccccc1	CC(O)=N[C@@H](Cc1ccc(OP(=O)(O)O)cc1)C(O)=N[C@H]1CSCCN(Cc2ccc(-c3ccccc3C#N)cc2)C1=O	C(CCc1ccccc1)=NCC=NCCc1ccccc1||O=C1C(N=CCCc2ccccc2)CSCCN1Cc1ccc(-c2ccccc2)cc1
CC(O)=N[C@@H](Cc1ccc(OP(=O)(O)O)cc1)C(O)=N[C@@H](CCC(=O)O)C(O)=NCCc1ccccc1	CC(O)=N[C@@H](Cc1ccc(OP(=O)(O)O)cc1)C(O)=N[C@H]1CSCCN(Cc2cccc(-c3ccccc3C#N)c2)C1=O	C(CCc1ccccc1)=NCC=NCCc1ccccc1||O=C1C(N=CCCc2ccccc2)CSCCN1Cc1cccc(-c2ccccc2)c1
CC(O)=N[C@@H](Cc1ccc(OP(=O)(O)O)cc1)C(O)=N[C@@H](CCC(=O)O)C(O)=NCCc1ccccc1	CC(O)=N[C@@H](Cc1ccc(OP(=O)(O)O)cc1)C(O)=N[C@H]1CCCCN(Cc2ccc(-c3ccc(F)cc3F)cc2)C1=O	C(CCc1ccccc1)=NCC=NCCc1ccccc1||O=C1C(N=CCCc2ccccc2)CCCCN1Cc1ccc(-c2ccccc2)cc1
CC(O)=N[C@@H](Cc1ccc(OP(=O)(O)O)cc1)C(O)=N[C@@H](CCC(=O)O)C(O)=NCCc1ccccc1	CC(O)=N[C@@H](Cc1ccc(OP(=O)(O)O)cc1)C(O)=N[C@H]1CCCCN(Cc2ccc(-c3ccccc3)cc2)C1=O	C(CCc1ccccc1)=NCC=NCCc1ccccc1||O=C1C(N=CCCc2ccccc2)CCCCN1Cc1ccc(-c2ccccc2)cc1
CC(O)=N[C@@H](Cc1ccc(OP(=O)(O)O)cc1)C(O)=N[C@@H](CCC(=O)O)C(O)=NCCc1ccccc1	CC(O)=N[C@@H](Cc1ccc(OP(=O)(O)O)cc1)C(O)=N[C@H]1CCCCN(Cc2ccc(-c3ccccc3C#N)cc2)C1=O	C(CCc1ccccc1)=NCC=NCCc1ccccc1||O=C1C(N=CCCc2ccccc2)CCCCN1Cc1ccc(-c2ccccc2)cc1
CC(O)=N[C@@H](Cc1ccc(OP(=O)(O)O)cc1)C(O)=N[C@@H](CCC(=O)O)C(O)=NCCc1ccccc1	CC(O)=N[C@@H](Cc1ccc(OP(=O)(O)O)c(C=O)c1)C(O)=N[C@H]1CCCCN(Cc2ccc(-c3ccccc3)cc2)C1=O	C(CCc1ccccc1)=NCC=NCCc1ccccc1||O=C1C(N=CCCc2ccccc2)CCCCN1Cc1ccc(-c2ccccc2)cc1
CC(O)=N[C@@H](Cc1ccc(OP(=O)(O)O)cc1)C(O)=N[C@@H](CCC(=O)O)C(O)=NCCc1ccccc1	CC(O)=N[C@@H](Cc1ccc(OP(=O)(O)O)cc1)C(O)=N[C@H]1CCCCN(Cc2ccc(-c3cccc4ccccc34)cc2)C1=O	C(CCc1ccccc1)=NCC=NCCc1ccccc1||O=C1C(N=CCCc2ccccc2)CCCCN1Cc1ccc(-c2cccc3ccccc23)cc1
CC[C@@H](C)[C@H](N=C(O)C[C@@H]1N=C(O)[C@H](CCC(=O)O)N=C(O)[C@H](Cc2ccc(OP(=O)(O)O)cc2)N=C1O)C(=O)O	CC(C)[C@H](N=C(O)C[C@@H](CC(=O)O)N=C(O)[C@H](CCC(=O)O)N=C(O)[C@@H](N)Cc1ccc(OP(=O)(O)O)cc1)C(=O)O	C1=NCC=NC(Cc2ccccc2)C=NC1||c1ccccc1
CC[C@@H](C)[C@H](N=C(O)C[C@@H]1N=C(O)[C@H](CCC(=O)O)N=C(O)[C@H](Cc2ccc(OP(=O)(O)O)cc2)N=C1O)C(=O)O	COC(=O)c1cccc(CN2CCSC[C@H](N=C(O)[C@H](Cc3ccc(OP(=O)(O)O)cc3)N=C(C)O)C2=O)c1	C1=NCC=NC(Cc2ccccc2)C=NC1||O=C1C(N=CCCc2ccccc2)CSCCN1Cc1ccccc1
CC[C@@H](C)[C@H](N=C(O)C[C@@H]1N=C(O)[C@H](CCC(=O)O)N=C(O)[C@H](Cc2ccc(OP(=O)(O)O)cc2)N=C1O)C(=O)O	CC(O)=N[C@@H](Cc1ccc(OP(=O)(O)O)cc1)C(O)=N[C@@H](C(=O)O)C(O)=N[C@H](CCC(=O)O)CC(O)=N[C@H](C(=O)O)C(C)C	C1=NCC=NC(Cc2ccccc2)C=NC1||c1ccccc1
CC[C@@H](C)[C@H](N=C(O)C[C@@H]1N=C(O)[C@H](CCC(=O)O)N=C(O)[C@H](Cc2ccc(OP(=O)(O)O)cc2)N=C1O)C(=O)O	CC[C@H](N=C(O)[C@H](Cc1ccc(OP(=O)(O)O)cc1)N=C(C)O)C(=O)N(C)CCCC1CCCCC1	C1=NCC=NC(Cc2ccccc2)C=NC1||O=C(CN=CCCc1ccccc1)NCCCC1CCCCC1
CC[C@@H](C)[C@H](N=C(O)C[C@@H]1N=C(O)[C@H](CCC(=O)O)N=C(O)[C@H](Cc2ccc(OP(=O)(O)O)cc2)N=C1O)C(=O)O	COC(=O)c1ccc(CN2CCCC[C@H](N=C(O)[C@H](Cc3ccc(OP(=O)(O)O)cc3)N=C(C)O)C2=O)cc1	C1=NCC=NC(Cc2ccccc2)C=NC1||O=C1C(N=CCCc2ccccc2)CCCCN1Cc1ccccc1
CC[C@@H](C)[C@H](N=C(O)C[C@@H]1N=C(O)[C@H](CCC(=O)O)N=C(O)[C@H](Cc2ccc(OP(=O)(O)O)cc2)N=C1O)C(=O)O	CC(O)=N[C@@H](Cc1ccc(OP(=O)(O)O)cc1)C(O)=N[C@@H](CCC(=O)O)C(O)=N[C@H](CC(=O)O)CC(O)=N[C@H](C(=O)O)C(C)C	C1=NCC=NC(Cc2ccccc2)C=NC1||c1ccccc1
CC[C@@H](C)[C@H](N=C(O)C[C@@H]1N=C(O)[C@H](CCC(=O)O)N=C(O)[C@H](Cc2ccc(OP(=O)(O)O)cc2)N=C1O)C(=O)O	CC[C@@H](C)[C@H](N=C(O)C[C@H](N=C(O)[C@H](CCC(=O)O)N=C(O)[C@H](Cc1ccc(OP(=O)(O)O)cc1)N=C(C)O)C(=O)O)C(=O)O	C1=NCC=NC(Cc2ccccc2)C=NC1||c1ccccc1
CC[C@@H](C)[C@H](N=C(O)C[C@@H]1N=C(O)[C@H](CCC(=O)O)N=C(O)[C@H](Cc2ccc(OP(=O)(O)O)cc2)N=C1O)C(=O)O	CC[C@@H](C)[C@H](N=C(O)[C@H](CCC(=O)O)N=C(O)C[C@H](N=C(O)[C@H](Cc1ccc(OP(=O)(O)O)cc1)N=C(C)O)C(=O)O)C(=O)O	C1=NCC=NC(Cc2ccccc2)C=NC1||c1ccccc1
CC[C@@H](C)[C@H](N=C(O)C[C@@H]1N=C(O)[C@H](CCC(=O)O)N=C(O)[C@H](Cc2ccc(OP(=O)(O)O)cc2)N=C1O)C(=O)O	CC(O)=N[C@@H](Cc1ccc(OP(=O)(O)O)cc1)C(O)=N[C@H](C(O)=N[C@@H](C)C(O)=NCCc1ccccc1)C(C)C	C(CCc1ccccc1)=NCC=NCC=NCCc1ccccc1||C1=NCC=NC(Cc2ccccc2)C=NC1
CC[C@@H](C)[C@H](N=C(O)C[C@@H]1N=C(O)[C@H](CCC(=O)O)N=C(O)[C@H](Cc2ccc(OP(=O)(O)O)cc2)N=C1O)C(=O)O	CC(O)=N[C@@H](Cc1ccc(C(F)(F)P(=O)(O)O)cc1)C(O)=N[C@@H](CCC(=O)O)C(O)=N[C@@H](CCC1CCCCC1)C(=N)O	C(CCc1ccccc1)=NCC=NCCCC1CCCCC1||C1=NCC=NC(Cc2ccccc2)C=NC1
CC[C@@H](C)[C@H](N=C(O)C[C@@H]1N=C(O)[C@H](CCC(=O)O)N=C(O)[C@H](Cc2ccc(OP(=O)(O)O)cc2)N=C1O)C(=O)O	CC[C@@H](C)[C@H](N=C(O)CC[C@H](N=C(O)[C@H](CCC(=O)O)N=C(O)[C@H](Cc1ccc(OP(=O)(O)O)cc1)N=C(C)O)C(=O)O)C(=O)O	C1=NCC=NC(Cc2ccccc2)C=NC1||c1ccccc1
CC[C@@H](C)[C@H](N=C(O)C[C@@H]1N=C(O)[C@H](CCC(=O)O)N=C(O)[C@H](Cc2ccc(OP(=O)(O)O)cc2)N=C1O)C(=O)O	CC[C@@H](C)[C@H](N=C(O)[C@H](CCC(=O)O)N=C(O)CC[C@H](N=C(O)[C@H](Cc1ccc(OP(=O)(O)O)cc1)N=C(C)O)C(=O)O)C(=O)O	C1=NCC=NC(Cc2ccccc2)C=NC1||c1ccccc1
CC[C@@H](C)[C@H](N=C(O)C[C@@H]1N=C(O)[C@H](CCC(=O)O)N=C(O)[C@H](Cc2ccc(OP(=O)(O)O)cc2)N=C1O)C(=O)O	CC(O)=N[C@@H](Cc1ccc(C(F)(F)P(=O)(O)O)cc1)C(O)=N[C@@H](CCC(=O)O)C(=O)N(C)CCCC1CCCCC1	C1=NCC=NC(Cc2ccccc2)C=NC1||O=C(CN=CCCc1ccccc1)NCCCC1CCCCC1
CC[C@@H](C)[C@H](N=C(O)C[C@@H]1N=C(O)[C@H](CCC(=O)O)N=C(O)[C@H](Cc2ccc(OP(=O)(O)O)cc2)N=C1O)C(=O)O	CC(O)=N[C@@H](Cc1ccc(OP(=O)(O)O)cc1)C(O)=N[C@H](C(O)=N[C@@H](C)C(O)=NCCC1CCCCC1)C(C)C	C(CCc1ccccc1)=NCC=NCC=NCCC1CCCCC1||C1=NCC=NC(Cc2ccccc2)C=NC1
CC[C@@H](C)[C@H](N=C(O)C[C@@H]1N=C(O)[C@H](CCC(=O)O)N=C(O)[C@H](Cc2ccc(OP(=O)(O)O)cc2)N=C1O)C(=O)O	CC(O)=N[C@@H](Cc1ccc(OP(=O)(O)O)cc1)C(O)=N[C@H]1CCCCN(Cc2ccc(-c3cccs3)cc2)C1=O	C1=NCC=NC(Cc2ccccc2)C=NC1||O=C1C(N=CCCc2ccccc2)CCCCN1Cc1ccc(-c2cccs2)cc1
CC[C@@H](C)[C@H](N=C(O)C[C@@H]1N=C(O)[C@H](CCC(=O)O)N=C(O)[C@H](Cc2ccc(OP(=O)(O)O)cc2)N=C1O)C(=O)O	CC(O)=N[C@@H](Cc1ccc(OP(=O)(O)O)cc1)C(O)=N[C@H]1CSCCN(Cc2ccc(-c3ccccc3)cc2)C1=O	C1=NCC=NC(Cc2ccccc2)C=NC1||O=C1C(N=CCCc2ccccc2)CSCCN1Cc1ccc(-c2ccccc2)cc1
CC[C@@H](C)[C@H](N=C(O)C[C@@H]1N=C(O)[C@H](CCC(=O)O)N=C(O)[C@H](Cc2ccc(OP(=O)(O)O)cc2)N=C1O)C(=O)O	CC(O)=N[C@@H](Cc1ccc(OP(=O)(O)O)cc1)C(O)=N[C@@H](Cc1ccc(O)cc1)C(O)=NCCCc1ccccc1	C(=NCCCc1ccccc1)C(Cc1ccccc1)N=CCCc1ccccc1||C1=NCC=NC(Cc2ccccc2)C=NC1
CC[C@@H](C)[C@H](N=C(O)C[C@@H]1N=C(O)[C@H](CCC(=O)O)N=C(O)[C@H](Cc2ccc(OP(=O)(O)O)cc2)N=C1O)C(=O)O	CC(O)=N[C@@H](Cc1ccc(OP(=O)(O)O)cc1)C(O)=N[C@H]1CCCCN(Cc2ccc(-c3ccccc3)cc2)C1=O	C1=NCC=NC(Cc2ccccc2)C=NC1||O=C1C(N=CCCc2ccccc2)CCCCN1Cc1ccc(-c2ccccc2)cc1
CC[C@@H](C)[C@H](N=C(O)C[C@@H]1N=C(O)[C@H](CCC(=O)O)N=C(O)[C@H](Cc2ccc(OP(=O)(O)O)cc2)N=C1O)C(=O)O	CC(O)=N[C@@H](Cc1ccc(OP(=O)(O)O)cc1)C(O)=N[C@H]1CCCCN(Cc2ccc(-c3ccccc3C#N)cc2)C1=O	C1=NCC=NC(Cc2ccccc2)C=NC1||O=C1C(N=CCCc2ccccc2)CCCCN1Cc1ccc(-c2ccccc2)cc1
CC[C@@H](C)[C@H](N=C(O)C[C@@H]1N=C(O)[C@H](CCC(=O)O)N=C(O)[C@H](Cc2ccc(OP(=O)(O)O)cc2)N=C1O)C(=O)O	CC(O)=N[C@@H](Cc1ccc(OP(=O)(O)O)c(C=O)c1)C(O)=N[C@H]1CCCCN(Cc2ccc(-c3ccccc3)cc2)C1=O	C1=NCC=NC(Cc2ccccc2)C=NC1||O=C1C(N=CCCc2ccccc2)CCCCN1Cc1ccc(-c2ccccc2)cc1
CC[C@@H](C)[C@H](N=C(O)C[C@@H]1N=C(O)[C@H](CCC(=O)O)N=C(O)[C@H](Cc2ccc(OP(=O)(O)O)cc2)N=C1O)C(=O)O	CC(O)=N[C@@H](Cc1ccc(OP(=O)(O)O)cc1)C(O)=N[C@H]1CCCCN(Cc2ccc(-c3cccc4ccccc34)cc2)C1=O	C1=NCC=NC(Cc2ccccc2)C=NC1||O=C1C(N=CCCc2ccccc2)CCCCN1Cc1ccc(-c2cccc3ccccc23)cc1
CC(C)[C@H](N=C(O)C[C@@H](CC(=O)O)N=C(O)[C@H](CCC(=O)O)N=C(O)[C@@H](N)Cc1ccc(OP(=O)(O)O)cc1)C(=O)O	COc1cccc(CN2CCCC[C@H](N=C(O)[C@H](Cc3ccc(OP(=O)(O)O)cc3)N=C(C)O)C2=O)c1	O=C1C(N=CCCc2ccccc2)CCCCN1Cc1ccccc1||c1ccccc1
CC(C)[C@H](N=C(O)C[C@@H](CC(=O)O)N=C(O)[C@H](CCC(=O)O)N=C(O)[C@@H](N)Cc1ccc(OP(=O)(O)O)cc1)C(=O)O	CC[C@@H](C)[C@H](N=C(O)CC[C@@H]1N=C(O)[C@H](CCC(=O)O)N=C(O)[C@H](Cc2ccc(OP(=O)(O)O)cc2)N=C1O)C(=O)O	C1=NCC=NC(Cc2ccccc2)C=NC1||c1ccccc1
CC(C)[C@H](N=C(O)C[C@@H](CC(=O)O)N=C(O)[C@H](CCC(=O)O)N=C(O)[C@@H](N)Cc1ccc(OP(=O)(O)O)cc1)C(=O)O	CC[C@@H](C)[C@H](N=C(O)[C@@H]1CCC(O)=N[C@@H](Cc2ccc(OP(=O)(O)O)cc2)C(O)=N[C@@H](CCC(=O)O)C(O)=N1)C(=O)O	C1=NCC=NCCCC=NC1Cc1ccccc1||c1ccccc1
CC(C)[C@H](N=C(O)C[C@@H](CC(=O)O)N=C(O)[C@H](CCC(=O)O)N=C(O)[C@@H](N)Cc1ccc(OP(=O)(O)O)cc1)C(=O)O	CC[C@@H](C)[C@H](N=C(O)[C@H](CCC(=O)O)N=C(O)[C@@H]1CCC(O)=N[C@@H](Cc2ccc(OP(=O)(O)O)cc2)C(O)=N1)C(=O)O	C1=NCCCC=NC1Cc1ccccc1||c1ccccc1
CC(C)[C@H](N=C(O)C[C@@H](CC(=O)O)N=C(O)[C@H](CCC(=O)O)N=C(O)[C@@H](N)Cc1ccc(OP(=O)(O)O)cc1)C(=O)O	CC[C@H](C)[C@H](N=C(O)[C@H](CCC(=O)O)N=C(O)[C@H](CCC(=O)O)N=C(O)[C@@H](N)Cc1ccc(OP(=O)(O)O)cc1)C(=O)O	c1ccccc1||c1ccccc1
CC(C)[C@H](N=C(O)C[C@@H](CC(=O)O)N=C(O)[C@H](CCC(=O)O)N=C(O)[C@@H](N)Cc1ccc(OP(=O)(O)O)cc1)C(=O)O	CC(O)=N[C@@H](Cc1ccc(OP(=O)(O)O)cc1)C(O)=N[C@@H](CCC(=O)O)C(O)=NCCCC1CCCCC1	C(CCc1ccccc1)=NCC=NCCCC1CCCCC1||c1ccccc1
CC(C)[C@H](N=C(O)C[C@@H](CC(=O)O)N=C(O)[C@H](CCC(=O)O)N=C(O)[C@@H](N)Cc1ccc(OP(=O)(O)O)cc1)C(=O)O	CC(O)=N[C@@H](Cc1ccc(OP(=O)(O)O)cc1)C(O)=N[C@H]1CCCCN(Cc2cc(C(F)(F)F)cc(C(F)(F)F)c2)C1=O	O=C1C(N=CCCc2ccccc2)CCCCN1Cc1ccccc1||c1ccccc1
CC(C)[C@H](N=C(O)C[C@@H](CC(=O)O)N=C(O)[C@H](CCC(=O)O)N=C(O)[C@@H](N)Cc1ccc(OP(=O)(O)O)cc1)C(=O)O	CC(O)=N[C@@H](Cc1ccc(OP(=O)(O)O)cc1)C(O)=N[C@H]1CCCCN(C/C=C/c2ccccc2)C1=O	O=C1C(N=CCCc2ccccc2)CCCCN1CC=Cc1ccccc1||c1ccccc1
CC(C)[C@H](N=C(O)C[C@@H](CC(=O)O)N=C(O)[C@H](CCC(=O)O)N=C(O)[C@@H](N)Cc1ccc(OP(=O)(O)O)cc1)C(=O)O	COC(=O)c1ccc(CN2CCCC[C@H](N=C(O)[C@H](Cc3ccc(OP(=O)(O)O)cc3)N=C(C)O)C2=O)cc1	O=C1C(N=CCCc2ccccc2)CCCCN1Cc1ccccc1||c1ccccc1
CC(C)[C@H](N=C(O)C[C@@H](CC(=O)O)N=C(O)[C@H](CCC(=O)O)N=C(O)[C@@H](N)Cc1ccc(OP(=O)(O)O)cc1)C(=O)O	CC(O)=N[C@@H](Cc1ccc(OP(=O)(O)O)cc1)C(O)=N[C@H]1CCCCN(CCCc2ccccc2)C1=O	O=C1C(N=CCCc2ccccc2)CCCCN1CCCc1ccccc1||c1ccccc1
CC(C)[C@H](N=C(O)C[C@@H](CC(=O)O)N=C(O)[C@H](CCC(=O)O)N=C(O)[C@@H](N)Cc1ccc(OP(=O)(O)O)cc1)C(=O)O	CC(O)=N[C@@H](Cc1ccc(OP(=O)(O)O)cc1)C(O)=N[C@@H](CCC(=O)O)C(=O)N(C)CCCc1ccccc1	O=C(CN=CCCc1ccccc1)NCCCc1ccccc1||c1ccccc1
CC(C)[C@H](N=C(O)C[C@@H](CC(=O)O)N=C(O)[C@H](CCC(=O)O)N=C(O)[C@@H](N)Cc1ccc(OP(=O)(O)O)cc1)C(=O)O	CCc1ccccc1CCN=C(O)[C@H](CCC(=O)O)N=C(O)[C@H](Cc1ccc(OP(=O)(O)O)cc1)N=C(C)O	C(CCc1ccccc1)=NCC=NCCc1ccccc1||c1ccccc1
CC(C)[C@H](N=C(O)C[C@@H](CC(=O)O)N=C(O)[C@H](CCC(=O)O)N=C(O)[C@@H](N)Cc1ccc(OP(=O)(O)O)cc1)C(=O)O	CC(O)=N[C@@H](Cc1ccc(OP(=O)(O)O)cc1)C(O)=N[C@@H](CCC(=O)O)C(O)=N[C@H](CCC1CCCCC1)C(=N)O	C(CCc1ccccc1)=NCC=NCCCC1CCCCC1||c1ccccc1
CC(C)[C@H](N=C(O)C[C@@H](CC(=O)O)N=C(O)[C@H](CCC(=O)O)N=C(O)[C@@H](N)Cc1ccc(OP(=O)(O)O)cc1)C(=O)O	CCCc1ccc(CN2CCCC[C@H](N=C(O)[C@H](Cc3ccc(OP(=O)(O)O)cc3)N=C(C)O)C2=O)cc1	O=C1C(N=CCCc2ccccc2)CCCCN1Cc1ccccc1||c1ccccc1
CC(C)[C@H](N=C(O)C[C@@H](CC(=O)O)N=C(O)[C@H](CCC(=O)O)N=C(O)[C@@H](N)Cc1ccc(OP(=O)(O)O)cc1)C(=O)O	CC[C@H](C)[C@H](N=C(O)[C@H](CCC(=O)O)N=C(O)[C@H](CCC(=O)O)N=C(O)[C@H](Cc1ccc(OP(=O)(O)O)cc1)N=C(C)O)C(=O)O	c1ccccc1||c1ccccc1
CC(C)[C@H](N=C(O)C[C@@H](CC(=O)O)N=C(O)[C@H](CCC(=O)O)N=C(O)[C@@H](N)Cc1ccc(OP(=O)(O)O)cc1)C(=O)O	CC(O)=NC(Cc1ccc(OP(=O)(O)O)cc1)C(O)=NC(CCC(=O)O)C(O)=NC(CCC(=O)O)C(O)=NC(CC(C)C)C(=N)O	c1ccccc1||c1ccccc1
CC(C)[C@H](N=C(O)C[C@@H](CC(=O)O)N=C(O)[C@H](CCC(=O)O)N=C(O)[C@@H](N)Cc1ccc(OP(=O)(O)O)cc1)C(=O)O	CC[C@H](C)[C@H](N=C(O)[C@H](CCC(=O)O)N=C(O)[C@H](CCC(=O)O)N=C(O)[C@H](Cc1ccc(OP(=O)(O)O)cc1)N=C(C)O)C(=N)O	c1ccccc1||c1ccccc1
CC(C)[C@H](N=C(O)C[C@@H](CC(=O)O)N=C(O)[C@H](CCC(=O)O)N=C(O)[C@@H](N)Cc1ccc(OP(=O)(O)O)cc1)C(=O)O	CC(O)=N[C@@H](Cc1ccc(OP(=O)(O)O)cc1)C(O)=N[C@H](C(O)=N[C@H](C)C(O)=NCCC1CCCCC1)C(C)C	C(CCc1ccccc1)=NCC=NCC=NCCC1CCCCC1||c1ccccc1
CC(C)[C@H](N=C(O)C[C@@H](CC(=O)O)N=C(O)[C@H](CCC(=O)O)N=C(O)[C@@H](N)Cc1ccc(OP(=O)(O)O)cc1)C(=O)O	CCCCN(CCCC)C(=O)[C@@H](C)N=C(O)[C@@H](N=C(O)[C@H](Cc1ccc(OP(=O)(O)O)cc1)N=C(C)O)C(C)C	c1ccccc1||c1ccccc1
CC(C)[C@H](N=C(O)C[C@@H](CC(=O)O)N=C(O)[C@H](CCC(=O)O)N=C(O)[C@@H](N)Cc1ccc(OP(=O)(O)O)cc1)C(=O)O	CC(O)=N[C@@H](Cc1ccc(OP(=O)(O)O)cc1)C(O)=N[C@H]1CCCCN(Cc2ccc(-c3cccs3)cc2)C1=O	O=C1C(N=CCCc2ccccc2)CCCCN1Cc1ccc(-c2cccs2)cc1||c1ccccc1
CC(C)[C@H](N=C(O)C[C@@H](CC(=O)O)N=C(O)[C@H](CCC(=O)O)N=C(O)[C@@H](N)Cc1ccc(OP(=O)(O)O)cc1)C(=O)O	CC(O)=N[C@@H](Cc1ccc(OP(=O)(O)O)cc1)C(O)=N[C@@H](CCC(=O)O)C(O)=NCCc1cccc2ccccc12	C(CCc1ccccc1)=NCC=NCCc1cccc2ccccc12||c1ccccc1
CC(C)[C@H](N=C(O)C[C@@H](CC(=O)O)N=C(O)[C@H](CCC(=O)O)N=C(O)[C@@H](N)Cc1ccc(OP(=O)(O)O)cc1)C(=O)O	CC(O)=N[C@@H](Cc1ccc(OP(=O)(O)O)cc1)C(O)=N[C@H]1CCCCN(Cc2ccc(C(C)(C)C)cc2)C1=O	O=C1C(N=CCCc2ccccc2)CCCCN1Cc1ccccc1||c1ccccc1
CC(C)[C@H](N=C(O)C[C@@H](CC(=O)O)N=C(O)[C@H](CCC(=O)O)N=C(O)[C@@H](N)Cc1ccc(OP(=O)(O)O)cc1)C(=O)O	CC(O)=N[C@@H](Cc1ccc(OP(=O)(O)O)cc1)C(O)=N[C@@H](CCC(=O)O)C(O)=NCCC1=CC=CC2CCCCC12	C1=CC2CCCCC2C(CCN=CCN=CCCc2ccccc2)=C1||c1ccccc1
CC(C)[C@H](N=C(O)C[C@@H](CC(=O)O)N=C(O)[C@H](CCC(=O)O)N=C(O)[C@@H](N)Cc1ccc(OP(=O)(O)O)cc1)C(=O)O	CC(O)=N[C@@H](Cc1ccc(OP(=O)(O)O)cc1)C(O)=N[C@@H](Cc1ccc(OP(=O)(O)O)cc1)C(O)=NCCCc1ccccc1	C(=NCCCc1ccccc1)C(Cc1ccccc1)N=CCCc1ccccc1||c1ccccc1
CC(C)[C@H](N=C(O)C[C@@H](CC(=O)O)N=C(O)[C@H](CCC(=O)O)N=C(O)[C@@H](N)Cc1ccc(OP(=O)(O)O)cc1)C(=O)O	CC(O)=N[C@@H](Cc1ccc(OP(=O)(O)O)cc1)C(O)=N[C@@H](Cc1ccc(OP(=O)(O)O)cc1)C(O)=N[C@@H](Cc1ccc(OP(=O)(O)O)cc1)C(=N)O	C(=NCCc1ccccc1)C(Cc1ccccc1)N=CCCc1ccccc1||c1ccccc1
CC(C)[C@H](N=C(O)C[C@@H](CC(=O)O)N=C(O)[C@H](CCC(=O)O)N=C(O)[C@@H](N)Cc1ccc(OP(=O)(O)O)cc1)C(=O)O	CC(O)=N[C@@H](Cc1ccc(OP(=O)(O)O)cc1)C(O)=N[C@@H](CCC(=O)O)C(=O)N(CCCC(=O)O)CCCc1ccccc1	O=C(CN=CCCc1ccccc1)NCCCc1ccccc1||c1ccccc1
CC(C)[C@H](N=C(O)C[C@@H](CC(=O)O)N=C(O)[C@H](CCC(=O)O)N=C(O)[C@@H](N)Cc1ccc(OP(=O)(O)O)cc1)C(=O)O	CCCC(N=C(O)[C@H](Cc1ccc(OP(=O)(O)O)cc1)N=C(C)O)C(=O)N(CCCC(=O)O)CCCc1ccccc1	O=C(CN=CCCc1ccccc1)NCCCc1ccccc1||c1ccccc1
CC(C)[C@H](N=C(O)C[C@@H](CC(=O)O)N=C(O)[C@H](CCC(=O)O)N=C(O)[C@@H](N)Cc1ccc(OP(=O)(O)O)cc1)C(=O)O	CCCCCN(CCCCC)C(=O)[C@@H](C)N=C(O)[C@@H](N=C(O)[C@H](Cc1ccc(OP(=O)(O)O)cc1)N=C(C)O)C(C)C	c1ccccc1||c1ccccc1
CC(C)[C@H](N=C(O)C[C@@H](CC(=O)O)N=C(O)[C@H](CCC(=O)O)N=C(O)[C@@H](N)Cc1ccc(OP(=O)(O)O)cc1)C(=O)O	CCCCCN(CCCCC)C(=O)[C@H](C)N=C(O)[C@@H](N=C(O)[C@H](Cc1ccc(OP(=O)(O)O)cc1)N=C(C)O)C(C)C	c1ccccc1||c1ccccc1
CC(C)[C@H](N=C(O)C[C@@H](CC(=O)O)N=C(O)[C@H](CCC(=O)O)N=C(O)[C@@H](N)Cc1ccc(OP(=O)(O)O)cc1)C(=O)O	CC(O)=N[C@@H](Cc1ccc(OP(=O)(O)O)cc1)C(O)=N[C@H]1CCCCN(Cc2ccc(-c3ccc(F)cc3F)cc2)C1=O	O=C1C(N=CCCc2ccccc2)CCCCN1Cc1ccc(-c2ccccc2)cc1||c1ccccc1
CC(C)[C@H](N=C(O)C[C@@H](CC(=O)O)N=C(O)[C@H](CCC(=O)O)N=C(O)[C@@H](N)Cc1ccc(OP(=O)(O)O)cc1)C(=O)O	CC(O)=N[C@@H](Cc1ccc(OP(=O)(O)O)cc1)C(O)=N[C@H]1CCCCN(Cc2ccc(-c3ccc(Cl)cc3)cc2)C1=O	O=C1C(N=CCCc2ccccc2)CCCCN1Cc1ccc(-c2ccccc2)cc1||c1ccccc1
CC(C)[C@H](N=C(O)C[C@@H](CC(=O)O)N=C(O)[C@H](CCC(=O)O)N=C(O)[C@@H](N)Cc1ccc(OP(=O)(O)O)cc1)C(=O)O	CC(O)=N[C@@H](Cc1ccc(OP(=O)(O)O)cc1)C(O)=N[C@H]1CCCCN(Cc2ccc(-c3ccccc3)cc2)C1=O	O=C1C(N=CCCc2ccccc2)CCCCN1Cc1ccc(-c2ccccc2)cc1||c1ccccc1
CC(C)[C@H](N=C(O)C[C@@H](CC(=O)O)N=C(O)[C@H](CCC(=O)O)N=C(O)[C@@H](N)Cc1ccc(OP(=O)(O)O)cc1)C(=O)O	CC(O)=N[C@@H](Cc1ccc(OP(=O)(O)O)cc1)C(O)=N[C@H]1CCCCN(Cc2ccc(C3CCCCC3)cc2)C1=O	O=C1C(N=CCCc2ccccc2)CCCCN1Cc1ccc(C2CCCCC2)cc1||c1ccccc1
CC(C)[C@H](N=C(O)C[C@@H](CC(=O)O)N=C(O)[C@H](CCC(=O)O)N=C(O)[C@@H](N)Cc1ccc(OP(=O)(O)O)cc1)C(=O)O	CC(O)=N[C@@H](Cc1ccc(OP(=O)(O)O)cc1)C(O)=N[C@H]1CCCCN(Cc2ccc(-c3ccccc3C#N)cc2)C1=O	O=C1C(N=CCCc2ccccc2)CCCCN1Cc1ccc(-c2ccccc2)cc1||c1ccccc1
CC(C)[C@H](N=C(O)C[C@@H](CC(=O)O)N=C(O)[C@H](CCC(=O)O)N=C(O)[C@@H](N)Cc1ccc(OP(=O)(O)O)cc1)C(=O)O	CC(O)=N[C@@H](Cc1ccc(OP(=O)(O)O)c(C=O)c1)C(O)=N[C@H]1CCCCN(Cc2ccc(-c3ccccc3)cc2)C1=O	O=C1C(N=CCCc2ccccc2)CCCCN1Cc1ccc(-c2ccccc2)cc1||c1ccccc1
CC(C)[C@H](N=C(O)C[C@@H](CC(=O)O)N=C(O)[C@H](CCC(=O)O)N=C(O)[C@@H](N)Cc1ccc(OP(=O)(O)O)cc1)C(=O)O	CC(O)=N[C@@H](Cc1ccc(OP(=O)(O)O)cc1)C(O)=N[C@H]1CCCCN(Cc2ccc(-c3ccc(C)cc3)cc2)C1=O	O=C1C(N=CCCc2ccccc2)CCCCN1Cc1ccc(-c2ccccc2)cc1||c1ccccc1
CC(C)[C@H](N=C(O)C[C@@H](CC(=O)O)N=C(O)[C@H](CCC(=O)O)N=C(O)[C@@H](N)Cc1ccc(OP(=O)(O)O)cc1)C(=O)O	CC(O)=N[C@@H](Cc1ccc(OP(=O)(O)O)cc1)C(O)=N[C@@H](CCC(=O)O)C(O)=N[C@@H](CCC(=N)O)Cc1cccc2ccccc12	C(CCc1ccccc1)=NCC=NCCc1cccc2ccccc12||c1ccccc1
CC(C)[C@H](N=C(O)C[C@@H](CC(=O)O)N=C(O)[C@H](CCC(=O)O)N=C(O)[C@@H](N)Cc1ccc(OP(=O)(O)O)cc1)C(=O)O	CCCCCCN(CCCCCC)C(=O)[C@@H](C)N=C(O)[C@@H](N=C(O)[C@H](Cc1ccc(OP(=O)(O)O)cc1)N=C(C)O)C(C)C	c1ccccc1||c1ccccc1
CC(C)[C@H](N=C(O)C[C@@H](CC(=O)O)N=C(O)[C@H](CCC(=O)O)N=C(O)[C@@H](N)Cc1ccc(OP(=O)(O)O)cc1)C(=O)O	CCCCCCN(CCCCCC)C(=O)[C@H](C)N=C(O)[C@@H](N=C(O)[C@H](Cc1ccc(OP(=O)(O)O)cc1)N=C(C)O)C(C)C	c1ccccc1||c1ccccc1
CC(C)[C@H](N=C(O)C[C@@H](CC(=O)O)N=C(O)[C@H](CCC(=O)O)N=C(O)[C@@H](N)Cc1ccc(OP(=O)(O)O)cc1)C(=O)O	CCCCCCCCN(CCCCCCCC)C(=O)[C@H](C)N=C(O)[C@@H](N=C(O)[C@H](Cc1ccc(OP(=O)(O)O)cc1)N=C(C)O)C(C)C	c1ccccc1||c1ccccc1
COC(=O)c1cccc(CN2CCSC[C@H](N=C(O)[C@H](Cc3ccc(OP(=O)(O)O)cc3)N=C(C)O)C2=O)c1	COc1cccc(CN2CCCC[C@H](N=C(O)[C@H](Cc3ccc(OP(=O)(O)O)cc3)N=C(C)O)C2=O)c1	O=C1C(N=CCCc2ccccc2)CCCCN1Cc1ccccc1||O=C1C(N=CCCc2ccccc2)CSCCN1Cc1ccccc1
COC(=O)c1cccc(CN2CCSC[C@H](N=C(O)[C@H](Cc3ccc(OP(=O)(O)O)cc3)N=C(C)O)C2=O)c1	CC(O)=N[C@@H](Cc1ccc(OP(=O)(O)O)cc1)C(O)=N[C@@H](CCC(=O)O)C(O)=NCCCc1ccccc1	C(CCc1ccccc1)=NCC=NCCCc1ccccc1||O=C1C(N=CCCc2ccccc2)CSCCN1Cc1ccccc1
COC(=O)c1cccc(CN2CCSC[C@H](N=C(O)[C@H](Cc3ccc(OP(=O)(O)O)cc3)N=C(C)O)C2=O)c1	CCC[C@H](N=C(O)[C@H](Cc1ccc(OP(=O)(O)O)cc1)N=C(C)O)C(O)=NCCCc1ccccc1	C(CCc1ccccc1)=NCC=NCCCc1ccccc1||O=C1C(N=CCCc2ccccc2)CSCCN1Cc1ccccc1
COC(=O)c1cccc(CN2CCSC[C@H](N=C(O)[C@H](Cc3ccc(OP(=O)(O)O)cc3)N=C(C)O)C2=O)c1	CC[C@@H](C)[C@H](N=C(O)[C@@H]1CCC(O)=N[C@@H](Cc2ccc(OP(=O)(O)O)cc2)C(O)=N[C@@H](CCC(=O)O)C(O)=N1)C(=O)O	C1=NCC=NCCCC=NC1Cc1ccccc1||O=C1C(N=CCCc2ccccc2)CSCCN1Cc1ccccc1
COC(=O)c1cccc(CN2CCSC[C@H](N=C(O)[C@H](Cc3ccc(OP(=O)(O)O)cc3)N=C(C)O)C2=O)c1	CC[C@@H](C)[C@H](N=C(O)[C@H](CCC(=O)O)N=C(O)[C@@H]1CCC(O)=N[C@@H](Cc2ccc(OP(=O)(O)O)cc2)C(O)=N1)C(=O)O	C1=NCCCC=NC1Cc1ccccc1||O=C1C(N=CCCc2ccccc2)CSCCN1Cc1ccccc1
COC(=O)c1cccc(CN2CCSC[C@H](N=C(O)[C@H](Cc3ccc(OP(=O)(O)O)cc3)N=C(C)O)C2=O)c1	CC(O)=N[C@@H](Cc1ccc(OP(=O)(O)O)cc1)C(O)=N[C@@H](C(=O)O)C(O)=N[C@H](CCC(=O)O)CC(O)=N[C@H](C(=O)O)C(C)C	O=C1C(N=CCCc2ccccc2)CSCCN1Cc1ccccc1||c1ccccc1
COC(=O)c1cccc(CN2CCSC[C@H](N=C(O)[C@H](Cc3ccc(OP(=O)(O)O)cc3)N=C(C)O)C2=O)c1	CC[C@H](N=C(O)[C@H](Cc1ccc(OP(=O)(O)O)cc1)N=C(C)O)C(=O)N(C)CCCC1CCCCC1	O=C(CN=CCCc1ccccc1)NCCCC1CCCCC1||O=C1C(N=CCCc2ccccc2)CSCCN1Cc1ccccc1
COC(=O)c1cccc(CN2CCSC[C@H](N=C(O)[C@H](Cc3ccc(OP(=O)(O)O)cc3)N=C(C)O)C2=O)c1	CC(O)=N[C@@H](Cc1ccc(OP(=O)(O)O)cc1)C(O)=N[C@H]1CCCCN(Cc2cc(C(F)(F)F)cc(C(F)(F)F)c2)C1=O	O=C1C(N=CCCc2ccccc2)CCCCN1Cc1ccccc1||O=C1C(N=CCCc2ccccc2)CSCCN1Cc1ccccc1
COC(=O)c1cccc(CN2CCSC[C@H](N=C(O)[C@H](Cc3ccc(OP(=O)(O)O)cc3)N=C(C)O)C2=O)c1	CC(O)=N[C@@H](Cc1ccc(OP(=O)(O)O)cc1)C(O)=N[C@@H](CCC(=O)O)C(=O)N(C)CCCc1ccccc1	O=C(CN=CCCc1ccccc1)NCCCc1ccccc1||O=C1C(N=CCCc2ccccc2)CSCCN1Cc1ccccc1
COC(=O)c1cccc(CN2CCSC[C@H](N=C(O)[C@H](Cc3ccc(OP(=O)(O)O)cc3)N=C(C)O)C2=O)c1	CC(O)=N[C@@H](Cc1ccc(OP(=O)(O)O)cc1)C(O)=NCC(=O)N(CCCC(=O)O)CCCc1ccccc1	O=C(CN=CCCc1ccccc1)NCCCc1ccccc1||O=C1C(N=CCCc2ccccc2)CSCCN1Cc1ccccc1
COC(=O)c1cccc(CN2CCSC[C@H](N=C(O)[C@H](Cc3ccc(OP(=O)(O)O)cc3)N=C(C)O)C2=O)c1	CCc1ccccc1CCN=C(O)[C@H](CCC(=O)O)N=C(O)[C@H](Cc1ccc(OP(=O)(O)O)cc1)N=C(C)O	C(CCc1ccccc1)=NCC=NCCc1ccccc1||O=C1C(N=CCCc2ccccc2)CSCCN1Cc1ccccc1
COC(=O)c1cccc(CN2CCSC[C@H](N=C(O)[C@H](Cc3ccc(OP(=O)(O)O)cc3)N=C(C)O)C2=O)c1	CC(O)=N[C@@H](Cc1ccc(OP(=O)(O)O)cc1)C(O)=N[C@@H](CCC(=O)O)C(O)=N[C@H](CC(=O)O)CC(O)=N[C@H](C(=O)O)C(C)C	O=C1C(N=CCCc2ccccc2)CSCCN1Cc1ccccc1||c1ccccc1
COC(=O)c1cccc(CN2CCSC[C@H](N=C(O)[C@H](Cc3ccc(OP(=O)(O)O)cc3)N=C(C)O)C2=O)c1	CC[C@@H](C)[C@H](N=C(O)C[C@H](N=C(O)[C@H](CCC(=O)O)N=C(O)[C@H](Cc1ccc(OP(=O)(O)O)cc1)N=C(C)O)C(=O)O)C(=O)O	O=C1C(N=CCCc2ccccc2)CSCCN1Cc1ccccc1||c1ccccc1
COC(=O)c1cccc(CN2CCSC[C@H](N=C(O)[C@H](Cc3ccc(OP(=O)(O)O)cc3)N=C(C)O)C2=O)c1	CC[C@@H](C)[C@H](N=C(O)[C@H](CCC(=O)O)N=C(O)C[C@H](N=C(O)[C@H](Cc1ccc(OP(=O)(O)O)cc1)N=C(C)O)C(=O)O)C(=O)O	O=C1C(N=CCCc2ccccc2)CSCCN1Cc1ccccc1||c1ccccc1
COC(=O)c1cccc(CN2CCSC[C@H](N=C(O)[C@H](Cc3ccc(OP(=O)(O)O)cc3)N=C(C)O)C2=O)c1	CC(O)=N[C@@H](Cc1ccc(OP(=O)(O)O)cc1)C(O)=N[C@@H](CCC(=O)O)C(O)=N[C@H](CCC1CCCCC1)C(=N)O	C(CCc1ccccc1)=NCC=NCCCC1CCCCC1||O=C1C(N=CCCc2ccccc2)CSCCN1Cc1ccccc1
COC(=O)c1cccc(CN2CCSC[C@H](N=C(O)[C@H](Cc3ccc(OP(=O)(O)O)cc3)N=C(C)O)C2=O)c1	CC(O)=N[C@@H](Cc1ccc(OP(=O)(O)O)cc1)C(O)=N[C@@H](CCC(=O)O)C(O)=N[C@@H](CCC1CCCCC1)C(=N)O	C(CCc1ccccc1)=NCC=NCCCC1CCCCC1||O=C1C(N=CCCc2ccccc2)CSCCN1Cc1ccccc1
COC(=O)c1cccc(CN2CCSC[C@H](N=C(O)[C@H](Cc3ccc(OP(=O)(O)O)cc3)N=C(C)O)C2=O)c1	CC[C@H](N=C(O)[C@H](Cc1ccc(C(F)(F)P(=O)(O)O)cc1)N=C(C)O)C(=O)N(C)CCCC1CCCCC1	O=C(CN=CCCc1ccccc1)NCCCC1CCCCC1||O=C1C(N=CCCc2ccccc2)CSCCN1Cc1ccccc1
COC(=O)c1cccc(CN2CCSC[C@H](N=C(O)[C@H](Cc3ccc(OP(=O)(O)O)cc3)N=C(C)O)C2=O)c1	CC(O)=N[C@@H](Cc1ccc(P(=O)(O)O)cc1)C(O)=N[C@@H](CCC(=O)O)C(=O)N(C)CCCC1CCCCC1	O=C(CN=CCCc1ccccc1)NCCCC1CCCCC1||O=C1C(N=CCCc2ccccc2)CSCCN1Cc1ccccc1
COC(=O)c1cccc(CN2CCSC[C@H](N=C(O)[C@H](Cc3ccc(OP(=O)(O)O)cc3)N=C(C)O)C2=O)c1	CC(O)=N[C@@H](Cc1ccc(OP(=O)(O)O)cc1)C(O)=N[C@@H](CCC(=O)O)C(=O)N(C)CCCC1CCCCC1	O=C(CN=CCCc1ccccc1)NCCCC1CCCCC1||O=C1C(N=CCCc2ccccc2)CSCCN1Cc1ccccc1
COC(=O)c1cccc(CN2CCSC[C@H](N=C(O)[C@H](Cc3ccc(OP(=O)(O)O)cc3)N=C(C)O)C2=O)c1	CC(O)=N[C@@H](Cc1ccc(OP(=O)(O)O)cc1)C(O)=N[C@@H](C)C(=O)N(CCCC(=O)O)CCCc1ccccc1	O=C(CN=CCCc1ccccc1)NCCCc1ccccc1||O=C1C(N=CCCc2ccccc2)CSCCN1Cc1ccccc1
COC(=O)c1cccc(CN2CCSC[C@H](N=C(O)[C@H](Cc3ccc(OP(=O)(O)O)cc3)N=C(C)O)C2=O)c1	CC(O)=N[C@@H](Cc1ccc(OP(=O)(O)O)cc1)C(O)=N[C@H](C(O)=N[C@H](C)C(O)=NCCc1ccccc1)C(C)C	C(CCc1ccccc1)=NCC=NCC=NCCc1ccccc1||O=C1C(N=CCCc2ccccc2)CSCCN1Cc1ccccc1
COC(=O)c1cccc(CN2CCSC[C@H](N=C(O)[C@H](Cc3ccc(OP(=O)(O)O)cc3)N=C(C)O)C2=O)c1	CC(O)=N[C@@H](Cc1ccc(OP(=O)(O)O)cc1)C(O)=N[C@H](C(O)=N[C@@H](C)C(O)=NCCc1ccccc1)C(C)C	C(CCc1ccccc1)=NCC=NCC=NCCc1ccccc1||O=C1C(N=CCCc2ccccc2)CSCCN1Cc1ccccc1
COC(=O)c1cccc(CN2CCSC[C@H](N=C(O)[C@H](Cc3ccc(OP(=O)(O)O)cc3)N=C(C)O)C2=O)c1	CC[C@@H](C)[C@H](N=C(O)[C@H](CCC(=O)O)N=C(O)CC[C@H](N=C(O)[C@H](Cc1ccc(OP(=O)(O)O)cc1)N=C(C)O)C(=O)O)C(=O)O	O=C1C(N=CCCc2ccccc2)CSCCN1Cc1ccccc1||c1ccccc1
COC(=O)c1cccc(CN2CCSC[C@H](N=C(O)[C@H](Cc3ccc(OP(=O)(O)O)cc3)N=C(C)O)C2=O)c1	CC(O)=N[C@@H](Cc1ccc(C(F)(F)P(=O)(O)O)cc1)C(O)=N[C@@H](CCC(=O)O)C(=O)N(C)CCCC1CCCCC1	O=C(CN=CCCc1ccccc1)NCCCC1CCCCC1||O=C1C(N=CCCc2ccccc2)CSCCN1Cc1ccccc1
COC(=O)c1cccc(CN2CCSC[C@H](N=C(O)[C@H](Cc3ccc(OP(=O)(O)O)cc3)N=C(C)O)C2=O)c1	CC(O)=N[C@@H](Cc1ccc(OP(=O)(O)O)cc1)C(O)=N[C@H](C(O)=N[C@H](C)C(O)=NCCC1CCCCC1)C(C)C	C(CCc1ccccc1)=NCC=NCC=NCCC1CCCCC1||O=C1C(N=CCCc2ccccc2)CSCCN1Cc1ccccc1
COC(=O)c1cccc(CN2CCSC[C@H](N=C(O)[C@H](Cc3ccc(OP(=O)(O)O)cc3)N=C(C)O)C2=O)c1	CC(O)=N[C@@H](Cc1ccc(OP(=O)(O)O)cc1)C(O)=N[C@H](C(O)=N[C@@H](C)C(O)=NCCC1CCCCC1)C(C)C	C(CCc1ccccc1)=NCC=NCC=NCCC1CCCCC1||O=C1C(N=CCCc2ccccc2)CSCCN1Cc1ccccc1
COC(=O)c1cccc(CN2CCSC[C@H](N=C(O)[C@H](Cc3ccc(OP(=O)(O)O)cc3)N=C(C)O)C2=O)c1	CCCCN(CCCC)C(=O)[C@@H](C)N=C(O)[C@@H](N=C(O)[C@H](Cc1ccc(OP(=O)(O)O)cc1)N=C(C)O)C(C)C	O=C1C(N=CCCc2ccccc2)CSCCN1Cc1ccccc1||c1ccccc1
COC(=O)c1cccc(CN2CCSC[C@H](N=C(O)[C@H](Cc3ccc(OP(=O)(O)O)cc3)N=C(C)O)C2=O)c1	CCCCN(CCCC)C(=O)[C@H](C)N=C(O)[C@@H](N=C(O)[C@H](Cc1ccc(OP(=O)(O)O)cc1)N=C(C)O)C(C)C	O=C1C(N=CCCc2ccccc2)CSCCN1Cc1ccccc1||c1ccccc1
COC(=O)c1cccc(CN2CCSC[C@H](N=C(O)[C@H](Cc3ccc(OP(=O)(O)O)cc3)N=C(C)O)C2=O)c1	CC(O)=N[C@@H](Cc1ccc(OP(=O)(O)O)cc1)C(O)=N[C@H]1CCCCN(Cc2ccc(-c3cccs3)cc2)C1=O	O=C1C(N=CCCc2ccccc2)CCCCN1Cc1ccc(-c2cccs2)cc1||O=C1C(N=CCCc2ccccc2)CSCCN1Cc1ccccc1
COC(=O)c1cccc(CN2CCSC[C@H](N=C(O)[C@H](Cc3ccc(OP(=O)(O)O)cc3)N=C(C)O)C2=O)c1	CC(O)=N[C@@H](Cc1ccc(OP(=O)(O)O)cc1)C(O)=N[C@@H](CCC(=O)O)C(O)=NCCc1cccc2ccccc12	C(CCc1ccccc1)=NCC=NCCc1cccc2ccccc12||O=C1C(N=CCCc2ccccc2)CSCCN1Cc1ccccc1
COC(=O)c1cccc(CN2CCSC[C@H](N=C(O)[C@H](Cc3ccc(OP(=O)(O)O)cc3)N=C(C)O)C2=O)c1	CC(O)=N[C@@H](Cc1ccc(OP(=O)(O)O)cc1)C(O)=N[C@H]1CCCCN(Cc2ccc(C(C)(C)C)cc2)C1=O	O=C1C(N=CCCc2ccccc2)CCCCN1Cc1ccccc1||O=C1C(N=CCCc2ccccc2)CSCCN1Cc1ccccc1
COC(=O)c1cccc(CN2CCSC[C@H](N=C(O)[C@H](Cc3ccc(OP(=O)(O)O)cc3)N=C(C)O)C2=O)c1	CCCCc1ccc(CN2CCCC[C@H](N=C(O)[C@H](Cc3ccc(OP(=O)(O)O)cc3)N=C(C)O)C2=O)cc1	O=C1C(N=CCCc2ccccc2)CCCCN1Cc1ccccc1||O=C1C(N=CCCc2ccccc2)CSCCN1Cc1ccccc1
COC(=O)c1cccc(CN2CCSC[C@H](N=C(O)[C@H](Cc3ccc(OP(=O)(O)O)cc3)N=C(C)O)C2=O)c1	CC(O)=N[C@@H](Cc1ccc(OP(=O)(O)O)cc1)C(O)=N[C@@H](CCC(=O)O)C(O)=NCCC1=CC=CC2CCCCC12	C1=CC2CCCCC2C(CCN=CCN=CCCc2ccccc2)=C1||O=C1C(N=CCCc2ccccc2)CSCCN1Cc1ccccc1
COC(=O)c1cccc(CN2CCSC[C@H](N=C(O)[C@H](Cc3ccc(OP(=O)(O)O)cc3)N=C(C)O)C2=O)c1	CC(O)=N[C@@H](Cc1ccc(OP(=O)(O)O)cc1)C(O)=N[C@@H](Cc1ccc(O)cc1)C(O)=NCCCc1ccccc1	C(=NCCCc1ccccc1)C(Cc1ccccc1)N=CCCc1ccccc1||O=C1C(N=CCCc2ccccc2)CSCCN1Cc1ccccc1
COC(=O)c1cccc(CN2CCSC[C@H](N=C(O)[C@H](Cc3ccc(OP(=O)(O)O)cc3)N=C(C)O)C2=O)c1	CC(O)=N[C@@H](Cc1ccc(OP(=O)(O)O)cc1)C(O)=N[C@@H](Cc1ccc(OP(=O)(O)O)cc1)C(O)=NCCCc1ccccc1	C(=NCCCc1ccccc1)C(Cc1ccccc1)N=CCCc1ccccc1||O=C1C(N=CCCc2ccccc2)CSCCN1Cc1ccccc1
COC(=O)c1cccc(CN2CCSC[C@H](N=C(O)[C@H](Cc3ccc(OP(=O)(O)O)cc3)N=C(C)O)C2=O)c1	CC(O)=N[C@@H](Cc1ccc(OP(=O)(O)O)cc1)C(O)=N[C@@H](CCC(=O)O)C(=O)N(CCCC(=O)O)CCCc1ccccc1	O=C(CN=CCCc1ccccc1)NCCCc1ccccc1||O=C1C(N=CCCc2ccccc2)CSCCN1Cc1ccccc1
COC(=O)c1cccc(CN2CCSC[C@H](N=C(O)[C@H](Cc3ccc(OP(=O)(O)O)cc3)N=C(C)O)C2=O)c1	CCCC(N=C(O)[C@H](Cc1ccc(OP(=O)(O)O)cc1)N=C(C)O)C(=O)N(CCCC(=O)O)CCCc1ccccc1	O=C(CN=CCCc1ccccc1)NCCCc1ccccc1||O=C1C(N=CCCc2ccccc2)CSCCN1Cc1ccccc1
COC(=O)c1cccc(CN2CCSC[C@H](N=C(O)[C@H](Cc3ccc(OP(=O)(O)O)cc3)N=C(C)O)C2=O)c1	CCCCCN(CCCCC)C(=O)[C@@H](C)N=C(O)[C@@H](N=C(O)[C@H](Cc1ccc(OP(=O)(O)O)cc1)N=C(C)O)C(C)C	O=C1C(N=CCCc2ccccc2)CSCCN1Cc1ccccc1||c1ccccc1
COC(=O)c1cccc(CN2CCSC[C@H](N=C(O)[C@H](Cc3ccc(OP(=O)(O)O)cc3)N=C(C)O)C2=O)c1	CCCCCN(CCCCC)C(=O)[C@H](C)N=C(O)[C@@H](N=C(O)[C@H](Cc1ccc(OP(=O)(O)O)cc1)N=C(C)O)C(C)C	O=C1C(N=CCCc2ccccc2)CSCCN1Cc1ccccc1||c1ccccc1
COC(=O)c1cccc(CN2CCSC[C@H](N=C(O)[C@H](Cc3ccc(OP(=O)(O)O)cc3)N=C(C)O)C2=O)c1	CC(O)=N[C@@H](Cc1ccc(OP(=O)(O)O)cc1)C(O)=N[C@H]1CSCCN(Cc2cccc(C(=O)c3ccccc3)c2)C1=O	O=C(c1ccccc1)c1cccc(CN2CCSCC(N=CCCc3ccccc3)C2=O)c1||O=C1C(N=CCCc2ccccc2)CSCCN1Cc1ccccc1
COC(=O)c1cccc(CN2CCSC[C@H](N=C(O)[C@H](Cc3ccc(OP(=O)(O)O)cc3)N=C(C)O)C2=O)c1	CC(O)=N[C@@H](Cc1ccc(OP(=O)(O)O)cc1)C(O)=N[C@H]1CCCCN(Cc2ccc(-c3ccccc3)cc2)C1=O	O=C1C(N=CCCc2ccccc2)CCCCN1Cc1ccc(-c2ccccc2)cc1||O=C1C(N=CCCc2ccccc2)CSCCN1Cc1ccccc1
COC(=O)c1cccc(CN2CCSC[C@H](N=C(O)[C@H](Cc3ccc(OP(=O)(O)O)cc3)N=C(C)O)C2=O)c1	CC(O)=N[C@@H](Cc1ccc(P(=O)(O)O)c(P(=O)(O)O)c1)C(O)=N[C@H]1CCCCN(Cc2ccc(-c3ccccc3)cc2)C1=O	O=C1C(N=CCCc2ccccc2)CCCCN1Cc1ccc(-c2ccccc2)cc1||O=C1C(N=CCCc2ccccc2)CSCCN1Cc1ccccc1
COC(=O)c1cccc(CN2CCSC[C@H](N=C(O)[C@H](Cc3ccc(OP(=O)(O)O)cc3)N=C(C)O)C2=O)c1	CC(O)=N[C@@H](Cc1ccc(OP(=O)(O)O)cc1)C(O)=N[C@H]1CCCCN(Cc2ccc(C3CCCCC3)cc2)C1=O	O=C1C(N=CCCc2ccccc2)CCCCN1Cc1ccc(C2CCCCC2)cc1||O=C1C(N=CCCc2ccccc2)CSCCN1Cc1ccccc1
COC(=O)c1cccc(CN2CCSC[C@H](N=C(O)[C@H](Cc3ccc(OP(=O)(O)O)cc3)N=C(C)O)C2=O)c1	CSCC[C@H](N=C(O)[C@@H]1CCCN1C(=O)[C@@H](N=C(O)[C@@H](N)Cc1ccc(OP(=O)(O)O)cc1)C(C)C)C(O)=N[C@@H](CC(C)C)C(=O)O	O=C(CN=CCCc1ccccc1)N1CCCC1||O=C1C(N=CCCc2ccccc2)CSCCN1Cc1ccccc1
COC(=O)c1cccc(CN2CCSC[C@H](N=C(O)[C@H](Cc3ccc(OP(=O)(O)O)cc3)N=C(C)O)C2=O)c1	CC(O)=N[C@@H](Cc1ccc(C(F)(F)P(=O)(O)O)cc1)C(O)=N[C@H]1CCCCN(Cc2ccc(-c3ccccc3)cc2)C1=O	O=C1C(N=CCCc2ccccc2)CCCCN1Cc1ccc(-c2ccccc2)cc1||O=C1C(N=CCCc2ccccc2)CSCCN1Cc1ccccc1
COC(=O)c1cccc(CN2CCSC[C@H](N=C(O)[C@H](Cc3ccc(OP(=O)(O)O)cc3)N=C(C)O)C2=O)c1	CC(O)=N[C@@H](Cc1ccc(OP(=O)(O)O)c(C=O)c1)C(O)=N[C@H]1CCCCN(Cc2ccc(-c3ccccc3)cc2)C1=O	O=C1C(N=CCCc2ccccc2)CCCCN1Cc1ccc(-c2ccccc2)cc1||O=C1C(N=CCCc2ccccc2)CSCCN1Cc1ccccc1
COC(=O)c1cccc(CN2CCSC[C@H](N=C(O)[C@H](Cc3ccc(OP(=O)(O)O)cc3)N=C(C)O)C2=O)c1	CC(O)=N[C@@H](Cc1ccc(OP(=O)(O)O)cc1)C(O)=N[C@H]1CCCCN(Cc2ccc(-c3ccc(C)cc3)cc2)C1=O	O=C1C(N=CCCc2ccccc2)CCCCN1Cc1ccc(-c2ccccc2)cc1||O=C1C(N=CCCc2ccccc2)CSCCN1Cc1ccccc1
COC(=O)c1cccc(CN2CCSC[C@H](N=C(O)[C@H](Cc3ccc(OP(=O)(O)O)cc3)N=C(C)O)C2=O)c1	CCCCCCN(CCCCCC)C(=O)[C@H](C)N=C(O)[C@@H](N=C(O)[C@H](Cc1ccc(OP(=O)(O)O)cc1)N=C(C)O)C(C)C	O=C1C(N=CCCc2ccccc2)CSCCN1Cc1ccccc1||c1ccccc1
COC(=O)c1cccc(CN2CCSC[C@H](N=C(O)[C@H](Cc3ccc(OP(=O)(O)O)cc3)N=C(C)O)C2=O)c1	CSCC[C@H](N=C(O)[C@@H]1CCCN1C(=O)[C@@H](N=C(O)[C@H](Cc1ccc(OP(=O)(O)O)cc1)N=C(C)O)C(C)C)C(O)=N[C@@H](CC(C)C)C(=O)O	O=C(CN=CCCc1ccccc1)N1CCCC1||O=C1C(N=CCCc2ccccc2)CSCCN1Cc1ccccc1
COC(=O)c1cccc(CN2CCSC[C@H](N=C(O)[C@H](Cc3ccc(OP(=O)(O)O)cc3)N=C(C)O)C2=O)c1	CC(O)=N[C@@H](Cc1ccc(C(C(=O)O)C(=O)O)c(C(=O)O)c1)C(O)=N[C@H]1CCCCN(Cc2ccc(-c3ccccc3)cc2)C1=O	O=C1C(N=CCCc2ccccc2)CCCCN1Cc1ccc(-c2ccccc2)cc1||O=C1C(N=CCCc2ccccc2)CSCCN1Cc1ccccc1
COC(=O)c1cccc(CN2CCSC[C@H](N=C(O)[C@H](Cc3ccc(OP(=O)(O)O)cc3)N=C(C)O)C2=O)c1	COC(=O)c1cc(C[C@H](N=C(C)O)C(O)=N[C@H]2CCCCN(Cc3ccc(-c4ccccc4)cc3)C2=O)ccc1C(F)(C(=O)O)C(=O)O	O=C1C(N=CCCc2ccccc2)CCCCN1Cc1ccc(-c2ccccc2)cc1||O=C1C(N=CCCc2ccccc2)CSCCN1Cc1ccccc1
COC(=O)c1cccc(CN2CCSC[C@H](N=C(O)[C@H](Cc3ccc(OP(=O)(O)O)cc3)N=C(C)O)C2=O)c1	COC(=O)c1cc(C[C@@H](N=C(C)O)C(O)=N[C@H]2CCCCN(Cc3ccc(-c4ccccc4)cc3)C2=O)ccc1C(C(=O)O)C(=O)O	O=C1C(N=CCCc2ccccc2)CCCCN1Cc1ccc(-c2ccccc2)cc1||O=C1C(N=CCCc2ccccc2)CSCCN1Cc1ccccc1
COc1cccc(CN2CCCC[C@H](N=C(O)[C@H](Cc3ccc(OP(=O)(O)O)cc3)N=C(C)O)C2=O)c1	CC(O)=N[C@@H](Cc1ccc(OP(=O)(O)O)cc1)C(O)=N[C@@H](C(=O)O)C(O)=N[C@H](CCC(=O)O)CC(O)=N[C@H](C(=O)O)C(C)C	O=C1C(N=CCCc2ccccc2)CCCCN1Cc1ccccc1||c1ccccc1
COc1cccc(CN2CCCC[C@H](N=C(O)[C@H](Cc3ccc(OP(=O)(O)O)cc3)N=C(C)O)C2=O)c1	CC[C@H](N=C(O)[C@H](Cc1ccc(OP(=O)(O)O)cc1)N=C(C)O)C(=O)N(C)CCCC1CCCCC1	O=C(CN=CCCc1ccccc1)NCCCC1CCCCC1||O=C1C(N=CCCc2ccccc2)CCCCN1Cc1ccccc1
COc1cccc(CN2CCCC[C@H](N=C(O)[C@H](Cc3ccc(OP(=O)(O)O)cc3)N=C(C)O)C2=O)c1	COC(=O)c1ccc(CN2CCCC[C@H](N=C(O)[C@H](Cc3ccc(OP(=O)(O)O)cc3)N=C(C)O)C2=O)cc1	O=C1C(N=CCCc2ccccc2)CCCCN1Cc1ccccc1||O=C1C(N=CCCc2ccccc2)CCCCN1Cc1ccccc1
COc1cccc(CN2CCCC[C@H](N=C(O)[C@H](Cc3ccc(OP(=O)(O)O)cc3)N=C(C)O)C2=O)c1	CC(O)=N[C@@H](Cc1ccc(OP(=O)(O)O)cc1)C(O)=N[C@@H](CCC(=O)O)C(O)=N[C@H](CC(=O)O)CC(O)=N[C@H](C(=O)O)C(C)C	O=C1C(N=CCCc2ccccc2)CCCCN1Cc1ccccc1||c1ccccc1
COc1cccc(CN2CCCC[C@H](N=C(O)[C@H](Cc3ccc(OP(=O)(O)O)cc3)N=C(C)O)C2=O)c1	CC[C@@H](C)[C@H](N=C(O)C[C@H](N=C(O)[C@H](CCC(=O)O)N=C(O)[C@H](Cc1ccc(OP(=O)(O)O)cc1)N=C(C)O)C(=O)O)C(=O)O	O=C1C(N=CCCc2ccccc2)CCCCN1Cc1ccccc1||c1ccccc1
COc1cccc(CN2CCCC[C@H](N=C(O)[C@H](Cc3ccc(OP(=O)(O)O)cc3)N=C(C)O)C2=O)c1	CC[C@@H](C)[C@H](N=C(O)[C@H](CCC(=O)O)N=C(O)C[C@H](N=C(O)[C@H](Cc1ccc(OP(=O)(O)O)cc1)N=C(C)O)C(=O)O)C(=O)O	O=C1C(N=CCCc2ccccc2)CCCCN1Cc1ccccc1||c1ccccc1
COc1cccc(CN2CCCC[C@H](N=C(O)[C@H](Cc3ccc(OP(=O)(O)O)cc3)N=C(C)O)C2=O)c1	CCCc1ccc(CN2CCCC[C@H](N=C(O)[C@H](Cc3ccc(OP(=O)(O)O)cc3)N=C(C)O)C2=O)cc1	O=C1C(N=CCCc2ccccc2)CCCCN1Cc1ccccc1||O=C1C(N=CCCc2ccccc2)CCCCN1Cc1ccccc1
COc1cccc(CN2CCCC[C@H](N=C(O)[C@H](Cc3ccc(OP(=O)(O)O)cc3)N=C(C)O)C2=O)c1	CC(O)=N[C@@H](Cc1ccc(OP(=O)(O)O)cc1)C(O)=N[C@H](C(O)=N[C@@H](C)C(O)=NCCc1ccccc1)C(C)C	C(CCc1ccccc1)=NCC=NCC=NCCc1ccccc1||O=C1C(N=CCCc2ccccc2)CCCCN1Cc1ccccc1
COc1cccc(CN2CCCC[C@H](N=C(O)[C@H](Cc3ccc(OP(=O)(O)O)cc3)N=C(C)O)C2=O)c1	CC[C@@H](C)[C@H](N=C(O)CC[C@H](N=C(O)[C@H](CCC(=O)O)N=C(O)[C@H](Cc1ccc(OP(=O)(O)O)cc1)N=C(C)O)C(=O)O)C(=O)O	O=C1C(N=CCCc2ccccc2)CCCCN1Cc1ccccc1||c1ccccc1
COc1cccc(CN2CCCC[C@H](N=C(O)[C@H](Cc3ccc(OP(=O)(O)O)cc3)N=C(C)O)C2=O)c1	CC[C@@H](C)[C@H](N=C(O)[C@H](CCC(=O)O)N=C(O)CC[C@H](N=C(O)[C@H](Cc1ccc(OP(=O)(O)O)cc1)N=C(C)O)C(=O)O)C(=O)O	O=C1C(N=CCCc2ccccc2)CCCCN1Cc1ccccc1||c1ccccc1
COc1cccc(CN2CCCC[C@H](N=C(O)[C@H](Cc3ccc(OP(=O)(O)O)cc3)N=C(C)O)C2=O)c1	CC(O)=N[C@@H](Cc1ccc(C(F)(F)P(=O)(O)O)cc1)C(O)=N[C@@H](CCC(=O)O)C(=O)N(C)CCCC1CCCCC1	O=C(CN=CCCc1ccccc1)NCCCC1CCCCC1||O=C1C(N=CCCc2ccccc2)CCCCN1Cc1ccccc1
COc1cccc(CN2CCCC[C@H](N=C(O)[C@H](Cc3ccc(OP(=O)(O)O)cc3)N=C(C)O)C2=O)c1	CC(O)=N[C@@H](Cc1ccc(OP(=O)(O)O)cc1)C(O)=N[C@H](C(O)=N[C@@H](C)C(O)=NCCC1CCCCC1)C(C)C	C(CCc1ccccc1)=NCC=NCC=NCCC1CCCCC1||O=C1C(N=CCCc2ccccc2)CCCCN1Cc1ccccc1
COc1cccc(CN2CCCC[C@H](N=C(O)[C@H](Cc3ccc(OP(=O)(O)O)cc3)N=C(C)O)C2=O)c1	CC(O)=N[C@@H](Cc1ccc(OP(=O)(O)O)cc1)C(O)=N[C@H]1CCCCN(Cc2ccc(-c3cccs3)cc2)C1=O	O=C1C(N=CCCc2ccccc2)CCCCN1Cc1ccc(-c2cccs2)cc1||O=C1C(N=CCCc2ccccc2)CCCCN1Cc1ccccc1
COc1cccc(CN2CCCC[C@H](N=C(O)[C@H](Cc3ccc(OP(=O)(O)O)cc3)N=C(C)O)C2=O)c1	CC(O)=N[C@@H](Cc1ccc(OP(=O)(O)O)cc1)C(O)=N[C@H]1CSCCN(Cc2ccc(-c3ccccc3)cc2)C1=O	O=C1C(N=CCCc2ccccc2)CCCCN1Cc1ccccc1||O=C1C(N=CCCc2ccccc2)CSCCN1Cc1ccc(-c2ccccc2)cc1
COc1cccc(CN2CCCC[C@H](N=C(O)[C@H](Cc3ccc(OP(=O)(O)O)cc3)N=C(C)O)C2=O)c1	CC(O)=N[C@@H](Cc1ccc(OP(=O)(O)O)cc1)C(O)=N[C@@H](Cc1ccc(O)cc1)C(O)=NCCCc1ccccc1	C(=NCCCc1ccccc1)C(Cc1ccccc1)N=CCCc1ccccc1||O=C1C(N=CCCc2ccccc2)CCCCN1Cc1ccccc1
COc1cccc(CN2CCCC[C@H](N=C(O)[C@H](Cc3ccc(OP(=O)(O)O)cc3)N=C(C)O)C2=O)c1	CC(O)=N[C@@H](Cc1ccc(OP(=O)(O)O)cc1)C(O)=N[C@H]1CCCCN(Cc2ccc(-c3ccccc3)cc2)C1=O	O=C1C(N=CCCc2ccccc2)CCCCN1Cc1ccc(-c2ccccc2)cc1||O=C1C(N=CCCc2ccccc2)CCCCN1Cc1ccccc1
COc1cccc(CN2CCCC[C@H](N=C(O)[C@H](Cc3ccc(OP(=O)(O)O)cc3)N=C(C)O)C2=O)c1	CC(O)=N[C@@H](Cc1ccc(OP(=O)(O)O)cc1)C(O)=N[C@H]1CCCCN(Cc2ccc(-c3ccccc3C#N)cc2)C1=O	O=C1C(N=CCCc2ccccc2)CCCCN1Cc1ccc(-c2ccccc2)cc1||O=C1C(N=CCCc2ccccc2)CCCCN1Cc1ccccc1
COc1cccc(CN2CCCC[C@H](N=C(O)[C@H](Cc3ccc(OP(=O)(O)O)cc3)N=C(C)O)C2=O)c1	CC(O)=N[C@@H](Cc1ccc(C(F)(F)P(=O)(O)O)cc1)C(O)=N[C@H]1CCCCN(Cc2ccc(-c3ccccc3)cc2)C1=O	O=C1C(N=CCCc2ccccc2)CCCCN1Cc1ccc(-c2ccccc2)cc1||O=C1C(N=CCCc2ccccc2)CCCCN1Cc1ccccc1
COc1cccc(CN2CCCC[C@H](N=C(O)[C@H](Cc3ccc(OP(=O)(O)O)cc3)N=C(C)O)C2=O)c1	CC(O)=N[C@@H](Cc1ccc(OP(=O)(O)O)c(C=O)c1)C(O)=N[C@H]1CCCCN(Cc2ccc(-c3ccccc3)cc2)C1=O	O=C1C(N=CCCc2ccccc2)CCCCN1Cc1ccc(-c2ccccc2)cc1||O=C1C(N=CCCc2ccccc2)CCCCN1Cc1ccccc1
COc1cccc(CN2CCCC[C@H](N=C(O)[C@H](Cc3ccc(OP(=O)(O)O)cc3)N=C(C)O)C2=O)c1	CC(O)=N[C@@H](Cc1ccc(C(=O)O)c(C=O)c1)C(O)=N[C@H]1CCCCN(Cc2ccc(-c3ccccc3)cc2)C1=O	O=C1C(N=CCCc2ccccc2)CCCCN1Cc1ccc(-c2ccccc2)cc1||O=C1C(N=CCCc2ccccc2)CCCCN1Cc1ccccc1
COc1cccc(CN2CCCC[C@H](N=C(O)[C@H](Cc3ccc(OP(=O)(O)O)cc3)N=C(C)O)C2=O)c1	CC(O)=N[C@@H](Cc1ccc(C(C(=O)O)C(=O)O)c(C(=O)O)c1)C(O)=N[C@H]1CCCCN(Cc2ccc(-c3ccccc3)cc2)C1=O	O=C1C(N=CCCc2ccccc2)CCCCN1Cc1ccc(-c2ccccc2)cc1||O=C1C(N=CCCc2ccccc2)CCCCN1Cc1ccccc1
COc1cccc(CN2CCCC[C@H](N=C(O)[C@H](Cc3ccc(OP(=O)(O)O)cc3)N=C(C)O)C2=O)c1	CC(O)=N[C@@H](Cc1ccc(OP(=O)(O)O)cc1)C(O)=N[C@H]1CCCCN(Cc2ccc(-c3cccc4ccccc34)cc2)C1=O	O=C1C(N=CCCc2ccccc2)CCCCN1Cc1ccc(-c2cccc3ccccc23)cc1||O=C1C(N=CCCc2ccccc2)CCCCN1Cc1ccccc1
COc1cccc(CN2CCCC[C@H](N=C(O)[C@H](Cc3ccc(OP(=O)(O)O)cc3)N=C(C)O)C2=O)c1	COC(=O)c1cc(C[C@H](N=C(C)O)C(O)=N[C@H]2CCCCN(Cc3ccc(-c4ccccc4)cc3)C2=O)ccc1C(F)(C(=O)O)C(=O)O	O=C1C(N=CCCc2ccccc2)CCCCN1Cc1ccc(-c2ccccc2)cc1||O=C1C(N=CCCc2ccccc2)CCCCN1Cc1ccccc1
COc1cccc(CN2CCCC[C@H](N=C(O)[C@H](Cc3ccc(OP(=O)(O)O)cc3)N=C(C)O)C2=O)c1	COC(=O)c1cc(C[C@@H](N=C(C)O)C(O)=N[C@H]2CCCCN(Cc3ccc(-c4ccccc4)cc3)C2=O)ccc1C(C(=O)O)C(=O)O	O=C1C(N=CCCc2ccccc2)CCCCN1Cc1ccc(-c2ccccc2)cc1||O=C1C(N=CCCc2ccccc2)CCCCN1Cc1ccccc1
CC(O)=N[C@@H](Cc1ccc(OP(=O)(O)O)cc1)C(O)=N[C@@H](CCC(=O)O)C(O)=NCCCc1ccccc1	CC(O)=N[C@@H](Cc1ccc(OP(=O)(O)O)cc1)C(O)=N[C@@H](CCC(=O)O)C(O)=NCCCC1CCCCC1	C(CCc1ccccc1)=NCC=NCCCC1CCCCC1||C(CCc1ccccc1)=NCC=NCCCc1ccccc1
CC(O)=N[C@@H](Cc1ccc(OP(=O)(O)O)cc1)C(O)=N[C@@H](CCC(=O)O)C(O)=NCCCc1ccccc1	CC(O)=N[C@@H](Cc1ccc(OP(=O)(O)O)cc1)C(O)=N[C@H]1CCCCN(C/C=C/c2ccccc2)C1=O	C(CCc1ccccc1)=NCC=NCCCc1ccccc1||O=C1C(N=CCCc2ccccc2)CCCCN1CC=Cc1ccccc1
CC(O)=N[C@@H](Cc1ccc(OP(=O)(O)O)cc1)C(O)=N[C@@H](CCC(=O)O)C(O)=NCCCc1ccccc1	COC(=O)c1ccc(CN2CCCC[C@H](N=C(O)[C@H](Cc3ccc(OP(=O)(O)O)cc3)N=C(C)O)C2=O)cc1	C(CCc1ccccc1)=NCC=NCCCc1ccccc1||O=C1C(N=CCCc2ccccc2)CCCCN1Cc1ccccc1
CC(O)=N[C@@H](Cc1ccc(OP(=O)(O)O)cc1)C(O)=N[C@@H](CCC(=O)O)C(O)=NCCCc1ccccc1	CC(O)=N[C@@H](Cc1ccc(OP(=O)(O)O)cc1)C(O)=N[C@H]1CCCCN(CCCc2ccccc2)C1=O	C(CCc1ccccc1)=NCC=NCCCc1ccccc1||O=C1C(N=CCCc2ccccc2)CCCCN1CCCc1ccccc1
CC(O)=N[C@@H](Cc1ccc(OP(=O)(O)O)cc1)C(O)=N[C@@H](CCC(=O)O)C(O)=NCCCc1ccccc1	CCCc1ccc(CN2CCCC[C@H](N=C(O)[C@H](Cc3ccc(OP(=O)(O)O)cc3)N=C(C)O)C2=O)cc1	C(CCc1ccccc1)=NCC=NCCCc1ccccc1||O=C1C(N=CCCc2ccccc2)CCCCN1Cc1ccccc1
CC(O)=N[C@@H](Cc1ccc(OP(=O)(O)O)cc1)C(O)=N[C@@H](CCC(=O)O)C(O)=NCCCc1ccccc1	CC([O-])=N[C@@H](Cc1ccc(C(F)(F)P(=O)(O)O)cc1)C([O-])=N[C@H]1CCCCN(CCCC2CCCCC2)C1=O	C(CCc1ccccc1)=NCC=NCCCc1ccccc1||O=C1C(N=CCCc2ccccc2)CCCCN1CCCC1CCCCC1
CC(O)=N[C@@H](Cc1ccc(OP(=O)(O)O)cc1)C(O)=N[C@@H](CCC(=O)O)C(O)=NCCCc1ccccc1	CC(O)=N[C@@H](Cc1ccc(OP(=O)(O)O)cc1)C(O)=N[C@H]1CCCCN(Cc2ccc(-c3cccs3)cc2)C1=O	C(CCc1ccccc1)=NCC=NCCCc1ccccc1||O=C1C(N=CCCc2ccccc2)CCCCN1Cc1ccc(-c2cccs2)cc1
CC(O)=N[C@@H](Cc1ccc(OP(=O)(O)O)cc1)C(O)=N[C@@H](CCC(=O)O)C(O)=NCCCc1ccccc1	CC(O)=N[C@@H](Cc1ccc(OP(=O)(O)O)cc1)C(O)=N[C@H]1CSCCN(Cc2ccc(-c3ccccc3)cc2)C1=O	C(CCc1ccccc1)=NCC=NCCCc1ccccc1||O=C1C(N=CCCc2ccccc2)CSCCN1Cc1ccc(-c2ccccc2)cc1
CC(O)=N[C@@H](Cc1ccc(OP(=O)(O)O)cc1)C(O)=N[C@@H](CCC(=O)O)C(O)=NCCCc1ccccc1	CC(O)=N[C@@H](Cc1ccc(OP(=O)(O)O)cc1)C(O)=N[C@@H](Cc1ccc(OP(=O)(O)O)cc1)C(O)=N[C@@H](Cc1ccc(OP(=O)(O)O)cc1)C(=N)O	C(=NCCc1ccccc1)C(Cc1ccccc1)N=CCCc1ccccc1||C(CCc1ccccc1)=NCC=NCCCc1ccccc1
CC(O)=N[C@@H](Cc1ccc(OP(=O)(O)O)cc1)C(O)=N[C@@H](CCC(=O)O)C(O)=NCCCc1ccccc1	CC(O)=N[C@@H](Cc1ccc(OP(=O)(O)O)cc1)C(O)=N[C@H]1CSCCN(Cc2ccc(-c3ccccc3C#N)cc2)C1=O	C(CCc1ccccc1)=NCC=NCCCc1ccccc1||O=C1C(N=CCCc2ccccc2)CSCCN1Cc1ccc(-c2ccccc2)cc1
CC(O)=N[C@@H](Cc1ccc(OP(=O)(O)O)cc1)C(O)=N[C@@H](CCC(=O)O)C(O)=NCCCc1ccccc1	CC(O)=N[C@@H](Cc1ccc(OP(=O)(O)O)cc1)C(O)=N[C@H]1CSCCN(Cc2cccc(-c3ccccc3C#N)c2)C1=O	C(CCc1ccccc1)=NCC=NCCCc1ccccc1||O=C1C(N=CCCc2ccccc2)CSCCN1Cc1cccc(-c2ccccc2)c1
CC(O)=N[C@@H](Cc1ccc(OP(=O)(O)O)cc1)C(O)=N[C@@H](CCC(=O)O)C(O)=NCCCc1ccccc1	CC(O)=N[C@@H](Cc1ccc(OP(=O)(O)O)cc1)C(O)=N[C@H]1CCCCN(Cc2ccc(-c3ccc(F)cc3F)cc2)C1=O	C(CCc1ccccc1)=NCC=NCCCc1ccccc1||O=C1C(N=CCCc2ccccc2)CCCCN1Cc1ccc(-c2ccccc2)cc1
CC(O)=N[C@@H](Cc1ccc(OP(=O)(O)O)cc1)C(O)=N[C@@H](CCC(=O)O)C(O)=NCCCc1ccccc1	CC(O)=N[C@@H](Cc1ccc(OP(=O)(O)O)cc1)C(O)=N[C@H]1CCCCN(Cc2ccc(-c3ccccc3)cc2)C1=O	C(CCc1ccccc1)=NCC=NCCCc1ccccc1||O=C1C(N=CCCc2ccccc2)CCCCN1Cc1ccc(-c2ccccc2)cc1
CC(O)=N[C@@H](Cc1ccc(OP(=O)(O)O)cc1)C(O)=N[C@@H](CCC(=O)O)C(O)=NCCCc1ccccc1	CC(O)=N[C@@H](Cc1ccc(OP(=O)(O)O)cc1)C(O)=N[C@H]1CCCCN(Cc2ccc(-c3ccccc3C#N)cc2)C1=O	C(CCc1ccccc1)=NCC=NCCCc1ccccc1||O=C1C(N=CCCc2ccccc2)CCCCN1Cc1ccc(-c2ccccc2)cc1
CC(O)=N[C@@H](Cc1ccc(OP(=O)(O)O)cc1)C(O)=N[C@@H](CCC(=O)O)C(O)=NCCCc1ccccc1	CC(O)=N[C@@H](Cc1ccc(OP(=O)(O)O)c(C=O)c1)C(O)=N[C@H]1CCCCN(Cc2ccc(-c3ccccc3)cc2)C1=O	C(CCc1ccccc1)=NCC=NCCCc1ccccc1||O=C1C(N=CCCc2ccccc2)CCCCN1Cc1ccc(-c2ccccc2)cc1
CC(O)=N[C@@H](Cc1ccc(OP(=O)(O)O)cc1)C(O)=N[C@@H](CCC(=O)O)C(O)=NCCCc1ccccc1	CC(O)=N[C@@H](Cc1ccc(OP(=O)(O)O)cc1)C(O)=N[C@H]1CCCCN(Cc2ccc(-c3cccc4ccccc34)cc2)C1=O	C(CCc1ccccc1)=NCC=NCCCc1ccccc1||O=C1C(N=CCCc2ccccc2)CCCCN1Cc1ccc(-c2cccc3ccccc23)cc1
CCC[C@H](N=C(O)[C@H](Cc1ccc(OP(=O)(O)O)cc1)N=C(C)O)C(O)=NCCCc1ccccc1	CC[C@@H](C)[C@H](N=C(O)CC[C@@H]1N=C(O)[C@H](CCC(=O)O)N=C(O)[C@H](Cc2ccc(OP(=O)(O)O)cc2)N=C1O)C(=O)O	C(CCc1ccccc1)=NCC=NCCCc1ccccc1||C1=NCC=NC(Cc2ccccc2)C=NC1
CCC[C@H](N=C(O)[C@H](Cc1ccc(OP(=O)(O)O)cc1)N=C(C)O)C(O)=NCCCc1ccccc1	CC(O)=N[C@@H](Cc1ccc(OP(=O)(O)O)cc1)C(O)=N[C@@H](CCC(=O)O)C(O)=NCCCC1CCCCC1	C(CCc1ccccc1)=NCC=NCCCC1CCCCC1||C(CCc1ccccc1)=NCC=NCCCc1ccccc1
CCC[C@H](N=C(O)[C@H](Cc1ccc(OP(=O)(O)O)cc1)N=C(C)O)C(O)=NCCCc1ccccc1	CC(O)=N[C@@H](Cc1ccc(OP(=O)(O)O)cc1)C(O)=N[C@H]1CCCCN(C/C=C/c2ccccc2)C1=O	C(CCc1ccccc1)=NCC=NCCCc1ccccc1||O=C1C(N=CCCc2ccccc2)CCCCN1CC=Cc1ccccc1
CCC[C@H](N=C(O)[C@H](Cc1ccc(OP(=O)(O)O)cc1)N=C(C)O)C(O)=NCCCc1ccccc1	COC(=O)c1ccc(CN2CCCC[C@H](N=C(O)[C@H](Cc3ccc(OP(=O)(O)O)cc3)N=C(C)O)C2=O)cc1	C(CCc1ccccc1)=NCC=NCCCc1ccccc1||O=C1C(N=CCCc2ccccc2)CCCCN1Cc1ccccc1
CCC[C@H](N=C(O)[C@H](Cc1ccc(OP(=O)(O)O)cc1)N=C(C)O)C(O)=NCCCc1ccccc1	CC(O)=N[C@@H](Cc1ccc(OP(=O)(O)O)cc1)C(O)=N[C@H]1CCCCN(CCCc2ccccc2)C1=O	C(CCc1ccccc1)=NCC=NCCCc1ccccc1||O=C1C(N=CCCc2ccccc2)CCCCN1CCCc1ccccc1
CCC[C@H](N=C(O)[C@H](Cc1ccc(OP(=O)(O)O)cc1)N=C(C)O)C(O)=NCCCc1ccccc1	CCCc1ccc(CN2CCCC[C@H](N=C(O)[C@H](Cc3ccc(OP(=O)(O)O)cc3)N=C(C)O)C2=O)cc1	C(CCc1ccccc1)=NCC=NCCCc1ccccc1||O=C1C(N=CCCc2ccccc2)CCCCN1Cc1ccccc1
CCC[C@H](N=C(O)[C@H](Cc1ccc(OP(=O)(O)O)cc1)N=C(C)O)C(O)=NCCCc1ccccc1	CC([O-])=N[C@@H](Cc1ccc(C(F)(F)P(=O)(O)O)cc1)C([O-])=N[C@H]1CCCCN(CCCC2CCCCC2)C1=O	C(CCc1ccccc1)=NCC=NCCCc1ccccc1||O=C1C(N=CCCc2ccccc2)CCCCN1CCCC1CCCCC1
CCC[C@H](N=C(O)[C@H](Cc1ccc(OP(=O)(O)O)cc1)N=C(C)O)C(O)=NCCCc1ccccc1	CC(O)=N[C@@H](Cc1ccc(OP(=O)(O)O)cc1)C(O)=N[C@H]1CCCCN(Cc2ccc(-c3cccs3)cc2)C1=O	C(CCc1ccccc1)=NCC=NCCCc1ccccc1||O=C1C(N=CCCc2ccccc2)CCCCN1Cc1ccc(-c2cccs2)cc1
CCC[C@H](N=C(O)[C@H](Cc1ccc(OP(=O)(O)O)cc1)N=C(C)O)C(O)=NCCCc1ccccc1	CC(O)=N[C@@H](Cc1ccc(OP(=O)(O)O)cc1)C(O)=N[C@H]1CSCCN(Cc2ccc(-c3ccccc3)cc2)C1=O	C(CCc1ccccc1)=NCC=NCCCc1ccccc1||O=C1C(N=CCCc2ccccc2)CSCCN1Cc1ccc(-c2ccccc2)cc1
CCC[C@H](N=C(O)[C@H](Cc1ccc(OP(=O)(O)O)cc1)N=C(C)O)C(O)=NCCCc1ccccc1	CC(O)=N[C@@H](Cc1ccc(OP(=O)(O)O)cc1)C(O)=N[C@@H](Cc1ccc(OP(=O)(O)O)cc1)C(O)=N[C@@H](Cc1ccc(OP(=O)(O)O)cc1)C(=N)O	C(=NCCc1ccccc1)C(Cc1ccccc1)N=CCCc1ccccc1||C(CCc1ccccc1)=NCC=NCCCc1ccccc1
CCC[C@H](N=C(O)[C@H](Cc1ccc(OP(=O)(O)O)cc1)N=C(C)O)C(O)=NCCCc1ccccc1	CC(O)=N[C@@H](Cc1ccc(OP(=O)(O)O)cc1)C(O)=N[C@H]1CSCCN(Cc2ccc(-c3ccccc3C#N)cc2)C1=O	C(CCc1ccccc1)=NCC=NCCCc1ccccc1||O=C1C(N=CCCc2ccccc2)CSCCN1Cc1ccc(-c2ccccc2)cc1
CCC[C@H](N=C(O)[C@H](Cc1ccc(OP(=O)(O)O)cc1)N=C(C)O)C(O)=NCCCc1ccccc1	CC(O)=N[C@@H](Cc1ccc(OP(=O)(O)O)cc1)C(O)=N[C@H]1CSCCN(Cc2cccc(-c3ccccc3C#N)c2)C1=O	C(CCc1ccccc1)=NCC=NCCCc1ccccc1||O=C1C(N=CCCc2ccccc2)CSCCN1Cc1cccc(-c2ccccc2)c1
CCC[C@H](N=C(O)[C@H](Cc1ccc(OP(=O)(O)O)cc1)N=C(C)O)C(O)=NCCCc1ccccc1	CC(O)=N[C@@H](Cc1ccc(OP(=O)(O)O)cc1)C(O)=N[C@H]1CCCCN(Cc2ccc(-c3ccc(F)cc3F)cc2)C1=O	C(CCc1ccccc1)=NCC=NCCCc1ccccc1||O=C1C(N=CCCc2ccccc2)CCCCN1Cc1ccc(-c2ccccc2)cc1
CCC[C@H](N=C(O)[C@H](Cc1ccc(OP(=O)(O)O)cc1)N=C(C)O)C(O)=NCCCc1ccccc1	CC(O)=N[C@@H](Cc1ccc(OP(=O)(O)O)cc1)C(O)=N[C@H]1CCCCN(Cc2ccc(-c3ccccc3)cc2)C1=O	C(CCc1ccccc1)=NCC=NCCCc1ccccc1||O=C1C(N=CCCc2ccccc2)CCCCN1Cc1ccc(-c2ccccc2)cc1
CCC[C@H](N=C(O)[C@H](Cc1ccc(OP(=O)(O)O)cc1)N=C(C)O)C(O)=NCCCc1ccccc1	CC(O)=N[C@@H](Cc1ccc(OP(=O)(O)O)cc1)C(O)=N[C@H]1CCCCN(Cc2ccc(-c3ccccc3C#N)cc2)C1=O	C(CCc1ccccc1)=NCC=NCCCc1ccccc1||O=C1C(N=CCCc2ccccc2)CCCCN1Cc1ccc(-c2ccccc2)cc1
CCC[C@H](N=C(O)[C@H](Cc1ccc(OP(=O)(O)O)cc1)N=C(C)O)C(O)=NCCCc1ccccc1	CC(O)=N[C@@H](Cc1ccc(OP(=O)(O)O)c(C=O)c1)C(O)=N[C@H]1CCCCN(Cc2ccc(-c3ccccc3)cc2)C1=O	C(CCc1ccccc1)=NCC=NCCCc1ccccc1||O=C1C(N=CCCc2ccccc2)CCCCN1Cc1ccc(-c2ccccc2)cc1
CCC[C@H](N=C(O)[C@H](Cc1ccc(OP(=O)(O)O)cc1)N=C(C)O)C(O)=NCCCc1ccccc1	CCCCCCN(CCCCCC)C(=O)[C@@H](C)N=C(O)[C@@H](N=C(O)[C@H](Cc1ccc(OP(=O)(O)O)cc1)N=C(C)O)C(C)C	C(CCc1ccccc1)=NCC=NCCCc1ccccc1||c1ccccc1
CCC[C@H](N=C(O)[C@H](Cc1ccc(OP(=O)(O)O)cc1)N=C(C)O)C(O)=NCCCc1ccccc1	CC(O)=N[C@@H](Cc1ccc(OP(=O)(O)O)cc1)C(O)=N[C@H]1CCCCN(Cc2ccc(-c3cccc4ccccc34)cc2)C1=O	C(CCc1ccccc1)=NCC=NCCCc1ccccc1||O=C1C(N=CCCc2ccccc2)CCCCN1Cc1ccc(-c2cccc3ccccc23)cc1
CC[C@@H](C)[C@H](N=C(O)CC[C@@H]1N=C(O)[C@H](CCC(=O)O)N=C(O)[C@H](Cc2ccc(OP(=O)(O)O)cc2)N=C1O)C(=O)O	CC(O)=N[C@@H](Cc1ccc(OP(=O)(O)O)cc1)C(O)=N[C@@H](C(=O)O)C(O)=N[C@H](CCC(=O)O)CC(O)=N[C@H](C(=O)O)C(C)C	C1=NCC=NC(Cc2ccccc2)C=NC1||c1ccccc1
CC[C@@H](C)[C@H](N=C(O)CC[C@@H]1N=C(O)[C@H](CCC(=O)O)N=C(O)[C@H](Cc2ccc(OP(=O)(O)O)cc2)N=C1O)C(=O)O	CC[C@H](N=C(O)[C@H](Cc1ccc(OP(=O)(O)O)cc1)N=C(C)O)C(=O)N(C)CCCC1CCCCC1	C1=NCC=NC(Cc2ccccc2)C=NC1||O=C(CN=CCCc1ccccc1)NCCCC1CCCCC1
CC[C@@H](C)[C@H](N=C(O)CC[C@@H]1N=C(O)[C@H](CCC(=O)O)N=C(O)[C@H](Cc2ccc(OP(=O)(O)O)cc2)N=C1O)C(=O)O	COC(=O)c1ccc(CN2CCCC[C@H](N=C(O)[C@H](Cc3ccc(OP(=O)(O)O)cc3)N=C(C)O)C2=O)cc1	C1=NCC=NC(Cc2ccccc2)C=NC1||O=C1C(N=CCCc2ccccc2)CCCCN1Cc1ccccc1
CC[C@@H](C)[C@H](N=C(O)CC[C@@H]1N=C(O)[C@H](CCC(=O)O)N=C(O)[C@H](Cc2ccc(OP(=O)(O)O)cc2)N=C1O)C(=O)O	CC(O)=N[C@@H](Cc1ccc(OP(=O)(O)O)cc1)C(O)=NCC(=O)N(CCCC(=O)O)CCCc1ccccc1	C1=NCC=NC(Cc2ccccc2)C=NC1||O=C(CN=CCCc1ccccc1)NCCCc1ccccc1
CC[C@@H](C)[C@H](N=C(O)CC[C@@H]1N=C(O)[C@H](CCC(=O)O)N=C(O)[C@H](Cc2ccc(OP(=O)(O)O)cc2)N=C1O)C(=O)O	CC(O)=N[C@@H](Cc1ccc(OP(=O)(O)O)cc1)C(O)=N[C@@H](CCC(=O)O)C(O)=N[C@H](CC(=O)O)CC(O)=N[C@H](C(=O)O)C(C)C	C1=NCC=NC(Cc2ccccc2)C=NC1||c1ccccc1
CC[C@@H](C)[C@H](N=C(O)CC[C@@H]1N=C(O)[C@H](CCC(=O)O)N=C(O)[C@H](Cc2ccc(OP(=O)(O)O)cc2)N=C1O)C(=O)O	CC[C@@H](C)[C@H](N=C(O)C[C@H](N=C(O)[C@H](CCC(=O)O)N=C(O)[C@H](Cc1ccc(OP(=O)(O)O)cc1)N=C(C)O)C(=O)O)C(=O)O	C1=NCC=NC(Cc2ccccc2)C=NC1||c1ccccc1
CC[C@@H](C)[C@H](N=C(O)CC[C@@H]1N=C(O)[C@H](CCC(=O)O)N=C(O)[C@H](Cc2ccc(OP(=O)(O)O)cc2)N=C1O)C(=O)O	CC[C@@H](C)[C@H](N=C(O)[C@H](CCC(=O)O)N=C(O)C[C@H](N=C(O)[C@H](Cc1ccc(OP(=O)(O)O)cc1)N=C(C)O)C(=O)O)C(=O)O	C1=NCC=NC(Cc2ccccc2)C=NC1||c1ccccc1
CC[C@@H](C)[C@H](N=C(O)CC[C@@H]1N=C(O)[C@H](CCC(=O)O)N=C(O)[C@H](Cc2ccc(OP(=O)(O)O)cc2)N=C1O)C(=O)O	CC(O)=N[C@@H](Cc1ccc(OP(=O)(O)O)cc1)C(O)=N[C@H](C(O)=N[C@@H](C)C(O)=NCCc1ccccc1)C(C)C	C(CCc1ccccc1)=NCC=NCC=NCCc1ccccc1||C1=NCC=NC(Cc2ccccc2)C=NC1
CC[C@@H](C)[C@H](N=C(O)CC[C@@H]1N=C(O)[C@H](CCC(=O)O)N=C(O)[C@H](Cc2ccc(OP(=O)(O)O)cc2)N=C1O)C(=O)O	CC(O)=N[C@@H](Cc1ccc(C(F)(F)P(=O)(O)O)cc1)C(O)=N[C@@H](CCC(=O)O)C(O)=N[C@@H](CCC1CCCCC1)C(=N)O	C(CCc1ccccc1)=NCC=NCCCC1CCCCC1||C1=NCC=NC(Cc2ccccc2)C=NC1
CC[C@@H](C)[C@H](N=C(O)CC[C@@H]1N=C(O)[C@H](CCC(=O)O)N=C(O)[C@H](Cc2ccc(OP(=O)(O)O)cc2)N=C1O)C(=O)O	CC[C@@H](C)[C@H](N=C(O)CC[C@H](N=C(O)[C@H](CCC(=O)O)N=C(O)[C@H](Cc1ccc(OP(=O)(O)O)cc1)N=C(C)O)C(=O)O)C(=O)O	C1=NCC=NC(Cc2ccccc2)C=NC1||c1ccccc1
CC[C@@H](C)[C@H](N=C(O)CC[C@@H]1N=C(O)[C@H](CCC(=O)O)N=C(O)[C@H](Cc2ccc(OP(=O)(O)O)cc2)N=C1O)C(=O)O	CC[C@@H](C)[C@H](N=C(O)[C@H](CCC(=O)O)N=C(O)CC[C@H](N=C(O)[C@H](Cc1ccc(OP(=O)(O)O)cc1)N=C(C)O)C(=O)O)C(=O)O	C1=NCC=NC(Cc2ccccc2)C=NC1||c1ccccc1
CC[C@@H](C)[C@H](N=C(O)CC[C@@H]1N=C(O)[C@H](CCC(=O)O)N=C(O)[C@H](Cc2ccc(OP(=O)(O)O)cc2)N=C1O)C(=O)O	CC(O)=N[C@@H](Cc1ccc(C(F)(F)P(=O)(O)O)cc1)C(O)=N[C@@H](CCC(=O)O)C(=O)N(C)CCCC1CCCCC1	C1=NCC=NC(Cc2ccccc2)C=NC1||O=C(CN=CCCc1ccccc1)NCCCC1CCCCC1
CC[C@@H](C)[C@H](N=C(O)CC[C@@H]1N=C(O)[C@H](CCC(=O)O)N=C(O)[C@H](Cc2ccc(OP(=O)(O)O)cc2)N=C1O)C(=O)O	CC(O)=N[C@@H](Cc1ccc(OP(=O)(O)O)cc1)C(O)=N[C@H](C(O)=N[C@@H](C)C(O)=NCCC1CCCCC1)C(C)C	C(CCc1ccccc1)=NCC=NCC=NCCC1CCCCC1||C1=NCC=NC(Cc2ccccc2)C=NC1
CC[C@@H](C)[C@H](N=C(O)CC[C@@H]1N=C(O)[C@H](CCC(=O)O)N=C(O)[C@H](Cc2ccc(OP(=O)(O)O)cc2)N=C1O)C(=O)O	CCCCN(CCCC)C(=O)[C@H](C)N=C(O)[C@@H](N=C(O)[C@H](Cc1ccc(OP(=O)(O)O)cc1)N=C(C)O)C(C)C	C1=NCC=NC(Cc2ccccc2)C=NC1||c1ccccc1
CC[C@@H](C)[C@H](N=C(O)CC[C@@H]1N=C(O)[C@H](CCC(=O)O)N=C(O)[C@H](Cc2ccc(OP(=O)(O)O)cc2)N=C1O)C(=O)O	CC(O)=N[C@@H](Cc1ccc(OP(=O)(O)O)cc1)C(O)=N[C@H]1CCCCN(Cc2ccc(-c3cccs3)cc2)C1=O	C1=NCC=NC(Cc2ccccc2)C=NC1||O=C1C(N=CCCc2ccccc2)CCCCN1Cc1ccc(-c2cccs2)cc1
CC[C@@H](C)[C@H](N=C(O)CC[C@@H]1N=C(O)[C@H](CCC(=O)O)N=C(O)[C@H](Cc2ccc(OP(=O)(O)O)cc2)N=C1O)C(=O)O	CC(O)=N[C@@H](Cc1ccc(OP(=O)(O)O)cc1)C(O)=N[C@H]1CSCCN(Cc2ccc(-c3ccccc3)cc2)C1=O	C1=NCC=NC(Cc2ccccc2)C=NC1||O=C1C(N=CCCc2ccccc2)CSCCN1Cc1ccc(-c2ccccc2)cc1
CC[C@@H](C)[C@H](N=C(O)CC[C@@H]1N=C(O)[C@H](CCC(=O)O)N=C(O)[C@H](Cc2ccc(OP(=O)(O)O)cc2)N=C1O)C(=O)O	CC(O)=N[C@@H](Cc1ccc(OP(=O)(O)O)cc1)C(O)=N[C@@H](Cc1ccc(O)cc1)C(O)=NCCCc1ccccc1	C(=NCCCc1ccccc1)C(Cc1ccccc1)N=CCCc1ccccc1||C1=NCC=NC(Cc2ccccc2)C=NC1
CC[C@@H](C)[C@H](N=C(O)CC[C@@H]1N=C(O)[C@H](CCC(=O)O)N=C(O)[C@H](Cc2ccc(OP(=O)(O)O)cc2)N=C1O)C(=O)O	CC(O)=N[C@@H](Cc1ccc(OP(=O)(O)O)cc1)C(O)=N[C@H]1CCCCN(Cc2ccc(-c3ccccc3)cc2)C1=O	C1=NCC=NC(Cc2ccccc2)C=NC1||O=C1C(N=CCCc2ccccc2)CCCCN1Cc1ccc(-c2ccccc2)cc1
CC[C@@H](C)[C@H](N=C(O)CC[C@@H]1N=C(O)[C@H](CCC(=O)O)N=C(O)[C@H](Cc2ccc(OP(=O)(O)O)cc2)N=C1O)C(=O)O	CC(O)=N[C@@H](Cc1ccc(OP(=O)(O)O)cc1)C(O)=N[C@H]1CCCCN(Cc2ccc(-c3ccccc3C#N)cc2)C1=O	C1=NCC=NC(Cc2ccccc2)C=NC1||O=C1C(N=CCCc2ccccc2)CCCCN1Cc1ccc(-c2ccccc2)cc1
CC[C@@H](C)[C@H](N=C(O)CC[C@@H]1N=C(O)[C@H](CCC(=O)O)N=C(O)[C@H](Cc2ccc(OP(=O)(O)O)cc2)N=C1O)C(=O)O	CC(O)=N[C@@H](Cc1ccc(OP(=O)(O)O)c(C=O)c1)C(O)=N[C@H]1CCCCN(Cc2ccc(-c3ccccc3)cc2)C1=O	C1=NCC=NC(Cc2ccccc2)C=NC1||O=C1C(N=CCCc2ccccc2)CCCCN1Cc1ccc(-c2ccccc2)cc1
CC[C@@H](C)[C@H](N=C(O)[C@@H]1CCC(O)=N[C@@H](Cc2ccc(OP(=O)(O)O)cc2)C(O)=N[C@@H](CCC(=O)O)C(O)=N1)C(=O)O	CC(O)=N[C@@H](Cc1ccc(OP(=O)(O)O)cc1)C(O)=N[C@H]1CCCCN(C/C=C/c2ccccc2)C1=O	C1=NCC=NCCCC=NC1Cc1ccccc1||O=C1C(N=CCCc2ccccc2)CCCCN1CC=Cc1ccccc1
CC[C@@H](C)[C@H](N=C(O)[C@@H]1CCC(O)=N[C@@H](Cc2ccc(OP(=O)(O)O)cc2)C(O)=N[C@@H](CCC(=O)O)C(O)=N1)C(=O)O	COC(=O)c1ccc(CN2CCCC[C@H](N=C(O)[C@H](Cc3ccc(OP(=O)(O)O)cc3)N=C(C)O)C2=O)cc1	C1=NCC=NCCCC=NC1Cc1ccccc1||O=C1C(N=CCCc2ccccc2)CCCCN1Cc1ccccc1
CC[C@@H](C)[C@H](N=C(O)[C@@H]1CCC(O)=N[C@@H](Cc2ccc(OP(=O)(O)O)cc2)C(O)=N[C@@H](CCC(=O)O)C(O)=N1)C(=O)O	CC(O)=N[C@@H](Cc1ccc(OP(=O)(O)O)cc1)C(O)=N[C@H]1CCCCN(CCCc2ccccc2)C1=O	C1=NCC=NCCCC=NC1Cc1ccccc1||O=C1C(N=CCCc2ccccc2)CCCCN1CCCc1ccccc1
CC[C@@H](C)[C@H](N=C(O)[C@@H]1CCC(O)=N[C@@H](Cc2ccc(OP(=O)(O)O)cc2)C(O)=N[C@@H](CCC(=O)O)C(O)=N1)C(=O)O	CC[C@@H](C)[C@H](N=C(O)C[C@H](N=C(O)[C@H](CCC(=O)O)N=C(O)[C@H](Cc1ccc(OP(=O)(O)O)cc1)N=C(C)O)C(=O)O)C(=O)O	C1=NCC=NCCCC=NC1Cc1ccccc1||c1ccccc1
CC[C@@H](C)[C@H](N=C(O)[C@@H]1CCC(O)=N[C@@H](Cc2ccc(OP(=O)(O)O)cc2)C(O)=N[C@@H](CCC(=O)O)C(O)=N1)C(=O)O	CC[C@@H](C)[C@H](N=C(O)[C@H](CCC(=O)O)N=C(O)C[C@H](N=C(O)[C@H](Cc1ccc(OP(=O)(O)O)cc1)N=C(C)O)C(=O)O)C(=O)O	C1=NCC=NCCCC=NC1Cc1ccccc1||c1ccccc1
CC[C@@H](C)[C@H](N=C(O)[C@@H]1CCC(O)=N[C@@H](Cc2ccc(OP(=O)(O)O)cc2)C(O)=N[C@@H](CCC(=O)O)C(O)=N1)C(=O)O	CCCc1ccc(CN2CCCC[C@H](N=C(O)[C@H](Cc3ccc(OP(=O)(O)O)cc3)N=C(C)O)C2=O)cc1	C1=NCC=NCCCC=NC1Cc1ccccc1||O=C1C(N=CCCc2ccccc2)CCCCN1Cc1ccccc1
CC[C@@H](C)[C@H](N=C(O)[C@@H]1CCC(O)=N[C@@H](Cc2ccc(OP(=O)(O)O)cc2)C(O)=N[C@@H](CCC(=O)O)C(O)=N1)C(=O)O	CC[C@@H](C)[C@H](N=C(O)CC[C@H](N=C(O)[C@H](CCC(=O)O)N=C(O)[C@H](Cc1ccc(OP(=O)(O)O)cc1)N=C(C)O)C(=O)O)C(=O)O	C1=NCC=NCCCC=NC1Cc1ccccc1||c1ccccc1
CC[C@@H](C)[C@H](N=C(O)[C@@H]1CCC(O)=N[C@@H](Cc2ccc(OP(=O)(O)O)cc2)C(O)=N[C@@H](CCC(=O)O)C(O)=N1)C(=O)O	CC[C@@H](C)[C@H](N=C(O)[C@H](CCC(=O)O)N=C(O)CC[C@H](N=C(O)[C@H](Cc1ccc(OP(=O)(O)O)cc1)N=C(C)O)C(=O)O)C(=O)O	C1=NCC=NCCCC=NC1Cc1ccccc1||c1ccccc1
CC[C@@H](C)[C@H](N=C(O)[C@@H]1CCC(O)=N[C@@H](Cc2ccc(OP(=O)(O)O)cc2)C(O)=N[C@@H](CCC(=O)O)C(O)=N1)C(=O)O	CC(O)=N[C@@H](Cc1ccc(OP(=O)(O)O)cc1)C(O)=N[C@H]1CCCCN(Cc2ccc(-c3cccs3)cc2)C1=O	C1=NCC=NCCCC=NC1Cc1ccccc1||O=C1C(N=CCCc2ccccc2)CCCCN1Cc1ccc(-c2cccs2)cc1
CC[C@@H](C)[C@H](N=C(O)[C@@H]1CCC(O)=N[C@@H](Cc2ccc(OP(=O)(O)O)cc2)C(O)=N[C@@H](CCC(=O)O)C(O)=N1)C(=O)O	CC(O)=N[C@@H](Cc1ccc(OP(=O)(O)O)cc1)C(O)=N[C@H]1CSCCN(Cc2ccc(-c3ccccc3)cc2)C1=O	C1=NCC=NCCCC=NC1Cc1ccccc1||O=C1C(N=CCCc2ccccc2)CSCCN1Cc1ccc(-c2ccccc2)cc1
CC[C@@H](C)[C@H](N=C(O)[C@@H]1CCC(O)=N[C@@H](Cc2ccc(OP(=O)(O)O)cc2)C(O)=N[C@@H](CCC(=O)O)C(O)=N1)C(=O)O	CC(O)=N[C@@H](Cc1ccc(OP(=O)(O)O)cc1)C(O)=N[C@@H](Cc1ccc(OP(=O)(O)O)cc1)C(O)=N[C@@H](Cc1ccc(OP(=O)(O)O)cc1)C(=N)O	C(=NCCc1ccccc1)C(Cc1ccccc1)N=CCCc1ccccc1||C1=NCC=NCCCC=NC1Cc1ccccc1
CC[C@@H](C)[C@H](N=C(O)[C@@H]1CCC(O)=N[C@@H](Cc2ccc(OP(=O)(O)O)cc2)C(O)=N[C@@H](CCC(=O)O)C(O)=N1)C(=O)O	CC(O)=N[C@@H](Cc1ccc(OP(=O)(O)O)cc1)C(O)=N[C@H]1CSCCN(Cc2ccc(-c3ccccc3C#N)cc2)C1=O	C1=NCC=NCCCC=NC1Cc1ccccc1||O=C1C(N=CCCc2ccccc2)CSCCN1Cc1ccc(-c2ccccc2)cc1
CC[C@@H](C)[C@H](N=C(O)[C@@H]1CCC(O)=N[C@@H](Cc2ccc(OP(=O)(O)O)cc2)C(O)=N[C@@H](CCC(=O)O)C(O)=N1)C(=O)O	CC(O)=N[C@@H](Cc1ccc(OP(=O)(O)O)cc1)C(O)=N[C@H]1CSCCN(Cc2cccc(-c3ccccc3C#N)c2)C1=O	C1=NCC=NCCCC=NC1Cc1ccccc1||O=C1C(N=CCCc2ccccc2)CSCCN1Cc1cccc(-c2ccccc2)c1
CC[C@@H](C)[C@H](N=C(O)[C@@H]1CCC(O)=N[C@@H](Cc2ccc(OP(=O)(O)O)cc2)C(O)=N[C@@H](CCC(=O)O)C(O)=N1)C(=O)O	CC(O)=N[C@@H](Cc1ccc(OP(=O)(O)O)cc1)C(O)=N[C@H]1CCCCN(Cc2ccc(-c3ccc(F)cc3F)cc2)C1=O	C1=NCC=NCCCC=NC1Cc1ccccc1||O=C1C(N=CCCc2ccccc2)CCCCN1Cc1ccc(-c2ccccc2)cc1
CC[C@@H](C)[C@H](N=C(O)[C@@H]1CCC(O)=N[C@@H](Cc2ccc(OP(=O)(O)O)cc2)C(O)=N[C@@H](CCC(=O)O)C(O)=N1)C(=O)O	CC(O)=N[C@@H](Cc1ccc(OP(=O)(O)O)cc1)C(O)=N[C@H]1CCCCN(Cc2ccc(-c3ccccc3)cc2)C1=O	C1=NCC=NCCCC=NC1Cc1ccccc1||O=C1C(N=CCCc2ccccc2)CCCCN1Cc1ccc(-c2ccccc2)cc1
CC[C@@H](C)[C@H](N=C(O)[C@@H]1CCC(O)=N[C@@H](Cc2ccc(OP(=O)(O)O)cc2)C(O)=N[C@@H](CCC(=O)O)C(O)=N1)C(=O)O	CC(O)=N[C@@H](Cc1ccc(OP(=O)(O)O)cc1)C(O)=N[C@H]1CCCCN(Cc2ccc(-c3ccccc3C#N)cc2)C1=O	C1=NCC=NCCCC=NC1Cc1ccccc1||O=C1C(N=CCCc2ccccc2)CCCCN1Cc1ccc(-c2ccccc2)cc1
CC[C@@H](C)[C@H](N=C(O)[C@@H]1CCC(O)=N[C@@H](Cc2ccc(OP(=O)(O)O)cc2)C(O)=N[C@@H](CCC(=O)O)C(O)=N1)C(=O)O	CC(O)=N[C@@H](Cc1ccc(OP(=O)(O)O)c(C=O)c1)C(O)=N[C@H]1CCCCN(Cc2ccc(-c3ccccc3)cc2)C1=O	C1=NCC=NCCCC=NC1Cc1ccccc1||O=C1C(N=CCCc2ccccc2)CCCCN1Cc1ccc(-c2ccccc2)cc1
CC[C@@H](C)[C@H](N=C(O)[C@@H]1CCC(O)=N[C@@H](Cc2ccc(OP(=O)(O)O)cc2)C(O)=N[C@@H](CCC(=O)O)C(O)=N1)C(=O)O	CC(O)=N[C@@H](Cc1ccc(OP(=O)(O)O)cc1)C(O)=N[C@H]1CCCCN(Cc2ccc(-c3cccc4ccccc34)cc2)C1=O	C1=NCC=NCCCC=NC1Cc1ccccc1||O=C1C(N=CCCc2ccccc2)CCCCN1Cc1ccc(-c2cccc3ccccc23)cc1
CC[C@@H](C)[C@H](N=C(O)[C@H](CCC(=O)O)N=C(O)[C@@H]1CCC(O)=N[C@@H](Cc2ccc(OP(=O)(O)O)cc2)C(O)=N1)C(=O)O	CC(O)=N[C@@H](Cc1ccc(OP(=O)(O)O)cc1)C(O)=N[C@@H](C(=O)O)C(O)=N[C@H](CCC(=O)O)CC(O)=N[C@H](C(=O)O)C(C)C	C1=NCCCC=NC1Cc1ccccc1||c1ccccc1
CC[C@@H](C)[C@H](N=C(O)[C@H](CCC(=O)O)N=C(O)[C@@H]1CCC(O)=N[C@@H](Cc2ccc(OP(=O)(O)O)cc2)C(O)=N1)C(=O)O	CC(O)=N[C@@H](Cc1ccc(OP(=O)(O)O)cc1)C(O)=N[C@H]1CCCCN(C/C=C/c2ccccc2)C1=O	C1=NCCCC=NC1Cc1ccccc1||O=C1C(N=CCCc2ccccc2)CCCCN1CC=Cc1ccccc1
CC[C@@H](C)[C@H](N=C(O)[C@H](CCC(=O)O)N=C(O)[C@@H]1CCC(O)=N[C@@H](Cc2ccc(OP(=O)(O)O)cc2)C(O)=N1)C(=O)O	COC(=O)c1ccc(CN2CCCC[C@H](N=C(O)[C@H](Cc3ccc(OP(=O)(O)O)cc3)N=C(C)O)C2=O)cc1	C1=NCCCC=NC1Cc1ccccc1||O=C1C(N=CCCc2ccccc2)CCCCN1Cc1ccccc1
CC[C@@H](C)[C@H](N=C(O)[C@H](CCC(=O)O)N=C(O)[C@@H]1CCC(O)=N[C@@H](Cc2ccc(OP(=O)(O)O)cc2)C(O)=N1)C(=O)O	CC(O)=N[C@@H](Cc1ccc(OP(=O)(O)O)cc1)C(O)=N[C@H]1CCCCN(CCCc2ccccc2)C1=O	C1=NCCCC=NC1Cc1ccccc1||O=C1C(N=CCCc2ccccc2)CCCCN1CCCc1ccccc1
CC[C@@H](C)[C@H](N=C(O)[C@H](CCC(=O)O)N=C(O)[C@@H]1CCC(O)=N[C@@H](Cc2ccc(OP(=O)(O)O)cc2)C(O)=N1)C(=O)O	CC[C@@H](C)[C@H](N=C(O)C[C@H](N=C(O)[C@H](CCC(=O)O)N=C(O)[C@H](Cc1ccc(OP(=O)(O)O)cc1)N=C(C)O)C(=O)O)C(=O)O	C1=NCCCC=NC1Cc1ccccc1||c1ccccc1
CC[C@@H](C)[C@H](N=C(O)[C@H](CCC(=O)O)N=C(O)[C@@H]1CCC(O)=N[C@@H](Cc2ccc(OP(=O)(O)O)cc2)C(O)=N1)C(=O)O	CC[C@@H](C)[C@H](N=C(O)[C@H](CCC(=O)O)N=C(O)C[C@H](N=C(O)[C@H](Cc1ccc(OP(=O)(O)O)cc1)N=C(C)O)C(=O)O)C(=O)O	C1=NCCCC=NC1Cc1ccccc1||c1ccccc1
CC[C@@H](C)[C@H](N=C(O)[C@H](CCC(=O)O)N=C(O)[C@@H]1CCC(O)=N[C@@H](Cc2ccc(OP(=O)(O)O)cc2)C(O)=N1)C(=O)O	CCCc1ccc(CN2CCCC[C@H](N=C(O)[C@H](Cc3ccc(OP(=O)(O)O)cc3)N=C(C)O)C2=O)cc1	C1=NCCCC=NC1Cc1ccccc1||O=C1C(N=CCCc2ccccc2)CCCCN1Cc1ccccc1
CC[C@@H](C)[C@H](N=C(O)[C@H](CCC(=O)O)N=C(O)[C@@H]1CCC(O)=N[C@@H](Cc2ccc(OP(=O)(O)O)cc2)C(O)=N1)C(=O)O	CC[C@@H](C)[C@H](N=C(O)CC[C@H](N=C(O)[C@H](CCC(=O)O)N=C(O)[C@H](Cc1ccc(OP(=O)(O)O)cc1)N=C(C)O)C(=O)O)C(=O)O	C1=NCCCC=NC1Cc1ccccc1||c1ccccc1
CC[C@@H](C)[C@H](N=C(O)[C@H](CCC(=O)O)N=C(O)[C@@H]1CCC(O)=N[C@@H](Cc2ccc(OP(=O)(O)O)cc2)C(O)=N1)C(=O)O	CC[C@@H](C)[C@H](N=C(O)[C@H](CCC(=O)O)N=C(O)CC[C@H](N=C(O)[C@H](Cc1ccc(OP(=O)(O)O)cc1)N=C(C)O)C(=O)O)C(=O)O	C1=NCCCC=NC1Cc1ccccc1||c1ccccc1
CC[C@@H](C)[C@H](N=C(O)[C@H](CCC(=O)O)N=C(O)[C@@H]1CCC(O)=N[C@@H](Cc2ccc(OP(=O)(O)O)cc2)C(O)=N1)C(=O)O	CC(O)=N[C@@H](Cc1ccc(OP(=O)(O)O)cc1)C(O)=N[C@H]1CCCCN(Cc2ccc(-c3cccs3)cc2)C1=O	C1=NCCCC=NC1Cc1ccccc1||O=C1C(N=CCCc2ccccc2)CCCCN1Cc1ccc(-c2cccs2)cc1
CC[C@@H](C)[C@H](N=C(O)[C@H](CCC(=O)O)N=C(O)[C@@H]1CCC(O)=N[C@@H](Cc2ccc(OP(=O)(O)O)cc2)C(O)=N1)C(=O)O	CC(O)=N[C@@H](Cc1ccc(OP(=O)(O)O)cc1)C(O)=N[C@H]1CSCCN(Cc2ccc(-c3ccccc3)cc2)C1=O	C1=NCCCC=NC1Cc1ccccc1||O=C1C(N=CCCc2ccccc2)CSCCN1Cc1ccc(-c2ccccc2)cc1
CC[C@@H](C)[C@H](N=C(O)[C@H](CCC(=O)O)N=C(O)[C@@H]1CCC(O)=N[C@@H](Cc2ccc(OP(=O)(O)O)cc2)C(O)=N1)C(=O)O	CC(O)=N[C@@H](Cc1ccc(OP(=O)(O)O)cc1)C(O)=N[C@@H](Cc1ccc(OP(=O)(O)O)cc1)C(O)=N[C@@H](Cc1ccc(OP(=O)(O)O)cc1)C(=N)O	C(=NCCc1ccccc1)C(Cc1ccccc1)N=CCCc1ccccc1||C1=NCCCC=NC1Cc1ccccc1
CC[C@@H](C)[C@H](N=C(O)[C@H](CCC(=O)O)N=C(O)[C@@H]1CCC(O)=N[C@@H](Cc2ccc(OP(=O)(O)O)cc2)C(O)=N1)C(=O)O	CC(O)=N[C@@H](Cc1ccc(OP(=O)(O)O)cc1)C(O)=N[C@H]1CSCCN(Cc2ccc(-c3ccccc3C#N)cc2)C1=O	C1=NCCCC=NC1Cc1ccccc1||O=C1C(N=CCCc2ccccc2)CSCCN1Cc1ccc(-c2ccccc2)cc1
CC[C@@H](C)[C@H](N=C(O)[C@H](CCC(=O)O)N=C(O)[C@@H]1CCC(O)=N[C@@H](Cc2ccc(OP(=O)(O)O)cc2)C(O)=N1)C(=O)O	CC(O)=N[C@@H](Cc1ccc(OP(=O)(O)O)cc1)C(O)=N[C@H]1CSCCN(Cc2cccc(-c3ccccc3C#N)c2)C1=O	C1=NCCCC=NC1Cc1ccccc1||O=C1C(N=CCCc2ccccc2)CSCCN1Cc1cccc(-c2ccccc2)c1
CC[C@@H](C)[C@H](N=C(O)[C@H](CCC(=O)O)N=C(O)[C@@H]1CCC(O)=N[C@@H](Cc2ccc(OP(=O)(O)O)cc2)C(O)=N1)C(=O)O	CC(O)=N[C@@H](Cc1ccc(OP(=O)(O)O)cc1)C(O)=N[C@H]1CCCCN(Cc2ccc(-c3ccccc3)cc2)C1=O	C1=NCCCC=NC1Cc1ccccc1||O=C1C(N=CCCc2ccccc2)CCCCN1Cc1ccc(-c2ccccc2)cc1
CC[C@@H](C)[C@H](N=C(O)[C@H](CCC(=O)O)N=C(O)[C@@H]1CCC(O)=N[C@@H](Cc2ccc(OP(=O)(O)O)cc2)C(O)=N1)C(=O)O	CC(O)=N[C@@H](Cc1ccc(OP(=O)(O)O)cc1)C(O)=N[C@H]1CCCCN(Cc2ccc(-c3ccccc3C#N)cc2)C1=O	C1=NCCCC=NC1Cc1ccccc1||O=C1C(N=CCCc2ccccc2)CCCCN1Cc1ccc(-c2ccccc2)cc1
CC[C@@H](C)[C@H](N=C(O)[C@H](CCC(=O)O)N=C(O)[C@@H]1CCC(O)=N[C@@H](Cc2ccc(OP(=O)(O)O)cc2)C(O)=N1)C(=O)O	CC(O)=N[C@@H](Cc1ccc(OP(=O)(O)O)c(C=O)c1)C(O)=N[C@H]1CCCCN(Cc2ccc(-c3ccccc3)cc2)C1=O	C1=NCCCC=NC1Cc1ccccc1||O=C1C(N=CCCc2ccccc2)CCCCN1Cc1ccc(-c2ccccc2)cc1
CC[C@@H](C)[C@H](N=C(O)[C@H](CCC(=O)O)N=C(O)[C@@H]1CCC(O)=N[C@@H](Cc2ccc(OP(=O)(O)O)cc2)C(O)=N1)C(=O)O	CC(O)=N[C@@H](Cc1ccc(OP(=O)(O)O)cc1)C(O)=N[C@H]1CCCCN(Cc2ccc(-c3cccc4ccccc34)cc2)C1=O	C1=NCCCC=NC1Cc1ccccc1||O=C1C(N=CCCc2ccccc2)CCCCN1Cc1ccc(-c2cccc3ccccc23)cc1
CC(O)=N[C@@H](Cc1ccc(OP(=O)(O)O)cc1)C(O)=N[C@@H](C(=O)O)C(O)=N[C@H](CCC(=O)O)CC(O)=N[C@H](C(=O)O)C(C)C	CC(O)=N[C@@H](Cc1ccc(OP(=O)(O)O)cc1)C(O)=N[C@@H](CCC(=O)O)C(O)=NCCCC1CCCCC1	C(CCc1ccccc1)=NCC=NCCCC1CCCCC1||c1ccccc1
CC(O)=N[C@@H](Cc1ccc(OP(=O)(O)O)cc1)C(O)=N[C@@H](C(=O)O)C(O)=N[C@H](CCC(=O)O)CC(O)=N[C@H](C(=O)O)C(C)C	CC(O)=N[C@@H](Cc1ccc(OP(=O)(O)O)cc1)C(O)=N[C@H]1CCCCN(Cc2cc(C(F)(F)F)cc(C(F)(F)F)c2)C1=O	O=C1C(N=CCCc2ccccc2)CCCCN1Cc1ccccc1||c1ccccc1
CC(O)=N[C@@H](Cc1ccc(OP(=O)(O)O)cc1)C(O)=N[C@@H](C(=O)O)C(O)=N[C@H](CCC(=O)O)CC(O)=N[C@H](C(=O)O)C(C)C	CC(O)=N[C@@H](Cc1ccc(OP(=O)(O)O)cc1)C(O)=N[C@H]1CCCCN(C/C=C/c2ccccc2)C1=O	O=C1C(N=CCCc2ccccc2)CCCCN1CC=Cc1ccccc1||c1ccccc1
CC(O)=N[C@@H](Cc1ccc(OP(=O)(O)O)cc1)C(O)=N[C@@H](C(=O)O)C(O)=N[C@H](CCC(=O)O)CC(O)=N[C@H](C(=O)O)C(C)C	COC(=O)c1ccc(CN2CCCC[C@H](N=C(O)[C@H](Cc3ccc(OP(=O)(O)O)cc3)N=C(C)O)C2=O)cc1	O=C1C(N=CCCc2ccccc2)CCCCN1Cc1ccccc1||c1ccccc1
CC(O)=N[C@@H](Cc1ccc(OP(=O)(O)O)cc1)C(O)=N[C@@H](C(=O)O)C(O)=N[C@H](CCC(=O)O)CC(O)=N[C@H](C(=O)O)C(C)C	CC(O)=N[C@@H](Cc1ccc(OP(=O)(O)O)cc1)C(O)=N[C@H]1CCCCN(CCCc2ccccc2)C1=O	O=C1C(N=CCCc2ccccc2)CCCCN1CCCc1ccccc1||c1ccccc1
CC(O)=N[C@@H](Cc1ccc(OP(=O)(O)O)cc1)C(O)=N[C@@H](C(=O)O)C(O)=N[C@H](CCC(=O)O)CC(O)=N[C@H](C(=O)O)C(C)C	CC(O)=N[C@@H](Cc1ccc(OP(=O)(O)O)cc1)C(O)=N[C@@H](CCC(=O)O)C(O)=N[C@H](CCC1CCCCC1)C(=N)O	C(CCc1ccccc1)=NCC=NCCCC1CCCCC1||c1ccccc1
CC(O)=N[C@@H](Cc1ccc(OP(=O)(O)O)cc1)C(O)=N[C@@H](C(=O)O)C(O)=N[C@H](CCC(=O)O)CC(O)=N[C@H](C(=O)O)C(C)C	CCCc1ccc(CN2CCCC[C@H](N=C(O)[C@H](Cc3ccc(OP(=O)(O)O)cc3)N=C(C)O)C2=O)cc1	O=C1C(N=CCCc2ccccc2)CCCCN1Cc1ccccc1||c1ccccc1
CC(O)=N[C@@H](Cc1ccc(OP(=O)(O)O)cc1)C(O)=N[C@@H](C(=O)O)C(O)=N[C@H](CCC(=O)O)CC(O)=N[C@H](C(=O)O)C(C)C	CC(O)=N[C@@H](Cc1ccc(OP(=O)(O)O)cc1)C(O)=N[C@H]1CCCCN(Cc2ccc(-c3cccs3)cc2)C1=O	O=C1C(N=CCCc2ccccc2)CCCCN1Cc1ccc(-c2cccs2)cc1||c1ccccc1
CC(O)=N[C@@H](Cc1ccc(OP(=O)(O)O)cc1)C(O)=N[C@@H](C(=O)O)C(O)=N[C@H](CCC(=O)O)CC(O)=N[C@H](C(=O)O)C(C)C	CC(O)=N[C@@H](Cc1ccc(OP(=O)(O)O)cc1)C(O)=N[C@H]1CCCCN(Cc2ccc(C(C)(C)C)cc2)C1=O	O=C1C(N=CCCc2ccccc2)CCCCN1Cc1ccccc1||c1ccccc1
CC(O)=N[C@@H](Cc1ccc(OP(=O)(O)O)cc1)C(O)=N[C@@H](C(=O)O)C(O)=N[C@H](CCC(=O)O)CC(O)=N[C@H](C(=O)O)C(C)C	CC(O)=N[C@@H](Cc1ccc(OP(=O)(O)O)cc1)C(O)=N[C@@H](CCC(=O)O)C(O)=NCCC1=CC=CC2CCCCC12	C1=CC2CCCCC2C(CCN=CCN=CCCc2ccccc2)=C1||c1ccccc1
CC(O)=N[C@@H](Cc1ccc(OP(=O)(O)O)cc1)C(O)=N[C@@H](C(=O)O)C(O)=N[C@H](CCC(=O)O)CC(O)=N[C@H](C(=O)O)C(C)C	CC(O)=N[C@@H](Cc1ccc(OP(=O)(O)O)cc1)C(O)=N[C@H]1CSCCN(Cc2ccc(-c3ccccc3)cc2)C1=O	O=C1C(N=CCCc2ccccc2)CSCCN1Cc1ccc(-c2ccccc2)cc1||c1ccccc1
CC(O)=N[C@@H](Cc1ccc(OP(=O)(O)O)cc1)C(O)=N[C@@H](C(=O)O)C(O)=N[C@H](CCC(=O)O)CC(O)=N[C@H](C(=O)O)C(C)C	CC(O)=N[C@@H](Cc1ccc(OP(=O)(O)O)cc1)C(O)=N[C@@H](Cc1ccc(OP(=O)(O)O)cc1)C(O)=N[C@@H](Cc1ccc(OP(=O)(O)O)cc1)C(=N)O	C(=NCCc1ccccc1)C(Cc1ccccc1)N=CCCc1ccccc1||c1ccccc1
CC(O)=N[C@@H](Cc1ccc(OP(=O)(O)O)cc1)C(O)=N[C@@H](C(=O)O)C(O)=N[C@H](CCC(=O)O)CC(O)=N[C@H](C(=O)O)C(C)C	CC(O)=N[C@@H](Cc1ccc(OP(=O)(O)O)cc1)C(O)=N[C@@H](CCC(=O)O)C(=O)N(CCCC(=O)O)CCCc1ccccc1	O=C(CN=CCCc1ccccc1)NCCCc1ccccc1||c1ccccc1
CC(O)=N[C@@H](Cc1ccc(OP(=O)(O)O)cc1)C(O)=N[C@@H](C(=O)O)C(O)=N[C@H](CCC(=O)O)CC(O)=N[C@H](C(=O)O)C(C)C	CCCCCN(CCCCC)C(=O)[C@@H](C)N=C(O)[C@@H](N=C(O)[C@H](Cc1ccc(OP(=O)(O)O)cc1)N=C(C)O)C(C)C	c1ccccc1||c1ccccc1
CC(O)=N[C@@H](Cc1ccc(OP(=O)(O)O)cc1)C(O)=N[C@@H](C(=O)O)C(O)=N[C@H](CCC(=O)O)CC(O)=N[C@H](C(=O)O)C(C)C	CCCCCN(CCCCC)C(=O)[C@H](C)N=C(O)[C@@H](N=C(O)[C@H](Cc1ccc(OP(=O)(O)O)cc1)N=C(C)O)C(C)C	c1ccccc1||c1ccccc1
CC(O)=N[C@@H](Cc1ccc(OP(=O)(O)O)cc1)C(O)=N[C@@H](C(=O)O)C(O)=N[C@H](CCC(=O)O)CC(O)=N[C@H](C(=O)O)C(C)C	CC(O)=N[C@@H](Cc1ccc(OP(=O)(O)O)cc1)C(O)=N[C@H]1CSCCN(Cc2ccc(-c3ccccc3C#N)cc2)C1=O	O=C1C(N=CCCc2ccccc2)CSCCN1Cc1ccc(-c2ccccc2)cc1||c1ccccc1
CC(O)=N[C@@H](Cc1ccc(OP(=O)(O)O)cc1)C(O)=N[C@@H](C(=O)O)C(O)=N[C@H](CCC(=O)O)CC(O)=N[C@H](C(=O)O)C(C)C	CC(O)=N[C@@H](Cc1ccc(OP(=O)(O)O)cc1)C(O)=N[C@H]1CSCCN(Cc2cccc(-c3ccccc3C#N)c2)C1=O	O=C1C(N=CCCc2ccccc2)CSCCN1Cc1cccc(-c2ccccc2)c1||c1ccccc1
CC(O)=N[C@@H](Cc1ccc(OP(=O)(O)O)cc1)C(O)=N[C@@H](C(=O)O)C(O)=N[C@H](CCC(=O)O)CC(O)=N[C@H](C(=O)O)C(C)C	CC(O)=N[C@@H](Cc1ccc(OP(=O)(O)O)cc1)C(O)=N[C@H]1CCCCN(Cc2ccc(-c3ccc(F)cc3F)cc2)C1=O	O=C1C(N=CCCc2ccccc2)CCCCN1Cc1ccc(-c2ccccc2)cc1||c1ccccc1
CC(O)=N[C@@H](Cc1ccc(OP(=O)(O)O)cc1)C(O)=N[C@@H](C(=O)O)C(O)=N[C@H](CCC(=O)O)CC(O)=N[C@H](C(=O)O)C(C)C	CC(O)=N[C@@H](Cc1ccc(OP(=O)(O)O)cc1)C(O)=N[C@H]1CSCCN(Cc2cccc(C(=O)c3ccccc3)c2)C1=O	O=C(c1ccccc1)c1cccc(CN2CCSCC(N=CCCc3ccccc3)C2=O)c1||c1ccccc1
CC(O)=N[C@@H](Cc1ccc(OP(=O)(O)O)cc1)C(O)=N[C@@H](C(=O)O)C(O)=N[C@H](CCC(=O)O)CC(O)=N[C@H](C(=O)O)C(C)C	CC(O)=N[C@@H](Cc1ccc(OP(=O)(O)O)cc1)C(O)=N[C@H]1CCCCN(Cc2ccc(-c3ccc(Cl)cc3)cc2)C1=O	O=C1C(N=CCCc2ccccc2)CCCCN1Cc1ccc(-c2ccccc2)cc1||c1ccccc1
CC(O)=N[C@@H](Cc1ccc(OP(=O)(O)O)cc1)C(O)=N[C@@H](C(=O)O)C(O)=N[C@H](CCC(=O)O)CC(O)=N[C@H](C(=O)O)C(C)C	CC(O)=N[C@@H](Cc1ccc(OP(=O)(O)O)cc1)C(O)=N[C@H]1CCCCN(Cc2ccc(-c3ccccc3)cc2)C1=O	O=C1C(N=CCCc2ccccc2)CCCCN1Cc1ccc(-c2ccccc2)cc1||c1ccccc1
CC(O)=N[C@@H](Cc1ccc(OP(=O)(O)O)cc1)C(O)=N[C@@H](C(=O)O)C(O)=N[C@H](CCC(=O)O)CC(O)=N[C@H](C(=O)O)C(C)C	CC(O)=N[C@@H](Cc1ccc(OP(=O)(O)O)cc1)C(O)=N[C@H]1CCCCN(Cc2ccc(C3CCCCC3)cc2)C1=O	O=C1C(N=CCCc2ccccc2)CCCCN1Cc1ccc(C2CCCCC2)cc1||c1ccccc1
CC(O)=N[C@@H](Cc1ccc(OP(=O)(O)O)cc1)C(O)=N[C@@H](C(=O)O)C(O)=N[C@H](CCC(=O)O)CC(O)=N[C@H](C(=O)O)C(C)C	CC(O)=N[C@@H](Cc1ccc(OP(=O)(O)O)cc1)C(O)=N[C@H]1CCCCN(Cc2ccc(-c3ccccc3C#N)cc2)C1=O	O=C1C(N=CCCc2ccccc2)CCCCN1Cc1ccc(-c2ccccc2)cc1||c1ccccc1
CC(O)=N[C@@H](Cc1ccc(OP(=O)(O)O)cc1)C(O)=N[C@@H](C(=O)O)C(O)=N[C@H](CCC(=O)O)CC(O)=N[C@H](C(=O)O)C(C)C	CC(O)=N[C@@H](Cc1ccc(OP(=O)(O)O)c(C=O)c1)C(O)=N[C@H]1CCCCN(Cc2ccc(-c3ccccc3)cc2)C1=O	O=C1C(N=CCCc2ccccc2)CCCCN1Cc1ccc(-c2ccccc2)cc1||c1ccccc1
CC(O)=N[C@@H](Cc1ccc(OP(=O)(O)O)cc1)C(O)=N[C@@H](C(=O)O)C(O)=N[C@H](CCC(=O)O)CC(O)=N[C@H](C(=O)O)C(C)C	CC(O)=N[C@@H](Cc1ccc(OP(=O)(O)O)cc1)C(O)=N[C@H]1CCCCN(Cc2ccc(-c3ccc(C)cc3)cc2)C1=O	O=C1C(N=CCCc2ccccc2)CCCCN1Cc1ccc(-c2ccccc2)cc1||c1ccccc1
CC(O)=N[C@@H](Cc1ccc(OP(=O)(O)O)cc1)C(O)=N[C@@H](C(=O)O)C(O)=N[C@H](CCC(=O)O)CC(O)=N[C@H](C(=O)O)C(C)C	CC(O)=N[C@@H](Cc1ccc(OP(=O)(O)O)cc1)C(O)=N[C@@H](CCC(=O)O)C(O)=N[C@@H](CCC(=N)O)Cc1cccc2ccccc12	C(CCc1ccccc1)=NCC=NCCc1cccc2ccccc12||c1ccccc1
CC(O)=N[C@@H](Cc1ccc(OP(=O)(O)O)cc1)C(O)=N[C@@H](C(=O)O)C(O)=N[C@H](CCC(=O)O)CC(O)=N[C@H](C(=O)O)C(C)C	CCCCCCN(CCCCCC)C(=O)[C@@H](C)N=C(O)[C@@H](N=C(O)[C@H](Cc1ccc(OP(=O)(O)O)cc1)N=C(C)O)C(C)C	c1ccccc1||c1ccccc1
CC(O)=N[C@@H](Cc1ccc(OP(=O)(O)O)cc1)C(O)=N[C@@H](C(=O)O)C(O)=N[C@H](CCC(=O)O)CC(O)=N[C@H](C(=O)O)C(C)C	CC(O)=N[C@@H](Cc1ccc(OP(=O)(O)O)cc1)C(O)=N[C@H]1CCCCN(Cc2ccc(-c3cccc4ccccc34)cc2)C1=O	O=C1C(N=CCCc2ccccc2)CCCCN1Cc1ccc(-c2cccc3ccccc23)cc1||c1ccccc1
CC[C@H](C)[C@H](N=C(O)[C@H](CCC(=O)O)N=C(O)[C@H](CCC(=O)O)N=C(O)[C@@H](N)Cc1ccc(OP(=O)(O)O)cc1)C(=O)O	CC(O)=N[C@@H](Cc1ccc(OP(=O)(O)O)cc1)C(O)=N[C@H]1CCCCN(C/C=C/c2ccccc2)C1=O	O=C1C(N=CCCc2ccccc2)CCCCN1CC=Cc1ccccc1||c1ccccc1
CC[C@H](C)[C@H](N=C(O)[C@H](CCC(=O)O)N=C(O)[C@H](CCC(=O)O)N=C(O)[C@@H](N)Cc1ccc(OP(=O)(O)O)cc1)C(=O)O	COC(=O)c1ccc(CN2CCCC[C@H](N=C(O)[C@H](Cc3ccc(OP(=O)(O)O)cc3)N=C(C)O)C2=O)cc1	O=C1C(N=CCCc2ccccc2)CCCCN1Cc1ccccc1||c1ccccc1
CC[C@H](C)[C@H](N=C(O)[C@H](CCC(=O)O)N=C(O)[C@H](CCC(=O)O)N=C(O)[C@@H](N)Cc1ccc(OP(=O)(O)O)cc1)C(=O)O	CC(O)=N[C@@H](Cc1ccc(OP(=O)(O)O)cc1)C(O)=N[C@H]1CCCCN(CCCc2ccccc2)C1=O	O=C1C(N=CCCc2ccccc2)CCCCN1CCCc1ccccc1||c1ccccc1
CC[C@H](C)[C@H](N=C(O)[C@H](CCC(=O)O)N=C(O)[C@H](CCC(=O)O)N=C(O)[C@@H](N)Cc1ccc(OP(=O)(O)O)cc1)C(=O)O	CC[C@@H](C)[C@H](N=C(O)C[C@H](N=C(O)[C@H](CCC(=O)O)N=C(O)[C@H](Cc1ccc(OP(=O)(O)O)cc1)N=C(C)O)C(=O)O)C(=O)O	c1ccccc1||c1ccccc1
CC[C@H](C)[C@H](N=C(O)[C@H](CCC(=O)O)N=C(O)[C@H](CCC(=O)O)N=C(O)[C@@H](N)Cc1ccc(OP(=O)(O)O)cc1)C(=O)O	CC[C@@H](C)[C@H](N=C(O)[C@H](CCC(=O)O)N=C(O)C[C@H](N=C(O)[C@H](Cc1ccc(OP(=O)(O)O)cc1)N=C(C)O)C(=O)O)C(=O)O	c1ccccc1||c1ccccc1
CC[C@H](C)[C@H](N=C(O)[C@H](CCC(=O)O)N=C(O)[C@H](CCC(=O)O)N=C(O)[C@@H](N)Cc1ccc(OP(=O)(O)O)cc1)C(=O)O	CCCc1ccc(CN2CCCC[C@H](N=C(O)[C@H](Cc3ccc(OP(=O)(O)O)cc3)N=C(C)O)C2=O)cc1	O=C1C(N=CCCc2ccccc2)CCCCN1Cc1ccccc1||c1ccccc1
CC[C@H](C)[C@H](N=C(O)[C@H](CCC(=O)O)N=C(O)[C@H](CCC(=O)O)N=C(O)[C@@H](N)Cc1ccc(OP(=O)(O)O)cc1)C(=O)O	CC[C@@H](C)[C@H](N=C(O)CC[C@H](N=C(O)[C@H](CCC(=O)O)N=C(O)[C@H](Cc1ccc(OP(=O)(O)O)cc1)N=C(C)O)C(=O)O)C(=O)O	c1ccccc1||c1ccccc1
CC[C@H](C)[C@H](N=C(O)[C@H](CCC(=O)O)N=C(O)[C@H](CCC(=O)O)N=C(O)[C@@H](N)Cc1ccc(OP(=O)(O)O)cc1)C(=O)O	CC[C@@H](C)[C@H](N=C(O)[C@H](CCC(=O)O)N=C(O)CC[C@H](N=C(O)[C@H](Cc1ccc(OP(=O)(O)O)cc1)N=C(C)O)C(=O)O)C(=O)O	c1ccccc1||c1ccccc1
CC[C@H](C)[C@H](N=C(O)[C@H](CCC(=O)O)N=C(O)[C@H](CCC(=O)O)N=C(O)[C@@H](N)Cc1ccc(OP(=O)(O)O)cc1)C(=O)O	CC(O)=N[C@@H](Cc1ccc(OP(=O)(O)O)cc1)C(O)=N[C@H]1CCCCN(Cc2ccc(-c3cccs3)cc2)C1=O	O=C1C(N=CCCc2ccccc2)CCCCN1Cc1ccc(-c2cccs2)cc1||c1ccccc1
CC[C@H](C)[C@H](N=C(O)[C@H](CCC(=O)O)N=C(O)[C@H](CCC(=O)O)N=C(O)[C@@H](N)Cc1ccc(OP(=O)(O)O)cc1)C(=O)O	CC(O)=N[C@@H](Cc1ccc(OP(=O)(O)O)cc1)C(O)=N[C@@H](Cc1ccc(OP(=O)(O)O)cc1)C(O)=N[C@@H](Cc1ccc(OP(=O)(O)O)cc1)C(=N)O	C(=NCCc1ccccc1)C(Cc1ccccc1)N=CCCc1ccccc1||c1ccccc1
CC[C@H](C)[C@H](N=C(O)[C@H](CCC(=O)O)N=C(O)[C@H](CCC(=O)O)N=C(O)[C@@H](N)Cc1ccc(OP(=O)(O)O)cc1)C(=O)O	CC(O)=N[C@@H](Cc1ccc(OP(=O)(O)O)cc1)C(O)=N[C@H]1CCCCN(Cc2ccc(-c3ccc(F)cc3F)cc2)C1=O	O=C1C(N=CCCc2ccccc2)CCCCN1Cc1ccc(-c2ccccc2)cc1||c1ccccc1
CC[C@H](C)[C@H](N=C(O)[C@H](CCC(=O)O)N=C(O)[C@H](CCC(=O)O)N=C(O)[C@@H](N)Cc1ccc(OP(=O)(O)O)cc1)C(=O)O	CC(O)=N[C@@H](Cc1ccc(OP(=O)(O)O)cc1)C(O)=N[C@H]1CCCCN(Cc2ccc(-c3ccccc3)cc2)C1=O	O=C1C(N=CCCc2ccccc2)CCCCN1Cc1ccc(-c2ccccc2)cc1||c1ccccc1
CC[C@H](C)[C@H](N=C(O)[C@H](CCC(=O)O)N=C(O)[C@H](CCC(=O)O)N=C(O)[C@@H](N)Cc1ccc(OP(=O)(O)O)cc1)C(=O)O	CC(O)=N[C@@H](Cc1ccc(OP(=O)(O)O)cc1)C(O)=N[C@H]1CCCCN(Cc2ccc(-c3ccccc3C#N)cc2)C1=O	O=C1C(N=CCCc2ccccc2)CCCCN1Cc1ccc(-c2ccccc2)cc1||c1ccccc1
CC[C@H](C)[C@H](N=C(O)[C@H](CCC(=O)O)N=C(O)[C@H](CCC(=O)O)N=C(O)[C@@H](N)Cc1ccc(OP(=O)(O)O)cc1)C(=O)O	CC(O)=N[C@@H](Cc1ccc(OP(=O)(O)O)c(C=O)c1)C(O)=N[C@H]1CCCCN(Cc2ccc(-c3ccccc3)cc2)C1=O	O=C1C(N=CCCc2ccccc2)CCCCN1Cc1ccc(-c2ccccc2)cc1||c1ccccc1
CC(O)=N[C@@H](Cc1ccc(OP(=O)(O)O)cc1)C(O)=N[C@@H](CCC(=O)O)C(O)=NCCCC1CCCCC1	CC[C@H](N=C(O)[C@H](Cc1ccc(OP(=O)(O)O)cc1)N=C(C)O)C(=O)N(C)CCCC1CCCCC1	C(CCc1ccccc1)=NCC=NCCCC1CCCCC1||O=C(CN=CCCc1ccccc1)NCCCC1CCCCC1
CC(O)=N[C@@H](Cc1ccc(OP(=O)(O)O)cc1)C(O)=N[C@@H](CCC(=O)O)C(O)=NCCCC1CCCCC1	COC(=O)c1ccc(CN2CCCC[C@H](N=C(O)[C@H](Cc3ccc(OP(=O)(O)O)cc3)N=C(C)O)C2=O)cc1	C(CCc1ccccc1)=NCC=NCCCC1CCCCC1||O=C1C(N=CCCc2ccccc2)CCCCN1Cc1ccccc1
CC(O)=N[C@@H](Cc1ccc(OP(=O)(O)O)cc1)C(O)=N[C@@H](CCC(=O)O)C(O)=NCCCC1CCCCC1	CC(O)=N[C@@H](Cc1ccc(OP(=O)(O)O)cc1)C(O)=NCC(=O)N(CCCC(=O)O)CCCc1ccccc1	C(CCc1ccccc1)=NCC=NCCCC1CCCCC1||O=C(CN=CCCc1ccccc1)NCCCc1ccccc1
CC(O)=N[C@@H](Cc1ccc(OP(=O)(O)O)cc1)C(O)=N[C@@H](CCC(=O)O)C(O)=NCCCC1CCCCC1	CC(O)=N[C@@H](Cc1ccc(OP(=O)(O)O)cc1)C(O)=N[C@@H](CCC(=O)O)C(O)=N[C@H](CC(=O)O)CC(O)=N[C@H](C(=O)O)C(C)C	C(CCc1ccccc1)=NCC=NCCCC1CCCCC1||c1ccccc1
CC(O)=N[C@@H](Cc1ccc(OP(=O)(O)O)cc1)C(O)=N[C@@H](CCC(=O)O)C(O)=NCCCC1CCCCC1	CC[C@@H](C)[C@H](N=C(O)C[C@H](N=C(O)[C@H](CCC(=O)O)N=C(O)[C@H](Cc1ccc(OP(=O)(O)O)cc1)N=C(C)O)C(=O)O)C(=O)O	C(CCc1ccccc1)=NCC=NCCCC1CCCCC1||c1ccccc1
CC(O)=N[C@@H](Cc1ccc(OP(=O)(O)O)cc1)C(O)=N[C@@H](CCC(=O)O)C(O)=NCCCC1CCCCC1	CC[C@@H](C)[C@H](N=C(O)[C@H](CCC(=O)O)N=C(O)C[C@H](N=C(O)[C@H](Cc1ccc(OP(=O)(O)O)cc1)N=C(C)O)C(=O)O)C(=O)O	C(CCc1ccccc1)=NCC=NCCCC1CCCCC1||c1ccccc1
CC(O)=N[C@@H](Cc1ccc(OP(=O)(O)O)cc1)C(O)=N[C@@H](CCC(=O)O)C(O)=NCCCC1CCCCC1	CC(O)=N[C@@H](Cc1ccc(P(=O)(O)O)cc1)C(O)=N[C@@H](CCC(=O)O)C(=O)N(C)CCCC1CCCCC1	C(CCc1ccccc1)=NCC=NCCCC1CCCCC1||O=C(CN=CCCc1ccccc1)NCCCC1CCCCC1
CC(O)=N[C@@H](Cc1ccc(OP(=O)(O)O)cc1)C(O)=N[C@@H](CCC(=O)O)C(O)=NCCCC1CCCCC1	CC(O)=N[C@@H](Cc1ccc(OP(=O)(O)O)cc1)C(O)=N[C@@H](CCC(=O)O)C(=O)N(C)CCCC1CCCCC1	C(CCc1ccccc1)=NCC=NCCCC1CCCCC1||O=C(CN=CCCc1ccccc1)NCCCC1CCCCC1
CC(O)=N[C@@H](Cc1ccc(OP(=O)(O)O)cc1)C(O)=N[C@@H](CCC(=O)O)C(O)=NCCCC1CCCCC1	CC(O)=N[C@@H](Cc1ccc(OP(=O)(O)O)cc1)C(O)=N[C@H](C(O)=N[C@H](C)C(O)=NCCc1ccccc1)C(C)C	C(CCc1ccccc1)=NCC=NCC=NCCc1ccccc1||C(CCc1ccccc1)=NCC=NCCCC1CCCCC1
CC(O)=N[C@@H](Cc1ccc(OP(=O)(O)O)cc1)C(O)=N[C@@H](CCC(=O)O)C(O)=NCCCC1CCCCC1	CC(O)=N[C@@H](Cc1ccc(OP(=O)(O)O)cc1)C(O)=N[C@H](C(O)=N[C@@H](C)C(O)=NCCc1ccccc1)C(C)C	C(CCc1ccccc1)=NCC=NCC=NCCc1ccccc1||C(CCc1ccccc1)=NCC=NCCCC1CCCCC1
CC(O)=N[C@@H](Cc1ccc(OP(=O)(O)O)cc1)C(O)=N[C@@H](CCC(=O)O)C(O)=NCCCC1CCCCC1	CC(O)=N[C@@H](Cc1ccc(C(F)(F)P(=O)(O)O)cc1)C(O)=N[C@@H](CCC(=O)O)C(O)=N[C@@H](CCC1CCCCC1)C(=N)O	C(CCc1ccccc1)=NCC=NCCCC1CCCCC1||C(CCc1ccccc1)=NCC=NCCCC1CCCCC1
CC(O)=N[C@@H](Cc1ccc(OP(=O)(O)O)cc1)C(O)=N[C@@H](CCC(=O)O)C(O)=NCCCC1CCCCC1	CC[C@@H](C)[C@H](N=C(O)CC[C@H](N=C(O)[C@H](CCC(=O)O)N=C(O)[C@H](Cc1ccc(OP(=O)(O)O)cc1)N=C(C)O)C(=O)O)C(=O)O	C(CCc1ccccc1)=NCC=NCCCC1CCCCC1||c1ccccc1
CC(O)=N[C@@H](Cc1ccc(OP(=O)(O)O)cc1)C(O)=N[C@@H](CCC(=O)O)C(O)=NCCCC1CCCCC1	CC[C@@H](C)[C@H](N=C(O)[C@H](CCC(=O)O)N=C(O)CC[C@H](N=C(O)[C@H](Cc1ccc(OP(=O)(O)O)cc1)N=C(C)O)C(=O)O)C(=O)O	C(CCc1ccccc1)=NCC=NCCCC1CCCCC1||c1ccccc1
CC(O)=N[C@@H](Cc1ccc(OP(=O)(O)O)cc1)C(O)=N[C@@H](CCC(=O)O)C(O)=NCCCC1CCCCC1	CC(O)=N[C@@H](Cc1ccc(C(F)(F)P(=O)(O)O)cc1)C(O)=N[C@@H](CCC(=O)O)C(=O)N(C)CCCC1CCCCC1	C(CCc1ccccc1)=NCC=NCCCC1CCCCC1||O=C(CN=CCCc1ccccc1)NCCCC1CCCCC1
CC(O)=N[C@@H](Cc1ccc(OP(=O)(O)O)cc1)C(O)=N[C@@H](CCC(=O)O)C(O)=NCCCC1CCCCC1	CC(O)=N[C@@H](Cc1ccc(OP(=O)(O)O)cc1)C(O)=N[C@H](C(O)=N[C@@H](C)C(O)=NCCC1CCCCC1)C(C)C	C(CCc1ccccc1)=NCC=NCC=NCCC1CCCCC1||C(CCc1ccccc1)=NCC=NCCCC1CCCCC1
CC(O)=N[C@@H](Cc1ccc(OP(=O)(O)O)cc1)C(O)=N[C@@H](CCC(=O)O)C(O)=NCCCC1CCCCC1	CCCCN(CCCC)C(=O)[C@H](C)N=C(O)[C@@H](N=C(O)[C@H](Cc1ccc(OP(=O)(O)O)cc1)N=C(C)O)C(C)C	C(CCc1ccccc1)=NCC=NCCCC1CCCCC1||c1ccccc1
CC(O)=N[C@@H](Cc1ccc(OP(=O)(O)O)cc1)C(O)=N[C@@H](CCC(=O)O)C(O)=NCCCC1CCCCC1	CC(O)=N[C@@H](Cc1ccc(OP(=O)(O)O)cc1)C(O)=N[C@H]1CCCCN(Cc2ccc(-c3cccs3)cc2)C1=O	C(CCc1ccccc1)=NCC=NCCCC1CCCCC1||O=C1C(N=CCCc2ccccc2)CCCCN1Cc1ccc(-c2cccs2)cc1
CC(O)=N[C@@H](Cc1ccc(OP(=O)(O)O)cc1)C(O)=N[C@@H](CCC(=O)O)C(O)=NCCCC1CCCCC1	CC(O)=N[C@@H](Cc1ccc(OP(=O)(O)O)cc1)C(O)=N[C@@H](Cc1ccc(O)cc1)C(O)=NCCCc1ccccc1	C(=NCCCc1ccccc1)C(Cc1ccccc1)N=CCCc1ccccc1||C(CCc1ccccc1)=NCC=NCCCC1CCCCC1
CC(O)=N[C@@H](Cc1ccc(OP(=O)(O)O)cc1)C(O)=N[C@@H](CCC(=O)O)C(O)=NCCCC1CCCCC1	CC(O)=N[C@@H](Cc1ccc(OP(=O)(O)O)cc1)C(O)=N[C@H]1CCCCN(Cc2ccc(-c3ccccc3)cc2)C1=O	C(CCc1ccccc1)=NCC=NCCCC1CCCCC1||O=C1C(N=CCCc2ccccc2)CCCCN1Cc1ccc(-c2ccccc2)cc1
CC(O)=N[C@@H](Cc1ccc(OP(=O)(O)O)cc1)C(O)=N[C@@H](CCC(=O)O)C(O)=NCCCC1CCCCC1	CC(O)=N[C@@H](Cc1ccc(OP(=O)(O)O)cc1)C(O)=N[C@H]1CCCCN(Cc2ccc(-c3ccccc3C#N)cc2)C1=O	C(CCc1ccccc1)=NCC=NCCCC1CCCCC1||O=C1C(N=CCCc2ccccc2)CCCCN1Cc1ccc(-c2ccccc2)cc1
CC(O)=N[C@@H](Cc1ccc(OP(=O)(O)O)cc1)C(O)=N[C@@H](CCC(=O)O)C(O)=NCCCC1CCCCC1	CC(O)=N[C@@H](Cc1ccc(OP(=O)(O)O)c(C=O)c1)C(O)=N[C@H]1CCCCN(Cc2ccc(-c3ccccc3)cc2)C1=O	C(CCc1ccccc1)=NCC=NCCCC1CCCCC1||O=C1C(N=CCCc2ccccc2)CCCCN1Cc1ccc(-c2ccccc2)cc1
CC[C@H](N=C(O)[C@H](Cc1ccc(OP(=O)(O)O)cc1)N=C(C)O)C(=O)N(C)CCCC1CCCCC1	CC(O)=N[C@@H](Cc1ccc(OP(=O)(O)O)cc1)C(O)=N[C@H]1CCCCN(Cc2cc(C(F)(F)F)cc(C(F)(F)F)c2)C1=O	O=C(CN=CCCc1ccccc1)NCCCC1CCCCC1||O=C1C(N=CCCc2ccccc2)CCCCN1Cc1ccccc1
CC[C@H](N=C(O)[C@H](Cc1ccc(OP(=O)(O)O)cc1)N=C(C)O)C(=O)N(C)CCCC1CCCCC1	CC(O)=N[C@@H](Cc1ccc(OP(=O)(O)O)cc1)C(O)=N[C@H]1CCCCN(C/C=C/c2ccccc2)C1=O	O=C(CN=CCCc1ccccc1)NCCCC1CCCCC1||O=C1C(N=CCCc2ccccc2)CCCCN1CC=Cc1ccccc1
CC[C@H](N=C(O)[C@H](Cc1ccc(OP(=O)(O)O)cc1)N=C(C)O)C(=O)N(C)CCCC1CCCCC1	COC(=O)c1ccc(CN2CCCC[C@H](N=C(O)[C@H](Cc3ccc(OP(=O)(O)O)cc3)N=C(C)O)C2=O)cc1	O=C(CN=CCCc1ccccc1)NCCCC1CCCCC1||O=C1C(N=CCCc2ccccc2)CCCCN1Cc1ccccc1
CC[C@H](N=C(O)[C@H](Cc1ccc(OP(=O)(O)O)cc1)N=C(C)O)C(=O)N(C)CCCC1CCCCC1	CC(O)=N[C@@H](Cc1ccc(OP(=O)(O)O)cc1)C(O)=N[C@H]1CCCCN(CCCc2ccccc2)C1=O	O=C(CN=CCCc1ccccc1)NCCCC1CCCCC1||O=C1C(N=CCCc2ccccc2)CCCCN1CCCc1ccccc1
CC[C@H](N=C(O)[C@H](Cc1ccc(OP(=O)(O)O)cc1)N=C(C)O)C(=O)N(C)CCCC1CCCCC1	CC(O)=N[C@@H](Cc1ccc(OP(=O)(O)O)cc1)C(O)=N[C@@H](CCC(=O)O)C(O)=N[C@H](CCC1CCCCC1)C(=N)O	C(CCc1ccccc1)=NCC=NCCCC1CCCCC1||O=C(CN=CCCc1ccccc1)NCCCC1CCCCC1
CC[C@H](N=C(O)[C@H](Cc1ccc(OP(=O)(O)O)cc1)N=C(C)O)C(=O)N(C)CCCC1CCCCC1	CCCc1ccc(CN2CCCC[C@H](N=C(O)[C@H](Cc3ccc(OP(=O)(O)O)cc3)N=C(C)O)C2=O)cc1	O=C(CN=CCCc1ccccc1)NCCCC1CCCCC1||O=C1C(N=CCCc2ccccc2)CCCCN1Cc1ccccc1
CC[C@H](N=C(O)[C@H](Cc1ccc(OP(=O)(O)O)cc1)N=C(C)O)C(=O)N(C)CCCC1CCCCC1	CC([O-])=N[C@@H](Cc1ccc(C(F)(F)P(=O)(O)O)cc1)C([O-])=N[C@H]1CCCCN(CCCC2CCCCC2)C1=O	O=C(CN=CCCc1ccccc1)NCCCC1CCCCC1||O=C1C(N=CCCc2ccccc2)CCCCN1CCCC1CCCCC1
CC[C@H](N=C(O)[C@H](Cc1ccc(OP(=O)(O)O)cc1)N=C(C)O)C(=O)N(C)CCCC1CCCCC1	CC(O)=N[C@@H](Cc1ccc(OP(=O)(O)O)cc1)C(O)=N[C@H]1CCCCN(Cc2ccc(-c3cccs3)cc2)C1=O	O=C(CN=CCCc1ccccc1)NCCCC1CCCCC1||O=C1C(N=CCCc2ccccc2)CCCCN1Cc1ccc(-c2cccs2)cc1
CC[C@H](N=C(O)[C@H](Cc1ccc(OP(=O)(O)O)cc1)N=C(C)O)C(=O)N(C)CCCC1CCCCC1	CC(O)=N[C@@H](Cc1ccc(OP(=O)(O)O)cc1)C(O)=N[C@H]1CCCCN(Cc2ccc(C(C)(C)C)cc2)C1=O	O=C(CN=CCCc1ccccc1)NCCCC1CCCCC1||O=C1C(N=CCCc2ccccc2)CCCCN1Cc1ccccc1
CC[C@H](N=C(O)[C@H](Cc1ccc(OP(=O)(O)O)cc1)N=C(C)O)C(=O)N(C)CCCC1CCCCC1	CC(O)=N[C@@H](Cc1ccc(OP(=O)(O)O)cc1)C(O)=N[C@H]1CSCCN(Cc2ccc(-c3ccccc3)cc2)C1=O	O=C(CN=CCCc1ccccc1)NCCCC1CCCCC1||O=C1C(N=CCCc2ccccc2)CSCCN1Cc1ccc(-c2ccccc2)cc1
CC[C@H](N=C(O)[C@H](Cc1ccc(OP(=O)(O)O)cc1)N=C(C)O)C(=O)N(C)CCCC1CCCCC1	CC(O)=N[C@@H](Cc1ccc(OP(=O)(O)O)cc1)C(O)=N[C@@H](CCC(=O)O)C(=O)N(CCCC(=O)O)CCCc1ccccc1	O=C(CN=CCCc1ccccc1)NCCCC1CCCCC1||O=C(CN=CCCc1ccccc1)NCCCc1ccccc1
CC[C@H](N=C(O)[C@H](Cc1ccc(OP(=O)(O)O)cc1)N=C(C)O)C(=O)N(C)CCCC1CCCCC1	CCCCCN(CCCCC)C(=O)[C@@H](C)N=C(O)[C@@H](N=C(O)[C@H](Cc1ccc(OP(=O)(O)O)cc1)N=C(C)O)C(C)C	O=C(CN=CCCc1ccccc1)NCCCC1CCCCC1||c1ccccc1
CC[C@H](N=C(O)[C@H](Cc1ccc(OP(=O)(O)O)cc1)N=C(C)O)C(=O)N(C)CCCC1CCCCC1	CC(O)=N[C@@H](Cc1ccc(OP(=O)(O)O)cc1)C(O)=N[C@H]1CSCCN(Cc2ccc(-c3ccccc3C#N)cc2)C1=O	O=C(CN=CCCc1ccccc1)NCCCC1CCCCC1||O=C1C(N=CCCc2ccccc2)CSCCN1Cc1ccc(-c2ccccc2)cc1
CC[C@H](N=C(O)[C@H](Cc1ccc(OP(=O)(O)O)cc1)N=C(C)O)C(=O)N(C)CCCC1CCCCC1	CC(O)=N[C@@H](Cc1ccc(OP(=O)(O)O)cc1)C(O)=N[C@H]1CSCCN(Cc2cccc(-c3ccccc3C#N)c2)C1=O	O=C(CN=CCCc1ccccc1)NCCCC1CCCCC1||O=C1C(N=CCCc2ccccc2)CSCCN1Cc1cccc(-c2ccccc2)c1
CC[C@H](N=C(O)[C@H](Cc1ccc(OP(=O)(O)O)cc1)N=C(C)O)C(=O)N(C)CCCC1CCCCC1	CC(O)=N[C@@H](Cc1ccc(OP(=O)(O)O)cc1)C(O)=N[C@H]1CCCCN(Cc2ccc(-c3ccc(F)cc3F)cc2)C1=O	O=C(CN=CCCc1ccccc1)NCCCC1CCCCC1||O=C1C(N=CCCc2ccccc2)CCCCN1Cc1ccc(-c2ccccc2)cc1
CC[C@H](N=C(O)[C@H](Cc1ccc(OP(=O)(O)O)cc1)N=C(C)O)C(=O)N(C)CCCC1CCCCC1	CC(O)=N[C@@H](Cc1ccc(OP(=O)(O)O)cc1)C(O)=N[C@H]1CSCCN(Cc2cccc(C(=O)c3ccccc3)c2)C1=O	O=C(CN=CCCc1ccccc1)NCCCC1CCCCC1||O=C(c1ccccc1)c1cccc(CN2CCSCC(N=CCCc3ccccc3)C2=O)c1
CC[C@H](N=C(O)[C@H](Cc1ccc(OP(=O)(O)O)cc1)N=C(C)O)C(=O)N(C)CCCC1CCCCC1	CC(O)=N[C@@H](Cc1ccc(OP(=O)(O)O)cc1)C(O)=N[C@H]1CCCCN(Cc2ccc(-c3ccc(Cl)cc3)cc2)C1=O	O=C(CN=CCCc1ccccc1)NCCCC1CCCCC1||O=C1C(N=CCCc2ccccc2)CCCCN1Cc1ccc(-c2ccccc2)cc1
CC[C@H](N=C(O)[C@H](Cc1ccc(OP(=O)(O)O)cc1)N=C(C)O)C(=O)N(C)CCCC1CCCCC1	CC(O)=N[C@@H](Cc1ccc(OP(=O)(O)O)cc1)C(O)=N[C@H]1CCCCN(Cc2ccc(-c3ccccc3)cc2)C1=O	O=C(CN=CCCc1ccccc1)NCCCC1CCCCC1||O=C1C(N=CCCc2ccccc2)CCCCN1Cc1ccc(-c2ccccc2)cc1
CC[C@H](N=C(O)[C@H](Cc1ccc(OP(=O)(O)O)cc1)N=C(C)O)C(=O)N(C)CCCC1CCCCC1	CC(O)=N[C@@H](Cc1ccc(P(=O)(O)O)c(P(=O)(O)O)c1)C(O)=N[C@H]1CCCCN(Cc2ccc(-c3ccccc3)cc2)C1=O	O=C(CN=CCCc1ccccc1)NCCCC1CCCCC1||O=C1C(N=CCCc2ccccc2)CCCCN1Cc1ccc(-c2ccccc2)cc1
CC[C@H](N=C(O)[C@H](Cc1ccc(OP(=O)(O)O)cc1)N=C(C)O)C(=O)N(C)CCCC1CCCCC1	CC(O)=N[C@@H](Cc1ccc(OP(=O)(O)O)cc1)C(O)=N[C@H]1CCCCN(Cc2ccc(C3CCCCC3)cc2)C1=O	O=C(CN=CCCc1ccccc1)NCCCC1CCCCC1||O=C1C(N=CCCc2ccccc2)CCCCN1Cc1ccc(C2CCCCC2)cc1
CC[C@H](N=C(O)[C@H](Cc1ccc(OP(=O)(O)O)cc1)N=C(C)O)C(=O)N(C)CCCC1CCCCC1	CC(O)=N[C@@H](Cc1ccc(OP(=O)(O)O)cc1)C(O)=N[C@H]1CCCCN(Cc2ccc(-c3ccccc3C#N)cc2)C1=O	O=C(CN=CCCc1ccccc1)NCCCC1CCCCC1||O=C1C(N=CCCc2ccccc2)CCCCN1Cc1ccc(-c2ccccc2)cc1
CC[C@H](N=C(O)[C@H](Cc1ccc(OP(=O)(O)O)cc1)N=C(C)O)C(=O)N(C)CCCC1CCCCC1	CC(O)=N[C@@H](Cc1ccc(C(F)(F)P(=O)(O)O)cc1)C(O)=N[C@H]1CCCCN(Cc2ccc(-c3ccccc3)cc2)C1=O	O=C(CN=CCCc1ccccc1)NCCCC1CCCCC1||O=C1C(N=CCCc2ccccc2)CCCCN1Cc1ccc(-c2ccccc2)cc1
CC[C@H](N=C(O)[C@H](Cc1ccc(OP(=O)(O)O)cc1)N=C(C)O)C(=O)N(C)CCCC1CCCCC1	CC(O)=N[C@@H](Cc1ccc(OP(=O)(O)O)c(C=O)c1)C(O)=N[C@H]1CCCCN(Cc2ccc(-c3ccccc3)cc2)C1=O	O=C(CN=CCCc1ccccc1)NCCCC1CCCCC1||O=C1C(N=CCCc2ccccc2)CCCCN1Cc1ccc(-c2ccccc2)cc1
CC[C@H](N=C(O)[C@H](Cc1ccc(OP(=O)(O)O)cc1)N=C(C)O)C(=O)N(C)CCCC1CCCCC1	CC(O)=N[C@@H](Cc1ccc(OP(=O)(O)O)cc1)C(O)=N[C@H]1CCCCN(Cc2ccc(-c3ccc(C)cc3)cc2)C1=O	O=C(CN=CCCc1ccccc1)NCCCC1CCCCC1||O=C1C(N=CCCc2ccccc2)CCCCN1Cc1ccc(-c2ccccc2)cc1
CC[C@H](N=C(O)[C@H](Cc1ccc(OP(=O)(O)O)cc1)N=C(C)O)C(=O)N(C)CCCC1CCCCC1	CC(O)=N[C@@H](Cc1ccc(OP(=O)(O)O)cc1)C(O)=N[C@@H](CCC(=O)O)C(O)=N[C@@H](CCC(=N)O)Cc1cccc2ccccc12	C(CCc1ccccc1)=NCC=NCCc1cccc2ccccc12||O=C(CN=CCCc1ccccc1)NCCCC1CCCCC1
CC[C@H](N=C(O)[C@H](Cc1ccc(OP(=O)(O)O)cc1)N=C(C)O)C(=O)N(C)CCCC1CCCCC1	CCCCCCN(CCCCCC)C(=O)[C@@H](C)N=C(O)[C@@H](N=C(O)[C@H](Cc1ccc(OP(=O)(O)O)cc1)N=C(C)O)C(C)C	O=C(CN=CCCc1ccccc1)NCCCC1CCCCC1||c1ccccc1
CC[C@H](N=C(O)[C@H](Cc1ccc(OP(=O)(O)O)cc1)N=C(C)O)C(=O)N(C)CCCC1CCCCC1	CC(O)=N[C@@H](Cc1ccc(C(=O)O)c(C=O)c1)C(O)=N[C@H]1CCCCN(Cc2ccc(-c3ccccc3)cc2)C1=O	O=C(CN=CCCc1ccccc1)NCCCC1CCCCC1||O=C1C(N=CCCc2ccccc2)CCCCN1Cc1ccc(-c2ccccc2)cc1
CC[C@H](N=C(O)[C@H](Cc1ccc(OP(=O)(O)O)cc1)N=C(C)O)C(=O)N(C)CCCC1CCCCC1	CC(O)=N[C@@H](Cc1ccc(OCC(=O)O)c(P(=O)(O)O)c1)C(O)=N[C@H]1CCCCN(Cc2ccc(-c3ccccc3)cc2)C1=O	O=C(CN=CCCc1ccccc1)NCCCC1CCCCC1||O=C1C(N=CCCc2ccccc2)CCCCN1Cc1ccc(-c2ccccc2)cc1
CC[C@H](N=C(O)[C@H](Cc1ccc(OP(=O)(O)O)cc1)N=C(C)O)C(=O)N(C)CCCC1CCCCC1	CC(O)=N[C@@H](Cc1ccc(CC(=O)O)c(C(=O)O)c1)C(O)=N[C@H]1CCCCN(Cc2ccc(-c3ccccc3)cc2)C1=O	O=C(CN=CCCc1ccccc1)NCCCC1CCCCC1||O=C1C(N=CCCc2ccccc2)CCCCN1Cc1ccc(-c2ccccc2)cc1
CC[C@H](N=C(O)[C@H](Cc1ccc(OP(=O)(O)O)cc1)N=C(C)O)C(=O)N(C)CCCC1CCCCC1	CC(O)=N[C@@H](Cc1ccc(C(C(=O)O)C(=O)O)c(C(=O)O)c1)C(O)=N[C@H]1CCCCN(Cc2ccc(-c3ccccc3)cc2)C1=O	O=C(CN=CCCc1ccccc1)NCCCC1CCCCC1||O=C1C(N=CCCc2ccccc2)CCCCN1Cc1ccc(-c2ccccc2)cc1
CC[C@H](N=C(O)[C@H](Cc1ccc(OP(=O)(O)O)cc1)N=C(C)O)C(=O)N(C)CCCC1CCCCC1	CC(O)=N[C@@H](Cc1ccc(OP(=O)(O)O)cc1)C(O)=N[C@H]1CCCCN(Cc2ccc(-c3cccc4ccccc34)cc2)C1=O	O=C(CN=CCCc1ccccc1)NCCCC1CCCCC1||O=C1C(N=CCCc2ccccc2)CCCCN1Cc1ccc(-c2cccc3ccccc23)cc1
CC[C@H](N=C(O)[C@H](Cc1ccc(OP(=O)(O)O)cc1)N=C(C)O)C(=O)N(C)CCCC1CCCCC1	COC(=O)c1cc(C[C@H](N=C(C)O)C(O)=N[C@H]2CCCCN(Cc3ccc(-c4ccccc4)cc3)C2=O)ccc1C(F)(C(=O)O)C(=O)O	O=C(CN=CCCc1ccccc1)NCCCC1CCCCC1||O=C1C(N=CCCc2ccccc2)CCCCN1Cc1ccc(-c2ccccc2)cc1
CC[C@H](N=C(O)[C@H](Cc1ccc(OP(=O)(O)O)cc1)N=C(C)O)C(=O)N(C)CCCC1CCCCC1	COC(=O)c1cc(C[C@@H](N=C(C)O)C(O)=N[C@H]2CCCCN(Cc3ccc(-c4ccccc4)cc3)C2=O)ccc1C(C(=O)O)C(=O)O	O=C(CN=CCCc1ccccc1)NCCCC1CCCCC1||O=C1C(N=CCCc2ccccc2)CCCCN1Cc1ccc(-c2ccccc2)cc1
CC[C@H](N=C(O)[C@H](Cc1ccc(OP(=O)(O)O)cc1)N=C(C)O)C(=O)N(C)CCCC1CCCCC1	COC(=O)c1cc(C[C@H](N=C(C)O)C(O)=N[C@H]2CCCCN(Cc3ccc(-c4ccccc4)cc3)C2=O)ccc1C(C(=O)O)C(=O)O	O=C(CN=CCCc1ccccc1)NCCCC1CCCCC1||O=C1C(N=CCCc2ccccc2)CCCCN1Cc1ccc(-c2ccccc2)cc1
CC(O)=N[C@@H](Cc1ccc(OP(=O)(O)O)cc1)C(O)=N[C@H]1CCCCN(Cc2cc(C(F)(F)F)cc(C(F)(F)F)c2)C1=O	COC(=O)c1ccc(CN2CCCC[C@H](N=C(O)[C@H](Cc3ccc(OP(=O)(O)O)cc3)N=C(C)O)C2=O)cc1	O=C1C(N=CCCc2ccccc2)CCCCN1Cc1ccccc1||O=C1C(N=CCCc2ccccc2)CCCCN1Cc1ccccc1
CC(O)=N[C@@H](Cc1ccc(OP(=O)(O)O)cc1)C(O)=N[C@H]1CCCCN(Cc2cc(C(F)(F)F)cc(C(F)(F)F)c2)C1=O	CC(O)=N[C@@H](Cc1ccc(OP(=O)(O)O)cc1)C(O)=N[C@@H](CCC(=O)O)C(O)=N[C@H](CC(=O)O)CC(O)=N[C@H](C(=O)O)C(C)C	O=C1C(N=CCCc2ccccc2)CCCCN1Cc1ccccc1||c1ccccc1
CC(O)=N[C@@H](Cc1ccc(OP(=O)(O)O)cc1)C(O)=N[C@H]1CCCCN(Cc2cc(C(F)(F)F)cc(C(F)(F)F)c2)C1=O	CC[C@@H](C)[C@H](N=C(O)C[C@H](N=C(O)[C@H](CCC(=O)O)N=C(O)[C@H](Cc1ccc(OP(=O)(O)O)cc1)N=C(C)O)C(=O)O)C(=O)O	O=C1C(N=CCCc2ccccc2)CCCCN1Cc1ccccc1||c1ccccc1
CC(O)=N[C@@H](Cc1ccc(OP(=O)(O)O)cc1)C(O)=N[C@H]1CCCCN(Cc2cc(C(F)(F)F)cc(C(F)(F)F)c2)C1=O	CC[C@@H](C)[C@H](N=C(O)[C@H](CCC(=O)O)N=C(O)C[C@H](N=C(O)[C@H](Cc1ccc(OP(=O)(O)O)cc1)N=C(C)O)C(=O)O)C(=O)O	O=C1C(N=CCCc2ccccc2)CCCCN1Cc1ccccc1||c1ccccc1
CC(O)=N[C@@H](Cc1ccc(OP(=O)(O)O)cc1)C(O)=N[C@H]1CCCCN(Cc2cc(C(F)(F)F)cc(C(F)(F)F)c2)C1=O	CCCc1ccc(CN2CCCC[C@H](N=C(O)[C@H](Cc3ccc(OP(=O)(O)O)cc3)N=C(C)O)C2=O)cc1	O=C1C(N=CCCc2ccccc2)CCCCN1Cc1ccccc1||O=C1C(N=CCCc2ccccc2)CCCCN1Cc1ccccc1
CC(O)=N[C@@H](Cc1ccc(OP(=O)(O)O)cc1)C(O)=N[C@H]1CCCCN(Cc2cc(C(F)(F)F)cc(C(F)(F)F)c2)C1=O	CC[C@@H](C)[C@H](N=C(O)CC[C@H](N=C(O)[C@H](CCC(=O)O)N=C(O)[C@H](Cc1ccc(OP(=O)(O)O)cc1)N=C(C)O)C(=O)O)C(=O)O	O=C1C(N=CCCc2ccccc2)CCCCN1Cc1ccccc1||c1ccccc1
CC(O)=N[C@@H](Cc1ccc(OP(=O)(O)O)cc1)C(O)=N[C@H]1CCCCN(Cc2cc(C(F)(F)F)cc(C(F)(F)F)c2)C1=O	CC[C@@H](C)[C@H](N=C(O)[C@H](CCC(=O)O)N=C(O)CC[C@H](N=C(O)[C@H](Cc1ccc(OP(=O)(O)O)cc1)N=C(C)O)C(=O)O)C(=O)O	O=C1C(N=CCCc2ccccc2)CCCCN1Cc1ccccc1||c1ccccc1
CC(O)=N[C@@H](Cc1ccc(OP(=O)(O)O)cc1)C(O)=N[C@H]1CCCCN(Cc2cc(C(F)(F)F)cc(C(F)(F)F)c2)C1=O	CC(O)=N[C@@H](Cc1ccc(C(F)(F)P(=O)(O)O)cc1)C(O)=N[C@@H](CCC(=O)O)C(=O)N(C)CCCC1CCCCC1	O=C(CN=CCCc1ccccc1)NCCCC1CCCCC1||O=C1C(N=CCCc2ccccc2)CCCCN1Cc1ccccc1
CC(O)=N[C@@H](Cc1ccc(OP(=O)(O)O)cc1)C(O)=N[C@H]1CCCCN(Cc2cc(C(F)(F)F)cc(C(F)(F)F)c2)C1=O	CC(O)=N[C@@H](Cc1ccc(OP(=O)(O)O)cc1)C(O)=N[C@H](C(O)=N[C@@H](C)C(O)=NCCC1CCCCC1)C(C)C	C(CCc1ccccc1)=NCC=NCC=NCCC1CCCCC1||O=C1C(N=CCCc2ccccc2)CCCCN1Cc1ccccc1
CC(O)=N[C@@H](Cc1ccc(OP(=O)(O)O)cc1)C(O)=N[C@H]1CCCCN(Cc2cc(C(F)(F)F)cc(C(F)(F)F)c2)C1=O	CC(O)=N[C@@H](Cc1ccc(OP(=O)(O)O)cc1)C(O)=N[C@H]1CCCCN(Cc2ccc(-c3cccs3)cc2)C1=O	O=C1C(N=CCCc2ccccc2)CCCCN1Cc1ccc(-c2cccs2)cc1||O=C1C(N=CCCc2ccccc2)CCCCN1Cc1ccccc1
CC(O)=N[C@@H](Cc1ccc(OP(=O)(O)O)cc1)C(O)=N[C@H]1CCCCN(Cc2cc(C(F)(F)F)cc(C(F)(F)F)c2)C1=O	CC(O)=N[C@@H](Cc1ccc(OP(=O)(O)O)cc1)C(O)=N[C@H]1CSCCN(Cc2ccc(-c3ccccc3)cc2)C1=O	O=C1C(N=CCCc2ccccc2)CCCCN1Cc1ccccc1||O=C1C(N=CCCc2ccccc2)CSCCN1Cc1ccc(-c2ccccc2)cc1
CC(O)=N[C@@H](Cc1ccc(OP(=O)(O)O)cc1)C(O)=N[C@H]1CCCCN(Cc2cc(C(F)(F)F)cc(C(F)(F)F)c2)C1=O	CC(O)=N[C@@H](Cc1ccc(OP(=O)(O)O)cc1)C(O)=N[C@@H](Cc1ccc(O)cc1)C(O)=NCCCc1ccccc1	C(=NCCCc1ccccc1)C(Cc1ccccc1)N=CCCc1ccccc1||O=C1C(N=CCCc2ccccc2)CCCCN1Cc1ccccc1
CC(O)=N[C@@H](Cc1ccc(OP(=O)(O)O)cc1)C(O)=N[C@H]1CCCCN(Cc2cc(C(F)(F)F)cc(C(F)(F)F)c2)C1=O	CC(O)=N[C@@H](Cc1ccc(OP(=O)(O)O)cc1)C(O)=N[C@H]1CCCCN(Cc2ccc(-c3ccccc3)cc2)C1=O	O=C1C(N=CCCc2ccccc2)CCCCN1Cc1ccc(-c2ccccc2)cc1||O=C1C(N=CCCc2ccccc2)CCCCN1Cc1ccccc1
CC(O)=N[C@@H](Cc1ccc(OP(=O)(O)O)cc1)C(O)=N[C@H]1CCCCN(Cc2cc(C(F)(F)F)cc(C(F)(F)F)c2)C1=O	CC(O)=N[C@@H](Cc1ccc(OP(=O)(O)O)cc1)C(O)=N[C@H]1CCCCN(Cc2ccc(-c3ccccc3C#N)cc2)C1=O	O=C1C(N=CCCc2ccccc2)CCCCN1Cc1ccc(-c2ccccc2)cc1||O=C1C(N=CCCc2ccccc2)CCCCN1Cc1ccccc1
CC(O)=N[C@@H](Cc1ccc(OP(=O)(O)O)cc1)C(O)=N[C@H]1CCCCN(Cc2cc(C(F)(F)F)cc(C(F)(F)F)c2)C1=O	CC(O)=N[C@@H](Cc1ccc(C(F)(F)P(=O)(O)O)cc1)C(O)=N[C@H]1CCCCN(Cc2ccc(-c3ccccc3)cc2)C1=O	O=C1C(N=CCCc2ccccc2)CCCCN1Cc1ccc(-c2ccccc2)cc1||O=C1C(N=CCCc2ccccc2)CCCCN1Cc1ccccc1
CC(O)=N[C@@H](Cc1ccc(OP(=O)(O)O)cc1)C(O)=N[C@H]1CCCCN(Cc2cc(C(F)(F)F)cc(C(F)(F)F)c2)C1=O	CC(O)=N[C@@H](Cc1ccc(OP(=O)(O)O)c(C=O)c1)C(O)=N[C@H]1CCCCN(Cc2ccc(-c3ccccc3)cc2)C1=O	O=C1C(N=CCCc2ccccc2)CCCCN1Cc1ccc(-c2ccccc2)cc1||O=C1C(N=CCCc2ccccc2)CCCCN1Cc1ccccc1
CC(O)=N[C@@H](Cc1ccc(OP(=O)(O)O)cc1)C(O)=N[C@H]1CCCCN(Cc2cc(C(F)(F)F)cc(C(F)(F)F)c2)C1=O	CC(O)=N[C@@H](Cc1ccc(C(=O)O)c(C=O)c1)C(O)=N[C@H]1CCCCN(Cc2ccc(-c3ccccc3)cc2)C1=O	O=C1C(N=CCCc2ccccc2)CCCCN1Cc1ccc(-c2ccccc2)cc1||O=C1C(N=CCCc2ccccc2)CCCCN1Cc1ccccc1
CC(O)=N[C@@H](Cc1ccc(OP(=O)(O)O)cc1)C(O)=N[C@H]1CCCCN(Cc2cc(C(F)(F)F)cc(C(F)(F)F)c2)C1=O	CC(O)=N[C@@H](Cc1ccc(C(C(=O)O)C(=O)O)c(C(=O)O)c1)C(O)=N[C@H]1CCCCN(Cc2ccc(-c3ccccc3)cc2)C1=O	O=C1C(N=CCCc2ccccc2)CCCCN1Cc1ccc(-c2ccccc2)cc1||O=C1C(N=CCCc2ccccc2)CCCCN1Cc1ccccc1
CC(O)=N[C@@H](Cc1ccc(OP(=O)(O)O)cc1)C(O)=N[C@H]1CCCCN(Cc2cc(C(F)(F)F)cc(C(F)(F)F)c2)C1=O	CC(O)=N[C@@H](Cc1ccc(OP(=O)(O)O)cc1)C(O)=N[C@H]1CCCCN(Cc2ccc(-c3cccc4ccccc34)cc2)C1=O	O=C1C(N=CCCc2ccccc2)CCCCN1Cc1ccc(-c2cccc3ccccc23)cc1||O=C1C(N=CCCc2ccccc2)CCCCN1Cc1ccccc1
CC(O)=N[C@@H](Cc1ccc(OP(=O)(O)O)cc1)C(O)=N[C@H]1CCCCN(Cc2cc(C(F)(F)F)cc(C(F)(F)F)c2)C1=O	COC(=O)c1cc(C[C@H](N=C(C)O)C(O)=N[C@H]2CCCCN(Cc3ccc(-c4ccccc4)cc3)C2=O)ccc1C(F)(C(=O)O)C(=O)O	O=C1C(N=CCCc2ccccc2)CCCCN1Cc1ccc(-c2ccccc2)cc1||O=C1C(N=CCCc2ccccc2)CCCCN1Cc1ccccc1
CC(O)=N[C@@H](Cc1ccc(OP(=O)(O)O)cc1)C(O)=N[C@H]1CCCCN(Cc2cc(C(F)(F)F)cc(C(F)(F)F)c2)C1=O	COC(=O)c1cc(C[C@@H](N=C(C)O)C(O)=N[C@H]2CCCCN(Cc3ccc(-c4ccccc4)cc3)C2=O)ccc1C(C(=O)O)C(=O)O	O=C1C(N=CCCc2ccccc2)CCCCN1Cc1ccc(-c2ccccc2)cc1||O=C1C(N=CCCc2ccccc2)CCCCN1Cc1ccccc1
CC(O)=N[C@@H](Cc1ccc(OP(=O)(O)O)cc1)C(O)=N[C@H]1CCCCN(C/C=C/c2ccccc2)C1=O	CC(O)=N[C@@H](Cc1ccc(OP(=O)(O)O)cc1)C(O)=N[C@@H](CCC(=O)O)C(=O)N(C)CCCc1ccccc1	O=C(CN=CCCc1ccccc1)NCCCc1ccccc1||O=C1C(N=CCCc2ccccc2)CCCCN1CC=Cc1ccccc1
CC(O)=N[C@@H](Cc1ccc(OP(=O)(O)O)cc1)C(O)=N[C@H]1CCCCN(C/C=C/c2ccccc2)C1=O	CC(O)=N[C@@H](Cc1ccc(OP(=O)(O)O)cc1)C(O)=NCC(=O)N(CCCC(=O)O)CCCc1ccccc1	O=C(CN=CCCc1ccccc1)NCCCc1ccccc1||O=C1C(N=CCCc2ccccc2)CCCCN1CC=Cc1ccccc1
CC(O)=N[C@@H](Cc1ccc(OP(=O)(O)O)cc1)C(O)=N[C@H]1CCCCN(C/C=C/c2ccccc2)C1=O	CCc1ccccc1CCN=C(O)[C@H](CCC(=O)O)N=C(O)[C@H](Cc1ccc(OP(=O)(O)O)cc1)N=C(C)O	C(CCc1ccccc1)=NCC=NCCc1ccccc1||O=C1C(N=CCCc2ccccc2)CCCCN1CC=Cc1ccccc1
CC(O)=N[C@@H](Cc1ccc(OP(=O)(O)O)cc1)C(O)=N[C@H]1CCCCN(C/C=C/c2ccccc2)C1=O	CC(O)=N[C@@H](Cc1ccc(OP(=O)(O)O)cc1)C(O)=N[C@@H](CCC(=O)O)C(O)=N[C@H](CC(=O)O)CC(O)=N[C@H](C(=O)O)C(C)C	O=C1C(N=CCCc2ccccc2)CCCCN1CC=Cc1ccccc1||c1ccccc1
CC(O)=N[C@@H](Cc1ccc(OP(=O)(O)O)cc1)C(O)=N[C@H]1CCCCN(C/C=C/c2ccccc2)C1=O	CC[C@@H](C)[C@H](N=C(O)C[C@H](N=C(O)[C@H](CCC(=O)O)N=C(O)[C@H](Cc1ccc(OP(=O)(O)O)cc1)N=C(C)O)C(=O)O)C(=O)O	O=C1C(N=CCCc2ccccc2)CCCCN1CC=Cc1ccccc1||c1ccccc1
CC(O)=N[C@@H](Cc1ccc(OP(=O)(O)O)cc1)C(O)=N[C@H]1CCCCN(C/C=C/c2ccccc2)C1=O	CC[C@@H](C)[C@H](N=C(O)[C@H](CCC(=O)O)N=C(O)C[C@H](N=C(O)[C@H](Cc1ccc(OP(=O)(O)O)cc1)N=C(C)O)C(=O)O)C(=O)O	O=C1C(N=CCCc2ccccc2)CCCCN1CC=Cc1ccccc1||c1ccccc1
CC(O)=N[C@@H](Cc1ccc(OP(=O)(O)O)cc1)C(O)=N[C@H]1CCCCN(C/C=C/c2ccccc2)C1=O	CC(O)=N[C@@H](Cc1ccc(OP(=O)(O)O)cc1)C(O)=N[C@@H](CCC(=O)O)C(O)=N[C@@H](CCC1CCCCC1)C(=N)O	C(CCc1ccccc1)=NCC=NCCCC1CCCCC1||O=C1C(N=CCCc2ccccc2)CCCCN1CC=Cc1ccccc1
CC(O)=N[C@@H](Cc1ccc(OP(=O)(O)O)cc1)C(O)=N[C@H]1CCCCN(C/C=C/c2ccccc2)C1=O	CC[C@H](N=C(O)[C@H](Cc1ccc(C(F)(F)P(=O)(O)O)cc1)N=C(C)O)C(=O)N(C)CCCC1CCCCC1	O=C(CN=CCCc1ccccc1)NCCCC1CCCCC1||O=C1C(N=CCCc2ccccc2)CCCCN1CC=Cc1ccccc1
CC(O)=N[C@@H](Cc1ccc(OP(=O)(O)O)cc1)C(O)=N[C@H]1CCCCN(C/C=C/c2ccccc2)C1=O	CC(O)=N[C@@H](Cc1ccc(P(=O)(O)O)cc1)C(O)=N[C@@H](CCC(=O)O)C(=O)N(C)CCCC1CCCCC1	O=C(CN=CCCc1ccccc1)NCCCC1CCCCC1||O=C1C(N=CCCc2ccccc2)CCCCN1CC=Cc1ccccc1
CC(O)=N[C@@H](Cc1ccc(OP(=O)(O)O)cc1)C(O)=N[C@H]1CCCCN(C/C=C/c2ccccc2)C1=O	CC(O)=N[C@@H](Cc1ccc(OP(=O)(O)O)cc1)C(O)=N[C@@H](CCC(=O)O)C(=O)N(C)CCCC1CCCCC1	O=C(CN=CCCc1ccccc1)NCCCC1CCCCC1||O=C1C(N=CCCc2ccccc2)CCCCN1CC=Cc1ccccc1
CC(O)=N[C@@H](Cc1ccc(OP(=O)(O)O)cc1)C(O)=N[C@H]1CCCCN(C/C=C/c2ccccc2)C1=O	CC(O)=N[C@@H](Cc1ccc(OP(=O)(O)O)cc1)C(O)=N[C@@H](C)C(=O)N(CCCC(=O)O)CCCc1ccccc1	O=C(CN=CCCc1ccccc1)NCCCc1ccccc1||O=C1C(N=CCCc2ccccc2)CCCCN1CC=Cc1ccccc1
CC(O)=N[C@@H](Cc1ccc(OP(=O)(O)O)cc1)C(O)=N[C@H]1CCCCN(C/C=C/c2ccccc2)C1=O	CC(O)=N[C@@H](Cc1ccc(OP(=O)(O)O)cc1)C(O)=N[C@H](C(O)=N[C@H](C)C(O)=NCCc1ccccc1)C(C)C	C(CCc1ccccc1)=NCC=NCC=NCCc1ccccc1||O=C1C(N=CCCc2ccccc2)CCCCN1CC=Cc1ccccc1
CC(O)=N[C@@H](Cc1ccc(OP(=O)(O)O)cc1)C(O)=N[C@H]1CCCCN(C/C=C/c2ccccc2)C1=O	CC(O)=N[C@@H](Cc1ccc(OP(=O)(O)O)cc1)C(O)=N[C@H](C(O)=N[C@@H](C)C(O)=NCCc1ccccc1)C(C)C	C(CCc1ccccc1)=NCC=NCC=NCCc1ccccc1||O=C1C(N=CCCc2ccccc2)CCCCN1CC=Cc1ccccc1
CC(O)=N[C@@H](Cc1ccc(OP(=O)(O)O)cc1)C(O)=N[C@H]1CCCCN(C/C=C/c2ccccc2)C1=O	CC[C@@H](C)[C@H](N=C(O)CC[C@H](N=C(O)[C@H](CCC(=O)O)N=C(O)[C@H](Cc1ccc(OP(=O)(O)O)cc1)N=C(C)O)C(=O)O)C(=O)O	O=C1C(N=CCCc2ccccc2)CCCCN1CC=Cc1ccccc1||c1ccccc1
CC(O)=N[C@@H](Cc1ccc(OP(=O)(O)O)cc1)C(O)=N[C@H]1CCCCN(C/C=C/c2ccccc2)C1=O	CC[C@@H](C)[C@H](N=C(O)[C@H](CCC(=O)O)N=C(O)CC[C@H](N=C(O)[C@H](Cc1ccc(OP(=O)(O)O)cc1)N=C(C)O)C(=O)O)C(=O)O	O=C1C(N=CCCc2ccccc2)CCCCN1CC=Cc1ccccc1||c1ccccc1
CC(O)=N[C@@H](Cc1ccc(OP(=O)(O)O)cc1)C(O)=N[C@H]1CCCCN(C/C=C/c2ccccc2)C1=O	CC[C@H](C)[C@H](N=C(O)[C@H](CCC(=O)O)N=C(O)[C@H](CCC(=O)O)N=C(O)[C@H](Cc1ccc(OP(=O)(O)O)cc1)N=C(C)O)C(=O)O	O=C1C(N=CCCc2ccccc2)CCCCN1CC=Cc1ccccc1||c1ccccc1
CC(O)=N[C@@H](Cc1ccc(OP(=O)(O)O)cc1)C(O)=N[C@H]1CCCCN(C/C=C/c2ccccc2)C1=O	CC(O)=N[C@@H](Cc1ccc(C(F)(F)P(=O)(O)O)cc1)C(O)=N[C@@H](CCC(=O)O)C(=O)N(C)CCCC1CCCCC1	O=C(CN=CCCc1ccccc1)NCCCC1CCCCC1||O=C1C(N=CCCc2ccccc2)CCCCN1CC=Cc1ccccc1
CC(O)=N[C@@H](Cc1ccc(OP(=O)(O)O)cc1)C(O)=N[C@H]1CCCCN(C/C=C/c2ccccc2)C1=O	CC(O)=NC(Cc1ccc(OP(=O)(O)O)cc1)C(O)=NC(CCC(=O)O)C(O)=NC(CCC(=O)O)C(O)=NC(CC(C)C)C(=N)O	O=C1C(N=CCCc2ccccc2)CCCCN1CC=Cc1ccccc1||c1ccccc1
CC(O)=N[C@@H](Cc1ccc(OP(=O)(O)O)cc1)C(O)=N[C@H]1CCCCN(C/C=C/c2ccccc2)C1=O	CC[C@H](C)[C@H](N=C(O)[C@H](CCC(=O)O)N=C(O)[C@H](CCC(=O)O)N=C(O)[C@H](Cc1ccc(OP(=O)(O)O)cc1)N=C(C)O)C(=N)O	O=C1C(N=CCCc2ccccc2)CCCCN1CC=Cc1ccccc1||c1ccccc1
CC(O)=N[C@@H](Cc1ccc(OP(=O)(O)O)cc1)C(O)=N[C@H]1CCCCN(C/C=C/c2ccccc2)C1=O	CC(O)=N[C@@H](Cc1ccc(OP(=O)(O)O)cc1)C(O)=N[C@H](C(O)=N[C@H](C)C(O)=NCCC1CCCCC1)C(C)C	C(CCc1ccccc1)=NCC=NCC=NCCC1CCCCC1||O=C1C(N=CCCc2ccccc2)CCCCN1CC=Cc1ccccc1
CC(O)=N[C@@H](Cc1ccc(OP(=O)(O)O)cc1)C(O)=N[C@H]1CCCCN(C/C=C/c2ccccc2)C1=O	CC(O)=N[C@@H](Cc1ccc(OP(=O)(O)O)cc1)C(O)=N[C@H](C(O)=N[C@@H](C)C(O)=NCCC1CCCCC1)C(C)C	C(CCc1ccccc1)=NCC=NCC=NCCC1CCCCC1||O=C1C(N=CCCc2ccccc2)CCCCN1CC=Cc1ccccc1
CC(O)=N[C@@H](Cc1ccc(OP(=O)(O)O)cc1)C(O)=N[C@H]1CCCCN(C/C=C/c2ccccc2)C1=O	CCCCN(CCCC)C(=O)[C@@H](C)N=C(O)[C@@H](N=C(O)[C@H](Cc1ccc(OP(=O)(O)O)cc1)N=C(C)O)C(C)C	O=C1C(N=CCCc2ccccc2)CCCCN1CC=Cc1ccccc1||c1ccccc1
CC(O)=N[C@@H](Cc1ccc(OP(=O)(O)O)cc1)C(O)=N[C@H]1CCCCN(C/C=C/c2ccccc2)C1=O	CCCCN(CCCC)C(=O)[C@H](C)N=C(O)[C@@H](N=C(O)[C@H](Cc1ccc(OP(=O)(O)O)cc1)N=C(C)O)C(C)C	O=C1C(N=CCCc2ccccc2)CCCCN1CC=Cc1ccccc1||c1ccccc1
CC(O)=N[C@@H](Cc1ccc(OP(=O)(O)O)cc1)C(O)=N[C@H]1CCCCN(C/C=C/c2ccccc2)C1=O	CC(O)=N[C@@H](Cc1ccc(OP(=O)(O)O)cc1)C(O)=N[C@H]1CCCCN(Cc2ccc(-c3cccs3)cc2)C1=O	O=C1C(N=CCCc2ccccc2)CCCCN1CC=Cc1ccccc1||O=C1C(N=CCCc2ccccc2)CCCCN1Cc1ccc(-c2cccs2)cc1
CC(O)=N[C@@H](Cc1ccc(OP(=O)(O)O)cc1)C(O)=N[C@H]1CCCCN(C/C=C/c2ccccc2)C1=O	CC(O)=N[C@@H](Cc1ccc(OP(=O)(O)O)cc1)C(O)=N[C@@H](CCC(=O)O)C(O)=NCCc1cccc2ccccc12	C(CCc1ccccc1)=NCC=NCCc1cccc2ccccc12||O=C1C(N=CCCc2ccccc2)CCCCN1CC=Cc1ccccc1
CC(O)=N[C@@H](Cc1ccc(OP(=O)(O)O)cc1)C(O)=N[C@H]1CCCCN(C/C=C/c2ccccc2)C1=O	CCCCc1ccc(CN2CCCC[C@H](N=C(O)[C@H](Cc3ccc(OP(=O)(O)O)cc3)N=C(C)O)C2=O)cc1	O=C1C(N=CCCc2ccccc2)CCCCN1CC=Cc1ccccc1||O=C1C(N=CCCc2ccccc2)CCCCN1Cc1ccccc1
CC(O)=N[C@@H](Cc1ccc(OP(=O)(O)O)cc1)C(O)=N[C@H]1CCCCN(C/C=C/c2ccccc2)C1=O	CC(O)=N[C@@H](Cc1ccc(OP(=O)(O)O)cc1)C(O)=N[C@@H](CCC(=O)O)C(O)=NCCC1=CC=CC2CCCCC12	C1=CC2CCCCC2C(CCN=CCN=CCCc2ccccc2)=C1||O=C1C(N=CCCc2ccccc2)CCCCN1CC=Cc1ccccc1
CC(O)=N[C@@H](Cc1ccc(OP(=O)(O)O)cc1)C(O)=N[C@H]1CCCCN(C/C=C/c2ccccc2)C1=O	CC(O)=N[C@@H](Cc1ccc(OP(=O)(O)O)cc1)C(O)=N[C@@H](Cc1ccc(O)cc1)C(O)=NCCCc1ccccc1	C(=NCCCc1ccccc1)C(Cc1ccccc1)N=CCCc1ccccc1||O=C1C(N=CCCc2ccccc2)CCCCN1CC=Cc1ccccc1
CC(O)=N[C@@H](Cc1ccc(OP(=O)(O)O)cc1)C(O)=N[C@H]1CCCCN(C/C=C/c2ccccc2)C1=O	CC(O)=N[C@@H](Cc1ccc(OP(=O)(O)O)cc1)C(O)=N[C@@H](Cc1ccc(OP(=O)(O)O)cc1)C(O)=NCCCc1ccccc1	C(=NCCCc1ccccc1)C(Cc1ccccc1)N=CCCc1ccccc1||O=C1C(N=CCCc2ccccc2)CCCCN1CC=Cc1ccccc1
CC(O)=N[C@@H](Cc1ccc(OP(=O)(O)O)cc1)C(O)=N[C@H]1CCCCN(C/C=C/c2ccccc2)C1=O	CCCC(N=C(O)[C@H](Cc1ccc(OP(=O)(O)O)cc1)N=C(C)O)C(=O)N(CCCC(=O)O)CCCc1ccccc1	O=C(CN=CCCc1ccccc1)NCCCc1ccccc1||O=C1C(N=CCCc2ccccc2)CCCCN1CC=Cc1ccccc1
CC(O)=N[C@@H](Cc1ccc(OP(=O)(O)O)cc1)C(O)=N[C@H]1CCCCN(C/C=C/c2ccccc2)C1=O	CC(O)=N[C@@H](Cc1ccc(OP(=O)(O)O)cc1)C(O)=N[C@H]1CCCCN(Cc2ccc(-c3ccccc3)cc2)C1=O	O=C1C(N=CCCc2ccccc2)CCCCN1CC=Cc1ccccc1||O=C1C(N=CCCc2ccccc2)CCCCN1Cc1ccc(-c2ccccc2)cc1
CC(O)=N[C@@H](Cc1ccc(OP(=O)(O)O)cc1)C(O)=N[C@H]1CCCCN(C/C=C/c2ccccc2)C1=O	CSCC[C@H](N=C(O)[C@@H]1CCCN1C(=O)[C@@H](N=C(O)[C@@H](N)Cc1ccc(OP(=O)(O)O)cc1)C(C)C)C(O)=N[C@@H](CC(C)C)C(=O)O	O=C(CN=CCCc1ccccc1)N1CCCC1||O=C1C(N=CCCc2ccccc2)CCCCN1CC=Cc1ccccc1
CC(O)=N[C@@H](Cc1ccc(OP(=O)(O)O)cc1)C(O)=N[C@H]1CCCCN(C/C=C/c2ccccc2)C1=O	CC(O)=N[C@@H](Cc1ccc(OP(=O)(O)O)cc1)C(O)=N[C@H]1CCCCN(Cc2ccc(-c3ccccc3C#N)cc2)C1=O	O=C1C(N=CCCc2ccccc2)CCCCN1CC=Cc1ccccc1||O=C1C(N=CCCc2ccccc2)CCCCN1Cc1ccc(-c2ccccc2)cc1
CC(O)=N[C@@H](Cc1ccc(OP(=O)(O)O)cc1)C(O)=N[C@H]1CCCCN(C/C=C/c2ccccc2)C1=O	CC(O)=N[C@@H](Cc1ccc(C(F)(F)P(=O)(O)O)cc1)C(O)=N[C@H]1CCCCN(Cc2ccc(-c3ccccc3)cc2)C1=O	O=C1C(N=CCCc2ccccc2)CCCCN1CC=Cc1ccccc1||O=C1C(N=CCCc2ccccc2)CCCCN1Cc1ccc(-c2ccccc2)cc1
CC(O)=N[C@@H](Cc1ccc(OP(=O)(O)O)cc1)C(O)=N[C@H]1CCCCN(C/C=C/c2ccccc2)C1=O	CC(O)=N[C@@H](Cc1ccc(OP(=O)(O)O)c(C=O)c1)C(O)=N[C@H]1CCCCN(Cc2ccc(-c3ccccc3)cc2)C1=O	O=C1C(N=CCCc2ccccc2)CCCCN1CC=Cc1ccccc1||O=C1C(N=CCCc2ccccc2)CCCCN1Cc1ccc(-c2ccccc2)cc1
CC(O)=N[C@@H](Cc1ccc(OP(=O)(O)O)cc1)C(O)=N[C@H]1CCCCN(C/C=C/c2ccccc2)C1=O	CCCCCCN(CCCCCC)C(=O)[C@H](C)N=C(O)[C@@H](N=C(O)[C@H](Cc1ccc(OP(=O)(O)O)cc1)N=C(C)O)C(C)C	O=C1C(N=CCCc2ccccc2)CCCCN1CC=Cc1ccccc1||c1ccccc1
CC(O)=N[C@@H](Cc1ccc(OP(=O)(O)O)cc1)C(O)=N[C@H]1CCCCN(C/C=C/c2ccccc2)C1=O	CSCC[C@H](N=C(O)[C@@H]1CCCN1C(=O)[C@@H](N=C(O)[C@H](Cc1ccc(OP(=O)(O)O)cc1)N=C(C)O)C(C)C)C(O)=N[C@@H](CC(C)C)C(=O)O	O=C(CN=CCCc1ccccc1)N1CCCC1||O=C1C(N=CCCc2ccccc2)CCCCN1CC=Cc1ccccc1
CC(O)=N[C@@H](Cc1ccc(OP(=O)(O)O)cc1)C(O)=N[C@H]1CCCCN(C/C=C/c2ccccc2)C1=O	CC(O)=N[C@@H](Cc1ccc(C(C(=O)O)C(=O)O)c(C(=O)O)c1)C(O)=N[C@H]1CCCCN(Cc2ccc(-c3ccccc3)cc2)C1=O	O=C1C(N=CCCc2ccccc2)CCCCN1CC=Cc1ccccc1||O=C1C(N=CCCc2ccccc2)CCCCN1Cc1ccc(-c2ccccc2)cc1
CC(O)=N[C@@H](Cc1ccc(OP(=O)(O)O)cc1)C(O)=N[C@H]1CCCCN(C/C=C/c2ccccc2)C1=O	COC(=O)c1cc(C[C@H](N=C(C)O)C(O)=N[C@H]2CCCCN(Cc3ccc(-c4ccccc4)cc3)C2=O)ccc1C(F)(C(=O)O)C(=O)O	O=C1C(N=CCCc2ccccc2)CCCCN1CC=Cc1ccccc1||O=C1C(N=CCCc2ccccc2)CCCCN1Cc1ccc(-c2ccccc2)cc1
CC(O)=N[C@@H](Cc1ccc(OP(=O)(O)O)cc1)C(O)=N[C@H]1CCCCN(C/C=C/c2ccccc2)C1=O	COC(=O)c1cc(C[C@@H](N=C(C)O)C(O)=N[C@H]2CCCCN(Cc3ccc(-c4ccccc4)cc3)C2=O)ccc1C(C(=O)O)C(=O)O	O=C1C(N=CCCc2ccccc2)CCCCN1CC=Cc1ccccc1||O=C1C(N=CCCc2ccccc2)CCCCN1Cc1ccc(-c2ccccc2)cc1
COC(=O)c1ccc(CN2CCCC[C@H](N=C(O)[C@H](Cc3ccc(OP(=O)(O)O)cc3)N=C(C)O)C2=O)cc1	CC(O)=N[C@@H](Cc1ccc(OP(=O)(O)O)cc1)C(O)=N[C@@H](CCC(=O)O)C(=O)N(C)CCCc1ccccc1	O=C(CN=CCCc1ccccc1)NCCCc1ccccc1||O=C1C(N=CCCc2ccccc2)CCCCN1Cc1ccccc1
COC(=O)c1ccc(CN2CCCC[C@H](N=C(O)[C@H](Cc3ccc(OP(=O)(O)O)cc3)N=C(C)O)C2=O)cc1	CC(O)=N[C@@H](Cc1ccc(OP(=O)(O)O)cc1)C(O)=NCC(=O)N(CCCC(=O)O)CCCc1ccccc1	O=C(CN=CCCc1ccccc1)NCCCc1ccccc1||O=C1C(N=CCCc2ccccc2)CCCCN1Cc1ccccc1
COC(=O)c1ccc(CN2CCCC[C@H](N=C(O)[C@H](Cc3ccc(OP(=O)(O)O)cc3)N=C(C)O)C2=O)cc1	CCc1ccccc1CCN=C(O)[C@H](CCC(=O)O)N=C(O)[C@H](Cc1ccc(OP(=O)(O)O)cc1)N=C(C)O	C(CCc1ccccc1)=NCC=NCCc1ccccc1||O=C1C(N=CCCc2ccccc2)CCCCN1Cc1ccccc1
COC(=O)c1ccc(CN2CCCC[C@H](N=C(O)[C@H](Cc3ccc(OP(=O)(O)O)cc3)N=C(C)O)C2=O)cc1	CC(O)=N[C@@H](Cc1ccc(OP(=O)(O)O)cc1)C(O)=N[C@@H](CCC(=O)O)C(O)=N[C@H](CC(=O)O)CC(O)=N[C@H](C(=O)O)C(C)C	O=C1C(N=CCCc2ccccc2)CCCCN1Cc1ccccc1||c1ccccc1
COC(=O)c1ccc(CN2CCCC[C@H](N=C(O)[C@H](Cc3ccc(OP(=O)(O)O)cc3)N=C(C)O)C2=O)cc1	CC[C@@H](C)[C@H](N=C(O)C[C@H](N=C(O)[C@H](CCC(=O)O)N=C(O)[C@H](Cc1ccc(OP(=O)(O)O)cc1)N=C(C)O)C(=O)O)C(=O)O	O=C1C(N=CCCc2ccccc2)CCCCN1Cc1ccccc1||c1ccccc1
COC(=O)c1ccc(CN2CCCC[C@H](N=C(O)[C@H](Cc3ccc(OP(=O)(O)O)cc3)N=C(C)O)C2=O)cc1	CC[C@@H](C)[C@H](N=C(O)[C@H](CCC(=O)O)N=C(O)C[C@H](N=C(O)[C@H](Cc1ccc(OP(=O)(O)O)cc1)N=C(C)O)C(=O)O)C(=O)O	O=C1C(N=CCCc2ccccc2)CCCCN1Cc1ccccc1||c1ccccc1
COC(=O)c1ccc(CN2CCCC[C@H](N=C(O)[C@H](Cc3ccc(OP(=O)(O)O)cc3)N=C(C)O)C2=O)cc1	CC(O)=N[C@@H](Cc1ccc(OP(=O)(O)O)cc1)C(O)=N[C@@H](CCC(=O)O)C(O)=N[C@H](CCC1CCCCC1)C(=N)O	C(CCc1ccccc1)=NCC=NCCCC1CCCCC1||O=C1C(N=CCCc2ccccc2)CCCCN1Cc1ccccc1
COC(=O)c1ccc(CN2CCCC[C@H](N=C(O)[C@H](Cc3ccc(OP(=O)(O)O)cc3)N=C(C)O)C2=O)cc1	CC(O)=N[C@@H](Cc1ccc(OP(=O)(O)O)cc1)C(O)=N[C@@H](CCC(=O)O)C(O)=N[C@@H](CCC1CCCCC1)C(=N)O	C(CCc1ccccc1)=NCC=NCCCC1CCCCC1||O=C1C(N=CCCc2ccccc2)CCCCN1Cc1ccccc1
COC(=O)c1ccc(CN2CCCC[C@H](N=C(O)[C@H](Cc3ccc(OP(=O)(O)O)cc3)N=C(C)O)C2=O)cc1	CC[C@H](N=C(O)[C@H](Cc1ccc(C(F)(F)P(=O)(O)O)cc1)N=C(C)O)C(=O)N(C)CCCC1CCCCC1	O=C(CN=CCCc1ccccc1)NCCCC1CCCCC1||O=C1C(N=CCCc2ccccc2)CCCCN1Cc1ccccc1
COC(=O)c1ccc(CN2CCCC[C@H](N=C(O)[C@H](Cc3ccc(OP(=O)(O)O)cc3)N=C(C)O)C2=O)cc1	CC(O)=N[C@@H](Cc1ccc(P(=O)(O)O)cc1)C(O)=N[C@@H](CCC(=O)O)C(=O)N(C)CCCC1CCCCC1	O=C(CN=CCCc1ccccc1)NCCCC1CCCCC1||O=C1C(N=CCCc2ccccc2)CCCCN1Cc1ccccc1
COC(=O)c1ccc(CN2CCCC[C@H](N=C(O)[C@H](Cc3ccc(OP(=O)(O)O)cc3)N=C(C)O)C2=O)cc1	CC(O)=N[C@@H](Cc1ccc(OP(=O)(O)O)cc1)C(O)=N[C@@H](CCC(=O)O)C(=O)N(C)CCCC1CCCCC1	O=C(CN=CCCc1ccccc1)NCCCC1CCCCC1||O=C1C(N=CCCc2ccccc2)CCCCN1Cc1ccccc1
COC(=O)c1ccc(CN2CCCC[C@H](N=C(O)[C@H](Cc3ccc(OP(=O)(O)O)cc3)N=C(C)O)C2=O)cc1	CC(O)=N[C@@H](Cc1ccc(OP(=O)(O)O)cc1)C(O)=N[C@@H](C)C(=O)N(CCCC(=O)O)CCCc1ccccc1	O=C(CN=CCCc1ccccc1)NCCCc1ccccc1||O=C1C(N=CCCc2ccccc2)CCCCN1Cc1ccccc1
COC(=O)c1ccc(CN2CCCC[C@H](N=C(O)[C@H](Cc3ccc(OP(=O)(O)O)cc3)N=C(C)O)C2=O)cc1	CC(O)=N[C@@H](Cc1ccc(OP(=O)(O)O)cc1)C(O)=N[C@H](C(O)=N[C@H](C)C(O)=NCCc1ccccc1)C(C)C	C(CCc1ccccc1)=NCC=NCC=NCCc1ccccc1||O=C1C(N=CCCc2ccccc2)CCCCN1Cc1ccccc1
COC(=O)c1ccc(CN2CCCC[C@H](N=C(O)[C@H](Cc3ccc(OP(=O)(O)O)cc3)N=C(C)O)C2=O)cc1	CC(O)=N[C@@H](Cc1ccc(OP(=O)(O)O)cc1)C(O)=N[C@H](C(O)=N[C@@H](C)C(O)=NCCc1ccccc1)C(C)C	C(CCc1ccccc1)=NCC=NCC=NCCc1ccccc1||O=C1C(N=CCCc2ccccc2)CCCCN1Cc1ccccc1
COC(=O)c1ccc(CN2CCCC[C@H](N=C(O)[C@H](Cc3ccc(OP(=O)(O)O)cc3)N=C(C)O)C2=O)cc1	CC[C@@H](C)[C@H](N=C(O)CC[C@H](N=C(O)[C@H](CCC(=O)O)N=C(O)[C@H](Cc1ccc(OP(=O)(O)O)cc1)N=C(C)O)C(=O)O)C(=O)O	O=C1C(N=CCCc2ccccc2)CCCCN1Cc1ccccc1||c1ccccc1
COC(=O)c1ccc(CN2CCCC[C@H](N=C(O)[C@H](Cc3ccc(OP(=O)(O)O)cc3)N=C(C)O)C2=O)cc1	CC[C@@H](C)[C@H](N=C(O)[C@H](CCC(=O)O)N=C(O)CC[C@H](N=C(O)[C@H](Cc1ccc(OP(=O)(O)O)cc1)N=C(C)O)C(=O)O)C(=O)O	O=C1C(N=CCCc2ccccc2)CCCCN1Cc1ccccc1||c1ccccc1
COC(=O)c1ccc(CN2CCCC[C@H](N=C(O)[C@H](Cc3ccc(OP(=O)(O)O)cc3)N=C(C)O)C2=O)cc1	CC[C@H](C)[C@H](N=C(O)[C@H](CCC(=O)O)N=C(O)[C@H](CCC(=O)O)N=C(O)[C@H](Cc1ccc(OP(=O)(O)O)cc1)N=C(C)O)C(=O)O	O=C1C(N=CCCc2ccccc2)CCCCN1Cc1ccccc1||c1ccccc1
COC(=O)c1ccc(CN2CCCC[C@H](N=C(O)[C@H](Cc3ccc(OP(=O)(O)O)cc3)N=C(C)O)C2=O)cc1	CC(O)=N[C@@H](Cc1ccc(C(F)(F)P(=O)(O)O)cc1)C(O)=N[C@@H](CCC(=O)O)C(=O)N(C)CCCC1CCCCC1	O=C(CN=CCCc1ccccc1)NCCCC1CCCCC1||O=C1C(N=CCCc2ccccc2)CCCCN1Cc1ccccc1
COC(=O)c1ccc(CN2CCCC[C@H](N=C(O)[C@H](Cc3ccc(OP(=O)(O)O)cc3)N=C(C)O)C2=O)cc1	CC(O)=NC(Cc1ccc(OP(=O)(O)O)cc1)C(O)=NC(CCC(=O)O)C(O)=NC(CCC(=O)O)C(O)=NC(CC(C)C)C(=N)O	O=C1C(N=CCCc2ccccc2)CCCCN1Cc1ccccc1||c1ccccc1
COC(=O)c1ccc(CN2CCCC[C@H](N=C(O)[C@H](Cc3ccc(OP(=O)(O)O)cc3)N=C(C)O)C2=O)cc1	CC[C@H](C)[C@H](N=C(O)[C@H](CCC(=O)O)N=C(O)[C@H](CCC(=O)O)N=C(O)[C@H](Cc1ccc(OP(=O)(O)O)cc1)N=C(C)O)C(=N)O	O=C1C(N=CCCc2ccccc2)CCCCN1Cc1ccccc1||c1ccccc1
COC(=O)c1ccc(CN2CCCC[C@H](N=C(O)[C@H](Cc3ccc(OP(=O)(O)O)cc3)N=C(C)O)C2=O)cc1	CC(O)=N[C@@H](Cc1ccc(OP(=O)(O)O)cc1)C(O)=N[C@H](C(O)=N[C@H](C)C(O)=NCCC1CCCCC1)C(C)C	C(CCc1ccccc1)=NCC=NCC=NCCC1CCCCC1||O=C1C(N=CCCc2ccccc2)CCCCN1Cc1ccccc1
COC(=O)c1ccc(CN2CCCC[C@H](N=C(O)[C@H](Cc3ccc(OP(=O)(O)O)cc3)N=C(C)O)C2=O)cc1	CC(O)=N[C@@H](Cc1ccc(OP(=O)(O)O)cc1)C(O)=N[C@H](C(O)=N[C@@H](C)C(O)=NCCC1CCCCC1)C(C)C	C(CCc1ccccc1)=NCC=NCC=NCCC1CCCCC1||O=C1C(N=CCCc2ccccc2)CCCCN1Cc1ccccc1
COC(=O)c1ccc(CN2CCCC[C@H](N=C(O)[C@H](Cc3ccc(OP(=O)(O)O)cc3)N=C(C)O)C2=O)cc1	CCCCN(CCCC)C(=O)[C@@H](C)N=C(O)[C@@H](N=C(O)[C@H](Cc1ccc(OP(=O)(O)O)cc1)N=C(C)O)C(C)C	O=C1C(N=CCCc2ccccc2)CCCCN1Cc1ccccc1||c1ccccc1
COC(=O)c1ccc(CN2CCCC[C@H](N=C(O)[C@H](Cc3ccc(OP(=O)(O)O)cc3)N=C(C)O)C2=O)cc1	CCCCN(CCCC)C(=O)[C@H](C)N=C(O)[C@@H](N=C(O)[C@H](Cc1ccc(OP(=O)(O)O)cc1)N=C(C)O)C(C)C	O=C1C(N=CCCc2ccccc2)CCCCN1Cc1ccccc1||c1ccccc1
COC(=O)c1ccc(CN2CCCC[C@H](N=C(O)[C@H](Cc3ccc(OP(=O)(O)O)cc3)N=C(C)O)C2=O)cc1	CC(O)=N[C@@H](Cc1ccc(OP(=O)(O)O)cc1)C(O)=N[C@H]1CCCCN(Cc2ccc(-c3cccs3)cc2)C1=O	O=C1C(N=CCCc2ccccc2)CCCCN1Cc1ccc(-c2cccs2)cc1||O=C1C(N=CCCc2ccccc2)CCCCN1Cc1ccccc1
COC(=O)c1ccc(CN2CCCC[C@H](N=C(O)[C@H](Cc3ccc(OP(=O)(O)O)cc3)N=C(C)O)C2=O)cc1	CC(O)=N[C@@H](Cc1ccc(OP(=O)(O)O)cc1)C(O)=N[C@@H](CCC(=O)O)C(O)=NCCc1cccc2ccccc12	C(CCc1ccccc1)=NCC=NCCc1cccc2ccccc12||O=C1C(N=CCCc2ccccc2)CCCCN1Cc1ccccc1
COC(=O)c1ccc(CN2CCCC[C@H](N=C(O)[C@H](Cc3ccc(OP(=O)(O)O)cc3)N=C(C)O)C2=O)cc1	CC(O)=N[C@@H](Cc1ccc(OP(=O)(O)O)cc1)C(O)=N[C@H]1CCCCN(Cc2ccc(C(C)(C)C)cc2)C1=O	O=C1C(N=CCCc2ccccc2)CCCCN1Cc1ccccc1||O=C1C(N=CCCc2ccccc2)CCCCN1Cc1ccccc1
COC(=O)c1ccc(CN2CCCC[C@H](N=C(O)[C@H](Cc3ccc(OP(=O)(O)O)cc3)N=C(C)O)C2=O)cc1	CCCCc1ccc(CN2CCCC[C@H](N=C(O)[C@H](Cc3ccc(OP(=O)(O)O)cc3)N=C(C)O)C2=O)cc1	O=C1C(N=CCCc2ccccc2)CCCCN1Cc1ccccc1||O=C1C(N=CCCc2ccccc2)CCCCN1Cc1ccccc1
COC(=O)c1ccc(CN2CCCC[C@H](N=C(O)[C@H](Cc3ccc(OP(=O)(O)O)cc3)N=C(C)O)C2=O)cc1	CC(O)=N[C@@H](Cc1ccc(OP(=O)(O)O)cc1)C(O)=N[C@@H](CCC(=O)O)C(O)=NCCC1=CC=CC2CCCCC12	C1=CC2CCCCC2C(CCN=CCN=CCCc2ccccc2)=C1||O=C1C(N=CCCc2ccccc2)CCCCN1Cc1ccccc1
COC(=O)c1ccc(CN2CCCC[C@H](N=C(O)[C@H](Cc3ccc(OP(=O)(O)O)cc3)N=C(C)O)C2=O)cc1	CC(O)=N[C@@H](Cc1ccc(OP(=O)(O)O)cc1)C(O)=N[C@@H](Cc1ccc(O)cc1)C(O)=NCCCc1ccccc1	C(=NCCCc1ccccc1)C(Cc1ccccc1)N=CCCc1ccccc1||O=C1C(N=CCCc2ccccc2)CCCCN1Cc1ccccc1
COC(=O)c1ccc(CN2CCCC[C@H](N=C(O)[C@H](Cc3ccc(OP(=O)(O)O)cc3)N=C(C)O)C2=O)cc1	CC(O)=N[C@@H](Cc1ccc(OP(=O)(O)O)cc1)C(O)=N[C@@H](Cc1ccc(OP(=O)(O)O)cc1)C(O)=NCCCc1ccccc1	C(=NCCCc1ccccc1)C(Cc1ccccc1)N=CCCc1ccccc1||O=C1C(N=CCCc2ccccc2)CCCCN1Cc1ccccc1
COC(=O)c1ccc(CN2CCCC[C@H](N=C(O)[C@H](Cc3ccc(OP(=O)(O)O)cc3)N=C(C)O)C2=O)cc1	CC(O)=N[C@@H](Cc1ccc(OP(=O)(O)O)cc1)C(O)=N[C@@H](CCC(=O)O)C(=O)N(CCCC(=O)O)CCCc1ccccc1	O=C(CN=CCCc1ccccc1)NCCCc1ccccc1||O=C1C(N=CCCc2ccccc2)CCCCN1Cc1ccccc1
COC(=O)c1ccc(CN2CCCC[C@H](N=C(O)[C@H](Cc3ccc(OP(=O)(O)O)cc3)N=C(C)O)C2=O)cc1	CCCC(N=C(O)[C@H](Cc1ccc(OP(=O)(O)O)cc1)N=C(C)O)C(=O)N(CCCC(=O)O)CCCc1ccccc1	O=C(CN=CCCc1ccccc1)NCCCc1ccccc1||O=C1C(N=CCCc2ccccc2)CCCCN1Cc1ccccc1
COC(=O)c1ccc(CN2CCCC[C@H](N=C(O)[C@H](Cc3ccc(OP(=O)(O)O)cc3)N=C(C)O)C2=O)cc1	CCCCCN(CCCCC)C(=O)[C@@H](C)N=C(O)[C@@H](N=C(O)[C@H](Cc1ccc(OP(=O)(O)O)cc1)N=C(C)O)C(C)C	O=C1C(N=CCCc2ccccc2)CCCCN1Cc1ccccc1||c1ccccc1
COC(=O)c1ccc(CN2CCCC[C@H](N=C(O)[C@H](Cc3ccc(OP(=O)(O)O)cc3)N=C(C)O)C2=O)cc1	CCCCCN(CCCCC)C(=O)[C@H](C)N=C(O)[C@@H](N=C(O)[C@H](Cc1ccc(OP(=O)(O)O)cc1)N=C(C)O)C(C)C	O=C1C(N=CCCc2ccccc2)CCCCN1Cc1ccccc1||c1ccccc1
COC(=O)c1ccc(CN2CCCC[C@H](N=C(O)[C@H](Cc3ccc(OP(=O)(O)O)cc3)N=C(C)O)C2=O)cc1	CC(O)=N[C@@H](Cc1ccc(OP(=O)(O)O)cc1)C(O)=N[C@H]1CSCCN(Cc2cccc(C(=O)c3ccccc3)c2)C1=O	O=C(c1ccccc1)c1cccc(CN2CCSCC(N=CCCc3ccccc3)C2=O)c1||O=C1C(N=CCCc2ccccc2)CCCCN1Cc1ccccc1
COC(=O)c1ccc(CN2CCCC[C@H](N=C(O)[C@H](Cc3ccc(OP(=O)(O)O)cc3)N=C(C)O)C2=O)cc1	CC(O)=N[C@@H](Cc1ccc(OP(=O)(O)O)cc1)C(O)=N[C@H]1CCCCN(Cc2ccc(-c3ccc(Cl)cc3)cc2)C1=O	O=C1C(N=CCCc2ccccc2)CCCCN1Cc1ccc(-c2ccccc2)cc1||O=C1C(N=CCCc2ccccc2)CCCCN1Cc1ccccc1
COC(=O)c1ccc(CN2CCCC[C@H](N=C(O)[C@H](Cc3ccc(OP(=O)(O)O)cc3)N=C(C)O)C2=O)cc1	CC(O)=N[C@@H](Cc1ccc(P(=O)(O)O)c(P(=O)(O)O)c1)C(O)=N[C@H]1CCCCN(Cc2ccc(-c3ccccc3)cc2)C1=O	O=C1C(N=CCCc2ccccc2)CCCCN1Cc1ccc(-c2ccccc2)cc1||O=C1C(N=CCCc2ccccc2)CCCCN1Cc1ccccc1
COC(=O)c1ccc(CN2CCCC[C@H](N=C(O)[C@H](Cc3ccc(OP(=O)(O)O)cc3)N=C(C)O)C2=O)cc1	CC(O)=N[C@@H](Cc1ccc(OP(=O)(O)O)cc1)C(O)=N[C@H]1CCCCN(Cc2ccc(C3CCCCC3)cc2)C1=O	O=C1C(N=CCCc2ccccc2)CCCCN1Cc1ccc(C2CCCCC2)cc1||O=C1C(N=CCCc2ccccc2)CCCCN1Cc1ccccc1
COC(=O)c1ccc(CN2CCCC[C@H](N=C(O)[C@H](Cc3ccc(OP(=O)(O)O)cc3)N=C(C)O)C2=O)cc1	CSCC[C@H](N=C(O)[C@@H]1CCCN1C(=O)[C@@H](N=C(O)[C@@H](N)Cc1ccc(OP(=O)(O)O)cc1)C(C)C)C(O)=N[C@@H](CC(C)C)C(=O)O	O=C(CN=CCCc1ccccc1)N1CCCC1||O=C1C(N=CCCc2ccccc2)CCCCN1Cc1ccccc1
COC(=O)c1ccc(CN2CCCC[C@H](N=C(O)[C@H](Cc3ccc(OP(=O)(O)O)cc3)N=C(C)O)C2=O)cc1	CC(O)=N[C@@H](Cc1ccc(C(F)(F)P(=O)(O)O)cc1)C(O)=N[C@H]1CCCCN(Cc2ccc(-c3ccccc3)cc2)C1=O	O=C1C(N=CCCc2ccccc2)CCCCN1Cc1ccc(-c2ccccc2)cc1||O=C1C(N=CCCc2ccccc2)CCCCN1Cc1ccccc1
COC(=O)c1ccc(CN2CCCC[C@H](N=C(O)[C@H](Cc3ccc(OP(=O)(O)O)cc3)N=C(C)O)C2=O)cc1	CC(O)=N[C@@H](Cc1ccc(OP(=O)(O)O)c(C=O)c1)C(O)=N[C@H]1CCCCN(Cc2ccc(-c3ccccc3)cc2)C1=O	O=C1C(N=CCCc2ccccc2)CCCCN1Cc1ccc(-c2ccccc2)cc1||O=C1C(N=CCCc2ccccc2)CCCCN1Cc1ccccc1
COC(=O)c1ccc(CN2CCCC[C@H](N=C(O)[C@H](Cc3ccc(OP(=O)(O)O)cc3)N=C(C)O)C2=O)cc1	CC(O)=N[C@@H](Cc1ccc(OP(=O)(O)O)cc1)C(O)=N[C@H]1CCCCN(Cc2ccc(-c3ccc(C)cc3)cc2)C1=O	O=C1C(N=CCCc2ccccc2)CCCCN1Cc1ccc(-c2ccccc2)cc1||O=C1C(N=CCCc2ccccc2)CCCCN1Cc1ccccc1
COC(=O)c1ccc(CN2CCCC[C@H](N=C(O)[C@H](Cc3ccc(OP(=O)(O)O)cc3)N=C(C)O)C2=O)cc1	CC(O)=N[C@@H](Cc1ccc(OP(=O)(O)O)cc1)C(O)=N[C@@H](CCC(=O)O)C(O)=N[C@@H](CCC(=N)O)Cc1cccc2ccccc12	C(CCc1ccccc1)=NCC=NCCc1cccc2ccccc12||O=C1C(N=CCCc2ccccc2)CCCCN1Cc1ccccc1
COC(=O)c1ccc(CN2CCCC[C@H](N=C(O)[C@H](Cc3ccc(OP(=O)(O)O)cc3)N=C(C)O)C2=O)cc1	CCCCCCN(CCCCCC)C(=O)[C@@H](C)N=C(O)[C@@H](N=C(O)[C@H](Cc1ccc(OP(=O)(O)O)cc1)N=C(C)O)C(C)C	O=C1C(N=CCCc2ccccc2)CCCCN1Cc1ccccc1||c1ccccc1
COC(=O)c1ccc(CN2CCCC[C@H](N=C(O)[C@H](Cc3ccc(OP(=O)(O)O)cc3)N=C(C)O)C2=O)cc1	CCCCCCN(CCCCCC)C(=O)[C@H](C)N=C(O)[C@@H](N=C(O)[C@H](Cc1ccc(OP(=O)(O)O)cc1)N=C(C)O)C(C)C	O=C1C(N=CCCc2ccccc2)CCCCN1Cc1ccccc1||c1ccccc1
COC(=O)c1ccc(CN2CCCC[C@H](N=C(O)[C@H](Cc3ccc(OP(=O)(O)O)cc3)N=C(C)O)C2=O)cc1	CSCC[C@H](N=C(O)[C@@H]1CCCN1C(=O)[C@@H](N=C(O)[C@H](Cc1ccc(OP(=O)(O)O)cc1)N=C(C)O)C(C)C)C(O)=N[C@@H](CC(C)C)C(=O)O	O=C(CN=CCCc1ccccc1)N1CCCC1||O=C1C(N=CCCc2ccccc2)CCCCN1Cc1ccccc1
COC(=O)c1ccc(CN2CCCC[C@H](N=C(O)[C@H](Cc3ccc(OP(=O)(O)O)cc3)N=C(C)O)C2=O)cc1	CC(O)=N[C@@H](Cc1ccc(C(C(=O)O)C(=O)O)c(C(=O)O)c1)C(O)=N[C@H]1CCCCN(Cc2ccc(-c3ccccc3)cc2)C1=O	O=C1C(N=CCCc2ccccc2)CCCCN1Cc1ccc(-c2ccccc2)cc1||O=C1C(N=CCCc2ccccc2)CCCCN1Cc1ccccc1
COC(=O)c1ccc(CN2CCCC[C@H](N=C(O)[C@H](Cc3ccc(OP(=O)(O)O)cc3)N=C(C)O)C2=O)cc1	CCCCCCCCN(CCCCCCCC)C(=O)[C@H](C)N=C(O)[C@@H](N=C(O)[C@H](Cc1ccc(OP(=O)(O)O)cc1)N=C(C)O)C(C)C	O=C1C(N=CCCc2ccccc2)CCCCN1Cc1ccccc1||c1ccccc1
CC(O)=N[C@@H](Cc1ccc(OP(=O)(O)O)cc1)C(O)=N[C@H]1CCCCN(CCCc2ccccc2)C1=O	CC(O)=N[C@@H](Cc1ccc(OP(=O)(O)O)cc1)C(O)=N[C@@H](CCC(=O)O)C(=O)N(C)CCCc1ccccc1	O=C(CN=CCCc1ccccc1)NCCCc1ccccc1||O=C1C(N=CCCc2ccccc2)CCCCN1CCCc1ccccc1
CC(O)=N[C@@H](Cc1ccc(OP(=O)(O)O)cc1)C(O)=N[C@H]1CCCCN(CCCc2ccccc2)C1=O	CC(O)=N[C@@H](Cc1ccc(OP(=O)(O)O)cc1)C(O)=NCC(=O)N(CCCC(=O)O)CCCc1ccccc1	O=C(CN=CCCc1ccccc1)NCCCc1ccccc1||O=C1C(N=CCCc2ccccc2)CCCCN1CCCc1ccccc1
CC(O)=N[C@@H](Cc1ccc(OP(=O)(O)O)cc1)C(O)=N[C@H]1CCCCN(CCCc2ccccc2)C1=O	CCc1ccccc1CCN=C(O)[C@H](CCC(=O)O)N=C(O)[C@H](Cc1ccc(OP(=O)(O)O)cc1)N=C(C)O	C(CCc1ccccc1)=NCC=NCCc1ccccc1||O=C1C(N=CCCc2ccccc2)CCCCN1CCCc1ccccc1
CC(O)=N[C@@H](Cc1ccc(OP(=O)(O)O)cc1)C(O)=N[C@H]1CCCCN(CCCc2ccccc2)C1=O	CC(O)=N[C@@H](Cc1ccc(OP(=O)(O)O)cc1)C(O)=N[C@@H](CCC(=O)O)C(O)=N[C@H](CC(=O)O)CC(O)=N[C@H](C(=O)O)C(C)C	O=C1C(N=CCCc2ccccc2)CCCCN1CCCc1ccccc1||c1ccccc1
CC(O)=N[C@@H](Cc1ccc(OP(=O)(O)O)cc1)C(O)=N[C@H]1CCCCN(CCCc2ccccc2)C1=O	CC[C@@H](C)[C@H](N=C(O)C[C@H](N=C(O)[C@H](CCC(=O)O)N=C(O)[C@H](Cc1ccc(OP(=O)(O)O)cc1)N=C(C)O)C(=O)O)C(=O)O	O=C1C(N=CCCc2ccccc2)CCCCN1CCCc1ccccc1||c1ccccc1
CC(O)=N[C@@H](Cc1ccc(OP(=O)(O)O)cc1)C(O)=N[C@H]1CCCCN(CCCc2ccccc2)C1=O	CC[C@@H](C)[C@H](N=C(O)[C@H](CCC(=O)O)N=C(O)C[C@H](N=C(O)[C@H](Cc1ccc(OP(=O)(O)O)cc1)N=C(C)O)C(=O)O)C(=O)O	O=C1C(N=CCCc2ccccc2)CCCCN1CCCc1ccccc1||c1ccccc1
CC(O)=N[C@@H](Cc1ccc(OP(=O)(O)O)cc1)C(O)=N[C@H]1CCCCN(CCCc2ccccc2)C1=O	CC(O)=N[C@@H](Cc1ccc(OP(=O)(O)O)cc1)C(O)=N[C@@H](CCC(=O)O)C(O)=N[C@@H](CCC1CCCCC1)C(=N)O	C(CCc1ccccc1)=NCC=NCCCC1CCCCC1||O=C1C(N=CCCc2ccccc2)CCCCN1CCCc1ccccc1
CC(O)=N[C@@H](Cc1ccc(OP(=O)(O)O)cc1)C(O)=N[C@H]1CCCCN(CCCc2ccccc2)C1=O	CC[C@H](N=C(O)[C@H](Cc1ccc(C(F)(F)P(=O)(O)O)cc1)N=C(C)O)C(=O)N(C)CCCC1CCCCC1	O=C(CN=CCCc1ccccc1)NCCCC1CCCCC1||O=C1C(N=CCCc2ccccc2)CCCCN1CCCc1ccccc1
CC(O)=N[C@@H](Cc1ccc(OP(=O)(O)O)cc1)C(O)=N[C@H]1CCCCN(CCCc2ccccc2)C1=O	CC(O)=N[C@@H](Cc1ccc(P(=O)(O)O)cc1)C(O)=N[C@@H](CCC(=O)O)C(=O)N(C)CCCC1CCCCC1	O=C(CN=CCCc1ccccc1)NCCCC1CCCCC1||O=C1C(N=CCCc2ccccc2)CCCCN1CCCc1ccccc1
CC(O)=N[C@@H](Cc1ccc(OP(=O)(O)O)cc1)C(O)=N[C@H]1CCCCN(CCCc2ccccc2)C1=O	CC(O)=N[C@@H](Cc1ccc(OP(=O)(O)O)cc1)C(O)=N[C@@H](CCC(=O)O)C(=O)N(C)CCCC1CCCCC1	O=C(CN=CCCc1ccccc1)NCCCC1CCCCC1||O=C1C(N=CCCc2ccccc2)CCCCN1CCCc1ccccc1
CC(O)=N[C@@H](Cc1ccc(OP(=O)(O)O)cc1)C(O)=N[C@H]1CCCCN(CCCc2ccccc2)C1=O	CC(O)=N[C@@H](Cc1ccc(OP(=O)(O)O)cc1)C(O)=N[C@@H](C)C(=O)N(CCCC(=O)O)CCCc1ccccc1	O=C(CN=CCCc1ccccc1)NCCCc1ccccc1||O=C1C(N=CCCc2ccccc2)CCCCN1CCCc1ccccc1
CC(O)=N[C@@H](Cc1ccc(OP(=O)(O)O)cc1)C(O)=N[C@H]1CCCCN(CCCc2ccccc2)C1=O	CC(O)=N[C@@H](Cc1ccc(OP(=O)(O)O)cc1)C(O)=N[C@H](C(O)=N[C@H](C)C(O)=NCCc1ccccc1)C(C)C	C(CCc1ccccc1)=NCC=NCC=NCCc1ccccc1||O=C1C(N=CCCc2ccccc2)CCCCN1CCCc1ccccc1
CC(O)=N[C@@H](Cc1ccc(OP(=O)(O)O)cc1)C(O)=N[C@H]1CCCCN(CCCc2ccccc2)C1=O	CC(O)=N[C@@H](Cc1ccc(OP(=O)(O)O)cc1)C(O)=N[C@H](C(O)=N[C@@H](C)C(O)=NCCc1ccccc1)C(C)C	C(CCc1ccccc1)=NCC=NCC=NCCc1ccccc1||O=C1C(N=CCCc2ccccc2)CCCCN1CCCc1ccccc1
CC(O)=N[C@@H](Cc1ccc(OP(=O)(O)O)cc1)C(O)=N[C@H]1CCCCN(CCCc2ccccc2)C1=O	CC[C@@H](C)[C@H](N=C(O)CC[C@H](N=C(O)[C@H](CCC(=O)O)N=C(O)[C@H](Cc1ccc(OP(=O)(O)O)cc1)N=C(C)O)C(=O)O)C(=O)O	O=C1C(N=CCCc2ccccc2)CCCCN1CCCc1ccccc1||c1ccccc1
CC(O)=N[C@@H](Cc1ccc(OP(=O)(O)O)cc1)C(O)=N[C@H]1CCCCN(CCCc2ccccc2)C1=O	CC[C@@H](C)[C@H](N=C(O)[C@H](CCC(=O)O)N=C(O)CC[C@H](N=C(O)[C@H](Cc1ccc(OP(=O)(O)O)cc1)N=C(C)O)C(=O)O)C(=O)O	O=C1C(N=CCCc2ccccc2)CCCCN1CCCc1ccccc1||c1ccccc1
CC(O)=N[C@@H](Cc1ccc(OP(=O)(O)O)cc1)C(O)=N[C@H]1CCCCN(CCCc2ccccc2)C1=O	CC[C@H](C)[C@H](N=C(O)[C@H](CCC(=O)O)N=C(O)[C@H](CCC(=O)O)N=C(O)[C@H](Cc1ccc(OP(=O)(O)O)cc1)N=C(C)O)C(=O)O	O=C1C(N=CCCc2ccccc2)CCCCN1CCCc1ccccc1||c1ccccc1
CC(O)=N[C@@H](Cc1ccc(OP(=O)(O)O)cc1)C(O)=N[C@H]1CCCCN(CCCc2ccccc2)C1=O	CC(O)=N[C@@H](Cc1ccc(C(F)(F)P(=O)(O)O)cc1)C(O)=N[C@@H](CCC(=O)O)C(=O)N(C)CCCC1CCCCC1	O=C(CN=CCCc1ccccc1)NCCCC1CCCCC1||O=C1C(N=CCCc2ccccc2)CCCCN1CCCc1ccccc1
CC(O)=N[C@@H](Cc1ccc(OP(=O)(O)O)cc1)C(O)=N[C@H]1CCCCN(CCCc2ccccc2)C1=O	CC(O)=NC(Cc1ccc(OP(=O)(O)O)cc1)C(O)=NC(CCC(=O)O)C(O)=NC(CCC(=O)O)C(O)=NC(CC(C)C)C(=N)O	O=C1C(N=CCCc2ccccc2)CCCCN1CCCc1ccccc1||c1ccccc1
CC(O)=N[C@@H](Cc1ccc(OP(=O)(O)O)cc1)C(O)=N[C@H]1CCCCN(CCCc2ccccc2)C1=O	CC[C@H](C)[C@H](N=C(O)[C@H](CCC(=O)O)N=C(O)[C@H](CCC(=O)O)N=C(O)[C@H](Cc1ccc(OP(=O)(O)O)cc1)N=C(C)O)C(=N)O	O=C1C(N=CCCc2ccccc2)CCCCN1CCCc1ccccc1||c1ccccc1
CC(O)=N[C@@H](Cc1ccc(OP(=O)(O)O)cc1)C(O)=N[C@H]1CCCCN(CCCc2ccccc2)C1=O	CC(O)=N[C@@H](Cc1ccc(OP(=O)(O)O)cc1)C(O)=N[C@H](C(O)=N[C@H](C)C(O)=NCCC1CCCCC1)C(C)C	C(CCc1ccccc1)=NCC=NCC=NCCC1CCCCC1||O=C1C(N=CCCc2ccccc2)CCCCN1CCCc1ccccc1
CC(O)=N[C@@H](Cc1ccc(OP(=O)(O)O)cc1)C(O)=N[C@H]1CCCCN(CCCc2ccccc2)C1=O	CC(O)=N[C@@H](Cc1ccc(OP(=O)(O)O)cc1)C(O)=N[C@H](C(O)=N[C@@H](C)C(O)=NCCC1CCCCC1)C(C)C	C(CCc1ccccc1)=NCC=NCC=NCCC1CCCCC1||O=C1C(N=CCCc2ccccc2)CCCCN1CCCc1ccccc1
CC(O)=N[C@@H](Cc1ccc(OP(=O)(O)O)cc1)C(O)=N[C@H]1CCCCN(CCCc2ccccc2)C1=O	CCCCN(CCCC)C(=O)[C@@H](C)N=C(O)[C@@H](N=C(O)[C@H](Cc1ccc(OP(=O)(O)O)cc1)N=C(C)O)C(C)C	O=C1C(N=CCCc2ccccc2)CCCCN1CCCc1ccccc1||c1ccccc1
CC(O)=N[C@@H](Cc1ccc(OP(=O)(O)O)cc1)C(O)=N[C@H]1CCCCN(CCCc2ccccc2)C1=O	CCCCN(CCCC)C(=O)[C@H](C)N=C(O)[C@@H](N=C(O)[C@H](Cc1ccc(OP(=O)(O)O)cc1)N=C(C)O)C(C)C	O=C1C(N=CCCc2ccccc2)CCCCN1CCCc1ccccc1||c1ccccc1
CC(O)=N[C@@H](Cc1ccc(OP(=O)(O)O)cc1)C(O)=N[C@H]1CCCCN(CCCc2ccccc2)C1=O	CC(O)=N[C@@H](Cc1ccc(OP(=O)(O)O)cc1)C(O)=N[C@H]1CCCCN(Cc2ccc(-c3cccs3)cc2)C1=O	O=C1C(N=CCCc2ccccc2)CCCCN1CCCc1ccccc1||O=C1C(N=CCCc2ccccc2)CCCCN1Cc1ccc(-c2cccs2)cc1
CC(O)=N[C@@H](Cc1ccc(OP(=O)(O)O)cc1)C(O)=N[C@H]1CCCCN(CCCc2ccccc2)C1=O	CC(O)=N[C@@H](Cc1ccc(OP(=O)(O)O)cc1)C(O)=N[C@@H](CCC(=O)O)C(O)=NCCc1cccc2ccccc12	C(CCc1ccccc1)=NCC=NCCc1cccc2ccccc12||O=C1C(N=CCCc2ccccc2)CCCCN1CCCc1ccccc1
CC(O)=N[C@@H](Cc1ccc(OP(=O)(O)O)cc1)C(O)=N[C@H]1CCCCN(CCCc2ccccc2)C1=O	CCCCc1ccc(CN2CCCC[C@H](N=C(O)[C@H](Cc3ccc(OP(=O)(O)O)cc3)N=C(C)O)C2=O)cc1	O=C1C(N=CCCc2ccccc2)CCCCN1CCCc1ccccc1||O=C1C(N=CCCc2ccccc2)CCCCN1Cc1ccccc1
CC(O)=N[C@@H](Cc1ccc(OP(=O)(O)O)cc1)C(O)=N[C@H]1CCCCN(CCCc2ccccc2)C1=O	CC(O)=N[C@@H](Cc1ccc(OP(=O)(O)O)cc1)C(O)=N[C@@H](CCC(=O)O)C(O)=NCCC1=CC=CC2CCCCC12	C1=CC2CCCCC2C(CCN=CCN=CCCc2ccccc2)=C1||O=C1C(N=CCCc2ccccc2)CCCCN1CCCc1ccccc1
CC(O)=N[C@@H](Cc1ccc(OP(=O)(O)O)cc1)C(O)=N[C@H]1CCCCN(CCCc2ccccc2)C1=O	CC(O)=N[C@@H](Cc1ccc(OP(=O)(O)O)cc1)C(O)=N[C@@H](Cc1ccc(O)cc1)C(O)=NCCCc1ccccc1	C(=NCCCc1ccccc1)C(Cc1ccccc1)N=CCCc1ccccc1||O=C1C(N=CCCc2ccccc2)CCCCN1CCCc1ccccc1
CC(O)=N[C@@H](Cc1ccc(OP(=O)(O)O)cc1)C(O)=N[C@H]1CCCCN(CCCc2ccccc2)C1=O	CC(O)=N[C@@H](Cc1ccc(OP(=O)(O)O)cc1)C(O)=N[C@@H](Cc1ccc(OP(=O)(O)O)cc1)C(O)=NCCCc1ccccc1	C(=NCCCc1ccccc1)C(Cc1ccccc1)N=CCCc1ccccc1||O=C1C(N=CCCc2ccccc2)CCCCN1CCCc1ccccc1
CC(O)=N[C@@H](Cc1ccc(OP(=O)(O)O)cc1)C(O)=N[C@H]1CCCCN(CCCc2ccccc2)C1=O	CCCC(N=C(O)[C@H](Cc1ccc(OP(=O)(O)O)cc1)N=C(C)O)C(=O)N(CCCC(=O)O)CCCc1ccccc1	O=C(CN=CCCc1ccccc1)NCCCc1ccccc1||O=C1C(N=CCCc2ccccc2)CCCCN1CCCc1ccccc1
CC(O)=N[C@@H](Cc1ccc(OP(=O)(O)O)cc1)C(O)=N[C@H]1CCCCN(CCCc2ccccc2)C1=O	CC(O)=N[C@@H](Cc1ccc(OP(=O)(O)O)cc1)C(O)=N[C@H]1CCCCN(Cc2ccc(-c3ccccc3)cc2)C1=O	O=C1C(N=CCCc2ccccc2)CCCCN1CCCc1ccccc1||O=C1C(N=CCCc2ccccc2)CCCCN1Cc1ccc(-c2ccccc2)cc1
CC(O)=N[C@@H](Cc1ccc(OP(=O)(O)O)cc1)C(O)=N[C@H]1CCCCN(CCCc2ccccc2)C1=O	CSCC[C@H](N=C(O)[C@@H]1CCCN1C(=O)[C@@H](N=C(O)[C@@H](N)Cc1ccc(OP(=O)(O)O)cc1)C(C)C)C(O)=N[C@@H](CC(C)C)C(=O)O	O=C(CN=CCCc1ccccc1)N1CCCC1||O=C1C(N=CCCc2ccccc2)CCCCN1CCCc1ccccc1
CC(O)=N[C@@H](Cc1ccc(OP(=O)(O)O)cc1)C(O)=N[C@H]1CCCCN(CCCc2ccccc2)C1=O	CC(O)=N[C@@H](Cc1ccc(OP(=O)(O)O)cc1)C(O)=N[C@H]1CCCCN(Cc2ccc(-c3ccccc3C#N)cc2)C1=O	O=C1C(N=CCCc2ccccc2)CCCCN1CCCc1ccccc1||O=C1C(N=CCCc2ccccc2)CCCCN1Cc1ccc(-c2ccccc2)cc1
CC(O)=N[C@@H](Cc1ccc(OP(=O)(O)O)cc1)C(O)=N[C@H]1CCCCN(CCCc2ccccc2)C1=O	CC(O)=N[C@@H](Cc1ccc(C(F)(F)P(=O)(O)O)cc1)C(O)=N[C@H]1CCCCN(Cc2ccc(-c3ccccc3)cc2)C1=O	O=C1C(N=CCCc2ccccc2)CCCCN1CCCc1ccccc1||O=C1C(N=CCCc2ccccc2)CCCCN1Cc1ccc(-c2ccccc2)cc1
CC(O)=N[C@@H](Cc1ccc(OP(=O)(O)O)cc1)C(O)=N[C@H]1CCCCN(CCCc2ccccc2)C1=O	CC(O)=N[C@@H](Cc1ccc(OP(=O)(O)O)c(C=O)c1)C(O)=N[C@H]1CCCCN(Cc2ccc(-c3ccccc3)cc2)C1=O	O=C1C(N=CCCc2ccccc2)CCCCN1CCCc1ccccc1||O=C1C(N=CCCc2ccccc2)CCCCN1Cc1ccc(-c2ccccc2)cc1
CC(O)=N[C@@H](Cc1ccc(OP(=O)(O)O)cc1)C(O)=N[C@H]1CCCCN(CCCc2ccccc2)C1=O	CCCCCCN(CCCCCC)C(=O)[C@H](C)N=C(O)[C@@H](N=C(O)[C@H](Cc1ccc(OP(=O)(O)O)cc1)N=C(C)O)C(C)C	O=C1C(N=CCCc2ccccc2)CCCCN1CCCc1ccccc1||c1ccccc1
CC(O)=N[C@@H](Cc1ccc(OP(=O)(O)O)cc1)C(O)=N[C@H]1CCCCN(CCCc2ccccc2)C1=O	CSCC[C@H](N=C(O)[C@@H]1CCCN1C(=O)[C@@H](N=C(O)[C@H](Cc1ccc(OP(=O)(O)O)cc1)N=C(C)O)C(C)C)C(O)=N[C@@H](CC(C)C)C(=O)O	O=C(CN=CCCc1ccccc1)N1CCCC1||O=C1C(N=CCCc2ccccc2)CCCCN1CCCc1ccccc1
CC(O)=N[C@@H](Cc1ccc(OP(=O)(O)O)cc1)C(O)=N[C@H]1CCCCN(CCCc2ccccc2)C1=O	CC(O)=N[C@@H](Cc1ccc(C(C(=O)O)C(=O)O)c(C(=O)O)c1)C(O)=N[C@H]1CCCCN(Cc2ccc(-c3ccccc3)cc2)C1=O	O=C1C(N=CCCc2ccccc2)CCCCN1CCCc1ccccc1||O=C1C(N=CCCc2ccccc2)CCCCN1Cc1ccc(-c2ccccc2)cc1
CC(O)=N[C@@H](Cc1ccc(OP(=O)(O)O)cc1)C(O)=N[C@H]1CCCCN(CCCc2ccccc2)C1=O	COC(=O)c1cc(C[C@H](N=C(C)O)C(O)=N[C@H]2CCCCN(Cc3ccc(-c4ccccc4)cc3)C2=O)ccc1C(F)(C(=O)O)C(=O)O	O=C1C(N=CCCc2ccccc2)CCCCN1CCCc1ccccc1||O=C1C(N=CCCc2ccccc2)CCCCN1Cc1ccc(-c2ccccc2)cc1
CC(O)=N[C@@H](Cc1ccc(OP(=O)(O)O)cc1)C(O)=N[C@H]1CCCCN(CCCc2ccccc2)C1=O	COC(=O)c1cc(C[C@@H](N=C(C)O)C(O)=N[C@H]2CCCCN(Cc3ccc(-c4ccccc4)cc3)C2=O)ccc1C(C(=O)O)C(=O)O	O=C1C(N=CCCc2ccccc2)CCCCN1CCCc1ccccc1||O=C1C(N=CCCc2ccccc2)CCCCN1Cc1ccc(-c2ccccc2)cc1
CC(O)=N[C@@H](Cc1ccc(OP(=O)(O)O)cc1)C(O)=N[C@H]1CCCCN(CCCc2ccccc2)C1=O	CCCCCCCCN(CCCCCCCC)C(=O)[C@H](C)N=C(O)[C@@H](N=C(O)[C@H](Cc1ccc(OP(=O)(O)O)cc1)N=C(C)O)C(C)C	O=C1C(N=CCCc2ccccc2)CCCCN1CCCc1ccccc1||c1ccccc1
CC(O)=N[C@@H](Cc1ccc(OP(=O)(O)O)cc1)C(O)=N[C@@H](CCC(=O)O)C(=O)N(C)CCCc1ccccc1	CC[C@@H](C)[C@H](N=C(O)C[C@H](N=C(O)[C@H](CCC(=O)O)N=C(O)[C@H](Cc1ccc(OP(=O)(O)O)cc1)N=C(C)O)C(=O)O)C(=O)O	O=C(CN=CCCc1ccccc1)NCCCc1ccccc1||c1ccccc1
CC(O)=N[C@@H](Cc1ccc(OP(=O)(O)O)cc1)C(O)=N[C@@H](CCC(=O)O)C(=O)N(C)CCCc1ccccc1	CC[C@@H](C)[C@H](N=C(O)[C@H](CCC(=O)O)N=C(O)C[C@H](N=C(O)[C@H](Cc1ccc(OP(=O)(O)O)cc1)N=C(C)O)C(=O)O)C(=O)O	O=C(CN=CCCc1ccccc1)NCCCc1ccccc1||c1ccccc1
CC(O)=N[C@@H](Cc1ccc(OP(=O)(O)O)cc1)C(O)=N[C@@H](CCC(=O)O)C(=O)N(C)CCCc1ccccc1	CCCc1ccc(CN2CCCC[C@H](N=C(O)[C@H](Cc3ccc(OP(=O)(O)O)cc3)N=C(C)O)C2=O)cc1	O=C(CN=CCCc1ccccc1)NCCCc1ccccc1||O=C1C(N=CCCc2ccccc2)CCCCN1Cc1ccccc1
CC(O)=N[C@@H](Cc1ccc(OP(=O)(O)O)cc1)C(O)=N[C@@H](CCC(=O)O)C(=O)N(C)CCCc1ccccc1	CC[C@@H](C)[C@H](N=C(O)CC[C@H](N=C(O)[C@H](CCC(=O)O)N=C(O)[C@H](Cc1ccc(OP(=O)(O)O)cc1)N=C(C)O)C(=O)O)C(=O)O	O=C(CN=CCCc1ccccc1)NCCCc1ccccc1||c1ccccc1
CC(O)=N[C@@H](Cc1ccc(OP(=O)(O)O)cc1)C(O)=N[C@@H](CCC(=O)O)C(=O)N(C)CCCc1ccccc1	CC[C@@H](C)[C@H](N=C(O)[C@H](CCC(=O)O)N=C(O)CC[C@H](N=C(O)[C@H](Cc1ccc(OP(=O)(O)O)cc1)N=C(C)O)C(=O)O)C(=O)O	O=C(CN=CCCc1ccccc1)NCCCc1ccccc1||c1ccccc1
CC(O)=N[C@@H](Cc1ccc(OP(=O)(O)O)cc1)C(O)=N[C@@H](CCC(=O)O)C(=O)N(C)CCCc1ccccc1	CC([O-])=N[C@@H](Cc1ccc(C(F)(F)P(=O)(O)O)cc1)C([O-])=N[C@H]1CCCCN(CCCC2CCCCC2)C1=O	O=C(CN=CCCc1ccccc1)NCCCc1ccccc1||O=C1C(N=CCCc2ccccc2)CCCCN1CCCC1CCCCC1
CC(O)=N[C@@H](Cc1ccc(OP(=O)(O)O)cc1)C(O)=N[C@@H](CCC(=O)O)C(=O)N(C)CCCc1ccccc1	CC(O)=N[C@@H](Cc1ccc(OP(=O)(O)O)cc1)C(O)=N[C@H]1CCCCN(Cc2ccc(-c3cccs3)cc2)C1=O	O=C(CN=CCCc1ccccc1)NCCCc1ccccc1||O=C1C(N=CCCc2ccccc2)CCCCN1Cc1ccc(-c2cccs2)cc1
CC(O)=N[C@@H](Cc1ccc(OP(=O)(O)O)cc1)C(O)=N[C@@H](CCC(=O)O)C(=O)N(C)CCCc1ccccc1	CC(O)=N[C@@H](Cc1ccc(OP(=O)(O)O)cc1)C(O)=N[C@H]1CSCCN(Cc2ccc(-c3ccccc3)cc2)C1=O	O=C(CN=CCCc1ccccc1)NCCCc1ccccc1||O=C1C(N=CCCc2ccccc2)CSCCN1Cc1ccc(-c2ccccc2)cc1
CC(O)=N[C@@H](Cc1ccc(OP(=O)(O)O)cc1)C(O)=N[C@@H](CCC(=O)O)C(=O)N(C)CCCc1ccccc1	CC(O)=N[C@@H](Cc1ccc(OP(=O)(O)O)cc1)C(O)=N[C@H]1CSCCN(Cc2ccc(-c3ccccc3C#N)cc2)C1=O	O=C(CN=CCCc1ccccc1)NCCCc1ccccc1||O=C1C(N=CCCc2ccccc2)CSCCN1Cc1ccc(-c2ccccc2)cc1
CC(O)=N[C@@H](Cc1ccc(OP(=O)(O)O)cc1)C(O)=N[C@@H](CCC(=O)O)C(=O)N(C)CCCc1ccccc1	CC(O)=N[C@@H](Cc1ccc(OP(=O)(O)O)cc1)C(O)=N[C@H]1CSCCN(Cc2cccc(-c3ccccc3C#N)c2)C1=O	O=C(CN=CCCc1ccccc1)NCCCc1ccccc1||O=C1C(N=CCCc2ccccc2)CSCCN1Cc1cccc(-c2ccccc2)c1
CC(O)=N[C@@H](Cc1ccc(OP(=O)(O)O)cc1)C(O)=N[C@@H](CCC(=O)O)C(=O)N(C)CCCc1ccccc1	CC(O)=N[C@@H](Cc1ccc(OP(=O)(O)O)cc1)C(O)=N[C@H]1CCCCN(Cc2ccc(-c3ccc(F)cc3F)cc2)C1=O	O=C(CN=CCCc1ccccc1)NCCCc1ccccc1||O=C1C(N=CCCc2ccccc2)CCCCN1Cc1ccc(-c2ccccc2)cc1
CC(O)=N[C@@H](Cc1ccc(OP(=O)(O)O)cc1)C(O)=N[C@@H](CCC(=O)O)C(=O)N(C)CCCc1ccccc1	CC(O)=N[C@@H](Cc1ccc(OP(=O)(O)O)cc1)C(O)=N[C@H]1CCCCN(Cc2ccc(-c3ccccc3)cc2)C1=O	O=C(CN=CCCc1ccccc1)NCCCc1ccccc1||O=C1C(N=CCCc2ccccc2)CCCCN1Cc1ccc(-c2ccccc2)cc1
CC(O)=N[C@@H](Cc1ccc(OP(=O)(O)O)cc1)C(O)=N[C@@H](CCC(=O)O)C(=O)N(C)CCCc1ccccc1	CC(O)=N[C@@H](Cc1ccc(OP(=O)(O)O)cc1)C(O)=N[C@H]1CCCCN(Cc2ccc(-c3ccccc3C#N)cc2)C1=O	O=C(CN=CCCc1ccccc1)NCCCc1ccccc1||O=C1C(N=CCCc2ccccc2)CCCCN1Cc1ccc(-c2ccccc2)cc1
CC(O)=N[C@@H](Cc1ccc(OP(=O)(O)O)cc1)C(O)=N[C@@H](CCC(=O)O)C(=O)N(C)CCCc1ccccc1	CC(O)=N[C@@H](Cc1ccc(C(F)(F)P(=O)(O)O)cc1)C(O)=N[C@H]1CCCCN(Cc2ccc(-c3ccccc3)cc2)C1=O	O=C(CN=CCCc1ccccc1)NCCCc1ccccc1||O=C1C(N=CCCc2ccccc2)CCCCN1Cc1ccc(-c2ccccc2)cc1
CC(O)=N[C@@H](Cc1ccc(OP(=O)(O)O)cc1)C(O)=N[C@@H](CCC(=O)O)C(=O)N(C)CCCc1ccccc1	CC(O)=N[C@@H](Cc1ccc(OP(=O)(O)O)c(C=O)c1)C(O)=N[C@H]1CCCCN(Cc2ccc(-c3ccccc3)cc2)C1=O	O=C(CN=CCCc1ccccc1)NCCCc1ccccc1||O=C1C(N=CCCc2ccccc2)CCCCN1Cc1ccc(-c2ccccc2)cc1
CC(O)=N[C@@H](Cc1ccc(OP(=O)(O)O)cc1)C(O)=N[C@@H](CCC(=O)O)C(=O)N(C)CCCc1ccccc1	CC(O)=N[C@@H](Cc1ccc(C(=O)O)c(C=O)c1)C(O)=N[C@H]1CCCCN(Cc2ccc(-c3ccccc3)cc2)C1=O	O=C(CN=CCCc1ccccc1)NCCCc1ccccc1||O=C1C(N=CCCc2ccccc2)CCCCN1Cc1ccc(-c2ccccc2)cc1
CC(O)=N[C@@H](Cc1ccc(OP(=O)(O)O)cc1)C(O)=N[C@@H](CCC(=O)O)C(=O)N(C)CCCc1ccccc1	CC(O)=N[C@@H](Cc1ccc(C(C(=O)O)C(=O)O)c(C(=O)O)c1)C(O)=N[C@H]1CCCCN(Cc2ccc(-c3ccccc3)cc2)C1=O	O=C(CN=CCCc1ccccc1)NCCCc1ccccc1||O=C1C(N=CCCc2ccccc2)CCCCN1Cc1ccc(-c2ccccc2)cc1
CC(O)=N[C@@H](Cc1ccc(OP(=O)(O)O)cc1)C(O)=N[C@@H](CCC(=O)O)C(=O)N(C)CCCc1ccccc1	CC(O)=N[C@@H](Cc1ccc(OP(=O)(O)O)cc1)C(O)=N[C@H]1CCCCN(Cc2ccc(-c3cccc4ccccc34)cc2)C1=O	O=C(CN=CCCc1ccccc1)NCCCc1ccccc1||O=C1C(N=CCCc2ccccc2)CCCCN1Cc1ccc(-c2cccc3ccccc23)cc1
CC(O)=N[C@@H](Cc1ccc(OP(=O)(O)O)cc1)C(O)=N[C@@H](CCC(=O)O)C(=O)N(C)CCCc1ccccc1	COC(=O)c1cc(C[C@H](N=C(C)O)C(O)=N[C@H]2CCCCN(Cc3ccc(-c4ccccc4)cc3)C2=O)ccc1C(F)(C(=O)O)C(=O)O	O=C(CN=CCCc1ccccc1)NCCCc1ccccc1||O=C1C(N=CCCc2ccccc2)CCCCN1Cc1ccc(-c2ccccc2)cc1
CC(O)=N[C@@H](Cc1ccc(OP(=O)(O)O)cc1)C(O)=N[C@@H](CCC(=O)O)C(=O)N(C)CCCc1ccccc1	COC(=O)c1cc(C[C@@H](N=C(C)O)C(O)=N[C@H]2CCCCN(Cc3ccc(-c4ccccc4)cc3)C2=O)ccc1C(C(=O)O)C(=O)O	O=C(CN=CCCc1ccccc1)NCCCc1ccccc1||O=C1C(N=CCCc2ccccc2)CCCCN1Cc1ccc(-c2ccccc2)cc1
CC(O)=N[C@@H](Cc1ccc(OP(=O)(O)O)cc1)C(O)=NCC(=O)N(CCCC(=O)O)CCCc1ccccc1	CCCc1ccc(CN2CCCC[C@H](N=C(O)[C@H](Cc3ccc(OP(=O)(O)O)cc3)N=C(C)O)C2=O)cc1	O=C(CN=CCCc1ccccc1)NCCCc1ccccc1||O=C1C(N=CCCc2ccccc2)CCCCN1Cc1ccccc1
CC(O)=N[C@@H](Cc1ccc(OP(=O)(O)O)cc1)C(O)=NCC(=O)N(CCCC(=O)O)CCCc1ccccc1	CC([O-])=N[C@@H](Cc1ccc(C(F)(F)P(=O)(O)O)cc1)C([O-])=N[C@H]1CCCCN(CCCC2CCCCC2)C1=O	O=C(CN=CCCc1ccccc1)NCCCc1ccccc1||O=C1C(N=CCCc2ccccc2)CCCCN1CCCC1CCCCC1
CC(O)=N[C@@H](Cc1ccc(OP(=O)(O)O)cc1)C(O)=NCC(=O)N(CCCC(=O)O)CCCc1ccccc1	CC(O)=N[C@@H](Cc1ccc(OP(=O)(O)O)cc1)C(O)=N[C@H]1CCCCN(Cc2ccc(-c3cccs3)cc2)C1=O	O=C(CN=CCCc1ccccc1)NCCCc1ccccc1||O=C1C(N=CCCc2ccccc2)CCCCN1Cc1ccc(-c2cccs2)cc1
CC(O)=N[C@@H](Cc1ccc(OP(=O)(O)O)cc1)C(O)=NCC(=O)N(CCCC(=O)O)CCCc1ccccc1	CC(O)=N[C@@H](Cc1ccc(OP(=O)(O)O)cc1)C(O)=N[C@H]1CSCCN(Cc2ccc(-c3ccccc3)cc2)C1=O	O=C(CN=CCCc1ccccc1)NCCCc1ccccc1||O=C1C(N=CCCc2ccccc2)CSCCN1Cc1ccc(-c2ccccc2)cc1
CC(O)=N[C@@H](Cc1ccc(OP(=O)(O)O)cc1)C(O)=NCC(=O)N(CCCC(=O)O)CCCc1ccccc1	CC(O)=N[C@@H](Cc1ccc(OP(=O)(O)O)cc1)C(O)=N[C@H]1CSCCN(Cc2ccc(-c3ccccc3C#N)cc2)C1=O	O=C(CN=CCCc1ccccc1)NCCCc1ccccc1||O=C1C(N=CCCc2ccccc2)CSCCN1Cc1ccc(-c2ccccc2)cc1
CC(O)=N[C@@H](Cc1ccc(OP(=O)(O)O)cc1)C(O)=NCC(=O)N(CCCC(=O)O)CCCc1ccccc1	CC(O)=N[C@@H](Cc1ccc(OP(=O)(O)O)cc1)C(O)=N[C@H]1CSCCN(Cc2cccc(-c3ccccc3C#N)c2)C1=O	O=C(CN=CCCc1ccccc1)NCCCc1ccccc1||O=C1C(N=CCCc2ccccc2)CSCCN1Cc1cccc(-c2ccccc2)c1
CC(O)=N[C@@H](Cc1ccc(OP(=O)(O)O)cc1)C(O)=NCC(=O)N(CCCC(=O)O)CCCc1ccccc1	CC(O)=N[C@@H](Cc1ccc(OP(=O)(O)O)cc1)C(O)=N[C@H]1CCCCN(Cc2ccc(-c3ccc(F)cc3F)cc2)C1=O	O=C(CN=CCCc1ccccc1)NCCCc1ccccc1||O=C1C(N=CCCc2ccccc2)CCCCN1Cc1ccc(-c2ccccc2)cc1
CC(O)=N[C@@H](Cc1ccc(OP(=O)(O)O)cc1)C(O)=NCC(=O)N(CCCC(=O)O)CCCc1ccccc1	CC(O)=N[C@@H](Cc1ccc(OP(=O)(O)O)cc1)C(O)=N[C@H]1CCCCN(Cc2ccc(-c3ccc(Cl)cc3)cc2)C1=O	O=C(CN=CCCc1ccccc1)NCCCc1ccccc1||O=C1C(N=CCCc2ccccc2)CCCCN1Cc1ccc(-c2ccccc2)cc1
CC(O)=N[C@@H](Cc1ccc(OP(=O)(O)O)cc1)C(O)=NCC(=O)N(CCCC(=O)O)CCCc1ccccc1	CC(O)=N[C@@H](Cc1ccc(OP(=O)(O)O)cc1)C(O)=N[C@H]1CCCCN(Cc2ccc(-c3ccccc3)cc2)C1=O	O=C(CN=CCCc1ccccc1)NCCCc1ccccc1||O=C1C(N=CCCc2ccccc2)CCCCN1Cc1ccc(-c2ccccc2)cc1
CC(O)=N[C@@H](Cc1ccc(OP(=O)(O)O)cc1)C(O)=NCC(=O)N(CCCC(=O)O)CCCc1ccccc1	CC(O)=N[C@@H](Cc1ccc(OP(=O)(O)O)cc1)C(O)=N[C@H]1CCCCN(Cc2ccc(-c3ccccc3C#N)cc2)C1=O	O=C(CN=CCCc1ccccc1)NCCCc1ccccc1||O=C1C(N=CCCc2ccccc2)CCCCN1Cc1ccc(-c2ccccc2)cc1
CC(O)=N[C@@H](Cc1ccc(OP(=O)(O)O)cc1)C(O)=NCC(=O)N(CCCC(=O)O)CCCc1ccccc1	CC(O)=N[C@@H](Cc1ccc(C(F)(F)P(=O)(O)O)cc1)C(O)=N[C@H]1CCCCN(Cc2ccc(-c3ccccc3)cc2)C1=O	O=C(CN=CCCc1ccccc1)NCCCc1ccccc1||O=C1C(N=CCCc2ccccc2)CCCCN1Cc1ccc(-c2ccccc2)cc1
CC(O)=N[C@@H](Cc1ccc(OP(=O)(O)O)cc1)C(O)=NCC(=O)N(CCCC(=O)O)CCCc1ccccc1	CC(O)=N[C@@H](Cc1ccc(OP(=O)(O)O)c(C=O)c1)C(O)=N[C@H]1CCCCN(Cc2ccc(-c3ccccc3)cc2)C1=O	O=C(CN=CCCc1ccccc1)NCCCc1ccccc1||O=C1C(N=CCCc2ccccc2)CCCCN1Cc1ccc(-c2ccccc2)cc1
CC(O)=N[C@@H](Cc1ccc(OP(=O)(O)O)cc1)C(O)=NCC(=O)N(CCCC(=O)O)CCCc1ccccc1	CCCCCCN(CCCCCC)C(=O)[C@@H](C)N=C(O)[C@@H](N=C(O)[C@H](Cc1ccc(OP(=O)(O)O)cc1)N=C(C)O)C(C)C	O=C(CN=CCCc1ccccc1)NCCCc1ccccc1||c1ccccc1
CC(O)=N[C@@H](Cc1ccc(OP(=O)(O)O)cc1)C(O)=NCC(=O)N(CCCC(=O)O)CCCc1ccccc1	CC(O)=N[C@@H](Cc1ccc(C(=O)O)c(C=O)c1)C(O)=N[C@H]1CCCCN(Cc2ccc(-c3ccccc3)cc2)C1=O	O=C(CN=CCCc1ccccc1)NCCCc1ccccc1||O=C1C(N=CCCc2ccccc2)CCCCN1Cc1ccc(-c2ccccc2)cc1
CC(O)=N[C@@H](Cc1ccc(OP(=O)(O)O)cc1)C(O)=NCC(=O)N(CCCC(=O)O)CCCc1ccccc1	CC(O)=N[C@@H](Cc1ccc(OCC(=O)O)c(P(=O)(O)O)c1)C(O)=N[C@H]1CCCCN(Cc2ccc(-c3ccccc3)cc2)C1=O	O=C(CN=CCCc1ccccc1)NCCCc1ccccc1||O=C1C(N=CCCc2ccccc2)CCCCN1Cc1ccc(-c2ccccc2)cc1
CC(O)=N[C@@H](Cc1ccc(OP(=O)(O)O)cc1)C(O)=NCC(=O)N(CCCC(=O)O)CCCc1ccccc1	CC(O)=N[C@@H](Cc1ccc(CC(=O)O)c(C(=O)O)c1)C(O)=N[C@H]1CCCCN(Cc2ccc(-c3ccccc3)cc2)C1=O	O=C(CN=CCCc1ccccc1)NCCCc1ccccc1||O=C1C(N=CCCc2ccccc2)CCCCN1Cc1ccc(-c2ccccc2)cc1
CC(O)=N[C@@H](Cc1ccc(OP(=O)(O)O)cc1)C(O)=NCC(=O)N(CCCC(=O)O)CCCc1ccccc1	CC(O)=N[C@@H](Cc1ccc(C(C(=O)O)C(=O)O)c(C(=O)O)c1)C(O)=N[C@H]1CCCCN(Cc2ccc(-c3ccccc3)cc2)C1=O	O=C(CN=CCCc1ccccc1)NCCCc1ccccc1||O=C1C(N=CCCc2ccccc2)CCCCN1Cc1ccc(-c2ccccc2)cc1
CC(O)=N[C@@H](Cc1ccc(OP(=O)(O)O)cc1)C(O)=NCC(=O)N(CCCC(=O)O)CCCc1ccccc1	CC(O)=N[C@@H](Cc1ccc(OP(=O)(O)O)cc1)C(O)=N[C@H]1CCCCN(Cc2ccc(-c3cccc4ccccc34)cc2)C1=O	O=C(CN=CCCc1ccccc1)NCCCc1ccccc1||O=C1C(N=CCCc2ccccc2)CCCCN1Cc1ccc(-c2cccc3ccccc23)cc1
CC(O)=N[C@@H](Cc1ccc(OP(=O)(O)O)cc1)C(O)=NCC(=O)N(CCCC(=O)O)CCCc1ccccc1	COC(=O)c1cc(C[C@H](N=C(C)O)C(O)=N[C@H]2CCCCN(Cc3ccc(-c4ccccc4)cc3)C2=O)ccc1C(F)(C(=O)O)C(=O)O	O=C(CN=CCCc1ccccc1)NCCCc1ccccc1||O=C1C(N=CCCc2ccccc2)CCCCN1Cc1ccc(-c2ccccc2)cc1
CC(O)=N[C@@H](Cc1ccc(OP(=O)(O)O)cc1)C(O)=NCC(=O)N(CCCC(=O)O)CCCc1ccccc1	COC(=O)c1cc(C[C@@H](N=C(C)O)C(O)=N[C@H]2CCCCN(Cc3ccc(-c4ccccc4)cc3)C2=O)ccc1C(C(=O)O)C(=O)O	O=C(CN=CCCc1ccccc1)NCCCc1ccccc1||O=C1C(N=CCCc2ccccc2)CCCCN1Cc1ccc(-c2ccccc2)cc1
CC(O)=N[C@@H](Cc1ccc(OP(=O)(O)O)cc1)C(O)=NCC(=O)N(CCCC(=O)O)CCCc1ccccc1	COC(=O)c1cc(C[C@H](N=C(C)O)C(O)=N[C@H]2CCCCN(Cc3ccc(-c4ccccc4)cc3)C2=O)ccc1C(C(=O)O)C(=O)O	O=C(CN=CCCc1ccccc1)NCCCc1ccccc1||O=C1C(N=CCCc2ccccc2)CCCCN1Cc1ccc(-c2ccccc2)cc1
CCc1ccccc1CCN=C(O)[C@H](CCC(=O)O)N=C(O)[C@H](Cc1ccc(OP(=O)(O)O)cc1)N=C(C)O	CC[C@@H](C)[C@H](N=C(O)C[C@H](N=C(O)[C@H](CCC(=O)O)N=C(O)[C@H](Cc1ccc(OP(=O)(O)O)cc1)N=C(C)O)C(=O)O)C(=O)O	C(CCc1ccccc1)=NCC=NCCc1ccccc1||c1ccccc1
CCc1ccccc1CCN=C(O)[C@H](CCC(=O)O)N=C(O)[C@H](Cc1ccc(OP(=O)(O)O)cc1)N=C(C)O	CC[C@@H](C)[C@H](N=C(O)[C@H](CCC(=O)O)N=C(O)C[C@H](N=C(O)[C@H](Cc1ccc(OP(=O)(O)O)cc1)N=C(C)O)C(=O)O)C(=O)O	C(CCc1ccccc1)=NCC=NCCc1ccccc1||c1ccccc1
CCc1ccccc1CCN=C(O)[C@H](CCC(=O)O)N=C(O)[C@H](Cc1ccc(OP(=O)(O)O)cc1)N=C(C)O	CCCc1ccc(CN2CCCC[C@H](N=C(O)[C@H](Cc3ccc(OP(=O)(O)O)cc3)N=C(C)O)C2=O)cc1	C(CCc1ccccc1)=NCC=NCCc1ccccc1||O=C1C(N=CCCc2ccccc2)CCCCN1Cc1ccccc1
CCc1ccccc1CCN=C(O)[C@H](CCC(=O)O)N=C(O)[C@H](Cc1ccc(OP(=O)(O)O)cc1)N=C(C)O	CC[C@@H](C)[C@H](N=C(O)CC[C@H](N=C(O)[C@H](CCC(=O)O)N=C(O)[C@H](Cc1ccc(OP(=O)(O)O)cc1)N=C(C)O)C(=O)O)C(=O)O	C(CCc1ccccc1)=NCC=NCCc1ccccc1||c1ccccc1
CCc1ccccc1CCN=C(O)[C@H](CCC(=O)O)N=C(O)[C@H](Cc1ccc(OP(=O)(O)O)cc1)N=C(C)O	CC[C@@H](C)[C@H](N=C(O)[C@H](CCC(=O)O)N=C(O)CC[C@H](N=C(O)[C@H](Cc1ccc(OP(=O)(O)O)cc1)N=C(C)O)C(=O)O)C(=O)O	C(CCc1ccccc1)=NCC=NCCc1ccccc1||c1ccccc1
CCc1ccccc1CCN=C(O)[C@H](CCC(=O)O)N=C(O)[C@H](Cc1ccc(OP(=O)(O)O)cc1)N=C(C)O	CC([O-])=N[C@@H](Cc1ccc(C(F)(F)P(=O)(O)O)cc1)C([O-])=N[C@H]1CCCCN(CCCC2CCCCC2)C1=O	C(CCc1ccccc1)=NCC=NCCc1ccccc1||O=C1C(N=CCCc2ccccc2)CCCCN1CCCC1CCCCC1
CCc1ccccc1CCN=C(O)[C@H](CCC(=O)O)N=C(O)[C@H](Cc1ccc(OP(=O)(O)O)cc1)N=C(C)O	CC(O)=N[C@@H](Cc1ccc(OP(=O)(O)O)cc1)C(O)=N[C@H]1CCCCN(Cc2ccc(-c3cccs3)cc2)C1=O	C(CCc1ccccc1)=NCC=NCCc1ccccc1||O=C1C(N=CCCc2ccccc2)CCCCN1Cc1ccc(-c2cccs2)cc1
CCc1ccccc1CCN=C(O)[C@H](CCC(=O)O)N=C(O)[C@H](Cc1ccc(OP(=O)(O)O)cc1)N=C(C)O	CC(O)=N[C@@H](Cc1ccc(OP(=O)(O)O)cc1)C(O)=N[C@H]1CSCCN(Cc2ccc(-c3ccccc3)cc2)C1=O	C(CCc1ccccc1)=NCC=NCCc1ccccc1||O=C1C(N=CCCc2ccccc2)CSCCN1Cc1ccc(-c2ccccc2)cc1
CCc1ccccc1CCN=C(O)[C@H](CCC(=O)O)N=C(O)[C@H](Cc1ccc(OP(=O)(O)O)cc1)N=C(C)O	CC(O)=N[C@@H](Cc1ccc(OP(=O)(O)O)cc1)C(O)=N[C@@H](Cc1ccc(OP(=O)(O)O)cc1)C(O)=N[C@@H](Cc1ccc(OP(=O)(O)O)cc1)C(=N)O	C(=NCCc1ccccc1)C(Cc1ccccc1)N=CCCc1ccccc1||C(CCc1ccccc1)=NCC=NCCc1ccccc1
CCc1ccccc1CCN=C(O)[C@H](CCC(=O)O)N=C(O)[C@H](Cc1ccc(OP(=O)(O)O)cc1)N=C(C)O	CC(O)=N[C@@H](Cc1ccc(OP(=O)(O)O)cc1)C(O)=N[C@H]1CSCCN(Cc2ccc(-c3ccccc3C#N)cc2)C1=O	C(CCc1ccccc1)=NCC=NCCc1ccccc1||O=C1C(N=CCCc2ccccc2)CSCCN1Cc1ccc(-c2ccccc2)cc1
CCc1ccccc1CCN=C(O)[C@H](CCC(=O)O)N=C(O)[C@H](Cc1ccc(OP(=O)(O)O)cc1)N=C(C)O	CC(O)=N[C@@H](Cc1ccc(OP(=O)(O)O)cc1)C(O)=N[C@H]1CSCCN(Cc2cccc(-c3ccccc3C#N)c2)C1=O	C(CCc1ccccc1)=NCC=NCCc1ccccc1||O=C1C(N=CCCc2ccccc2)CSCCN1Cc1cccc(-c2ccccc2)c1
CCc1ccccc1CCN=C(O)[C@H](CCC(=O)O)N=C(O)[C@H](Cc1ccc(OP(=O)(O)O)cc1)N=C(C)O	CC(O)=N[C@@H](Cc1ccc(OP(=O)(O)O)cc1)C(O)=N[C@H]1CCCCN(Cc2ccc(-c3ccc(F)cc3F)cc2)C1=O	C(CCc1ccccc1)=NCC=NCCc1ccccc1||O=C1C(N=CCCc2ccccc2)CCCCN1Cc1ccc(-c2ccccc2)cc1
CCc1ccccc1CCN=C(O)[C@H](CCC(=O)O)N=C(O)[C@H](Cc1ccc(OP(=O)(O)O)cc1)N=C(C)O	CC(O)=N[C@@H](Cc1ccc(OP(=O)(O)O)cc1)C(O)=N[C@H]1CCCCN(Cc2ccc(-c3ccccc3)cc2)C1=O	C(CCc1ccccc1)=NCC=NCCc1ccccc1||O=C1C(N=CCCc2ccccc2)CCCCN1Cc1ccc(-c2ccccc2)cc1
CCc1ccccc1CCN=C(O)[C@H](CCC(=O)O)N=C(O)[C@H](Cc1ccc(OP(=O)(O)O)cc1)N=C(C)O	CC(O)=N[C@@H](Cc1ccc(OP(=O)(O)O)cc1)C(O)=N[C@H]1CCCCN(Cc2ccc(-c3ccccc3C#N)cc2)C1=O	C(CCc1ccccc1)=NCC=NCCc1ccccc1||O=C1C(N=CCCc2ccccc2)CCCCN1Cc1ccc(-c2ccccc2)cc1
CCc1ccccc1CCN=C(O)[C@H](CCC(=O)O)N=C(O)[C@H](Cc1ccc(OP(=O)(O)O)cc1)N=C(C)O	CC(O)=N[C@@H](Cc1ccc(OP(=O)(O)O)c(C=O)c1)C(O)=N[C@H]1CCCCN(Cc2ccc(-c3ccccc3)cc2)C1=O	C(CCc1ccccc1)=NCC=NCCc1ccccc1||O=C1C(N=CCCc2ccccc2)CCCCN1Cc1ccc(-c2ccccc2)cc1
CCc1ccccc1CCN=C(O)[C@H](CCC(=O)O)N=C(O)[C@H](Cc1ccc(OP(=O)(O)O)cc1)N=C(C)O	CC(O)=N[C@@H](Cc1ccc(OP(=O)(O)O)cc1)C(O)=N[C@H]1CCCCN(Cc2ccc(-c3cccc4ccccc34)cc2)C1=O	C(CCc1ccccc1)=NCC=NCCc1ccccc1||O=C1C(N=CCCc2ccccc2)CCCCN1Cc1ccc(-c2cccc3ccccc23)cc1
CC(O)=N[C@@H](Cc1ccc(OP(=O)(O)O)cc1)C(O)=N[C@@H](CCC(=O)O)C(O)=N[C@H](CC(=O)O)CC(O)=N[C@H](C(=O)O)C(C)C	CC(O)=N[C@@H](Cc1ccc(OP(=O)(O)O)cc1)C(O)=N[C@@H](CCC(=O)O)C(O)=N[C@H](CCC1CCCCC1)C(=N)O	C(CCc1ccccc1)=NCC=NCCCC1CCCCC1||c1ccccc1
CC(O)=N[C@@H](Cc1ccc(OP(=O)(O)O)cc1)C(O)=N[C@@H](CCC(=O)O)C(O)=N[C@H](CC(=O)O)CC(O)=N[C@H](C(=O)O)C(C)C	CCCc1ccc(CN2CCCC[C@H](N=C(O)[C@H](Cc3ccc(OP(=O)(O)O)cc3)N=C(C)O)C2=O)cc1	O=C1C(N=CCCc2ccccc2)CCCCN1Cc1ccccc1||c1ccccc1
CC(O)=N[C@@H](Cc1ccc(OP(=O)(O)O)cc1)C(O)=N[C@@H](CCC(=O)O)C(O)=N[C@H](CC(=O)O)CC(O)=N[C@H](C(=O)O)C(C)C	CC(O)=N[C@@H](Cc1ccc(OP(=O)(O)O)cc1)C(O)=N[C@H]1CCCCN(Cc2ccc(-c3cccs3)cc2)C1=O	O=C1C(N=CCCc2ccccc2)CCCCN1Cc1ccc(-c2cccs2)cc1||c1ccccc1
CC(O)=N[C@@H](Cc1ccc(OP(=O)(O)O)cc1)C(O)=N[C@@H](CCC(=O)O)C(O)=N[C@H](CC(=O)O)CC(O)=N[C@H](C(=O)O)C(C)C	CC(O)=N[C@@H](Cc1ccc(OP(=O)(O)O)cc1)C(O)=N[C@H]1CCCCN(Cc2ccc(C(C)(C)C)cc2)C1=O	O=C1C(N=CCCc2ccccc2)CCCCN1Cc1ccccc1||c1ccccc1
CC(O)=N[C@@H](Cc1ccc(OP(=O)(O)O)cc1)C(O)=N[C@@H](CCC(=O)O)C(O)=N[C@H](CC(=O)O)CC(O)=N[C@H](C(=O)O)C(C)C	CC(O)=N[C@@H](Cc1ccc(OP(=O)(O)O)cc1)C(O)=N[C@H]1CSCCN(Cc2ccc(-c3ccccc3)cc2)C1=O	O=C1C(N=CCCc2ccccc2)CSCCN1Cc1ccc(-c2ccccc2)cc1||c1ccccc1
CC(O)=N[C@@H](Cc1ccc(OP(=O)(O)O)cc1)C(O)=N[C@@H](CCC(=O)O)C(O)=N[C@H](CC(=O)O)CC(O)=N[C@H](C(=O)O)C(C)C	CC(O)=N[C@@H](Cc1ccc(OP(=O)(O)O)cc1)C(O)=N[C@@H](Cc1ccc(OP(=O)(O)O)cc1)C(O)=N[C@@H](Cc1ccc(OP(=O)(O)O)cc1)C(=N)O	C(=NCCc1ccccc1)C(Cc1ccccc1)N=CCCc1ccccc1||c1ccccc1
CC(O)=N[C@@H](Cc1ccc(OP(=O)(O)O)cc1)C(O)=N[C@@H](CCC(=O)O)C(O)=N[C@H](CC(=O)O)CC(O)=N[C@H](C(=O)O)C(C)C	CC(O)=N[C@@H](Cc1ccc(OP(=O)(O)O)cc1)C(O)=N[C@@H](CCC(=O)O)C(=O)N(CCCC(=O)O)CCCc1ccccc1	O=C(CN=CCCc1ccccc1)NCCCc1ccccc1||c1ccccc1
CC(O)=N[C@@H](Cc1ccc(OP(=O)(O)O)cc1)C(O)=N[C@@H](CCC(=O)O)C(O)=N[C@H](CC(=O)O)CC(O)=N[C@H](C(=O)O)C(C)C	CCCCCN(CCCCC)C(=O)[C@@H](C)N=C(O)[C@@H](N=C(O)[C@H](Cc1ccc(OP(=O)(O)O)cc1)N=C(C)O)C(C)C	c1ccccc1||c1ccccc1
CC(O)=N[C@@H](Cc1ccc(OP(=O)(O)O)cc1)C(O)=N[C@@H](CCC(=O)O)C(O)=N[C@H](CC(=O)O)CC(O)=N[C@H](C(=O)O)C(C)C	CC(O)=N[C@@H](Cc1ccc(OP(=O)(O)O)cc1)C(O)=N[C@H]1CSCCN(Cc2ccc(-c3ccccc3C#N)cc2)C1=O	O=C1C(N=CCCc2ccccc2)CSCCN1Cc1ccc(-c2ccccc2)cc1||c1ccccc1
CC(O)=N[C@@H](Cc1ccc(OP(=O)(O)O)cc1)C(O)=N[C@@H](CCC(=O)O)C(O)=N[C@H](CC(=O)O)CC(O)=N[C@H](C(=O)O)C(C)C	CC(O)=N[C@@H](Cc1ccc(OP(=O)(O)O)cc1)C(O)=N[C@H]1CSCCN(Cc2cccc(-c3ccccc3C#N)c2)C1=O	O=C1C(N=CCCc2ccccc2)CSCCN1Cc1cccc(-c2ccccc2)c1||c1ccccc1
CC(O)=N[C@@H](Cc1ccc(OP(=O)(O)O)cc1)C(O)=N[C@@H](CCC(=O)O)C(O)=N[C@H](CC(=O)O)CC(O)=N[C@H](C(=O)O)C(C)C	CC(O)=N[C@@H](Cc1ccc(OP(=O)(O)O)cc1)C(O)=N[C@H]1CCCCN(Cc2ccc(-c3ccc(F)cc3F)cc2)C1=O	O=C1C(N=CCCc2ccccc2)CCCCN1Cc1ccc(-c2ccccc2)cc1||c1ccccc1
CC(O)=N[C@@H](Cc1ccc(OP(=O)(O)O)cc1)C(O)=N[C@@H](CCC(=O)O)C(O)=N[C@H](CC(=O)O)CC(O)=N[C@H](C(=O)O)C(C)C	CC(O)=N[C@@H](Cc1ccc(OP(=O)(O)O)cc1)C(O)=N[C@H]1CSCCN(Cc2cccc(C(=O)c3ccccc3)c2)C1=O	O=C(c1ccccc1)c1cccc(CN2CCSCC(N=CCCc3ccccc3)C2=O)c1||c1ccccc1
CC(O)=N[C@@H](Cc1ccc(OP(=O)(O)O)cc1)C(O)=N[C@@H](CCC(=O)O)C(O)=N[C@H](CC(=O)O)CC(O)=N[C@H](C(=O)O)C(C)C	CC(O)=N[C@@H](Cc1ccc(OP(=O)(O)O)cc1)C(O)=N[C@H]1CCCCN(Cc2ccc(-c3ccc(Cl)cc3)cc2)C1=O	O=C1C(N=CCCc2ccccc2)CCCCN1Cc1ccc(-c2ccccc2)cc1||c1ccccc1
CC(O)=N[C@@H](Cc1ccc(OP(=O)(O)O)cc1)C(O)=N[C@@H](CCC(=O)O)C(O)=N[C@H](CC(=O)O)CC(O)=N[C@H](C(=O)O)C(C)C	CC(O)=N[C@@H](Cc1ccc(OP(=O)(O)O)cc1)C(O)=N[C@H]1CCCCN(Cc2ccc(-c3ccccc3)cc2)C1=O	O=C1C(N=CCCc2ccccc2)CCCCN1Cc1ccc(-c2ccccc2)cc1||c1ccccc1
CC(O)=N[C@@H](Cc1ccc(OP(=O)(O)O)cc1)C(O)=N[C@@H](CCC(=O)O)C(O)=N[C@H](CC(=O)O)CC(O)=N[C@H](C(=O)O)C(C)C	CC(O)=N[C@@H](Cc1ccc(OP(=O)(O)O)cc1)C(O)=N[C@H]1CCCCN(Cc2ccc(C3CCCCC3)cc2)C1=O	O=C1C(N=CCCc2ccccc2)CCCCN1Cc1ccc(C2CCCCC2)cc1||c1ccccc1
CC(O)=N[C@@H](Cc1ccc(OP(=O)(O)O)cc1)C(O)=N[C@@H](CCC(=O)O)C(O)=N[C@H](CC(=O)O)CC(O)=N[C@H](C(=O)O)C(C)C	CC(O)=N[C@@H](Cc1ccc(OP(=O)(O)O)cc1)C(O)=N[C@H]1CCCCN(Cc2ccc(-c3ccccc3C#N)cc2)C1=O	O=C1C(N=CCCc2ccccc2)CCCCN1Cc1ccc(-c2ccccc2)cc1||c1ccccc1
CC(O)=N[C@@H](Cc1ccc(OP(=O)(O)O)cc1)C(O)=N[C@@H](CCC(=O)O)C(O)=N[C@H](CC(=O)O)CC(O)=N[C@H](C(=O)O)C(C)C	CC(O)=N[C@@H](Cc1ccc(OP(=O)(O)O)c(C=O)c1)C(O)=N[C@H]1CCCCN(Cc2ccc(-c3ccccc3)cc2)C1=O	O=C1C(N=CCCc2ccccc2)CCCCN1Cc1ccc(-c2ccccc2)cc1||c1ccccc1
CC(O)=N[C@@H](Cc1ccc(OP(=O)(O)O)cc1)C(O)=N[C@@H](CCC(=O)O)C(O)=N[C@H](CC(=O)O)CC(O)=N[C@H](C(=O)O)C(C)C	CC(O)=N[C@@H](Cc1ccc(OP(=O)(O)O)cc1)C(O)=N[C@H]1CCCCN(Cc2ccc(-c3ccc(C)cc3)cc2)C1=O	O=C1C(N=CCCc2ccccc2)CCCCN1Cc1ccc(-c2ccccc2)cc1||c1ccccc1
CC(O)=N[C@@H](Cc1ccc(OP(=O)(O)O)cc1)C(O)=N[C@@H](CCC(=O)O)C(O)=N[C@H](CC(=O)O)CC(O)=N[C@H](C(=O)O)C(C)C	CC(O)=N[C@@H](Cc1ccc(OP(=O)(O)O)cc1)C(O)=N[C@@H](CCC(=O)O)C(O)=N[C@@H](CCC(=N)O)Cc1cccc2ccccc12	C(CCc1ccccc1)=NCC=NCCc1cccc2ccccc12||c1ccccc1
CC(O)=N[C@@H](Cc1ccc(OP(=O)(O)O)cc1)C(O)=N[C@@H](CCC(=O)O)C(O)=N[C@H](CC(=O)O)CC(O)=N[C@H](C(=O)O)C(C)C	CCCCCCN(CCCCCC)C(=O)[C@@H](C)N=C(O)[C@@H](N=C(O)[C@H](Cc1ccc(OP(=O)(O)O)cc1)N=C(C)O)C(C)C	c1ccccc1||c1ccccc1
CC(O)=N[C@@H](Cc1ccc(OP(=O)(O)O)cc1)C(O)=N[C@@H](CCC(=O)O)C(O)=N[C@H](CC(=O)O)CC(O)=N[C@H](C(=O)O)C(C)C	CC(O)=N[C@@H](Cc1ccc(OP(=O)(O)O)cc1)C(O)=N[C@H]1CCCCN(Cc2ccc(-c3cccc4ccccc34)cc2)C1=O	O=C1C(N=CCCc2ccccc2)CCCCN1Cc1ccc(-c2cccc3ccccc23)cc1||c1ccccc1
CC[C@@H](C)[C@H](N=C(O)C[C@H](N=C(O)[C@H](CCC(=O)O)N=C(O)[C@H](Cc1ccc(OP(=O)(O)O)cc1)N=C(C)O)C(=O)O)C(=O)O	CC(O)=N[C@@H](Cc1ccc(OP(=O)(O)O)cc1)C(O)=N[C@@H](CCC(=O)O)C(O)=N[C@H](CCC1CCCCC1)C(=N)O	C(CCc1ccccc1)=NCC=NCCCC1CCCCC1||c1ccccc1
CC[C@@H](C)[C@H](N=C(O)C[C@H](N=C(O)[C@H](CCC(=O)O)N=C(O)[C@H](Cc1ccc(OP(=O)(O)O)cc1)N=C(C)O)C(=O)O)C(=O)O	CC(O)=N[C@@H](Cc1ccc(OP(=O)(O)O)cc1)C(O)=N[C@@H](CCC(=O)O)C(O)=N[C@@H](CCC1CCCCC1)C(=N)O	C(CCc1ccccc1)=NCC=NCCCC1CCCCC1||c1ccccc1
CC[C@@H](C)[C@H](N=C(O)C[C@H](N=C(O)[C@H](CCC(=O)O)N=C(O)[C@H](Cc1ccc(OP(=O)(O)O)cc1)N=C(C)O)C(=O)O)C(=O)O	CC(O)=N[C@@H](Cc1ccc(OP(=O)(O)O)cc1)C(O)=N[C@@H](CCC(=O)O)C(=O)N(C)CCCC1CCCCC1	O=C(CN=CCCc1ccccc1)NCCCC1CCCCC1||c1ccccc1
CC[C@@H](C)[C@H](N=C(O)C[C@H](N=C(O)[C@H](CCC(=O)O)N=C(O)[C@H](Cc1ccc(OP(=O)(O)O)cc1)N=C(C)O)C(=O)O)C(=O)O	CCCc1ccc(CN2CCCC[C@H](N=C(O)[C@H](Cc3ccc(OP(=O)(O)O)cc3)N=C(C)O)C2=O)cc1	O=C1C(N=CCCc2ccccc2)CCCCN1Cc1ccccc1||c1ccccc1
CC[C@@H](C)[C@H](N=C(O)C[C@H](N=C(O)[C@H](CCC(=O)O)N=C(O)[C@H](Cc1ccc(OP(=O)(O)O)cc1)N=C(C)O)C(=O)O)C(=O)O	CC(O)=N[C@@H](Cc1ccc(OP(=O)(O)O)cc1)C(O)=N[C@@H](C)C(=O)N(CCCC(=O)O)CCCc1ccccc1	O=C(CN=CCCc1ccccc1)NCCCc1ccccc1||c1ccccc1
CC[C@@H](C)[C@H](N=C(O)C[C@H](N=C(O)[C@H](CCC(=O)O)N=C(O)[C@H](Cc1ccc(OP(=O)(O)O)cc1)N=C(C)O)C(=O)O)C(=O)O	CC(O)=N[C@@H](Cc1ccc(OP(=O)(O)O)cc1)C(O)=N[C@H](C(O)=N[C@H](C)C(O)=NCCc1ccccc1)C(C)C	C(CCc1ccccc1)=NCC=NCC=NCCc1ccccc1||c1ccccc1
CC[C@@H](C)[C@H](N=C(O)C[C@H](N=C(O)[C@H](CCC(=O)O)N=C(O)[C@H](Cc1ccc(OP(=O)(O)O)cc1)N=C(C)O)C(=O)O)C(=O)O	CC[C@H](C)[C@H](N=C(O)[C@H](CCC(=O)O)N=C(O)[C@H](CCC(=O)O)N=C(O)[C@H](Cc1ccc(OP(=O)(O)O)cc1)N=C(C)O)C(=O)O	c1ccccc1||c1ccccc1
CC[C@@H](C)[C@H](N=C(O)C[C@H](N=C(O)[C@H](CCC(=O)O)N=C(O)[C@H](Cc1ccc(OP(=O)(O)O)cc1)N=C(C)O)C(=O)O)C(=O)O	CC(O)=NC(Cc1ccc(OP(=O)(O)O)cc1)C(O)=NC(CCC(=O)O)C(O)=NC(CCC(=O)O)C(O)=NC(CC(C)C)C(=N)O	c1ccccc1||c1ccccc1
CC[C@@H](C)[C@H](N=C(O)C[C@H](N=C(O)[C@H](CCC(=O)O)N=C(O)[C@H](Cc1ccc(OP(=O)(O)O)cc1)N=C(C)O)C(=O)O)C(=O)O	CC[C@H](C)[C@H](N=C(O)[C@H](CCC(=O)O)N=C(O)[C@H](CCC(=O)O)N=C(O)[C@H](Cc1ccc(OP(=O)(O)O)cc1)N=C(C)O)C(=N)O	c1ccccc1||c1ccccc1
CC[C@@H](C)[C@H](N=C(O)C[C@H](N=C(O)[C@H](CCC(=O)O)N=C(O)[C@H](Cc1ccc(OP(=O)(O)O)cc1)N=C(C)O)C(=O)O)C(=O)O	CC(O)=N[C@@H](Cc1ccc(OP(=O)(O)O)cc1)C(O)=N[C@H](C(O)=N[C@H](C)C(O)=NCCC1CCCCC1)C(C)C	C(CCc1ccccc1)=NCC=NCC=NCCC1CCCCC1||c1ccccc1
CC[C@@H](C)[C@H](N=C(O)C[C@H](N=C(O)[C@H](CCC(=O)O)N=C(O)[C@H](Cc1ccc(OP(=O)(O)O)cc1)N=C(C)O)C(=O)O)C(=O)O	CCCCN(CCCC)C(=O)[C@@H](C)N=C(O)[C@@H](N=C(O)[C@H](Cc1ccc(OP(=O)(O)O)cc1)N=C(C)O)C(C)C	c1ccccc1||c1ccccc1
CC[C@@H](C)[C@H](N=C(O)C[C@H](N=C(O)[C@H](CCC(=O)O)N=C(O)[C@H](Cc1ccc(OP(=O)(O)O)cc1)N=C(C)O)C(=O)O)C(=O)O	CC(O)=N[C@@H](Cc1ccc(OP(=O)(O)O)cc1)C(O)=N[C@H]1CCCCN(Cc2ccc(-c3cccs3)cc2)C1=O	O=C1C(N=CCCc2ccccc2)CCCCN1Cc1ccc(-c2cccs2)cc1||c1ccccc1
CC[C@@H](C)[C@H](N=C(O)C[C@H](N=C(O)[C@H](CCC(=O)O)N=C(O)[C@H](Cc1ccc(OP(=O)(O)O)cc1)N=C(C)O)C(=O)O)C(=O)O	CC(O)=N[C@@H](Cc1ccc(OP(=O)(O)O)cc1)C(O)=N[C@@H](CCC(=O)O)C(O)=NCCc1cccc2ccccc12	C(CCc1ccccc1)=NCC=NCCc1cccc2ccccc12||c1ccccc1
CC[C@@H](C)[C@H](N=C(O)C[C@H](N=C(O)[C@H](CCC(=O)O)N=C(O)[C@H](Cc1ccc(OP(=O)(O)O)cc1)N=C(C)O)C(=O)O)C(=O)O	CC(O)=N[C@@H](Cc1ccc(OP(=O)(O)O)cc1)C(O)=N[C@H]1CCCCN(Cc2ccc(C(C)(C)C)cc2)C1=O	O=C1C(N=CCCc2ccccc2)CCCCN1Cc1ccccc1||c1ccccc1
CC[C@@H](C)[C@H](N=C(O)C[C@H](N=C(O)[C@H](CCC(=O)O)N=C(O)[C@H](Cc1ccc(OP(=O)(O)O)cc1)N=C(C)O)C(=O)O)C(=O)O	CCCCc1ccc(CN2CCCC[C@H](N=C(O)[C@H](Cc3ccc(OP(=O)(O)O)cc3)N=C(C)O)C2=O)cc1	O=C1C(N=CCCc2ccccc2)CCCCN1Cc1ccccc1||c1ccccc1
CC[C@@H](C)[C@H](N=C(O)C[C@H](N=C(O)[C@H](CCC(=O)O)N=C(O)[C@H](Cc1ccc(OP(=O)(O)O)cc1)N=C(C)O)C(=O)O)C(=O)O	CC(O)=N[C@@H](Cc1ccc(OP(=O)(O)O)cc1)C(O)=N[C@@H](CCC(=O)O)C(O)=NCCC1=CC=CC2CCCCC12	C1=CC2CCCCC2C(CCN=CCN=CCCc2ccccc2)=C1||c1ccccc1
CC[C@@H](C)[C@H](N=C(O)C[C@H](N=C(O)[C@H](CCC(=O)O)N=C(O)[C@H](Cc1ccc(OP(=O)(O)O)cc1)N=C(C)O)C(=O)O)C(=O)O	CC(O)=N[C@@H](Cc1ccc(OP(=O)(O)O)cc1)C(O)=N[C@H]1CSCCN(Cc2ccc(-c3ccccc3)cc2)C1=O	O=C1C(N=CCCc2ccccc2)CSCCN1Cc1ccc(-c2ccccc2)cc1||c1ccccc1
CC[C@@H](C)[C@H](N=C(O)C[C@H](N=C(O)[C@H](CCC(=O)O)N=C(O)[C@H](Cc1ccc(OP(=O)(O)O)cc1)N=C(C)O)C(=O)O)C(=O)O	CC(O)=N[C@@H](Cc1ccc(OP(=O)(O)O)cc1)C(O)=N[C@@H](Cc1ccc(OP(=O)(O)O)cc1)C(O)=NCCCc1ccccc1	C(=NCCCc1ccccc1)C(Cc1ccccc1)N=CCCc1ccccc1||c1ccccc1
CC[C@@H](C)[C@H](N=C(O)C[C@H](N=C(O)[C@H](CCC(=O)O)N=C(O)[C@H](Cc1ccc(OP(=O)(O)O)cc1)N=C(C)O)C(=O)O)C(=O)O	CC(O)=N[C@@H](Cc1ccc(OP(=O)(O)O)cc1)C(O)=N[C@@H](Cc1ccc(OP(=O)(O)O)cc1)C(O)=N[C@@H](Cc1ccc(OP(=O)(O)O)cc1)C(=N)O	C(=NCCc1ccccc1)C(Cc1ccccc1)N=CCCc1ccccc1||c1ccccc1
CC[C@@H](C)[C@H](N=C(O)C[C@H](N=C(O)[C@H](CCC(=O)O)N=C(O)[C@H](Cc1ccc(OP(=O)(O)O)cc1)N=C(C)O)C(=O)O)C(=O)O	CC(O)=N[C@@H](Cc1ccc(OP(=O)(O)O)cc1)C(O)=N[C@@H](CCC(=O)O)C(=O)N(CCCC(=O)O)CCCc1ccccc1	O=C(CN=CCCc1ccccc1)NCCCc1ccccc1||c1ccccc1
CC[C@@H](C)[C@H](N=C(O)C[C@H](N=C(O)[C@H](CCC(=O)O)N=C(O)[C@H](Cc1ccc(OP(=O)(O)O)cc1)N=C(C)O)C(=O)O)C(=O)O	CCCC(N=C(O)[C@H](Cc1ccc(OP(=O)(O)O)cc1)N=C(C)O)C(=O)N(CCCC(=O)O)CCCc1ccccc1	O=C(CN=CCCc1ccccc1)NCCCc1ccccc1||c1ccccc1
CC[C@@H](C)[C@H](N=C(O)C[C@H](N=C(O)[C@H](CCC(=O)O)N=C(O)[C@H](Cc1ccc(OP(=O)(O)O)cc1)N=C(C)O)C(=O)O)C(=O)O	CCCCCN(CCCCC)C(=O)[C@@H](C)N=C(O)[C@@H](N=C(O)[C@H](Cc1ccc(OP(=O)(O)O)cc1)N=C(C)O)C(C)C	c1ccccc1||c1ccccc1
CC[C@@H](C)[C@H](N=C(O)C[C@H](N=C(O)[C@H](CCC(=O)O)N=C(O)[C@H](Cc1ccc(OP(=O)(O)O)cc1)N=C(C)O)C(=O)O)C(=O)O	CCCCCN(CCCCC)C(=O)[C@H](C)N=C(O)[C@@H](N=C(O)[C@H](Cc1ccc(OP(=O)(O)O)cc1)N=C(C)O)C(C)C	c1ccccc1||c1ccccc1
CC[C@@H](C)[C@H](N=C(O)C[C@H](N=C(O)[C@H](CCC(=O)O)N=C(O)[C@H](Cc1ccc(OP(=O)(O)O)cc1)N=C(C)O)C(=O)O)C(=O)O	CC(O)=N[C@@H](Cc1ccc(OP(=O)(O)O)cc1)C(O)=N[C@H]1CSCCN(Cc2ccc(-c3ccccc3C#N)cc2)C1=O	O=C1C(N=CCCc2ccccc2)CSCCN1Cc1ccc(-c2ccccc2)cc1||c1ccccc1
CC[C@@H](C)[C@H](N=C(O)C[C@H](N=C(O)[C@H](CCC(=O)O)N=C(O)[C@H](Cc1ccc(OP(=O)(O)O)cc1)N=C(C)O)C(=O)O)C(=O)O	CC(O)=N[C@@H](Cc1ccc(OP(=O)(O)O)cc1)C(O)=N[C@H]1CSCCN(Cc2cccc(-c3ccccc3C#N)c2)C1=O	O=C1C(N=CCCc2ccccc2)CSCCN1Cc1cccc(-c2ccccc2)c1||c1ccccc1
CC[C@@H](C)[C@H](N=C(O)C[C@H](N=C(O)[C@H](CCC(=O)O)N=C(O)[C@H](Cc1ccc(OP(=O)(O)O)cc1)N=C(C)O)C(=O)O)C(=O)O	CC(O)=N[C@@H](Cc1ccc(OP(=O)(O)O)cc1)C(O)=N[C@H]1CCCCN(Cc2ccc(-c3ccc(F)cc3F)cc2)C1=O	O=C1C(N=CCCc2ccccc2)CCCCN1Cc1ccc(-c2ccccc2)cc1||c1ccccc1
CC[C@@H](C)[C@H](N=C(O)C[C@H](N=C(O)[C@H](CCC(=O)O)N=C(O)[C@H](Cc1ccc(OP(=O)(O)O)cc1)N=C(C)O)C(=O)O)C(=O)O	CC(O)=N[C@@H](Cc1ccc(OP(=O)(O)O)cc1)C(O)=N[C@H]1CSCCN(Cc2cccc(C(=O)c3ccccc3)c2)C1=O	O=C(c1ccccc1)c1cccc(CN2CCSCC(N=CCCc3ccccc3)C2=O)c1||c1ccccc1
CC[C@@H](C)[C@H](N=C(O)C[C@H](N=C(O)[C@H](CCC(=O)O)N=C(O)[C@H](Cc1ccc(OP(=O)(O)O)cc1)N=C(C)O)C(=O)O)C(=O)O	CC(O)=N[C@@H](Cc1ccc(OP(=O)(O)O)cc1)C(O)=N[C@H]1CCCCN(Cc2ccc(-c3ccc(Cl)cc3)cc2)C1=O	O=C1C(N=CCCc2ccccc2)CCCCN1Cc1ccc(-c2ccccc2)cc1||c1ccccc1
CC[C@@H](C)[C@H](N=C(O)C[C@H](N=C(O)[C@H](CCC(=O)O)N=C(O)[C@H](Cc1ccc(OP(=O)(O)O)cc1)N=C(C)O)C(=O)O)C(=O)O	CC(O)=N[C@@H](Cc1ccc(OP(=O)(O)O)cc1)C(O)=N[C@H]1CCCCN(Cc2ccc(-c3ccccc3)cc2)C1=O	O=C1C(N=CCCc2ccccc2)CCCCN1Cc1ccc(-c2ccccc2)cc1||c1ccccc1
CC[C@@H](C)[C@H](N=C(O)C[C@H](N=C(O)[C@H](CCC(=O)O)N=C(O)[C@H](Cc1ccc(OP(=O)(O)O)cc1)N=C(C)O)C(=O)O)C(=O)O	CC(O)=N[C@@H](Cc1ccc(OP(=O)(O)O)cc1)C(O)=N[C@H]1CCCCN(Cc2ccc(C3CCCCC3)cc2)C1=O	O=C1C(N=CCCc2ccccc2)CCCCN1Cc1ccc(C2CCCCC2)cc1||c1ccccc1
CC[C@@H](C)[C@H](N=C(O)C[C@H](N=C(O)[C@H](CCC(=O)O)N=C(O)[C@H](Cc1ccc(OP(=O)(O)O)cc1)N=C(C)O)C(=O)O)C(=O)O	CC(O)=N[C@@H](Cc1ccc(OP(=O)(O)O)cc1)C(O)=N[C@H]1CCCCN(Cc2ccc(-c3ccccc3C#N)cc2)C1=O	O=C1C(N=CCCc2ccccc2)CCCCN1Cc1ccc(-c2ccccc2)cc1||c1ccccc1
CC[C@@H](C)[C@H](N=C(O)C[C@H](N=C(O)[C@H](CCC(=O)O)N=C(O)[C@H](Cc1ccc(OP(=O)(O)O)cc1)N=C(C)O)C(=O)O)C(=O)O	CC(O)=N[C@@H](Cc1ccc(OP(=O)(O)O)c(C=O)c1)C(O)=N[C@H]1CCCCN(Cc2ccc(-c3ccccc3)cc2)C1=O	O=C1C(N=CCCc2ccccc2)CCCCN1Cc1ccc(-c2ccccc2)cc1||c1ccccc1
CC[C@@H](C)[C@H](N=C(O)C[C@H](N=C(O)[C@H](CCC(=O)O)N=C(O)[C@H](Cc1ccc(OP(=O)(O)O)cc1)N=C(C)O)C(=O)O)C(=O)O	CC(O)=N[C@@H](Cc1ccc(OP(=O)(O)O)cc1)C(O)=N[C@H]1CCCCN(Cc2ccc(-c3ccc(C)cc3)cc2)C1=O	O=C1C(N=CCCc2ccccc2)CCCCN1Cc1ccc(-c2ccccc2)cc1||c1ccccc1
CC[C@@H](C)[C@H](N=C(O)C[C@H](N=C(O)[C@H](CCC(=O)O)N=C(O)[C@H](Cc1ccc(OP(=O)(O)O)cc1)N=C(C)O)C(=O)O)C(=O)O	CC(O)=N[C@@H](Cc1ccc(OP(=O)(O)O)cc1)C(O)=N[C@@H](CCC(=O)O)C(O)=N[C@@H](CCC(=N)O)Cc1cccc2ccccc12	C(CCc1ccccc1)=NCC=NCCc1cccc2ccccc12||c1ccccc1
CC[C@@H](C)[C@H](N=C(O)C[C@H](N=C(O)[C@H](CCC(=O)O)N=C(O)[C@H](Cc1ccc(OP(=O)(O)O)cc1)N=C(C)O)C(=O)O)C(=O)O	CCCCCCN(CCCCCC)C(=O)[C@@H](C)N=C(O)[C@@H](N=C(O)[C@H](Cc1ccc(OP(=O)(O)O)cc1)N=C(C)O)C(C)C	c1ccccc1||c1ccccc1
CC[C@@H](C)[C@H](N=C(O)C[C@H](N=C(O)[C@H](CCC(=O)O)N=C(O)[C@H](Cc1ccc(OP(=O)(O)O)cc1)N=C(C)O)C(=O)O)C(=O)O	CCCCCCN(CCCCCC)C(=O)[C@H](C)N=C(O)[C@@H](N=C(O)[C@H](Cc1ccc(OP(=O)(O)O)cc1)N=C(C)O)C(C)C	c1ccccc1||c1ccccc1
CC[C@@H](C)[C@H](N=C(O)C[C@H](N=C(O)[C@H](CCC(=O)O)N=C(O)[C@H](Cc1ccc(OP(=O)(O)O)cc1)N=C(C)O)C(=O)O)C(=O)O	CC[C@H](C)[C@H](N=C(O)[C@H](CCC(=O)O)N=C(O)[C@H](CCC(=O)O)N=C(O)[C@H](Cc1ccc(P(=O)(O)O)cc1)N=C(C)O)C(O)=N[C@@H](CCC(=O)O)C(=O)O	c1ccccc1||c1ccccc1
CC[C@@H](C)[C@H](N=C(O)C[C@H](N=C(O)[C@H](CCC(=O)O)N=C(O)[C@H](Cc1ccc(OP(=O)(O)O)cc1)N=C(C)O)C(=O)O)C(=O)O	CC(O)=N[C@@H](Cc1ccc(OP(=O)(O)O)cc1)C(O)=N[C@H]1CCCCN(Cc2ccc(-c3cccc4ccccc34)cc2)C1=O	O=C1C(N=CCCc2ccccc2)CCCCN1Cc1ccc(-c2cccc3ccccc23)cc1||c1ccccc1
CC[C@@H](C)[C@H](N=C(O)C[C@H](N=C(O)[C@H](CCC(=O)O)N=C(O)[C@H](Cc1ccc(OP(=O)(O)O)cc1)N=C(C)O)C(=O)O)C(=O)O	CCCCCCCCN(CCCCCCCC)C(=O)[C@H](C)N=C(O)[C@@H](N=C(O)[C@H](Cc1ccc(OP(=O)(O)O)cc1)N=C(C)O)C(C)C	c1ccccc1||c1ccccc1
CC[C@@H](C)[C@H](N=C(O)[C@H](CCC(=O)O)N=C(O)C[C@H](N=C(O)[C@H](Cc1ccc(OP(=O)(O)O)cc1)N=C(C)O)C(=O)O)C(=O)O	CC(O)=N[C@@H](Cc1ccc(OP(=O)(O)O)cc1)C(O)=N[C@@H](CCC(=O)O)C(O)=N[C@H](CCC1CCCCC1)C(=N)O	C(CCc1ccccc1)=NCC=NCCCC1CCCCC1||c1ccccc1
CC[C@@H](C)[C@H](N=C(O)[C@H](CCC(=O)O)N=C(O)C[C@H](N=C(O)[C@H](Cc1ccc(OP(=O)(O)O)cc1)N=C(C)O)C(=O)O)C(=O)O	CCCc1ccc(CN2CCCC[C@H](N=C(O)[C@H](Cc3ccc(OP(=O)(O)O)cc3)N=C(C)O)C2=O)cc1	O=C1C(N=CCCc2ccccc2)CCCCN1Cc1ccccc1||c1ccccc1
CC[C@@H](C)[C@H](N=C(O)[C@H](CCC(=O)O)N=C(O)C[C@H](N=C(O)[C@H](Cc1ccc(OP(=O)(O)O)cc1)N=C(C)O)C(=O)O)C(=O)O	CC(O)=N[C@@H](Cc1ccc(OP(=O)(O)O)cc1)C(O)=N[C@@H](C)C(=O)N(CCCC(=O)O)CCCc1ccccc1	O=C(CN=CCCc1ccccc1)NCCCc1ccccc1||c1ccccc1
CC[C@@H](C)[C@H](N=C(O)[C@H](CCC(=O)O)N=C(O)C[C@H](N=C(O)[C@H](Cc1ccc(OP(=O)(O)O)cc1)N=C(C)O)C(=O)O)C(=O)O	CC[C@H](C)[C@H](N=C(O)[C@H](CCC(=O)O)N=C(O)[C@H](CCC(=O)O)N=C(O)[C@H](Cc1ccc(OP(=O)(O)O)cc1)N=C(C)O)C(=O)O	c1ccccc1||c1ccccc1
CC[C@@H](C)[C@H](N=C(O)[C@H](CCC(=O)O)N=C(O)C[C@H](N=C(O)[C@H](Cc1ccc(OP(=O)(O)O)cc1)N=C(C)O)C(=O)O)C(=O)O	CC(O)=NC(Cc1ccc(OP(=O)(O)O)cc1)C(O)=NC(CCC(=O)O)C(O)=NC(CCC(=O)O)C(O)=NC(CC(C)C)C(=N)O	c1ccccc1||c1ccccc1
CC[C@@H](C)[C@H](N=C(O)[C@H](CCC(=O)O)N=C(O)C[C@H](N=C(O)[C@H](Cc1ccc(OP(=O)(O)O)cc1)N=C(C)O)C(=O)O)C(=O)O	CC[C@H](C)[C@H](N=C(O)[C@H](CCC(=O)O)N=C(O)[C@H](CCC(=O)O)N=C(O)[C@H](Cc1ccc(OP(=O)(O)O)cc1)N=C(C)O)C(=N)O	c1ccccc1||c1ccccc1
CC[C@@H](C)[C@H](N=C(O)[C@H](CCC(=O)O)N=C(O)C[C@H](N=C(O)[C@H](Cc1ccc(OP(=O)(O)O)cc1)N=C(C)O)C(=O)O)C(=O)O	CC(O)=N[C@@H](Cc1ccc(OP(=O)(O)O)cc1)C(O)=N[C@H](C(O)=N[C@H](C)C(O)=NCCC1CCCCC1)C(C)C	C(CCc1ccccc1)=NCC=NCC=NCCC1CCCCC1||c1ccccc1
CC[C@@H](C)[C@H](N=C(O)[C@H](CCC(=O)O)N=C(O)C[C@H](N=C(O)[C@H](Cc1ccc(OP(=O)(O)O)cc1)N=C(C)O)C(=O)O)C(=O)O	CCCCN(CCCC)C(=O)[C@@H](C)N=C(O)[C@@H](N=C(O)[C@H](Cc1ccc(OP(=O)(O)O)cc1)N=C(C)O)C(C)C	c1ccccc1||c1ccccc1
CC[C@@H](C)[C@H](N=C(O)[C@H](CCC(=O)O)N=C(O)C[C@H](N=C(O)[C@H](Cc1ccc(OP(=O)(O)O)cc1)N=C(C)O)C(=O)O)C(=O)O	CC(O)=N[C@@H](Cc1ccc(OP(=O)(O)O)cc1)C(O)=N[C@H]1CCCCN(Cc2ccc(-c3cccs3)cc2)C1=O	O=C1C(N=CCCc2ccccc2)CCCCN1Cc1ccc(-c2cccs2)cc1||c1ccccc1
CC[C@@H](C)[C@H](N=C(O)[C@H](CCC(=O)O)N=C(O)C[C@H](N=C(O)[C@H](Cc1ccc(OP(=O)(O)O)cc1)N=C(C)O)C(=O)O)C(=O)O	CC(O)=N[C@@H](Cc1ccc(OP(=O)(O)O)cc1)C(O)=N[C@@H](CCC(=O)O)C(O)=NCCc1cccc2ccccc12	C(CCc1ccccc1)=NCC=NCCc1cccc2ccccc12||c1ccccc1
CC[C@@H](C)[C@H](N=C(O)[C@H](CCC(=O)O)N=C(O)C[C@H](N=C(O)[C@H](Cc1ccc(OP(=O)(O)O)cc1)N=C(C)O)C(=O)O)C(=O)O	CC(O)=N[C@@H](Cc1ccc(OP(=O)(O)O)cc1)C(O)=N[C@H]1CCCCN(Cc2ccc(C(C)(C)C)cc2)C1=O	O=C1C(N=CCCc2ccccc2)CCCCN1Cc1ccccc1||c1ccccc1
CC[C@@H](C)[C@H](N=C(O)[C@H](CCC(=O)O)N=C(O)C[C@H](N=C(O)[C@H](Cc1ccc(OP(=O)(O)O)cc1)N=C(C)O)C(=O)O)C(=O)O	CC(O)=N[C@@H](Cc1ccc(OP(=O)(O)O)cc1)C(O)=N[C@@H](CCC(=O)O)C(O)=NCCC1=CC=CC2CCCCC12	C1=CC2CCCCC2C(CCN=CCN=CCCc2ccccc2)=C1||c1ccccc1
CC[C@@H](C)[C@H](N=C(O)[C@H](CCC(=O)O)N=C(O)C[C@H](N=C(O)[C@H](Cc1ccc(OP(=O)(O)O)cc1)N=C(C)O)C(=O)O)C(=O)O	CC(O)=N[C@@H](Cc1ccc(OP(=O)(O)O)cc1)C(O)=N[C@H]1CSCCN(Cc2ccc(-c3ccccc3)cc2)C1=O	O=C1C(N=CCCc2ccccc2)CSCCN1Cc1ccc(-c2ccccc2)cc1||c1ccccc1
CC[C@@H](C)[C@H](N=C(O)[C@H](CCC(=O)O)N=C(O)C[C@H](N=C(O)[C@H](Cc1ccc(OP(=O)(O)O)cc1)N=C(C)O)C(=O)O)C(=O)O	CC(O)=N[C@@H](Cc1ccc(OP(=O)(O)O)cc1)C(O)=N[C@@H](Cc1ccc(OP(=O)(O)O)cc1)C(O)=NCCCc1ccccc1	C(=NCCCc1ccccc1)C(Cc1ccccc1)N=CCCc1ccccc1||c1ccccc1
CC[C@@H](C)[C@H](N=C(O)[C@H](CCC(=O)O)N=C(O)C[C@H](N=C(O)[C@H](Cc1ccc(OP(=O)(O)O)cc1)N=C(C)O)C(=O)O)C(=O)O	CC(O)=N[C@@H](Cc1ccc(OP(=O)(O)O)cc1)C(O)=N[C@@H](CCC(=O)O)C(=O)N(CCCC(=O)O)CCCc1ccccc1	O=C(CN=CCCc1ccccc1)NCCCc1ccccc1||c1ccccc1
CC[C@@H](C)[C@H](N=C(O)[C@H](CCC(=O)O)N=C(O)C[C@H](N=C(O)[C@H](Cc1ccc(OP(=O)(O)O)cc1)N=C(C)O)C(=O)O)C(=O)O	CCCC(N=C(O)[C@H](Cc1ccc(OP(=O)(O)O)cc1)N=C(C)O)C(=O)N(CCCC(=O)O)CCCc1ccccc1	O=C(CN=CCCc1ccccc1)NCCCc1ccccc1||c1ccccc1
CC[C@@H](C)[C@H](N=C(O)[C@H](CCC(=O)O)N=C(O)C[C@H](N=C(O)[C@H](Cc1ccc(OP(=O)(O)O)cc1)N=C(C)O)C(=O)O)C(=O)O	CCCCCN(CCCCC)C(=O)[C@@H](C)N=C(O)[C@@H](N=C(O)[C@H](Cc1ccc(OP(=O)(O)O)cc1)N=C(C)O)C(C)C	c1ccccc1||c1ccccc1
CC[C@@H](C)[C@H](N=C(O)[C@H](CCC(=O)O)N=C(O)C[C@H](N=C(O)[C@H](Cc1ccc(OP(=O)(O)O)cc1)N=C(C)O)C(=O)O)C(=O)O	CCCCCN(CCCCC)C(=O)[C@H](C)N=C(O)[C@@H](N=C(O)[C@H](Cc1ccc(OP(=O)(O)O)cc1)N=C(C)O)C(C)C	c1ccccc1||c1ccccc1
CC[C@@H](C)[C@H](N=C(O)[C@H](CCC(=O)O)N=C(O)C[C@H](N=C(O)[C@H](Cc1ccc(OP(=O)(O)O)cc1)N=C(C)O)C(=O)O)C(=O)O	CC(O)=N[C@@H](Cc1ccc(OP(=O)(O)O)cc1)C(O)=N[C@H]1CSCCN(Cc2ccc(-c3ccccc3C#N)cc2)C1=O	O=C1C(N=CCCc2ccccc2)CSCCN1Cc1ccc(-c2ccccc2)cc1||c1ccccc1
CC[C@@H](C)[C@H](N=C(O)[C@H](CCC(=O)O)N=C(O)C[C@H](N=C(O)[C@H](Cc1ccc(OP(=O)(O)O)cc1)N=C(C)O)C(=O)O)C(=O)O	CC(O)=N[C@@H](Cc1ccc(OP(=O)(O)O)cc1)C(O)=N[C@H]1CSCCN(Cc2cccc(-c3ccccc3C#N)c2)C1=O	O=C1C(N=CCCc2ccccc2)CSCCN1Cc1cccc(-c2ccccc2)c1||c1ccccc1
CC[C@@H](C)[C@H](N=C(O)[C@H](CCC(=O)O)N=C(O)C[C@H](N=C(O)[C@H](Cc1ccc(OP(=O)(O)O)cc1)N=C(C)O)C(=O)O)C(=O)O	CC(O)=N[C@@H](Cc1ccc(OP(=O)(O)O)cc1)C(O)=N[C@H]1CCCCN(Cc2ccc(-c3ccc(F)cc3F)cc2)C1=O	O=C1C(N=CCCc2ccccc2)CCCCN1Cc1ccc(-c2ccccc2)cc1||c1ccccc1
CC[C@@H](C)[C@H](N=C(O)[C@H](CCC(=O)O)N=C(O)C[C@H](N=C(O)[C@H](Cc1ccc(OP(=O)(O)O)cc1)N=C(C)O)C(=O)O)C(=O)O	CC(O)=N[C@@H](Cc1ccc(OP(=O)(O)O)cc1)C(O)=N[C@H]1CSCCN(Cc2cccc(C(=O)c3ccccc3)c2)C1=O	O=C(c1ccccc1)c1cccc(CN2CCSCC(N=CCCc3ccccc3)C2=O)c1||c1ccccc1
CC[C@@H](C)[C@H](N=C(O)[C@H](CCC(=O)O)N=C(O)C[C@H](N=C(O)[C@H](Cc1ccc(OP(=O)(O)O)cc1)N=C(C)O)C(=O)O)C(=O)O	CC(O)=N[C@@H](Cc1ccc(OP(=O)(O)O)cc1)C(O)=N[C@H]1CCCCN(Cc2ccc(-c3ccc(Cl)cc3)cc2)C1=O	O=C1C(N=CCCc2ccccc2)CCCCN1Cc1ccc(-c2ccccc2)cc1||c1ccccc1
CC[C@@H](C)[C@H](N=C(O)[C@H](CCC(=O)O)N=C(O)C[C@H](N=C(O)[C@H](Cc1ccc(OP(=O)(O)O)cc1)N=C(C)O)C(=O)O)C(=O)O	CC(O)=N[C@@H](Cc1ccc(OP(=O)(O)O)cc1)C(O)=N[C@H]1CCCCN(Cc2ccc(-c3ccccc3)cc2)C1=O	O=C1C(N=CCCc2ccccc2)CCCCN1Cc1ccc(-c2ccccc2)cc1||c1ccccc1
CC[C@@H](C)[C@H](N=C(O)[C@H](CCC(=O)O)N=C(O)C[C@H](N=C(O)[C@H](Cc1ccc(OP(=O)(O)O)cc1)N=C(C)O)C(=O)O)C(=O)O	CC(O)=N[C@@H](Cc1ccc(OP(=O)(O)O)cc1)C(O)=N[C@H]1CCCCN(Cc2ccc(C3CCCCC3)cc2)C1=O	O=C1C(N=CCCc2ccccc2)CCCCN1Cc1ccc(C2CCCCC2)cc1||c1ccccc1
CC[C@@H](C)[C@H](N=C(O)[C@H](CCC(=O)O)N=C(O)C[C@H](N=C(O)[C@H](Cc1ccc(OP(=O)(O)O)cc1)N=C(C)O)C(=O)O)C(=O)O	CC(O)=N[C@@H](Cc1ccc(OP(=O)(O)O)cc1)C(O)=N[C@H]1CCCCN(Cc2ccc(-c3ccccc3C#N)cc2)C1=O	O=C1C(N=CCCc2ccccc2)CCCCN1Cc1ccc(-c2ccccc2)cc1||c1ccccc1
CC[C@@H](C)[C@H](N=C(O)[C@H](CCC(=O)O)N=C(O)C[C@H](N=C(O)[C@H](Cc1ccc(OP(=O)(O)O)cc1)N=C(C)O)C(=O)O)C(=O)O	CC(O)=N[C@@H](Cc1ccc(OP(=O)(O)O)c(C=O)c1)C(O)=N[C@H]1CCCCN(Cc2ccc(-c3ccccc3)cc2)C1=O	O=C1C(N=CCCc2ccccc2)CCCCN1Cc1ccc(-c2ccccc2)cc1||c1ccccc1
CC[C@@H](C)[C@H](N=C(O)[C@H](CCC(=O)O)N=C(O)C[C@H](N=C(O)[C@H](Cc1ccc(OP(=O)(O)O)cc1)N=C(C)O)C(=O)O)C(=O)O	CC(O)=N[C@@H](Cc1ccc(OP(=O)(O)O)cc1)C(O)=N[C@H]1CCCCN(Cc2ccc(-c3ccc(C)cc3)cc2)C1=O	O=C1C(N=CCCc2ccccc2)CCCCN1Cc1ccc(-c2ccccc2)cc1||c1ccccc1
CC[C@@H](C)[C@H](N=C(O)[C@H](CCC(=O)O)N=C(O)C[C@H](N=C(O)[C@H](Cc1ccc(OP(=O)(O)O)cc1)N=C(C)O)C(=O)O)C(=O)O	CC(O)=N[C@@H](Cc1ccc(OP(=O)(O)O)cc1)C(O)=N[C@@H](CCC(=O)O)C(O)=N[C@@H](CCC(=N)O)Cc1cccc2ccccc12	C(CCc1ccccc1)=NCC=NCCc1cccc2ccccc12||c1ccccc1
CC[C@@H](C)[C@H](N=C(O)[C@H](CCC(=O)O)N=C(O)C[C@H](N=C(O)[C@H](Cc1ccc(OP(=O)(O)O)cc1)N=C(C)O)C(=O)O)C(=O)O	CCCCCCN(CCCCCC)C(=O)[C@@H](C)N=C(O)[C@@H](N=C(O)[C@H](Cc1ccc(OP(=O)(O)O)cc1)N=C(C)O)C(C)C	c1ccccc1||c1ccccc1
CC[C@@H](C)[C@H](N=C(O)[C@H](CCC(=O)O)N=C(O)C[C@H](N=C(O)[C@H](Cc1ccc(OP(=O)(O)O)cc1)N=C(C)O)C(=O)O)C(=O)O	CCCCCCN(CCCCCC)C(=O)[C@H](C)N=C(O)[C@@H](N=C(O)[C@H](Cc1ccc(OP(=O)(O)O)cc1)N=C(C)O)C(C)C	c1ccccc1||c1ccccc1
CC[C@@H](C)[C@H](N=C(O)[C@H](CCC(=O)O)N=C(O)C[C@H](N=C(O)[C@H](Cc1ccc(OP(=O)(O)O)cc1)N=C(C)O)C(=O)O)C(=O)O	CC(O)=N[C@@H](Cc1ccc(OP(=O)(O)O)cc1)C(O)=N[C@H]1CCCCN(Cc2ccc(-c3cccc4ccccc34)cc2)C1=O	O=C1C(N=CCCc2ccccc2)CCCCN1Cc1ccc(-c2cccc3ccccc23)cc1||c1ccccc1
CC[C@@H](C)[C@H](N=C(O)[C@H](CCC(=O)O)N=C(O)C[C@H](N=C(O)[C@H](Cc1ccc(OP(=O)(O)O)cc1)N=C(C)O)C(=O)O)C(=O)O	CCCCCCCCN(CCCCCCCC)C(=O)[C@H](C)N=C(O)[C@@H](N=C(O)[C@H](Cc1ccc(OP(=O)(O)O)cc1)N=C(C)O)C(C)C	c1ccccc1||c1ccccc1
CC(O)=N[C@@H](Cc1ccc(OP(=O)(O)O)cc1)C(O)=N[C@@H](CCC(=O)O)C(O)=N[C@H](CCC1CCCCC1)C(=N)O	CCCc1ccc(CN2CCCC[C@H](N=C(O)[C@H](Cc3ccc(OP(=O)(O)O)cc3)N=C(C)O)C2=O)cc1	C(CCc1ccccc1)=NCC=NCCCC1CCCCC1||O=C1C(N=CCCc2ccccc2)CCCCN1Cc1ccccc1
CC(O)=N[C@@H](Cc1ccc(OP(=O)(O)O)cc1)C(O)=N[C@@H](CCC(=O)O)C(O)=N[C@H](CCC1CCCCC1)C(=N)O	CC(O)=N[C@@H](Cc1ccc(C(F)(F)P(=O)(O)O)cc1)C(O)=N[C@@H](CCC(=O)O)C(O)=N[C@@H](CCC1CCCCC1)C(=N)O	C(CCc1ccccc1)=NCC=NCCCC1CCCCC1||C(CCc1ccccc1)=NCC=NCCCC1CCCCC1
CC(O)=N[C@@H](Cc1ccc(OP(=O)(O)O)cc1)C(O)=N[C@@H](CCC(=O)O)C(O)=N[C@H](CCC1CCCCC1)C(=N)O	CC[C@@H](C)[C@H](N=C(O)CC[C@H](N=C(O)[C@H](CCC(=O)O)N=C(O)[C@H](Cc1ccc(OP(=O)(O)O)cc1)N=C(C)O)C(=O)O)C(=O)O	C(CCc1ccccc1)=NCC=NCCCC1CCCCC1||c1ccccc1
CC(O)=N[C@@H](Cc1ccc(OP(=O)(O)O)cc1)C(O)=N[C@@H](CCC(=O)O)C(O)=N[C@H](CCC1CCCCC1)C(=N)O	CC[C@@H](C)[C@H](N=C(O)[C@H](CCC(=O)O)N=C(O)CC[C@H](N=C(O)[C@H](Cc1ccc(OP(=O)(O)O)cc1)N=C(C)O)C(=O)O)C(=O)O	C(CCc1ccccc1)=NCC=NCCCC1CCCCC1||c1ccccc1
CC(O)=N[C@@H](Cc1ccc(OP(=O)(O)O)cc1)C(O)=N[C@@H](CCC(=O)O)C(O)=N[C@H](CCC1CCCCC1)C(=N)O	CC(O)=N[C@@H](Cc1ccc(C(F)(F)P(=O)(O)O)cc1)C(O)=N[C@@H](CCC(=O)O)C(=O)N(C)CCCC1CCCCC1	C(CCc1ccccc1)=NCC=NCCCC1CCCCC1||O=C(CN=CCCc1ccccc1)NCCCC1CCCCC1
CC(O)=N[C@@H](Cc1ccc(OP(=O)(O)O)cc1)C(O)=N[C@@H](CCC(=O)O)C(O)=N[C@H](CCC1CCCCC1)C(=N)O	CC(O)=N[C@@H](Cc1ccc(OP(=O)(O)O)cc1)C(O)=N[C@H]1CCCCN(Cc2ccc(-c3cccs3)cc2)C1=O	C(CCc1ccccc1)=NCC=NCCCC1CCCCC1||O=C1C(N=CCCc2ccccc2)CCCCN1Cc1ccc(-c2cccs2)cc1
CC(O)=N[C@@H](Cc1ccc(OP(=O)(O)O)cc1)C(O)=N[C@@H](CCC(=O)O)C(O)=N[C@H](CCC1CCCCC1)C(=N)O	CC(O)=N[C@@H](Cc1ccc(OP(=O)(O)O)cc1)C(O)=N[C@H]1CSCCN(Cc2ccc(-c3ccccc3)cc2)C1=O	C(CCc1ccccc1)=NCC=NCCCC1CCCCC1||O=C1C(N=CCCc2ccccc2)CSCCN1Cc1ccc(-c2ccccc2)cc1
CC(O)=N[C@@H](Cc1ccc(OP(=O)(O)O)cc1)C(O)=N[C@@H](CCC(=O)O)C(O)=N[C@H](CCC1CCCCC1)C(=N)O	CC(O)=N[C@@H](Cc1ccc(OP(=O)(O)O)cc1)C(O)=N[C@H]1CCCCN(Cc2ccc(-c3ccccc3)cc2)C1=O	C(CCc1ccccc1)=NCC=NCCCC1CCCCC1||O=C1C(N=CCCc2ccccc2)CCCCN1Cc1ccc(-c2ccccc2)cc1
CC(O)=N[C@@H](Cc1ccc(OP(=O)(O)O)cc1)C(O)=N[C@@H](CCC(=O)O)C(O)=N[C@H](CCC1CCCCC1)C(=N)O	CC(O)=N[C@@H](Cc1ccc(OP(=O)(O)O)cc1)C(O)=N[C@H]1CCCCN(Cc2ccc(-c3ccccc3C#N)cc2)C1=O	C(CCc1ccccc1)=NCC=NCCCC1CCCCC1||O=C1C(N=CCCc2ccccc2)CCCCN1Cc1ccc(-c2ccccc2)cc1
CC(O)=N[C@@H](Cc1ccc(OP(=O)(O)O)cc1)C(O)=N[C@@H](CCC(=O)O)C(O)=N[C@H](CCC1CCCCC1)C(=N)O	CC(O)=N[C@@H](Cc1ccc(OP(=O)(O)O)c(C=O)c1)C(O)=N[C@H]1CCCCN(Cc2ccc(-c3ccccc3)cc2)C1=O	C(CCc1ccccc1)=NCC=NCCCC1CCCCC1||O=C1C(N=CCCc2ccccc2)CCCCN1Cc1ccc(-c2ccccc2)cc1
CC(O)=N[C@@H](Cc1ccc(OP(=O)(O)O)cc1)C(O)=N[C@@H](CCC(=O)O)C(O)=N[C@H](CCC1CCCCC1)C(=N)O	CC(O)=N[C@@H](Cc1ccc(OP(=O)(O)O)cc1)C(O)=N[C@H]1CCCCN(Cc2ccc(-c3cccc4ccccc34)cc2)C1=O	C(CCc1ccccc1)=NCC=NCCCC1CCCCC1||O=C1C(N=CCCc2ccccc2)CCCCN1Cc1ccc(-c2cccc3ccccc23)cc1
CC(O)=N[C@@H](Cc1ccc(OP(=O)(O)O)cc1)C(O)=N[C@@H](CCC(=O)O)C(O)=N[C@@H](CCC1CCCCC1)C(=N)O	CCCc1ccc(CN2CCCC[C@H](N=C(O)[C@H](Cc3ccc(OP(=O)(O)O)cc3)N=C(C)O)C2=O)cc1	C(CCc1ccccc1)=NCC=NCCCC1CCCCC1||O=C1C(N=CCCc2ccccc2)CCCCN1Cc1ccccc1
CC(O)=N[C@@H](Cc1ccc(OP(=O)(O)O)cc1)C(O)=N[C@@H](CCC(=O)O)C(O)=N[C@@H](CCC1CCCCC1)C(=N)O	CC[C@@H](C)[C@H](N=C(O)CC[C@H](N=C(O)[C@H](CCC(=O)O)N=C(O)[C@H](Cc1ccc(OP(=O)(O)O)cc1)N=C(C)O)C(=O)O)C(=O)O	C(CCc1ccccc1)=NCC=NCCCC1CCCCC1||c1ccccc1
CC(O)=N[C@@H](Cc1ccc(OP(=O)(O)O)cc1)C(O)=N[C@@H](CCC(=O)O)C(O)=N[C@@H](CCC1CCCCC1)C(=N)O	CC(O)=N[C@@H](Cc1ccc(OP(=O)(O)O)cc1)C(O)=N[C@H]1CCCCN(Cc2ccc(-c3cccs3)cc2)C1=O	C(CCc1ccccc1)=NCC=NCCCC1CCCCC1||O=C1C(N=CCCc2ccccc2)CCCCN1Cc1ccc(-c2cccs2)cc1
CC(O)=N[C@@H](Cc1ccc(OP(=O)(O)O)cc1)C(O)=N[C@@H](CCC(=O)O)C(O)=N[C@@H](CCC1CCCCC1)C(=N)O	CC(O)=N[C@@H](Cc1ccc(OP(=O)(O)O)cc1)C(O)=N[C@H]1CSCCN(Cc2ccc(-c3ccccc3)cc2)C1=O	C(CCc1ccccc1)=NCC=NCCCC1CCCCC1||O=C1C(N=CCCc2ccccc2)CSCCN1Cc1ccc(-c2ccccc2)cc1
CC(O)=N[C@@H](Cc1ccc(OP(=O)(O)O)cc1)C(O)=N[C@@H](CCC(=O)O)C(O)=N[C@@H](CCC1CCCCC1)C(=N)O	CC(O)=N[C@@H](Cc1ccc(OP(=O)(O)O)cc1)C(O)=N[C@@H](Cc1ccc(OP(=O)(O)O)cc1)C(O)=N[C@@H](Cc1ccc(OP(=O)(O)O)cc1)C(=N)O	C(=NCCc1ccccc1)C(Cc1ccccc1)N=CCCc1ccccc1||C(CCc1ccccc1)=NCC=NCCCC1CCCCC1
CC(O)=N[C@@H](Cc1ccc(OP(=O)(O)O)cc1)C(O)=N[C@@H](CCC(=O)O)C(O)=N[C@@H](CCC1CCCCC1)C(=N)O	CC(O)=N[C@@H](Cc1ccc(OP(=O)(O)O)cc1)C(O)=N[C@H]1CSCCN(Cc2ccc(-c3ccccc3C#N)cc2)C1=O	C(CCc1ccccc1)=NCC=NCCCC1CCCCC1||O=C1C(N=CCCc2ccccc2)CSCCN1Cc1ccc(-c2ccccc2)cc1
CC(O)=N[C@@H](Cc1ccc(OP(=O)(O)O)cc1)C(O)=N[C@@H](CCC(=O)O)C(O)=N[C@@H](CCC1CCCCC1)C(=N)O	CC(O)=N[C@@H](Cc1ccc(OP(=O)(O)O)cc1)C(O)=N[C@H]1CSCCN(Cc2cccc(-c3ccccc3C#N)c2)C1=O	C(CCc1ccccc1)=NCC=NCCCC1CCCCC1||O=C1C(N=CCCc2ccccc2)CSCCN1Cc1cccc(-c2ccccc2)c1
CC(O)=N[C@@H](Cc1ccc(OP(=O)(O)O)cc1)C(O)=N[C@@H](CCC(=O)O)C(O)=N[C@@H](CCC1CCCCC1)C(=N)O	CC(O)=N[C@@H](Cc1ccc(OP(=O)(O)O)cc1)C(O)=N[C@H]1CCCCN(Cc2ccc(-c3ccc(F)cc3F)cc2)C1=O	C(CCc1ccccc1)=NCC=NCCCC1CCCCC1||O=C1C(N=CCCc2ccccc2)CCCCN1Cc1ccc(-c2ccccc2)cc1
CC(O)=N[C@@H](Cc1ccc(OP(=O)(O)O)cc1)C(O)=N[C@@H](CCC(=O)O)C(O)=N[C@@H](CCC1CCCCC1)C(=N)O	CC(O)=N[C@@H](Cc1ccc(OP(=O)(O)O)cc1)C(O)=N[C@H]1CCCCN(Cc2ccc(-c3ccccc3)cc2)C1=O	C(CCc1ccccc1)=NCC=NCCCC1CCCCC1||O=C1C(N=CCCc2ccccc2)CCCCN1Cc1ccc(-c2ccccc2)cc1
CC(O)=N[C@@H](Cc1ccc(OP(=O)(O)O)cc1)C(O)=N[C@@H](CCC(=O)O)C(O)=N[C@@H](CCC1CCCCC1)C(=N)O	CC(O)=N[C@@H](Cc1ccc(OP(=O)(O)O)cc1)C(O)=N[C@H]1CCCCN(Cc2ccc(-c3ccccc3C#N)cc2)C1=O	C(CCc1ccccc1)=NCC=NCCCC1CCCCC1||O=C1C(N=CCCc2ccccc2)CCCCN1Cc1ccc(-c2ccccc2)cc1
CC(O)=N[C@@H](Cc1ccc(OP(=O)(O)O)cc1)C(O)=N[C@@H](CCC(=O)O)C(O)=N[C@@H](CCC1CCCCC1)C(=N)O	CC(O)=N[C@@H](Cc1ccc(OP(=O)(O)O)c(C=O)c1)C(O)=N[C@H]1CCCCN(Cc2ccc(-c3ccccc3)cc2)C1=O	C(CCc1ccccc1)=NCC=NCCCC1CCCCC1||O=C1C(N=CCCc2ccccc2)CCCCN1Cc1ccc(-c2ccccc2)cc1
CC(O)=N[C@@H](Cc1ccc(OP(=O)(O)O)cc1)C(O)=N[C@@H](CCC(=O)O)C(O)=N[C@@H](CCC1CCCCC1)C(=N)O	CC(O)=N[C@@H](Cc1ccc(OP(=O)(O)O)cc1)C(O)=N[C@H]1CCCCN(Cc2ccc(-c3cccc4ccccc34)cc2)C1=O	C(CCc1ccccc1)=NCC=NCCCC1CCCCC1||O=C1C(N=CCCc2ccccc2)CCCCN1Cc1ccc(-c2cccc3ccccc23)cc1
CC[C@H](N=C(O)[C@H](Cc1ccc(C(F)(F)P(=O)(O)O)cc1)N=C(C)O)C(=O)N(C)CCCC1CCCCC1	CCCc1ccc(CN2CCCC[C@H](N=C(O)[C@H](Cc3ccc(OP(=O)(O)O)cc3)N=C(C)O)C2=O)cc1	O=C(CN=CCCc1ccccc1)NCCCC1CCCCC1||O=C1C(N=CCCc2ccccc2)CCCCN1Cc1ccccc1
CC[C@H](N=C(O)[C@H](Cc1ccc(C(F)(F)P(=O)(O)O)cc1)N=C(C)O)C(=O)N(C)CCCC1CCCCC1	CC([O-])=N[C@@H](Cc1ccc(C(F)(F)P(=O)(O)O)cc1)C([O-])=N[C@H]1CCCCN(CCCC2CCCCC2)C1=O	O=C(CN=CCCc1ccccc1)NCCCC1CCCCC1||O=C1C(N=CCCc2ccccc2)CCCCN1CCCC1CCCCC1
CC[C@H](N=C(O)[C@H](Cc1ccc(C(F)(F)P(=O)(O)O)cc1)N=C(C)O)C(=O)N(C)CCCC1CCCCC1	CC(O)=N[C@@H](Cc1ccc(OP(=O)(O)O)cc1)C(O)=N[C@H]1CCCCN(Cc2ccc(-c3cccs3)cc2)C1=O	O=C(CN=CCCc1ccccc1)NCCCC1CCCCC1||O=C1C(N=CCCc2ccccc2)CCCCN1Cc1ccc(-c2cccs2)cc1
CC[C@H](N=C(O)[C@H](Cc1ccc(C(F)(F)P(=O)(O)O)cc1)N=C(C)O)C(=O)N(C)CCCC1CCCCC1	CC(O)=N[C@@H](Cc1ccc(OP(=O)(O)O)cc1)C(O)=N[C@H]1CSCCN(Cc2ccc(-c3ccccc3)cc2)C1=O	O=C(CN=CCCc1ccccc1)NCCCC1CCCCC1||O=C1C(N=CCCc2ccccc2)CSCCN1Cc1ccc(-c2ccccc2)cc1
CC[C@H](N=C(O)[C@H](Cc1ccc(C(F)(F)P(=O)(O)O)cc1)N=C(C)O)C(=O)N(C)CCCC1CCCCC1	CC(O)=N[C@@H](Cc1ccc(OP(=O)(O)O)cc1)C(O)=N[C@H]1CSCCN(Cc2ccc(-c3ccccc3C#N)cc2)C1=O	O=C(CN=CCCc1ccccc1)NCCCC1CCCCC1||O=C1C(N=CCCc2ccccc2)CSCCN1Cc1ccc(-c2ccccc2)cc1
CC[C@H](N=C(O)[C@H](Cc1ccc(C(F)(F)P(=O)(O)O)cc1)N=C(C)O)C(=O)N(C)CCCC1CCCCC1	CC(O)=N[C@@H](Cc1ccc(OP(=O)(O)O)cc1)C(O)=N[C@H]1CSCCN(Cc2cccc(-c3ccccc3C#N)c2)C1=O	O=C(CN=CCCc1ccccc1)NCCCC1CCCCC1||O=C1C(N=CCCc2ccccc2)CSCCN1Cc1cccc(-c2ccccc2)c1
CC[C@H](N=C(O)[C@H](Cc1ccc(C(F)(F)P(=O)(O)O)cc1)N=C(C)O)C(=O)N(C)CCCC1CCCCC1	CC(O)=N[C@@H](Cc1ccc(OP(=O)(O)O)cc1)C(O)=N[C@H]1CCCCN(Cc2ccc(-c3ccc(F)cc3F)cc2)C1=O	O=C(CN=CCCc1ccccc1)NCCCC1CCCCC1||O=C1C(N=CCCc2ccccc2)CCCCN1Cc1ccc(-c2ccccc2)cc1
CC[C@H](N=C(O)[C@H](Cc1ccc(C(F)(F)P(=O)(O)O)cc1)N=C(C)O)C(=O)N(C)CCCC1CCCCC1	CC(O)=N[C@@H](Cc1ccc(OP(=O)(O)O)cc1)C(O)=N[C@H]1CCCCN(Cc2ccc(-c3ccccc3)cc2)C1=O	O=C(CN=CCCc1ccccc1)NCCCC1CCCCC1||O=C1C(N=CCCc2ccccc2)CCCCN1Cc1ccc(-c2ccccc2)cc1
CC[C@H](N=C(O)[C@H](Cc1ccc(C(F)(F)P(=O)(O)O)cc1)N=C(C)O)C(=O)N(C)CCCC1CCCCC1	CC(O)=NC(Cc1ccc(P(=O)(O)O)c(P(=O)(O)O)c1)C(O)=N[C@H]1CCCCc2cc(OCC3CCCCC3)c(C(=N)O)cc21	C(CCc1ccccc1)=NC1CCCCc2cc(OCC3CCCCC3)ccc21||O=C(CN=CCCc1ccccc1)NCCCC1CCCCC1
CC[C@H](N=C(O)[C@H](Cc1ccc(C(F)(F)P(=O)(O)O)cc1)N=C(C)O)C(=O)N(C)CCCC1CCCCC1	CC(O)=N[C@@H](Cc1ccc(OP(=O)(O)O)cc1)C(O)=N[C@H]1CCCCN(Cc2ccc(-c3ccccc3C#N)cc2)C1=O	O=C(CN=CCCc1ccccc1)NCCCC1CCCCC1||O=C1C(N=CCCc2ccccc2)CCCCN1Cc1ccc(-c2ccccc2)cc1
CC[C@H](N=C(O)[C@H](Cc1ccc(C(F)(F)P(=O)(O)O)cc1)N=C(C)O)C(=O)N(C)CCCC1CCCCC1	CC(O)=N[C@@H](Cc1ccc(C(F)(F)P(=O)(O)O)cc1)C(O)=N[C@H]1CCCCN(Cc2ccc(-c3ccccc3)cc2)C1=O	O=C(CN=CCCc1ccccc1)NCCCC1CCCCC1||O=C1C(N=CCCc2ccccc2)CCCCN1Cc1ccc(-c2ccccc2)cc1
CC[C@H](N=C(O)[C@H](Cc1ccc(C(F)(F)P(=O)(O)O)cc1)N=C(C)O)C(=O)N(C)CCCC1CCCCC1	CC(O)=N[C@@H](Cc1ccc(OP(=O)(O)O)c(C=O)c1)C(O)=N[C@H]1CCCCN(Cc2ccc(-c3ccccc3)cc2)C1=O	O=C(CN=CCCc1ccccc1)NCCCC1CCCCC1||O=C1C(N=CCCc2ccccc2)CCCCN1Cc1ccc(-c2ccccc2)cc1
CC[C@H](N=C(O)[C@H](Cc1ccc(C(F)(F)P(=O)(O)O)cc1)N=C(C)O)C(=O)N(C)CCCC1CCCCC1	CC(O)=N[C@@H](Cc1ccc(C(=O)O)c(C=O)c1)C(O)=N[C@H]1CCCCN(Cc2ccc(-c3ccccc3)cc2)C1=O	O=C(CN=CCCc1ccccc1)NCCCC1CCCCC1||O=C1C(N=CCCc2ccccc2)CCCCN1Cc1ccc(-c2ccccc2)cc1
CC[C@H](N=C(O)[C@H](Cc1ccc(C(F)(F)P(=O)(O)O)cc1)N=C(C)O)C(=O)N(C)CCCC1CCCCC1	CC(O)=N[C@@H](Cc1ccc(OCC(=O)O)c(P(=O)(O)O)c1)C(O)=N[C@H]1CCCCN(Cc2ccc(-c3ccccc3)cc2)C1=O	O=C(CN=CCCc1ccccc1)NCCCC1CCCCC1||O=C1C(N=CCCc2ccccc2)CCCCN1Cc1ccc(-c2ccccc2)cc1
CC[C@H](N=C(O)[C@H](Cc1ccc(C(F)(F)P(=O)(O)O)cc1)N=C(C)O)C(=O)N(C)CCCC1CCCCC1	CC(O)=N[C@@H](Cc1ccc(CC(=O)O)c(C(=O)O)c1)C(O)=N[C@H]1CCCCN(Cc2ccc(-c3ccccc3)cc2)C1=O	O=C(CN=CCCc1ccccc1)NCCCC1CCCCC1||O=C1C(N=CCCc2ccccc2)CCCCN1Cc1ccc(-c2ccccc2)cc1
CC[C@H](N=C(O)[C@H](Cc1ccc(C(F)(F)P(=O)(O)O)cc1)N=C(C)O)C(=O)N(C)CCCC1CCCCC1	CC(O)=N[C@@H](Cc1ccc(C(C(=O)O)C(=O)O)c(C(=O)O)c1)C(O)=N[C@H]1CCCCN(Cc2ccc(-c3ccccc3)cc2)C1=O	O=C(CN=CCCc1ccccc1)NCCCC1CCCCC1||O=C1C(N=CCCc2ccccc2)CCCCN1Cc1ccc(-c2ccccc2)cc1
CC[C@H](N=C(O)[C@H](Cc1ccc(C(F)(F)P(=O)(O)O)cc1)N=C(C)O)C(=O)N(C)CCCC1CCCCC1	CC(O)=N[C@@H](Cc1ccc(OP(=O)(O)O)cc1)C(O)=N[C@H]1CCCCN(Cc2ccc(-c3cccc4ccccc34)cc2)C1=O	O=C(CN=CCCc1ccccc1)NCCCC1CCCCC1||O=C1C(N=CCCc2ccccc2)CCCCN1Cc1ccc(-c2cccc3ccccc23)cc1
CC[C@H](N=C(O)[C@H](Cc1ccc(C(F)(F)P(=O)(O)O)cc1)N=C(C)O)C(=O)N(C)CCCC1CCCCC1	COC(=O)c1cc(C[C@H](N=C(C)O)C(O)=N[C@H]2CCCCN(Cc3ccc(-c4ccccc4)cc3)C2=O)ccc1C(F)(C(=O)O)C(=O)O	O=C(CN=CCCc1ccccc1)NCCCC1CCCCC1||O=C1C(N=CCCc2ccccc2)CCCCN1Cc1ccc(-c2ccccc2)cc1
CC[C@H](N=C(O)[C@H](Cc1ccc(C(F)(F)P(=O)(O)O)cc1)N=C(C)O)C(=O)N(C)CCCC1CCCCC1	COC(=O)c1cc(C[C@@H](N=C(C)O)C(O)=N[C@H]2CCCCN(Cc3ccc(-c4ccccc4)cc3)C2=O)ccc1C(C(=O)O)C(=O)O	O=C(CN=CCCc1ccccc1)NCCCC1CCCCC1||O=C1C(N=CCCc2ccccc2)CCCCN1Cc1ccc(-c2ccccc2)cc1
CC[C@H](N=C(O)[C@H](Cc1ccc(C(F)(F)P(=O)(O)O)cc1)N=C(C)O)C(=O)N(C)CCCC1CCCCC1	COC(=O)c1cc(C[C@H](N=C(C)O)C(O)=N[C@H]2CCCCN(Cc3ccc(-c4ccccc4)cc3)C2=O)ccc1C(C(=O)O)C(=O)O	O=C(CN=CCCc1ccccc1)NCCCC1CCCCC1||O=C1C(N=CCCc2ccccc2)CCCCN1Cc1ccc(-c2ccccc2)cc1
CC(O)=N[C@@H](Cc1ccc(P(=O)(O)O)cc1)C(O)=N[C@@H](CCC(=O)O)C(=O)N(C)CCCC1CCCCC1	CCCc1ccc(CN2CCCC[C@H](N=C(O)[C@H](Cc3ccc(OP(=O)(O)O)cc3)N=C(C)O)C2=O)cc1	O=C(CN=CCCc1ccccc1)NCCCC1CCCCC1||O=C1C(N=CCCc2ccccc2)CCCCN1Cc1ccccc1
CC(O)=N[C@@H](Cc1ccc(P(=O)(O)O)cc1)C(O)=N[C@@H](CCC(=O)O)C(=O)N(C)CCCC1CCCCC1	CC([O-])=N[C@@H](Cc1ccc(C(F)(F)P(=O)(O)O)cc1)C([O-])=N[C@H]1CCCCN(CCCC2CCCCC2)C1=O	O=C(CN=CCCc1ccccc1)NCCCC1CCCCC1||O=C1C(N=CCCc2ccccc2)CCCCN1CCCC1CCCCC1
CC(O)=N[C@@H](Cc1ccc(P(=O)(O)O)cc1)C(O)=N[C@@H](CCC(=O)O)C(=O)N(C)CCCC1CCCCC1	CC(O)=N[C@@H](Cc1ccc(OP(=O)(O)O)cc1)C(O)=N[C@H]1CCCCN(Cc2ccc(-c3cccs3)cc2)C1=O	O=C(CN=CCCc1ccccc1)NCCCC1CCCCC1||O=C1C(N=CCCc2ccccc2)CCCCN1Cc1ccc(-c2cccs2)cc1
CC(O)=N[C@@H](Cc1ccc(P(=O)(O)O)cc1)C(O)=N[C@@H](CCC(=O)O)C(=O)N(C)CCCC1CCCCC1	CC(O)=N[C@@H](Cc1ccc(OP(=O)(O)O)cc1)C(O)=N[C@H]1CSCCN(Cc2ccc(-c3ccccc3)cc2)C1=O	O=C(CN=CCCc1ccccc1)NCCCC1CCCCC1||O=C1C(N=CCCc2ccccc2)CSCCN1Cc1ccc(-c2ccccc2)cc1
CC(O)=N[C@@H](Cc1ccc(P(=O)(O)O)cc1)C(O)=N[C@@H](CCC(=O)O)C(=O)N(C)CCCC1CCCCC1	CC(O)=N[C@@H](Cc1ccc(OP(=O)(O)O)cc1)C(O)=N[C@H]1CSCCN(Cc2ccc(-c3ccccc3C#N)cc2)C1=O	O=C(CN=CCCc1ccccc1)NCCCC1CCCCC1||O=C1C(N=CCCc2ccccc2)CSCCN1Cc1ccc(-c2ccccc2)cc1
CC(O)=N[C@@H](Cc1ccc(P(=O)(O)O)cc1)C(O)=N[C@@H](CCC(=O)O)C(=O)N(C)CCCC1CCCCC1	CC(O)=N[C@@H](Cc1ccc(OP(=O)(O)O)cc1)C(O)=N[C@H]1CSCCN(Cc2cccc(-c3ccccc3C#N)c2)C1=O	O=C(CN=CCCc1ccccc1)NCCCC1CCCCC1||O=C1C(N=CCCc2ccccc2)CSCCN1Cc1cccc(-c2ccccc2)c1
CC(O)=N[C@@H](Cc1ccc(P(=O)(O)O)cc1)C(O)=N[C@@H](CCC(=O)O)C(=O)N(C)CCCC1CCCCC1	CC(O)=N[C@@H](Cc1ccc(OP(=O)(O)O)cc1)C(O)=N[C@H]1CCCCN(Cc2ccc(-c3ccc(F)cc3F)cc2)C1=O	O=C(CN=CCCc1ccccc1)NCCCC1CCCCC1||O=C1C(N=CCCc2ccccc2)CCCCN1Cc1ccc(-c2ccccc2)cc1
CC(O)=N[C@@H](Cc1ccc(P(=O)(O)O)cc1)C(O)=N[C@@H](CCC(=O)O)C(=O)N(C)CCCC1CCCCC1	CC(O)=N[C@@H](Cc1ccc(OP(=O)(O)O)cc1)C(O)=N[C@H]1CCCCN(Cc2ccc(-c3ccccc3)cc2)C1=O	O=C(CN=CCCc1ccccc1)NCCCC1CCCCC1||O=C1C(N=CCCc2ccccc2)CCCCN1Cc1ccc(-c2ccccc2)cc1
CC(O)=N[C@@H](Cc1ccc(P(=O)(O)O)cc1)C(O)=N[C@@H](CCC(=O)O)C(=O)N(C)CCCC1CCCCC1	CC(O)=NC(Cc1ccc(P(=O)(O)O)c(P(=O)(O)O)c1)C(O)=N[C@H]1CCCCc2cc(OCC3CCCCC3)c(C(=N)O)cc21	C(CCc1ccccc1)=NC1CCCCc2cc(OCC3CCCCC3)ccc21||O=C(CN=CCCc1ccccc1)NCCCC1CCCCC1
CC(O)=N[C@@H](Cc1ccc(P(=O)(O)O)cc1)C(O)=N[C@@H](CCC(=O)O)C(=O)N(C)CCCC1CCCCC1	CC(O)=N[C@@H](Cc1ccc(OP(=O)(O)O)cc1)C(O)=N[C@H]1CCCCN(Cc2ccc(-c3ccccc3C#N)cc2)C1=O	O=C(CN=CCCc1ccccc1)NCCCC1CCCCC1||O=C1C(N=CCCc2ccccc2)CCCCN1Cc1ccc(-c2ccccc2)cc1
CC(O)=N[C@@H](Cc1ccc(P(=O)(O)O)cc1)C(O)=N[C@@H](CCC(=O)O)C(=O)N(C)CCCC1CCCCC1	CC(O)=N[C@@H](Cc1ccc(C(F)(F)P(=O)(O)O)cc1)C(O)=N[C@H]1CCCCN(Cc2ccc(-c3ccccc3)cc2)C1=O	O=C(CN=CCCc1ccccc1)NCCCC1CCCCC1||O=C1C(N=CCCc2ccccc2)CCCCN1Cc1ccc(-c2ccccc2)cc1
CC(O)=N[C@@H](Cc1ccc(P(=O)(O)O)cc1)C(O)=N[C@@H](CCC(=O)O)C(=O)N(C)CCCC1CCCCC1	CC(O)=N[C@@H](Cc1ccc(OP(=O)(O)O)c(C=O)c1)C(O)=N[C@H]1CCCCN(Cc2ccc(-c3ccccc3)cc2)C1=O	O=C(CN=CCCc1ccccc1)NCCCC1CCCCC1||O=C1C(N=CCCc2ccccc2)CCCCN1Cc1ccc(-c2ccccc2)cc1
CC(O)=N[C@@H](Cc1ccc(P(=O)(O)O)cc1)C(O)=N[C@@H](CCC(=O)O)C(=O)N(C)CCCC1CCCCC1	CC(O)=N[C@@H](Cc1ccc(C(=O)O)c(C=O)c1)C(O)=N[C@H]1CCCCN(Cc2ccc(-c3ccccc3)cc2)C1=O	O=C(CN=CCCc1ccccc1)NCCCC1CCCCC1||O=C1C(N=CCCc2ccccc2)CCCCN1Cc1ccc(-c2ccccc2)cc1
CC(O)=N[C@@H](Cc1ccc(P(=O)(O)O)cc1)C(O)=N[C@@H](CCC(=O)O)C(=O)N(C)CCCC1CCCCC1	CC(O)=N[C@@H](Cc1ccc(OCC(=O)O)c(P(=O)(O)O)c1)C(O)=N[C@H]1CCCCN(Cc2ccc(-c3ccccc3)cc2)C1=O	O=C(CN=CCCc1ccccc1)NCCCC1CCCCC1||O=C1C(N=CCCc2ccccc2)CCCCN1Cc1ccc(-c2ccccc2)cc1
CC(O)=N[C@@H](Cc1ccc(P(=O)(O)O)cc1)C(O)=N[C@@H](CCC(=O)O)C(=O)N(C)CCCC1CCCCC1	CC(O)=N[C@@H](Cc1ccc(CC(=O)O)c(C(=O)O)c1)C(O)=N[C@H]1CCCCN(Cc2ccc(-c3ccccc3)cc2)C1=O	O=C(CN=CCCc1ccccc1)NCCCC1CCCCC1||O=C1C(N=CCCc2ccccc2)CCCCN1Cc1ccc(-c2ccccc2)cc1
CC(O)=N[C@@H](Cc1ccc(P(=O)(O)O)cc1)C(O)=N[C@@H](CCC(=O)O)C(=O)N(C)CCCC1CCCCC1	CC(O)=N[C@@H](Cc1ccc(C(C(=O)O)C(=O)O)c(C(=O)O)c1)C(O)=N[C@H]1CCCCN(Cc2ccc(-c3ccccc3)cc2)C1=O	O=C(CN=CCCc1ccccc1)NCCCC1CCCCC1||O=C1C(N=CCCc2ccccc2)CCCCN1Cc1ccc(-c2ccccc2)cc1
CC(O)=N[C@@H](Cc1ccc(P(=O)(O)O)cc1)C(O)=N[C@@H](CCC(=O)O)C(=O)N(C)CCCC1CCCCC1	CC(O)=N[C@@H](Cc1ccc(OP(=O)(O)O)cc1)C(O)=N[C@H]1CCCCN(Cc2ccc(-c3cccc4ccccc34)cc2)C1=O	O=C(CN=CCCc1ccccc1)NCCCC1CCCCC1||O=C1C(N=CCCc2ccccc2)CCCCN1Cc1ccc(-c2cccc3ccccc23)cc1
CC(O)=N[C@@H](Cc1ccc(P(=O)(O)O)cc1)C(O)=N[C@@H](CCC(=O)O)C(=O)N(C)CCCC1CCCCC1	COC(=O)c1cc(C[C@H](N=C(C)O)C(O)=N[C@H]2CCCCN(Cc3ccc(-c4ccccc4)cc3)C2=O)ccc1C(F)(C(=O)O)C(=O)O	O=C(CN=CCCc1ccccc1)NCCCC1CCCCC1||O=C1C(N=CCCc2ccccc2)CCCCN1Cc1ccc(-c2ccccc2)cc1
CC(O)=N[C@@H](Cc1ccc(P(=O)(O)O)cc1)C(O)=N[C@@H](CCC(=O)O)C(=O)N(C)CCCC1CCCCC1	COC(=O)c1cc(C[C@@H](N=C(C)O)C(O)=N[C@H]2CCCCN(Cc3ccc(-c4ccccc4)cc3)C2=O)ccc1C(C(=O)O)C(=O)O	O=C(CN=CCCc1ccccc1)NCCCC1CCCCC1||O=C1C(N=CCCc2ccccc2)CCCCN1Cc1ccc(-c2ccccc2)cc1
CC(O)=N[C@@H](Cc1ccc(P(=O)(O)O)cc1)C(O)=N[C@@H](CCC(=O)O)C(=O)N(C)CCCC1CCCCC1	COC(=O)c1cc(C[C@H](N=C(C)O)C(O)=N[C@H]2CCCCN(Cc3ccc(-c4ccccc4)cc3)C2=O)ccc1C(C(=O)O)C(=O)O	O=C(CN=CCCc1ccccc1)NCCCC1CCCCC1||O=C1C(N=CCCc2ccccc2)CCCCN1Cc1ccc(-c2ccccc2)cc1
CC(O)=N[C@@H](Cc1ccc(OP(=O)(O)O)cc1)C(O)=N[C@@H](CCC(=O)O)C(=O)N(C)CCCC1CCCCC1	CCCc1ccc(CN2CCCC[C@H](N=C(O)[C@H](Cc3ccc(OP(=O)(O)O)cc3)N=C(C)O)C2=O)cc1	O=C(CN=CCCc1ccccc1)NCCCC1CCCCC1||O=C1C(N=CCCc2ccccc2)CCCCN1Cc1ccccc1
CC(O)=N[C@@H](Cc1ccc(OP(=O)(O)O)cc1)C(O)=N[C@@H](CCC(=O)O)C(=O)N(C)CCCC1CCCCC1	CC([O-])=N[C@@H](Cc1ccc(C(F)(F)P(=O)(O)O)cc1)C([O-])=N[C@H]1CCCCN(CCCC2CCCCC2)C1=O	O=C(CN=CCCc1ccccc1)NCCCC1CCCCC1||O=C1C(N=CCCc2ccccc2)CCCCN1CCCC1CCCCC1
CC(O)=N[C@@H](Cc1ccc(OP(=O)(O)O)cc1)C(O)=N[C@@H](CCC(=O)O)C(=O)N(C)CCCC1CCCCC1	CC(O)=N[C@@H](Cc1ccc(OP(=O)(O)O)cc1)C(O)=N[C@H]1CCCCN(Cc2ccc(-c3cccs3)cc2)C1=O	O=C(CN=CCCc1ccccc1)NCCCC1CCCCC1||O=C1C(N=CCCc2ccccc2)CCCCN1Cc1ccc(-c2cccs2)cc1
CC(O)=N[C@@H](Cc1ccc(OP(=O)(O)O)cc1)C(O)=N[C@@H](CCC(=O)O)C(=O)N(C)CCCC1CCCCC1	CC(O)=N[C@@H](Cc1ccc(OP(=O)(O)O)cc1)C(O)=N[C@H]1CSCCN(Cc2ccc(-c3ccccc3)cc2)C1=O	O=C(CN=CCCc1ccccc1)NCCCC1CCCCC1||O=C1C(N=CCCc2ccccc2)CSCCN1Cc1ccc(-c2ccccc2)cc1
CC(O)=N[C@@H](Cc1ccc(OP(=O)(O)O)cc1)C(O)=N[C@@H](CCC(=O)O)C(=O)N(C)CCCC1CCCCC1	CC(O)=N[C@@H](Cc1ccc(OP(=O)(O)O)cc1)C(O)=N[C@H]1CSCCN(Cc2ccc(-c3ccccc3C#N)cc2)C1=O	O=C(CN=CCCc1ccccc1)NCCCC1CCCCC1||O=C1C(N=CCCc2ccccc2)CSCCN1Cc1ccc(-c2ccccc2)cc1
CC(O)=N[C@@H](Cc1ccc(OP(=O)(O)O)cc1)C(O)=N[C@@H](CCC(=O)O)C(=O)N(C)CCCC1CCCCC1	CC(O)=N[C@@H](Cc1ccc(OP(=O)(O)O)cc1)C(O)=N[C@H]1CSCCN(Cc2cccc(-c3ccccc3C#N)c2)C1=O	O=C(CN=CCCc1ccccc1)NCCCC1CCCCC1||O=C1C(N=CCCc2ccccc2)CSCCN1Cc1cccc(-c2ccccc2)c1
CC(O)=N[C@@H](Cc1ccc(OP(=O)(O)O)cc1)C(O)=N[C@@H](CCC(=O)O)C(=O)N(C)CCCC1CCCCC1	CC(O)=N[C@@H](Cc1ccc(OP(=O)(O)O)cc1)C(O)=N[C@H]1CCCCN(Cc2ccc(-c3ccc(F)cc3F)cc2)C1=O	O=C(CN=CCCc1ccccc1)NCCCC1CCCCC1||O=C1C(N=CCCc2ccccc2)CCCCN1Cc1ccc(-c2ccccc2)cc1
CC(O)=N[C@@H](Cc1ccc(OP(=O)(O)O)cc1)C(O)=N[C@@H](CCC(=O)O)C(=O)N(C)CCCC1CCCCC1	CC(O)=N[C@@H](Cc1ccc(OP(=O)(O)O)cc1)C(O)=N[C@H]1CCCCN(Cc2ccc(-c3ccccc3)cc2)C1=O	O=C(CN=CCCc1ccccc1)NCCCC1CCCCC1||O=C1C(N=CCCc2ccccc2)CCCCN1Cc1ccc(-c2ccccc2)cc1
CC(O)=N[C@@H](Cc1ccc(OP(=O)(O)O)cc1)C(O)=N[C@@H](CCC(=O)O)C(=O)N(C)CCCC1CCCCC1	CC(O)=N[C@@H](Cc1ccc(OP(=O)(O)O)cc1)C(O)=N[C@H]1CCCCN(Cc2ccc(-c3ccccc3C#N)cc2)C1=O	O=C(CN=CCCc1ccccc1)NCCCC1CCCCC1||O=C1C(N=CCCc2ccccc2)CCCCN1Cc1ccc(-c2ccccc2)cc1
CC(O)=N[C@@H](Cc1ccc(OP(=O)(O)O)cc1)C(O)=N[C@@H](CCC(=O)O)C(=O)N(C)CCCC1CCCCC1	CC(O)=N[C@@H](Cc1ccc(C(F)(F)P(=O)(O)O)cc1)C(O)=N[C@H]1CCCCN(Cc2ccc(-c3ccccc3)cc2)C1=O	O=C(CN=CCCc1ccccc1)NCCCC1CCCCC1||O=C1C(N=CCCc2ccccc2)CCCCN1Cc1ccc(-c2ccccc2)cc1
CC(O)=N[C@@H](Cc1ccc(OP(=O)(O)O)cc1)C(O)=N[C@@H](CCC(=O)O)C(=O)N(C)CCCC1CCCCC1	CC(O)=N[C@@H](Cc1ccc(OP(=O)(O)O)c(C=O)c1)C(O)=N[C@H]1CCCCN(Cc2ccc(-c3ccccc3)cc2)C1=O	O=C(CN=CCCc1ccccc1)NCCCC1CCCCC1||O=C1C(N=CCCc2ccccc2)CCCCN1Cc1ccc(-c2ccccc2)cc1
CC(O)=N[C@@H](Cc1ccc(OP(=O)(O)O)cc1)C(O)=N[C@@H](CCC(=O)O)C(=O)N(C)CCCC1CCCCC1	CC(O)=N[C@@H](Cc1ccc(C(=O)O)c(C=O)c1)C(O)=N[C@H]1CCCCN(Cc2ccc(-c3ccccc3)cc2)C1=O	O=C(CN=CCCc1ccccc1)NCCCC1CCCCC1||O=C1C(N=CCCc2ccccc2)CCCCN1Cc1ccc(-c2ccccc2)cc1
CC(O)=N[C@@H](Cc1ccc(OP(=O)(O)O)cc1)C(O)=N[C@@H](CCC(=O)O)C(=O)N(C)CCCC1CCCCC1	CC(O)=N[C@@H](Cc1ccc(OCC(=O)O)c(P(=O)(O)O)c1)C(O)=N[C@H]1CCCCN(Cc2ccc(-c3ccccc3)cc2)C1=O	O=C(CN=CCCc1ccccc1)NCCCC1CCCCC1||O=C1C(N=CCCc2ccccc2)CCCCN1Cc1ccc(-c2ccccc2)cc1
CC(O)=N[C@@H](Cc1ccc(OP(=O)(O)O)cc1)C(O)=N[C@@H](CCC(=O)O)C(=O)N(C)CCCC1CCCCC1	CC(O)=N[C@@H](Cc1ccc(CC(=O)O)c(C(=O)O)c1)C(O)=N[C@H]1CCCCN(Cc2ccc(-c3ccccc3)cc2)C1=O	O=C(CN=CCCc1ccccc1)NCCCC1CCCCC1||O=C1C(N=CCCc2ccccc2)CCCCN1Cc1ccc(-c2ccccc2)cc1
CC(O)=N[C@@H](Cc1ccc(OP(=O)(O)O)cc1)C(O)=N[C@@H](CCC(=O)O)C(=O)N(C)CCCC1CCCCC1	CC(O)=N[C@@H](Cc1ccc(C(C(=O)O)C(=O)O)c(C(=O)O)c1)C(O)=N[C@H]1CCCCN(Cc2ccc(-c3ccccc3)cc2)C1=O	O=C(CN=CCCc1ccccc1)NCCCC1CCCCC1||O=C1C(N=CCCc2ccccc2)CCCCN1Cc1ccc(-c2ccccc2)cc1
CC(O)=N[C@@H](Cc1ccc(OP(=O)(O)O)cc1)C(O)=N[C@@H](CCC(=O)O)C(=O)N(C)CCCC1CCCCC1	CC(O)=N[C@@H](Cc1ccc(OP(=O)(O)O)cc1)C(O)=N[C@H]1CCCCN(Cc2ccc(-c3cccc4ccccc34)cc2)C1=O	O=C(CN=CCCc1ccccc1)NCCCC1CCCCC1||O=C1C(N=CCCc2ccccc2)CCCCN1Cc1ccc(-c2cccc3ccccc23)cc1
CC(O)=N[C@@H](Cc1ccc(OP(=O)(O)O)cc1)C(O)=N[C@@H](CCC(=O)O)C(=O)N(C)CCCC1CCCCC1	COC(=O)c1cc(C[C@H](N=C(C)O)C(O)=N[C@H]2CCCCN(Cc3ccc(-c4ccccc4)cc3)C2=O)ccc1C(F)(C(=O)O)C(=O)O	O=C(CN=CCCc1ccccc1)NCCCC1CCCCC1||O=C1C(N=CCCc2ccccc2)CCCCN1Cc1ccc(-c2ccccc2)cc1
CC(O)=N[C@@H](Cc1ccc(OP(=O)(O)O)cc1)C(O)=N[C@@H](CCC(=O)O)C(=O)N(C)CCCC1CCCCC1	COC(=O)c1cc(C[C@@H](N=C(C)O)C(O)=N[C@H]2CCCCN(Cc3ccc(-c4ccccc4)cc3)C2=O)ccc1C(C(=O)O)C(=O)O	O=C(CN=CCCc1ccccc1)NCCCC1CCCCC1||O=C1C(N=CCCc2ccccc2)CCCCN1Cc1ccc(-c2ccccc2)cc1
CC(O)=N[C@@H](Cc1ccc(OP(=O)(O)O)cc1)C(O)=N[C@@H](CCC(=O)O)C(=O)N(C)CCCC1CCCCC1	COC(=O)c1cc(C[C@H](N=C(C)O)C(O)=N[C@H]2CCCCN(Cc3ccc(-c4ccccc4)cc3)C2=O)ccc1C(C(=O)O)C(=O)O	O=C(CN=CCCc1ccccc1)NCCCC1CCCCC1||O=C1C(N=CCCc2ccccc2)CCCCN1Cc1ccc(-c2ccccc2)cc1
CCCc1ccc(CN2CCCC[C@H](N=C(O)[C@H](Cc3ccc(OP(=O)(O)O)cc3)N=C(C)O)C2=O)cc1	CC(O)=N[C@@H](Cc1ccc(OP(=O)(O)O)cc1)C(O)=N[C@@H](C)C(=O)N(CCCC(=O)O)CCCc1ccccc1	O=C(CN=CCCc1ccccc1)NCCCc1ccccc1||O=C1C(N=CCCc2ccccc2)CCCCN1Cc1ccccc1
CCCc1ccc(CN2CCCC[C@H](N=C(O)[C@H](Cc3ccc(OP(=O)(O)O)cc3)N=C(C)O)C2=O)cc1	CC(O)=N[C@@H](Cc1ccc(OP(=O)(O)O)cc1)C(O)=N[C@H](C(O)=N[C@H](C)C(O)=NCCc1ccccc1)C(C)C	C(CCc1ccccc1)=NCC=NCC=NCCc1ccccc1||O=C1C(N=CCCc2ccccc2)CCCCN1Cc1ccccc1
CCCc1ccc(CN2CCCC[C@H](N=C(O)[C@H](Cc3ccc(OP(=O)(O)O)cc3)N=C(C)O)C2=O)cc1	CC(O)=N[C@@H](Cc1ccc(OP(=O)(O)O)cc1)C(O)=N[C@H](C(O)=N[C@@H](C)C(O)=NCCc1ccccc1)C(C)C	C(CCc1ccccc1)=NCC=NCC=NCCc1ccccc1||O=C1C(N=CCCc2ccccc2)CCCCN1Cc1ccccc1
CCCc1ccc(CN2CCCC[C@H](N=C(O)[C@H](Cc3ccc(OP(=O)(O)O)cc3)N=C(C)O)C2=O)cc1	CC[C@@H](C)[C@H](N=C(O)CC[C@H](N=C(O)[C@H](CCC(=O)O)N=C(O)[C@H](Cc1ccc(OP(=O)(O)O)cc1)N=C(C)O)C(=O)O)C(=O)O	O=C1C(N=CCCc2ccccc2)CCCCN1Cc1ccccc1||c1ccccc1
CCCc1ccc(CN2CCCC[C@H](N=C(O)[C@H](Cc3ccc(OP(=O)(O)O)cc3)N=C(C)O)C2=O)cc1	CC[C@@H](C)[C@H](N=C(O)[C@H](CCC(=O)O)N=C(O)CC[C@H](N=C(O)[C@H](Cc1ccc(OP(=O)(O)O)cc1)N=C(C)O)C(=O)O)C(=O)O	O=C1C(N=CCCc2ccccc2)CCCCN1Cc1ccccc1||c1ccccc1
CCCc1ccc(CN2CCCC[C@H](N=C(O)[C@H](Cc3ccc(OP(=O)(O)O)cc3)N=C(C)O)C2=O)cc1	CC[C@H](C)[C@H](N=C(O)[C@H](CCC(=O)O)N=C(O)[C@H](CCC(=O)O)N=C(O)[C@H](Cc1ccc(OP(=O)(O)O)cc1)N=C(C)O)C(=O)O	O=C1C(N=CCCc2ccccc2)CCCCN1Cc1ccccc1||c1ccccc1
CCCc1ccc(CN2CCCC[C@H](N=C(O)[C@H](Cc3ccc(OP(=O)(O)O)cc3)N=C(C)O)C2=O)cc1	CC(O)=N[C@@H](Cc1ccc(C(F)(F)P(=O)(O)O)cc1)C(O)=N[C@@H](CCC(=O)O)C(=O)N(C)CCCC1CCCCC1	O=C(CN=CCCc1ccccc1)NCCCC1CCCCC1||O=C1C(N=CCCc2ccccc2)CCCCN1Cc1ccccc1
CCCc1ccc(CN2CCCC[C@H](N=C(O)[C@H](Cc3ccc(OP(=O)(O)O)cc3)N=C(C)O)C2=O)cc1	CC(O)=NC(Cc1ccc(OP(=O)(O)O)cc1)C(O)=NC(CCC(=O)O)C(O)=NC(CCC(=O)O)C(O)=NC(CC(C)C)C(=N)O	O=C1C(N=CCCc2ccccc2)CCCCN1Cc1ccccc1||c1ccccc1
CCCc1ccc(CN2CCCC[C@H](N=C(O)[C@H](Cc3ccc(OP(=O)(O)O)cc3)N=C(C)O)C2=O)cc1	CC[C@H](C)[C@H](N=C(O)[C@H](CCC(=O)O)N=C(O)[C@H](CCC(=O)O)N=C(O)[C@H](Cc1ccc(OP(=O)(O)O)cc1)N=C(C)O)C(=N)O	O=C1C(N=CCCc2ccccc2)CCCCN1Cc1ccccc1||c1ccccc1
CCCc1ccc(CN2CCCC[C@H](N=C(O)[C@H](Cc3ccc(OP(=O)(O)O)cc3)N=C(C)O)C2=O)cc1	CC(O)=N[C@@H](Cc1ccc(OP(=O)(O)O)cc1)C(O)=N[C@H](C(O)=N[C@H](C)C(O)=NCCC1CCCCC1)C(C)C	C(CCc1ccccc1)=NCC=NCC=NCCC1CCCCC1||O=C1C(N=CCCc2ccccc2)CCCCN1Cc1ccccc1
CCCc1ccc(CN2CCCC[C@H](N=C(O)[C@H](Cc3ccc(OP(=O)(O)O)cc3)N=C(C)O)C2=O)cc1	CC(O)=N[C@@H](Cc1ccc(OP(=O)(O)O)cc1)C(O)=N[C@H](C(O)=N[C@@H](C)C(O)=NCCC1CCCCC1)C(C)C	C(CCc1ccccc1)=NCC=NCC=NCCC1CCCCC1||O=C1C(N=CCCc2ccccc2)CCCCN1Cc1ccccc1
CCCc1ccc(CN2CCCC[C@H](N=C(O)[C@H](Cc3ccc(OP(=O)(O)O)cc3)N=C(C)O)C2=O)cc1	CCCCN(CCCC)C(=O)[C@@H](C)N=C(O)[C@@H](N=C(O)[C@H](Cc1ccc(OP(=O)(O)O)cc1)N=C(C)O)C(C)C	O=C1C(N=CCCc2ccccc2)CCCCN1Cc1ccccc1||c1ccccc1
CCCc1ccc(CN2CCCC[C@H](N=C(O)[C@H](Cc3ccc(OP(=O)(O)O)cc3)N=C(C)O)C2=O)cc1	CCCCN(CCCC)C(=O)[C@H](C)N=C(O)[C@@H](N=C(O)[C@H](Cc1ccc(OP(=O)(O)O)cc1)N=C(C)O)C(C)C	O=C1C(N=CCCc2ccccc2)CCCCN1Cc1ccccc1||c1ccccc1
CCCc1ccc(CN2CCCC[C@H](N=C(O)[C@H](Cc3ccc(OP(=O)(O)O)cc3)N=C(C)O)C2=O)cc1	CC(O)=N[C@@H](Cc1ccc(OP(=O)(O)O)cc1)C(O)=N[C@H]1CCCCN(Cc2ccc(-c3cccs3)cc2)C1=O	O=C1C(N=CCCc2ccccc2)CCCCN1Cc1ccc(-c2cccs2)cc1||O=C1C(N=CCCc2ccccc2)CCCCN1Cc1ccccc1
CCCc1ccc(CN2CCCC[C@H](N=C(O)[C@H](Cc3ccc(OP(=O)(O)O)cc3)N=C(C)O)C2=O)cc1	CC(O)=N[C@@H](Cc1ccc(OP(=O)(O)O)cc1)C(O)=N[C@@H](CCC(=O)O)C(O)=NCCc1cccc2ccccc12	C(CCc1ccccc1)=NCC=NCCc1cccc2ccccc12||O=C1C(N=CCCc2ccccc2)CCCCN1Cc1ccccc1
CCCc1ccc(CN2CCCC[C@H](N=C(O)[C@H](Cc3ccc(OP(=O)(O)O)cc3)N=C(C)O)C2=O)cc1	CC(O)=N[C@@H](Cc1ccc(OP(=O)(O)O)cc1)C(O)=N[C@H]1CCCCN(Cc2ccc(C(C)(C)C)cc2)C1=O	O=C1C(N=CCCc2ccccc2)CCCCN1Cc1ccccc1||O=C1C(N=CCCc2ccccc2)CCCCN1Cc1ccccc1
CCCc1ccc(CN2CCCC[C@H](N=C(O)[C@H](Cc3ccc(OP(=O)(O)O)cc3)N=C(C)O)C2=O)cc1	CCCCc1ccc(CN2CCCC[C@H](N=C(O)[C@H](Cc3ccc(OP(=O)(O)O)cc3)N=C(C)O)C2=O)cc1	O=C1C(N=CCCc2ccccc2)CCCCN1Cc1ccccc1||O=C1C(N=CCCc2ccccc2)CCCCN1Cc1ccccc1
CCCc1ccc(CN2CCCC[C@H](N=C(O)[C@H](Cc3ccc(OP(=O)(O)O)cc3)N=C(C)O)C2=O)cc1	CC(O)=N[C@@H](Cc1ccc(OP(=O)(O)O)cc1)C(O)=N[C@@H](CCC(=O)O)C(O)=NCCC1=CC=CC2CCCCC12	C1=CC2CCCCC2C(CCN=CCN=CCCc2ccccc2)=C1||O=C1C(N=CCCc2ccccc2)CCCCN1Cc1ccccc1
CCCc1ccc(CN2CCCC[C@H](N=C(O)[C@H](Cc3ccc(OP(=O)(O)O)cc3)N=C(C)O)C2=O)cc1	CC(O)=N[C@@H](Cc1ccc(OP(=O)(O)O)cc1)C(O)=N[C@@H](Cc1ccc(O)cc1)C(O)=NCCCc1ccccc1	C(=NCCCc1ccccc1)C(Cc1ccccc1)N=CCCc1ccccc1||O=C1C(N=CCCc2ccccc2)CCCCN1Cc1ccccc1
CCCc1ccc(CN2CCCC[C@H](N=C(O)[C@H](Cc3ccc(OP(=O)(O)O)cc3)N=C(C)O)C2=O)cc1	CC(O)=N[C@@H](Cc1ccc(OP(=O)(O)O)cc1)C(O)=N[C@@H](Cc1ccc(OP(=O)(O)O)cc1)C(O)=NCCCc1ccccc1	C(=NCCCc1ccccc1)C(Cc1ccccc1)N=CCCc1ccccc1||O=C1C(N=CCCc2ccccc2)CCCCN1Cc1ccccc1
CCCc1ccc(CN2CCCC[C@H](N=C(O)[C@H](Cc3ccc(OP(=O)(O)O)cc3)N=C(C)O)C2=O)cc1	CC(O)=N[C@@H](Cc1ccc(OP(=O)(O)O)cc1)C(O)=N[C@@H](CCC(=O)O)C(=O)N(CCCC(=O)O)CCCc1ccccc1	O=C(CN=CCCc1ccccc1)NCCCc1ccccc1||O=C1C(N=CCCc2ccccc2)CCCCN1Cc1ccccc1
CCCc1ccc(CN2CCCC[C@H](N=C(O)[C@H](Cc3ccc(OP(=O)(O)O)cc3)N=C(C)O)C2=O)cc1	CCCC(N=C(O)[C@H](Cc1ccc(OP(=O)(O)O)cc1)N=C(C)O)C(=O)N(CCCC(=O)O)CCCc1ccccc1	O=C(CN=CCCc1ccccc1)NCCCc1ccccc1||O=C1C(N=CCCc2ccccc2)CCCCN1Cc1ccccc1
CCCc1ccc(CN2CCCC[C@H](N=C(O)[C@H](Cc3ccc(OP(=O)(O)O)cc3)N=C(C)O)C2=O)cc1	CCCCCN(CCCCC)C(=O)[C@H](C)N=C(O)[C@@H](N=C(O)[C@H](Cc1ccc(OP(=O)(O)O)cc1)N=C(C)O)C(C)C	O=C1C(N=CCCc2ccccc2)CCCCN1Cc1ccccc1||c1ccccc1
CCCc1ccc(CN2CCCC[C@H](N=C(O)[C@H](Cc3ccc(OP(=O)(O)O)cc3)N=C(C)O)C2=O)cc1	CC(O)=N[C@@H](Cc1ccc(OP(=O)(O)O)cc1)C(O)=N[C@H]1CSCCN(Cc2cccc(C(=O)c3ccccc3)c2)C1=O	O=C(c1ccccc1)c1cccc(CN2CCSCC(N=CCCc3ccccc3)C2=O)c1||O=C1C(N=CCCc2ccccc2)CCCCN1Cc1ccccc1
CCCc1ccc(CN2CCCC[C@H](N=C(O)[C@H](Cc3ccc(OP(=O)(O)O)cc3)N=C(C)O)C2=O)cc1	CC(O)=N[C@@H](Cc1ccc(OP(=O)(O)O)cc1)C(O)=N[C@H]1CCCCN(Cc2ccc(-c3ccccc3)cc2)C1=O	O=C1C(N=CCCc2ccccc2)CCCCN1Cc1ccc(-c2ccccc2)cc1||O=C1C(N=CCCc2ccccc2)CCCCN1Cc1ccccc1
CCCc1ccc(CN2CCCC[C@H](N=C(O)[C@H](Cc3ccc(OP(=O)(O)O)cc3)N=C(C)O)C2=O)cc1	CC(O)=N[C@@H](Cc1ccc(P(=O)(O)O)c(P(=O)(O)O)c1)C(O)=N[C@H]1CCCCN(Cc2ccc(-c3ccccc3)cc2)C1=O	O=C1C(N=CCCc2ccccc2)CCCCN1Cc1ccc(-c2ccccc2)cc1||O=C1C(N=CCCc2ccccc2)CCCCN1Cc1ccccc1
CCCc1ccc(CN2CCCC[C@H](N=C(O)[C@H](Cc3ccc(OP(=O)(O)O)cc3)N=C(C)O)C2=O)cc1	CC(O)=N[C@@H](Cc1ccc(OP(=O)(O)O)cc1)C(O)=N[C@H]1CCCCN(Cc2ccc(C3CCCCC3)cc2)C1=O	O=C1C(N=CCCc2ccccc2)CCCCN1Cc1ccc(C2CCCCC2)cc1||O=C1C(N=CCCc2ccccc2)CCCCN1Cc1ccccc1
CCCc1ccc(CN2CCCC[C@H](N=C(O)[C@H](Cc3ccc(OP(=O)(O)O)cc3)N=C(C)O)C2=O)cc1	CSCC[C@H](N=C(O)[C@@H]1CCCN1C(=O)[C@@H](N=C(O)[C@@H](N)Cc1ccc(OP(=O)(O)O)cc1)C(C)C)C(O)=N[C@@H](CC(C)C)C(=O)O	O=C(CN=CCCc1ccccc1)N1CCCC1||O=C1C(N=CCCc2ccccc2)CCCCN1Cc1ccccc1
CCCc1ccc(CN2CCCC[C@H](N=C(O)[C@H](Cc3ccc(OP(=O)(O)O)cc3)N=C(C)O)C2=O)cc1	CC(O)=N[C@@H](Cc1ccc(C(F)(F)P(=O)(O)O)cc1)C(O)=N[C@H]1CCCCN(Cc2ccc(-c3ccccc3)cc2)C1=O	O=C1C(N=CCCc2ccccc2)CCCCN1Cc1ccc(-c2ccccc2)cc1||O=C1C(N=CCCc2ccccc2)CCCCN1Cc1ccccc1
CCCc1ccc(CN2CCCC[C@H](N=C(O)[C@H](Cc3ccc(OP(=O)(O)O)cc3)N=C(C)O)C2=O)cc1	CC(O)=N[C@@H](Cc1ccc(OP(=O)(O)O)c(C=O)c1)C(O)=N[C@H]1CCCCN(Cc2ccc(-c3ccccc3)cc2)C1=O	O=C1C(N=CCCc2ccccc2)CCCCN1Cc1ccc(-c2ccccc2)cc1||O=C1C(N=CCCc2ccccc2)CCCCN1Cc1ccccc1
CCCc1ccc(CN2CCCC[C@H](N=C(O)[C@H](Cc3ccc(OP(=O)(O)O)cc3)N=C(C)O)C2=O)cc1	CC(O)=N[C@@H](Cc1ccc(OP(=O)(O)O)cc1)C(O)=N[C@H]1CCCCN(Cc2ccc(-c3ccc(C)cc3)cc2)C1=O	O=C1C(N=CCCc2ccccc2)CCCCN1Cc1ccc(-c2ccccc2)cc1||O=C1C(N=CCCc2ccccc2)CCCCN1Cc1ccccc1
CCCc1ccc(CN2CCCC[C@H](N=C(O)[C@H](Cc3ccc(OP(=O)(O)O)cc3)N=C(C)O)C2=O)cc1	CC(O)=N[C@@H](Cc1ccc(OP(=O)(O)O)cc1)C(O)=N[C@@H](CCC(=O)O)C(O)=N[C@@H](CCC(=N)O)Cc1cccc2ccccc12	C(CCc1ccccc1)=NCC=NCCc1cccc2ccccc12||O=C1C(N=CCCc2ccccc2)CCCCN1Cc1ccccc1
CCCc1ccc(CN2CCCC[C@H](N=C(O)[C@H](Cc3ccc(OP(=O)(O)O)cc3)N=C(C)O)C2=O)cc1	CCCCCCN(CCCCCC)C(=O)[C@H](C)N=C(O)[C@@H](N=C(O)[C@H](Cc1ccc(OP(=O)(O)O)cc1)N=C(C)O)C(C)C	O=C1C(N=CCCc2ccccc2)CCCCN1Cc1ccccc1||c1ccccc1
CCCc1ccc(CN2CCCC[C@H](N=C(O)[C@H](Cc3ccc(OP(=O)(O)O)cc3)N=C(C)O)C2=O)cc1	CSCC[C@H](N=C(O)[C@@H]1CCCN1C(=O)[C@@H](N=C(O)[C@H](Cc1ccc(OP(=O)(O)O)cc1)N=C(C)O)C(C)C)C(O)=N[C@@H](CC(C)C)C(=O)O	O=C(CN=CCCc1ccccc1)N1CCCC1||O=C1C(N=CCCc2ccccc2)CCCCN1Cc1ccccc1
CCCc1ccc(CN2CCCC[C@H](N=C(O)[C@H](Cc3ccc(OP(=O)(O)O)cc3)N=C(C)O)C2=O)cc1	CC(O)=N[C@@H](Cc1ccc(C(C(=O)O)C(=O)O)c(C(=O)O)c1)C(O)=N[C@H]1CCCCN(Cc2ccc(-c3ccccc3)cc2)C1=O	O=C1C(N=CCCc2ccccc2)CCCCN1Cc1ccc(-c2ccccc2)cc1||O=C1C(N=CCCc2ccccc2)CCCCN1Cc1ccccc1
CCCc1ccc(CN2CCCC[C@H](N=C(O)[C@H](Cc3ccc(OP(=O)(O)O)cc3)N=C(C)O)C2=O)cc1	COC(=O)c1cc(C[C@H](N=C(C)O)C(O)=N[C@H]2CCCCN(Cc3ccc(-c4ccccc4)cc3)C2=O)ccc1C(F)(C(=O)O)C(=O)O	O=C1C(N=CCCc2ccccc2)CCCCN1Cc1ccc(-c2ccccc2)cc1||O=C1C(N=CCCc2ccccc2)CCCCN1Cc1ccccc1
CCCc1ccc(CN2CCCC[C@H](N=C(O)[C@H](Cc3ccc(OP(=O)(O)O)cc3)N=C(C)O)C2=O)cc1	COC(=O)c1cc(C[C@@H](N=C(C)O)C(O)=N[C@H]2CCCCN(Cc3ccc(-c4ccccc4)cc3)C2=O)ccc1C(C(=O)O)C(=O)O	O=C1C(N=CCCc2ccccc2)CCCCN1Cc1ccc(-c2ccccc2)cc1||O=C1C(N=CCCc2ccccc2)CCCCN1Cc1ccccc1
CCCc1ccc(CN2CCCC[C@H](N=C(O)[C@H](Cc3ccc(OP(=O)(O)O)cc3)N=C(C)O)C2=O)cc1	CCCCCCCCN(CCCCCCCC)C(=O)[C@H](C)N=C(O)[C@@H](N=C(O)[C@H](Cc1ccc(OP(=O)(O)O)cc1)N=C(C)O)C(C)C	O=C1C(N=CCCc2ccccc2)CCCCN1Cc1ccccc1||c1ccccc1
CC(O)=N[C@@H](Cc1ccc(OP(=O)(O)O)cc1)C(O)=N[C@@H](C)C(=O)N(CCCC(=O)O)CCCc1ccccc1	CC[C@@H](C)[C@H](N=C(O)[C@H](CCC(=O)O)N=C(O)CC[C@H](N=C(O)[C@H](Cc1ccc(OP(=O)(O)O)cc1)N=C(C)O)C(=O)O)C(=O)O	O=C(CN=CCCc1ccccc1)NCCCc1ccccc1||c1ccccc1
CC(O)=N[C@@H](Cc1ccc(OP(=O)(O)O)cc1)C(O)=N[C@@H](C)C(=O)N(CCCC(=O)O)CCCc1ccccc1	CC([O-])=N[C@@H](Cc1ccc(C(F)(F)P(=O)(O)O)cc1)C([O-])=N[C@H]1CCCCN(CCCC2CCCCC2)C1=O	O=C(CN=CCCc1ccccc1)NCCCc1ccccc1||O=C1C(N=CCCc2ccccc2)CCCCN1CCCC1CCCCC1
CC(O)=N[C@@H](Cc1ccc(OP(=O)(O)O)cc1)C(O)=N[C@@H](C)C(=O)N(CCCC(=O)O)CCCc1ccccc1	CC(O)=N[C@@H](Cc1ccc(OP(=O)(O)O)cc1)C(O)=N[C@H]1CCCCN(Cc2ccc(-c3cccs3)cc2)C1=O	O=C(CN=CCCc1ccccc1)NCCCc1ccccc1||O=C1C(N=CCCc2ccccc2)CCCCN1Cc1ccc(-c2cccs2)cc1
CC(O)=N[C@@H](Cc1ccc(OP(=O)(O)O)cc1)C(O)=N[C@@H](C)C(=O)N(CCCC(=O)O)CCCc1ccccc1	CC(O)=N[C@@H](Cc1ccc(OP(=O)(O)O)cc1)C(O)=N[C@H]1CSCCN(Cc2ccc(-c3ccccc3)cc2)C1=O	O=C(CN=CCCc1ccccc1)NCCCc1ccccc1||O=C1C(N=CCCc2ccccc2)CSCCN1Cc1ccc(-c2ccccc2)cc1
CC(O)=N[C@@H](Cc1ccc(OP(=O)(O)O)cc1)C(O)=N[C@@H](C)C(=O)N(CCCC(=O)O)CCCc1ccccc1	CC(O)=N[C@@H](Cc1ccc(OP(=O)(O)O)cc1)C(O)=N[C@H]1CSCCN(Cc2ccc(-c3ccccc3C#N)cc2)C1=O	O=C(CN=CCCc1ccccc1)NCCCc1ccccc1||O=C1C(N=CCCc2ccccc2)CSCCN1Cc1ccc(-c2ccccc2)cc1
CC(O)=N[C@@H](Cc1ccc(OP(=O)(O)O)cc1)C(O)=N[C@@H](C)C(=O)N(CCCC(=O)O)CCCc1ccccc1	CC(O)=N[C@@H](Cc1ccc(OP(=O)(O)O)cc1)C(O)=N[C@H]1CSCCN(Cc2cccc(-c3ccccc3C#N)c2)C1=O	O=C(CN=CCCc1ccccc1)NCCCc1ccccc1||O=C1C(N=CCCc2ccccc2)CSCCN1Cc1cccc(-c2ccccc2)c1
CC(O)=N[C@@H](Cc1ccc(OP(=O)(O)O)cc1)C(O)=N[C@@H](C)C(=O)N(CCCC(=O)O)CCCc1ccccc1	CC(O)=N[C@@H](Cc1ccc(OP(=O)(O)O)cc1)C(O)=N[C@H]1CCCCN(Cc2ccc(-c3ccc(F)cc3F)cc2)C1=O	O=C(CN=CCCc1ccccc1)NCCCc1ccccc1||O=C1C(N=CCCc2ccccc2)CCCCN1Cc1ccc(-c2ccccc2)cc1
CC(O)=N[C@@H](Cc1ccc(OP(=O)(O)O)cc1)C(O)=N[C@@H](C)C(=O)N(CCCC(=O)O)CCCc1ccccc1	CC(O)=N[C@@H](Cc1ccc(OP(=O)(O)O)cc1)C(O)=N[C@H]1CCCCN(Cc2ccc(-c3ccccc3)cc2)C1=O	O=C(CN=CCCc1ccccc1)NCCCc1ccccc1||O=C1C(N=CCCc2ccccc2)CCCCN1Cc1ccc(-c2ccccc2)cc1
CC(O)=N[C@@H](Cc1ccc(OP(=O)(O)O)cc1)C(O)=N[C@@H](C)C(=O)N(CCCC(=O)O)CCCc1ccccc1	CC(O)=N[C@@H](Cc1ccc(OP(=O)(O)O)cc1)C(O)=N[C@H]1CCCCN(Cc2ccc(-c3ccccc3C#N)cc2)C1=O	O=C(CN=CCCc1ccccc1)NCCCc1ccccc1||O=C1C(N=CCCc2ccccc2)CCCCN1Cc1ccc(-c2ccccc2)cc1
CC(O)=N[C@@H](Cc1ccc(OP(=O)(O)O)cc1)C(O)=N[C@@H](C)C(=O)N(CCCC(=O)O)CCCc1ccccc1	CC(O)=N[C@@H](Cc1ccc(C(F)(F)P(=O)(O)O)cc1)C(O)=N[C@H]1CCCCN(Cc2ccc(-c3ccccc3)cc2)C1=O	O=C(CN=CCCc1ccccc1)NCCCc1ccccc1||O=C1C(N=CCCc2ccccc2)CCCCN1Cc1ccc(-c2ccccc2)cc1
CC(O)=N[C@@H](Cc1ccc(OP(=O)(O)O)cc1)C(O)=N[C@@H](C)C(=O)N(CCCC(=O)O)CCCc1ccccc1	CC(O)=N[C@@H](Cc1ccc(OP(=O)(O)O)c(C=O)c1)C(O)=N[C@H]1CCCCN(Cc2ccc(-c3ccccc3)cc2)C1=O	O=C(CN=CCCc1ccccc1)NCCCc1ccccc1||O=C1C(N=CCCc2ccccc2)CCCCN1Cc1ccc(-c2ccccc2)cc1
CC(O)=N[C@@H](Cc1ccc(OP(=O)(O)O)cc1)C(O)=N[C@@H](C)C(=O)N(CCCC(=O)O)CCCc1ccccc1	CC(O)=N[C@@H](Cc1ccc(C(=O)O)c(C=O)c1)C(O)=N[C@H]1CCCCN(Cc2ccc(-c3ccccc3)cc2)C1=O	O=C(CN=CCCc1ccccc1)NCCCc1ccccc1||O=C1C(N=CCCc2ccccc2)CCCCN1Cc1ccc(-c2ccccc2)cc1
CC(O)=N[C@@H](Cc1ccc(OP(=O)(O)O)cc1)C(O)=N[C@@H](C)C(=O)N(CCCC(=O)O)CCCc1ccccc1	CC(O)=N[C@@H](Cc1ccc(OCC(=O)O)c(P(=O)(O)O)c1)C(O)=N[C@H]1CCCCN(Cc2ccc(-c3ccccc3)cc2)C1=O	O=C(CN=CCCc1ccccc1)NCCCc1ccccc1||O=C1C(N=CCCc2ccccc2)CCCCN1Cc1ccc(-c2ccccc2)cc1
CC(O)=N[C@@H](Cc1ccc(OP(=O)(O)O)cc1)C(O)=N[C@@H](C)C(=O)N(CCCC(=O)O)CCCc1ccccc1	CC(O)=N[C@@H](Cc1ccc(CC(=O)O)c(C(=O)O)c1)C(O)=N[C@H]1CCCCN(Cc2ccc(-c3ccccc3)cc2)C1=O	O=C(CN=CCCc1ccccc1)NCCCc1ccccc1||O=C1C(N=CCCc2ccccc2)CCCCN1Cc1ccc(-c2ccccc2)cc1
CC(O)=N[C@@H](Cc1ccc(OP(=O)(O)O)cc1)C(O)=N[C@@H](C)C(=O)N(CCCC(=O)O)CCCc1ccccc1	CC(O)=N[C@@H](Cc1ccc(C(C(=O)O)C(=O)O)c(C(=O)O)c1)C(O)=N[C@H]1CCCCN(Cc2ccc(-c3ccccc3)cc2)C1=O	O=C(CN=CCCc1ccccc1)NCCCc1ccccc1||O=C1C(N=CCCc2ccccc2)CCCCN1Cc1ccc(-c2ccccc2)cc1
CC(O)=N[C@@H](Cc1ccc(OP(=O)(O)O)cc1)C(O)=N[C@@H](C)C(=O)N(CCCC(=O)O)CCCc1ccccc1	CC(O)=N[C@@H](Cc1ccc(OP(=O)(O)O)cc1)C(O)=N[C@H]1CCCCN(Cc2ccc(-c3cccc4ccccc34)cc2)C1=O	O=C(CN=CCCc1ccccc1)NCCCc1ccccc1||O=C1C(N=CCCc2ccccc2)CCCCN1Cc1ccc(-c2cccc3ccccc23)cc1
CC(O)=N[C@@H](Cc1ccc(OP(=O)(O)O)cc1)C(O)=N[C@@H](C)C(=O)N(CCCC(=O)O)CCCc1ccccc1	COC(=O)c1cc(C[C@H](N=C(C)O)C(O)=N[C@H]2CCCCN(Cc3ccc(-c4ccccc4)cc3)C2=O)ccc1C(F)(C(=O)O)C(=O)O	O=C(CN=CCCc1ccccc1)NCCCc1ccccc1||O=C1C(N=CCCc2ccccc2)CCCCN1Cc1ccc(-c2ccccc2)cc1
CC(O)=N[C@@H](Cc1ccc(OP(=O)(O)O)cc1)C(O)=N[C@@H](C)C(=O)N(CCCC(=O)O)CCCc1ccccc1	COC(=O)c1cc(C[C@@H](N=C(C)O)C(O)=N[C@H]2CCCCN(Cc3ccc(-c4ccccc4)cc3)C2=O)ccc1C(C(=O)O)C(=O)O	O=C(CN=CCCc1ccccc1)NCCCc1ccccc1||O=C1C(N=CCCc2ccccc2)CCCCN1Cc1ccc(-c2ccccc2)cc1
CC(O)=N[C@@H](Cc1ccc(OP(=O)(O)O)cc1)C(O)=N[C@@H](C)C(=O)N(CCCC(=O)O)CCCc1ccccc1	COC(=O)c1cc(C[C@H](N=C(C)O)C(O)=N[C@H]2CCCCN(Cc3ccc(-c4ccccc4)cc3)C2=O)ccc1C(C(=O)O)C(=O)O	O=C(CN=CCCc1ccccc1)NCCCc1ccccc1||O=C1C(N=CCCc2ccccc2)CCCCN1Cc1ccc(-c2ccccc2)cc1
CC(O)=N[C@@H](Cc1ccc(OP(=O)(O)O)cc1)C(O)=N[C@H](C(O)=N[C@H](C)C(O)=NCCc1ccccc1)C(C)C	CC(O)=N[C@@H](Cc1ccc(OP(=O)(O)O)cc1)C(O)=N[C@H]1CCCCN(Cc2ccc(-c3cccs3)cc2)C1=O	C(CCc1ccccc1)=NCC=NCC=NCCc1ccccc1||O=C1C(N=CCCc2ccccc2)CCCCN1Cc1ccc(-c2cccs2)cc1
CC(O)=N[C@@H](Cc1ccc(OP(=O)(O)O)cc1)C(O)=N[C@H](C(O)=N[C@H](C)C(O)=NCCc1ccccc1)C(C)C	CC(O)=N[C@@H](Cc1ccc(OP(=O)(O)O)cc1)C(O)=N[C@H]1CSCCN(Cc2ccc(-c3ccccc3)cc2)C1=O	C(CCc1ccccc1)=NCC=NCC=NCCc1ccccc1||O=C1C(N=CCCc2ccccc2)CSCCN1Cc1ccc(-c2ccccc2)cc1
CC(O)=N[C@@H](Cc1ccc(OP(=O)(O)O)cc1)C(O)=N[C@H](C(O)=N[C@H](C)C(O)=NCCc1ccccc1)C(C)C	CC(O)=N[C@@H](Cc1ccc(OP(=O)(O)O)cc1)C(O)=N[C@@H](Cc1ccc(OP(=O)(O)O)cc1)C(O)=N[C@@H](Cc1ccc(OP(=O)(O)O)cc1)C(=N)O	C(=NCCc1ccccc1)C(Cc1ccccc1)N=CCCc1ccccc1||C(CCc1ccccc1)=NCC=NCC=NCCc1ccccc1
CC(O)=N[C@@H](Cc1ccc(OP(=O)(O)O)cc1)C(O)=N[C@H](C(O)=N[C@H](C)C(O)=NCCc1ccccc1)C(C)C	CC(O)=N[C@@H](Cc1ccc(OP(=O)(O)O)cc1)C(O)=N[C@H]1CSCCN(Cc2ccc(-c3ccccc3C#N)cc2)C1=O	C(CCc1ccccc1)=NCC=NCC=NCCc1ccccc1||O=C1C(N=CCCc2ccccc2)CSCCN1Cc1ccc(-c2ccccc2)cc1
CC(O)=N[C@@H](Cc1ccc(OP(=O)(O)O)cc1)C(O)=N[C@H](C(O)=N[C@H](C)C(O)=NCCc1ccccc1)C(C)C	CC(O)=N[C@@H](Cc1ccc(OP(=O)(O)O)cc1)C(O)=N[C@H]1CSCCN(Cc2cccc(-c3ccccc3C#N)c2)C1=O	C(CCc1ccccc1)=NCC=NCC=NCCc1ccccc1||O=C1C(N=CCCc2ccccc2)CSCCN1Cc1cccc(-c2ccccc2)c1
CC(O)=N[C@@H](Cc1ccc(OP(=O)(O)O)cc1)C(O)=N[C@H](C(O)=N[C@H](C)C(O)=NCCc1ccccc1)C(C)C	CC(O)=N[C@@H](Cc1ccc(OP(=O)(O)O)cc1)C(O)=N[C@H]1CCCCN(Cc2ccc(-c3ccc(F)cc3F)cc2)C1=O	C(CCc1ccccc1)=NCC=NCC=NCCc1ccccc1||O=C1C(N=CCCc2ccccc2)CCCCN1Cc1ccc(-c2ccccc2)cc1
CC(O)=N[C@@H](Cc1ccc(OP(=O)(O)O)cc1)C(O)=N[C@H](C(O)=N[C@H](C)C(O)=NCCc1ccccc1)C(C)C	CC(O)=N[C@@H](Cc1ccc(OP(=O)(O)O)cc1)C(O)=N[C@H]1CCCCN(Cc2ccc(-c3ccccc3)cc2)C1=O	C(CCc1ccccc1)=NCC=NCC=NCCc1ccccc1||O=C1C(N=CCCc2ccccc2)CCCCN1Cc1ccc(-c2ccccc2)cc1
CC(O)=N[C@@H](Cc1ccc(OP(=O)(O)O)cc1)C(O)=N[C@H](C(O)=N[C@H](C)C(O)=NCCc1ccccc1)C(C)C	CC(O)=N[C@@H](Cc1ccc(OP(=O)(O)O)cc1)C(O)=N[C@H]1CCCCN(Cc2ccc(-c3ccccc3C#N)cc2)C1=O	C(CCc1ccccc1)=NCC=NCC=NCCc1ccccc1||O=C1C(N=CCCc2ccccc2)CCCCN1Cc1ccc(-c2ccccc2)cc1
CC(O)=N[C@@H](Cc1ccc(OP(=O)(O)O)cc1)C(O)=N[C@H](C(O)=N[C@H](C)C(O)=NCCc1ccccc1)C(C)C	CC(O)=N[C@@H](Cc1ccc(OP(=O)(O)O)c(C=O)c1)C(O)=N[C@H]1CCCCN(Cc2ccc(-c3ccccc3)cc2)C1=O	C(CCc1ccccc1)=NCC=NCC=NCCc1ccccc1||O=C1C(N=CCCc2ccccc2)CCCCN1Cc1ccc(-c2ccccc2)cc1
CC(O)=N[C@@H](Cc1ccc(OP(=O)(O)O)cc1)C(O)=N[C@H](C(O)=N[C@H](C)C(O)=NCCc1ccccc1)C(C)C	CC(O)=N[C@@H](Cc1ccc(OP(=O)(O)O)cc1)C(O)=N[C@H]1CCCCN(Cc2ccc(-c3cccc4ccccc34)cc2)C1=O	C(CCc1ccccc1)=NCC=NCC=NCCc1ccccc1||O=C1C(N=CCCc2ccccc2)CCCCN1Cc1ccc(-c2cccc3ccccc23)cc1
CC(O)=N[C@@H](Cc1ccc(OP(=O)(O)O)cc1)C(O)=N[C@H](C(O)=N[C@@H](C)C(O)=NCCc1ccccc1)C(C)C	CC(O)=N[C@@H](Cc1ccc(OP(=O)(O)O)cc1)C(O)=N[C@H]1CCCCN(Cc2ccc(-c3cccs3)cc2)C1=O	C(CCc1ccccc1)=NCC=NCC=NCCc1ccccc1||O=C1C(N=CCCc2ccccc2)CCCCN1Cc1ccc(-c2cccs2)cc1
CC(O)=N[C@@H](Cc1ccc(OP(=O)(O)O)cc1)C(O)=N[C@H](C(O)=N[C@@H](C)C(O)=NCCc1ccccc1)C(C)C	CC(O)=N[C@@H](Cc1ccc(OP(=O)(O)O)cc1)C(O)=N[C@H]1CSCCN(Cc2ccc(-c3ccccc3)cc2)C1=O	C(CCc1ccccc1)=NCC=NCC=NCCc1ccccc1||O=C1C(N=CCCc2ccccc2)CSCCN1Cc1ccc(-c2ccccc2)cc1
CC(O)=N[C@@H](Cc1ccc(OP(=O)(O)O)cc1)C(O)=N[C@H](C(O)=N[C@@H](C)C(O)=NCCc1ccccc1)C(C)C	CC(O)=N[C@@H](Cc1ccc(OP(=O)(O)O)cc1)C(O)=N[C@@H](Cc1ccc(OP(=O)(O)O)cc1)C(O)=N[C@@H](Cc1ccc(OP(=O)(O)O)cc1)C(=N)O	C(=NCCc1ccccc1)C(Cc1ccccc1)N=CCCc1ccccc1||C(CCc1ccccc1)=NCC=NCC=NCCc1ccccc1
CC(O)=N[C@@H](Cc1ccc(OP(=O)(O)O)cc1)C(O)=N[C@H](C(O)=N[C@@H](C)C(O)=NCCc1ccccc1)C(C)C	CCCCCN(CCCCC)C(=O)[C@@H](C)N=C(O)[C@@H](N=C(O)[C@H](Cc1ccc(OP(=O)(O)O)cc1)N=C(C)O)C(C)C	C(CCc1ccccc1)=NCC=NCC=NCCc1ccccc1||c1ccccc1
CC(O)=N[C@@H](Cc1ccc(OP(=O)(O)O)cc1)C(O)=N[C@H](C(O)=N[C@@H](C)C(O)=NCCc1ccccc1)C(C)C	CC(O)=N[C@@H](Cc1ccc(OP(=O)(O)O)cc1)C(O)=N[C@H]1CSCCN(Cc2ccc(-c3ccccc3C#N)cc2)C1=O	C(CCc1ccccc1)=NCC=NCC=NCCc1ccccc1||O=C1C(N=CCCc2ccccc2)CSCCN1Cc1ccc(-c2ccccc2)cc1
CC(O)=N[C@@H](Cc1ccc(OP(=O)(O)O)cc1)C(O)=N[C@H](C(O)=N[C@@H](C)C(O)=NCCc1ccccc1)C(C)C	CC(O)=N[C@@H](Cc1ccc(OP(=O)(O)O)cc1)C(O)=N[C@H]1CSCCN(Cc2cccc(-c3ccccc3C#N)c2)C1=O	C(CCc1ccccc1)=NCC=NCC=NCCc1ccccc1||O=C1C(N=CCCc2ccccc2)CSCCN1Cc1cccc(-c2ccccc2)c1
CC(O)=N[C@@H](Cc1ccc(OP(=O)(O)O)cc1)C(O)=N[C@H](C(O)=N[C@@H](C)C(O)=NCCc1ccccc1)C(C)C	CC(O)=N[C@@H](Cc1ccc(OP(=O)(O)O)cc1)C(O)=N[C@H]1CCCCN(Cc2ccc(-c3ccc(F)cc3F)cc2)C1=O	C(CCc1ccccc1)=NCC=NCC=NCCc1ccccc1||O=C1C(N=CCCc2ccccc2)CCCCN1Cc1ccc(-c2ccccc2)cc1
CC(O)=N[C@@H](Cc1ccc(OP(=O)(O)O)cc1)C(O)=N[C@H](C(O)=N[C@@H](C)C(O)=NCCc1ccccc1)C(C)C	CC(O)=N[C@@H](Cc1ccc(OP(=O)(O)O)cc1)C(O)=N[C@H]1CSCCN(Cc2cccc(C(=O)c3ccccc3)c2)C1=O	C(CCc1ccccc1)=NCC=NCC=NCCc1ccccc1||O=C(c1ccccc1)c1cccc(CN2CCSCC(N=CCCc3ccccc3)C2=O)c1
CC(O)=N[C@@H](Cc1ccc(OP(=O)(O)O)cc1)C(O)=N[C@H](C(O)=N[C@@H](C)C(O)=NCCc1ccccc1)C(C)C	CC(O)=N[C@@H](Cc1ccc(OP(=O)(O)O)cc1)C(O)=N[C@H]1CCCCN(Cc2ccc(-c3ccc(Cl)cc3)cc2)C1=O	C(CCc1ccccc1)=NCC=NCC=NCCc1ccccc1||O=C1C(N=CCCc2ccccc2)CCCCN1Cc1ccc(-c2ccccc2)cc1
CC(O)=N[C@@H](Cc1ccc(OP(=O)(O)O)cc1)C(O)=N[C@H](C(O)=N[C@@H](C)C(O)=NCCc1ccccc1)C(C)C	CC(O)=N[C@@H](Cc1ccc(OP(=O)(O)O)cc1)C(O)=N[C@H]1CCCCN(Cc2ccc(-c3ccccc3)cc2)C1=O	C(CCc1ccccc1)=NCC=NCC=NCCc1ccccc1||O=C1C(N=CCCc2ccccc2)CCCCN1Cc1ccc(-c2ccccc2)cc1
CC(O)=N[C@@H](Cc1ccc(OP(=O)(O)O)cc1)C(O)=N[C@H](C(O)=N[C@@H](C)C(O)=NCCc1ccccc1)C(C)C	CC(O)=N[C@@H](Cc1ccc(OP(=O)(O)O)cc1)C(O)=N[C@H]1CCCCN(Cc2ccc(-c3ccccc3C#N)cc2)C1=O	C(CCc1ccccc1)=NCC=NCC=NCCc1ccccc1||O=C1C(N=CCCc2ccccc2)CCCCN1Cc1ccc(-c2ccccc2)cc1
CC(O)=N[C@@H](Cc1ccc(OP(=O)(O)O)cc1)C(O)=N[C@H](C(O)=N[C@@H](C)C(O)=NCCc1ccccc1)C(C)C	CC(O)=N[C@@H](Cc1ccc(OP(=O)(O)O)c(C=O)c1)C(O)=N[C@H]1CCCCN(Cc2ccc(-c3ccccc3)cc2)C1=O	C(CCc1ccccc1)=NCC=NCC=NCCc1ccccc1||O=C1C(N=CCCc2ccccc2)CCCCN1Cc1ccc(-c2ccccc2)cc1
CC(O)=N[C@@H](Cc1ccc(OP(=O)(O)O)cc1)C(O)=N[C@H](C(O)=N[C@@H](C)C(O)=NCCc1ccccc1)C(C)C	CCCCCCN(CCCCCC)C(=O)[C@@H](C)N=C(O)[C@@H](N=C(O)[C@H](Cc1ccc(OP(=O)(O)O)cc1)N=C(C)O)C(C)C	C(CCc1ccccc1)=NCC=NCC=NCCc1ccccc1||c1ccccc1
CC(O)=N[C@@H](Cc1ccc(OP(=O)(O)O)cc1)C(O)=N[C@H](C(O)=N[C@@H](C)C(O)=NCCc1ccccc1)C(C)C	CC(O)=N[C@@H](Cc1ccc(OP(=O)(O)O)cc1)C(O)=N[C@H]1CCCCN(Cc2ccc(-c3cccc4ccccc34)cc2)C1=O	C(CCc1ccccc1)=NCC=NCC=NCCc1ccccc1||O=C1C(N=CCCc2ccccc2)CCCCN1Cc1ccc(-c2cccc3ccccc23)cc1
CC(O)=N[C@@H](Cc1ccc(C(F)(F)P(=O)(O)O)cc1)C(O)=N[C@@H](CCC(=O)O)C(O)=N[C@@H](CCC1CCCCC1)C(=N)O	CC([O-])=N[C@@H](Cc1ccc(C(F)(F)P(=O)(O)O)cc1)C([O-])=N[C@H]1CCCCN(CCCC2CCCCC2)C1=O	C(CCc1ccccc1)=NCC=NCCCC1CCCCC1||O=C1C(N=CCCc2ccccc2)CCCCN1CCCC1CCCCC1
CC(O)=N[C@@H](Cc1ccc(C(F)(F)P(=O)(O)O)cc1)C(O)=N[C@@H](CCC(=O)O)C(O)=N[C@@H](CCC1CCCCC1)C(=N)O	CC(O)=N[C@@H](Cc1ccc(OP(=O)(O)O)cc1)C(O)=N[C@@H](Cc1ccc(OP(=O)(O)O)cc1)C(O)=N[C@@H](Cc1ccc(OP(=O)(O)O)cc1)C(=N)O	C(=NCCc1ccccc1)C(Cc1ccccc1)N=CCCc1ccccc1||C(CCc1ccccc1)=NCC=NCCCC1CCCCC1
CC(O)=N[C@@H](Cc1ccc(C(F)(F)P(=O)(O)O)cc1)C(O)=N[C@@H](CCC(=O)O)C(O)=N[C@@H](CCC1CCCCC1)C(=N)O	CCCCCN(CCCCC)C(=O)[C@@H](C)N=C(O)[C@@H](N=C(O)[C@H](Cc1ccc(OP(=O)(O)O)cc1)N=C(C)O)C(C)C	C(CCc1ccccc1)=NCC=NCCCC1CCCCC1||c1ccccc1
CC(O)=N[C@@H](Cc1ccc(C(F)(F)P(=O)(O)O)cc1)C(O)=N[C@@H](CCC(=O)O)C(O)=N[C@@H](CCC1CCCCC1)C(=N)O	CCCCCN(CCCCC)C(=O)[C@H](C)N=C(O)[C@@H](N=C(O)[C@H](Cc1ccc(OP(=O)(O)O)cc1)N=C(C)O)C(C)C	C(CCc1ccccc1)=NCC=NCCCC1CCCCC1||c1ccccc1
CC(O)=N[C@@H](Cc1ccc(C(F)(F)P(=O)(O)O)cc1)C(O)=N[C@@H](CCC(=O)O)C(O)=N[C@@H](CCC1CCCCC1)C(=N)O	CC(O)=N[C@@H](Cc1ccc(P(=O)(O)O)c(P(=O)(O)O)c1)C(O)=N[C@H]1CCCCN(Cc2ccc(-c3ccccc3)cc2)C1=O	C(CCc1ccccc1)=NCC=NCCCC1CCCCC1||O=C1C(N=CCCc2ccccc2)CCCCN1Cc1ccc(-c2ccccc2)cc1
CC(O)=N[C@@H](Cc1ccc(C(F)(F)P(=O)(O)O)cc1)C(O)=N[C@@H](CCC(=O)O)C(O)=N[C@@H](CCC1CCCCC1)C(=N)O	CC(O)=NC(Cc1ccc(P(=O)(O)O)c(P(=O)(O)O)c1)C(O)=N[C@H]1CCCCc2cc(OCC3CCCCC3)c(C(=N)O)cc21	C(CCc1ccccc1)=NC1CCCCc2cc(OCC3CCCCC3)ccc21||C(CCc1ccccc1)=NCC=NCCCC1CCCCC1
CC(O)=N[C@@H](Cc1ccc(C(F)(F)P(=O)(O)O)cc1)C(O)=N[C@@H](CCC(=O)O)C(O)=N[C@@H](CCC1CCCCC1)C(=N)O	CC(O)=N[C@@H](Cc1ccc(C(F)(F)P(=O)(O)O)cc1)C(O)=N[C@H]1CCCCN(Cc2ccc(-c3ccccc3)cc2)C1=O	C(CCc1ccccc1)=NCC=NCCCC1CCCCC1||O=C1C(N=CCCc2ccccc2)CCCCN1Cc1ccc(-c2ccccc2)cc1
CC(O)=N[C@@H](Cc1ccc(C(F)(F)P(=O)(O)O)cc1)C(O)=N[C@@H](CCC(=O)O)C(O)=N[C@@H](CCC1CCCCC1)C(=N)O	CC(O)=N[C@@H](Cc1ccc(OP(=O)(O)O)cc1)C(O)=N[C@@H](CCC(=O)O)C(O)=N[C@@H](CCC(=N)O)Cc1cccc2ccccc12	C(CCc1ccccc1)=NCC=NCCCC1CCCCC1||C(CCc1ccccc1)=NCC=NCCc1cccc2ccccc12
CC(O)=N[C@@H](Cc1ccc(C(F)(F)P(=O)(O)O)cc1)C(O)=N[C@@H](CCC(=O)O)C(O)=N[C@@H](CCC1CCCCC1)C(=N)O	CCCCCCN(CCCCCC)C(=O)[C@@H](C)N=C(O)[C@@H](N=C(O)[C@H](Cc1ccc(OP(=O)(O)O)cc1)N=C(C)O)C(C)C	C(CCc1ccccc1)=NCC=NCCCC1CCCCC1||c1ccccc1
CC(O)=N[C@@H](Cc1ccc(C(F)(F)P(=O)(O)O)cc1)C(O)=N[C@@H](CCC(=O)O)C(O)=N[C@@H](CCC1CCCCC1)C(=N)O	CC(O)=N[C@@H](Cc1ccc(OCC(=O)O)c(P(=O)(O)O)c1)C(O)=N[C@H]1CCCCN(Cc2ccc(-c3ccccc3)cc2)C1=O	C(CCc1ccccc1)=NCC=NCCCC1CCCCC1||O=C1C(N=CCCc2ccccc2)CCCCN1Cc1ccc(-c2ccccc2)cc1
CC[C@@H](C)[C@H](N=C(O)CC[C@H](N=C(O)[C@H](CCC(=O)O)N=C(O)[C@H](Cc1ccc(OP(=O)(O)O)cc1)N=C(C)O)C(=O)O)C(=O)O	CC[C@H](C)[C@H](N=C(O)[C@H](CCC(=O)O)N=C(O)[C@H](CCC(=O)O)N=C(O)[C@H](Cc1ccc(OP(=O)(O)O)cc1)N=C(C)O)C(=O)O	c1ccccc1||c1ccccc1
CC[C@@H](C)[C@H](N=C(O)CC[C@H](N=C(O)[C@H](CCC(=O)O)N=C(O)[C@H](Cc1ccc(OP(=O)(O)O)cc1)N=C(C)O)C(=O)O)C(=O)O	CC(O)=NC(Cc1ccc(OP(=O)(O)O)cc1)C(O)=NC(CCC(=O)O)C(O)=NC(CCC(=O)O)C(O)=NC(CC(C)C)C(=N)O	c1ccccc1||c1ccccc1
CC[C@@H](C)[C@H](N=C(O)CC[C@H](N=C(O)[C@H](CCC(=O)O)N=C(O)[C@H](Cc1ccc(OP(=O)(O)O)cc1)N=C(C)O)C(=O)O)C(=O)O	CC[C@H](C)[C@H](N=C(O)[C@H](CCC(=O)O)N=C(O)[C@H](CCC(=O)O)N=C(O)[C@H](Cc1ccc(OP(=O)(O)O)cc1)N=C(C)O)C(=N)O	c1ccccc1||c1ccccc1
CC[C@@H](C)[C@H](N=C(O)CC[C@H](N=C(O)[C@H](CCC(=O)O)N=C(O)[C@H](Cc1ccc(OP(=O)(O)O)cc1)N=C(C)O)C(=O)O)C(=O)O	CC(O)=N[C@@H](Cc1ccc(OP(=O)(O)O)cc1)C(O)=N[C@H](C(O)=N[C@H](C)C(O)=NCCC1CCCCC1)C(C)C	C(CCc1ccccc1)=NCC=NCC=NCCC1CCCCC1||c1ccccc1
CC[C@@H](C)[C@H](N=C(O)CC[C@H](N=C(O)[C@H](CCC(=O)O)N=C(O)[C@H](Cc1ccc(OP(=O)(O)O)cc1)N=C(C)O)C(=O)O)C(=O)O	CCCCN(CCCC)C(=O)[C@@H](C)N=C(O)[C@@H](N=C(O)[C@H](Cc1ccc(OP(=O)(O)O)cc1)N=C(C)O)C(C)C	c1ccccc1||c1ccccc1
CC[C@@H](C)[C@H](N=C(O)CC[C@H](N=C(O)[C@H](CCC(=O)O)N=C(O)[C@H](Cc1ccc(OP(=O)(O)O)cc1)N=C(C)O)C(=O)O)C(=O)O	CC(O)=N[C@@H](Cc1ccc(OP(=O)(O)O)cc1)C(O)=N[C@H]1CCCCN(Cc2ccc(-c3cccs3)cc2)C1=O	O=C1C(N=CCCc2ccccc2)CCCCN1Cc1ccc(-c2cccs2)cc1||c1ccccc1
CC[C@@H](C)[C@H](N=C(O)CC[C@H](N=C(O)[C@H](CCC(=O)O)N=C(O)[C@H](Cc1ccc(OP(=O)(O)O)cc1)N=C(C)O)C(=O)O)C(=O)O	CC(O)=N[C@@H](Cc1ccc(OP(=O)(O)O)cc1)C(O)=N[C@@H](CCC(=O)O)C(O)=NCCc1cccc2ccccc12	C(CCc1ccccc1)=NCC=NCCc1cccc2ccccc12||c1ccccc1
CC[C@@H](C)[C@H](N=C(O)CC[C@H](N=C(O)[C@H](CCC(=O)O)N=C(O)[C@H](Cc1ccc(OP(=O)(O)O)cc1)N=C(C)O)C(=O)O)C(=O)O	CC(O)=N[C@@H](Cc1ccc(OP(=O)(O)O)cc1)C(O)=N[C@H]1CCCCN(Cc2ccc(C(C)(C)C)cc2)C1=O	O=C1C(N=CCCc2ccccc2)CCCCN1Cc1ccccc1||c1ccccc1
CC[C@@H](C)[C@H](N=C(O)CC[C@H](N=C(O)[C@H](CCC(=O)O)N=C(O)[C@H](Cc1ccc(OP(=O)(O)O)cc1)N=C(C)O)C(=O)O)C(=O)O	CCCCc1ccc(CN2CCCC[C@H](N=C(O)[C@H](Cc3ccc(OP(=O)(O)O)cc3)N=C(C)O)C2=O)cc1	O=C1C(N=CCCc2ccccc2)CCCCN1Cc1ccccc1||c1ccccc1
CC[C@@H](C)[C@H](N=C(O)CC[C@H](N=C(O)[C@H](CCC(=O)O)N=C(O)[C@H](Cc1ccc(OP(=O)(O)O)cc1)N=C(C)O)C(=O)O)C(=O)O	CC(O)=N[C@@H](Cc1ccc(OP(=O)(O)O)cc1)C(O)=N[C@@H](CCC(=O)O)C(O)=NCCC1=CC=CC2CCCCC12	C1=CC2CCCCC2C(CCN=CCN=CCCc2ccccc2)=C1||c1ccccc1
CC[C@@H](C)[C@H](N=C(O)CC[C@H](N=C(O)[C@H](CCC(=O)O)N=C(O)[C@H](Cc1ccc(OP(=O)(O)O)cc1)N=C(C)O)C(=O)O)C(=O)O	CC(O)=N[C@@H](Cc1ccc(OP(=O)(O)O)cc1)C(O)=N[C@@H](Cc1ccc(OP(=O)(O)O)cc1)C(O)=NCCCc1ccccc1	C(=NCCCc1ccccc1)C(Cc1ccccc1)N=CCCc1ccccc1||c1ccccc1
CC[C@@H](C)[C@H](N=C(O)CC[C@H](N=C(O)[C@H](CCC(=O)O)N=C(O)[C@H](Cc1ccc(OP(=O)(O)O)cc1)N=C(C)O)C(=O)O)C(=O)O	CC(O)=N[C@@H](Cc1ccc(OP(=O)(O)O)cc1)C(O)=N[C@@H](Cc1ccc(OP(=O)(O)O)cc1)C(O)=N[C@@H](Cc1ccc(OP(=O)(O)O)cc1)C(=N)O	C(=NCCc1ccccc1)C(Cc1ccccc1)N=CCCc1ccccc1||c1ccccc1
CC[C@@H](C)[C@H](N=C(O)CC[C@H](N=C(O)[C@H](CCC(=O)O)N=C(O)[C@H](Cc1ccc(OP(=O)(O)O)cc1)N=C(C)O)C(=O)O)C(=O)O	CC(O)=N[C@@H](Cc1ccc(OP(=O)(O)O)cc1)C(O)=N[C@@H](CCC(=O)O)C(=O)N(CCCC(=O)O)CCCc1ccccc1	O=C(CN=CCCc1ccccc1)NCCCc1ccccc1||c1ccccc1
CC[C@@H](C)[C@H](N=C(O)CC[C@H](N=C(O)[C@H](CCC(=O)O)N=C(O)[C@H](Cc1ccc(OP(=O)(O)O)cc1)N=C(C)O)C(=O)O)C(=O)O	CCCC(N=C(O)[C@H](Cc1ccc(OP(=O)(O)O)cc1)N=C(C)O)C(=O)N(CCCC(=O)O)CCCc1ccccc1	O=C(CN=CCCc1ccccc1)NCCCc1ccccc1||c1ccccc1
CC[C@@H](C)[C@H](N=C(O)CC[C@H](N=C(O)[C@H](CCC(=O)O)N=C(O)[C@H](Cc1ccc(OP(=O)(O)O)cc1)N=C(C)O)C(=O)O)C(=O)O	CCCCCN(CCCCC)C(=O)[C@@H](C)N=C(O)[C@@H](N=C(O)[C@H](Cc1ccc(OP(=O)(O)O)cc1)N=C(C)O)C(C)C	c1ccccc1||c1ccccc1
CC[C@@H](C)[C@H](N=C(O)CC[C@H](N=C(O)[C@H](CCC(=O)O)N=C(O)[C@H](Cc1ccc(OP(=O)(O)O)cc1)N=C(C)O)C(=O)O)C(=O)O	CCCCCN(CCCCC)C(=O)[C@H](C)N=C(O)[C@@H](N=C(O)[C@H](Cc1ccc(OP(=O)(O)O)cc1)N=C(C)O)C(C)C	c1ccccc1||c1ccccc1
CC[C@@H](C)[C@H](N=C(O)CC[C@H](N=C(O)[C@H](CCC(=O)O)N=C(O)[C@H](Cc1ccc(OP(=O)(O)O)cc1)N=C(C)O)C(=O)O)C(=O)O	CC(O)=N[C@@H](Cc1ccc(OP(=O)(O)O)cc1)C(O)=N[C@H]1CCCCN(Cc2ccc(-c3ccc(F)cc3F)cc2)C1=O	O=C1C(N=CCCc2ccccc2)CCCCN1Cc1ccc(-c2ccccc2)cc1||c1ccccc1
CC[C@@H](C)[C@H](N=C(O)CC[C@H](N=C(O)[C@H](CCC(=O)O)N=C(O)[C@H](Cc1ccc(OP(=O)(O)O)cc1)N=C(C)O)C(=O)O)C(=O)O	CC(O)=N[C@@H](Cc1ccc(OP(=O)(O)O)cc1)C(O)=N[C@H]1CCCCN(Cc2ccc(-c3ccc(Cl)cc3)cc2)C1=O	O=C1C(N=CCCc2ccccc2)CCCCN1Cc1ccc(-c2ccccc2)cc1||c1ccccc1
CC[C@@H](C)[C@H](N=C(O)CC[C@H](N=C(O)[C@H](CCC(=O)O)N=C(O)[C@H](Cc1ccc(OP(=O)(O)O)cc1)N=C(C)O)C(=O)O)C(=O)O	CC(O)=N[C@@H](Cc1ccc(OP(=O)(O)O)cc1)C(O)=N[C@H]1CCCCN(Cc2ccc(-c3ccccc3)cc2)C1=O	O=C1C(N=CCCc2ccccc2)CCCCN1Cc1ccc(-c2ccccc2)cc1||c1ccccc1
CC[C@@H](C)[C@H](N=C(O)CC[C@H](N=C(O)[C@H](CCC(=O)O)N=C(O)[C@H](Cc1ccc(OP(=O)(O)O)cc1)N=C(C)O)C(=O)O)C(=O)O	CC(O)=N[C@@H](Cc1ccc(OP(=O)(O)O)cc1)C(O)=N[C@H]1CCCCN(Cc2ccc(C3CCCCC3)cc2)C1=O	O=C1C(N=CCCc2ccccc2)CCCCN1Cc1ccc(C2CCCCC2)cc1||c1ccccc1
CC[C@@H](C)[C@H](N=C(O)CC[C@H](N=C(O)[C@H](CCC(=O)O)N=C(O)[C@H](Cc1ccc(OP(=O)(O)O)cc1)N=C(C)O)C(=O)O)C(=O)O	CC(O)=N[C@@H](Cc1ccc(OP(=O)(O)O)cc1)C(O)=N[C@H]1CCCCN(Cc2ccc(-c3ccccc3C#N)cc2)C1=O	O=C1C(N=CCCc2ccccc2)CCCCN1Cc1ccc(-c2ccccc2)cc1||c1ccccc1
CC[C@@H](C)[C@H](N=C(O)CC[C@H](N=C(O)[C@H](CCC(=O)O)N=C(O)[C@H](Cc1ccc(OP(=O)(O)O)cc1)N=C(C)O)C(=O)O)C(=O)O	CC(O)=N[C@@H](Cc1ccc(OP(=O)(O)O)c(C=O)c1)C(O)=N[C@H]1CCCCN(Cc2ccc(-c3ccccc3)cc2)C1=O	O=C1C(N=CCCc2ccccc2)CCCCN1Cc1ccc(-c2ccccc2)cc1||c1ccccc1
CC[C@@H](C)[C@H](N=C(O)CC[C@H](N=C(O)[C@H](CCC(=O)O)N=C(O)[C@H](Cc1ccc(OP(=O)(O)O)cc1)N=C(C)O)C(=O)O)C(=O)O	CC(O)=N[C@@H](Cc1ccc(OP(=O)(O)O)cc1)C(O)=N[C@H]1CCCCN(Cc2ccc(-c3ccc(C)cc3)cc2)C1=O	O=C1C(N=CCCc2ccccc2)CCCCN1Cc1ccc(-c2ccccc2)cc1||c1ccccc1
CC[C@@H](C)[C@H](N=C(O)CC[C@H](N=C(O)[C@H](CCC(=O)O)N=C(O)[C@H](Cc1ccc(OP(=O)(O)O)cc1)N=C(C)O)C(=O)O)C(=O)O	CC(O)=N[C@@H](Cc1ccc(OP(=O)(O)O)cc1)C(O)=N[C@@H](CCC(=O)O)C(O)=N[C@@H](CCC(=N)O)Cc1cccc2ccccc12	C(CCc1ccccc1)=NCC=NCCc1cccc2ccccc12||c1ccccc1
CC[C@@H](C)[C@H](N=C(O)CC[C@H](N=C(O)[C@H](CCC(=O)O)N=C(O)[C@H](Cc1ccc(OP(=O)(O)O)cc1)N=C(C)O)C(=O)O)C(=O)O	CCCCCCN(CCCCCC)C(=O)[C@@H](C)N=C(O)[C@@H](N=C(O)[C@H](Cc1ccc(OP(=O)(O)O)cc1)N=C(C)O)C(C)C	c1ccccc1||c1ccccc1
CC[C@@H](C)[C@H](N=C(O)CC[C@H](N=C(O)[C@H](CCC(=O)O)N=C(O)[C@H](Cc1ccc(OP(=O)(O)O)cc1)N=C(C)O)C(=O)O)C(=O)O	CCCCCCN(CCCCCC)C(=O)[C@H](C)N=C(O)[C@@H](N=C(O)[C@H](Cc1ccc(OP(=O)(O)O)cc1)N=C(C)O)C(C)C	c1ccccc1||c1ccccc1
CC[C@@H](C)[C@H](N=C(O)CC[C@H](N=C(O)[C@H](CCC(=O)O)N=C(O)[C@H](Cc1ccc(OP(=O)(O)O)cc1)N=C(C)O)C(=O)O)C(=O)O	CC[C@H](C)[C@H](N=C(O)[C@H](CCC(=O)O)N=C(O)[C@H](CCC(=O)O)N=C(O)[C@H](Cc1ccc(P(=O)(O)O)cc1)N=C(C)O)C(O)=N[C@@H](CCC(=O)O)C(=O)O	c1ccccc1||c1ccccc1
CC[C@@H](C)[C@H](N=C(O)CC[C@H](N=C(O)[C@H](CCC(=O)O)N=C(O)[C@H](Cc1ccc(OP(=O)(O)O)cc1)N=C(C)O)C(=O)O)C(=O)O	CC(O)=N[C@@H](Cc1ccc(OP(=O)(O)O)cc1)C(O)=N[C@H]1CCCCN(Cc2ccc(-c3cccc4ccccc34)cc2)C1=O	O=C1C(N=CCCc2ccccc2)CCCCN1Cc1ccc(-c2cccc3ccccc23)cc1||c1ccccc1
CC[C@@H](C)[C@H](N=C(O)CC[C@H](N=C(O)[C@H](CCC(=O)O)N=C(O)[C@H](Cc1ccc(OP(=O)(O)O)cc1)N=C(C)O)C(=O)O)C(=O)O	CCCCCCCCN(CCCCCCCC)C(=O)[C@H](C)N=C(O)[C@@H](N=C(O)[C@H](Cc1ccc(OP(=O)(O)O)cc1)N=C(C)O)C(C)C	c1ccccc1||c1ccccc1
CC[C@@H](C)[C@H](N=C(O)[C@H](CCC(=O)O)N=C(O)CC[C@H](N=C(O)[C@H](Cc1ccc(OP(=O)(O)O)cc1)N=C(C)O)C(=O)O)C(=O)O	CC[C@H](C)[C@H](N=C(O)[C@H](CCC(=O)O)N=C(O)[C@H](CCC(=O)O)N=C(O)[C@H](Cc1ccc(OP(=O)(O)O)cc1)N=C(C)O)C(=O)O	c1ccccc1||c1ccccc1
CC[C@@H](C)[C@H](N=C(O)[C@H](CCC(=O)O)N=C(O)CC[C@H](N=C(O)[C@H](Cc1ccc(OP(=O)(O)O)cc1)N=C(C)O)C(=O)O)C(=O)O	CC(O)=NC(Cc1ccc(OP(=O)(O)O)cc1)C(O)=NC(CCC(=O)O)C(O)=NC(CCC(=O)O)C(O)=NC(CC(C)C)C(=N)O	c1ccccc1||c1ccccc1
CC[C@@H](C)[C@H](N=C(O)[C@H](CCC(=O)O)N=C(O)CC[C@H](N=C(O)[C@H](Cc1ccc(OP(=O)(O)O)cc1)N=C(C)O)C(=O)O)C(=O)O	CC[C@H](C)[C@H](N=C(O)[C@H](CCC(=O)O)N=C(O)[C@H](CCC(=O)O)N=C(O)[C@H](Cc1ccc(OP(=O)(O)O)cc1)N=C(C)O)C(=N)O	c1ccccc1||c1ccccc1
CC[C@@H](C)[C@H](N=C(O)[C@H](CCC(=O)O)N=C(O)CC[C@H](N=C(O)[C@H](Cc1ccc(OP(=O)(O)O)cc1)N=C(C)O)C(=O)O)C(=O)O	CC(O)=N[C@@H](Cc1ccc(OP(=O)(O)O)cc1)C(O)=N[C@H](C(O)=N[C@H](C)C(O)=NCCC1CCCCC1)C(C)C	C(CCc1ccccc1)=NCC=NCC=NCCC1CCCCC1||c1ccccc1
CC[C@@H](C)[C@H](N=C(O)[C@H](CCC(=O)O)N=C(O)CC[C@H](N=C(O)[C@H](Cc1ccc(OP(=O)(O)O)cc1)N=C(C)O)C(=O)O)C(=O)O	CCCCN(CCCC)C(=O)[C@@H](C)N=C(O)[C@@H](N=C(O)[C@H](Cc1ccc(OP(=O)(O)O)cc1)N=C(C)O)C(C)C	c1ccccc1||c1ccccc1
CC[C@@H](C)[C@H](N=C(O)[C@H](CCC(=O)O)N=C(O)CC[C@H](N=C(O)[C@H](Cc1ccc(OP(=O)(O)O)cc1)N=C(C)O)C(=O)O)C(=O)O	CC(O)=N[C@@H](Cc1ccc(OP(=O)(O)O)cc1)C(O)=N[C@H]1CCCCN(Cc2ccc(-c3cccs3)cc2)C1=O	O=C1C(N=CCCc2ccccc2)CCCCN1Cc1ccc(-c2cccs2)cc1||c1ccccc1
CC[C@@H](C)[C@H](N=C(O)[C@H](CCC(=O)O)N=C(O)CC[C@H](N=C(O)[C@H](Cc1ccc(OP(=O)(O)O)cc1)N=C(C)O)C(=O)O)C(=O)O	CC(O)=N[C@@H](Cc1ccc(OP(=O)(O)O)cc1)C(O)=N[C@@H](CCC(=O)O)C(O)=NCCc1cccc2ccccc12	C(CCc1ccccc1)=NCC=NCCc1cccc2ccccc12||c1ccccc1
CC[C@@H](C)[C@H](N=C(O)[C@H](CCC(=O)O)N=C(O)CC[C@H](N=C(O)[C@H](Cc1ccc(OP(=O)(O)O)cc1)N=C(C)O)C(=O)O)C(=O)O	CC(O)=N[C@@H](Cc1ccc(OP(=O)(O)O)cc1)C(O)=N[C@H]1CCCCN(Cc2ccc(C(C)(C)C)cc2)C1=O	O=C1C(N=CCCc2ccccc2)CCCCN1Cc1ccccc1||c1ccccc1
CC[C@@H](C)[C@H](N=C(O)[C@H](CCC(=O)O)N=C(O)CC[C@H](N=C(O)[C@H](Cc1ccc(OP(=O)(O)O)cc1)N=C(C)O)C(=O)O)C(=O)O	CC(O)=N[C@@H](Cc1ccc(OP(=O)(O)O)cc1)C(O)=N[C@@H](CCC(=O)O)C(O)=NCCC1=CC=CC2CCCCC12	C1=CC2CCCCC2C(CCN=CCN=CCCc2ccccc2)=C1||c1ccccc1
CC[C@@H](C)[C@H](N=C(O)[C@H](CCC(=O)O)N=C(O)CC[C@H](N=C(O)[C@H](Cc1ccc(OP(=O)(O)O)cc1)N=C(C)O)C(=O)O)C(=O)O	CC(O)=N[C@@H](Cc1ccc(OP(=O)(O)O)cc1)C(O)=N[C@H]1CSCCN(Cc2ccc(-c3ccccc3)cc2)C1=O	O=C1C(N=CCCc2ccccc2)CSCCN1Cc1ccc(-c2ccccc2)cc1||c1ccccc1
CC[C@@H](C)[C@H](N=C(O)[C@H](CCC(=O)O)N=C(O)CC[C@H](N=C(O)[C@H](Cc1ccc(OP(=O)(O)O)cc1)N=C(C)O)C(=O)O)C(=O)O	CC(O)=N[C@@H](Cc1ccc(OP(=O)(O)O)cc1)C(O)=N[C@@H](Cc1ccc(OP(=O)(O)O)cc1)C(O)=NCCCc1ccccc1	C(=NCCCc1ccccc1)C(Cc1ccccc1)N=CCCc1ccccc1||c1ccccc1
CC[C@@H](C)[C@H](N=C(O)[C@H](CCC(=O)O)N=C(O)CC[C@H](N=C(O)[C@H](Cc1ccc(OP(=O)(O)O)cc1)N=C(C)O)C(=O)O)C(=O)O	CC(O)=N[C@@H](Cc1ccc(OP(=O)(O)O)cc1)C(O)=N[C@@H](CCC(=O)O)C(=O)N(CCCC(=O)O)CCCc1ccccc1	O=C(CN=CCCc1ccccc1)NCCCc1ccccc1||c1ccccc1
CC[C@@H](C)[C@H](N=C(O)[C@H](CCC(=O)O)N=C(O)CC[C@H](N=C(O)[C@H](Cc1ccc(OP(=O)(O)O)cc1)N=C(C)O)C(=O)O)C(=O)O	CCCC(N=C(O)[C@H](Cc1ccc(OP(=O)(O)O)cc1)N=C(C)O)C(=O)N(CCCC(=O)O)CCCc1ccccc1	O=C(CN=CCCc1ccccc1)NCCCc1ccccc1||c1ccccc1
CC[C@@H](C)[C@H](N=C(O)[C@H](CCC(=O)O)N=C(O)CC[C@H](N=C(O)[C@H](Cc1ccc(OP(=O)(O)O)cc1)N=C(C)O)C(=O)O)C(=O)O	CCCCCN(CCCCC)C(=O)[C@@H](C)N=C(O)[C@@H](N=C(O)[C@H](Cc1ccc(OP(=O)(O)O)cc1)N=C(C)O)C(C)C	c1ccccc1||c1ccccc1
CC[C@@H](C)[C@H](N=C(O)[C@H](CCC(=O)O)N=C(O)CC[C@H](N=C(O)[C@H](Cc1ccc(OP(=O)(O)O)cc1)N=C(C)O)C(=O)O)C(=O)O	CCCCCN(CCCCC)C(=O)[C@H](C)N=C(O)[C@@H](N=C(O)[C@H](Cc1ccc(OP(=O)(O)O)cc1)N=C(C)O)C(C)C	c1ccccc1||c1ccccc1
CC[C@@H](C)[C@H](N=C(O)[C@H](CCC(=O)O)N=C(O)CC[C@H](N=C(O)[C@H](Cc1ccc(OP(=O)(O)O)cc1)N=C(C)O)C(=O)O)C(=O)O	CC(O)=N[C@@H](Cc1ccc(OP(=O)(O)O)cc1)C(O)=N[C@H]1CSCCN(Cc2ccc(-c3ccccc3C#N)cc2)C1=O	O=C1C(N=CCCc2ccccc2)CSCCN1Cc1ccc(-c2ccccc2)cc1||c1ccccc1
CC[C@@H](C)[C@H](N=C(O)[C@H](CCC(=O)O)N=C(O)CC[C@H](N=C(O)[C@H](Cc1ccc(OP(=O)(O)O)cc1)N=C(C)O)C(=O)O)C(=O)O	CC(O)=N[C@@H](Cc1ccc(OP(=O)(O)O)cc1)C(O)=N[C@H]1CSCCN(Cc2cccc(-c3ccccc3C#N)c2)C1=O	O=C1C(N=CCCc2ccccc2)CSCCN1Cc1cccc(-c2ccccc2)c1||c1ccccc1
CC[C@@H](C)[C@H](N=C(O)[C@H](CCC(=O)O)N=C(O)CC[C@H](N=C(O)[C@H](Cc1ccc(OP(=O)(O)O)cc1)N=C(C)O)C(=O)O)C(=O)O	CC(O)=N[C@@H](Cc1ccc(OP(=O)(O)O)cc1)C(O)=N[C@H]1CCCCN(Cc2ccc(-c3ccc(F)cc3F)cc2)C1=O	O=C1C(N=CCCc2ccccc2)CCCCN1Cc1ccc(-c2ccccc2)cc1||c1ccccc1
CC[C@@H](C)[C@H](N=C(O)[C@H](CCC(=O)O)N=C(O)CC[C@H](N=C(O)[C@H](Cc1ccc(OP(=O)(O)O)cc1)N=C(C)O)C(=O)O)C(=O)O	CC(O)=N[C@@H](Cc1ccc(OP(=O)(O)O)cc1)C(O)=N[C@H]1CSCCN(Cc2cccc(C(=O)c3ccccc3)c2)C1=O	O=C(c1ccccc1)c1cccc(CN2CCSCC(N=CCCc3ccccc3)C2=O)c1||c1ccccc1
CC[C@@H](C)[C@H](N=C(O)[C@H](CCC(=O)O)N=C(O)CC[C@H](N=C(O)[C@H](Cc1ccc(OP(=O)(O)O)cc1)N=C(C)O)C(=O)O)C(=O)O	CC(O)=N[C@@H](Cc1ccc(OP(=O)(O)O)cc1)C(O)=N[C@H]1CCCCN(Cc2ccc(-c3ccc(Cl)cc3)cc2)C1=O	O=C1C(N=CCCc2ccccc2)CCCCN1Cc1ccc(-c2ccccc2)cc1||c1ccccc1
CC[C@@H](C)[C@H](N=C(O)[C@H](CCC(=O)O)N=C(O)CC[C@H](N=C(O)[C@H](Cc1ccc(OP(=O)(O)O)cc1)N=C(C)O)C(=O)O)C(=O)O	CC(O)=N[C@@H](Cc1ccc(OP(=O)(O)O)cc1)C(O)=N[C@H]1CCCCN(Cc2ccc(-c3ccccc3)cc2)C1=O	O=C1C(N=CCCc2ccccc2)CCCCN1Cc1ccc(-c2ccccc2)cc1||c1ccccc1
CC[C@@H](C)[C@H](N=C(O)[C@H](CCC(=O)O)N=C(O)CC[C@H](N=C(O)[C@H](Cc1ccc(OP(=O)(O)O)cc1)N=C(C)O)C(=O)O)C(=O)O	CC(O)=N[C@@H](Cc1ccc(OP(=O)(O)O)cc1)C(O)=N[C@H]1CCCCN(Cc2ccc(C3CCCCC3)cc2)C1=O	O=C1C(N=CCCc2ccccc2)CCCCN1Cc1ccc(C2CCCCC2)cc1||c1ccccc1
CC[C@@H](C)[C@H](N=C(O)[C@H](CCC(=O)O)N=C(O)CC[C@H](N=C(O)[C@H](Cc1ccc(OP(=O)(O)O)cc1)N=C(C)O)C(=O)O)C(=O)O	CC(O)=N[C@@H](Cc1ccc(OP(=O)(O)O)cc1)C(O)=N[C@H]1CCCCN(Cc2ccc(-c3ccccc3C#N)cc2)C1=O	O=C1C(N=CCCc2ccccc2)CCCCN1Cc1ccc(-c2ccccc2)cc1||c1ccccc1
CC[C@@H](C)[C@H](N=C(O)[C@H](CCC(=O)O)N=C(O)CC[C@H](N=C(O)[C@H](Cc1ccc(OP(=O)(O)O)cc1)N=C(C)O)C(=O)O)C(=O)O	CC(O)=N[C@@H](Cc1ccc(OP(=O)(O)O)c(C=O)c1)C(O)=N[C@H]1CCCCN(Cc2ccc(-c3ccccc3)cc2)C1=O	O=C1C(N=CCCc2ccccc2)CCCCN1Cc1ccc(-c2ccccc2)cc1||c1ccccc1
CC[C@@H](C)[C@H](N=C(O)[C@H](CCC(=O)O)N=C(O)CC[C@H](N=C(O)[C@H](Cc1ccc(OP(=O)(O)O)cc1)N=C(C)O)C(=O)O)C(=O)O	CC(O)=N[C@@H](Cc1ccc(OP(=O)(O)O)cc1)C(O)=N[C@H]1CCCCN(Cc2ccc(-c3ccc(C)cc3)cc2)C1=O	O=C1C(N=CCCc2ccccc2)CCCCN1Cc1ccc(-c2ccccc2)cc1||c1ccccc1
CC[C@@H](C)[C@H](N=C(O)[C@H](CCC(=O)O)N=C(O)CC[C@H](N=C(O)[C@H](Cc1ccc(OP(=O)(O)O)cc1)N=C(C)O)C(=O)O)C(=O)O	CC(O)=N[C@@H](Cc1ccc(OP(=O)(O)O)cc1)C(O)=N[C@@H](CCC(=O)O)C(O)=N[C@@H](CCC(=N)O)Cc1cccc2ccccc12	C(CCc1ccccc1)=NCC=NCCc1cccc2ccccc12||c1ccccc1
CC[C@@H](C)[C@H](N=C(O)[C@H](CCC(=O)O)N=C(O)CC[C@H](N=C(O)[C@H](Cc1ccc(OP(=O)(O)O)cc1)N=C(C)O)C(=O)O)C(=O)O	CCCCCCN(CCCCCC)C(=O)[C@@H](C)N=C(O)[C@@H](N=C(O)[C@H](Cc1ccc(OP(=O)(O)O)cc1)N=C(C)O)C(C)C	c1ccccc1||c1ccccc1
CC[C@@H](C)[C@H](N=C(O)[C@H](CCC(=O)O)N=C(O)CC[C@H](N=C(O)[C@H](Cc1ccc(OP(=O)(O)O)cc1)N=C(C)O)C(=O)O)C(=O)O	CCCCCCN(CCCCCC)C(=O)[C@H](C)N=C(O)[C@@H](N=C(O)[C@H](Cc1ccc(OP(=O)(O)O)cc1)N=C(C)O)C(C)C	c1ccccc1||c1ccccc1
CC[C@@H](C)[C@H](N=C(O)[C@H](CCC(=O)O)N=C(O)CC[C@H](N=C(O)[C@H](Cc1ccc(OP(=O)(O)O)cc1)N=C(C)O)C(=O)O)C(=O)O	CC(O)=N[C@@H](Cc1ccc(OP(=O)(O)O)cc1)C(O)=N[C@H]1CCCCN(Cc2ccc(-c3cccc4ccccc34)cc2)C1=O	O=C1C(N=CCCc2ccccc2)CCCCN1Cc1ccc(-c2cccc3ccccc23)cc1||c1ccccc1
CC[C@@H](C)[C@H](N=C(O)[C@H](CCC(=O)O)N=C(O)CC[C@H](N=C(O)[C@H](Cc1ccc(OP(=O)(O)O)cc1)N=C(C)O)C(=O)O)C(=O)O	CCCCCCCCN(CCCCCCCC)C(=O)[C@H](C)N=C(O)[C@@H](N=C(O)[C@H](Cc1ccc(OP(=O)(O)O)cc1)N=C(C)O)C(C)C	c1ccccc1||c1ccccc1
CC[C@H](C)[C@H](N=C(O)[C@H](CCC(=O)O)N=C(O)[C@H](CCC(=O)O)N=C(O)[C@H](Cc1ccc(OP(=O)(O)O)cc1)N=C(C)O)C(=O)O	CC(O)=N[C@@H](Cc1ccc(OP(=O)(O)O)cc1)C(O)=N[C@H]1CCCCN(Cc2ccc(-c3cccs3)cc2)C1=O	O=C1C(N=CCCc2ccccc2)CCCCN1Cc1ccc(-c2cccs2)cc1||c1ccccc1
CC[C@H](C)[C@H](N=C(O)[C@H](CCC(=O)O)N=C(O)[C@H](CCC(=O)O)N=C(O)[C@H](Cc1ccc(OP(=O)(O)O)cc1)N=C(C)O)C(=O)O	CC(O)=N[C@@H](Cc1ccc(OP(=O)(O)O)cc1)C(O)=N[C@@H](Cc1ccc(OP(=O)(O)O)cc1)C(O)=N[C@@H](Cc1ccc(OP(=O)(O)O)cc1)C(=N)O	C(=NCCc1ccccc1)C(Cc1ccccc1)N=CCCc1ccccc1||c1ccccc1
CC[C@H](C)[C@H](N=C(O)[C@H](CCC(=O)O)N=C(O)[C@H](CCC(=O)O)N=C(O)[C@H](Cc1ccc(OP(=O)(O)O)cc1)N=C(C)O)C(=O)O	CC(O)=N[C@@H](Cc1ccc(OP(=O)(O)O)cc1)C(O)=N[C@H]1CCCCN(Cc2ccc(-c3ccc(F)cc3F)cc2)C1=O	O=C1C(N=CCCc2ccccc2)CCCCN1Cc1ccc(-c2ccccc2)cc1||c1ccccc1
CC[C@H](C)[C@H](N=C(O)[C@H](CCC(=O)O)N=C(O)[C@H](CCC(=O)O)N=C(O)[C@H](Cc1ccc(OP(=O)(O)O)cc1)N=C(C)O)C(=O)O	CC(O)=N[C@@H](Cc1ccc(OP(=O)(O)O)cc1)C(O)=N[C@H]1CCCCN(Cc2ccc(-c3ccccc3)cc2)C1=O	O=C1C(N=CCCc2ccccc2)CCCCN1Cc1ccc(-c2ccccc2)cc1||c1ccccc1
CC[C@H](C)[C@H](N=C(O)[C@H](CCC(=O)O)N=C(O)[C@H](CCC(=O)O)N=C(O)[C@H](Cc1ccc(OP(=O)(O)O)cc1)N=C(C)O)C(=O)O	CC(O)=N[C@@H](Cc1ccc(OP(=O)(O)O)cc1)C(O)=N[C@H]1CCCCN(Cc2ccc(-c3ccccc3C#N)cc2)C1=O	O=C1C(N=CCCc2ccccc2)CCCCN1Cc1ccc(-c2ccccc2)cc1||c1ccccc1
CC[C@H](C)[C@H](N=C(O)[C@H](CCC(=O)O)N=C(O)[C@H](CCC(=O)O)N=C(O)[C@H](Cc1ccc(OP(=O)(O)O)cc1)N=C(C)O)C(=O)O	CC(O)=N[C@@H](Cc1ccc(OP(=O)(O)O)c(C=O)c1)C(O)=N[C@H]1CCCCN(Cc2ccc(-c3ccccc3)cc2)C1=O	O=C1C(N=CCCc2ccccc2)CCCCN1Cc1ccc(-c2ccccc2)cc1||c1ccccc1
CC[C@H](C)[C@H](N=C(O)[C@H](CCC(=O)O)N=C(O)[C@H](CCC(=O)O)N=C(O)[C@H](Cc1ccc(OP(=O)(O)O)cc1)N=C(C)O)C(=O)O	CC(O)=N[C@@H](Cc1ccc(OP(=O)(O)O)cc1)C(O)=N[C@H]1CCCCN(Cc2ccc(-c3cccc4ccccc34)cc2)C1=O	O=C1C(N=CCCc2ccccc2)CCCCN1Cc1ccc(-c2cccc3ccccc23)cc1||c1ccccc1
CC([O-])=N[C@@H](Cc1ccc(C(F)(F)P(=O)(O)O)cc1)C([O-])=N[C@H]1CCCCN(CCCC2CCCCC2)C1=O	CC(O)=N[C@@H](Cc1ccc(C(F)(F)P(=O)(O)O)cc1)C(O)=N[C@@H](CCC(=O)O)C(=O)N(C)CCCC1CCCCC1	O=C(CN=CCCc1ccccc1)NCCCC1CCCCC1||O=C1C(N=CCCc2ccccc2)CCCCN1CCCC1CCCCC1
CC([O-])=N[C@@H](Cc1ccc(C(F)(F)P(=O)(O)O)cc1)C([O-])=N[C@H]1CCCCN(CCCC2CCCCC2)C1=O	CCCCN(CCCC)C(=O)[C@@H](C)N=C(O)[C@@H](N=C(O)[C@H](Cc1ccc(OP(=O)(O)O)cc1)N=C(C)O)C(C)C	O=C1C(N=CCCc2ccccc2)CCCCN1CCCC1CCCCC1||c1ccccc1
CC([O-])=N[C@@H](Cc1ccc(C(F)(F)P(=O)(O)O)cc1)C([O-])=N[C@H]1CCCCN(CCCC2CCCCC2)C1=O	CCCCN(CCCC)C(=O)[C@H](C)N=C(O)[C@@H](N=C(O)[C@H](Cc1ccc(OP(=O)(O)O)cc1)N=C(C)O)C(C)C	O=C1C(N=CCCc2ccccc2)CCCCN1CCCC1CCCCC1||c1ccccc1
CC([O-])=N[C@@H](Cc1ccc(C(F)(F)P(=O)(O)O)cc1)C([O-])=N[C@H]1CCCCN(CCCC2CCCCC2)C1=O	CC(O)=N[C@@H](Cc1ccc(OP(=O)(O)O)cc1)C(O)=N[C@H]1CCCCN(Cc2ccc(-c3cccs3)cc2)C1=O	O=C1C(N=CCCc2ccccc2)CCCCN1CCCC1CCCCC1||O=C1C(N=CCCc2ccccc2)CCCCN1Cc1ccc(-c2cccs2)cc1
CC([O-])=N[C@@H](Cc1ccc(C(F)(F)P(=O)(O)O)cc1)C([O-])=N[C@H]1CCCCN(CCCC2CCCCC2)C1=O	CCCCc1ccc(CN2CCCC[C@H](N=C(O)[C@H](Cc3ccc(OP(=O)(O)O)cc3)N=C(C)O)C2=O)cc1	O=C1C(N=CCCc2ccccc2)CCCCN1CCCC1CCCCC1||O=C1C(N=CCCc2ccccc2)CCCCN1Cc1ccccc1
CC([O-])=N[C@@H](Cc1ccc(C(F)(F)P(=O)(O)O)cc1)C([O-])=N[C@H]1CCCCN(CCCC2CCCCC2)C1=O	CC(O)=N[C@@H](Cc1ccc(OP(=O)(O)O)cc1)C(O)=N[C@@H](Cc1ccc(O)cc1)C(O)=NCCCc1ccccc1	C(=NCCCc1ccccc1)C(Cc1ccccc1)N=CCCc1ccccc1||O=C1C(N=CCCc2ccccc2)CCCCN1CCCC1CCCCC1
CC([O-])=N[C@@H](Cc1ccc(C(F)(F)P(=O)(O)O)cc1)C([O-])=N[C@H]1CCCCN(CCCC2CCCCC2)C1=O	CCCC(N=C(O)[C@H](Cc1ccc(OP(=O)(O)O)cc1)N=C(C)O)C(=O)N(CCCC(=O)O)CCCc1ccccc1	O=C(CN=CCCc1ccccc1)NCCCc1ccccc1||O=C1C(N=CCCc2ccccc2)CCCCN1CCCC1CCCCC1
CC([O-])=N[C@@H](Cc1ccc(C(F)(F)P(=O)(O)O)cc1)C([O-])=N[C@H]1CCCCN(CCCC2CCCCC2)C1=O	CC(O)=N[C@@H](Cc1ccc(OP(=O)(O)O)cc1)C(O)=N[C@H]1CCCCN(Cc2ccc(-c3ccccc3)cc2)C1=O	O=C1C(N=CCCc2ccccc2)CCCCN1CCCC1CCCCC1||O=C1C(N=CCCc2ccccc2)CCCCN1Cc1ccc(-c2ccccc2)cc1
CC([O-])=N[C@@H](Cc1ccc(C(F)(F)P(=O)(O)O)cc1)C([O-])=N[C@H]1CCCCN(CCCC2CCCCC2)C1=O	CC(O)=N[C@@H](Cc1ccc(OP(=O)(O)O)cc1)C(O)=N[C@H]1CCCCN(Cc2ccc(-c3ccccc3C#N)cc2)C1=O	O=C1C(N=CCCc2ccccc2)CCCCN1CCCC1CCCCC1||O=C1C(N=CCCc2ccccc2)CCCCN1Cc1ccc(-c2ccccc2)cc1
CC([O-])=N[C@@H](Cc1ccc(C(F)(F)P(=O)(O)O)cc1)C([O-])=N[C@H]1CCCCN(CCCC2CCCCC2)C1=O	CC(O)=N[C@@H](Cc1ccc(C(F)(F)P(=O)(O)O)cc1)C(O)=N[C@H]1CCCCN(Cc2ccc(-c3ccccc3)cc2)C1=O	O=C1C(N=CCCc2ccccc2)CCCCN1CCCC1CCCCC1||O=C1C(N=CCCc2ccccc2)CCCCN1Cc1ccc(-c2ccccc2)cc1
CC([O-])=N[C@@H](Cc1ccc(C(F)(F)P(=O)(O)O)cc1)C([O-])=N[C@H]1CCCCN(CCCC2CCCCC2)C1=O	CC(O)=N[C@@H](Cc1ccc(OP(=O)(O)O)c(C=O)c1)C(O)=N[C@H]1CCCCN(Cc2ccc(-c3ccccc3)cc2)C1=O	O=C1C(N=CCCc2ccccc2)CCCCN1CCCC1CCCCC1||O=C1C(N=CCCc2ccccc2)CCCCN1Cc1ccc(-c2ccccc2)cc1
CC([O-])=N[C@@H](Cc1ccc(C(F)(F)P(=O)(O)O)cc1)C([O-])=N[C@H]1CCCCN(CCCC2CCCCC2)C1=O	CCCCCCN(CCCCCC)C(=O)[C@H](C)N=C(O)[C@@H](N=C(O)[C@H](Cc1ccc(OP(=O)(O)O)cc1)N=C(C)O)C(C)C	O=C1C(N=CCCc2ccccc2)CCCCN1CCCC1CCCCC1||c1ccccc1
CC([O-])=N[C@@H](Cc1ccc(C(F)(F)P(=O)(O)O)cc1)C([O-])=N[C@H]1CCCCN(CCCC2CCCCC2)C1=O	CSCC[C@H](N=C(O)[C@@H]1CCCN1C(=O)[C@@H](N=C(O)[C@H](Cc1ccc(OP(=O)(O)O)cc1)N=C(C)O)C(C)C)C(O)=N[C@@H](CC(C)C)C(=O)O	O=C(CN=CCCc1ccccc1)N1CCCC1||O=C1C(N=CCCc2ccccc2)CCCCN1CCCC1CCCCC1
CC([O-])=N[C@@H](Cc1ccc(C(F)(F)P(=O)(O)O)cc1)C([O-])=N[C@H]1CCCCN(CCCC2CCCCC2)C1=O	CC(O)=N[C@@H](Cc1ccc(C(C(=O)O)C(=O)O)c(C(=O)O)c1)C(O)=N[C@H]1CCCCN(Cc2ccc(-c3ccccc3)cc2)C1=O	O=C1C(N=CCCc2ccccc2)CCCCN1CCCC1CCCCC1||O=C1C(N=CCCc2ccccc2)CCCCN1Cc1ccc(-c2ccccc2)cc1
CC([O-])=N[C@@H](Cc1ccc(C(F)(F)P(=O)(O)O)cc1)C([O-])=N[C@H]1CCCCN(CCCC2CCCCC2)C1=O	COC(=O)c1cc(C[C@H](N=C(C)O)C(O)=N[C@H]2CCCCN(Cc3ccc(-c4ccccc4)cc3)C2=O)ccc1C(F)(C(=O)O)C(=O)O	O=C1C(N=CCCc2ccccc2)CCCCN1CCCC1CCCCC1||O=C1C(N=CCCc2ccccc2)CCCCN1Cc1ccc(-c2ccccc2)cc1
CC([O-])=N[C@@H](Cc1ccc(C(F)(F)P(=O)(O)O)cc1)C([O-])=N[C@H]1CCCCN(CCCC2CCCCC2)C1=O	COC(=O)c1cc(C[C@@H](N=C(C)O)C(O)=N[C@H]2CCCCN(Cc3ccc(-c4ccccc4)cc3)C2=O)ccc1C(C(=O)O)C(=O)O	O=C1C(N=CCCc2ccccc2)CCCCN1CCCC1CCCCC1||O=C1C(N=CCCc2ccccc2)CCCCN1Cc1ccc(-c2ccccc2)cc1
CC([O-])=N[C@@H](Cc1ccc(C(F)(F)P(=O)(O)O)cc1)C([O-])=N[C@H]1CCCCN(CCCC2CCCCC2)C1=O	CCCCCCCCN(CCCCCCCC)C(=O)[C@H](C)N=C(O)[C@@H](N=C(O)[C@H](Cc1ccc(OP(=O)(O)O)cc1)N=C(C)O)C(C)C	O=C1C(N=CCCc2ccccc2)CCCCN1CCCC1CCCCC1||c1ccccc1
CC(O)=N[C@@H](Cc1ccc(C(F)(F)P(=O)(O)O)cc1)C(O)=N[C@@H](CCC(=O)O)C(=O)N(C)CCCC1CCCCC1	CC(O)=N[C@@H](Cc1ccc(OP(=O)(O)O)cc1)C(O)=N[C@H]1CCCCN(Cc2ccc(-c3cccs3)cc2)C1=O	O=C(CN=CCCc1ccccc1)NCCCC1CCCCC1||O=C1C(N=CCCc2ccccc2)CCCCN1Cc1ccc(-c2cccs2)cc1
CC(O)=N[C@@H](Cc1ccc(C(F)(F)P(=O)(O)O)cc1)C(O)=N[C@@H](CCC(=O)O)C(=O)N(C)CCCC1CCCCC1	CC(O)=N[C@@H](Cc1ccc(OP(=O)(O)O)cc1)C(O)=N[C@H]1CCCCN(Cc2ccc(C(C)(C)C)cc2)C1=O	O=C(CN=CCCc1ccccc1)NCCCC1CCCCC1||O=C1C(N=CCCc2ccccc2)CCCCN1Cc1ccccc1
CC(O)=N[C@@H](Cc1ccc(C(F)(F)P(=O)(O)O)cc1)C(O)=N[C@@H](CCC(=O)O)C(=O)N(C)CCCC1CCCCC1	CC(O)=N[C@@H](Cc1ccc(OP(=O)(O)O)cc1)C(O)=N[C@H]1CSCCN(Cc2ccc(-c3ccccc3)cc2)C1=O	O=C(CN=CCCc1ccccc1)NCCCC1CCCCC1||O=C1C(N=CCCc2ccccc2)CSCCN1Cc1ccc(-c2ccccc2)cc1
CC(O)=N[C@@H](Cc1ccc(C(F)(F)P(=O)(O)O)cc1)C(O)=N[C@@H](CCC(=O)O)C(=O)N(C)CCCC1CCCCC1	CC(O)=N[C@@H](Cc1ccc(OP(=O)(O)O)cc1)C(O)=N[C@@H](CCC(=O)O)C(=O)N(CCCC(=O)O)CCCc1ccccc1	O=C(CN=CCCc1ccccc1)NCCCC1CCCCC1||O=C(CN=CCCc1ccccc1)NCCCc1ccccc1
CC(O)=N[C@@H](Cc1ccc(C(F)(F)P(=O)(O)O)cc1)C(O)=N[C@@H](CCC(=O)O)C(=O)N(C)CCCC1CCCCC1	CC(O)=N[C@@H](Cc1ccc(OP(=O)(O)O)cc1)C(O)=N[C@H]1CSCCN(Cc2ccc(-c3ccccc3C#N)cc2)C1=O	O=C(CN=CCCc1ccccc1)NCCCC1CCCCC1||O=C1C(N=CCCc2ccccc2)CSCCN1Cc1ccc(-c2ccccc2)cc1
CC(O)=N[C@@H](Cc1ccc(C(F)(F)P(=O)(O)O)cc1)C(O)=N[C@@H](CCC(=O)O)C(=O)N(C)CCCC1CCCCC1	CC(O)=N[C@@H](Cc1ccc(OP(=O)(O)O)cc1)C(O)=N[C@H]1CSCCN(Cc2cccc(-c3ccccc3C#N)c2)C1=O	O=C(CN=CCCc1ccccc1)NCCCC1CCCCC1||O=C1C(N=CCCc2ccccc2)CSCCN1Cc1cccc(-c2ccccc2)c1
CC(O)=N[C@@H](Cc1ccc(C(F)(F)P(=O)(O)O)cc1)C(O)=N[C@@H](CCC(=O)O)C(=O)N(C)CCCC1CCCCC1	CC(O)=N[C@@H](Cc1ccc(OP(=O)(O)O)cc1)C(O)=N[C@H]1CCCCN(Cc2ccc(-c3ccc(F)cc3F)cc2)C1=O	O=C(CN=CCCc1ccccc1)NCCCC1CCCCC1||O=C1C(N=CCCc2ccccc2)CCCCN1Cc1ccc(-c2ccccc2)cc1
CC(O)=N[C@@H](Cc1ccc(C(F)(F)P(=O)(O)O)cc1)C(O)=N[C@@H](CCC(=O)O)C(=O)N(C)CCCC1CCCCC1	CC(O)=N[C@@H](Cc1ccc(OP(=O)(O)O)cc1)C(O)=N[C@H]1CSCCN(Cc2cccc(C(=O)c3ccccc3)c2)C1=O	O=C(CN=CCCc1ccccc1)NCCCC1CCCCC1||O=C(c1ccccc1)c1cccc(CN2CCSCC(N=CCCc3ccccc3)C2=O)c1
CC(O)=N[C@@H](Cc1ccc(C(F)(F)P(=O)(O)O)cc1)C(O)=N[C@@H](CCC(=O)O)C(=O)N(C)CCCC1CCCCC1	CC(O)=N[C@@H](Cc1ccc(OP(=O)(O)O)cc1)C(O)=N[C@H]1CCCCN(Cc2ccc(-c3ccc(Cl)cc3)cc2)C1=O	O=C(CN=CCCc1ccccc1)NCCCC1CCCCC1||O=C1C(N=CCCc2ccccc2)CCCCN1Cc1ccc(-c2ccccc2)cc1
CC(O)=N[C@@H](Cc1ccc(C(F)(F)P(=O)(O)O)cc1)C(O)=N[C@@H](CCC(=O)O)C(=O)N(C)CCCC1CCCCC1	CC(O)=N[C@@H](Cc1ccc(OP(=O)(O)O)cc1)C(O)=N[C@H]1CCCCN(Cc2ccc(-c3ccccc3)cc2)C1=O	O=C(CN=CCCc1ccccc1)NCCCC1CCCCC1||O=C1C(N=CCCc2ccccc2)CCCCN1Cc1ccc(-c2ccccc2)cc1
CC(O)=N[C@@H](Cc1ccc(C(F)(F)P(=O)(O)O)cc1)C(O)=N[C@@H](CCC(=O)O)C(=O)N(C)CCCC1CCCCC1	CC(O)=N[C@@H](Cc1ccc(P(=O)(O)O)c(P(=O)(O)O)c1)C(O)=N[C@H]1CCCCN(Cc2ccc(-c3ccccc3)cc2)C1=O	O=C(CN=CCCc1ccccc1)NCCCC1CCCCC1||O=C1C(N=CCCc2ccccc2)CCCCN1Cc1ccc(-c2ccccc2)cc1
CC(O)=N[C@@H](Cc1ccc(C(F)(F)P(=O)(O)O)cc1)C(O)=N[C@@H](CCC(=O)O)C(=O)N(C)CCCC1CCCCC1	CC(O)=N[C@@H](Cc1ccc(OP(=O)(O)O)cc1)C(O)=N[C@H]1CCCCN(Cc2ccc(C3CCCCC3)cc2)C1=O	O=C(CN=CCCc1ccccc1)NCCCC1CCCCC1||O=C1C(N=CCCc2ccccc2)CCCCN1Cc1ccc(C2CCCCC2)cc1
CC(O)=N[C@@H](Cc1ccc(C(F)(F)P(=O)(O)O)cc1)C(O)=N[C@@H](CCC(=O)O)C(=O)N(C)CCCC1CCCCC1	CC(O)=NC(Cc1ccc(P(=O)(O)O)c(P(=O)(O)O)c1)C(O)=N[C@H]1CCCCc2cc(OCC3CCCCC3)c(C(=N)O)cc21	C(CCc1ccccc1)=NC1CCCCc2cc(OCC3CCCCC3)ccc21||O=C(CN=CCCc1ccccc1)NCCCC1CCCCC1
CC(O)=N[C@@H](Cc1ccc(C(F)(F)P(=O)(O)O)cc1)C(O)=N[C@@H](CCC(=O)O)C(=O)N(C)CCCC1CCCCC1	CC(O)=N[C@@H](Cc1ccc(OP(=O)(O)O)cc1)C(O)=N[C@H]1CCCCN(Cc2ccc(-c3ccccc3C#N)cc2)C1=O	O=C(CN=CCCc1ccccc1)NCCCC1CCCCC1||O=C1C(N=CCCc2ccccc2)CCCCN1Cc1ccc(-c2ccccc2)cc1
CC(O)=N[C@@H](Cc1ccc(C(F)(F)P(=O)(O)O)cc1)C(O)=N[C@@H](CCC(=O)O)C(=O)N(C)CCCC1CCCCC1	CC(O)=N[C@@H](Cc1ccc(C(F)(F)P(=O)(O)O)cc1)C(O)=N[C@H]1CCCCN(Cc2ccc(-c3ccccc3)cc2)C1=O	O=C(CN=CCCc1ccccc1)NCCCC1CCCCC1||O=C1C(N=CCCc2ccccc2)CCCCN1Cc1ccc(-c2ccccc2)cc1
CC(O)=N[C@@H](Cc1ccc(C(F)(F)P(=O)(O)O)cc1)C(O)=N[C@@H](CCC(=O)O)C(=O)N(C)CCCC1CCCCC1	CC(O)=N[C@@H](Cc1ccc(OP(=O)(O)O)c(C=O)c1)C(O)=N[C@H]1CCCCN(Cc2ccc(-c3ccccc3)cc2)C1=O	O=C(CN=CCCc1ccccc1)NCCCC1CCCCC1||O=C1C(N=CCCc2ccccc2)CCCCN1Cc1ccc(-c2ccccc2)cc1
CC(O)=N[C@@H](Cc1ccc(C(F)(F)P(=O)(O)O)cc1)C(O)=N[C@@H](CCC(=O)O)C(=O)N(C)CCCC1CCCCC1	CC(O)=N[C@@H](Cc1ccc(OP(=O)(O)O)cc1)C(O)=N[C@H]1CCCCN(Cc2ccc(-c3ccc(C)cc3)cc2)C1=O	O=C(CN=CCCc1ccccc1)NCCCC1CCCCC1||O=C1C(N=CCCc2ccccc2)CCCCN1Cc1ccc(-c2ccccc2)cc1
CC(O)=N[C@@H](Cc1ccc(C(F)(F)P(=O)(O)O)cc1)C(O)=N[C@@H](CCC(=O)O)C(=O)N(C)CCCC1CCCCC1	CC(O)=N[C@@H](Cc1ccc(C(=O)O)c(C=O)c1)C(O)=N[C@H]1CCCCN(Cc2ccc(-c3ccccc3)cc2)C1=O	O=C(CN=CCCc1ccccc1)NCCCC1CCCCC1||O=C1C(N=CCCc2ccccc2)CCCCN1Cc1ccc(-c2ccccc2)cc1
CC(O)=N[C@@H](Cc1ccc(C(F)(F)P(=O)(O)O)cc1)C(O)=N[C@@H](CCC(=O)O)C(=O)N(C)CCCC1CCCCC1	CC(O)=N[C@@H](Cc1ccc(OCC(=O)O)c(P(=O)(O)O)c1)C(O)=N[C@H]1CCCCN(Cc2ccc(-c3ccccc3)cc2)C1=O	O=C(CN=CCCc1ccccc1)NCCCC1CCCCC1||O=C1C(N=CCCc2ccccc2)CCCCN1Cc1ccc(-c2ccccc2)cc1
CC(O)=N[C@@H](Cc1ccc(C(F)(F)P(=O)(O)O)cc1)C(O)=N[C@@H](CCC(=O)O)C(=O)N(C)CCCC1CCCCC1	CC(O)=N[C@@H](Cc1ccc(CC(=O)O)c(C(=O)O)c1)C(O)=N[C@H]1CCCCN(Cc2ccc(-c3ccccc3)cc2)C1=O	O=C(CN=CCCc1ccccc1)NCCCC1CCCCC1||O=C1C(N=CCCc2ccccc2)CCCCN1Cc1ccc(-c2ccccc2)cc1
CC(O)=N[C@@H](Cc1ccc(C(F)(F)P(=O)(O)O)cc1)C(O)=N[C@@H](CCC(=O)O)C(=O)N(C)CCCC1CCCCC1	CC(O)=N[C@@H](Cc1ccc(C(C(=O)O)C(=O)O)c(C(=O)O)c1)C(O)=N[C@H]1CCCCN(Cc2ccc(-c3ccccc3)cc2)C1=O	O=C(CN=CCCc1ccccc1)NCCCC1CCCCC1||O=C1C(N=CCCc2ccccc2)CCCCN1Cc1ccc(-c2ccccc2)cc1
CC(O)=N[C@@H](Cc1ccc(C(F)(F)P(=O)(O)O)cc1)C(O)=N[C@@H](CCC(=O)O)C(=O)N(C)CCCC1CCCCC1	CC(O)=N[C@@H](Cc1ccc(OP(=O)(O)O)cc1)C(O)=N[C@H]1CCCCN(Cc2ccc(-c3cccc4ccccc34)cc2)C1=O	O=C(CN=CCCc1ccccc1)NCCCC1CCCCC1||O=C1C(N=CCCc2ccccc2)CCCCN1Cc1ccc(-c2cccc3ccccc23)cc1
CC(O)=N[C@@H](Cc1ccc(C(F)(F)P(=O)(O)O)cc1)C(O)=N[C@@H](CCC(=O)O)C(=O)N(C)CCCC1CCCCC1	COC(=O)c1cc(C[C@H](N=C(C)O)C(O)=N[C@H]2CCCCN(Cc3ccc(-c4ccccc4)cc3)C2=O)ccc1C(F)(C(=O)O)C(=O)O	O=C(CN=CCCc1ccccc1)NCCCC1CCCCC1||O=C1C(N=CCCc2ccccc2)CCCCN1Cc1ccc(-c2ccccc2)cc1
CC(O)=N[C@@H](Cc1ccc(C(F)(F)P(=O)(O)O)cc1)C(O)=N[C@@H](CCC(=O)O)C(=O)N(C)CCCC1CCCCC1	COC(=O)c1cc(C[C@@H](N=C(C)O)C(O)=N[C@H]2CCCCN(Cc3ccc(-c4ccccc4)cc3)C2=O)ccc1C(C(=O)O)C(=O)O	O=C(CN=CCCc1ccccc1)NCCCC1CCCCC1||O=C1C(N=CCCc2ccccc2)CCCCN1Cc1ccc(-c2ccccc2)cc1
CC(O)=N[C@@H](Cc1ccc(C(F)(F)P(=O)(O)O)cc1)C(O)=N[C@@H](CCC(=O)O)C(=O)N(C)CCCC1CCCCC1	COC(=O)c1cc(C[C@H](N=C(C)O)C(O)=N[C@H]2CCCCN(Cc3ccc(-c4ccccc4)cc3)C2=O)ccc1C(C(=O)O)C(=O)O	O=C(CN=CCCc1ccccc1)NCCCC1CCCCC1||O=C1C(N=CCCc2ccccc2)CCCCN1Cc1ccc(-c2ccccc2)cc1
CC(O)=NC(Cc1ccc(OP(=O)(O)O)cc1)C(O)=NC(CCC(=O)O)C(O)=NC(CCC(=O)O)C(O)=NC(CC(C)C)C(=N)O	CC(O)=N[C@@H](Cc1ccc(OP(=O)(O)O)cc1)C(O)=N[C@H]1CCCCN(Cc2ccc(-c3cccs3)cc2)C1=O	O=C1C(N=CCCc2ccccc2)CCCCN1Cc1ccc(-c2cccs2)cc1||c1ccccc1
CC(O)=NC(Cc1ccc(OP(=O)(O)O)cc1)C(O)=NC(CCC(=O)O)C(O)=NC(CCC(=O)O)C(O)=NC(CC(C)C)C(=N)O	CC(O)=N[C@@H](Cc1ccc(OP(=O)(O)O)cc1)C(O)=N[C@@H](Cc1ccc(OP(=O)(O)O)cc1)C(O)=N[C@@H](Cc1ccc(OP(=O)(O)O)cc1)C(=N)O	C(=NCCc1ccccc1)C(Cc1ccccc1)N=CCCc1ccccc1||c1ccccc1
CC(O)=NC(Cc1ccc(OP(=O)(O)O)cc1)C(O)=NC(CCC(=O)O)C(O)=NC(CCC(=O)O)C(O)=NC(CC(C)C)C(=N)O	CC(O)=N[C@@H](Cc1ccc(OP(=O)(O)O)cc1)C(O)=N[C@H]1CCCCN(Cc2ccc(-c3ccc(F)cc3F)cc2)C1=O	O=C1C(N=CCCc2ccccc2)CCCCN1Cc1ccc(-c2ccccc2)cc1||c1ccccc1
CC(O)=NC(Cc1ccc(OP(=O)(O)O)cc1)C(O)=NC(CCC(=O)O)C(O)=NC(CCC(=O)O)C(O)=NC(CC(C)C)C(=N)O	CC(O)=N[C@@H](Cc1ccc(OP(=O)(O)O)cc1)C(O)=N[C@H]1CCCCN(Cc2ccc(-c3ccccc3)cc2)C1=O	O=C1C(N=CCCc2ccccc2)CCCCN1Cc1ccc(-c2ccccc2)cc1||c1ccccc1
CC(O)=NC(Cc1ccc(OP(=O)(O)O)cc1)C(O)=NC(CCC(=O)O)C(O)=NC(CCC(=O)O)C(O)=NC(CC(C)C)C(=N)O	CC(O)=N[C@@H](Cc1ccc(OP(=O)(O)O)cc1)C(O)=N[C@H]1CCCCN(Cc2ccc(-c3ccccc3C#N)cc2)C1=O	O=C1C(N=CCCc2ccccc2)CCCCN1Cc1ccc(-c2ccccc2)cc1||c1ccccc1
CC(O)=NC(Cc1ccc(OP(=O)(O)O)cc1)C(O)=NC(CCC(=O)O)C(O)=NC(CCC(=O)O)C(O)=NC(CC(C)C)C(=N)O	CC(O)=N[C@@H](Cc1ccc(OP(=O)(O)O)c(C=O)c1)C(O)=N[C@H]1CCCCN(Cc2ccc(-c3ccccc3)cc2)C1=O	O=C1C(N=CCCc2ccccc2)CCCCN1Cc1ccc(-c2ccccc2)cc1||c1ccccc1
CC(O)=NC(Cc1ccc(OP(=O)(O)O)cc1)C(O)=NC(CCC(=O)O)C(O)=NC(CCC(=O)O)C(O)=NC(CC(C)C)C(=N)O	CC(O)=N[C@@H](Cc1ccc(OP(=O)(O)O)cc1)C(O)=N[C@H]1CCCCN(Cc2ccc(-c3cccc4ccccc34)cc2)C1=O	O=C1C(N=CCCc2ccccc2)CCCCN1Cc1ccc(-c2cccc3ccccc23)cc1||c1ccccc1
CC[C@H](C)[C@H](N=C(O)[C@H](CCC(=O)O)N=C(O)[C@H](CCC(=O)O)N=C(O)[C@H](Cc1ccc(OP(=O)(O)O)cc1)N=C(C)O)C(=N)O	CC(O)=N[C@@H](Cc1ccc(OP(=O)(O)O)cc1)C(O)=N[C@H]1CCCCN(Cc2ccc(-c3cccs3)cc2)C1=O	O=C1C(N=CCCc2ccccc2)CCCCN1Cc1ccc(-c2cccs2)cc1||c1ccccc1
CC[C@H](C)[C@H](N=C(O)[C@H](CCC(=O)O)N=C(O)[C@H](CCC(=O)O)N=C(O)[C@H](Cc1ccc(OP(=O)(O)O)cc1)N=C(C)O)C(=N)O	CC(O)=N[C@@H](Cc1ccc(OP(=O)(O)O)cc1)C(O)=N[C@@H](Cc1ccc(OP(=O)(O)O)cc1)C(O)=N[C@@H](Cc1ccc(OP(=O)(O)O)cc1)C(=N)O	C(=NCCc1ccccc1)C(Cc1ccccc1)N=CCCc1ccccc1||c1ccccc1
CC[C@H](C)[C@H](N=C(O)[C@H](CCC(=O)O)N=C(O)[C@H](CCC(=O)O)N=C(O)[C@H](Cc1ccc(OP(=O)(O)O)cc1)N=C(C)O)C(=N)O	CC(O)=N[C@@H](Cc1ccc(OP(=O)(O)O)cc1)C(O)=N[C@H]1CCCCN(Cc2ccc(-c3ccc(F)cc3F)cc2)C1=O	O=C1C(N=CCCc2ccccc2)CCCCN1Cc1ccc(-c2ccccc2)cc1||c1ccccc1
CC[C@H](C)[C@H](N=C(O)[C@H](CCC(=O)O)N=C(O)[C@H](CCC(=O)O)N=C(O)[C@H](Cc1ccc(OP(=O)(O)O)cc1)N=C(C)O)C(=N)O	CC(O)=N[C@@H](Cc1ccc(OP(=O)(O)O)cc1)C(O)=N[C@H]1CCCCN(Cc2ccc(-c3ccccc3)cc2)C1=O	O=C1C(N=CCCc2ccccc2)CCCCN1Cc1ccc(-c2ccccc2)cc1||c1ccccc1
CC[C@H](C)[C@H](N=C(O)[C@H](CCC(=O)O)N=C(O)[C@H](CCC(=O)O)N=C(O)[C@H](Cc1ccc(OP(=O)(O)O)cc1)N=C(C)O)C(=N)O	CC(O)=N[C@@H](Cc1ccc(OP(=O)(O)O)cc1)C(O)=N[C@H]1CCCCN(Cc2ccc(-c3ccccc3C#N)cc2)C1=O	O=C1C(N=CCCc2ccccc2)CCCCN1Cc1ccc(-c2ccccc2)cc1||c1ccccc1
CC[C@H](C)[C@H](N=C(O)[C@H](CCC(=O)O)N=C(O)[C@H](CCC(=O)O)N=C(O)[C@H](Cc1ccc(OP(=O)(O)O)cc1)N=C(C)O)C(=N)O	CC(O)=N[C@@H](Cc1ccc(OP(=O)(O)O)c(C=O)c1)C(O)=N[C@H]1CCCCN(Cc2ccc(-c3ccccc3)cc2)C1=O	O=C1C(N=CCCc2ccccc2)CCCCN1Cc1ccc(-c2ccccc2)cc1||c1ccccc1
CC[C@H](C)[C@H](N=C(O)[C@H](CCC(=O)O)N=C(O)[C@H](CCC(=O)O)N=C(O)[C@H](Cc1ccc(OP(=O)(O)O)cc1)N=C(C)O)C(=N)O	CC(O)=N[C@@H](Cc1ccc(OP(=O)(O)O)cc1)C(O)=N[C@H]1CCCCN(Cc2ccc(-c3cccc4ccccc34)cc2)C1=O	O=C1C(N=CCCc2ccccc2)CCCCN1Cc1ccc(-c2cccc3ccccc23)cc1||c1ccccc1
CC(O)=N[C@@H](Cc1ccc(OP(=O)(O)O)cc1)C(O)=N[C@H](C(O)=N[C@H](C)C(O)=NCCC1CCCCC1)C(C)C	CC(O)=N[C@@H](Cc1ccc(OP(=O)(O)O)cc1)C(O)=N[C@H]1CCCCN(Cc2ccc(-c3cccs3)cc2)C1=O	C(CCc1ccccc1)=NCC=NCC=NCCC1CCCCC1||O=C1C(N=CCCc2ccccc2)CCCCN1Cc1ccc(-c2cccs2)cc1
CC(O)=N[C@@H](Cc1ccc(OP(=O)(O)O)cc1)C(O)=N[C@H](C(O)=N[C@H](C)C(O)=NCCC1CCCCC1)C(C)C	CC(O)=N[C@@H](Cc1ccc(OP(=O)(O)O)cc1)C(O)=N[C@H]1CSCCN(Cc2ccc(-c3ccccc3)cc2)C1=O	C(CCc1ccccc1)=NCC=NCC=NCCC1CCCCC1||O=C1C(N=CCCc2ccccc2)CSCCN1Cc1ccc(-c2ccccc2)cc1
CC(O)=N[C@@H](Cc1ccc(OP(=O)(O)O)cc1)C(O)=N[C@H](C(O)=N[C@H](C)C(O)=NCCC1CCCCC1)C(C)C	CC(O)=N[C@@H](Cc1ccc(OP(=O)(O)O)cc1)C(O)=N[C@@H](Cc1ccc(OP(=O)(O)O)cc1)C(O)=N[C@@H](Cc1ccc(OP(=O)(O)O)cc1)C(=N)O	C(=NCCc1ccccc1)C(Cc1ccccc1)N=CCCc1ccccc1||C(CCc1ccccc1)=NCC=NCC=NCCC1CCCCC1
CC(O)=N[C@@H](Cc1ccc(OP(=O)(O)O)cc1)C(O)=N[C@H](C(O)=N[C@H](C)C(O)=NCCC1CCCCC1)C(C)C	CC(O)=N[C@@H](Cc1ccc(OP(=O)(O)O)cc1)C(O)=N[C@H]1CSCCN(Cc2ccc(-c3ccccc3C#N)cc2)C1=O	C(CCc1ccccc1)=NCC=NCC=NCCC1CCCCC1||O=C1C(N=CCCc2ccccc2)CSCCN1Cc1ccc(-c2ccccc2)cc1
CC(O)=N[C@@H](Cc1ccc(OP(=O)(O)O)cc1)C(O)=N[C@H](C(O)=N[C@H](C)C(O)=NCCC1CCCCC1)C(C)C	CC(O)=N[C@@H](Cc1ccc(OP(=O)(O)O)cc1)C(O)=N[C@H]1CSCCN(Cc2cccc(-c3ccccc3C#N)c2)C1=O	C(CCc1ccccc1)=NCC=NCC=NCCC1CCCCC1||O=C1C(N=CCCc2ccccc2)CSCCN1Cc1cccc(-c2ccccc2)c1
CC(O)=N[C@@H](Cc1ccc(OP(=O)(O)O)cc1)C(O)=N[C@H](C(O)=N[C@H](C)C(O)=NCCC1CCCCC1)C(C)C	CC(O)=N[C@@H](Cc1ccc(OP(=O)(O)O)cc1)C(O)=N[C@H]1CCCCN(Cc2ccc(-c3ccc(F)cc3F)cc2)C1=O	C(CCc1ccccc1)=NCC=NCC=NCCC1CCCCC1||O=C1C(N=CCCc2ccccc2)CCCCN1Cc1ccc(-c2ccccc2)cc1
CC(O)=N[C@@H](Cc1ccc(OP(=O)(O)O)cc1)C(O)=N[C@H](C(O)=N[C@H](C)C(O)=NCCC1CCCCC1)C(C)C	CC(O)=N[C@@H](Cc1ccc(OP(=O)(O)O)cc1)C(O)=N[C@H]1CCCCN(Cc2ccc(-c3ccccc3)cc2)C1=O	C(CCc1ccccc1)=NCC=NCC=NCCC1CCCCC1||O=C1C(N=CCCc2ccccc2)CCCCN1Cc1ccc(-c2ccccc2)cc1
CC(O)=N[C@@H](Cc1ccc(OP(=O)(O)O)cc1)C(O)=N[C@H](C(O)=N[C@H](C)C(O)=NCCC1CCCCC1)C(C)C	CC(O)=N[C@@H](Cc1ccc(OP(=O)(O)O)cc1)C(O)=N[C@H]1CCCCN(Cc2ccc(-c3ccccc3C#N)cc2)C1=O	C(CCc1ccccc1)=NCC=NCC=NCCC1CCCCC1||O=C1C(N=CCCc2ccccc2)CCCCN1Cc1ccc(-c2ccccc2)cc1
CC(O)=N[C@@H](Cc1ccc(OP(=O)(O)O)cc1)C(O)=N[C@H](C(O)=N[C@H](C)C(O)=NCCC1CCCCC1)C(C)C	CC(O)=N[C@@H](Cc1ccc(OP(=O)(O)O)c(C=O)c1)C(O)=N[C@H]1CCCCN(Cc2ccc(-c3ccccc3)cc2)C1=O	C(CCc1ccccc1)=NCC=NCC=NCCC1CCCCC1||O=C1C(N=CCCc2ccccc2)CCCCN1Cc1ccc(-c2ccccc2)cc1
CC(O)=N[C@@H](Cc1ccc(OP(=O)(O)O)cc1)C(O)=N[C@H](C(O)=N[C@H](C)C(O)=NCCC1CCCCC1)C(C)C	CC(O)=N[C@@H](Cc1ccc(OP(=O)(O)O)cc1)C(O)=N[C@H]1CCCCN(Cc2ccc(-c3cccc4ccccc34)cc2)C1=O	C(CCc1ccccc1)=NCC=NCC=NCCC1CCCCC1||O=C1C(N=CCCc2ccccc2)CCCCN1Cc1ccc(-c2cccc3ccccc23)cc1
CC(O)=N[C@@H](Cc1ccc(OP(=O)(O)O)cc1)C(O)=N[C@H](C(O)=N[C@@H](C)C(O)=NCCC1CCCCC1)C(C)C	CC(O)=N[C@@H](Cc1ccc(OP(=O)(O)O)cc1)C(O)=N[C@H]1CCCCN(Cc2ccc(-c3cccs3)cc2)C1=O	C(CCc1ccccc1)=NCC=NCC=NCCC1CCCCC1||O=C1C(N=CCCc2ccccc2)CCCCN1Cc1ccc(-c2cccs2)cc1
CC(O)=N[C@@H](Cc1ccc(OP(=O)(O)O)cc1)C(O)=N[C@H](C(O)=N[C@@H](C)C(O)=NCCC1CCCCC1)C(C)C	CC(O)=N[C@@H](Cc1ccc(OP(=O)(O)O)cc1)C(O)=N[C@H]1CSCCN(Cc2ccc(-c3ccccc3)cc2)C1=O	C(CCc1ccccc1)=NCC=NCC=NCCC1CCCCC1||O=C1C(N=CCCc2ccccc2)CSCCN1Cc1ccc(-c2ccccc2)cc1
CC(O)=N[C@@H](Cc1ccc(OP(=O)(O)O)cc1)C(O)=N[C@H](C(O)=N[C@@H](C)C(O)=NCCC1CCCCC1)C(C)C	CC(O)=N[C@@H](Cc1ccc(OP(=O)(O)O)cc1)C(O)=N[C@@H](Cc1ccc(OP(=O)(O)O)cc1)C(O)=N[C@@H](Cc1ccc(OP(=O)(O)O)cc1)C(=N)O	C(=NCCc1ccccc1)C(Cc1ccccc1)N=CCCc1ccccc1||C(CCc1ccccc1)=NCC=NCC=NCCC1CCCCC1
CC(O)=N[C@@H](Cc1ccc(OP(=O)(O)O)cc1)C(O)=N[C@H](C(O)=N[C@@H](C)C(O)=NCCC1CCCCC1)C(C)C	CCCCCN(CCCCC)C(=O)[C@@H](C)N=C(O)[C@@H](N=C(O)[C@H](Cc1ccc(OP(=O)(O)O)cc1)N=C(C)O)C(C)C	C(CCc1ccccc1)=NCC=NCC=NCCC1CCCCC1||c1ccccc1
CC(O)=N[C@@H](Cc1ccc(OP(=O)(O)O)cc1)C(O)=N[C@H](C(O)=N[C@@H](C)C(O)=NCCC1CCCCC1)C(C)C	CC(O)=N[C@@H](Cc1ccc(OP(=O)(O)O)cc1)C(O)=N[C@H]1CSCCN(Cc2ccc(-c3ccccc3C#N)cc2)C1=O	C(CCc1ccccc1)=NCC=NCC=NCCC1CCCCC1||O=C1C(N=CCCc2ccccc2)CSCCN1Cc1ccc(-c2ccccc2)cc1
CC(O)=N[C@@H](Cc1ccc(OP(=O)(O)O)cc1)C(O)=N[C@H](C(O)=N[C@@H](C)C(O)=NCCC1CCCCC1)C(C)C	CC(O)=N[C@@H](Cc1ccc(OP(=O)(O)O)cc1)C(O)=N[C@H]1CSCCN(Cc2cccc(-c3ccccc3C#N)c2)C1=O	C(CCc1ccccc1)=NCC=NCC=NCCC1CCCCC1||O=C1C(N=CCCc2ccccc2)CSCCN1Cc1cccc(-c2ccccc2)c1
CC(O)=N[C@@H](Cc1ccc(OP(=O)(O)O)cc1)C(O)=N[C@H](C(O)=N[C@@H](C)C(O)=NCCC1CCCCC1)C(C)C	CC(O)=N[C@@H](Cc1ccc(OP(=O)(O)O)cc1)C(O)=N[C@H]1CCCCN(Cc2ccc(-c3ccc(F)cc3F)cc2)C1=O	C(CCc1ccccc1)=NCC=NCC=NCCC1CCCCC1||O=C1C(N=CCCc2ccccc2)CCCCN1Cc1ccc(-c2ccccc2)cc1
CC(O)=N[C@@H](Cc1ccc(OP(=O)(O)O)cc1)C(O)=N[C@H](C(O)=N[C@@H](C)C(O)=NCCC1CCCCC1)C(C)C	CC(O)=N[C@@H](Cc1ccc(OP(=O)(O)O)cc1)C(O)=N[C@H]1CSCCN(Cc2cccc(C(=O)c3ccccc3)c2)C1=O	C(CCc1ccccc1)=NCC=NCC=NCCC1CCCCC1||O=C(c1ccccc1)c1cccc(CN2CCSCC(N=CCCc3ccccc3)C2=O)c1
CC(O)=N[C@@H](Cc1ccc(OP(=O)(O)O)cc1)C(O)=N[C@H](C(O)=N[C@@H](C)C(O)=NCCC1CCCCC1)C(C)C	CC(O)=N[C@@H](Cc1ccc(OP(=O)(O)O)cc1)C(O)=N[C@H]1CCCCN(Cc2ccc(-c3ccc(Cl)cc3)cc2)C1=O	C(CCc1ccccc1)=NCC=NCC=NCCC1CCCCC1||O=C1C(N=CCCc2ccccc2)CCCCN1Cc1ccc(-c2ccccc2)cc1
CC(O)=N[C@@H](Cc1ccc(OP(=O)(O)O)cc1)C(O)=N[C@H](C(O)=N[C@@H](C)C(O)=NCCC1CCCCC1)C(C)C	CC(O)=N[C@@H](Cc1ccc(OP(=O)(O)O)cc1)C(O)=N[C@H]1CCCCN(Cc2ccc(-c3ccccc3)cc2)C1=O	C(CCc1ccccc1)=NCC=NCC=NCCC1CCCCC1||O=C1C(N=CCCc2ccccc2)CCCCN1Cc1ccc(-c2ccccc2)cc1
CC(O)=N[C@@H](Cc1ccc(OP(=O)(O)O)cc1)C(O)=N[C@H](C(O)=N[C@@H](C)C(O)=NCCC1CCCCC1)C(C)C	CC(O)=N[C@@H](Cc1ccc(OP(=O)(O)O)cc1)C(O)=N[C@H]1CCCCN(Cc2ccc(-c3ccccc3C#N)cc2)C1=O	C(CCc1ccccc1)=NCC=NCC=NCCC1CCCCC1||O=C1C(N=CCCc2ccccc2)CCCCN1Cc1ccc(-c2ccccc2)cc1
CC(O)=N[C@@H](Cc1ccc(OP(=O)(O)O)cc1)C(O)=N[C@H](C(O)=N[C@@H](C)C(O)=NCCC1CCCCC1)C(C)C	CC(O)=N[C@@H](Cc1ccc(OP(=O)(O)O)c(C=O)c1)C(O)=N[C@H]1CCCCN(Cc2ccc(-c3ccccc3)cc2)C1=O	C(CCc1ccccc1)=NCC=NCC=NCCC1CCCCC1||O=C1C(N=CCCc2ccccc2)CCCCN1Cc1ccc(-c2ccccc2)cc1
CC(O)=N[C@@H](Cc1ccc(OP(=O)(O)O)cc1)C(O)=N[C@H](C(O)=N[C@@H](C)C(O)=NCCC1CCCCC1)C(C)C	CCCCCCN(CCCCCC)C(=O)[C@@H](C)N=C(O)[C@@H](N=C(O)[C@H](Cc1ccc(OP(=O)(O)O)cc1)N=C(C)O)C(C)C	C(CCc1ccccc1)=NCC=NCC=NCCC1CCCCC1||c1ccccc1
CC(O)=N[C@@H](Cc1ccc(OP(=O)(O)O)cc1)C(O)=N[C@H](C(O)=N[C@@H](C)C(O)=NCCC1CCCCC1)C(C)C	CC(O)=N[C@@H](Cc1ccc(OP(=O)(O)O)cc1)C(O)=N[C@H]1CCCCN(Cc2ccc(-c3cccc4ccccc34)cc2)C1=O	C(CCc1ccccc1)=NCC=NCC=NCCC1CCCCC1||O=C1C(N=CCCc2ccccc2)CCCCN1Cc1ccc(-c2cccc3ccccc23)cc1
CCCCN(CCCC)C(=O)[C@@H](C)N=C(O)[C@@H](N=C(O)[C@H](Cc1ccc(OP(=O)(O)O)cc1)N=C(C)O)C(C)C	CC(O)=N[C@@H](Cc1ccc(OP(=O)(O)O)cc1)C(O)=N[C@H]1CCCCN(Cc2ccc(-c3cccs3)cc2)C1=O	O=C1C(N=CCCc2ccccc2)CCCCN1Cc1ccc(-c2cccs2)cc1||c1ccccc1
CCCCN(CCCC)C(=O)[C@@H](C)N=C(O)[C@@H](N=C(O)[C@H](Cc1ccc(OP(=O)(O)O)cc1)N=C(C)O)C(C)C	CC(O)=N[C@@H](Cc1ccc(OP(=O)(O)O)cc1)C(O)=N[C@H]1CSCCN(Cc2ccc(-c3ccccc3)cc2)C1=O	O=C1C(N=CCCc2ccccc2)CSCCN1Cc1ccc(-c2ccccc2)cc1||c1ccccc1
CCCCN(CCCC)C(=O)[C@@H](C)N=C(O)[C@@H](N=C(O)[C@H](Cc1ccc(OP(=O)(O)O)cc1)N=C(C)O)C(C)C	CC(O)=N[C@@H](Cc1ccc(OP(=O)(O)O)cc1)C(O)=N[C@@H](Cc1ccc(OP(=O)(O)O)cc1)C(O)=N[C@@H](Cc1ccc(OP(=O)(O)O)cc1)C(=N)O	C(=NCCc1ccccc1)C(Cc1ccccc1)N=CCCc1ccccc1||c1ccccc1
CCCCN(CCCC)C(=O)[C@@H](C)N=C(O)[C@@H](N=C(O)[C@H](Cc1ccc(OP(=O)(O)O)cc1)N=C(C)O)C(C)C	CC(O)=N[C@@H](Cc1ccc(OP(=O)(O)O)cc1)C(O)=N[C@H]1CSCCN(Cc2ccc(-c3ccccc3C#N)cc2)C1=O	O=C1C(N=CCCc2ccccc2)CSCCN1Cc1ccc(-c2ccccc2)cc1||c1ccccc1
CCCCN(CCCC)C(=O)[C@@H](C)N=C(O)[C@@H](N=C(O)[C@H](Cc1ccc(OP(=O)(O)O)cc1)N=C(C)O)C(C)C	CC(O)=N[C@@H](Cc1ccc(OP(=O)(O)O)cc1)C(O)=N[C@H]1CSCCN(Cc2cccc(-c3ccccc3C#N)c2)C1=O	O=C1C(N=CCCc2ccccc2)CSCCN1Cc1cccc(-c2ccccc2)c1||c1ccccc1
CCCCN(CCCC)C(=O)[C@@H](C)N=C(O)[C@@H](N=C(O)[C@H](Cc1ccc(OP(=O)(O)O)cc1)N=C(C)O)C(C)C	CC(O)=N[C@@H](Cc1ccc(OP(=O)(O)O)cc1)C(O)=N[C@H]1CCCCN(Cc2ccc(-c3ccc(F)cc3F)cc2)C1=O	O=C1C(N=CCCc2ccccc2)CCCCN1Cc1ccc(-c2ccccc2)cc1||c1ccccc1
CCCCN(CCCC)C(=O)[C@@H](C)N=C(O)[C@@H](N=C(O)[C@H](Cc1ccc(OP(=O)(O)O)cc1)N=C(C)O)C(C)C	CC(O)=N[C@@H](Cc1ccc(OP(=O)(O)O)cc1)C(O)=N[C@H]1CCCCN(Cc2ccc(-c3ccccc3)cc2)C1=O	O=C1C(N=CCCc2ccccc2)CCCCN1Cc1ccc(-c2ccccc2)cc1||c1ccccc1
CCCCN(CCCC)C(=O)[C@@H](C)N=C(O)[C@@H](N=C(O)[C@H](Cc1ccc(OP(=O)(O)O)cc1)N=C(C)O)C(C)C	CC(O)=N[C@@H](Cc1ccc(OP(=O)(O)O)cc1)C(O)=N[C@H]1CCCCN(Cc2ccc(-c3ccccc3C#N)cc2)C1=O	O=C1C(N=CCCc2ccccc2)CCCCN1Cc1ccc(-c2ccccc2)cc1||c1ccccc1
CCCCN(CCCC)C(=O)[C@@H](C)N=C(O)[C@@H](N=C(O)[C@H](Cc1ccc(OP(=O)(O)O)cc1)N=C(C)O)C(C)C	CC(O)=N[C@@H](Cc1ccc(C(F)(F)P(=O)(O)O)cc1)C(O)=N[C@H]1CCCCN(Cc2ccc(-c3ccccc3)cc2)C1=O	O=C1C(N=CCCc2ccccc2)CCCCN1Cc1ccc(-c2ccccc2)cc1||c1ccccc1
CCCCN(CCCC)C(=O)[C@@H](C)N=C(O)[C@@H](N=C(O)[C@H](Cc1ccc(OP(=O)(O)O)cc1)N=C(C)O)C(C)C	CC(O)=N[C@@H](Cc1ccc(OP(=O)(O)O)c(C=O)c1)C(O)=N[C@H]1CCCCN(Cc2ccc(-c3ccccc3)cc2)C1=O	O=C1C(N=CCCc2ccccc2)CCCCN1Cc1ccc(-c2ccccc2)cc1||c1ccccc1
CCCCN(CCCC)C(=O)[C@@H](C)N=C(O)[C@@H](N=C(O)[C@H](Cc1ccc(OP(=O)(O)O)cc1)N=C(C)O)C(C)C	CC(O)=N[C@@H](Cc1ccc(C(=O)O)c(C=O)c1)C(O)=N[C@H]1CCCCN(Cc2ccc(-c3ccccc3)cc2)C1=O	O=C1C(N=CCCc2ccccc2)CCCCN1Cc1ccc(-c2ccccc2)cc1||c1ccccc1
CCCCN(CCCC)C(=O)[C@@H](C)N=C(O)[C@@H](N=C(O)[C@H](Cc1ccc(OP(=O)(O)O)cc1)N=C(C)O)C(C)C	CC(O)=N[C@@H](Cc1ccc(CC(=O)O)c(C(=O)O)c1)C(O)=N[C@H]1CCCCN(Cc2ccc(-c3ccccc3)cc2)C1=O	O=C1C(N=CCCc2ccccc2)CCCCN1Cc1ccc(-c2ccccc2)cc1||c1ccccc1
CCCCN(CCCC)C(=O)[C@@H](C)N=C(O)[C@@H](N=C(O)[C@H](Cc1ccc(OP(=O)(O)O)cc1)N=C(C)O)C(C)C	CC(O)=N[C@@H](Cc1ccc(OP(=O)(O)O)cc1)C(O)=N[C@H]1CCCCN(Cc2ccc(-c3cccc4ccccc34)cc2)C1=O	O=C1C(N=CCCc2ccccc2)CCCCN1Cc1ccc(-c2cccc3ccccc23)cc1||c1ccccc1
CCCCN(CCCC)C(=O)[C@H](C)N=C(O)[C@@H](N=C(O)[C@H](Cc1ccc(OP(=O)(O)O)cc1)N=C(C)O)C(C)C	CC(O)=N[C@@H](Cc1ccc(OP(=O)(O)O)cc1)C(O)=N[C@H]1CCCCN(Cc2ccc(-c3cccs3)cc2)C1=O	O=C1C(N=CCCc2ccccc2)CCCCN1Cc1ccc(-c2cccs2)cc1||c1ccccc1
CCCCN(CCCC)C(=O)[C@H](C)N=C(O)[C@@H](N=C(O)[C@H](Cc1ccc(OP(=O)(O)O)cc1)N=C(C)O)C(C)C	CC(O)=N[C@@H](Cc1ccc(OP(=O)(O)O)cc1)C(O)=N[C@H]1CSCCN(Cc2ccc(-c3ccccc3)cc2)C1=O	O=C1C(N=CCCc2ccccc2)CSCCN1Cc1ccc(-c2ccccc2)cc1||c1ccccc1
CCCCN(CCCC)C(=O)[C@H](C)N=C(O)[C@@H](N=C(O)[C@H](Cc1ccc(OP(=O)(O)O)cc1)N=C(C)O)C(C)C	CC(O)=N[C@@H](Cc1ccc(OP(=O)(O)O)cc1)C(O)=N[C@@H](Cc1ccc(OP(=O)(O)O)cc1)C(O)=N[C@@H](Cc1ccc(OP(=O)(O)O)cc1)C(=N)O	C(=NCCc1ccccc1)C(Cc1ccccc1)N=CCCc1ccccc1||c1ccccc1
CCCCN(CCCC)C(=O)[C@H](C)N=C(O)[C@@H](N=C(O)[C@H](Cc1ccc(OP(=O)(O)O)cc1)N=C(C)O)C(C)C	CC(O)=N[C@@H](Cc1ccc(OP(=O)(O)O)cc1)C(O)=N[C@H]1CSCCN(Cc2ccc(-c3ccccc3C#N)cc2)C1=O	O=C1C(N=CCCc2ccccc2)CSCCN1Cc1ccc(-c2ccccc2)cc1||c1ccccc1
CCCCN(CCCC)C(=O)[C@H](C)N=C(O)[C@@H](N=C(O)[C@H](Cc1ccc(OP(=O)(O)O)cc1)N=C(C)O)C(C)C	CC(O)=N[C@@H](Cc1ccc(OP(=O)(O)O)cc1)C(O)=N[C@H]1CSCCN(Cc2cccc(-c3ccccc3C#N)c2)C1=O	O=C1C(N=CCCc2ccccc2)CSCCN1Cc1cccc(-c2ccccc2)c1||c1ccccc1
CCCCN(CCCC)C(=O)[C@H](C)N=C(O)[C@@H](N=C(O)[C@H](Cc1ccc(OP(=O)(O)O)cc1)N=C(C)O)C(C)C	CC(O)=N[C@@H](Cc1ccc(OP(=O)(O)O)cc1)C(O)=N[C@H]1CCCCN(Cc2ccc(-c3ccc(F)cc3F)cc2)C1=O	O=C1C(N=CCCc2ccccc2)CCCCN1Cc1ccc(-c2ccccc2)cc1||c1ccccc1
CCCCN(CCCC)C(=O)[C@H](C)N=C(O)[C@@H](N=C(O)[C@H](Cc1ccc(OP(=O)(O)O)cc1)N=C(C)O)C(C)C	CC(O)=N[C@@H](Cc1ccc(OP(=O)(O)O)cc1)C(O)=N[C@H]1CCCCN(Cc2ccc(-c3ccccc3)cc2)C1=O	O=C1C(N=CCCc2ccccc2)CCCCN1Cc1ccc(-c2ccccc2)cc1||c1ccccc1
CCCCN(CCCC)C(=O)[C@H](C)N=C(O)[C@@H](N=C(O)[C@H](Cc1ccc(OP(=O)(O)O)cc1)N=C(C)O)C(C)C	CC(O)=N[C@@H](Cc1ccc(OP(=O)(O)O)cc1)C(O)=N[C@H]1CCCCN(Cc2ccc(-c3ccccc3C#N)cc2)C1=O	O=C1C(N=CCCc2ccccc2)CCCCN1Cc1ccc(-c2ccccc2)cc1||c1ccccc1
CCCCN(CCCC)C(=O)[C@H](C)N=C(O)[C@@H](N=C(O)[C@H](Cc1ccc(OP(=O)(O)O)cc1)N=C(C)O)C(C)C	CC(O)=N[C@@H](Cc1ccc(C(F)(F)P(=O)(O)O)cc1)C(O)=N[C@H]1CCCCN(Cc2ccc(-c3ccccc3)cc2)C1=O	O=C1C(N=CCCc2ccccc2)CCCCN1Cc1ccc(-c2ccccc2)cc1||c1ccccc1
CCCCN(CCCC)C(=O)[C@H](C)N=C(O)[C@@H](N=C(O)[C@H](Cc1ccc(OP(=O)(O)O)cc1)N=C(C)O)C(C)C	CC(O)=N[C@@H](Cc1ccc(OP(=O)(O)O)c(C=O)c1)C(O)=N[C@H]1CCCCN(Cc2ccc(-c3ccccc3)cc2)C1=O	O=C1C(N=CCCc2ccccc2)CCCCN1Cc1ccc(-c2ccccc2)cc1||c1ccccc1
CCCCN(CCCC)C(=O)[C@H](C)N=C(O)[C@@H](N=C(O)[C@H](Cc1ccc(OP(=O)(O)O)cc1)N=C(C)O)C(C)C	CCCCCCN(CCCCCC)C(=O)[C@@H](C)N=C(O)[C@@H](N=C(O)[C@H](Cc1ccc(OP(=O)(O)O)cc1)N=C(C)O)C(C)C	c1ccccc1||c1ccccc1
CCCCN(CCCC)C(=O)[C@H](C)N=C(O)[C@@H](N=C(O)[C@H](Cc1ccc(OP(=O)(O)O)cc1)N=C(C)O)C(C)C	CC(O)=N[C@@H](Cc1ccc(C(=O)O)c(C=O)c1)C(O)=N[C@H]1CCCCN(Cc2ccc(-c3ccccc3)cc2)C1=O	O=C1C(N=CCCc2ccccc2)CCCCN1Cc1ccc(-c2ccccc2)cc1||c1ccccc1
CCCCN(CCCC)C(=O)[C@H](C)N=C(O)[C@@H](N=C(O)[C@H](Cc1ccc(OP(=O)(O)O)cc1)N=C(C)O)C(C)C	CC(O)=N[C@@H](Cc1ccc(CC(=O)O)c(C(=O)O)c1)C(O)=N[C@H]1CCCCN(Cc2ccc(-c3ccccc3)cc2)C1=O	O=C1C(N=CCCc2ccccc2)CCCCN1Cc1ccc(-c2ccccc2)cc1||c1ccccc1
CCCCN(CCCC)C(=O)[C@H](C)N=C(O)[C@@H](N=C(O)[C@H](Cc1ccc(OP(=O)(O)O)cc1)N=C(C)O)C(C)C	CC(O)=N[C@@H](Cc1ccc(OP(=O)(O)O)cc1)C(O)=N[C@H]1CCCCN(Cc2ccc(-c3cccc4ccccc34)cc2)C1=O	O=C1C(N=CCCc2ccccc2)CCCCN1Cc1ccc(-c2cccc3ccccc23)cc1||c1ccccc1
CC(O)=N[C@@H](Cc1ccc(OP(=O)(O)O)cc1)C(O)=N[C@H]1CCCCN(Cc2ccc(-c3cccs3)cc2)C1=O	CC(O)=N[C@@H](Cc1ccc(OP(=O)(O)O)cc1)C(O)=N[C@@H](CCC(=O)O)C(O)=NCCc1cccc2ccccc12	C(CCc1ccccc1)=NCC=NCCc1cccc2ccccc12||O=C1C(N=CCCc2ccccc2)CCCCN1Cc1ccc(-c2cccs2)cc1
CC(O)=N[C@@H](Cc1ccc(OP(=O)(O)O)cc1)C(O)=N[C@H]1CCCCN(Cc2ccc(-c3cccs3)cc2)C1=O	CC(O)=N[C@@H](Cc1ccc(OP(=O)(O)O)cc1)C(O)=N[C@H]1CCCCN(Cc2ccc(C(C)(C)C)cc2)C1=O	O=C1C(N=CCCc2ccccc2)CCCCN1Cc1ccc(-c2cccs2)cc1||O=C1C(N=CCCc2ccccc2)CCCCN1Cc1ccccc1
CC(O)=N[C@@H](Cc1ccc(OP(=O)(O)O)cc1)C(O)=N[C@H]1CCCCN(Cc2ccc(-c3cccs3)cc2)C1=O	CCCCc1ccc(CN2CCCC[C@H](N=C(O)[C@H](Cc3ccc(OP(=O)(O)O)cc3)N=C(C)O)C2=O)cc1	O=C1C(N=CCCc2ccccc2)CCCCN1Cc1ccc(-c2cccs2)cc1||O=C1C(N=CCCc2ccccc2)CCCCN1Cc1ccccc1
CC(O)=N[C@@H](Cc1ccc(OP(=O)(O)O)cc1)C(O)=N[C@H]1CCCCN(Cc2ccc(-c3cccs3)cc2)C1=O	CC(O)=N[C@@H](Cc1ccc(OP(=O)(O)O)cc1)C(O)=N[C@@H](CCC(=O)O)C(O)=NCCC1=CC=CC2CCCCC12	C1=CC2CCCCC2C(CCN=CCN=CCCc2ccccc2)=C1||O=C1C(N=CCCc2ccccc2)CCCCN1Cc1ccc(-c2cccs2)cc1
CC(O)=N[C@@H](Cc1ccc(OP(=O)(O)O)cc1)C(O)=N[C@H]1CCCCN(Cc2ccc(-c3cccs3)cc2)C1=O	CC(O)=N[C@@H](Cc1ccc(OP(=O)(O)O)cc1)C(O)=N[C@H]1CSCCN(Cc2ccc(-c3ccccc3)cc2)C1=O	O=C1C(N=CCCc2ccccc2)CCCCN1Cc1ccc(-c2cccs2)cc1||O=C1C(N=CCCc2ccccc2)CSCCN1Cc1ccc(-c2ccccc2)cc1
CC(O)=N[C@@H](Cc1ccc(OP(=O)(O)O)cc1)C(O)=N[C@H]1CCCCN(Cc2ccc(-c3cccs3)cc2)C1=O	CC(O)=N[C@@H](Cc1ccc(OP(=O)(O)O)cc1)C(O)=N[C@@H](Cc1ccc(O)cc1)C(O)=NCCCc1ccccc1	C(=NCCCc1ccccc1)C(Cc1ccccc1)N=CCCc1ccccc1||O=C1C(N=CCCc2ccccc2)CCCCN1Cc1ccc(-c2cccs2)cc1
CC(O)=N[C@@H](Cc1ccc(OP(=O)(O)O)cc1)C(O)=N[C@H]1CCCCN(Cc2ccc(-c3cccs3)cc2)C1=O	CC(O)=N[C@@H](Cc1ccc(OP(=O)(O)O)cc1)C(O)=N[C@@H](Cc1ccc(OP(=O)(O)O)cc1)C(O)=NCCCc1ccccc1	C(=NCCCc1ccccc1)C(Cc1ccccc1)N=CCCc1ccccc1||O=C1C(N=CCCc2ccccc2)CCCCN1Cc1ccc(-c2cccs2)cc1
CC(O)=N[C@@H](Cc1ccc(OP(=O)(O)O)cc1)C(O)=N[C@H]1CCCCN(Cc2ccc(-c3cccs3)cc2)C1=O	CC(O)=N[C@@H](Cc1ccc(OP(=O)(O)O)cc1)C(O)=N[C@@H](CCC(=O)O)C(=O)N(CCCC(=O)O)CCCc1ccccc1	O=C(CN=CCCc1ccccc1)NCCCc1ccccc1||O=C1C(N=CCCc2ccccc2)CCCCN1Cc1ccc(-c2cccs2)cc1
CC(O)=N[C@@H](Cc1ccc(OP(=O)(O)O)cc1)C(O)=N[C@H]1CCCCN(Cc2ccc(-c3cccs3)cc2)C1=O	CCCC(N=C(O)[C@H](Cc1ccc(OP(=O)(O)O)cc1)N=C(C)O)C(=O)N(CCCC(=O)O)CCCc1ccccc1	O=C(CN=CCCc1ccccc1)NCCCc1ccccc1||O=C1C(N=CCCc2ccccc2)CCCCN1Cc1ccc(-c2cccs2)cc1
CC(O)=N[C@@H](Cc1ccc(OP(=O)(O)O)cc1)C(O)=N[C@H]1CCCCN(Cc2ccc(-c3cccs3)cc2)C1=O	CCCCCN(CCCCC)C(=O)[C@@H](C)N=C(O)[C@@H](N=C(O)[C@H](Cc1ccc(OP(=O)(O)O)cc1)N=C(C)O)C(C)C	O=C1C(N=CCCc2ccccc2)CCCCN1Cc1ccc(-c2cccs2)cc1||c1ccccc1
CC(O)=N[C@@H](Cc1ccc(OP(=O)(O)O)cc1)C(O)=N[C@H]1CCCCN(Cc2ccc(-c3cccs3)cc2)C1=O	CCCCCN(CCCCC)C(=O)[C@H](C)N=C(O)[C@@H](N=C(O)[C@H](Cc1ccc(OP(=O)(O)O)cc1)N=C(C)O)C(C)C	O=C1C(N=CCCc2ccccc2)CCCCN1Cc1ccc(-c2cccs2)cc1||c1ccccc1
CC(O)=N[C@@H](Cc1ccc(OP(=O)(O)O)cc1)C(O)=N[C@H]1CCCCN(Cc2ccc(-c3cccs3)cc2)C1=O	CC(O)=N[C@@H](Cc1ccc(OP(=O)(O)O)cc1)C(O)=N[C@H]1CSCCN(Cc2ccc(-c3ccccc3C#N)cc2)C1=O	O=C1C(N=CCCc2ccccc2)CCCCN1Cc1ccc(-c2cccs2)cc1||O=C1C(N=CCCc2ccccc2)CSCCN1Cc1ccc(-c2ccccc2)cc1
CC(O)=N[C@@H](Cc1ccc(OP(=O)(O)O)cc1)C(O)=N[C@H]1CCCCN(Cc2ccc(-c3cccs3)cc2)C1=O	CC(O)=N[C@@H](Cc1ccc(OP(=O)(O)O)cc1)C(O)=N[C@H]1CSCCN(Cc2cccc(-c3ccccc3C#N)c2)C1=O	O=C1C(N=CCCc2ccccc2)CCCCN1Cc1ccc(-c2cccs2)cc1||O=C1C(N=CCCc2ccccc2)CSCCN1Cc1cccc(-c2ccccc2)c1
CC(O)=N[C@@H](Cc1ccc(OP(=O)(O)O)cc1)C(O)=N[C@H]1CCCCN(Cc2ccc(-c3cccs3)cc2)C1=O	CC(O)=N[C@@H](Cc1ccc(OP(=O)(O)O)cc1)C(O)=N[C@H]1CCCCN(Cc2ccc(-c3ccc(F)cc3F)cc2)C1=O	O=C1C(N=CCCc2ccccc2)CCCCN1Cc1ccc(-c2ccccc2)cc1||O=C1C(N=CCCc2ccccc2)CCCCN1Cc1ccc(-c2cccs2)cc1
CC(O)=N[C@@H](Cc1ccc(OP(=O)(O)O)cc1)C(O)=N[C@H]1CCCCN(Cc2ccc(-c3cccs3)cc2)C1=O	CC(O)=N[C@@H](Cc1ccc(OP(=O)(O)O)cc1)C(O)=N[C@H]1CSCCN(Cc2cccc(C(=O)c3ccccc3)c2)C1=O	O=C(c1ccccc1)c1cccc(CN2CCSCC(N=CCCc3ccccc3)C2=O)c1||O=C1C(N=CCCc2ccccc2)CCCCN1Cc1ccc(-c2cccs2)cc1
CC(O)=N[C@@H](Cc1ccc(OP(=O)(O)O)cc1)C(O)=N[C@H]1CCCCN(Cc2ccc(-c3cccs3)cc2)C1=O	CC(O)=N[C@@H](Cc1ccc(OP(=O)(O)O)cc1)C(O)=N[C@H]1CCCCN(Cc2ccc(-c3ccc(Cl)cc3)cc2)C1=O	O=C1C(N=CCCc2ccccc2)CCCCN1Cc1ccc(-c2ccccc2)cc1||O=C1C(N=CCCc2ccccc2)CCCCN1Cc1ccc(-c2cccs2)cc1
CC(O)=N[C@@H](Cc1ccc(OP(=O)(O)O)cc1)C(O)=N[C@H]1CCCCN(Cc2ccc(-c3cccs3)cc2)C1=O	CC(O)=N[C@@H](Cc1ccc(P(=O)(O)O)c(P(=O)(O)O)c1)C(O)=N[C@H]1CCCCN(Cc2ccc(-c3ccccc3)cc2)C1=O	O=C1C(N=CCCc2ccccc2)CCCCN1Cc1ccc(-c2ccccc2)cc1||O=C1C(N=CCCc2ccccc2)CCCCN1Cc1ccc(-c2cccs2)cc1
CC(O)=N[C@@H](Cc1ccc(OP(=O)(O)O)cc1)C(O)=N[C@H]1CCCCN(Cc2ccc(-c3cccs3)cc2)C1=O	CC(O)=N[C@@H](Cc1ccc(OP(=O)(O)O)cc1)C(O)=N[C@H]1CCCCN(Cc2ccc(C3CCCCC3)cc2)C1=O	O=C1C(N=CCCc2ccccc2)CCCCN1Cc1ccc(-c2cccs2)cc1||O=C1C(N=CCCc2ccccc2)CCCCN1Cc1ccc(C2CCCCC2)cc1
CC(O)=N[C@@H](Cc1ccc(OP(=O)(O)O)cc1)C(O)=N[C@H]1CCCCN(Cc2ccc(-c3cccs3)cc2)C1=O	CSCC[C@H](N=C(O)[C@@H]1CCCN1C(=O)[C@@H](N=C(O)[C@@H](N)Cc1ccc(OP(=O)(O)O)cc1)C(C)C)C(O)=N[C@@H](CC(C)C)C(=O)O	O=C(CN=CCCc1ccccc1)N1CCCC1||O=C1C(N=CCCc2ccccc2)CCCCN1Cc1ccc(-c2cccs2)cc1
CC(O)=N[C@@H](Cc1ccc(OP(=O)(O)O)cc1)C(O)=N[C@H]1CCCCN(Cc2ccc(-c3cccs3)cc2)C1=O	CC(O)=N[C@@H](Cc1ccc(OP(=O)(O)O)c(C=O)c1)C(O)=N[C@H]1CCCCN(Cc2ccc(-c3ccccc3)cc2)C1=O	O=C1C(N=CCCc2ccccc2)CCCCN1Cc1ccc(-c2ccccc2)cc1||O=C1C(N=CCCc2ccccc2)CCCCN1Cc1ccc(-c2cccs2)cc1
CC(O)=N[C@@H](Cc1ccc(OP(=O)(O)O)cc1)C(O)=N[C@H]1CCCCN(Cc2ccc(-c3cccs3)cc2)C1=O	CC(O)=N[C@@H](Cc1ccc(OP(=O)(O)O)cc1)C(O)=N[C@H]1CCCCN(Cc2ccc(-c3ccc(C)cc3)cc2)C1=O	O=C1C(N=CCCc2ccccc2)CCCCN1Cc1ccc(-c2ccccc2)cc1||O=C1C(N=CCCc2ccccc2)CCCCN1Cc1ccc(-c2cccs2)cc1
CC(O)=N[C@@H](Cc1ccc(OP(=O)(O)O)cc1)C(O)=N[C@H]1CCCCN(Cc2ccc(-c3cccs3)cc2)C1=O	CC(O)=N[C@@H](Cc1ccc(OP(=O)(O)O)cc1)C(O)=N[C@@H](CCC(=O)O)C(O)=N[C@@H](CCC(=N)O)Cc1cccc2ccccc12	C(CCc1ccccc1)=NCC=NCCc1cccc2ccccc12||O=C1C(N=CCCc2ccccc2)CCCCN1Cc1ccc(-c2cccs2)cc1
CC(O)=N[C@@H](Cc1ccc(OP(=O)(O)O)cc1)C(O)=N[C@H]1CCCCN(Cc2ccc(-c3cccs3)cc2)C1=O	CCCCCCN(CCCCCC)C(=O)[C@@H](C)N=C(O)[C@@H](N=C(O)[C@H](Cc1ccc(OP(=O)(O)O)cc1)N=C(C)O)C(C)C	O=C1C(N=CCCc2ccccc2)CCCCN1Cc1ccc(-c2cccs2)cc1||c1ccccc1
CC(O)=N[C@@H](Cc1ccc(OP(=O)(O)O)cc1)C(O)=N[C@H]1CCCCN(Cc2ccc(-c3cccs3)cc2)C1=O	CCCCCCN(CCCCCC)C(=O)[C@H](C)N=C(O)[C@@H](N=C(O)[C@H](Cc1ccc(OP(=O)(O)O)cc1)N=C(C)O)C(C)C	O=C1C(N=CCCc2ccccc2)CCCCN1Cc1ccc(-c2cccs2)cc1||c1ccccc1
CC(O)=N[C@@H](Cc1ccc(OP(=O)(O)O)cc1)C(O)=N[C@H]1CCCCN(Cc2ccc(-c3cccs3)cc2)C1=O	CC(O)=N[C@@H](Cc1ccc(C(=O)O)c(C=O)c1)C(O)=N[C@H]1CCCCN(Cc2ccc(-c3ccccc3)cc2)C1=O	O=C1C(N=CCCc2ccccc2)CCCCN1Cc1ccc(-c2ccccc2)cc1||O=C1C(N=CCCc2ccccc2)CCCCN1Cc1ccc(-c2cccs2)cc1
CC(O)=N[C@@H](Cc1ccc(OP(=O)(O)O)cc1)C(O)=N[C@H]1CCCCN(Cc2ccc(-c3cccs3)cc2)C1=O	CC(O)=N[C@@H](Cc1ccc(OCC(=O)O)c(P(=O)(O)O)c1)C(O)=N[C@H]1CCCCN(Cc2ccc(-c3ccccc3)cc2)C1=O	O=C1C(N=CCCc2ccccc2)CCCCN1Cc1ccc(-c2ccccc2)cc1||O=C1C(N=CCCc2ccccc2)CCCCN1Cc1ccc(-c2cccs2)cc1
CC(O)=N[C@@H](Cc1ccc(OP(=O)(O)O)cc1)C(O)=N[C@H]1CCCCN(Cc2ccc(-c3cccs3)cc2)C1=O	CSCC[C@H](N=C(O)[C@@H]1CCCN1C(=O)[C@@H](N=C(O)[C@H](Cc1ccc(OP(=O)(O)O)cc1)N=C(C)O)C(C)C)C(O)=N[C@@H](CC(C)C)C(=O)O	O=C(CN=CCCc1ccccc1)N1CCCC1||O=C1C(N=CCCc2ccccc2)CCCCN1Cc1ccc(-c2cccs2)cc1
CC(O)=N[C@@H](Cc1ccc(OP(=O)(O)O)cc1)C(O)=N[C@H]1CCCCN(Cc2ccc(-c3cccs3)cc2)C1=O	CC(O)=N[C@@H](Cc1ccc(CC(=O)O)c(C(=O)O)c1)C(O)=N[C@H]1CCCCN(Cc2ccc(-c3ccccc3)cc2)C1=O	O=C1C(N=CCCc2ccccc2)CCCCN1Cc1ccc(-c2ccccc2)cc1||O=C1C(N=CCCc2ccccc2)CCCCN1Cc1ccc(-c2cccs2)cc1
CC(O)=N[C@@H](Cc1ccc(OP(=O)(O)O)cc1)C(O)=N[C@H]1CCCCN(Cc2ccc(-c3cccs3)cc2)C1=O	CC(O)=N[C@@H](Cc1ccc(OP(=O)(O)O)cc1)C(O)=N[C@H]1CCCCN(Cc2ccc(-c3cccc4ccccc34)cc2)C1=O	O=C1C(N=CCCc2ccccc2)CCCCN1Cc1ccc(-c2cccc3ccccc23)cc1||O=C1C(N=CCCc2ccccc2)CCCCN1Cc1ccc(-c2cccs2)cc1
CC(O)=N[C@@H](Cc1ccc(OP(=O)(O)O)cc1)C(O)=N[C@H]1CCCCN(Cc2ccc(-c3cccs3)cc2)C1=O	COC(=O)c1cc(C[C@H](N=C(C)O)C(O)=N[C@H]2CCCCN(Cc3ccc(-c4ccccc4)cc3)C2=O)ccc1C(C(=O)O)C(=O)O	O=C1C(N=CCCc2ccccc2)CCCCN1Cc1ccc(-c2ccccc2)cc1||O=C1C(N=CCCc2ccccc2)CCCCN1Cc1ccc(-c2cccs2)cc1
CC(O)=N[C@@H](Cc1ccc(OP(=O)(O)O)cc1)C(O)=N[C@H]1CCCCN(Cc2ccc(-c3cccs3)cc2)C1=O	CCCCCCCCN(CCCCCCCC)C(=O)[C@H](C)N=C(O)[C@@H](N=C(O)[C@H](Cc1ccc(OP(=O)(O)O)cc1)N=C(C)O)C(C)C	O=C1C(N=CCCc2ccccc2)CCCCN1Cc1ccc(-c2cccs2)cc1||c1ccccc1
CC(O)=N[C@@H](Cc1ccc(OP(=O)(O)O)cc1)C(O)=N[C@@H](CCC(=O)O)C(O)=NCCc1cccc2ccccc12	CC(O)=N[C@@H](Cc1ccc(OP(=O)(O)O)cc1)C(O)=N[C@H]1CSCCN(Cc2ccc(-c3ccccc3)cc2)C1=O	C(CCc1ccccc1)=NCC=NCCc1cccc2ccccc12||O=C1C(N=CCCc2ccccc2)CSCCN1Cc1ccc(-c2ccccc2)cc1
CC(O)=N[C@@H](Cc1ccc(OP(=O)(O)O)cc1)C(O)=N[C@@H](CCC(=O)O)C(O)=NCCc1cccc2ccccc12	CC(O)=N[C@@H](Cc1ccc(OP(=O)(O)O)cc1)C(O)=N[C@@H](Cc1ccc(OP(=O)(O)O)cc1)C(O)=N[C@@H](Cc1ccc(OP(=O)(O)O)cc1)C(=N)O	C(=NCCc1ccccc1)C(Cc1ccccc1)N=CCCc1ccccc1||C(CCc1ccccc1)=NCC=NCCc1cccc2ccccc12
CC(O)=N[C@@H](Cc1ccc(OP(=O)(O)O)cc1)C(O)=N[C@@H](CCC(=O)O)C(O)=NCCc1cccc2ccccc12	CC(O)=N[C@@H](Cc1ccc(OP(=O)(O)O)cc1)C(O)=N[C@H]1CSCCN(Cc2ccc(-c3ccccc3C#N)cc2)C1=O	C(CCc1ccccc1)=NCC=NCCc1cccc2ccccc12||O=C1C(N=CCCc2ccccc2)CSCCN1Cc1ccc(-c2ccccc2)cc1
CC(O)=N[C@@H](Cc1ccc(OP(=O)(O)O)cc1)C(O)=N[C@@H](CCC(=O)O)C(O)=NCCc1cccc2ccccc12	CC(O)=N[C@@H](Cc1ccc(OP(=O)(O)O)cc1)C(O)=N[C@H]1CSCCN(Cc2cccc(-c3ccccc3C#N)c2)C1=O	C(CCc1ccccc1)=NCC=NCCc1cccc2ccccc12||O=C1C(N=CCCc2ccccc2)CSCCN1Cc1cccc(-c2ccccc2)c1
CC(O)=N[C@@H](Cc1ccc(OP(=O)(O)O)cc1)C(O)=N[C@@H](CCC(=O)O)C(O)=NCCc1cccc2ccccc12	CC(O)=N[C@@H](Cc1ccc(OP(=O)(O)O)cc1)C(O)=N[C@H]1CCCCN(Cc2ccc(-c3ccc(F)cc3F)cc2)C1=O	C(CCc1ccccc1)=NCC=NCCc1cccc2ccccc12||O=C1C(N=CCCc2ccccc2)CCCCN1Cc1ccc(-c2ccccc2)cc1
CC(O)=N[C@@H](Cc1ccc(OP(=O)(O)O)cc1)C(O)=N[C@@H](CCC(=O)O)C(O)=NCCc1cccc2ccccc12	CC(O)=N[C@@H](Cc1ccc(OP(=O)(O)O)cc1)C(O)=N[C@H]1CCCCN(Cc2ccc(-c3ccccc3)cc2)C1=O	C(CCc1ccccc1)=NCC=NCCc1cccc2ccccc12||O=C1C(N=CCCc2ccccc2)CCCCN1Cc1ccc(-c2ccccc2)cc1
CC(O)=N[C@@H](Cc1ccc(OP(=O)(O)O)cc1)C(O)=N[C@@H](CCC(=O)O)C(O)=NCCc1cccc2ccccc12	CC(O)=N[C@@H](Cc1ccc(OP(=O)(O)O)cc1)C(O)=N[C@H]1CCCCN(Cc2ccc(-c3ccccc3C#N)cc2)C1=O	C(CCc1ccccc1)=NCC=NCCc1cccc2ccccc12||O=C1C(N=CCCc2ccccc2)CCCCN1Cc1ccc(-c2ccccc2)cc1
CC(O)=N[C@@H](Cc1ccc(OP(=O)(O)O)cc1)C(O)=N[C@@H](CCC(=O)O)C(O)=NCCc1cccc2ccccc12	CC(O)=N[C@@H](Cc1ccc(OP(=O)(O)O)c(C=O)c1)C(O)=N[C@H]1CCCCN(Cc2ccc(-c3ccccc3)cc2)C1=O	C(CCc1ccccc1)=NCC=NCCc1cccc2ccccc12||O=C1C(N=CCCc2ccccc2)CCCCN1Cc1ccc(-c2ccccc2)cc1
CC(O)=N[C@@H](Cc1ccc(OP(=O)(O)O)cc1)C(O)=N[C@@H](CCC(=O)O)C(O)=NCCc1cccc2ccccc12	CC(O)=N[C@@H](Cc1ccc(OP(=O)(O)O)cc1)C(O)=N[C@H]1CCCCN(Cc2ccc(-c3cccc4ccccc34)cc2)C1=O	C(CCc1ccccc1)=NCC=NCCc1cccc2ccccc12||O=C1C(N=CCCc2ccccc2)CCCCN1Cc1ccc(-c2cccc3ccccc23)cc1
CC(O)=N[C@@H](Cc1ccc(OP(=O)(O)O)cc1)C(O)=N[C@H]1CCCCN(Cc2ccc(C(C)(C)C)cc2)C1=O	CC(O)=N[C@@H](Cc1ccc(OP(=O)(O)O)cc1)C(O)=N[C@H]1CSCCN(Cc2ccc(-c3ccccc3)cc2)C1=O	O=C1C(N=CCCc2ccccc2)CCCCN1Cc1ccccc1||O=C1C(N=CCCc2ccccc2)CSCCN1Cc1ccc(-c2ccccc2)cc1
CC(O)=N[C@@H](Cc1ccc(OP(=O)(O)O)cc1)C(O)=N[C@H]1CCCCN(Cc2ccc(C(C)(C)C)cc2)C1=O	CC(O)=N[C@@H](Cc1ccc(OP(=O)(O)O)cc1)C(O)=N[C@H]1CCCCN(Cc2ccc(-c3ccccc3)cc2)C1=O	O=C1C(N=CCCc2ccccc2)CCCCN1Cc1ccc(-c2ccccc2)cc1||O=C1C(N=CCCc2ccccc2)CCCCN1Cc1ccccc1
CC(O)=N[C@@H](Cc1ccc(OP(=O)(O)O)cc1)C(O)=N[C@H]1CCCCN(Cc2ccc(C(C)(C)C)cc2)C1=O	CC(O)=N[C@@H](Cc1ccc(OP(=O)(O)O)cc1)C(O)=N[C@H]1CCCCN(Cc2ccc(-c3ccccc3C#N)cc2)C1=O	O=C1C(N=CCCc2ccccc2)CCCCN1Cc1ccc(-c2ccccc2)cc1||O=C1C(N=CCCc2ccccc2)CCCCN1Cc1ccccc1
CC(O)=N[C@@H](Cc1ccc(OP(=O)(O)O)cc1)C(O)=N[C@H]1CCCCN(Cc2ccc(C(C)(C)C)cc2)C1=O	CC(O)=N[C@@H](Cc1ccc(C(F)(F)P(=O)(O)O)cc1)C(O)=N[C@H]1CCCCN(Cc2ccc(-c3ccccc3)cc2)C1=O	O=C1C(N=CCCc2ccccc2)CCCCN1Cc1ccc(-c2ccccc2)cc1||O=C1C(N=CCCc2ccccc2)CCCCN1Cc1ccccc1
CC(O)=N[C@@H](Cc1ccc(OP(=O)(O)O)cc1)C(O)=N[C@H]1CCCCN(Cc2ccc(C(C)(C)C)cc2)C1=O	CC(O)=N[C@@H](Cc1ccc(OP(=O)(O)O)c(C=O)c1)C(O)=N[C@H]1CCCCN(Cc2ccc(-c3ccccc3)cc2)C1=O	O=C1C(N=CCCc2ccccc2)CCCCN1Cc1ccc(-c2ccccc2)cc1||O=C1C(N=CCCc2ccccc2)CCCCN1Cc1ccccc1
CC(O)=N[C@@H](Cc1ccc(OP(=O)(O)O)cc1)C(O)=N[C@H]1CCCCN(Cc2ccc(C(C)(C)C)cc2)C1=O	CC(O)=N[C@@H](Cc1ccc(C(=O)O)c(C=O)c1)C(O)=N[C@H]1CCCCN(Cc2ccc(-c3ccccc3)cc2)C1=O	O=C1C(N=CCCc2ccccc2)CCCCN1Cc1ccc(-c2ccccc2)cc1||O=C1C(N=CCCc2ccccc2)CCCCN1Cc1ccccc1
CC(O)=N[C@@H](Cc1ccc(OP(=O)(O)O)cc1)C(O)=N[C@H]1CCCCN(Cc2ccc(C(C)(C)C)cc2)C1=O	CC(O)=N[C@@H](Cc1ccc(C(C(=O)O)C(=O)O)c(C(=O)O)c1)C(O)=N[C@H]1CCCCN(Cc2ccc(-c3ccccc3)cc2)C1=O	O=C1C(N=CCCc2ccccc2)CCCCN1Cc1ccc(-c2ccccc2)cc1||O=C1C(N=CCCc2ccccc2)CCCCN1Cc1ccccc1
CC(O)=N[C@@H](Cc1ccc(OP(=O)(O)O)cc1)C(O)=N[C@H]1CCCCN(Cc2ccc(C(C)(C)C)cc2)C1=O	CC(O)=N[C@@H](Cc1ccc(OP(=O)(O)O)cc1)C(O)=N[C@H]1CCCCN(Cc2ccc(-c3cccc4ccccc34)cc2)C1=O	O=C1C(N=CCCc2ccccc2)CCCCN1Cc1ccc(-c2cccc3ccccc23)cc1||O=C1C(N=CCCc2ccccc2)CCCCN1Cc1ccccc1
CC(O)=N[C@@H](Cc1ccc(OP(=O)(O)O)cc1)C(O)=N[C@H]1CCCCN(Cc2ccc(C(C)(C)C)cc2)C1=O	COC(=O)c1cc(C[C@H](N=C(C)O)C(O)=N[C@H]2CCCCN(Cc3ccc(-c4ccccc4)cc3)C2=O)ccc1C(F)(C(=O)O)C(=O)O	O=C1C(N=CCCc2ccccc2)CCCCN1Cc1ccc(-c2ccccc2)cc1||O=C1C(N=CCCc2ccccc2)CCCCN1Cc1ccccc1
CC(O)=N[C@@H](Cc1ccc(OP(=O)(O)O)cc1)C(O)=N[C@H]1CCCCN(Cc2ccc(C(C)(C)C)cc2)C1=O	COC(=O)c1cc(C[C@@H](N=C(C)O)C(O)=N[C@H]2CCCCN(Cc3ccc(-c4ccccc4)cc3)C2=O)ccc1C(C(=O)O)C(=O)O	O=C1C(N=CCCc2ccccc2)CCCCN1Cc1ccc(-c2ccccc2)cc1||O=C1C(N=CCCc2ccccc2)CCCCN1Cc1ccccc1
CCCCc1ccc(CN2CCCC[C@H](N=C(O)[C@H](Cc3ccc(OP(=O)(O)O)cc3)N=C(C)O)C2=O)cc1	CC(O)=N[C@@H](Cc1ccc(OP(=O)(O)O)cc1)C(O)=N[C@H]1CSCCN(Cc2ccc(-c3ccccc3)cc2)C1=O	O=C1C(N=CCCc2ccccc2)CCCCN1Cc1ccccc1||O=C1C(N=CCCc2ccccc2)CSCCN1Cc1ccc(-c2ccccc2)cc1
CCCCc1ccc(CN2CCCC[C@H](N=C(O)[C@H](Cc3ccc(OP(=O)(O)O)cc3)N=C(C)O)C2=O)cc1	CC(O)=N[C@@H](Cc1ccc(OP(=O)(O)O)cc1)C(O)=N[C@H]1CSCCN(Cc2ccc(-c3ccccc3C#N)cc2)C1=O	O=C1C(N=CCCc2ccccc2)CCCCN1Cc1ccccc1||O=C1C(N=CCCc2ccccc2)CSCCN1Cc1ccc(-c2ccccc2)cc1
CCCCc1ccc(CN2CCCC[C@H](N=C(O)[C@H](Cc3ccc(OP(=O)(O)O)cc3)N=C(C)O)C2=O)cc1	CC(O)=N[C@@H](Cc1ccc(OP(=O)(O)O)cc1)C(O)=N[C@H]1CSCCN(Cc2cccc(-c3ccccc3C#N)c2)C1=O	O=C1C(N=CCCc2ccccc2)CCCCN1Cc1ccccc1||O=C1C(N=CCCc2ccccc2)CSCCN1Cc1cccc(-c2ccccc2)c1
CCCCc1ccc(CN2CCCC[C@H](N=C(O)[C@H](Cc3ccc(OP(=O)(O)O)cc3)N=C(C)O)C2=O)cc1	CC(O)=N[C@@H](Cc1ccc(OP(=O)(O)O)cc1)C(O)=N[C@H]1CCCCN(Cc2ccc(-c3ccc(F)cc3F)cc2)C1=O	O=C1C(N=CCCc2ccccc2)CCCCN1Cc1ccc(-c2ccccc2)cc1||O=C1C(N=CCCc2ccccc2)CCCCN1Cc1ccccc1
CCCCc1ccc(CN2CCCC[C@H](N=C(O)[C@H](Cc3ccc(OP(=O)(O)O)cc3)N=C(C)O)C2=O)cc1	CC(O)=N[C@@H](Cc1ccc(OP(=O)(O)O)cc1)C(O)=N[C@H]1CCCCN(Cc2ccc(-c3ccccc3)cc2)C1=O	O=C1C(N=CCCc2ccccc2)CCCCN1Cc1ccc(-c2ccccc2)cc1||O=C1C(N=CCCc2ccccc2)CCCCN1Cc1ccccc1
CCCCc1ccc(CN2CCCC[C@H](N=C(O)[C@H](Cc3ccc(OP(=O)(O)O)cc3)N=C(C)O)C2=O)cc1	CC(O)=N[C@@H](Cc1ccc(OP(=O)(O)O)cc1)C(O)=N[C@H]1CCCCN(Cc2ccc(-c3ccccc3C#N)cc2)C1=O	O=C1C(N=CCCc2ccccc2)CCCCN1Cc1ccc(-c2ccccc2)cc1||O=C1C(N=CCCc2ccccc2)CCCCN1Cc1ccccc1
CCCCc1ccc(CN2CCCC[C@H](N=C(O)[C@H](Cc3ccc(OP(=O)(O)O)cc3)N=C(C)O)C2=O)cc1	CC(O)=N[C@@H](Cc1ccc(C(F)(F)P(=O)(O)O)cc1)C(O)=N[C@H]1CCCCN(Cc2ccc(-c3ccccc3)cc2)C1=O	O=C1C(N=CCCc2ccccc2)CCCCN1Cc1ccc(-c2ccccc2)cc1||O=C1C(N=CCCc2ccccc2)CCCCN1Cc1ccccc1
CCCCc1ccc(CN2CCCC[C@H](N=C(O)[C@H](Cc3ccc(OP(=O)(O)O)cc3)N=C(C)O)C2=O)cc1	CC(O)=N[C@@H](Cc1ccc(OP(=O)(O)O)c(C=O)c1)C(O)=N[C@H]1CCCCN(Cc2ccc(-c3ccccc3)cc2)C1=O	O=C1C(N=CCCc2ccccc2)CCCCN1Cc1ccc(-c2ccccc2)cc1||O=C1C(N=CCCc2ccccc2)CCCCN1Cc1ccccc1
CCCCc1ccc(CN2CCCC[C@H](N=C(O)[C@H](Cc3ccc(OP(=O)(O)O)cc3)N=C(C)O)C2=O)cc1	CC(O)=N[C@@H](Cc1ccc(C(=O)O)c(C=O)c1)C(O)=N[C@H]1CCCCN(Cc2ccc(-c3ccccc3)cc2)C1=O	O=C1C(N=CCCc2ccccc2)CCCCN1Cc1ccc(-c2ccccc2)cc1||O=C1C(N=CCCc2ccccc2)CCCCN1Cc1ccccc1
CCCCc1ccc(CN2CCCC[C@H](N=C(O)[C@H](Cc3ccc(OP(=O)(O)O)cc3)N=C(C)O)C2=O)cc1	CC(O)=N[C@@H](Cc1ccc(OCC(=O)O)c(P(=O)(O)O)c1)C(O)=N[C@H]1CCCCN(Cc2ccc(-c3ccccc3)cc2)C1=O	O=C1C(N=CCCc2ccccc2)CCCCN1Cc1ccc(-c2ccccc2)cc1||O=C1C(N=CCCc2ccccc2)CCCCN1Cc1ccccc1
CCCCc1ccc(CN2CCCC[C@H](N=C(O)[C@H](Cc3ccc(OP(=O)(O)O)cc3)N=C(C)O)C2=O)cc1	CC(O)=N[C@@H](Cc1ccc(CC(=O)O)c(C(=O)O)c1)C(O)=N[C@H]1CCCCN(Cc2ccc(-c3ccccc3)cc2)C1=O	O=C1C(N=CCCc2ccccc2)CCCCN1Cc1ccc(-c2ccccc2)cc1||O=C1C(N=CCCc2ccccc2)CCCCN1Cc1ccccc1
CCCCc1ccc(CN2CCCC[C@H](N=C(O)[C@H](Cc3ccc(OP(=O)(O)O)cc3)N=C(C)O)C2=O)cc1	CC(O)=N[C@@H](Cc1ccc(C(C(=O)O)C(=O)O)c(C(=O)O)c1)C(O)=N[C@H]1CCCCN(Cc2ccc(-c3ccccc3)cc2)C1=O	O=C1C(N=CCCc2ccccc2)CCCCN1Cc1ccc(-c2ccccc2)cc1||O=C1C(N=CCCc2ccccc2)CCCCN1Cc1ccccc1
CCCCc1ccc(CN2CCCC[C@H](N=C(O)[C@H](Cc3ccc(OP(=O)(O)O)cc3)N=C(C)O)C2=O)cc1	CC(O)=N[C@@H](Cc1ccc(OP(=O)(O)O)cc1)C(O)=N[C@H]1CCCCN(Cc2ccc(-c3cccc4ccccc34)cc2)C1=O	O=C1C(N=CCCc2ccccc2)CCCCN1Cc1ccc(-c2cccc3ccccc23)cc1||O=C1C(N=CCCc2ccccc2)CCCCN1Cc1ccccc1
CCCCc1ccc(CN2CCCC[C@H](N=C(O)[C@H](Cc3ccc(OP(=O)(O)O)cc3)N=C(C)O)C2=O)cc1	COC(=O)c1cc(C[C@H](N=C(C)O)C(O)=N[C@H]2CCCCN(Cc3ccc(-c4ccccc4)cc3)C2=O)ccc1C(F)(C(=O)O)C(=O)O	O=C1C(N=CCCc2ccccc2)CCCCN1Cc1ccc(-c2ccccc2)cc1||O=C1C(N=CCCc2ccccc2)CCCCN1Cc1ccccc1
CCCCc1ccc(CN2CCCC[C@H](N=C(O)[C@H](Cc3ccc(OP(=O)(O)O)cc3)N=C(C)O)C2=O)cc1	COC(=O)c1cc(C[C@@H](N=C(C)O)C(O)=N[C@H]2CCCCN(Cc3ccc(-c4ccccc4)cc3)C2=O)ccc1C(C(=O)O)C(=O)O	O=C1C(N=CCCc2ccccc2)CCCCN1Cc1ccc(-c2ccccc2)cc1||O=C1C(N=CCCc2ccccc2)CCCCN1Cc1ccccc1
CCCCc1ccc(CN2CCCC[C@H](N=C(O)[C@H](Cc3ccc(OP(=O)(O)O)cc3)N=C(C)O)C2=O)cc1	COC(=O)c1cc(C[C@H](N=C(C)O)C(O)=N[C@H]2CCCCN(Cc3ccc(-c4ccccc4)cc3)C2=O)ccc1C(C(=O)O)C(=O)O	O=C1C(N=CCCc2ccccc2)CCCCN1Cc1ccc(-c2ccccc2)cc1||O=C1C(N=CCCc2ccccc2)CCCCN1Cc1ccccc1
CC(O)=N[C@@H](Cc1ccc(OP(=O)(O)O)cc1)C(O)=N[C@@H](CCC(=O)O)C(O)=NCCC1=CC=CC2CCCCC12	CC(O)=N[C@@H](Cc1ccc(OP(=O)(O)O)cc1)C(O)=N[C@H]1CSCCN(Cc2ccc(-c3ccccc3)cc2)C1=O	C1=CC2CCCCC2C(CCN=CCN=CCCc2ccccc2)=C1||O=C1C(N=CCCc2ccccc2)CSCCN1Cc1ccc(-c2ccccc2)cc1
CC(O)=N[C@@H](Cc1ccc(OP(=O)(O)O)cc1)C(O)=N[C@@H](CCC(=O)O)C(O)=NCCC1=CC=CC2CCCCC12	CC(O)=N[C@@H](Cc1ccc(OP(=O)(O)O)cc1)C(O)=N[C@@H](Cc1ccc(OP(=O)(O)O)cc1)C(O)=N[C@@H](Cc1ccc(OP(=O)(O)O)cc1)C(=N)O	C(=NCCc1ccccc1)C(Cc1ccccc1)N=CCCc1ccccc1||C1=CC2CCCCC2C(CCN=CCN=CCCc2ccccc2)=C1
CC(O)=N[C@@H](Cc1ccc(OP(=O)(O)O)cc1)C(O)=N[C@@H](CCC(=O)O)C(O)=NCCC1=CC=CC2CCCCC12	CC(O)=N[C@@H](Cc1ccc(OP(=O)(O)O)cc1)C(O)=N[C@H]1CSCCN(Cc2ccc(-c3ccccc3C#N)cc2)C1=O	C1=CC2CCCCC2C(CCN=CCN=CCCc2ccccc2)=C1||O=C1C(N=CCCc2ccccc2)CSCCN1Cc1ccc(-c2ccccc2)cc1
CC(O)=N[C@@H](Cc1ccc(OP(=O)(O)O)cc1)C(O)=N[C@@H](CCC(=O)O)C(O)=NCCC1=CC=CC2CCCCC12	CC(O)=N[C@@H](Cc1ccc(OP(=O)(O)O)cc1)C(O)=N[C@H]1CSCCN(Cc2cccc(-c3ccccc3C#N)c2)C1=O	C1=CC2CCCCC2C(CCN=CCN=CCCc2ccccc2)=C1||O=C1C(N=CCCc2ccccc2)CSCCN1Cc1cccc(-c2ccccc2)c1
CC(O)=N[C@@H](Cc1ccc(OP(=O)(O)O)cc1)C(O)=N[C@@H](CCC(=O)O)C(O)=NCCC1=CC=CC2CCCCC12	CC(O)=N[C@@H](Cc1ccc(OP(=O)(O)O)cc1)C(O)=N[C@H]1CCCCN(Cc2ccc(-c3ccccc3)cc2)C1=O	C1=CC2CCCCC2C(CCN=CCN=CCCc2ccccc2)=C1||O=C1C(N=CCCc2ccccc2)CCCCN1Cc1ccc(-c2ccccc2)cc1
CC(O)=N[C@@H](Cc1ccc(OP(=O)(O)O)cc1)C(O)=N[C@@H](CCC(=O)O)C(O)=NCCC1=CC=CC2CCCCC12	CC(O)=N[C@@H](Cc1ccc(OP(=O)(O)O)cc1)C(O)=N[C@H]1CCCCN(Cc2ccc(-c3ccccc3C#N)cc2)C1=O	C1=CC2CCCCC2C(CCN=CCN=CCCc2ccccc2)=C1||O=C1C(N=CCCc2ccccc2)CCCCN1Cc1ccc(-c2ccccc2)cc1
CC(O)=N[C@@H](Cc1ccc(OP(=O)(O)O)cc1)C(O)=N[C@@H](CCC(=O)O)C(O)=NCCC1=CC=CC2CCCCC12	CC(O)=N[C@@H](Cc1ccc(OP(=O)(O)O)c(C=O)c1)C(O)=N[C@H]1CCCCN(Cc2ccc(-c3ccccc3)cc2)C1=O	C1=CC2CCCCC2C(CCN=CCN=CCCc2ccccc2)=C1||O=C1C(N=CCCc2ccccc2)CCCCN1Cc1ccc(-c2ccccc2)cc1
CC(O)=N[C@@H](Cc1ccc(OP(=O)(O)O)cc1)C(O)=N[C@@H](CCC(=O)O)C(O)=NCCC1=CC=CC2CCCCC12	CC(O)=N[C@@H](Cc1ccc(OP(=O)(O)O)cc1)C(O)=N[C@H]1CCCCN(Cc2ccc(-c3cccc4ccccc34)cc2)C1=O	C1=CC2CCCCC2C(CCN=CCN=CCCc2ccccc2)=C1||O=C1C(N=CCCc2ccccc2)CCCCN1Cc1ccc(-c2cccc3ccccc23)cc1
CC(O)=N[C@@H](Cc1ccc(OP(=O)(O)O)cc1)C(O)=N[C@H]1CSCCN(Cc2ccc(-c3ccccc3)cc2)C1=O	CC(O)=N[C@@H](Cc1ccc(OP(=O)(O)O)cc1)C(O)=N[C@@H](Cc1ccc(O)cc1)C(O)=NCCCc1ccccc1	C(=NCCCc1ccccc1)C(Cc1ccccc1)N=CCCc1ccccc1||O=C1C(N=CCCc2ccccc2)CSCCN1Cc1ccc(-c2ccccc2)cc1
CC(O)=N[C@@H](Cc1ccc(OP(=O)(O)O)cc1)C(O)=N[C@H]1CSCCN(Cc2ccc(-c3ccccc3)cc2)C1=O	CC(O)=N[C@@H](Cc1ccc(OP(=O)(O)O)cc1)C(O)=N[C@@H](Cc1ccc(OP(=O)(O)O)cc1)C(O)=NCCCc1ccccc1	C(=NCCCc1ccccc1)C(Cc1ccccc1)N=CCCc1ccccc1||O=C1C(N=CCCc2ccccc2)CSCCN1Cc1ccc(-c2ccccc2)cc1
CC(O)=N[C@@H](Cc1ccc(OP(=O)(O)O)cc1)C(O)=N[C@H]1CSCCN(Cc2ccc(-c3ccccc3)cc2)C1=O	CC(O)=N[C@@H](Cc1ccc(OP(=O)(O)O)cc1)C(O)=N[C@@H](CCC(=O)O)C(=O)N(CCCC(=O)O)CCCc1ccccc1	O=C(CN=CCCc1ccccc1)NCCCc1ccccc1||O=C1C(N=CCCc2ccccc2)CSCCN1Cc1ccc(-c2ccccc2)cc1
CC(O)=N[C@@H](Cc1ccc(OP(=O)(O)O)cc1)C(O)=N[C@H]1CSCCN(Cc2ccc(-c3ccccc3)cc2)C1=O	CCCC(N=C(O)[C@H](Cc1ccc(OP(=O)(O)O)cc1)N=C(C)O)C(=O)N(CCCC(=O)O)CCCc1ccccc1	O=C(CN=CCCc1ccccc1)NCCCc1ccccc1||O=C1C(N=CCCc2ccccc2)CSCCN1Cc1ccc(-c2ccccc2)cc1
CC(O)=N[C@@H](Cc1ccc(OP(=O)(O)O)cc1)C(O)=N[C@H]1CSCCN(Cc2ccc(-c3ccccc3)cc2)C1=O	CCCCCN(CCCCC)C(=O)[C@@H](C)N=C(O)[C@@H](N=C(O)[C@H](Cc1ccc(OP(=O)(O)O)cc1)N=C(C)O)C(C)C	O=C1C(N=CCCc2ccccc2)CSCCN1Cc1ccc(-c2ccccc2)cc1||c1ccccc1
CC(O)=N[C@@H](Cc1ccc(OP(=O)(O)O)cc1)C(O)=N[C@H]1CSCCN(Cc2ccc(-c3ccccc3)cc2)C1=O	CCCCCN(CCCCC)C(=O)[C@H](C)N=C(O)[C@@H](N=C(O)[C@H](Cc1ccc(OP(=O)(O)O)cc1)N=C(C)O)C(C)C	O=C1C(N=CCCc2ccccc2)CSCCN1Cc1ccc(-c2ccccc2)cc1||c1ccccc1
CC(O)=N[C@@H](Cc1ccc(OP(=O)(O)O)cc1)C(O)=N[C@H]1CSCCN(Cc2ccc(-c3ccccc3)cc2)C1=O	CC(O)=N[C@@H](Cc1ccc(OP(=O)(O)O)cc1)C(O)=N[C@H]1CSCCN(Cc2cccc(C(=O)c3ccccc3)c2)C1=O	O=C(c1ccccc1)c1cccc(CN2CCSCC(N=CCCc3ccccc3)C2=O)c1||O=C1C(N=CCCc2ccccc2)CSCCN1Cc1ccc(-c2ccccc2)cc1
CC(O)=N[C@@H](Cc1ccc(OP(=O)(O)O)cc1)C(O)=N[C@H]1CSCCN(Cc2ccc(-c3ccccc3)cc2)C1=O	CC(O)=N[C@@H](Cc1ccc(OP(=O)(O)O)cc1)C(O)=N[C@H]1CCCCN(Cc2ccc(-c3ccc(Cl)cc3)cc2)C1=O	O=C1C(N=CCCc2ccccc2)CCCCN1Cc1ccc(-c2ccccc2)cc1||O=C1C(N=CCCc2ccccc2)CSCCN1Cc1ccc(-c2ccccc2)cc1
CC(O)=N[C@@H](Cc1ccc(OP(=O)(O)O)cc1)C(O)=N[C@H]1CSCCN(Cc2ccc(-c3ccccc3)cc2)C1=O	CC(O)=N[C@@H](Cc1ccc(P(=O)(O)O)c(P(=O)(O)O)c1)C(O)=N[C@H]1CCCCN(Cc2ccc(-c3ccccc3)cc2)C1=O	O=C1C(N=CCCc2ccccc2)CCCCN1Cc1ccc(-c2ccccc2)cc1||O=C1C(N=CCCc2ccccc2)CSCCN1Cc1ccc(-c2ccccc2)cc1
CC(O)=N[C@@H](Cc1ccc(OP(=O)(O)O)cc1)C(O)=N[C@H]1CSCCN(Cc2ccc(-c3ccccc3)cc2)C1=O	CC(O)=N[C@@H](Cc1ccc(OP(=O)(O)O)cc1)C(O)=N[C@H]1CCCCN(Cc2ccc(C3CCCCC3)cc2)C1=O	O=C1C(N=CCCc2ccccc2)CCCCN1Cc1ccc(C2CCCCC2)cc1||O=C1C(N=CCCc2ccccc2)CSCCN1Cc1ccc(-c2ccccc2)cc1
CC(O)=N[C@@H](Cc1ccc(OP(=O)(O)O)cc1)C(O)=N[C@H]1CSCCN(Cc2ccc(-c3ccccc3)cc2)C1=O	CSCC[C@H](N=C(O)[C@@H]1CCCN1C(=O)[C@@H](N=C(O)[C@@H](N)Cc1ccc(OP(=O)(O)O)cc1)C(C)C)C(O)=N[C@@H](CC(C)C)C(=O)O	O=C(CN=CCCc1ccccc1)N1CCCC1||O=C1C(N=CCCc2ccccc2)CSCCN1Cc1ccc(-c2ccccc2)cc1
CC(O)=N[C@@H](Cc1ccc(OP(=O)(O)O)cc1)C(O)=N[C@H]1CSCCN(Cc2ccc(-c3ccccc3)cc2)C1=O	CC(O)=N[C@@H](Cc1ccc(C(F)(F)P(=O)(O)O)cc1)C(O)=N[C@H]1CCCCN(Cc2ccc(-c3ccccc3)cc2)C1=O	O=C1C(N=CCCc2ccccc2)CCCCN1Cc1ccc(-c2ccccc2)cc1||O=C1C(N=CCCc2ccccc2)CSCCN1Cc1ccc(-c2ccccc2)cc1
CC(O)=N[C@@H](Cc1ccc(OP(=O)(O)O)cc1)C(O)=N[C@H]1CSCCN(Cc2ccc(-c3ccccc3)cc2)C1=O	CC(O)=N[C@@H](Cc1ccc(OP(=O)(O)O)c(C=O)c1)C(O)=N[C@H]1CCCCN(Cc2ccc(-c3ccccc3)cc2)C1=O	O=C1C(N=CCCc2ccccc2)CCCCN1Cc1ccc(-c2ccccc2)cc1||O=C1C(N=CCCc2ccccc2)CSCCN1Cc1ccc(-c2ccccc2)cc1
CC(O)=N[C@@H](Cc1ccc(OP(=O)(O)O)cc1)C(O)=N[C@H]1CSCCN(Cc2ccc(-c3ccccc3)cc2)C1=O	CC(O)=N[C@@H](Cc1ccc(OP(=O)(O)O)cc1)C(O)=N[C@H]1CCCCN(Cc2ccc(-c3ccc(C)cc3)cc2)C1=O	O=C1C(N=CCCc2ccccc2)CCCCN1Cc1ccc(-c2ccccc2)cc1||O=C1C(N=CCCc2ccccc2)CSCCN1Cc1ccc(-c2ccccc2)cc1
CC(O)=N[C@@H](Cc1ccc(OP(=O)(O)O)cc1)C(O)=N[C@H]1CSCCN(Cc2ccc(-c3ccccc3)cc2)C1=O	CCCCCCN(CCCCCC)C(=O)[C@@H](C)N=C(O)[C@@H](N=C(O)[C@H](Cc1ccc(OP(=O)(O)O)cc1)N=C(C)O)C(C)C	O=C1C(N=CCCc2ccccc2)CSCCN1Cc1ccc(-c2ccccc2)cc1||c1ccccc1
CC(O)=N[C@@H](Cc1ccc(OP(=O)(O)O)cc1)C(O)=N[C@H]1CSCCN(Cc2ccc(-c3ccccc3)cc2)C1=O	CCCCCCN(CCCCCC)C(=O)[C@H](C)N=C(O)[C@@H](N=C(O)[C@H](Cc1ccc(OP(=O)(O)O)cc1)N=C(C)O)C(C)C	O=C1C(N=CCCc2ccccc2)CSCCN1Cc1ccc(-c2ccccc2)cc1||c1ccccc1
CC(O)=N[C@@H](Cc1ccc(OP(=O)(O)O)cc1)C(O)=N[C@H]1CSCCN(Cc2ccc(-c3ccccc3)cc2)C1=O	CSCC[C@H](N=C(O)[C@@H]1CCCN1C(=O)[C@@H](N=C(O)[C@H](Cc1ccc(OP(=O)(O)O)cc1)N=C(C)O)C(C)C)C(O)=N[C@@H](CC(C)C)C(=O)O	O=C(CN=CCCc1ccccc1)N1CCCC1||O=C1C(N=CCCc2ccccc2)CSCCN1Cc1ccc(-c2ccccc2)cc1
CC(O)=N[C@@H](Cc1ccc(OP(=O)(O)O)cc1)C(O)=N[C@H]1CSCCN(Cc2ccc(-c3ccccc3)cc2)C1=O	CC(O)=N[C@@H](Cc1ccc(C(C(=O)O)C(=O)O)c(C(=O)O)c1)C(O)=N[C@H]1CCCCN(Cc2ccc(-c3ccccc3)cc2)C1=O	O=C1C(N=CCCc2ccccc2)CCCCN1Cc1ccc(-c2ccccc2)cc1||O=C1C(N=CCCc2ccccc2)CSCCN1Cc1ccc(-c2ccccc2)cc1
CC(O)=N[C@@H](Cc1ccc(OP(=O)(O)O)cc1)C(O)=N[C@H]1CSCCN(Cc2ccc(-c3ccccc3)cc2)C1=O	COC(=O)c1cc(C[C@@H](N=C(C)O)C(O)=N[C@H]2CCCCN(Cc3ccc(-c4ccccc4)cc3)C2=O)ccc1C(C(=O)O)C(=O)O	O=C1C(N=CCCc2ccccc2)CCCCN1Cc1ccc(-c2ccccc2)cc1||O=C1C(N=CCCc2ccccc2)CSCCN1Cc1ccc(-c2ccccc2)cc1
CC(O)=N[C@@H](Cc1ccc(OP(=O)(O)O)cc1)C(O)=N[C@H]1CSCCN(Cc2ccc(-c3ccccc3)cc2)C1=O	CCCCCCCCN(CCCCCCCC)C(=O)[C@H](C)N=C(O)[C@@H](N=C(O)[C@H](Cc1ccc(OP(=O)(O)O)cc1)N=C(C)O)C(C)C	O=C1C(N=CCCc2ccccc2)CSCCN1Cc1ccc(-c2ccccc2)cc1||c1ccccc1
CC(O)=N[C@@H](Cc1ccc(OP(=O)(O)O)cc1)C(O)=N[C@@H](Cc1ccc(O)cc1)C(O)=NCCCc1ccccc1	CC(O)=N[C@@H](Cc1ccc(OP(=O)(O)O)cc1)C(O)=N[C@@H](Cc1ccc(OP(=O)(O)O)cc1)C(O)=N[C@@H](Cc1ccc(OP(=O)(O)O)cc1)C(=N)O	C(=NCCCc1ccccc1)C(Cc1ccccc1)N=CCCc1ccccc1||C(=NCCc1ccccc1)C(Cc1ccccc1)N=CCCc1ccccc1
CC(O)=N[C@@H](Cc1ccc(OP(=O)(O)O)cc1)C(O)=N[C@@H](Cc1ccc(O)cc1)C(O)=NCCCc1ccccc1	CCCCCN(CCCCC)C(=O)[C@@H](C)N=C(O)[C@@H](N=C(O)[C@H](Cc1ccc(OP(=O)(O)O)cc1)N=C(C)O)C(C)C	C(=NCCCc1ccccc1)C(Cc1ccccc1)N=CCCc1ccccc1||c1ccccc1
CC(O)=N[C@@H](Cc1ccc(OP(=O)(O)O)cc1)C(O)=N[C@@H](Cc1ccc(O)cc1)C(O)=NCCCc1ccccc1	CC(O)=N[C@@H](Cc1ccc(OP(=O)(O)O)cc1)C(O)=N[C@H]1CSCCN(Cc2ccc(-c3ccccc3C#N)cc2)C1=O	C(=NCCCc1ccccc1)C(Cc1ccccc1)N=CCCc1ccccc1||O=C1C(N=CCCc2ccccc2)CSCCN1Cc1ccc(-c2ccccc2)cc1
CC(O)=N[C@@H](Cc1ccc(OP(=O)(O)O)cc1)C(O)=N[C@@H](Cc1ccc(O)cc1)C(O)=NCCCc1ccccc1	CC(O)=N[C@@H](Cc1ccc(OP(=O)(O)O)cc1)C(O)=N[C@H]1CSCCN(Cc2cccc(-c3ccccc3C#N)c2)C1=O	C(=NCCCc1ccccc1)C(Cc1ccccc1)N=CCCc1ccccc1||O=C1C(N=CCCc2ccccc2)CSCCN1Cc1cccc(-c2ccccc2)c1
CC(O)=N[C@@H](Cc1ccc(OP(=O)(O)O)cc1)C(O)=N[C@@H](Cc1ccc(O)cc1)C(O)=NCCCc1ccccc1	CC(O)=N[C@@H](Cc1ccc(OP(=O)(O)O)cc1)C(O)=N[C@H]1CCCCN(Cc2ccc(-c3ccc(F)cc3F)cc2)C1=O	C(=NCCCc1ccccc1)C(Cc1ccccc1)N=CCCc1ccccc1||O=C1C(N=CCCc2ccccc2)CCCCN1Cc1ccc(-c2ccccc2)cc1
CC(O)=N[C@@H](Cc1ccc(OP(=O)(O)O)cc1)C(O)=N[C@@H](Cc1ccc(O)cc1)C(O)=NCCCc1ccccc1	CC(O)=N[C@@H](Cc1ccc(OP(=O)(O)O)cc1)C(O)=N[C@H]1CSCCN(Cc2cccc(C(=O)c3ccccc3)c2)C1=O	C(=NCCCc1ccccc1)C(Cc1ccccc1)N=CCCc1ccccc1||O=C(c1ccccc1)c1cccc(CN2CCSCC(N=CCCc3ccccc3)C2=O)c1
CC(O)=N[C@@H](Cc1ccc(OP(=O)(O)O)cc1)C(O)=N[C@@H](Cc1ccc(O)cc1)C(O)=NCCCc1ccccc1	CC(O)=N[C@@H](Cc1ccc(OP(=O)(O)O)cc1)C(O)=N[C@H]1CCCCN(Cc2ccc(-c3ccc(Cl)cc3)cc2)C1=O	C(=NCCCc1ccccc1)C(Cc1ccccc1)N=CCCc1ccccc1||O=C1C(N=CCCc2ccccc2)CCCCN1Cc1ccc(-c2ccccc2)cc1
CC(O)=N[C@@H](Cc1ccc(OP(=O)(O)O)cc1)C(O)=N[C@@H](Cc1ccc(O)cc1)C(O)=NCCCc1ccccc1	CC(O)=N[C@@H](Cc1ccc(OP(=O)(O)O)cc1)C(O)=N[C@H]1CCCCN(Cc2ccc(-c3ccccc3)cc2)C1=O	C(=NCCCc1ccccc1)C(Cc1ccccc1)N=CCCc1ccccc1||O=C1C(N=CCCc2ccccc2)CCCCN1Cc1ccc(-c2ccccc2)cc1
CC(O)=N[C@@H](Cc1ccc(OP(=O)(O)O)cc1)C(O)=N[C@@H](Cc1ccc(O)cc1)C(O)=NCCCc1ccccc1	CC(O)=NC(Cc1ccc(P(=O)(O)O)c(P(=O)(O)O)c1)C(O)=N[C@H]1CCCCc2cc(OCC3CCCCC3)c(C(=N)O)cc21	C(=NCCCc1ccccc1)C(Cc1ccccc1)N=CCCc1ccccc1||C(CCc1ccccc1)=NC1CCCCc2cc(OCC3CCCCC3)ccc21
CC(O)=N[C@@H](Cc1ccc(OP(=O)(O)O)cc1)C(O)=N[C@@H](Cc1ccc(O)cc1)C(O)=NCCCc1ccccc1	CC(O)=N[C@@H](Cc1ccc(OP(=O)(O)O)cc1)C(O)=N[C@H]1CCCCN(Cc2ccc(-c3ccccc3C#N)cc2)C1=O	C(=NCCCc1ccccc1)C(Cc1ccccc1)N=CCCc1ccccc1||O=C1C(N=CCCc2ccccc2)CCCCN1Cc1ccc(-c2ccccc2)cc1
CC(O)=N[C@@H](Cc1ccc(OP(=O)(O)O)cc1)C(O)=N[C@@H](Cc1ccc(O)cc1)C(O)=NCCCc1ccccc1	CC(O)=N[C@@H](Cc1ccc(OP(=O)(O)O)c(C=O)c1)C(O)=N[C@H]1CCCCN(Cc2ccc(-c3ccccc3)cc2)C1=O	C(=NCCCc1ccccc1)C(Cc1ccccc1)N=CCCc1ccccc1||O=C1C(N=CCCc2ccccc2)CCCCN1Cc1ccc(-c2ccccc2)cc1
CC(O)=N[C@@H](Cc1ccc(OP(=O)(O)O)cc1)C(O)=N[C@@H](Cc1ccc(O)cc1)C(O)=NCCCc1ccccc1	CCCCCCN(CCCCCC)C(=O)[C@@H](C)N=C(O)[C@@H](N=C(O)[C@H](Cc1ccc(OP(=O)(O)O)cc1)N=C(C)O)C(C)C	C(=NCCCc1ccccc1)C(Cc1ccccc1)N=CCCc1ccccc1||c1ccccc1
CC(O)=N[C@@H](Cc1ccc(OP(=O)(O)O)cc1)C(O)=N[C@@H](Cc1ccc(O)cc1)C(O)=NCCCc1ccccc1	CC(O)=N[C@@H](Cc1ccc(C(=O)O)c(C=O)c1)C(O)=N[C@H]1CCCCN(Cc2ccc(-c3ccccc3)cc2)C1=O	C(=NCCCc1ccccc1)C(Cc1ccccc1)N=CCCc1ccccc1||O=C1C(N=CCCc2ccccc2)CCCCN1Cc1ccc(-c2ccccc2)cc1
CC(O)=N[C@@H](Cc1ccc(OP(=O)(O)O)cc1)C(O)=N[C@@H](Cc1ccc(O)cc1)C(O)=NCCCc1ccccc1	CC(O)=N[C@@H](Cc1ccc(CC(=O)O)c(C(=O)O)c1)C(O)=N[C@H]1CCCCN(Cc2ccc(-c3ccccc3)cc2)C1=O	C(=NCCCc1ccccc1)C(Cc1ccccc1)N=CCCc1ccccc1||O=C1C(N=CCCc2ccccc2)CCCCN1Cc1ccc(-c2ccccc2)cc1
CC(O)=N[C@@H](Cc1ccc(OP(=O)(O)O)cc1)C(O)=N[C@@H](Cc1ccc(O)cc1)C(O)=NCCCc1ccccc1	CC(O)=N[C@@H](Cc1ccc(OP(=O)(O)O)cc1)C(O)=N[C@H]1CCCCN(Cc2ccc(-c3cccc4ccccc34)cc2)C1=O	C(=NCCCc1ccccc1)C(Cc1ccccc1)N=CCCc1ccccc1||O=C1C(N=CCCc2ccccc2)CCCCN1Cc1ccc(-c2cccc3ccccc23)cc1
CC(O)=N[C@@H](Cc1ccc(OP(=O)(O)O)cc1)C(O)=N[C@@H](Cc1ccc(OP(=O)(O)O)cc1)C(O)=NCCCc1ccccc1	CC(O)=N[C@@H](Cc1ccc(OP(=O)(O)O)cc1)C(O)=N[C@@H](Cc1ccc(OP(=O)(O)O)cc1)C(O)=N[C@@H](Cc1ccc(OP(=O)(O)O)cc1)C(=N)O	C(=NCCCc1ccccc1)C(Cc1ccccc1)N=CCCc1ccccc1||C(=NCCc1ccccc1)C(Cc1ccccc1)N=CCCc1ccccc1
CC(O)=N[C@@H](Cc1ccc(OP(=O)(O)O)cc1)C(O)=N[C@@H](Cc1ccc(OP(=O)(O)O)cc1)C(O)=NCCCc1ccccc1	CC(O)=N[C@@H](Cc1ccc(OP(=O)(O)O)cc1)C(O)=N[C@H]1CSCCN(Cc2ccc(-c3ccccc3C#N)cc2)C1=O	C(=NCCCc1ccccc1)C(Cc1ccccc1)N=CCCc1ccccc1||O=C1C(N=CCCc2ccccc2)CSCCN1Cc1ccc(-c2ccccc2)cc1
CC(O)=N[C@@H](Cc1ccc(OP(=O)(O)O)cc1)C(O)=N[C@@H](Cc1ccc(OP(=O)(O)O)cc1)C(O)=NCCCc1ccccc1	CC(O)=N[C@@H](Cc1ccc(OP(=O)(O)O)cc1)C(O)=N[C@H]1CSCCN(Cc2cccc(-c3ccccc3C#N)c2)C1=O	C(=NCCCc1ccccc1)C(Cc1ccccc1)N=CCCc1ccccc1||O=C1C(N=CCCc2ccccc2)CSCCN1Cc1cccc(-c2ccccc2)c1
CC(O)=N[C@@H](Cc1ccc(OP(=O)(O)O)cc1)C(O)=N[C@@H](Cc1ccc(OP(=O)(O)O)cc1)C(O)=NCCCc1ccccc1	CC(O)=N[C@@H](Cc1ccc(OP(=O)(O)O)cc1)C(O)=N[C@H]1CCCCN(Cc2ccc(-c3ccc(F)cc3F)cc2)C1=O	C(=NCCCc1ccccc1)C(Cc1ccccc1)N=CCCc1ccccc1||O=C1C(N=CCCc2ccccc2)CCCCN1Cc1ccc(-c2ccccc2)cc1
CC(O)=N[C@@H](Cc1ccc(OP(=O)(O)O)cc1)C(O)=N[C@@H](Cc1ccc(OP(=O)(O)O)cc1)C(O)=NCCCc1ccccc1	CC(O)=N[C@@H](Cc1ccc(OP(=O)(O)O)cc1)C(O)=N[C@H]1CCCCN(Cc2ccc(-c3ccccc3)cc2)C1=O	C(=NCCCc1ccccc1)C(Cc1ccccc1)N=CCCc1ccccc1||O=C1C(N=CCCc2ccccc2)CCCCN1Cc1ccc(-c2ccccc2)cc1
CC(O)=N[C@@H](Cc1ccc(OP(=O)(O)O)cc1)C(O)=N[C@@H](Cc1ccc(OP(=O)(O)O)cc1)C(O)=NCCCc1ccccc1	CC(O)=NC(Cc1ccc(P(=O)(O)O)c(P(=O)(O)O)c1)C(O)=N[C@H]1CCCCc2cc(OCC3CCCCC3)c(C(=N)O)cc21	C(=NCCCc1ccccc1)C(Cc1ccccc1)N=CCCc1ccccc1||C(CCc1ccccc1)=NC1CCCCc2cc(OCC3CCCCC3)ccc21
CC(O)=N[C@@H](Cc1ccc(OP(=O)(O)O)cc1)C(O)=N[C@@H](Cc1ccc(OP(=O)(O)O)cc1)C(O)=NCCCc1ccccc1	CC(O)=N[C@@H](Cc1ccc(OP(=O)(O)O)cc1)C(O)=N[C@H]1CCCCN(Cc2ccc(-c3ccccc3C#N)cc2)C1=O	C(=NCCCc1ccccc1)C(Cc1ccccc1)N=CCCc1ccccc1||O=C1C(N=CCCc2ccccc2)CCCCN1Cc1ccc(-c2ccccc2)cc1
CC(O)=N[C@@H](Cc1ccc(OP(=O)(O)O)cc1)C(O)=N[C@@H](Cc1ccc(OP(=O)(O)O)cc1)C(O)=NCCCc1ccccc1	CC(O)=N[C@@H](Cc1ccc(OP(=O)(O)O)c(C=O)c1)C(O)=N[C@H]1CCCCN(Cc2ccc(-c3ccccc3)cc2)C1=O	C(=NCCCc1ccccc1)C(Cc1ccccc1)N=CCCc1ccccc1||O=C1C(N=CCCc2ccccc2)CCCCN1Cc1ccc(-c2ccccc2)cc1
CC(O)=N[C@@H](Cc1ccc(OP(=O)(O)O)cc1)C(O)=N[C@@H](Cc1ccc(OP(=O)(O)O)cc1)C(O)=NCCCc1ccccc1	CC(O)=N[C@@H](Cc1ccc(OP(=O)(O)O)cc1)C(O)=N[C@H]1CCCCN(Cc2ccc(-c3cccc4ccccc34)cc2)C1=O	C(=NCCCc1ccccc1)C(Cc1ccccc1)N=CCCc1ccccc1||O=C1C(N=CCCc2ccccc2)CCCCN1Cc1ccc(-c2cccc3ccccc23)cc1
CC(O)=N[C@@H](Cc1ccc(OP(=O)(O)O)cc1)C(O)=N[C@@H](Cc1ccc(OP(=O)(O)O)cc1)C(O)=N[C@@H](Cc1ccc(OP(=O)(O)O)cc1)C(=N)O	CCCCCN(CCCCC)C(=O)[C@H](C)N=C(O)[C@@H](N=C(O)[C@H](Cc1ccc(OP(=O)(O)O)cc1)N=C(C)O)C(C)C	C(=NCCc1ccccc1)C(Cc1ccccc1)N=CCCc1ccccc1||c1ccccc1
CC(O)=N[C@@H](Cc1ccc(OP(=O)(O)O)cc1)C(O)=N[C@@H](Cc1ccc(OP(=O)(O)O)cc1)C(O)=N[C@@H](Cc1ccc(OP(=O)(O)O)cc1)C(=N)O	CCCCCCN(CCCCCC)C(=O)[C@H](C)N=C(O)[C@@H](N=C(O)[C@H](Cc1ccc(OP(=O)(O)O)cc1)N=C(C)O)C(C)C	C(=NCCc1ccccc1)C(Cc1ccccc1)N=CCCc1ccccc1||c1ccccc1
CC(O)=N[C@@H](Cc1ccc(OP(=O)(O)O)cc1)C(O)=N[C@@H](Cc1ccc(OP(=O)(O)O)cc1)C(O)=N[C@@H](Cc1ccc(OP(=O)(O)O)cc1)C(=N)O	CC[C@H](C)[C@H](N=C(O)[C@H](CCC(=O)O)N=C(O)[C@H](CCC(=O)O)N=C(O)[C@H](Cc1ccc(P(=O)(O)O)cc1)N=C(C)O)C(O)=N[C@@H](CCC(=O)O)C(=O)O	C(=NCCc1ccccc1)C(Cc1ccccc1)N=CCCc1ccccc1||c1ccccc1
CC(O)=N[C@@H](Cc1ccc(OP(=O)(O)O)cc1)C(O)=N[C@@H](Cc1ccc(OP(=O)(O)O)cc1)C(O)=N[C@@H](Cc1ccc(OP(=O)(O)O)cc1)C(=N)O	CCCCCCCCN(CCCCCCCC)C(=O)[C@H](C)N=C(O)[C@@H](N=C(O)[C@H](Cc1ccc(OP(=O)(O)O)cc1)N=C(C)O)C(C)C	C(=NCCc1ccccc1)C(Cc1ccccc1)N=CCCc1ccccc1||c1ccccc1
CC(O)=N[C@@H](Cc1ccc(OP(=O)(O)O)cc1)C(O)=N[C@@H](CCC(=O)O)C(=O)N(CCCC(=O)O)CCCc1ccccc1	CC(O)=N[C@@H](Cc1ccc(OP(=O)(O)O)cc1)C(O)=N[C@H]1CCCCN(Cc2ccc(-c3ccccc3)cc2)C1=O	O=C(CN=CCCc1ccccc1)NCCCc1ccccc1||O=C1C(N=CCCc2ccccc2)CCCCN1Cc1ccc(-c2ccccc2)cc1
CC(O)=N[C@@H](Cc1ccc(OP(=O)(O)O)cc1)C(O)=N[C@@H](CCC(=O)O)C(=O)N(CCCC(=O)O)CCCc1ccccc1	CC(O)=N[C@@H](Cc1ccc(OP(=O)(O)O)cc1)C(O)=N[C@H]1CCCCN(Cc2ccc(-c3ccccc3C#N)cc2)C1=O	O=C(CN=CCCc1ccccc1)NCCCc1ccccc1||O=C1C(N=CCCc2ccccc2)CCCCN1Cc1ccc(-c2ccccc2)cc1
CC(O)=N[C@@H](Cc1ccc(OP(=O)(O)O)cc1)C(O)=N[C@@H](CCC(=O)O)C(=O)N(CCCC(=O)O)CCCc1ccccc1	CC(O)=N[C@@H](Cc1ccc(C(F)(F)P(=O)(O)O)cc1)C(O)=N[C@H]1CCCCN(Cc2ccc(-c3ccccc3)cc2)C1=O	O=C(CN=CCCc1ccccc1)NCCCc1ccccc1||O=C1C(N=CCCc2ccccc2)CCCCN1Cc1ccc(-c2ccccc2)cc1
CC(O)=N[C@@H](Cc1ccc(OP(=O)(O)O)cc1)C(O)=N[C@@H](CCC(=O)O)C(=O)N(CCCC(=O)O)CCCc1ccccc1	CC(O)=N[C@@H](Cc1ccc(OP(=O)(O)O)c(C=O)c1)C(O)=N[C@H]1CCCCN(Cc2ccc(-c3ccccc3)cc2)C1=O	O=C(CN=CCCc1ccccc1)NCCCc1ccccc1||O=C1C(N=CCCc2ccccc2)CCCCN1Cc1ccc(-c2ccccc2)cc1
CC(O)=N[C@@H](Cc1ccc(OP(=O)(O)O)cc1)C(O)=N[C@@H](CCC(=O)O)C(=O)N(CCCC(=O)O)CCCc1ccccc1	CC(O)=N[C@@H](Cc1ccc(C(=O)O)c(C=O)c1)C(O)=N[C@H]1CCCCN(Cc2ccc(-c3ccccc3)cc2)C1=O	O=C(CN=CCCc1ccccc1)NCCCc1ccccc1||O=C1C(N=CCCc2ccccc2)CCCCN1Cc1ccc(-c2ccccc2)cc1
CC(O)=N[C@@H](Cc1ccc(OP(=O)(O)O)cc1)C(O)=N[C@@H](CCC(=O)O)C(=O)N(CCCC(=O)O)CCCc1ccccc1	CC(O)=N[C@@H](Cc1ccc(C(C(=O)O)C(=O)O)c(C(=O)O)c1)C(O)=N[C@H]1CCCCN(Cc2ccc(-c3ccccc3)cc2)C1=O	O=C(CN=CCCc1ccccc1)NCCCc1ccccc1||O=C1C(N=CCCc2ccccc2)CCCCN1Cc1ccc(-c2ccccc2)cc1
CC(O)=N[C@@H](Cc1ccc(OP(=O)(O)O)cc1)C(O)=N[C@@H](CCC(=O)O)C(=O)N(CCCC(=O)O)CCCc1ccccc1	CC(O)=N[C@@H](Cc1ccc(OP(=O)(O)O)cc1)C(O)=N[C@H]1CCCCN(Cc2ccc(-c3cccc4ccccc34)cc2)C1=O	O=C(CN=CCCc1ccccc1)NCCCc1ccccc1||O=C1C(N=CCCc2ccccc2)CCCCN1Cc1ccc(-c2cccc3ccccc23)cc1
CC(O)=N[C@@H](Cc1ccc(OP(=O)(O)O)cc1)C(O)=N[C@@H](CCC(=O)O)C(=O)N(CCCC(=O)O)CCCc1ccccc1	COC(=O)c1cc(C[C@H](N=C(C)O)C(O)=N[C@H]2CCCCN(Cc3ccc(-c4ccccc4)cc3)C2=O)ccc1C(F)(C(=O)O)C(=O)O	O=C(CN=CCCc1ccccc1)NCCCc1ccccc1||O=C1C(N=CCCc2ccccc2)CCCCN1Cc1ccc(-c2ccccc2)cc1
CC(O)=N[C@@H](Cc1ccc(OP(=O)(O)O)cc1)C(O)=N[C@@H](CCC(=O)O)C(=O)N(CCCC(=O)O)CCCc1ccccc1	COC(=O)c1cc(C[C@@H](N=C(C)O)C(O)=N[C@H]2CCCCN(Cc3ccc(-c4ccccc4)cc3)C2=O)ccc1C(C(=O)O)C(=O)O	O=C(CN=CCCc1ccccc1)NCCCc1ccccc1||O=C1C(N=CCCc2ccccc2)CCCCN1Cc1ccc(-c2ccccc2)cc1
CCCC(N=C(O)[C@H](Cc1ccc(OP(=O)(O)O)cc1)N=C(C)O)C(=O)N(CCCC(=O)O)CCCc1ccccc1	CC(O)=N[C@@H](Cc1ccc(OP(=O)(O)O)cc1)C(O)=N[C@H]1CSCCN(Cc2ccc(-c3ccccc3C#N)cc2)C1=O	O=C(CN=CCCc1ccccc1)NCCCc1ccccc1||O=C1C(N=CCCc2ccccc2)CSCCN1Cc1ccc(-c2ccccc2)cc1
CCCC(N=C(O)[C@H](Cc1ccc(OP(=O)(O)O)cc1)N=C(C)O)C(=O)N(CCCC(=O)O)CCCc1ccccc1	CC(O)=N[C@@H](Cc1ccc(OP(=O)(O)O)cc1)C(O)=N[C@H]1CSCCN(Cc2cccc(-c3ccccc3C#N)c2)C1=O	O=C(CN=CCCc1ccccc1)NCCCc1ccccc1||O=C1C(N=CCCc2ccccc2)CSCCN1Cc1cccc(-c2ccccc2)c1
CCCC(N=C(O)[C@H](Cc1ccc(OP(=O)(O)O)cc1)N=C(C)O)C(=O)N(CCCC(=O)O)CCCc1ccccc1	CC(O)=N[C@@H](Cc1ccc(OP(=O)(O)O)cc1)C(O)=N[C@H]1CCCCN(Cc2ccc(-c3ccc(F)cc3F)cc2)C1=O	O=C(CN=CCCc1ccccc1)NCCCc1ccccc1||O=C1C(N=CCCc2ccccc2)CCCCN1Cc1ccc(-c2ccccc2)cc1
CCCC(N=C(O)[C@H](Cc1ccc(OP(=O)(O)O)cc1)N=C(C)O)C(=O)N(CCCC(=O)O)CCCc1ccccc1	CC(O)=N[C@@H](Cc1ccc(OP(=O)(O)O)cc1)C(O)=N[C@H]1CCCCN(Cc2ccc(-c3ccccc3)cc2)C1=O	O=C(CN=CCCc1ccccc1)NCCCc1ccccc1||O=C1C(N=CCCc2ccccc2)CCCCN1Cc1ccc(-c2ccccc2)cc1
CCCC(N=C(O)[C@H](Cc1ccc(OP(=O)(O)O)cc1)N=C(C)O)C(=O)N(CCCC(=O)O)CCCc1ccccc1	CC(O)=N[C@@H](Cc1ccc(OP(=O)(O)O)cc1)C(O)=N[C@H]1CCCCN(Cc2ccc(-c3ccccc3C#N)cc2)C1=O	O=C(CN=CCCc1ccccc1)NCCCc1ccccc1||O=C1C(N=CCCc2ccccc2)CCCCN1Cc1ccc(-c2ccccc2)cc1
CCCC(N=C(O)[C@H](Cc1ccc(OP(=O)(O)O)cc1)N=C(C)O)C(=O)N(CCCC(=O)O)CCCc1ccccc1	CC(O)=N[C@@H](Cc1ccc(C(F)(F)P(=O)(O)O)cc1)C(O)=N[C@H]1CCCCN(Cc2ccc(-c3ccccc3)cc2)C1=O	O=C(CN=CCCc1ccccc1)NCCCc1ccccc1||O=C1C(N=CCCc2ccccc2)CCCCN1Cc1ccc(-c2ccccc2)cc1
CCCC(N=C(O)[C@H](Cc1ccc(OP(=O)(O)O)cc1)N=C(C)O)C(=O)N(CCCC(=O)O)CCCc1ccccc1	CC(O)=N[C@@H](Cc1ccc(OP(=O)(O)O)c(C=O)c1)C(O)=N[C@H]1CCCCN(Cc2ccc(-c3ccccc3)cc2)C1=O	O=C(CN=CCCc1ccccc1)NCCCc1ccccc1||O=C1C(N=CCCc2ccccc2)CCCCN1Cc1ccc(-c2ccccc2)cc1
CCCC(N=C(O)[C@H](Cc1ccc(OP(=O)(O)O)cc1)N=C(C)O)C(=O)N(CCCC(=O)O)CCCc1ccccc1	CC(O)=N[C@@H](Cc1ccc(C(=O)O)c(C=O)c1)C(O)=N[C@H]1CCCCN(Cc2ccc(-c3ccccc3)cc2)C1=O	O=C(CN=CCCc1ccccc1)NCCCc1ccccc1||O=C1C(N=CCCc2ccccc2)CCCCN1Cc1ccc(-c2ccccc2)cc1
CCCC(N=C(O)[C@H](Cc1ccc(OP(=O)(O)O)cc1)N=C(C)O)C(=O)N(CCCC(=O)O)CCCc1ccccc1	CC(O)=N[C@@H](Cc1ccc(C(C(=O)O)C(=O)O)c(C(=O)O)c1)C(O)=N[C@H]1CCCCN(Cc2ccc(-c3ccccc3)cc2)C1=O	O=C(CN=CCCc1ccccc1)NCCCc1ccccc1||O=C1C(N=CCCc2ccccc2)CCCCN1Cc1ccc(-c2ccccc2)cc1
CCCC(N=C(O)[C@H](Cc1ccc(OP(=O)(O)O)cc1)N=C(C)O)C(=O)N(CCCC(=O)O)CCCc1ccccc1	CC(O)=N[C@@H](Cc1ccc(OP(=O)(O)O)cc1)C(O)=N[C@H]1CCCCN(Cc2ccc(-c3cccc4ccccc34)cc2)C1=O	O=C(CN=CCCc1ccccc1)NCCCc1ccccc1||O=C1C(N=CCCc2ccccc2)CCCCN1Cc1ccc(-c2cccc3ccccc23)cc1
CCCC(N=C(O)[C@H](Cc1ccc(OP(=O)(O)O)cc1)N=C(C)O)C(=O)N(CCCC(=O)O)CCCc1ccccc1	COC(=O)c1cc(C[C@H](N=C(C)O)C(O)=N[C@H]2CCCCN(Cc3ccc(-c4ccccc4)cc3)C2=O)ccc1C(F)(C(=O)O)C(=O)O	O=C(CN=CCCc1ccccc1)NCCCc1ccccc1||O=C1C(N=CCCc2ccccc2)CCCCN1Cc1ccc(-c2ccccc2)cc1
CCCC(N=C(O)[C@H](Cc1ccc(OP(=O)(O)O)cc1)N=C(C)O)C(=O)N(CCCC(=O)O)CCCc1ccccc1	COC(=O)c1cc(C[C@@H](N=C(C)O)C(O)=N[C@H]2CCCCN(Cc3ccc(-c4ccccc4)cc3)C2=O)ccc1C(C(=O)O)C(=O)O	O=C(CN=CCCc1ccccc1)NCCCc1ccccc1||O=C1C(N=CCCc2ccccc2)CCCCN1Cc1ccc(-c2ccccc2)cc1
CCCCCN(CCCCC)C(=O)[C@@H](C)N=C(O)[C@@H](N=C(O)[C@H](Cc1ccc(OP(=O)(O)O)cc1)N=C(C)O)C(C)C	CC(O)=N[C@@H](Cc1ccc(OP(=O)(O)O)cc1)C(O)=N[C@H]1CCCCN(Cc2ccc(-c3ccccc3)cc2)C1=O	O=C1C(N=CCCc2ccccc2)CCCCN1Cc1ccc(-c2ccccc2)cc1||c1ccccc1
CCCCCN(CCCCC)C(=O)[C@@H](C)N=C(O)[C@@H](N=C(O)[C@H](Cc1ccc(OP(=O)(O)O)cc1)N=C(C)O)C(C)C	CC(O)=N[C@@H](Cc1ccc(OP(=O)(O)O)cc1)C(O)=N[C@H]1CCCCN(Cc2ccc(-c3ccccc3C#N)cc2)C1=O	O=C1C(N=CCCc2ccccc2)CCCCN1Cc1ccc(-c2ccccc2)cc1||c1ccccc1
CCCCCN(CCCCC)C(=O)[C@@H](C)N=C(O)[C@@H](N=C(O)[C@H](Cc1ccc(OP(=O)(O)O)cc1)N=C(C)O)C(C)C	CC(O)=N[C@@H](Cc1ccc(C(F)(F)P(=O)(O)O)cc1)C(O)=N[C@H]1CCCCN(Cc2ccc(-c3ccccc3)cc2)C1=O	O=C1C(N=CCCc2ccccc2)CCCCN1Cc1ccc(-c2ccccc2)cc1||c1ccccc1
CCCCCN(CCCCC)C(=O)[C@@H](C)N=C(O)[C@@H](N=C(O)[C@H](Cc1ccc(OP(=O)(O)O)cc1)N=C(C)O)C(C)C	CC(O)=N[C@@H](Cc1ccc(OP(=O)(O)O)c(C=O)c1)C(O)=N[C@H]1CCCCN(Cc2ccc(-c3ccccc3)cc2)C1=O	O=C1C(N=CCCc2ccccc2)CCCCN1Cc1ccc(-c2ccccc2)cc1||c1ccccc1
CCCCCN(CCCCC)C(=O)[C@@H](C)N=C(O)[C@@H](N=C(O)[C@H](Cc1ccc(OP(=O)(O)O)cc1)N=C(C)O)C(C)C	CC(O)=N[C@@H](Cc1ccc(C(=O)O)c(C=O)c1)C(O)=N[C@H]1CCCCN(Cc2ccc(-c3ccccc3)cc2)C1=O	O=C1C(N=CCCc2ccccc2)CCCCN1Cc1ccc(-c2ccccc2)cc1||c1ccccc1
CCCCCN(CCCCC)C(=O)[C@H](C)N=C(O)[C@@H](N=C(O)[C@H](Cc1ccc(OP(=O)(O)O)cc1)N=C(C)O)C(C)C	CC(O)=N[C@@H](Cc1ccc(OP(=O)(O)O)cc1)C(O)=N[C@H]1CCCCN(Cc2ccc(-c3ccccc3)cc2)C1=O	O=C1C(N=CCCc2ccccc2)CCCCN1Cc1ccc(-c2ccccc2)cc1||c1ccccc1
CCCCCN(CCCCC)C(=O)[C@H](C)N=C(O)[C@@H](N=C(O)[C@H](Cc1ccc(OP(=O)(O)O)cc1)N=C(C)O)C(C)C	CC(O)=N[C@@H](Cc1ccc(OP(=O)(O)O)cc1)C(O)=N[C@H]1CCCCN(Cc2ccc(-c3ccccc3C#N)cc2)C1=O	O=C1C(N=CCCc2ccccc2)CCCCN1Cc1ccc(-c2ccccc2)cc1||c1ccccc1
CCCCCN(CCCCC)C(=O)[C@H](C)N=C(O)[C@@H](N=C(O)[C@H](Cc1ccc(OP(=O)(O)O)cc1)N=C(C)O)C(C)C	CC(O)=N[C@@H](Cc1ccc(C(F)(F)P(=O)(O)O)cc1)C(O)=N[C@H]1CCCCN(Cc2ccc(-c3ccccc3)cc2)C1=O	O=C1C(N=CCCc2ccccc2)CCCCN1Cc1ccc(-c2ccccc2)cc1||c1ccccc1
CCCCCN(CCCCC)C(=O)[C@H](C)N=C(O)[C@@H](N=C(O)[C@H](Cc1ccc(OP(=O)(O)O)cc1)N=C(C)O)C(C)C	CC(O)=N[C@@H](Cc1ccc(OP(=O)(O)O)c(C=O)c1)C(O)=N[C@H]1CCCCN(Cc2ccc(-c3ccccc3)cc2)C1=O	O=C1C(N=CCCc2ccccc2)CCCCN1Cc1ccc(-c2ccccc2)cc1||c1ccccc1
CCCCCN(CCCCC)C(=O)[C@H](C)N=C(O)[C@@H](N=C(O)[C@H](Cc1ccc(OP(=O)(O)O)cc1)N=C(C)O)C(C)C	CC(O)=N[C@@H](Cc1ccc(C(=O)O)c(C=O)c1)C(O)=N[C@H]1CCCCN(Cc2ccc(-c3ccccc3)cc2)C1=O	O=C1C(N=CCCc2ccccc2)CCCCN1Cc1ccc(-c2ccccc2)cc1||c1ccccc1
CCCCCN(CCCCC)C(=O)[C@H](C)N=C(O)[C@@H](N=C(O)[C@H](Cc1ccc(OP(=O)(O)O)cc1)N=C(C)O)C(C)C	CC(O)=N[C@@H](Cc1ccc(OP(=O)(O)O)cc1)C(O)=N[C@H]1CCCCN(Cc2ccc(-c3cccc4ccccc34)cc2)C1=O	O=C1C(N=CCCc2ccccc2)CCCCN1Cc1ccc(-c2cccc3ccccc23)cc1||c1ccccc1
CC(O)=N[C@@H](Cc1ccc(OP(=O)(O)O)cc1)C(O)=N[C@H]1CSCCN(Cc2ccc(-c3ccccc3C#N)cc2)C1=O	CC(O)=N[C@@H](Cc1ccc(OP(=O)(O)O)cc1)C(O)=N[C@H]1CCCCN(Cc2ccc(-c3ccccc3)cc2)C1=O	O=C1C(N=CCCc2ccccc2)CCCCN1Cc1ccc(-c2ccccc2)cc1||O=C1C(N=CCCc2ccccc2)CSCCN1Cc1ccc(-c2ccccc2)cc1
CC(O)=N[C@@H](Cc1ccc(OP(=O)(O)O)cc1)C(O)=N[C@H]1CSCCN(Cc2ccc(-c3ccccc3C#N)cc2)C1=O	CSCC[C@H](N=C(O)[C@@H]1CCCN1C(=O)[C@@H](N=C(O)[C@@H](N)Cc1ccc(OP(=O)(O)O)cc1)C(C)C)C(O)=N[C@@H](CC(C)C)C(=O)O	O=C(CN=CCCc1ccccc1)N1CCCC1||O=C1C(N=CCCc2ccccc2)CSCCN1Cc1ccc(-c2ccccc2)cc1
CC(O)=N[C@@H](Cc1ccc(OP(=O)(O)O)cc1)C(O)=N[C@H]1CSCCN(Cc2ccc(-c3ccccc3C#N)cc2)C1=O	CC(O)=N[C@@H](Cc1ccc(OP(=O)(O)O)cc1)C(O)=N[C@H]1CCCCN(Cc2ccc(-c3ccccc3C#N)cc2)C1=O	O=C1C(N=CCCc2ccccc2)CCCCN1Cc1ccc(-c2ccccc2)cc1||O=C1C(N=CCCc2ccccc2)CSCCN1Cc1ccc(-c2ccccc2)cc1
CC(O)=N[C@@H](Cc1ccc(OP(=O)(O)O)cc1)C(O)=N[C@H]1CSCCN(Cc2ccc(-c3ccccc3C#N)cc2)C1=O	CC(O)=N[C@@H](Cc1ccc(C(F)(F)P(=O)(O)O)cc1)C(O)=N[C@H]1CCCCN(Cc2ccc(-c3ccccc3)cc2)C1=O	O=C1C(N=CCCc2ccccc2)CCCCN1Cc1ccc(-c2ccccc2)cc1||O=C1C(N=CCCc2ccccc2)CSCCN1Cc1ccc(-c2ccccc2)cc1
CC(O)=N[C@@H](Cc1ccc(OP(=O)(O)O)cc1)C(O)=N[C@H]1CSCCN(Cc2ccc(-c3ccccc3C#N)cc2)C1=O	CC(O)=N[C@@H](Cc1ccc(OP(=O)(O)O)c(C=O)c1)C(O)=N[C@H]1CCCCN(Cc2ccc(-c3ccccc3)cc2)C1=O	O=C1C(N=CCCc2ccccc2)CCCCN1Cc1ccc(-c2ccccc2)cc1||O=C1C(N=CCCc2ccccc2)CSCCN1Cc1ccc(-c2ccccc2)cc1
CC(O)=N[C@@H](Cc1ccc(OP(=O)(O)O)cc1)C(O)=N[C@H]1CSCCN(Cc2ccc(-c3ccccc3C#N)cc2)C1=O	CCCCCCN(CCCCCC)C(=O)[C@H](C)N=C(O)[C@@H](N=C(O)[C@H](Cc1ccc(OP(=O)(O)O)cc1)N=C(C)O)C(C)C	O=C1C(N=CCCc2ccccc2)CSCCN1Cc1ccc(-c2ccccc2)cc1||c1ccccc1
CC(O)=N[C@@H](Cc1ccc(OP(=O)(O)O)cc1)C(O)=N[C@H]1CSCCN(Cc2ccc(-c3ccccc3C#N)cc2)C1=O	CSCC[C@H](N=C(O)[C@@H]1CCCN1C(=O)[C@@H](N=C(O)[C@H](Cc1ccc(OP(=O)(O)O)cc1)N=C(C)O)C(C)C)C(O)=N[C@@H](CC(C)C)C(=O)O	O=C(CN=CCCc1ccccc1)N1CCCC1||O=C1C(N=CCCc2ccccc2)CSCCN1Cc1ccc(-c2ccccc2)cc1
CC(O)=N[C@@H](Cc1ccc(OP(=O)(O)O)cc1)C(O)=N[C@H]1CSCCN(Cc2ccc(-c3ccccc3C#N)cc2)C1=O	CC(O)=N[C@@H](Cc1ccc(C(C(=O)O)C(=O)O)c(C(=O)O)c1)C(O)=N[C@H]1CCCCN(Cc2ccc(-c3ccccc3)cc2)C1=O	O=C1C(N=CCCc2ccccc2)CCCCN1Cc1ccc(-c2ccccc2)cc1||O=C1C(N=CCCc2ccccc2)CSCCN1Cc1ccc(-c2ccccc2)cc1
CC(O)=N[C@@H](Cc1ccc(OP(=O)(O)O)cc1)C(O)=N[C@H]1CSCCN(Cc2ccc(-c3ccccc3C#N)cc2)C1=O	COC(=O)c1cc(C[C@H](N=C(C)O)C(O)=N[C@H]2CCCCN(Cc3ccc(-c4ccccc4)cc3)C2=O)ccc1C(F)(C(=O)O)C(=O)O	O=C1C(N=CCCc2ccccc2)CCCCN1Cc1ccc(-c2ccccc2)cc1||O=C1C(N=CCCc2ccccc2)CSCCN1Cc1ccc(-c2ccccc2)cc1
CC(O)=N[C@@H](Cc1ccc(OP(=O)(O)O)cc1)C(O)=N[C@H]1CSCCN(Cc2ccc(-c3ccccc3C#N)cc2)C1=O	COC(=O)c1cc(C[C@@H](N=C(C)O)C(O)=N[C@H]2CCCCN(Cc3ccc(-c4ccccc4)cc3)C2=O)ccc1C(C(=O)O)C(=O)O	O=C1C(N=CCCc2ccccc2)CCCCN1Cc1ccc(-c2ccccc2)cc1||O=C1C(N=CCCc2ccccc2)CSCCN1Cc1ccc(-c2ccccc2)cc1
CC(O)=N[C@@H](Cc1ccc(OP(=O)(O)O)cc1)C(O)=N[C@H]1CSCCN(Cc2ccc(-c3ccccc3C#N)cc2)C1=O	CCCCCCCCN(CCCCCCCC)C(=O)[C@H](C)N=C(O)[C@@H](N=C(O)[C@H](Cc1ccc(OP(=O)(O)O)cc1)N=C(C)O)C(C)C	O=C1C(N=CCCc2ccccc2)CSCCN1Cc1ccc(-c2ccccc2)cc1||c1ccccc1
CC(O)=N[C@@H](Cc1ccc(OP(=O)(O)O)cc1)C(O)=N[C@H]1CSCCN(Cc2cccc(-c3ccccc3C#N)c2)C1=O	CC(O)=N[C@@H](Cc1ccc(OP(=O)(O)O)cc1)C(O)=N[C@H]1CCCCN(Cc2ccc(-c3ccccc3)cc2)C1=O	O=C1C(N=CCCc2ccccc2)CCCCN1Cc1ccc(-c2ccccc2)cc1||O=C1C(N=CCCc2ccccc2)CSCCN1Cc1cccc(-c2ccccc2)c1
CC(O)=N[C@@H](Cc1ccc(OP(=O)(O)O)cc1)C(O)=N[C@H]1CSCCN(Cc2cccc(-c3ccccc3C#N)c2)C1=O	CSCC[C@H](N=C(O)[C@@H]1CCCN1C(=O)[C@@H](N=C(O)[C@@H](N)Cc1ccc(OP(=O)(O)O)cc1)C(C)C)C(O)=N[C@@H](CC(C)C)C(=O)O	O=C(CN=CCCc1ccccc1)N1CCCC1||O=C1C(N=CCCc2ccccc2)CSCCN1Cc1cccc(-c2ccccc2)c1
CC(O)=N[C@@H](Cc1ccc(OP(=O)(O)O)cc1)C(O)=N[C@H]1CSCCN(Cc2cccc(-c3ccccc3C#N)c2)C1=O	CC(O)=N[C@@H](Cc1ccc(OP(=O)(O)O)cc1)C(O)=N[C@H]1CCCCN(Cc2ccc(-c3ccccc3C#N)cc2)C1=O	O=C1C(N=CCCc2ccccc2)CCCCN1Cc1ccc(-c2ccccc2)cc1||O=C1C(N=CCCc2ccccc2)CSCCN1Cc1cccc(-c2ccccc2)c1
CC(O)=N[C@@H](Cc1ccc(OP(=O)(O)O)cc1)C(O)=N[C@H]1CSCCN(Cc2cccc(-c3ccccc3C#N)c2)C1=O	CC(O)=N[C@@H](Cc1ccc(C(F)(F)P(=O)(O)O)cc1)C(O)=N[C@H]1CCCCN(Cc2ccc(-c3ccccc3)cc2)C1=O	O=C1C(N=CCCc2ccccc2)CCCCN1Cc1ccc(-c2ccccc2)cc1||O=C1C(N=CCCc2ccccc2)CSCCN1Cc1cccc(-c2ccccc2)c1
CC(O)=N[C@@H](Cc1ccc(OP(=O)(O)O)cc1)C(O)=N[C@H]1CSCCN(Cc2cccc(-c3ccccc3C#N)c2)C1=O	CC(O)=N[C@@H](Cc1ccc(OP(=O)(O)O)c(C=O)c1)C(O)=N[C@H]1CCCCN(Cc2ccc(-c3ccccc3)cc2)C1=O	O=C1C(N=CCCc2ccccc2)CCCCN1Cc1ccc(-c2ccccc2)cc1||O=C1C(N=CCCc2ccccc2)CSCCN1Cc1cccc(-c2ccccc2)c1
CC(O)=N[C@@H](Cc1ccc(OP(=O)(O)O)cc1)C(O)=N[C@H]1CSCCN(Cc2cccc(-c3ccccc3C#N)c2)C1=O	CCCCCCN(CCCCCC)C(=O)[C@H](C)N=C(O)[C@@H](N=C(O)[C@H](Cc1ccc(OP(=O)(O)O)cc1)N=C(C)O)C(C)C	O=C1C(N=CCCc2ccccc2)CSCCN1Cc1cccc(-c2ccccc2)c1||c1ccccc1
CC(O)=N[C@@H](Cc1ccc(OP(=O)(O)O)cc1)C(O)=N[C@H]1CSCCN(Cc2cccc(-c3ccccc3C#N)c2)C1=O	CSCC[C@H](N=C(O)[C@@H]1CCCN1C(=O)[C@@H](N=C(O)[C@H](Cc1ccc(OP(=O)(O)O)cc1)N=C(C)O)C(C)C)C(O)=N[C@@H](CC(C)C)C(=O)O	O=C(CN=CCCc1ccccc1)N1CCCC1||O=C1C(N=CCCc2ccccc2)CSCCN1Cc1cccc(-c2ccccc2)c1
CC(O)=N[C@@H](Cc1ccc(OP(=O)(O)O)cc1)C(O)=N[C@H]1CSCCN(Cc2cccc(-c3ccccc3C#N)c2)C1=O	CC(O)=N[C@@H](Cc1ccc(C(C(=O)O)C(=O)O)c(C(=O)O)c1)C(O)=N[C@H]1CCCCN(Cc2ccc(-c3ccccc3)cc2)C1=O	O=C1C(N=CCCc2ccccc2)CCCCN1Cc1ccc(-c2ccccc2)cc1||O=C1C(N=CCCc2ccccc2)CSCCN1Cc1cccc(-c2ccccc2)c1
CC(O)=N[C@@H](Cc1ccc(OP(=O)(O)O)cc1)C(O)=N[C@H]1CSCCN(Cc2cccc(-c3ccccc3C#N)c2)C1=O	COC(=O)c1cc(C[C@H](N=C(C)O)C(O)=N[C@H]2CCCCN(Cc3ccc(-c4ccccc4)cc3)C2=O)ccc1C(F)(C(=O)O)C(=O)O	O=C1C(N=CCCc2ccccc2)CCCCN1Cc1ccc(-c2ccccc2)cc1||O=C1C(N=CCCc2ccccc2)CSCCN1Cc1cccc(-c2ccccc2)c1
CC(O)=N[C@@H](Cc1ccc(OP(=O)(O)O)cc1)C(O)=N[C@H]1CSCCN(Cc2cccc(-c3ccccc3C#N)c2)C1=O	COC(=O)c1cc(C[C@@H](N=C(C)O)C(O)=N[C@H]2CCCCN(Cc3ccc(-c4ccccc4)cc3)C2=O)ccc1C(C(=O)O)C(=O)O	O=C1C(N=CCCc2ccccc2)CCCCN1Cc1ccc(-c2ccccc2)cc1||O=C1C(N=CCCc2ccccc2)CSCCN1Cc1cccc(-c2ccccc2)c1
CC(O)=N[C@@H](Cc1ccc(OP(=O)(O)O)cc1)C(O)=N[C@H]1CSCCN(Cc2cccc(-c3ccccc3C#N)c2)C1=O	CCCCCCCCN(CCCCCCCC)C(=O)[C@H](C)N=C(O)[C@@H](N=C(O)[C@H](Cc1ccc(OP(=O)(O)O)cc1)N=C(C)O)C(C)C	O=C1C(N=CCCc2ccccc2)CSCCN1Cc1cccc(-c2ccccc2)c1||c1ccccc1
CC(O)=N[C@@H](Cc1ccc(OP(=O)(O)O)cc1)C(O)=N[C@H]1CCCCN(Cc2ccc(-c3ccc(F)cc3F)cc2)C1=O	CC(O)=N[C@@H](Cc1ccc(OP(=O)(O)O)cc1)C(O)=N[C@H]1CCCCN(Cc2ccc(-c3ccccc3)cc2)C1=O	O=C1C(N=CCCc2ccccc2)CCCCN1Cc1ccc(-c2ccccc2)cc1||O=C1C(N=CCCc2ccccc2)CCCCN1Cc1ccc(-c2ccccc2)cc1
CC(O)=N[C@@H](Cc1ccc(OP(=O)(O)O)cc1)C(O)=N[C@H]1CCCCN(Cc2ccc(-c3ccc(F)cc3F)cc2)C1=O	CSCC[C@H](N=C(O)[C@@H]1CCCN1C(=O)[C@@H](N=C(O)[C@@H](N)Cc1ccc(OP(=O)(O)O)cc1)C(C)C)C(O)=N[C@@H](CC(C)C)C(=O)O	O=C(CN=CCCc1ccccc1)N1CCCC1||O=C1C(N=CCCc2ccccc2)CCCCN1Cc1ccc(-c2ccccc2)cc1
CC(O)=N[C@@H](Cc1ccc(OP(=O)(O)O)cc1)C(O)=N[C@H]1CCCCN(Cc2ccc(-c3ccc(F)cc3F)cc2)C1=O	CC(O)=N[C@@H](Cc1ccc(OP(=O)(O)O)cc1)C(O)=N[C@H]1CCCCN(Cc2ccc(-c3ccccc3C#N)cc2)C1=O	O=C1C(N=CCCc2ccccc2)CCCCN1Cc1ccc(-c2ccccc2)cc1||O=C1C(N=CCCc2ccccc2)CCCCN1Cc1ccc(-c2ccccc2)cc1
CC(O)=N[C@@H](Cc1ccc(OP(=O)(O)O)cc1)C(O)=N[C@H]1CCCCN(Cc2ccc(-c3ccc(F)cc3F)cc2)C1=O	CC(O)=N[C@@H](Cc1ccc(C(F)(F)P(=O)(O)O)cc1)C(O)=N[C@H]1CCCCN(Cc2ccc(-c3ccccc3)cc2)C1=O	O=C1C(N=CCCc2ccccc2)CCCCN1Cc1ccc(-c2ccccc2)cc1||O=C1C(N=CCCc2ccccc2)CCCCN1Cc1ccc(-c2ccccc2)cc1
CC(O)=N[C@@H](Cc1ccc(OP(=O)(O)O)cc1)C(O)=N[C@H]1CCCCN(Cc2ccc(-c3ccc(F)cc3F)cc2)C1=O	CC(O)=N[C@@H](Cc1ccc(OP(=O)(O)O)c(C=O)c1)C(O)=N[C@H]1CCCCN(Cc2ccc(-c3ccccc3)cc2)C1=O	O=C1C(N=CCCc2ccccc2)CCCCN1Cc1ccc(-c2ccccc2)cc1||O=C1C(N=CCCc2ccccc2)CCCCN1Cc1ccc(-c2ccccc2)cc1
CC(O)=N[C@@H](Cc1ccc(OP(=O)(O)O)cc1)C(O)=N[C@H]1CCCCN(Cc2ccc(-c3ccc(F)cc3F)cc2)C1=O	CCCCCCN(CCCCCC)C(=O)[C@H](C)N=C(O)[C@@H](N=C(O)[C@H](Cc1ccc(OP(=O)(O)O)cc1)N=C(C)O)C(C)C	O=C1C(N=CCCc2ccccc2)CCCCN1Cc1ccc(-c2ccccc2)cc1||c1ccccc1
CC(O)=N[C@@H](Cc1ccc(OP(=O)(O)O)cc1)C(O)=N[C@H]1CCCCN(Cc2ccc(-c3ccc(F)cc3F)cc2)C1=O	CSCC[C@H](N=C(O)[C@@H]1CCCN1C(=O)[C@@H](N=C(O)[C@H](Cc1ccc(OP(=O)(O)O)cc1)N=C(C)O)C(C)C)C(O)=N[C@@H](CC(C)C)C(=O)O	O=C(CN=CCCc1ccccc1)N1CCCC1||O=C1C(N=CCCc2ccccc2)CCCCN1Cc1ccc(-c2ccccc2)cc1
CC(O)=N[C@@H](Cc1ccc(OP(=O)(O)O)cc1)C(O)=N[C@H]1CCCCN(Cc2ccc(-c3ccc(F)cc3F)cc2)C1=O	CC(O)=N[C@@H](Cc1ccc(C(C(=O)O)C(=O)O)c(C(=O)O)c1)C(O)=N[C@H]1CCCCN(Cc2ccc(-c3ccccc3)cc2)C1=O	O=C1C(N=CCCc2ccccc2)CCCCN1Cc1ccc(-c2ccccc2)cc1||O=C1C(N=CCCc2ccccc2)CCCCN1Cc1ccc(-c2ccccc2)cc1
CC(O)=N[C@@H](Cc1ccc(OP(=O)(O)O)cc1)C(O)=N[C@H]1CCCCN(Cc2ccc(-c3ccc(F)cc3F)cc2)C1=O	COC(=O)c1cc(C[C@H](N=C(C)O)C(O)=N[C@H]2CCCCN(Cc3ccc(-c4ccccc4)cc3)C2=O)ccc1C(F)(C(=O)O)C(=O)O	O=C1C(N=CCCc2ccccc2)CCCCN1Cc1ccc(-c2ccccc2)cc1||O=C1C(N=CCCc2ccccc2)CCCCN1Cc1ccc(-c2ccccc2)cc1
CC(O)=N[C@@H](Cc1ccc(OP(=O)(O)O)cc1)C(O)=N[C@H]1CCCCN(Cc2ccc(-c3ccc(F)cc3F)cc2)C1=O	COC(=O)c1cc(C[C@@H](N=C(C)O)C(O)=N[C@H]2CCCCN(Cc3ccc(-c4ccccc4)cc3)C2=O)ccc1C(C(=O)O)C(=O)O	O=C1C(N=CCCc2ccccc2)CCCCN1Cc1ccc(-c2ccccc2)cc1||O=C1C(N=CCCc2ccccc2)CCCCN1Cc1ccc(-c2ccccc2)cc1
CC(O)=N[C@@H](Cc1ccc(OP(=O)(O)O)cc1)C(O)=N[C@H]1CCCCN(Cc2ccc(-c3ccc(F)cc3F)cc2)C1=O	CCCCCCCCN(CCCCCCCC)C(=O)[C@H](C)N=C(O)[C@@H](N=C(O)[C@H](Cc1ccc(OP(=O)(O)O)cc1)N=C(C)O)C(C)C	O=C1C(N=CCCc2ccccc2)CCCCN1Cc1ccc(-c2ccccc2)cc1||c1ccccc1
CC(O)=N[C@@H](Cc1ccc(OP(=O)(O)O)cc1)C(O)=N[C@H]1CSCCN(Cc2cccc(C(=O)c3ccccc3)c2)C1=O	CC(O)=N[C@@H](Cc1ccc(OP(=O)(O)O)cc1)C(O)=N[C@H]1CCCCN(Cc2ccc(-c3ccccc3)cc2)C1=O	O=C(c1ccccc1)c1cccc(CN2CCSCC(N=CCCc3ccccc3)C2=O)c1||O=C1C(N=CCCc2ccccc2)CCCCN1Cc1ccc(-c2ccccc2)cc1
CC(O)=N[C@@H](Cc1ccc(OP(=O)(O)O)cc1)C(O)=N[C@H]1CSCCN(Cc2cccc(C(=O)c3ccccc3)c2)C1=O	CC(O)=N[C@@H](Cc1ccc(OP(=O)(O)O)cc1)C(O)=N[C@H]1CCCCN(Cc2ccc(-c3ccccc3C#N)cc2)C1=O	O=C(c1ccccc1)c1cccc(CN2CCSCC(N=CCCc3ccccc3)C2=O)c1||O=C1C(N=CCCc2ccccc2)CCCCN1Cc1ccc(-c2ccccc2)cc1
CC(O)=N[C@@H](Cc1ccc(OP(=O)(O)O)cc1)C(O)=N[C@H]1CSCCN(Cc2cccc(C(=O)c3ccccc3)c2)C1=O	CC(O)=N[C@@H](Cc1ccc(C(F)(F)P(=O)(O)O)cc1)C(O)=N[C@H]1CCCCN(Cc2ccc(-c3ccccc3)cc2)C1=O	O=C(c1ccccc1)c1cccc(CN2CCSCC(N=CCCc3ccccc3)C2=O)c1||O=C1C(N=CCCc2ccccc2)CCCCN1Cc1ccc(-c2ccccc2)cc1
CC(O)=N[C@@H](Cc1ccc(OP(=O)(O)O)cc1)C(O)=N[C@H]1CSCCN(Cc2cccc(C(=O)c3ccccc3)c2)C1=O	CC(O)=N[C@@H](Cc1ccc(OP(=O)(O)O)c(C=O)c1)C(O)=N[C@H]1CCCCN(Cc2ccc(-c3ccccc3)cc2)C1=O	O=C(c1ccccc1)c1cccc(CN2CCSCC(N=CCCc3ccccc3)C2=O)c1||O=C1C(N=CCCc2ccccc2)CCCCN1Cc1ccc(-c2ccccc2)cc1
CC(O)=N[C@@H](Cc1ccc(OP(=O)(O)O)cc1)C(O)=N[C@H]1CSCCN(Cc2cccc(C(=O)c3ccccc3)c2)C1=O	CC(O)=N[C@@H](Cc1ccc(C(=O)O)c(C=O)c1)C(O)=N[C@H]1CCCCN(Cc2ccc(-c3ccccc3)cc2)C1=O	O=C(c1ccccc1)c1cccc(CN2CCSCC(N=CCCc3ccccc3)C2=O)c1||O=C1C(N=CCCc2ccccc2)CCCCN1Cc1ccc(-c2ccccc2)cc1
CC(O)=N[C@@H](Cc1ccc(OP(=O)(O)O)cc1)C(O)=N[C@H]1CSCCN(Cc2cccc(C(=O)c3ccccc3)c2)C1=O	CC(O)=N[C@@H](Cc1ccc(C(C(=O)O)C(=O)O)c(C(=O)O)c1)C(O)=N[C@H]1CCCCN(Cc2ccc(-c3ccccc3)cc2)C1=O	O=C(c1ccccc1)c1cccc(CN2CCSCC(N=CCCc3ccccc3)C2=O)c1||O=C1C(N=CCCc2ccccc2)CCCCN1Cc1ccc(-c2ccccc2)cc1
CC(O)=N[C@@H](Cc1ccc(OP(=O)(O)O)cc1)C(O)=N[C@H]1CSCCN(Cc2cccc(C(=O)c3ccccc3)c2)C1=O	CC(O)=N[C@@H](Cc1ccc(OP(=O)(O)O)cc1)C(O)=N[C@H]1CCCCN(Cc2ccc(-c3cccc4ccccc34)cc2)C1=O	O=C(c1ccccc1)c1cccc(CN2CCSCC(N=CCCc3ccccc3)C2=O)c1||O=C1C(N=CCCc2ccccc2)CCCCN1Cc1ccc(-c2cccc3ccccc23)cc1
CC(O)=N[C@@H](Cc1ccc(OP(=O)(O)O)cc1)C(O)=N[C@H]1CSCCN(Cc2cccc(C(=O)c3ccccc3)c2)C1=O	COC(=O)c1cc(C[C@H](N=C(C)O)C(O)=N[C@H]2CCCCN(Cc3ccc(-c4ccccc4)cc3)C2=O)ccc1C(F)(C(=O)O)C(=O)O	O=C(c1ccccc1)c1cccc(CN2CCSCC(N=CCCc3ccccc3)C2=O)c1||O=C1C(N=CCCc2ccccc2)CCCCN1Cc1ccc(-c2ccccc2)cc1
CC(O)=N[C@@H](Cc1ccc(OP(=O)(O)O)cc1)C(O)=N[C@H]1CSCCN(Cc2cccc(C(=O)c3ccccc3)c2)C1=O	COC(=O)c1cc(C[C@@H](N=C(C)O)C(O)=N[C@H]2CCCCN(Cc3ccc(-c4ccccc4)cc3)C2=O)ccc1C(C(=O)O)C(=O)O	O=C(c1ccccc1)c1cccc(CN2CCSCC(N=CCCc3ccccc3)C2=O)c1||O=C1C(N=CCCc2ccccc2)CCCCN1Cc1ccc(-c2ccccc2)cc1
CC(O)=N[C@@H](Cc1ccc(OP(=O)(O)O)cc1)C(O)=N[C@H]1CCCCN(Cc2ccc(-c3ccc(Cl)cc3)cc2)C1=O	CC(O)=N[C@@H](Cc1ccc(OP(=O)(O)O)cc1)C(O)=N[C@H]1CCCCN(Cc2ccc(-c3ccccc3)cc2)C1=O	O=C1C(N=CCCc2ccccc2)CCCCN1Cc1ccc(-c2ccccc2)cc1||O=C1C(N=CCCc2ccccc2)CCCCN1Cc1ccc(-c2ccccc2)cc1
CC(O)=N[C@@H](Cc1ccc(OP(=O)(O)O)cc1)C(O)=N[C@H]1CCCCN(Cc2ccc(-c3ccc(Cl)cc3)cc2)C1=O	CC(O)=N[C@@H](Cc1ccc(OP(=O)(O)O)cc1)C(O)=N[C@H]1CCCCN(Cc2ccc(-c3ccccc3C#N)cc2)C1=O	O=C1C(N=CCCc2ccccc2)CCCCN1Cc1ccc(-c2ccccc2)cc1||O=C1C(N=CCCc2ccccc2)CCCCN1Cc1ccc(-c2ccccc2)cc1
CC(O)=N[C@@H](Cc1ccc(OP(=O)(O)O)cc1)C(O)=N[C@H]1CCCCN(Cc2ccc(-c3ccc(Cl)cc3)cc2)C1=O	CC(O)=N[C@@H](Cc1ccc(C(F)(F)P(=O)(O)O)cc1)C(O)=N[C@H]1CCCCN(Cc2ccc(-c3ccccc3)cc2)C1=O	O=C1C(N=CCCc2ccccc2)CCCCN1Cc1ccc(-c2ccccc2)cc1||O=C1C(N=CCCc2ccccc2)CCCCN1Cc1ccc(-c2ccccc2)cc1
CC(O)=N[C@@H](Cc1ccc(OP(=O)(O)O)cc1)C(O)=N[C@H]1CCCCN(Cc2ccc(-c3ccc(Cl)cc3)cc2)C1=O	CC(O)=N[C@@H](Cc1ccc(OP(=O)(O)O)c(C=O)c1)C(O)=N[C@H]1CCCCN(Cc2ccc(-c3ccccc3)cc2)C1=O	O=C1C(N=CCCc2ccccc2)CCCCN1Cc1ccc(-c2ccccc2)cc1||O=C1C(N=CCCc2ccccc2)CCCCN1Cc1ccc(-c2ccccc2)cc1
CC(O)=N[C@@H](Cc1ccc(OP(=O)(O)O)cc1)C(O)=N[C@H]1CCCCN(Cc2ccc(-c3ccc(Cl)cc3)cc2)C1=O	CC(O)=N[C@@H](Cc1ccc(C(=O)O)c(C=O)c1)C(O)=N[C@H]1CCCCN(Cc2ccc(-c3ccccc3)cc2)C1=O	O=C1C(N=CCCc2ccccc2)CCCCN1Cc1ccc(-c2ccccc2)cc1||O=C1C(N=CCCc2ccccc2)CCCCN1Cc1ccc(-c2ccccc2)cc1
CC(O)=N[C@@H](Cc1ccc(OP(=O)(O)O)cc1)C(O)=N[C@H]1CCCCN(Cc2ccc(-c3ccc(Cl)cc3)cc2)C1=O	CC(O)=N[C@@H](Cc1ccc(C(C(=O)O)C(=O)O)c(C(=O)O)c1)C(O)=N[C@H]1CCCCN(Cc2ccc(-c3ccccc3)cc2)C1=O	O=C1C(N=CCCc2ccccc2)CCCCN1Cc1ccc(-c2ccccc2)cc1||O=C1C(N=CCCc2ccccc2)CCCCN1Cc1ccc(-c2ccccc2)cc1
CC(O)=N[C@@H](Cc1ccc(OP(=O)(O)O)cc1)C(O)=N[C@H]1CCCCN(Cc2ccc(-c3ccc(Cl)cc3)cc2)C1=O	COC(=O)c1cc(C[C@H](N=C(C)O)C(O)=N[C@H]2CCCCN(Cc3ccc(-c4ccccc4)cc3)C2=O)ccc1C(F)(C(=O)O)C(=O)O	O=C1C(N=CCCc2ccccc2)CCCCN1Cc1ccc(-c2ccccc2)cc1||O=C1C(N=CCCc2ccccc2)CCCCN1Cc1ccc(-c2ccccc2)cc1
CC(O)=N[C@@H](Cc1ccc(OP(=O)(O)O)cc1)C(O)=N[C@H]1CCCCN(Cc2ccc(-c3ccc(Cl)cc3)cc2)C1=O	COC(=O)c1cc(C[C@@H](N=C(C)O)C(O)=N[C@H]2CCCCN(Cc3ccc(-c4ccccc4)cc3)C2=O)ccc1C(C(=O)O)C(=O)O	O=C1C(N=CCCc2ccccc2)CCCCN1Cc1ccc(-c2ccccc2)cc1||O=C1C(N=CCCc2ccccc2)CCCCN1Cc1ccc(-c2ccccc2)cc1
CC(O)=N[C@@H](Cc1ccc(OP(=O)(O)O)cc1)C(O)=N[C@H]1CCCCN(Cc2ccc(-c3ccccc3)cc2)C1=O	CC(O)=N[C@@H](Cc1ccc(P(=O)(O)O)c(P(=O)(O)O)c1)C(O)=N[C@H]1CCCCN(Cc2ccc(-c3ccccc3)cc2)C1=O	O=C1C(N=CCCc2ccccc2)CCCCN1Cc1ccc(-c2ccccc2)cc1||O=C1C(N=CCCc2ccccc2)CCCCN1Cc1ccc(-c2ccccc2)cc1
CC(O)=N[C@@H](Cc1ccc(OP(=O)(O)O)cc1)C(O)=N[C@H]1CCCCN(Cc2ccc(-c3ccccc3)cc2)C1=O	CC(O)=N[C@@H](Cc1ccc(OP(=O)(O)O)cc1)C(O)=N[C@H]1CCCCN(Cc2ccc(C3CCCCC3)cc2)C1=O	O=C1C(N=CCCc2ccccc2)CCCCN1Cc1ccc(-c2ccccc2)cc1||O=C1C(N=CCCc2ccccc2)CCCCN1Cc1ccc(C2CCCCC2)cc1
CC(O)=N[C@@H](Cc1ccc(OP(=O)(O)O)cc1)C(O)=N[C@H]1CCCCN(Cc2ccc(-c3ccccc3)cc2)C1=O	CSCC[C@H](N=C(O)[C@@H]1CCCN1C(=O)[C@@H](N=C(O)[C@@H](N)Cc1ccc(OP(=O)(O)O)cc1)C(C)C)C(O)=N[C@@H](CC(C)C)C(=O)O	O=C(CN=CCCc1ccccc1)N1CCCC1||O=C1C(N=CCCc2ccccc2)CCCCN1Cc1ccc(-c2ccccc2)cc1
CC(O)=N[C@@H](Cc1ccc(OP(=O)(O)O)cc1)C(O)=N[C@H]1CCCCN(Cc2ccc(-c3ccccc3)cc2)C1=O	CC(O)=N[C@@H](Cc1ccc(OP(=O)(O)O)c(C=O)c1)C(O)=N[C@H]1CCCCN(Cc2ccc(-c3ccccc3)cc2)C1=O	O=C1C(N=CCCc2ccccc2)CCCCN1Cc1ccc(-c2ccccc2)cc1||O=C1C(N=CCCc2ccccc2)CCCCN1Cc1ccc(-c2ccccc2)cc1
CC(O)=N[C@@H](Cc1ccc(OP(=O)(O)O)cc1)C(O)=N[C@H]1CCCCN(Cc2ccc(-c3ccccc3)cc2)C1=O	CC(O)=N[C@@H](Cc1ccc(OP(=O)(O)O)cc1)C(O)=N[C@H]1CCCCN(Cc2ccc(-c3ccc(C)cc3)cc2)C1=O	O=C1C(N=CCCc2ccccc2)CCCCN1Cc1ccc(-c2ccccc2)cc1||O=C1C(N=CCCc2ccccc2)CCCCN1Cc1ccc(-c2ccccc2)cc1
CC(O)=N[C@@H](Cc1ccc(OP(=O)(O)O)cc1)C(O)=N[C@H]1CCCCN(Cc2ccc(-c3ccccc3)cc2)C1=O	CC(O)=N[C@@H](Cc1ccc(OP(=O)(O)O)cc1)C(O)=N[C@@H](CCC(=O)O)C(O)=N[C@@H](CCC(=N)O)Cc1cccc2ccccc12	C(CCc1ccccc1)=NCC=NCCc1cccc2ccccc12||O=C1C(N=CCCc2ccccc2)CCCCN1Cc1ccc(-c2ccccc2)cc1
CC(O)=N[C@@H](Cc1ccc(OP(=O)(O)O)cc1)C(O)=N[C@H]1CCCCN(Cc2ccc(-c3ccccc3)cc2)C1=O	CCCCCCN(CCCCCC)C(=O)[C@@H](C)N=C(O)[C@@H](N=C(O)[C@H](Cc1ccc(OP(=O)(O)O)cc1)N=C(C)O)C(C)C	O=C1C(N=CCCc2ccccc2)CCCCN1Cc1ccc(-c2ccccc2)cc1||c1ccccc1
CC(O)=N[C@@H](Cc1ccc(OP(=O)(O)O)cc1)C(O)=N[C@H]1CCCCN(Cc2ccc(-c3ccccc3)cc2)C1=O	CCCCCCN(CCCCCC)C(=O)[C@H](C)N=C(O)[C@@H](N=C(O)[C@H](Cc1ccc(OP(=O)(O)O)cc1)N=C(C)O)C(C)C	O=C1C(N=CCCc2ccccc2)CCCCN1Cc1ccc(-c2ccccc2)cc1||c1ccccc1
CC(O)=N[C@@H](Cc1ccc(OP(=O)(O)O)cc1)C(O)=N[C@H]1CCCCN(Cc2ccc(-c3ccccc3)cc2)C1=O	CC(O)=N[C@@H](Cc1ccc(C(=O)O)c(C=O)c1)C(O)=N[C@H]1CCCCN(Cc2ccc(-c3ccccc3)cc2)C1=O	O=C1C(N=CCCc2ccccc2)CCCCN1Cc1ccc(-c2ccccc2)cc1||O=C1C(N=CCCc2ccccc2)CCCCN1Cc1ccc(-c2ccccc2)cc1
CC(O)=N[C@@H](Cc1ccc(OP(=O)(O)O)cc1)C(O)=N[C@H]1CCCCN(Cc2ccc(-c3ccccc3)cc2)C1=O	CC(O)=N[C@@H](Cc1ccc(OCC(=O)O)c(P(=O)(O)O)c1)C(O)=N[C@H]1CCCCN(Cc2ccc(-c3ccccc3)cc2)C1=O	O=C1C(N=CCCc2ccccc2)CCCCN1Cc1ccc(-c2ccccc2)cc1||O=C1C(N=CCCc2ccccc2)CCCCN1Cc1ccc(-c2ccccc2)cc1
CC(O)=N[C@@H](Cc1ccc(OP(=O)(O)O)cc1)C(O)=N[C@H]1CCCCN(Cc2ccc(-c3ccccc3)cc2)C1=O	CSCC[C@H](N=C(O)[C@@H]1CCCN1C(=O)[C@@H](N=C(O)[C@H](Cc1ccc(OP(=O)(O)O)cc1)N=C(C)O)C(C)C)C(O)=N[C@@H](CC(C)C)C(=O)O	O=C(CN=CCCc1ccccc1)N1CCCC1||O=C1C(N=CCCc2ccccc2)CCCCN1Cc1ccc(-c2ccccc2)cc1
CC(O)=N[C@@H](Cc1ccc(OP(=O)(O)O)cc1)C(O)=N[C@H]1CCCCN(Cc2ccc(-c3ccccc3)cc2)C1=O	CC(O)=N[C@@H](Cc1ccc(CC(=O)O)c(C(=O)O)c1)C(O)=N[C@H]1CCCCN(Cc2ccc(-c3ccccc3)cc2)C1=O	O=C1C(N=CCCc2ccccc2)CCCCN1Cc1ccc(-c2ccccc2)cc1||O=C1C(N=CCCc2ccccc2)CCCCN1Cc1ccc(-c2ccccc2)cc1
CC(O)=N[C@@H](Cc1ccc(OP(=O)(O)O)cc1)C(O)=N[C@H]1CCCCN(Cc2ccc(-c3ccccc3)cc2)C1=O	CC(O)=N[C@@H](Cc1ccc(OP(=O)(O)O)cc1)C(O)=N[C@H]1CCCCN(Cc2ccc(-c3cccc4ccccc34)cc2)C1=O	O=C1C(N=CCCc2ccccc2)CCCCN1Cc1ccc(-c2cccc3ccccc23)cc1||O=C1C(N=CCCc2ccccc2)CCCCN1Cc1ccc(-c2ccccc2)cc1
CC(O)=N[C@@H](Cc1ccc(OP(=O)(O)O)cc1)C(O)=N[C@H]1CCCCN(Cc2ccc(-c3ccccc3)cc2)C1=O	COC(=O)c1cc(C[C@H](N=C(C)O)C(O)=N[C@H]2CCCCN(Cc3ccc(-c4ccccc4)cc3)C2=O)ccc1C(C(=O)O)C(=O)O	O=C1C(N=CCCc2ccccc2)CCCCN1Cc1ccc(-c2ccccc2)cc1||O=C1C(N=CCCc2ccccc2)CCCCN1Cc1ccc(-c2ccccc2)cc1
CC(O)=N[C@@H](Cc1ccc(OP(=O)(O)O)cc1)C(O)=N[C@H]1CCCCN(Cc2ccc(-c3ccccc3)cc2)C1=O	CCCCCCCCN(CCCCCCCC)C(=O)[C@H](C)N=C(O)[C@@H](N=C(O)[C@H](Cc1ccc(OP(=O)(O)O)cc1)N=C(C)O)C(C)C	O=C1C(N=CCCc2ccccc2)CCCCN1Cc1ccc(-c2ccccc2)cc1||c1ccccc1
CC(O)=N[C@@H](Cc1ccc(P(=O)(O)O)c(P(=O)(O)O)c1)C(O)=N[C@H]1CCCCN(Cc2ccc(-c3ccccc3)cc2)C1=O	CC(O)=N[C@@H](Cc1ccc(OP(=O)(O)O)cc1)C(O)=N[C@H]1CCCCN(Cc2ccc(-c3ccccc3C#N)cc2)C1=O	O=C1C(N=CCCc2ccccc2)CCCCN1Cc1ccc(-c2ccccc2)cc1||O=C1C(N=CCCc2ccccc2)CCCCN1Cc1ccc(-c2ccccc2)cc1
CC(O)=N[C@@H](Cc1ccc(P(=O)(O)O)c(P(=O)(O)O)c1)C(O)=N[C@H]1CCCCN(Cc2ccc(-c3ccccc3)cc2)C1=O	CC(O)=N[C@@H](Cc1ccc(C(F)(F)P(=O)(O)O)cc1)C(O)=N[C@H]1CCCCN(Cc2ccc(-c3ccccc3)cc2)C1=O	O=C1C(N=CCCc2ccccc2)CCCCN1Cc1ccc(-c2ccccc2)cc1||O=C1C(N=CCCc2ccccc2)CCCCN1Cc1ccc(-c2ccccc2)cc1
CC(O)=N[C@@H](Cc1ccc(P(=O)(O)O)c(P(=O)(O)O)c1)C(O)=N[C@H]1CCCCN(Cc2ccc(-c3ccccc3)cc2)C1=O	CC(O)=N[C@@H](Cc1ccc(OP(=O)(O)O)c(C=O)c1)C(O)=N[C@H]1CCCCN(Cc2ccc(-c3ccccc3)cc2)C1=O	O=C1C(N=CCCc2ccccc2)CCCCN1Cc1ccc(-c2ccccc2)cc1||O=C1C(N=CCCc2ccccc2)CCCCN1Cc1ccc(-c2ccccc2)cc1
CC(O)=N[C@@H](Cc1ccc(P(=O)(O)O)c(P(=O)(O)O)c1)C(O)=N[C@H]1CCCCN(Cc2ccc(-c3ccccc3)cc2)C1=O	CC(O)=N[C@@H](Cc1ccc(C(=O)O)c(C=O)c1)C(O)=N[C@H]1CCCCN(Cc2ccc(-c3ccccc3)cc2)C1=O	O=C1C(N=CCCc2ccccc2)CCCCN1Cc1ccc(-c2ccccc2)cc1||O=C1C(N=CCCc2ccccc2)CCCCN1Cc1ccc(-c2ccccc2)cc1
CC(O)=N[C@@H](Cc1ccc(P(=O)(O)O)c(P(=O)(O)O)c1)C(O)=N[C@H]1CCCCN(Cc2ccc(-c3ccccc3)cc2)C1=O	CC(O)=N[C@@H](Cc1ccc(C(C(=O)O)C(=O)O)c(C(=O)O)c1)C(O)=N[C@H]1CCCCN(Cc2ccc(-c3ccccc3)cc2)C1=O	O=C1C(N=CCCc2ccccc2)CCCCN1Cc1ccc(-c2ccccc2)cc1||O=C1C(N=CCCc2ccccc2)CCCCN1Cc1ccc(-c2ccccc2)cc1
CC(O)=N[C@@H](Cc1ccc(P(=O)(O)O)c(P(=O)(O)O)c1)C(O)=N[C@H]1CCCCN(Cc2ccc(-c3ccccc3)cc2)C1=O	CC(O)=N[C@@H](Cc1ccc(OP(=O)(O)O)cc1)C(O)=N[C@H]1CCCCN(Cc2ccc(-c3cccc4ccccc34)cc2)C1=O	O=C1C(N=CCCc2ccccc2)CCCCN1Cc1ccc(-c2cccc3ccccc23)cc1||O=C1C(N=CCCc2ccccc2)CCCCN1Cc1ccc(-c2ccccc2)cc1
CC(O)=N[C@@H](Cc1ccc(P(=O)(O)O)c(P(=O)(O)O)c1)C(O)=N[C@H]1CCCCN(Cc2ccc(-c3ccccc3)cc2)C1=O	COC(=O)c1cc(C[C@H](N=C(C)O)C(O)=N[C@H]2CCCCN(Cc3ccc(-c4ccccc4)cc3)C2=O)ccc1C(F)(C(=O)O)C(=O)O	O=C1C(N=CCCc2ccccc2)CCCCN1Cc1ccc(-c2ccccc2)cc1||O=C1C(N=CCCc2ccccc2)CCCCN1Cc1ccc(-c2ccccc2)cc1
CC(O)=N[C@@H](Cc1ccc(P(=O)(O)O)c(P(=O)(O)O)c1)C(O)=N[C@H]1CCCCN(Cc2ccc(-c3ccccc3)cc2)C1=O	COC(=O)c1cc(C[C@@H](N=C(C)O)C(O)=N[C@H]2CCCCN(Cc3ccc(-c4ccccc4)cc3)C2=O)ccc1C(C(=O)O)C(=O)O	O=C1C(N=CCCc2ccccc2)CCCCN1Cc1ccc(-c2ccccc2)cc1||O=C1C(N=CCCc2ccccc2)CCCCN1Cc1ccc(-c2ccccc2)cc1
CC(O)=N[C@@H](Cc1ccc(OP(=O)(O)O)cc1)C(O)=N[C@H]1CCCCN(Cc2ccc(C3CCCCC3)cc2)C1=O	CC(O)=N[C@@H](Cc1ccc(OP(=O)(O)O)cc1)C(O)=N[C@H]1CCCCN(Cc2ccc(-c3ccccc3C#N)cc2)C1=O	O=C1C(N=CCCc2ccccc2)CCCCN1Cc1ccc(-c2ccccc2)cc1||O=C1C(N=CCCc2ccccc2)CCCCN1Cc1ccc(C2CCCCC2)cc1
CC(O)=N[C@@H](Cc1ccc(OP(=O)(O)O)cc1)C(O)=N[C@H]1CCCCN(Cc2ccc(C3CCCCC3)cc2)C1=O	CC(O)=N[C@@H](Cc1ccc(C(F)(F)P(=O)(O)O)cc1)C(O)=N[C@H]1CCCCN(Cc2ccc(-c3ccccc3)cc2)C1=O	O=C1C(N=CCCc2ccccc2)CCCCN1Cc1ccc(-c2ccccc2)cc1||O=C1C(N=CCCc2ccccc2)CCCCN1Cc1ccc(C2CCCCC2)cc1
CC(O)=N[C@@H](Cc1ccc(OP(=O)(O)O)cc1)C(O)=N[C@H]1CCCCN(Cc2ccc(C3CCCCC3)cc2)C1=O	CC(O)=N[C@@H](Cc1ccc(OP(=O)(O)O)c(C=O)c1)C(O)=N[C@H]1CCCCN(Cc2ccc(-c3ccccc3)cc2)C1=O	O=C1C(N=CCCc2ccccc2)CCCCN1Cc1ccc(-c2ccccc2)cc1||O=C1C(N=CCCc2ccccc2)CCCCN1Cc1ccc(C2CCCCC2)cc1
CC(O)=N[C@@H](Cc1ccc(OP(=O)(O)O)cc1)C(O)=N[C@H]1CCCCN(Cc2ccc(C3CCCCC3)cc2)C1=O	CC(O)=N[C@@H](Cc1ccc(C(=O)O)c(C=O)c1)C(O)=N[C@H]1CCCCN(Cc2ccc(-c3ccccc3)cc2)C1=O	O=C1C(N=CCCc2ccccc2)CCCCN1Cc1ccc(-c2ccccc2)cc1||O=C1C(N=CCCc2ccccc2)CCCCN1Cc1ccc(C2CCCCC2)cc1
CC(O)=N[C@@H](Cc1ccc(OP(=O)(O)O)cc1)C(O)=N[C@H]1CCCCN(Cc2ccc(C3CCCCC3)cc2)C1=O	CC(O)=N[C@@H](Cc1ccc(C(C(=O)O)C(=O)O)c(C(=O)O)c1)C(O)=N[C@H]1CCCCN(Cc2ccc(-c3ccccc3)cc2)C1=O	O=C1C(N=CCCc2ccccc2)CCCCN1Cc1ccc(-c2ccccc2)cc1||O=C1C(N=CCCc2ccccc2)CCCCN1Cc1ccc(C2CCCCC2)cc1
CC(O)=N[C@@H](Cc1ccc(OP(=O)(O)O)cc1)C(O)=N[C@H]1CCCCN(Cc2ccc(C3CCCCC3)cc2)C1=O	CC(O)=N[C@@H](Cc1ccc(OP(=O)(O)O)cc1)C(O)=N[C@H]1CCCCN(Cc2ccc(-c3cccc4ccccc34)cc2)C1=O	O=C1C(N=CCCc2ccccc2)CCCCN1Cc1ccc(-c2cccc3ccccc23)cc1||O=C1C(N=CCCc2ccccc2)CCCCN1Cc1ccc(C2CCCCC2)cc1
CC(O)=N[C@@H](Cc1ccc(OP(=O)(O)O)cc1)C(O)=N[C@H]1CCCCN(Cc2ccc(C3CCCCC3)cc2)C1=O	COC(=O)c1cc(C[C@H](N=C(C)O)C(O)=N[C@H]2CCCCN(Cc3ccc(-c4ccccc4)cc3)C2=O)ccc1C(F)(C(=O)O)C(=O)O	O=C1C(N=CCCc2ccccc2)CCCCN1Cc1ccc(-c2ccccc2)cc1||O=C1C(N=CCCc2ccccc2)CCCCN1Cc1ccc(C2CCCCC2)cc1
CC(O)=N[C@@H](Cc1ccc(OP(=O)(O)O)cc1)C(O)=N[C@H]1CCCCN(Cc2ccc(C3CCCCC3)cc2)C1=O	COC(=O)c1cc(C[C@@H](N=C(C)O)C(O)=N[C@H]2CCCCN(Cc3ccc(-c4ccccc4)cc3)C2=O)ccc1C(C(=O)O)C(=O)O	O=C1C(N=CCCc2ccccc2)CCCCN1Cc1ccc(-c2ccccc2)cc1||O=C1C(N=CCCc2ccccc2)CCCCN1Cc1ccc(C2CCCCC2)cc1
CC(O)=NC(Cc1ccc(P(=O)(O)O)c(P(=O)(O)O)c1)C(O)=N[C@H]1CCCCc2cc(OCC3CCCCC3)c(C(=N)O)cc21	CC(O)=N[C@@H](Cc1ccc(C(F)(F)P(=O)(O)O)cc1)C(O)=N[C@H]1CCCCN(Cc2ccc(-c3ccccc3)cc2)C1=O	C(CCc1ccccc1)=NC1CCCCc2cc(OCC3CCCCC3)ccc21||O=C1C(N=CCCc2ccccc2)CCCCN1Cc1ccc(-c2ccccc2)cc1
CSCC[C@H](N=C(O)[C@@H]1CCCN1C(=O)[C@@H](N=C(O)[C@@H](N)Cc1ccc(OP(=O)(O)O)cc1)C(C)C)C(O)=N[C@@H](CC(C)C)C(=O)O	CC(O)=N[C@@H](Cc1ccc(OP(=O)(O)O)cc1)C(O)=N[C@H]1CCCCN(Cc2ccc(-c3ccccc3C#N)cc2)C1=O	O=C(CN=CCCc1ccccc1)N1CCCC1||O=C1C(N=CCCc2ccccc2)CCCCN1Cc1ccc(-c2ccccc2)cc1
CSCC[C@H](N=C(O)[C@@H]1CCCN1C(=O)[C@@H](N=C(O)[C@@H](N)Cc1ccc(OP(=O)(O)O)cc1)C(C)C)C(O)=N[C@@H](CC(C)C)C(=O)O	CC(O)=N[C@@H](Cc1ccc(OP(=O)(O)O)c(C=O)c1)C(O)=N[C@H]1CCCCN(Cc2ccc(-c3ccccc3)cc2)C1=O	O=C(CN=CCCc1ccccc1)N1CCCC1||O=C1C(N=CCCc2ccccc2)CCCCN1Cc1ccc(-c2ccccc2)cc1
CSCC[C@H](N=C(O)[C@@H]1CCCN1C(=O)[C@@H](N=C(O)[C@@H](N)Cc1ccc(OP(=O)(O)O)cc1)C(C)C)C(O)=N[C@@H](CC(C)C)C(=O)O	CC(O)=N[C@@H](Cc1ccc(OCC(=O)O)c(P(=O)(O)O)c1)C(O)=N[C@H]1CCCCN(Cc2ccc(-c3ccccc3)cc2)C1=O	O=C(CN=CCCc1ccccc1)N1CCCC1||O=C1C(N=CCCc2ccccc2)CCCCN1Cc1ccc(-c2ccccc2)cc1
CSCC[C@H](N=C(O)[C@@H]1CCCN1C(=O)[C@@H](N=C(O)[C@@H](N)Cc1ccc(OP(=O)(O)O)cc1)C(C)C)C(O)=N[C@@H](CC(C)C)C(=O)O	CC(O)=N[C@@H](Cc1ccc(CC(=O)O)c(C(=O)O)c1)C(O)=N[C@H]1CCCCN(Cc2ccc(-c3ccccc3)cc2)C1=O	O=C(CN=CCCc1ccccc1)N1CCCC1||O=C1C(N=CCCc2ccccc2)CCCCN1Cc1ccc(-c2ccccc2)cc1
CSCC[C@H](N=C(O)[C@@H]1CCCN1C(=O)[C@@H](N=C(O)[C@@H](N)Cc1ccc(OP(=O)(O)O)cc1)C(C)C)C(O)=N[C@@H](CC(C)C)C(=O)O	CC(O)=N[C@@H](Cc1ccc(C(C(=O)O)C(=O)O)c(C(=O)O)c1)C(O)=N[C@H]1CCCCN(Cc2ccc(-c3ccccc3)cc2)C1=O	O=C(CN=CCCc1ccccc1)N1CCCC1||O=C1C(N=CCCc2ccccc2)CCCCN1Cc1ccc(-c2ccccc2)cc1
CSCC[C@H](N=C(O)[C@@H]1CCCN1C(=O)[C@@H](N=C(O)[C@@H](N)Cc1ccc(OP(=O)(O)O)cc1)C(C)C)C(O)=N[C@@H](CC(C)C)C(=O)O	CC(O)=N[C@@H](Cc1ccc(OP(=O)(O)O)cc1)C(O)=N[C@H]1CCCCN(Cc2ccc(-c3cccc4ccccc34)cc2)C1=O	O=C(CN=CCCc1ccccc1)N1CCCC1||O=C1C(N=CCCc2ccccc2)CCCCN1Cc1ccc(-c2cccc3ccccc23)cc1
CSCC[C@H](N=C(O)[C@@H]1CCCN1C(=O)[C@@H](N=C(O)[C@@H](N)Cc1ccc(OP(=O)(O)O)cc1)C(C)C)C(O)=N[C@@H](CC(C)C)C(=O)O	COC(=O)c1cc(C[C@@H](N=C(C)O)C(O)=N[C@H]2CCCCN(Cc3ccc(-c4ccccc4)cc3)C2=O)ccc1C(C(=O)O)C(=O)O	O=C(CN=CCCc1ccccc1)N1CCCC1||O=C1C(N=CCCc2ccccc2)CCCCN1Cc1ccc(-c2ccccc2)cc1
CSCC[C@H](N=C(O)[C@@H]1CCCN1C(=O)[C@@H](N=C(O)[C@@H](N)Cc1ccc(OP(=O)(O)O)cc1)C(C)C)C(O)=N[C@@H](CC(C)C)C(=O)O	COC(=O)c1cc(C[C@H](N=C(C)O)C(O)=N[C@H]2CCCCN(Cc3ccc(-c4ccccc4)cc3)C2=O)ccc1C(C(=O)O)C(=O)O	O=C(CN=CCCc1ccccc1)N1CCCC1||O=C1C(N=CCCc2ccccc2)CCCCN1Cc1ccc(-c2ccccc2)cc1
CC(O)=N[C@@H](Cc1ccc(OP(=O)(O)O)cc1)C(O)=N[C@H]1CCCCN(Cc2ccc(-c3ccccc3C#N)cc2)C1=O	CC(O)=N[C@@H](Cc1ccc(OP(=O)(O)O)c(C=O)c1)C(O)=N[C@H]1CCCCN(Cc2ccc(-c3ccccc3)cc2)C1=O	O=C1C(N=CCCc2ccccc2)CCCCN1Cc1ccc(-c2ccccc2)cc1||O=C1C(N=CCCc2ccccc2)CCCCN1Cc1ccc(-c2ccccc2)cc1
CC(O)=N[C@@H](Cc1ccc(OP(=O)(O)O)cc1)C(O)=N[C@H]1CCCCN(Cc2ccc(-c3ccccc3C#N)cc2)C1=O	CC(O)=N[C@@H](Cc1ccc(OP(=O)(O)O)cc1)C(O)=N[C@H]1CCCCN(Cc2ccc(-c3ccc(C)cc3)cc2)C1=O	O=C1C(N=CCCc2ccccc2)CCCCN1Cc1ccc(-c2ccccc2)cc1||O=C1C(N=CCCc2ccccc2)CCCCN1Cc1ccc(-c2ccccc2)cc1
CC(O)=N[C@@H](Cc1ccc(OP(=O)(O)O)cc1)C(O)=N[C@H]1CCCCN(Cc2ccc(-c3ccccc3C#N)cc2)C1=O	CC(O)=N[C@@H](Cc1ccc(OP(=O)(O)O)cc1)C(O)=N[C@@H](CCC(=O)O)C(O)=N[C@@H](CCC(=N)O)Cc1cccc2ccccc12	C(CCc1ccccc1)=NCC=NCCc1cccc2ccccc12||O=C1C(N=CCCc2ccccc2)CCCCN1Cc1ccc(-c2ccccc2)cc1
CC(O)=N[C@@H](Cc1ccc(OP(=O)(O)O)cc1)C(O)=N[C@H]1CCCCN(Cc2ccc(-c3ccccc3C#N)cc2)C1=O	CCCCCCN(CCCCCC)C(=O)[C@@H](C)N=C(O)[C@@H](N=C(O)[C@H](Cc1ccc(OP(=O)(O)O)cc1)N=C(C)O)C(C)C	O=C1C(N=CCCc2ccccc2)CCCCN1Cc1ccc(-c2ccccc2)cc1||c1ccccc1
CC(O)=N[C@@H](Cc1ccc(OP(=O)(O)O)cc1)C(O)=N[C@H]1CCCCN(Cc2ccc(-c3ccccc3C#N)cc2)C1=O	CCCCCCN(CCCCCC)C(=O)[C@H](C)N=C(O)[C@@H](N=C(O)[C@H](Cc1ccc(OP(=O)(O)O)cc1)N=C(C)O)C(C)C	O=C1C(N=CCCc2ccccc2)CCCCN1Cc1ccc(-c2ccccc2)cc1||c1ccccc1
CC(O)=N[C@@H](Cc1ccc(OP(=O)(O)O)cc1)C(O)=N[C@H]1CCCCN(Cc2ccc(-c3ccccc3C#N)cc2)C1=O	CC(O)=N[C@@H](Cc1ccc(OCC(=O)O)c(P(=O)(O)O)c1)C(O)=N[C@H]1CCCCN(Cc2ccc(-c3ccccc3)cc2)C1=O	O=C1C(N=CCCc2ccccc2)CCCCN1Cc1ccc(-c2ccccc2)cc1||O=C1C(N=CCCc2ccccc2)CCCCN1Cc1ccc(-c2ccccc2)cc1
CC(O)=N[C@@H](Cc1ccc(OP(=O)(O)O)cc1)C(O)=N[C@H]1CCCCN(Cc2ccc(-c3ccccc3C#N)cc2)C1=O	CSCC[C@H](N=C(O)[C@@H]1CCCN1C(=O)[C@@H](N=C(O)[C@H](Cc1ccc(OP(=O)(O)O)cc1)N=C(C)O)C(C)C)C(O)=N[C@@H](CC(C)C)C(=O)O	O=C(CN=CCCc1ccccc1)N1CCCC1||O=C1C(N=CCCc2ccccc2)CCCCN1Cc1ccc(-c2ccccc2)cc1
CC(O)=N[C@@H](Cc1ccc(OP(=O)(O)O)cc1)C(O)=N[C@H]1CCCCN(Cc2ccc(-c3ccccc3C#N)cc2)C1=O	CC(O)=N[C@@H](Cc1ccc(CC(=O)O)c(C(=O)O)c1)C(O)=N[C@H]1CCCCN(Cc2ccc(-c3ccccc3)cc2)C1=O	O=C1C(N=CCCc2ccccc2)CCCCN1Cc1ccc(-c2ccccc2)cc1||O=C1C(N=CCCc2ccccc2)CCCCN1Cc1ccc(-c2ccccc2)cc1
CC(O)=N[C@@H](Cc1ccc(OP(=O)(O)O)cc1)C(O)=N[C@H]1CCCCN(Cc2ccc(-c3ccccc3C#N)cc2)C1=O	COC(=O)c1cc(C[C@H](N=C(C)O)C(O)=N[C@H]2CCCCN(Cc3ccc(-c4ccccc4)cc3)C2=O)ccc1C(C(=O)O)C(=O)O	O=C1C(N=CCCc2ccccc2)CCCCN1Cc1ccc(-c2ccccc2)cc1||O=C1C(N=CCCc2ccccc2)CCCCN1Cc1ccc(-c2ccccc2)cc1
CC(O)=N[C@@H](Cc1ccc(OP(=O)(O)O)cc1)C(O)=N[C@H]1CCCCN(Cc2ccc(-c3ccccc3C#N)cc2)C1=O	CCCCCCCCN(CCCCCCCC)C(=O)[C@H](C)N=C(O)[C@@H](N=C(O)[C@H](Cc1ccc(OP(=O)(O)O)cc1)N=C(C)O)C(C)C	O=C1C(N=CCCc2ccccc2)CCCCN1Cc1ccc(-c2ccccc2)cc1||c1ccccc1
CC(O)=N[C@@H](Cc1ccc(C(F)(F)P(=O)(O)O)cc1)C(O)=N[C@H]1CCCCN(Cc2ccc(-c3ccccc3)cc2)C1=O	CC(O)=N[C@@H](Cc1ccc(OP(=O)(O)O)c(C=O)c1)C(O)=N[C@H]1CCCCN(Cc2ccc(-c3ccccc3)cc2)C1=O	O=C1C(N=CCCc2ccccc2)CCCCN1Cc1ccc(-c2ccccc2)cc1||O=C1C(N=CCCc2ccccc2)CCCCN1Cc1ccc(-c2ccccc2)cc1
CC(O)=N[C@@H](Cc1ccc(C(F)(F)P(=O)(O)O)cc1)C(O)=N[C@H]1CCCCN(Cc2ccc(-c3ccccc3)cc2)C1=O	CC(O)=N[C@@H](Cc1ccc(OP(=O)(O)O)cc1)C(O)=N[C@H]1CCCCN(Cc2ccc(-c3ccc(C)cc3)cc2)C1=O	O=C1C(N=CCCc2ccccc2)CCCCN1Cc1ccc(-c2ccccc2)cc1||O=C1C(N=CCCc2ccccc2)CCCCN1Cc1ccc(-c2ccccc2)cc1
CC(O)=N[C@@H](Cc1ccc(C(F)(F)P(=O)(O)O)cc1)C(O)=N[C@H]1CCCCN(Cc2ccc(-c3ccccc3)cc2)C1=O	CCCCCCN(CCCCCC)C(=O)[C@@H](C)N=C(O)[C@@H](N=C(O)[C@H](Cc1ccc(OP(=O)(O)O)cc1)N=C(C)O)C(C)C	O=C1C(N=CCCc2ccccc2)CCCCN1Cc1ccc(-c2ccccc2)cc1||c1ccccc1
CC(O)=N[C@@H](Cc1ccc(C(F)(F)P(=O)(O)O)cc1)C(O)=N[C@H]1CCCCN(Cc2ccc(-c3ccccc3)cc2)C1=O	CCCCCCN(CCCCCC)C(=O)[C@H](C)N=C(O)[C@@H](N=C(O)[C@H](Cc1ccc(OP(=O)(O)O)cc1)N=C(C)O)C(C)C	O=C1C(N=CCCc2ccccc2)CCCCN1Cc1ccc(-c2ccccc2)cc1||c1ccccc1
CC(O)=N[C@@H](Cc1ccc(C(F)(F)P(=O)(O)O)cc1)C(O)=N[C@H]1CCCCN(Cc2ccc(-c3ccccc3)cc2)C1=O	CC(O)=N[C@@H](Cc1ccc(C(=O)O)c(C=O)c1)C(O)=N[C@H]1CCCCN(Cc2ccc(-c3ccccc3)cc2)C1=O	O=C1C(N=CCCc2ccccc2)CCCCN1Cc1ccc(-c2ccccc2)cc1||O=C1C(N=CCCc2ccccc2)CCCCN1Cc1ccc(-c2ccccc2)cc1
CC(O)=N[C@@H](Cc1ccc(C(F)(F)P(=O)(O)O)cc1)C(O)=N[C@H]1CCCCN(Cc2ccc(-c3ccccc3)cc2)C1=O	CC(O)=N[C@@H](Cc1ccc(OCC(=O)O)c(P(=O)(O)O)c1)C(O)=N[C@H]1CCCCN(Cc2ccc(-c3ccccc3)cc2)C1=O	O=C1C(N=CCCc2ccccc2)CCCCN1Cc1ccc(-c2ccccc2)cc1||O=C1C(N=CCCc2ccccc2)CCCCN1Cc1ccc(-c2ccccc2)cc1
CC(O)=N[C@@H](Cc1ccc(C(F)(F)P(=O)(O)O)cc1)C(O)=N[C@H]1CCCCN(Cc2ccc(-c3ccccc3)cc2)C1=O	CSCC[C@H](N=C(O)[C@@H]1CCCN1C(=O)[C@@H](N=C(O)[C@H](Cc1ccc(OP(=O)(O)O)cc1)N=C(C)O)C(C)C)C(O)=N[C@@H](CC(C)C)C(=O)O	O=C(CN=CCCc1ccccc1)N1CCCC1||O=C1C(N=CCCc2ccccc2)CCCCN1Cc1ccc(-c2ccccc2)cc1
CC(O)=N[C@@H](Cc1ccc(C(F)(F)P(=O)(O)O)cc1)C(O)=N[C@H]1CCCCN(Cc2ccc(-c3ccccc3)cc2)C1=O	CC(O)=N[C@@H](Cc1ccc(CC(=O)O)c(C(=O)O)c1)C(O)=N[C@H]1CCCCN(Cc2ccc(-c3ccccc3)cc2)C1=O	O=C1C(N=CCCc2ccccc2)CCCCN1Cc1ccc(-c2ccccc2)cc1||O=C1C(N=CCCc2ccccc2)CCCCN1Cc1ccc(-c2ccccc2)cc1
CC(O)=N[C@@H](Cc1ccc(C(F)(F)P(=O)(O)O)cc1)C(O)=N[C@H]1CCCCN(Cc2ccc(-c3ccccc3)cc2)C1=O	CC(O)=N[C@@H](Cc1ccc(OP(=O)(O)O)cc1)C(O)=N[C@H]1CCCCN(Cc2ccc(-c3cccc4ccccc34)cc2)C1=O	O=C1C(N=CCCc2ccccc2)CCCCN1Cc1ccc(-c2cccc3ccccc23)cc1||O=C1C(N=CCCc2ccccc2)CCCCN1Cc1ccc(-c2ccccc2)cc1
CC(O)=N[C@@H](Cc1ccc(C(F)(F)P(=O)(O)O)cc1)C(O)=N[C@H]1CCCCN(Cc2ccc(-c3ccccc3)cc2)C1=O	COC(=O)c1cc(C[C@H](N=C(C)O)C(O)=N[C@H]2CCCCN(Cc3ccc(-c4ccccc4)cc3)C2=O)ccc1C(C(=O)O)C(=O)O	O=C1C(N=CCCc2ccccc2)CCCCN1Cc1ccc(-c2ccccc2)cc1||O=C1C(N=CCCc2ccccc2)CCCCN1Cc1ccc(-c2ccccc2)cc1
CC(O)=N[C@@H](Cc1ccc(C(F)(F)P(=O)(O)O)cc1)C(O)=N[C@H]1CCCCN(Cc2ccc(-c3ccccc3)cc2)C1=O	CCCCCCCCN(CCCCCCCC)C(=O)[C@H](C)N=C(O)[C@@H](N=C(O)[C@H](Cc1ccc(OP(=O)(O)O)cc1)N=C(C)O)C(C)C	O=C1C(N=CCCc2ccccc2)CCCCN1Cc1ccc(-c2ccccc2)cc1||c1ccccc1
CC(O)=N[C@@H](Cc1ccc(OP(=O)(O)O)c(C=O)c1)C(O)=N[C@H]1CCCCN(Cc2ccc(-c3ccccc3)cc2)C1=O	CC(O)=N[C@@H](Cc1ccc(OP(=O)(O)O)cc1)C(O)=N[C@H]1CCCCN(Cc2ccc(-c3ccc(C)cc3)cc2)C1=O	O=C1C(N=CCCc2ccccc2)CCCCN1Cc1ccc(-c2ccccc2)cc1||O=C1C(N=CCCc2ccccc2)CCCCN1Cc1ccc(-c2ccccc2)cc1
CC(O)=N[C@@H](Cc1ccc(OP(=O)(O)O)c(C=O)c1)C(O)=N[C@H]1CCCCN(Cc2ccc(-c3ccccc3)cc2)C1=O	CC(O)=N[C@@H](Cc1ccc(OP(=O)(O)O)cc1)C(O)=N[C@@H](CCC(=O)O)C(O)=N[C@@H](CCC(=N)O)Cc1cccc2ccccc12	C(CCc1ccccc1)=NCC=NCCc1cccc2ccccc12||O=C1C(N=CCCc2ccccc2)CCCCN1Cc1ccc(-c2ccccc2)cc1
CC(O)=N[C@@H](Cc1ccc(OP(=O)(O)O)c(C=O)c1)C(O)=N[C@H]1CCCCN(Cc2ccc(-c3ccccc3)cc2)C1=O	CCCCCCN(CCCCCC)C(=O)[C@@H](C)N=C(O)[C@@H](N=C(O)[C@H](Cc1ccc(OP(=O)(O)O)cc1)N=C(C)O)C(C)C	O=C1C(N=CCCc2ccccc2)CCCCN1Cc1ccc(-c2ccccc2)cc1||c1ccccc1
CC(O)=N[C@@H](Cc1ccc(OP(=O)(O)O)c(C=O)c1)C(O)=N[C@H]1CCCCN(Cc2ccc(-c3ccccc3)cc2)C1=O	CCCCCCN(CCCCCC)C(=O)[C@H](C)N=C(O)[C@@H](N=C(O)[C@H](Cc1ccc(OP(=O)(O)O)cc1)N=C(C)O)C(C)C	O=C1C(N=CCCc2ccccc2)CCCCN1Cc1ccc(-c2ccccc2)cc1||c1ccccc1
CC(O)=N[C@@H](Cc1ccc(OP(=O)(O)O)c(C=O)c1)C(O)=N[C@H]1CCCCN(Cc2ccc(-c3ccccc3)cc2)C1=O	CC(O)=N[C@@H](Cc1ccc(C(=O)O)c(C=O)c1)C(O)=N[C@H]1CCCCN(Cc2ccc(-c3ccccc3)cc2)C1=O	O=C1C(N=CCCc2ccccc2)CCCCN1Cc1ccc(-c2ccccc2)cc1||O=C1C(N=CCCc2ccccc2)CCCCN1Cc1ccc(-c2ccccc2)cc1
CC(O)=N[C@@H](Cc1ccc(OP(=O)(O)O)c(C=O)c1)C(O)=N[C@H]1CCCCN(Cc2ccc(-c3ccccc3)cc2)C1=O	CC(O)=N[C@@H](Cc1ccc(OCC(=O)O)c(P(=O)(O)O)c1)C(O)=N[C@H]1CCCCN(Cc2ccc(-c3ccccc3)cc2)C1=O	O=C1C(N=CCCc2ccccc2)CCCCN1Cc1ccc(-c2ccccc2)cc1||O=C1C(N=CCCc2ccccc2)CCCCN1Cc1ccc(-c2ccccc2)cc1
CC(O)=N[C@@H](Cc1ccc(OP(=O)(O)O)c(C=O)c1)C(O)=N[C@H]1CCCCN(Cc2ccc(-c3ccccc3)cc2)C1=O	CSCC[C@H](N=C(O)[C@@H]1CCCN1C(=O)[C@@H](N=C(O)[C@H](Cc1ccc(OP(=O)(O)O)cc1)N=C(C)O)C(C)C)C(O)=N[C@@H](CC(C)C)C(=O)O	O=C(CN=CCCc1ccccc1)N1CCCC1||O=C1C(N=CCCc2ccccc2)CCCCN1Cc1ccc(-c2ccccc2)cc1
CC(O)=N[C@@H](Cc1ccc(OP(=O)(O)O)c(C=O)c1)C(O)=N[C@H]1CCCCN(Cc2ccc(-c3ccccc3)cc2)C1=O	CC(O)=N[C@@H](Cc1ccc(CC(=O)O)c(C(=O)O)c1)C(O)=N[C@H]1CCCCN(Cc2ccc(-c3ccccc3)cc2)C1=O	O=C1C(N=CCCc2ccccc2)CCCCN1Cc1ccc(-c2ccccc2)cc1||O=C1C(N=CCCc2ccccc2)CCCCN1Cc1ccc(-c2ccccc2)cc1
CC(O)=N[C@@H](Cc1ccc(OP(=O)(O)O)c(C=O)c1)C(O)=N[C@H]1CCCCN(Cc2ccc(-c3ccccc3)cc2)C1=O	CC(O)=N[C@@H](Cc1ccc(C(C(=O)O)C(=O)O)c(C(=O)O)c1)C(O)=N[C@H]1CCCCN(Cc2ccc(-c3ccccc3)cc2)C1=O	O=C1C(N=CCCc2ccccc2)CCCCN1Cc1ccc(-c2ccccc2)cc1||O=C1C(N=CCCc2ccccc2)CCCCN1Cc1ccc(-c2ccccc2)cc1
CC(O)=N[C@@H](Cc1ccc(OP(=O)(O)O)c(C=O)c1)C(O)=N[C@H]1CCCCN(Cc2ccc(-c3ccccc3)cc2)C1=O	CC(O)=N[C@@H](Cc1ccc(OP(=O)(O)O)cc1)C(O)=N[C@H]1CCCCN(Cc2ccc(-c3cccc4ccccc34)cc2)C1=O	O=C1C(N=CCCc2ccccc2)CCCCN1Cc1ccc(-c2cccc3ccccc23)cc1||O=C1C(N=CCCc2ccccc2)CCCCN1Cc1ccc(-c2ccccc2)cc1
CC(O)=N[C@@H](Cc1ccc(OP(=O)(O)O)c(C=O)c1)C(O)=N[C@H]1CCCCN(Cc2ccc(-c3ccccc3)cc2)C1=O	COC(=O)c1cc(C[C@H](N=C(C)O)C(O)=N[C@H]2CCCCN(Cc3ccc(-c4ccccc4)cc3)C2=O)ccc1C(F)(C(=O)O)C(=O)O	O=C1C(N=CCCc2ccccc2)CCCCN1Cc1ccc(-c2ccccc2)cc1||O=C1C(N=CCCc2ccccc2)CCCCN1Cc1ccc(-c2ccccc2)cc1
CC(O)=N[C@@H](Cc1ccc(OP(=O)(O)O)c(C=O)c1)C(O)=N[C@H]1CCCCN(Cc2ccc(-c3ccccc3)cc2)C1=O	COC(=O)c1cc(C[C@@H](N=C(C)O)C(O)=N[C@H]2CCCCN(Cc3ccc(-c4ccccc4)cc3)C2=O)ccc1C(C(=O)O)C(=O)O	O=C1C(N=CCCc2ccccc2)CCCCN1Cc1ccc(-c2ccccc2)cc1||O=C1C(N=CCCc2ccccc2)CCCCN1Cc1ccc(-c2ccccc2)cc1
CC(O)=N[C@@H](Cc1ccc(OP(=O)(O)O)c(C=O)c1)C(O)=N[C@H]1CCCCN(Cc2ccc(-c3ccccc3)cc2)C1=O	COC(=O)c1cc(C[C@H](N=C(C)O)C(O)=N[C@H]2CCCCN(Cc3ccc(-c4ccccc4)cc3)C2=O)ccc1C(C(=O)O)C(=O)O	O=C1C(N=CCCc2ccccc2)CCCCN1Cc1ccc(-c2ccccc2)cc1||O=C1C(N=CCCc2ccccc2)CCCCN1Cc1ccc(-c2ccccc2)cc1
CC(O)=N[C@@H](Cc1ccc(OP(=O)(O)O)c(C=O)c1)C(O)=N[C@H]1CCCCN(Cc2ccc(-c3ccccc3)cc2)C1=O	CCCCCCCCN(CCCCCCCC)C(=O)[C@H](C)N=C(O)[C@@H](N=C(O)[C@H](Cc1ccc(OP(=O)(O)O)cc1)N=C(C)O)C(C)C	O=C1C(N=CCCc2ccccc2)CCCCN1Cc1ccc(-c2ccccc2)cc1||c1ccccc1
CC(O)=N[C@@H](Cc1ccc(OP(=O)(O)O)cc1)C(O)=N[C@H]1CCCCN(Cc2ccc(-c3ccc(C)cc3)cc2)C1=O	CC(O)=N[C@@H](Cc1ccc(C(=O)O)c(C=O)c1)C(O)=N[C@H]1CCCCN(Cc2ccc(-c3ccccc3)cc2)C1=O	O=C1C(N=CCCc2ccccc2)CCCCN1Cc1ccc(-c2ccccc2)cc1||O=C1C(N=CCCc2ccccc2)CCCCN1Cc1ccc(-c2ccccc2)cc1
CC(O)=N[C@@H](Cc1ccc(OP(=O)(O)O)cc1)C(O)=N[C@H]1CCCCN(Cc2ccc(-c3ccc(C)cc3)cc2)C1=O	CC(O)=N[C@@H](Cc1ccc(C(C(=O)O)C(=O)O)c(C(=O)O)c1)C(O)=N[C@H]1CCCCN(Cc2ccc(-c3ccccc3)cc2)C1=O	O=C1C(N=CCCc2ccccc2)CCCCN1Cc1ccc(-c2ccccc2)cc1||O=C1C(N=CCCc2ccccc2)CCCCN1Cc1ccc(-c2ccccc2)cc1
CC(O)=N[C@@H](Cc1ccc(OP(=O)(O)O)cc1)C(O)=N[C@H]1CCCCN(Cc2ccc(-c3ccc(C)cc3)cc2)C1=O	CC(O)=N[C@@H](Cc1ccc(OP(=O)(O)O)cc1)C(O)=N[C@H]1CCCCN(Cc2ccc(-c3cccc4ccccc34)cc2)C1=O	O=C1C(N=CCCc2ccccc2)CCCCN1Cc1ccc(-c2cccc3ccccc23)cc1||O=C1C(N=CCCc2ccccc2)CCCCN1Cc1ccc(-c2ccccc2)cc1
CC(O)=N[C@@H](Cc1ccc(OP(=O)(O)O)cc1)C(O)=N[C@H]1CCCCN(Cc2ccc(-c3ccc(C)cc3)cc2)C1=O	COC(=O)c1cc(C[C@H](N=C(C)O)C(O)=N[C@H]2CCCCN(Cc3ccc(-c4ccccc4)cc3)C2=O)ccc1C(F)(C(=O)O)C(=O)O	O=C1C(N=CCCc2ccccc2)CCCCN1Cc1ccc(-c2ccccc2)cc1||O=C1C(N=CCCc2ccccc2)CCCCN1Cc1ccc(-c2ccccc2)cc1
CC(O)=N[C@@H](Cc1ccc(OP(=O)(O)O)cc1)C(O)=N[C@H]1CCCCN(Cc2ccc(-c3ccc(C)cc3)cc2)C1=O	COC(=O)c1cc(C[C@@H](N=C(C)O)C(O)=N[C@H]2CCCCN(Cc3ccc(-c4ccccc4)cc3)C2=O)ccc1C(C(=O)O)C(=O)O	O=C1C(N=CCCc2ccccc2)CCCCN1Cc1ccc(-c2ccccc2)cc1||O=C1C(N=CCCc2ccccc2)CCCCN1Cc1ccc(-c2ccccc2)cc1
CC(O)=N[C@@H](Cc1ccc(OP(=O)(O)O)cc1)C(O)=N[C@@H](CCC(=O)O)C(O)=N[C@@H](CCC(=N)O)Cc1cccc2ccccc12	CC(O)=N[C@@H](Cc1ccc(OP(=O)(O)O)cc1)C(O)=N[C@H]1CCCCN(Cc2ccc(-c3cccc4ccccc34)cc2)C1=O	C(CCc1ccccc1)=NCC=NCCc1cccc2ccccc12||O=C1C(N=CCCc2ccccc2)CCCCN1Cc1ccc(-c2cccc3ccccc23)cc1
CCCCCCN(CCCCCC)C(=O)[C@@H](C)N=C(O)[C@@H](N=C(O)[C@H](Cc1ccc(OP(=O)(O)O)cc1)N=C(C)O)C(C)C	CC(O)=N[C@@H](Cc1ccc(C(C(=O)O)C(=O)O)c(C(=O)O)c1)C(O)=N[C@H]1CCCCN(Cc2ccc(-c3ccccc3)cc2)C1=O	O=C1C(N=CCCc2ccccc2)CCCCN1Cc1ccc(-c2ccccc2)cc1||c1ccccc1
CCCCCCN(CCCCCC)C(=O)[C@@H](C)N=C(O)[C@@H](N=C(O)[C@H](Cc1ccc(OP(=O)(O)O)cc1)N=C(C)O)C(C)C	COC(=O)c1cc(C[C@@H](N=C(C)O)C(O)=N[C@H]2CCCCN(Cc3ccc(-c4ccccc4)cc3)C2=O)ccc1C(C(=O)O)C(=O)O	O=C1C(N=CCCc2ccccc2)CCCCN1Cc1ccc(-c2ccccc2)cc1||c1ccccc1
CCCCCCN(CCCCCC)C(=O)[C@H](C)N=C(O)[C@@H](N=C(O)[C@H](Cc1ccc(OP(=O)(O)O)cc1)N=C(C)O)C(C)C	CC(O)=N[C@@H](Cc1ccc(C(=O)O)c(C=O)c1)C(O)=N[C@H]1CCCCN(Cc2ccc(-c3ccccc3)cc2)C1=O	O=C1C(N=CCCc2ccccc2)CCCCN1Cc1ccc(-c2ccccc2)cc1||c1ccccc1
CCCCCCN(CCCCCC)C(=O)[C@H](C)N=C(O)[C@@H](N=C(O)[C@H](Cc1ccc(OP(=O)(O)O)cc1)N=C(C)O)C(C)C	CC(O)=N[C@@H](Cc1ccc(C(C(=O)O)C(=O)O)c(C(=O)O)c1)C(O)=N[C@H]1CCCCN(Cc2ccc(-c3ccccc3)cc2)C1=O	O=C1C(N=CCCc2ccccc2)CCCCN1Cc1ccc(-c2ccccc2)cc1||c1ccccc1
CCCCCCN(CCCCCC)C(=O)[C@H](C)N=C(O)[C@@H](N=C(O)[C@H](Cc1ccc(OP(=O)(O)O)cc1)N=C(C)O)C(C)C	CC(O)=N[C@@H](Cc1ccc(OP(=O)(O)O)cc1)C(O)=N[C@H]1CCCCN(Cc2ccc(-c3cccc4ccccc34)cc2)C1=O	O=C1C(N=CCCc2ccccc2)CCCCN1Cc1ccc(-c2cccc3ccccc23)cc1||c1ccccc1
CCCCCCN(CCCCCC)C(=O)[C@H](C)N=C(O)[C@@H](N=C(O)[C@H](Cc1ccc(OP(=O)(O)O)cc1)N=C(C)O)C(C)C	COC(=O)c1cc(C[C@@H](N=C(C)O)C(O)=N[C@H]2CCCCN(Cc3ccc(-c4ccccc4)cc3)C2=O)ccc1C(C(=O)O)C(=O)O	O=C1C(N=CCCc2ccccc2)CCCCN1Cc1ccc(-c2ccccc2)cc1||c1ccccc1
CC(O)=N[C@@H](Cc1ccc(C(=O)O)c(C=O)c1)C(O)=N[C@H]1CCCCN(Cc2ccc(-c3ccccc3)cc2)C1=O	CSCC[C@H](N=C(O)[C@@H]1CCCN1C(=O)[C@@H](N=C(O)[C@H](Cc1ccc(OP(=O)(O)O)cc1)N=C(C)O)C(C)C)C(O)=N[C@@H](CC(C)C)C(=O)O	O=C(CN=CCCc1ccccc1)N1CCCC1||O=C1C(N=CCCc2ccccc2)CCCCN1Cc1ccc(-c2ccccc2)cc1
CC(O)=N[C@@H](Cc1ccc(C(=O)O)c(C=O)c1)C(O)=N[C@H]1CCCCN(Cc2ccc(-c3ccccc3)cc2)C1=O	CC(O)=N[C@@H](Cc1ccc(C(C(=O)O)C(=O)O)c(C(=O)O)c1)C(O)=N[C@H]1CCCCN(Cc2ccc(-c3ccccc3)cc2)C1=O	O=C1C(N=CCCc2ccccc2)CCCCN1Cc1ccc(-c2ccccc2)cc1||O=C1C(N=CCCc2ccccc2)CCCCN1Cc1ccc(-c2ccccc2)cc1
CC(O)=N[C@@H](Cc1ccc(C(=O)O)c(C=O)c1)C(O)=N[C@H]1CCCCN(Cc2ccc(-c3ccccc3)cc2)C1=O	COC(=O)c1cc(C[C@H](N=C(C)O)C(O)=N[C@H]2CCCCN(Cc3ccc(-c4ccccc4)cc3)C2=O)ccc1C(F)(C(=O)O)C(=O)O	O=C1C(N=CCCc2ccccc2)CCCCN1Cc1ccc(-c2ccccc2)cc1||O=C1C(N=CCCc2ccccc2)CCCCN1Cc1ccc(-c2ccccc2)cc1
CC(O)=N[C@@H](Cc1ccc(C(=O)O)c(C=O)c1)C(O)=N[C@H]1CCCCN(Cc2ccc(-c3ccccc3)cc2)C1=O	COC(=O)c1cc(C[C@@H](N=C(C)O)C(O)=N[C@H]2CCCCN(Cc3ccc(-c4ccccc4)cc3)C2=O)ccc1C(C(=O)O)C(=O)O	O=C1C(N=CCCc2ccccc2)CCCCN1Cc1ccc(-c2ccccc2)cc1||O=C1C(N=CCCc2ccccc2)CCCCN1Cc1ccc(-c2ccccc2)cc1
CC(O)=N[C@@H](Cc1ccc(C(=O)O)c(C=O)c1)C(O)=N[C@H]1CCCCN(Cc2ccc(-c3ccccc3)cc2)C1=O	CCCCCCCCN(CCCCCCCC)C(=O)[C@H](C)N=C(O)[C@@H](N=C(O)[C@H](Cc1ccc(OP(=O)(O)O)cc1)N=C(C)O)C(C)C	O=C1C(N=CCCc2ccccc2)CCCCN1Cc1ccc(-c2ccccc2)cc1||c1ccccc1
CC(O)=N[C@@H](Cc1ccc(OCC(=O)O)c(P(=O)(O)O)c1)C(O)=N[C@H]1CCCCN(Cc2ccc(-c3ccccc3)cc2)C1=O	CSCC[C@H](N=C(O)[C@@H]1CCCN1C(=O)[C@@H](N=C(O)[C@H](Cc1ccc(OP(=O)(O)O)cc1)N=C(C)O)C(C)C)C(O)=N[C@@H](CC(C)C)C(=O)O	O=C(CN=CCCc1ccccc1)N1CCCC1||O=C1C(N=CCCc2ccccc2)CCCCN1Cc1ccc(-c2ccccc2)cc1
CC(O)=N[C@@H](Cc1ccc(OCC(=O)O)c(P(=O)(O)O)c1)C(O)=N[C@H]1CCCCN(Cc2ccc(-c3ccccc3)cc2)C1=O	CC(O)=N[C@@H](Cc1ccc(C(C(=O)O)C(=O)O)c(C(=O)O)c1)C(O)=N[C@H]1CCCCN(Cc2ccc(-c3ccccc3)cc2)C1=O	O=C1C(N=CCCc2ccccc2)CCCCN1Cc1ccc(-c2ccccc2)cc1||O=C1C(N=CCCc2ccccc2)CCCCN1Cc1ccc(-c2ccccc2)cc1
CC(O)=N[C@@H](Cc1ccc(OCC(=O)O)c(P(=O)(O)O)c1)C(O)=N[C@H]1CCCCN(Cc2ccc(-c3ccccc3)cc2)C1=O	COC(=O)c1cc(C[C@H](N=C(C)O)C(O)=N[C@H]2CCCCN(Cc3ccc(-c4ccccc4)cc3)C2=O)ccc1C(F)(C(=O)O)C(=O)O	O=C1C(N=CCCc2ccccc2)CCCCN1Cc1ccc(-c2ccccc2)cc1||O=C1C(N=CCCc2ccccc2)CCCCN1Cc1ccc(-c2ccccc2)cc1
CC(O)=N[C@@H](Cc1ccc(OCC(=O)O)c(P(=O)(O)O)c1)C(O)=N[C@H]1CCCCN(Cc2ccc(-c3ccccc3)cc2)C1=O	COC(=O)c1cc(C[C@@H](N=C(C)O)C(O)=N[C@H]2CCCCN(Cc3ccc(-c4ccccc4)cc3)C2=O)ccc1C(C(=O)O)C(=O)O	O=C1C(N=CCCc2ccccc2)CCCCN1Cc1ccc(-c2ccccc2)cc1||O=C1C(N=CCCc2ccccc2)CCCCN1Cc1ccc(-c2ccccc2)cc1
CC(O)=N[C@@H](Cc1ccc(OCC(=O)O)c(P(=O)(O)O)c1)C(O)=N[C@H]1CCCCN(Cc2ccc(-c3ccccc3)cc2)C1=O	CCCCCCCCN(CCCCCCCC)C(=O)[C@H](C)N=C(O)[C@@H](N=C(O)[C@H](Cc1ccc(OP(=O)(O)O)cc1)N=C(C)O)C(C)C	O=C1C(N=CCCc2ccccc2)CCCCN1Cc1ccc(-c2ccccc2)cc1||c1ccccc1
CSCC[C@H](N=C(O)[C@@H]1CCCN1C(=O)[C@@H](N=C(O)[C@H](Cc1ccc(OP(=O)(O)O)cc1)N=C(C)O)C(C)C)C(O)=N[C@@H](CC(C)C)C(=O)O	CC(O)=N[C@@H](Cc1ccc(CC(=O)O)c(C(=O)O)c1)C(O)=N[C@H]1CCCCN(Cc2ccc(-c3ccccc3)cc2)C1=O	O=C(CN=CCCc1ccccc1)N1CCCC1||O=C1C(N=CCCc2ccccc2)CCCCN1Cc1ccc(-c2ccccc2)cc1
CSCC[C@H](N=C(O)[C@@H]1CCCN1C(=O)[C@@H](N=C(O)[C@H](Cc1ccc(OP(=O)(O)O)cc1)N=C(C)O)C(C)C)C(O)=N[C@@H](CC(C)C)C(=O)O	CC(O)=N[C@@H](Cc1ccc(C(C(=O)O)C(=O)O)c(C(=O)O)c1)C(O)=N[C@H]1CCCCN(Cc2ccc(-c3ccccc3)cc2)C1=O	O=C(CN=CCCc1ccccc1)N1CCCC1||O=C1C(N=CCCc2ccccc2)CCCCN1Cc1ccc(-c2ccccc2)cc1
CSCC[C@H](N=C(O)[C@@H]1CCCN1C(=O)[C@@H](N=C(O)[C@H](Cc1ccc(OP(=O)(O)O)cc1)N=C(C)O)C(C)C)C(O)=N[C@@H](CC(C)C)C(=O)O	CC(O)=N[C@@H](Cc1ccc(OP(=O)(O)O)cc1)C(O)=N[C@H]1CCCCN(Cc2ccc(-c3cccc4ccccc34)cc2)C1=O	O=C(CN=CCCc1ccccc1)N1CCCC1||O=C1C(N=CCCc2ccccc2)CCCCN1Cc1ccc(-c2cccc3ccccc23)cc1
CSCC[C@H](N=C(O)[C@@H]1CCCN1C(=O)[C@@H](N=C(O)[C@H](Cc1ccc(OP(=O)(O)O)cc1)N=C(C)O)C(C)C)C(O)=N[C@@H](CC(C)C)C(=O)O	COC(=O)c1cc(C[C@H](N=C(C)O)C(O)=N[C@H]2CCCCN(Cc3ccc(-c4ccccc4)cc3)C2=O)ccc1C(F)(C(=O)O)C(=O)O	O=C(CN=CCCc1ccccc1)N1CCCC1||O=C1C(N=CCCc2ccccc2)CCCCN1Cc1ccc(-c2ccccc2)cc1
CSCC[C@H](N=C(O)[C@@H]1CCCN1C(=O)[C@@H](N=C(O)[C@H](Cc1ccc(OP(=O)(O)O)cc1)N=C(C)O)C(C)C)C(O)=N[C@@H](CC(C)C)C(=O)O	COC(=O)c1cc(C[C@@H](N=C(C)O)C(O)=N[C@H]2CCCCN(Cc3ccc(-c4ccccc4)cc3)C2=O)ccc1C(C(=O)O)C(=O)O	O=C(CN=CCCc1ccccc1)N1CCCC1||O=C1C(N=CCCc2ccccc2)CCCCN1Cc1ccc(-c2ccccc2)cc1
CSCC[C@H](N=C(O)[C@@H]1CCCN1C(=O)[C@@H](N=C(O)[C@H](Cc1ccc(OP(=O)(O)O)cc1)N=C(C)O)C(C)C)C(O)=N[C@@H](CC(C)C)C(=O)O	COC(=O)c1cc(C[C@H](N=C(C)O)C(O)=N[C@H]2CCCCN(Cc3ccc(-c4ccccc4)cc3)C2=O)ccc1C(C(=O)O)C(=O)O	O=C(CN=CCCc1ccccc1)N1CCCC1||O=C1C(N=CCCc2ccccc2)CCCCN1Cc1ccc(-c2ccccc2)cc1
CC(O)=N[C@@H](Cc1ccc(CC(=O)O)c(C(=O)O)c1)C(O)=N[C@H]1CCCCN(Cc2ccc(-c3ccccc3)cc2)C1=O	CC(O)=N[C@@H](Cc1ccc(C(C(=O)O)C(=O)O)c(C(=O)O)c1)C(O)=N[C@H]1CCCCN(Cc2ccc(-c3ccccc3)cc2)C1=O	O=C1C(N=CCCc2ccccc2)CCCCN1Cc1ccc(-c2ccccc2)cc1||O=C1C(N=CCCc2ccccc2)CCCCN1Cc1ccc(-c2ccccc2)cc1
CC(O)=N[C@@H](Cc1ccc(CC(=O)O)c(C(=O)O)c1)C(O)=N[C@H]1CCCCN(Cc2ccc(-c3ccccc3)cc2)C1=O	COC(=O)c1cc(C[C@H](N=C(C)O)C(O)=N[C@H]2CCCCN(Cc3ccc(-c4ccccc4)cc3)C2=O)ccc1C(F)(C(=O)O)C(=O)O	O=C1C(N=CCCc2ccccc2)CCCCN1Cc1ccc(-c2ccccc2)cc1||O=C1C(N=CCCc2ccccc2)CCCCN1Cc1ccc(-c2ccccc2)cc1
CC(O)=N[C@@H](Cc1ccc(CC(=O)O)c(C(=O)O)c1)C(O)=N[C@H]1CCCCN(Cc2ccc(-c3ccccc3)cc2)C1=O	COC(=O)c1cc(C[C@@H](N=C(C)O)C(O)=N[C@H]2CCCCN(Cc3ccc(-c4ccccc4)cc3)C2=O)ccc1C(C(=O)O)C(=O)O	O=C1C(N=CCCc2ccccc2)CCCCN1Cc1ccc(-c2ccccc2)cc1||O=C1C(N=CCCc2ccccc2)CCCCN1Cc1ccc(-c2ccccc2)cc1
CC(O)=N[C@@H](Cc1ccc(CC(=O)O)c(C(=O)O)c1)C(O)=N[C@H]1CCCCN(Cc2ccc(-c3ccccc3)cc2)C1=O	CCCCCCCCN(CCCCCCCC)C(=O)[C@H](C)N=C(O)[C@@H](N=C(O)[C@H](Cc1ccc(OP(=O)(O)O)cc1)N=C(C)O)C(C)C	O=C1C(N=CCCc2ccccc2)CCCCN1Cc1ccc(-c2ccccc2)cc1||c1ccccc1
CC(O)=N[C@@H](Cc1ccc(C(C(=O)O)C(=O)O)c(C(=O)O)c1)C(O)=N[C@H]1CCCCN(Cc2ccc(-c3ccccc3)cc2)C1=O	CC(O)=N[C@@H](Cc1ccc(OP(=O)(O)O)cc1)C(O)=N[C@H]1CCCCN(Cc2ccc(-c3cccc4ccccc34)cc2)C1=O	O=C1C(N=CCCc2ccccc2)CCCCN1Cc1ccc(-c2cccc3ccccc23)cc1||O=C1C(N=CCCc2ccccc2)CCCCN1Cc1ccc(-c2ccccc2)cc1
CC(O)=N[C@@H](Cc1ccc(C(C(=O)O)C(=O)O)c(C(=O)O)c1)C(O)=N[C@H]1CCCCN(Cc2ccc(-c3ccccc3)cc2)C1=O	COC(=O)c1cc(C[C@H](N=C(C)O)C(O)=N[C@H]2CCCCN(Cc3ccc(-c4ccccc4)cc3)C2=O)ccc1C(C(=O)O)C(=O)O	O=C1C(N=CCCc2ccccc2)CCCCN1Cc1ccc(-c2ccccc2)cc1||O=C1C(N=CCCc2ccccc2)CCCCN1Cc1ccc(-c2ccccc2)cc1
CC(O)=N[C@@H](Cc1ccc(C(C(=O)O)C(=O)O)c(C(=O)O)c1)C(O)=N[C@H]1CCCCN(Cc2ccc(-c3ccccc3)cc2)C1=O	CCCCCCCCN(CCCCCCCC)C(=O)[C@H](C)N=C(O)[C@@H](N=C(O)[C@H](Cc1ccc(OP(=O)(O)O)cc1)N=C(C)O)C(C)C	O=C1C(N=CCCc2ccccc2)CCCCN1Cc1ccc(-c2ccccc2)cc1||c1ccccc1
CC(O)=N[C@@H](Cc1ccc(OP(=O)(O)O)cc1)C(O)=N[C@H]1CCCCN(Cc2ccc(-c3cccc4ccccc34)cc2)C1=O	COC(=O)c1cc(C[C@H](N=C(C)O)C(O)=N[C@H]2CCCCN(Cc3ccc(-c4ccccc4)cc3)C2=O)ccc1C(F)(C(=O)O)C(=O)O	O=C1C(N=CCCc2ccccc2)CCCCN1Cc1ccc(-c2cccc3ccccc23)cc1||O=C1C(N=CCCc2ccccc2)CCCCN1Cc1ccc(-c2ccccc2)cc1
CC(O)=N[C@@H](Cc1ccc(OP(=O)(O)O)cc1)C(O)=N[C@H]1CCCCN(Cc2ccc(-c3cccc4ccccc34)cc2)C1=O	COC(=O)c1cc(C[C@@H](N=C(C)O)C(O)=N[C@H]2CCCCN(Cc3ccc(-c4ccccc4)cc3)C2=O)ccc1C(C(=O)O)C(=O)O	O=C1C(N=CCCc2ccccc2)CCCCN1Cc1ccc(-c2cccc3ccccc23)cc1||O=C1C(N=CCCc2ccccc2)CCCCN1Cc1ccc(-c2ccccc2)cc1
CC(O)=N[C@@H](Cc1ccc(OP(=O)(O)O)cc1)C(O)=N[C@H]1CCCCN(Cc2ccc(-c3cccc4ccccc34)cc2)C1=O	CCCCCCCCN(CCCCCCCC)C(=O)[C@H](C)N=C(O)[C@@H](N=C(O)[C@H](Cc1ccc(OP(=O)(O)O)cc1)N=C(C)O)C(C)C	O=C1C(N=CCCc2ccccc2)CCCCN1Cc1ccc(-c2cccc3ccccc23)cc1||c1ccccc1
COC(=O)c1cc(C[C@H](N=C(C)O)C(O)=N[C@H]2CCCCN(Cc3ccc(-c4ccccc4)cc3)C2=O)ccc1C(F)(C(=O)O)C(=O)O	COC(=O)c1cc(C[C@H](N=C(C)O)C(O)=N[C@H]2CCCCN(Cc3ccc(-c4ccccc4)cc3)C2=O)ccc1C(C(=O)O)C(=O)O	O=C1C(N=CCCc2ccccc2)CCCCN1Cc1ccc(-c2ccccc2)cc1||O=C1C(N=CCCc2ccccc2)CCCCN1Cc1ccc(-c2ccccc2)cc1
COC(=O)c1cc(C[C@H](N=C(C)O)C(O)=N[C@H]2CCCCN(Cc3ccc(-c4ccccc4)cc3)C2=O)ccc1C(F)(C(=O)O)C(=O)O	CCCCCCCCN(CCCCCCCC)C(=O)[C@H](C)N=C(O)[C@@H](N=C(O)[C@H](Cc1ccc(OP(=O)(O)O)cc1)N=C(C)O)C(C)C	O=C1C(N=CCCc2ccccc2)CCCCN1Cc1ccc(-c2ccccc2)cc1||c1ccccc1
COC(=O)c1cc(C[C@@H](N=C(C)O)C(O)=N[C@H]2CCCCN(Cc3ccc(-c4ccccc4)cc3)C2=O)ccc1C(C(=O)O)C(=O)O	COC(=O)c1cc(C[C@H](N=C(C)O)C(O)=N[C@H]2CCCCN(Cc3ccc(-c4ccccc4)cc3)C2=O)ccc1C(C(=O)O)C(=O)O	O=C1C(N=CCCc2ccccc2)CCCCN1Cc1ccc(-c2ccccc2)cc1||O=C1C(N=CCCc2ccccc2)CCCCN1Cc1ccc(-c2ccccc2)cc1
COC(=O)c1cc(C[C@@H](N=C(C)O)C(O)=N[C@H]2CCCCN(Cc3ccc(-c4ccccc4)cc3)C2=O)ccc1C(C(=O)O)C(=O)O	CCCCCCCCN(CCCCCCCC)C(=O)[C@H](C)N=C(O)[C@@H](N=C(O)[C@H](Cc1ccc(OP(=O)(O)O)cc1)N=C(C)O)C(C)C	O=C1C(N=CCCc2ccccc2)CCCCN1Cc1ccc(-c2ccccc2)cc1||c1ccccc1
COC(=O)c1cc(C[C@H](N=C(C)O)C(O)=N[C@H]2CCCCN(Cc3ccc(-c4ccccc4)cc3)C2=O)ccc1C(C(=O)O)C(=O)O	CCCCCCCCN(CCCCCCCC)C(=O)[C@H](C)N=C(O)[C@@H](N=C(O)[C@H](Cc1ccc(OP(=O)(O)O)cc1)N=C(C)O)C(C)C	O=C1C(N=CCCc2ccccc2)CCCCN1Cc1ccc(-c2ccccc2)cc1||c1ccccc1

## Sheet: pair_core_frequency
pair_core_key	n_pairs
O=C1C(N=CCCc2ccccc2)CCCCN1Cc1ccc(-c2ccccc2)cc1||c1ccccc1	109
c1ccccc1||c1ccccc1	68
O=C(CN=CCCc1ccccc1)NCCCC1CCCCC1||O=C1C(N=CCCc2ccccc2)CCCCN1Cc1ccc(-c2ccccc2)cc1	66
O=C1C(N=CCCc2ccccc2)CCCCN1Cc1ccc(-c2ccccc2)cc1||O=C1C(N=CCCc2ccccc2)CCCCN1Cc1ccc(-c2ccccc2)cc1	64
O=C1C(N=CCCc2ccccc2)CCCCN1Cc1ccccc1||c1ccccc1	62
O=C(CN=CCCc1ccccc1)NCCCc1ccccc1||O=C1C(N=CCCc2ccccc2)CCCCN1Cc1ccc(-c2ccccc2)cc1	51
O=C1C(N=CCCc2ccccc2)CCCCN1Cc1ccc(-c2ccccc2)cc1||O=C1C(N=CCCc2ccccc2)CCCCN1Cc1ccccc1	50
O=C1C(N=CCCc2ccccc2)CSCCN1Cc1ccccc1||c1ccccc1	25
O=C1C(N=CCCc2ccccc2)CCCCN1Cc1ccc(-c2ccccc2)cc1||O=C1C(N=CCCc2ccccc2)CSCCN1Cc1ccccc1	23
C(CCc1ccccc1)=NCC=NCCCC1CCCCC1||c1ccccc1	23
O=C(CN=CCCc1ccccc1)NCCCc1ccccc1||c1ccccc1	23
O=C1C(N=CCCc2ccccc2)CSCCN1Cc1ccc(-c2ccccc2)cc1||c1ccccc1	22
O=C(CN=CCCc1ccccc1)N1CCCC1||O=C1C(N=CCCc2ccccc2)CCCCN1Cc1ccc(-c2ccccc2)cc1	21
O=C1C(N=CCCc2ccccc2)CCCCN1Cc1ccc(-c2cccs2)cc1||c1ccccc1	19
C1=NCC=NC(Cc2ccccc2)C=NC1||c1ccccc1	17
O=C1C(N=CCCc2ccccc2)CCCCN1CCCc1ccccc1||c1ccccc1	16
C(=NCCc1ccccc1)C(Cc1ccccc1)N=CCCc1ccccc1||c1ccccc1	16
O=C(CN=CCCc1ccccc1)NCCCC1CCCCC1||O=C1C(N=CCCc2ccccc2)CCCCN1Cc1ccccc1	16
O=C1C(N=CCCc2ccccc2)CCCCN1CC=Cc1ccccc1||c1ccccc1	15
O=C1C(N=CCCc2ccccc2)CCCCN1Cc1ccc(-c2ccccc2)cc1||O=C1C(N=CCCc2ccccc2)CSCCN1Cc1ccc(-c2ccccc2)cc1	14
O=C1C(N=CCCc2ccccc2)CCCCN1Cc1ccc(-c2cccc3ccccc23)cc1||c1ccccc1	14
C(CCc1ccccc1)=NCC=NCCc1cccc2ccccc12||c1ccccc1	14
C(CCc1ccccc1)=NCC=NCCCc1ccccc1||O=C1C(N=CCCc2ccccc2)CCCCN1Cc1ccc(-c2ccccc2)cc1	13
C(CCc1ccccc1)=NCC=NCCCC1CCCCC1||O=C1C(N=CCCc2ccccc2)CCCCN1Cc1ccc(-c2ccccc2)cc1	13
O=C(CN=CCCc1ccccc1)NCCCC1CCCCC1||O=C1C(N=CCCc2ccccc2)CSCCN1Cc1ccccc1	12
C(=NCCCc1ccccc1)C(Cc1ccccc1)N=CCCc1ccccc1||O=C1C(N=CCCc2ccccc2)CCCCN1Cc1ccc(-c2ccccc2)cc1	11
O=C(CN=CCCc1ccccc1)NCCCc1ccccc1||O=C1C(N=CCCc2ccccc2)CCCCN1Cc1ccccc1	10
O=C(CN=CCCc1ccccc1)NCCCC1CCCCC1||O=C1C(N=CCCc2ccccc2)CSCCN1Cc1ccc(-c2ccccc2)cc1	10
O=C1C(N=CCCc2ccccc2)CSCCN1Cc1cccc(-c2ccccc2)c1||c1ccccc1	9
C(CCc1ccccc1)=NCC=NCC=NCCc1ccccc1||O=C1C(N=CCCc2ccccc2)CCCCN1Cc1ccc(-c2ccccc2)cc1	9
O=C(CN=CCCc1ccccc1)NCCCc1ccccc1||O=C1C(N=CCCc2ccccc2)CSCCN1Cc1ccc(-c2ccccc2)cc1	9
O=C1C(N=CCCc2ccccc2)CCCCN1Cc1ccc(-c2ccccc2)cc1||O=C1C(N=CCCc2ccccc2)CCCCN1Cc1ccc(-c2cccs2)cc1	9
C(CCc1ccccc1)=NCC=NCC=NCCC1CCCCC1||O=C1C(N=CCCc2ccccc2)CCCCN1Cc1ccc(-c2ccccc2)cc1	9
C(=NCCCc1ccccc1)C(Cc1ccccc1)N=CCCc1ccccc1||c1ccccc1	8
O=C1C(N=CCCc2ccccc2)CCCCN1Cc1ccccc1||O=C1C(N=CCCc2ccccc2)CCCCN1Cc1ccccc1	8
O=C1C(N=CCCc2ccccc2)CCCCN1Cc1ccc(C2CCCCC2)cc1||c1ccccc1	8
C(CCc1ccccc1)=NCC=NCC=NCCC1CCCCC1||c1ccccc1	8
C(CCc1ccccc1)=NCC=NCCc1ccccc1||O=C1C(N=CCCc2ccccc2)CCCCN1Cc1ccc(-c2ccccc2)cc1	8
O=C(CN=CCCc1ccccc1)NCCCc1ccccc1||O=C1C(N=CCCc2ccccc2)CSCCN1Cc1ccccc1	8
O=C(c1ccccc1)c1cccc(CN2CCSCC(N=CCCc3ccccc3)C2=O)c1||O=C1C(N=CCCc2ccccc2)CCCCN1Cc1ccc(-c2ccccc2)cc1	8
O=C1C(N=CCCc2ccccc2)CCCCN1Cc1ccc(-c2ccccc2)cc1||O=C1C(N=CCCc2ccccc2)CCCCN1Cc1ccc(C2CCCCC2)cc1	8
O=C1C(N=CCCc2ccccc2)CCCCN1Cc1ccc(-c2cccc3ccccc23)cc1||O=C1C(N=CCCc2ccccc2)CCCCN1Cc1ccc(-c2ccccc2)cc1	8
C1=NCCCC=NC1Cc1ccccc1||c1ccccc1	7
O=C1C(N=CCCc2ccccc2)CCCCN1CCCC1CCCCC1||O=C1C(N=CCCc2ccccc2)CCCCN1Cc1ccc(-c2ccccc2)cc1	7
O=C1C(N=CCCc2ccccc2)CCCCN1CCCc1ccccc1||O=C1C(N=CCCc2ccccc2)CCCCN1Cc1ccc(-c2ccccc2)cc1	7
O=C1C(N=CCCc2ccccc2)CCCCN1Cc1ccccc1||O=C1C(N=CCCc2ccccc2)CSCCN1Cc1ccccc1	7
C1=CC2CCCCC2C(CCN=CCN=CCCc2ccccc2)=C1||c1ccccc1	7
O=C1C(N=CCCc2ccccc2)CCCCN1Cc1ccc(-c2ccccc2)cc1||O=C1C(N=CCCc2ccccc2)CSCCN1Cc1cccc(-c2ccccc2)c1	7
C(CCc1ccccc1)=NCC=NCCc1cccc2ccccc12||O=C1C(N=CCCc2ccccc2)CCCCN1Cc1ccc(-c2ccccc2)cc1	7
O=C1C(N=CCCc2ccccc2)CCCCN1CC=Cc1ccccc1||O=C1C(N=CCCc2ccccc2)CCCCN1Cc1ccc(-c2ccccc2)cc1	7
C1=NCC=NCCCC=NC1Cc1ccccc1||c1ccccc1	6
C1=NCC=NC(Cc2ccccc2)C=NC1||O=C1C(N=CCCc2ccccc2)CCCCN1Cc1ccc(-c2ccccc2)cc1	6
C(CCc1ccccc1)=NCC=NCCCc1ccccc1||O=C1C(N=CCCc2ccccc2)CSCCN1Cc1ccccc1	6
O=C1C(N=CCCc2ccccc2)CCCCN1Cc1ccc(-c2cccs2)cc1||O=C1C(N=CCCc2ccccc2)CCCCN1Cc1ccccc1	6
C(CCc1ccccc1)=NCC=NCC=NCCC1CCCCC1||O=C1C(N=CCCc2ccccc2)CCCCN1Cc1ccccc1	6
C(CCc1ccccc1)=NCC=NCCc1ccccc1||c1ccccc1	6
C(=NCCCc1ccccc1)C(Cc1ccccc1)N=CCCc1ccccc1||O=C1C(N=CCCc2ccccc2)CCCCN1Cc1ccccc1	6
C(CCc1ccccc1)=NCC=NCCCc1ccccc1||O=C1C(N=CCCc2ccccc2)CCCCN1Cc1ccccc1	6
C(CCc1ccccc1)=NCC=NCCCC1CCCCC1||O=C(CN=CCCc1ccccc1)NCCCC1CCCCC1	6
C(CCc1ccccc1)=NCC=NCCCc1ccccc1||O=C1C(N=CCCc2ccccc2)CSCCN1Cc1ccc(-c2ccccc2)cc1	6
O=C(CN=CCCc1ccccc1)NCCCC1CCCCC1||O=C1C(N=CCCc2ccccc2)CCCCN1CCCC1CCCCC1	5
O=C(CN=CCCc1ccccc1)NCCCC1CCCCC1||O=C1C(N=CCCc2ccccc2)CCCCN1Cc1ccc(-c2cccc3ccccc23)cc1	5
O=C(CN=CCCc1ccccc1)NCCCC1CCCCC1||O=C1C(N=CCCc2ccccc2)CCCCN1Cc1ccc(-c2cccs2)cc1	5
C(CCc1ccccc1)=NCC=NCC=NCCc1ccccc1||O=C1C(N=CCCc2ccccc2)CSCCN1Cc1ccccc1	5
C(CCc1ccccc1)=NCC=NCC=NCCC1CCCCC1||O=C1C(N=CCCc2ccccc2)CSCCN1Cc1ccccc1	5
C(CCc1ccccc1)=NCC=NCCCC1CCCCC1||O=C1C(N=CCCc2ccccc2)CCCCN1Cc1ccccc1	5
O=C(c1ccccc1)c1cccc(CN2CCSCC(N=CCCc3ccccc3)C2=O)c1||c1ccccc1	5
O=C1C(N=CCCc2ccccc2)CCCCN1Cc1ccccc1||O=C1C(N=CCCc2ccccc2)CSCCN1Cc1ccc(-c2ccccc2)cc1	5
C(CCc1ccccc1)=NCC=NCC=NCCc1ccccc1||O=C1C(N=CCCc2ccccc2)CCCCN1Cc1ccccc1	5
O=C(CN=CCCc1ccccc1)NCCCC1CCCCC1||O=C1C(N=CCCc2ccccc2)CSCCN1Cc1cccc(-c2ccccc2)c1	5
O=C(CN=CCCc1ccccc1)NCCCC1CCCCC1||O=C1C(N=CCCc2ccccc2)CCCCN1CCCc1ccccc1	5
O=C(CN=CCCc1ccccc1)NCCCc1ccccc1||O=C1C(N=CCCc2ccccc2)CCCCN1Cc1ccc(-c2cccc3ccccc23)cc1	5
O=C(CN=CCCc1ccccc1)NCCCC1CCCCC1||O=C1C(N=CCCc2ccccc2)CCCCN1CC=Cc1ccccc1	5
O=C(CN=CCCc1ccccc1)NCCCc1ccccc1||O=C1C(N=CCCc2ccccc2)CCCCN1Cc1ccc(-c2cccs2)cc1	5
O=C(CN=CCCc1ccccc1)N1CCCC1||O=C1C(N=CCCc2ccccc2)CSCCN1Cc1ccc(-c2ccccc2)cc1	4
C(CCc1ccccc1)=NCC=NCCc1ccccc1||O=C1C(N=CCCc2ccccc2)CCCCN1Cc1ccccc1	4
C(CCc1ccccc1)=NCC=NCCc1ccccc1||O=C1C(N=CCCc2ccccc2)CSCCN1Cc1ccc(-c2ccccc2)cc1	4
C(CCc1ccccc1)=NCC=NCC=NCCc1ccccc1||O=C1C(N=CCCc2ccccc2)CSCCN1Cc1ccc(-c2ccccc2)cc1	4
O=C(CN=CCCc1ccccc1)NCCCc1ccccc1||O=C1C(N=CCCc2ccccc2)CSCCN1Cc1cccc(-c2ccccc2)c1	4
O=C1C(N=CCCc2ccccc2)CCCCN1CCCC1CCCCC1||c1ccccc1	4
C1=NCC=NC(Cc2ccccc2)C=NC1||O=C(CN=CCCc1ccccc1)NCCCC1CCCCC1	4
C(CCc1ccccc1)=NCC=NCC=NCCC1CCCCC1||O=C1C(N=CCCc2ccccc2)CSCCN1Cc1ccc(-c2ccccc2)cc1	4
C1=NCC=NCCCC=NC1Cc1ccccc1||O=C1C(N=CCCc2ccccc2)CCCCN1Cc1ccc(-c2ccccc2)cc1	4
O=C(CN=CCCc1ccccc1)N1CCCC1||O=C1C(N=CCCc2ccccc2)CCCCN1Cc1ccccc1	4
O=C(CN=CCCc1ccccc1)NCCCc1ccccc1||O=C1C(N=CCCc2ccccc2)CCCCN1CCCc1ccccc1	4
O=C1C(N=CCCc2ccccc2)CCCCN1Cc1ccc(-c2cccc3ccccc23)cc1||O=C1C(N=CCCc2ccccc2)CCCCN1Cc1ccccc1	4
C(CCc1ccccc1)=NCC=NCCc1cccc2ccccc12||O=C1C(N=CCCc2ccccc2)CCCCN1Cc1ccccc1	4
O=C(CN=CCCc1ccccc1)NCCCc1ccccc1||O=C1C(N=CCCc2ccccc2)CCCCN1CCCC1CCCCC1	4
C(=NCCCc1ccccc1)C(Cc1ccccc1)N=CCCc1ccccc1||O=C1C(N=CCCc2ccccc2)CSCCN1Cc1ccc(-c2ccccc2)cc1	4
C(=NCCCc1ccccc1)C(Cc1ccccc1)N=CCCc1ccccc1||O=C1C(N=CCCc2ccccc2)CSCCN1Cc1ccccc1	4
C(CCc1ccccc1)=NCC=NCCc1ccccc1||O=C1C(N=CCCc2ccccc2)CSCCN1Cc1ccccc1	4
O=C(CN=CCCc1ccccc1)NCCCc1ccccc1||O=C1C(N=CCCc2ccccc2)CCCCN1CC=Cc1ccccc1	4
O=C(CN=CCCc1ccccc1)N1CCCC1||O=C1C(N=CCCc2ccccc2)CSCCN1Cc1ccccc1	4
C(CCc1ccccc1)=NCC=NCCCc1ccccc1||c1ccccc1	3
C(CCc1ccccc1)=NCC=NCCCc1ccccc1||O=C1C(N=CCCc2ccccc2)CSCCN1Cc1cccc(-c2ccccc2)c1	3
C(CCc1ccccc1)=NCC=NCCCc1ccccc1||O=C1C(N=CCCc2ccccc2)CCCCN1Cc1ccc(-c2cccc3ccccc23)cc1	3
C1=NCCCC=NC1Cc1ccccc1||O=C1C(N=CCCc2ccccc2)CCCCN1Cc1ccc(-c2ccccc2)cc1	3
C(CCc1ccccc1)=NCC=NCCCC1CCCCC1||C(CCc1ccccc1)=NCC=NCCCc1ccccc1	3
C(CCc1ccccc1)=NCC=NCCCc1ccccc1||O=C1C(N=CCCc2ccccc2)CCCCN1CC=Cc1ccccc1	3
C(CCc1ccccc1)=NCC=NCCCc1ccccc1||O=C1C(N=CCCc2ccccc2)CCCCN1CCCc1ccccc1	3
O=C1C(N=CCCc2ccccc2)CCCCN1Cc1ccc(-c2cccs2)cc1||O=C1C(N=CCCc2ccccc2)CSCCN1Cc1ccccc1	3
O=C(CN=CCCc1ccccc1)NCCCC1CCCCC1||c1ccccc1	3
C1=CC2CCCCC2C(CCN=CCN=CCCc2ccccc2)=C1||O=C1C(N=CCCc2ccccc2)CCCCN1Cc1ccc(-c2ccccc2)cc1	3
C(CCc1ccccc1)=NCC=NCCCC1CCCCC1||O=C1C(N=CCCc2ccccc2)CSCCN1Cc1ccccc1	3
C(CCc1ccccc1)=NCC=NCC=NCCc1ccccc1||c1ccccc1	3
C(CCc1ccccc1)=NCC=NCCCC1CCCCC1||O=C1C(N=CCCc2ccccc2)CSCCN1Cc1ccc(-c2ccccc2)cc1	3
C(CCc1ccccc1)=NC1CCCCc2cc(OCC3CCCCC3)ccc21||O=C(CN=CCCc1ccccc1)NCCCC1CCCCC1	3
C(CCc1ccccc1)=NCC=NCCCC1CCCCC1||O=C1C(N=CCCc2ccccc2)CCCCN1Cc1ccc(-c2cccs2)cc1	3
C(CCc1ccccc1)=NCC=NCCCc1ccccc1||O=C1C(N=CCCc2ccccc2)CCCCN1Cc1ccc(-c2cccs2)cc1	3
C(=NCCc1ccccc1)C(Cc1ccccc1)N=CCCc1ccccc1||C(CCc1ccccc1)=NCC=NCCCc1ccccc1	3
C(CCc1ccccc1)=NCC=NCCc1cccc2ccccc12||O=C1C(N=CCCc2ccccc2)CSCCN1Cc1ccc(-c2ccccc2)cc1	2
C(CCc1ccccc1)=NCC=NCCc1cccc2ccccc12||O=C1C(N=CCCc2ccccc2)CCCCN1Cc1ccc(-c2cccs2)cc1	2
C1=NCC=NCCCC=NC1Cc1ccccc1||O=C1C(N=CCCc2ccccc2)CCCCN1Cc1ccccc1	2
O=C(CN=CCCc1ccccc1)N1CCCC1||O=C1C(N=CCCc2ccccc2)CCCCN1Cc1ccc(-c2cccs2)cc1	2
C(=NCCCc1ccccc1)C(Cc1ccccc1)N=CCCc1ccccc1||O=C1C(N=CCCc2ccccc2)CCCCN1CC=Cc1ccccc1	2
O=C(CN=CCCc1ccccc1)N1CCCC1||O=C1C(N=CCCc2ccccc2)CCCCN1CC=Cc1ccccc1	2
C1=CC2CCCCC2C(CCN=CCN=CCCc2ccccc2)=C1||O=C1C(N=CCCc2ccccc2)CCCCN1Cc1ccccc1	2
O=C(c1ccccc1)c1cccc(CN2CCSCC(N=CCCc3ccccc3)C2=O)c1||O=C1C(N=CCCc2ccccc2)CCCCN1Cc1ccccc1	2
C(CCc1ccccc1)=NCC=NCCc1ccccc1||O=C1C(N=CCCc2ccccc2)CCCCN1Cc1ccc(-c2cccs2)cc1	2
C(CCc1ccccc1)=NCC=NCCc1ccccc1||O=C1C(N=CCCc2ccccc2)CCCCN1CCCC1CCCCC1	2
C(CCc1ccccc1)=NCC=NCCc1ccccc1||O=C1C(N=CCCc2ccccc2)CCCCN1CCCc1ccccc1	2
O=C1C(N=CCCc2ccccc2)CCCCN1Cc1ccc(C2CCCCC2)cc1||O=C1C(N=CCCc2ccccc2)CCCCN1Cc1ccccc1	2
C(CCc1ccccc1)=NCC=NCCc1ccccc1||O=C1C(N=CCCc2ccccc2)CCCCN1CC=Cc1ccccc1	2
C(CCc1ccccc1)=NCC=NCC=NCCc1ccccc1||O=C1C(N=CCCc2ccccc2)CCCCN1CCCc1ccccc1	2
C(CCc1ccccc1)=NCC=NCCCc1ccccc1||O=C1C(N=CCCc2ccccc2)CCCCN1CCCC1CCCCC1	2
C(CCc1ccccc1)=NCC=NCC=NCCc1ccccc1||O=C1C(N=CCCc2ccccc2)CCCCN1Cc1ccc(-c2cccc3ccccc23)cc1	2
C(CCc1ccccc1)=NCC=NCC=NCCc1ccccc1||O=C1C(N=CCCc2ccccc2)CSCCN1Cc1cccc(-c2ccccc2)c1	2
C(=NCCc1ccccc1)C(Cc1ccccc1)N=CCCc1ccccc1||C(CCc1ccccc1)=NCC=NCC=NCCc1ccccc1	2
C(CCc1ccccc1)=NCC=NCC=NCCc1ccccc1||O=C1C(N=CCCc2ccccc2)CCCCN1Cc1ccc(-c2cccs2)cc1	2
C(=NCCCc1ccccc1)C(Cc1ccccc1)N=CCCc1ccccc1||O=C1C(N=CCCc2ccccc2)CCCCN1CCCc1ccccc1	2
O=C(CN=CCCc1ccccc1)N1CCCC1||O=C1C(N=CCCc2ccccc2)CCCCN1CCCc1ccccc1	2
C(CCc1ccccc1)=NCC=NCCCC1CCCCC1||C1=NCC=NC(Cc2ccccc2)C=NC1	2
C(CCc1ccccc1)=NCC=NCC=NCCC1CCCCC1||C1=NCC=NC(Cc2ccccc2)C=NC1	2
C1=NCC=NC(Cc2ccccc2)C=NC1||O=C1C(N=CCCc2ccccc2)CCCCN1Cc1ccc(-c2cccs2)cc1	2
C1=NCC=NC(Cc2ccccc2)C=NC1||O=C1C(N=CCCc2ccccc2)CSCCN1Cc1ccc(-c2ccccc2)cc1	2
C(=NCCCc1ccccc1)C(Cc1ccccc1)N=CCCc1ccccc1||C1=NCC=NC(Cc2ccccc2)C=NC1	2
C(=NCCCc1ccccc1)C(Cc1ccccc1)N=CCCc1ccccc1||O=C1C(N=CCCc2ccccc2)CCCCN1Cc1ccc(-c2cccs2)cc1	2
O=C1C(N=CCCc2ccccc2)CCCCN1Cc1ccc(-c2cccs2)cc1||O=C1C(N=CCCc2ccccc2)CSCCN1Cc1ccc(-c2ccccc2)cc1	2
C(CCc1ccccc1)=NCC=NCCCC1CCCCC1||O=C1C(N=CCCc2ccccc2)CCCCN1Cc1ccc(-c2cccc3ccccc23)cc1	2
C(=NCCc1ccccc1)C(Cc1ccccc1)N=CCCc1ccccc1||C(CCc1ccccc1)=NCC=NCCCC1CCCCC1	2
C(CCc1ccccc1)=NCC=NCC=NCCC1CCCCC1||O=C1C(N=CCCc2ccccc2)CCCCN1CCCc1ccccc1	2
C1=NCCCC=NC1Cc1ccccc1||O=C1C(N=CCCc2ccccc2)CSCCN1Cc1ccc(-c2ccccc2)cc1	2
O=C(CN=CCCc1ccccc1)N1CCCC1||O=C1C(N=CCCc2ccccc2)CCCCN1Cc1ccc(-c2cccc3ccccc23)cc1	2
C1=CC2CCCCC2C(CCN=CCN=CCCc2ccccc2)=C1||O=C1C(N=CCCc2ccccc2)CSCCN1Cc1ccc(-c2ccccc2)cc1	2
C(=NCCc1ccccc1)C(Cc1ccccc1)N=CCCc1ccccc1||C(CCc1ccccc1)=NCC=NCC=NCCC1CCCCC1	2
C(CCc1ccccc1)=NCC=NCC=NCCC1CCCCC1||O=C1C(N=CCCc2ccccc2)CSCCN1Cc1cccc(-c2ccccc2)c1	2
C1=NCCCC=NC1Cc1ccccc1||O=C1C(N=CCCc2ccccc2)CCCCN1Cc1ccccc1	2
C(CCc1ccccc1)=NCC=NCCCC1CCCCC1||C(CCc1ccccc1)=NCC=NCCCC1CCCCC1	2
C(CCc1ccccc1)=NCC=NCCCc1ccccc1||C1=NCC=NC(Cc2ccccc2)C=NC1	2
C(CCc1ccccc1)=NCC=NCC=NCCC1CCCCC1||O=C1C(N=CCCc2ccccc2)CCCCN1Cc1ccc(-c2cccc3ccccc23)cc1	2
O=C(CN=CCCc1ccccc1)N1CCCC1||O=C1C(N=CCCc2ccccc2)CSCCN1Cc1cccc(-c2ccccc2)c1	2
C(CCc1ccccc1)=NCC=NCC=NCCc1ccccc1||C1=NCC=NC(Cc2ccccc2)C=NC1	2
C(=NCCCc1ccccc1)C(Cc1ccccc1)N=CCCc1ccccc1||O=C1C(N=CCCc2ccccc2)CCCCN1Cc1ccc(-c2cccc3ccccc23)cc1	2
C(=NCCCc1ccccc1)C(Cc1ccccc1)N=CCCc1ccccc1||C(CCc1ccccc1)=NC1CCCCc2cc(OCC3CCCCC3)ccc21	2
C1=NCC=NC(Cc2ccccc2)C=NC1||O=C1C(N=CCCc2ccccc2)CCCCN1Cc1ccccc1	2
C(CCc1ccccc1)=NCC=NCC=NCCC1CCCCC1||O=C1C(N=CCCc2ccccc2)CCCCN1Cc1ccc(-c2cccs2)cc1	2
C(=NCCCc1ccccc1)C(Cc1ccccc1)N=CCCc1ccccc1||O=C1C(N=CCCc2ccccc2)CSCCN1Cc1cccc(-c2ccccc2)c1	2
C(=NCCCc1ccccc1)C(Cc1ccccc1)N=CCCc1ccccc1||C(=NCCc1ccccc1)C(Cc1ccccc1)N=CCCc1ccccc1	2
C(CCc1ccccc1)=NCC=NCCc1cccc2ccccc12||O=C1C(N=CCCc2ccccc2)CSCCN1Cc1ccccc1	2
C1=NCC=NCCCC=NC1Cc1ccccc1||O=C1C(N=CCCc2ccccc2)CSCCN1Cc1ccccc1	2
O=C(CN=CCCc1ccccc1)NCCCC1CCCCC1||O=C(CN=CCCc1ccccc1)NCCCc1ccccc1	2
O=C(CN=CCCc1ccccc1)NCCCC1CCCCC1||O=C(c1ccccc1)c1cccc(CN2CCSCC(N=CCCc3ccccc3)C2=O)c1	2
O=C(CN=CCCc1ccccc1)NCCCC1CCCCC1||O=C1C(N=CCCc2ccccc2)CCCCN1Cc1ccc(C2CCCCC2)cc1	2
C(CCc1ccccc1)=NCC=NCC=NCCc1ccccc1||C(CCc1ccccc1)=NCC=NCCCC1CCCCC1	2
C(CCc1ccccc1)=NCC=NCCc1ccccc1||O=C1C(N=CCCc2ccccc2)CCCCN1Cc1ccc(-c2cccc3ccccc23)cc1	2
C(CCc1ccccc1)=NCC=NCC=NCCc1ccccc1||O=C1C(N=CCCc2ccccc2)CCCCN1CC=Cc1ccccc1	2
C(CCc1ccccc1)=NCC=NCC=NCCC1CCCCC1||O=C1C(N=CCCc2ccccc2)CCCCN1CC=Cc1ccccc1	2
C(CCc1ccccc1)=NCC=NCCc1cccc2ccccc12||O=C1C(N=CCCc2ccccc2)CCCCN1Cc1ccc(-c2cccc3ccccc23)cc1	2
C(CCc1ccccc1)=NCC=NCCc1ccccc1||O=C1C(N=CCCc2ccccc2)CSCCN1Cc1cccc(-c2ccccc2)c1	2
C(=NCCc1ccccc1)C(Cc1ccccc1)N=CCCc1ccccc1||C(CCc1ccccc1)=NCC=NCCc1ccccc1	2
C1=NCC=NCCCC=NC1Cc1ccccc1||O=C1C(N=CCCc2ccccc2)CSCCN1Cc1ccc(-c2ccccc2)cc1	2
C(CCc1ccccc1)=NCC=NCC=NCCC1CCCCC1||O=C(c1ccccc1)c1cccc(CN2CCSCC(N=CCCc3ccccc3)C2=O)c1	1
C1=CC2CCCCC2C(CCN=CCN=CCCc2ccccc2)=C1||O=C1C(N=CCCc2ccccc2)CCCCN1Cc1ccc(-c2cccs2)cc1	1
C(=NCCCc1ccccc1)C(Cc1ccccc1)N=CCCc1ccccc1||O=C1C(N=CCCc2ccccc2)CCCCN1CCCC1CCCCC1	1
O=C(c1ccccc1)c1cccc(CN2CCSCC(N=CCCc3ccccc3)C2=O)c1||O=C1C(N=CCCc2ccccc2)CCCCN1Cc1ccc(-c2cccc3ccccc23)cc1	1
C(=NCCc1ccccc1)C(Cc1ccccc1)N=CCCc1ccccc1||C1=NCCCC=NC1Cc1ccccc1	1
C1=NCCCC=NC1Cc1ccccc1||O=C1C(N=CCCc2ccccc2)CCCCN1Cc1ccc(-c2cccs2)cc1	1
C1=NCCCC=NC1Cc1ccccc1||O=C1C(N=CCCc2ccccc2)CCCCN1CCCc1ccccc1	1
C(CCc1ccccc1)=NC1CCCCc2cc(OCC3CCCCC3)ccc21||O=C1C(N=CCCc2ccccc2)CCCCN1Cc1ccc(-c2ccccc2)cc1	1
O=C1C(N=CCCc2ccccc2)CCCCN1Cc1ccc(-c2cccc3ccccc23)cc1||O=C1C(N=CCCc2ccccc2)CCCCN1Cc1ccc(C2CCCCC2)cc1	1
C(=NCCCc1ccccc1)C(Cc1ccccc1)N=CCCc1ccccc1||O=C(c1ccccc1)c1cccc(CN2CCSCC(N=CCCc3ccccc3)C2=O)c1	1
O=C(CN=CCCc1ccccc1)N1CCCC1||O=C1C(N=CCCc2ccccc2)CCCCN1CCCC1CCCCC1	1
O=C1C(N=CCCc2ccccc2)CCCCN1Cc1ccccc1||O=C1C(N=CCCc2ccccc2)CSCCN1Cc1cccc(-c2ccccc2)c1	1
C(CCc1ccccc1)=NCC=NCCc1cccc2ccccc12||O=C1C(N=CCCc2ccccc2)CSCCN1Cc1cccc(-c2ccccc2)c1	1
C(=NCCc1ccccc1)C(Cc1ccccc1)N=CCCc1ccccc1||C(CCc1ccccc1)=NCC=NCCc1cccc2ccccc12	1
O=C1C(N=CCCc2ccccc2)CCCCN1Cc1ccc(-c2cccc3ccccc23)cc1||O=C1C(N=CCCc2ccccc2)CCCCN1Cc1ccc(-c2cccs2)cc1	1
C(CCc1ccccc1)=NCC=NCCCC1CCCCC1||C(CCc1ccccc1)=NCC=NCCc1ccccc1	1
O=C1C(N=CCCc2ccccc2)CCCCN1Cc1ccc(-c2cccs2)cc1||O=C1C(N=CCCc2ccccc2)CCCCN1Cc1ccc(C2CCCCC2)cc1	1
O=C(c1ccccc1)c1cccc(CN2CCSCC(N=CCCc3ccccc3)C2=O)c1||O=C1C(N=CCCc2ccccc2)CCCCN1Cc1ccc(-c2cccs2)cc1	1
O=C1C(N=CCCc2ccccc2)CCCCN1Cc1ccc(-c2cccs2)cc1||O=C1C(N=CCCc2ccccc2)CSCCN1Cc1cccc(-c2ccccc2)c1	1
O=C1C(N=CCCc2ccccc2)CCCCN1Cc1ccc(-c2cccc3ccccc23)cc1||O=C1C(N=CCCc2ccccc2)CSCCN1Cc1ccccc1	1
C(CCc1ccccc1)=NCC=NCCc1cccc2ccccc12||O=C1C(N=CCCc2ccccc2)CCCCN1CC=Cc1ccccc1	1
O=C1C(N=CCCc2ccccc2)CCCCN1CC=Cc1ccccc1||O=C1C(N=CCCc2ccccc2)CCCCN1Cc1ccc(-c2cccs2)cc1	1
C(CCc1ccccc1)=NCC=NCCCC1CCCCC1||O=C1C(N=CCCc2ccccc2)CCCCN1CC=Cc1ccccc1	1
C(CCc1ccccc1)=NCC=NCCc1cccc2ccccc12||O=C(CN=CCCc1ccccc1)NCCCC1CCCCC1	1
C1=NCCCC=NC1Cc1ccccc1||O=C1C(N=CCCc2ccccc2)CCCCN1CC=Cc1ccccc1	1
C1=NCC=NCCCC=NC1Cc1ccccc1||O=C1C(N=CCCc2ccccc2)CCCCN1Cc1ccc(-c2cccc3ccccc23)cc1	1
C1=NCC=NCCCC=NC1Cc1ccccc1||O=C1C(N=CCCc2ccccc2)CSCCN1Cc1cccc(-c2ccccc2)c1	1
C(=NCCc1ccccc1)C(Cc1ccccc1)N=CCCc1ccccc1||C1=NCC=NCCCC=NC1Cc1ccccc1	1
C1=NCC=NCCCC=NC1Cc1ccccc1||O=C1C(N=CCCc2ccccc2)CCCCN1Cc1ccc(-c2cccs2)cc1	1
C1=NCC=NCCCC=NC1Cc1ccccc1||O=C1C(N=CCCc2ccccc2)CCCCN1CCCc1ccccc1	1
C1=NCCCC=NC1Cc1ccccc1||O=C1C(N=CCCc2ccccc2)CSCCN1Cc1cccc(-c2ccccc2)c1	1
C(CCc1ccccc1)=NCC=NCC=NCCC1CCCCC1||C(CCc1ccccc1)=NCC=NCCCC1CCCCC1	1
O=C1C(N=CCCc2ccccc2)CSCCN1Cc1ccc(-c2ccccc2)cc1||O=C1C(N=CCCc2ccccc2)CSCCN1Cc1ccccc1	1
O=C1C(N=CCCc2ccccc2)CSCCN1Cc1ccccc1||O=C1C(N=CCCc2ccccc2)CSCCN1Cc1ccccc1	1
O=C(c1ccccc1)c1cccc(CN2CCSCC(N=CCCc3ccccc3)C2=O)c1||O=C1C(N=CCCc2ccccc2)CSCCN1Cc1ccc(-c2ccccc2)cc1	1
C1=CC2CCCCC2C(CCN=CCN=CCCc2ccccc2)=C1||O=C1C(N=CCCc2ccccc2)CCCCN1Cc1ccc(-c2cccc3ccccc23)cc1	1
C1=CC2CCCCC2C(CCN=CCN=CCCc2ccccc2)=C1||O=C1C(N=CCCc2ccccc2)CSCCN1Cc1cccc(-c2ccccc2)c1	1
C(=NCCc1ccccc1)C(Cc1ccccc1)N=CCCc1ccccc1||C1=CC2CCCCC2C(CCN=CCN=CCCc2ccccc2)=C1	1
C1=NCCCC=NC1Cc1ccccc1||O=C1C(N=CCCc2ccccc2)CCCCN1Cc1ccc(-c2cccc3ccccc23)cc1	1
O=C1C(N=CCCc2ccccc2)CCCCN1Cc1ccc(C2CCCCC2)cc1||O=C1C(N=CCCc2ccccc2)CSCCN1Cc1ccc(-c2ccccc2)cc1	1
C(CCc1ccccc1)=NCC=NCCCC1CCCCC1||O=C(CN=CCCc1ccccc1)NCCCc1ccccc1	1
C(=NCCCc1ccccc1)C(Cc1ccccc1)N=CCCc1ccccc1||C(CCc1ccccc1)=NCC=NCCCC1CCCCC1	1
O=C1C(N=CCCc2ccccc2)CCCCN1CCCC1CCCCC1||O=C1C(N=CCCc2ccccc2)CCCCN1Cc1ccccc1	1
O=C1C(N=CCCc2ccccc2)CCCCN1CCCC1CCCCC1||O=C1C(N=CCCc2ccccc2)CCCCN1Cc1ccc(-c2cccs2)cc1	1
C(CCc1ccccc1)=NCC=NCCCC1CCCCC1||C(CCc1ccccc1)=NCC=NCCc1cccc2ccccc12	1
C(CCc1ccccc1)=NC1CCCCc2cc(OCC3CCCCC3)ccc21||C(CCc1ccccc1)=NCC=NCCCC1CCCCC1	1
C(CCc1ccccc1)=NCC=NCCCC1CCCCC1||O=C1C(N=CCCc2ccccc2)CCCCN1CCCC1CCCCC1	1
C1=NCC=NC(Cc2ccccc2)C=NC1||O=C1C(N=CCCc2ccccc2)CSCCN1Cc1ccccc1	1
C(CCc1ccccc1)=NCC=NCC=NCCc1ccccc1||O=C(c1ccccc1)c1cccc(CN2CCSCC(N=CCCc3ccccc3)C2=O)c1	1
C(CCc1ccccc1)=NCC=NCCCC1CCCCC1||O=C1C(N=CCCc2ccccc2)CSCCN1Cc1cccc(-c2ccccc2)c1	1
C1=NCCCC=NC1Cc1ccccc1||O=C1C(N=CCCc2ccccc2)CSCCN1Cc1ccccc1	1
C1=NCC=NC(Cc2ccccc2)C=NC1||O=C1C(N=CCCc2ccccc2)CCCCN1Cc1ccc(-c2cccc3ccccc23)cc1	1
O=C1C(N=CCCc2ccccc2)CCCCN1CC=Cc1ccccc1||O=C1C(N=CCCc2ccccc2)CCCCN1Cc1ccccc1	1
O=C1C(N=CCCc2ccccc2)CCCCN1CCCc1ccccc1||O=C1C(N=CCCc2ccccc2)CCCCN1Cc1ccccc1	1
C(CCc1ccccc1)=NCC=NCCc1cccc2ccccc12||O=C1C(N=CCCc2ccccc2)CCCCN1CCCc1ccccc1	1
O=C1C(N=CCCc2ccccc2)CCCCN1CCCc1ccccc1||O=C1C(N=CCCc2ccccc2)CCCCN1Cc1ccc(-c2cccs2)cc1	1
C(CCc1ccccc1)=NCC=NCCCC1CCCCC1||O=C1C(N=CCCc2ccccc2)CCCCN1CCCc1ccccc1	1
O=C1C(N=CCCc2ccccc2)CCCCN1Cc1ccc(C2CCCCC2)cc1||O=C1C(N=CCCc2ccccc2)CSCCN1Cc1ccccc1	1
O=C(c1ccccc1)c1cccc(CN2CCSCC(N=CCCc3ccccc3)C2=O)c1||O=C1C(N=CCCc2ccccc2)CSCCN1Cc1ccccc1	1
C1=CC2CCCCC2C(CCN=CCN=CCCc2ccccc2)=C1||O=C1C(N=CCCc2ccccc2)CSCCN1Cc1ccccc1	1
C1=CC2CCCCC2C(CCN=CCN=CCCc2ccccc2)=C1||O=C1C(N=CCCc2ccccc2)CCCCN1CC=Cc1ccccc1	1
C1=NCC=NCCCC=NC1Cc1ccccc1||O=C1C(N=CCCc2ccccc2)CCCCN1CC=Cc1ccccc1	1
C1=NCC=NC(Cc2ccccc2)C=NC1||O=C(CN=CCCc1ccccc1)NCCCc1ccccc1	1
C1=CC2CCCCC2C(CCN=CCN=CCCc2ccccc2)=C1||O=C1C(N=CCCc2ccccc2)CCCCN1CCCc1ccccc1	1

## Sheet: pair_core_frequency_distributio
n_pairs_per_core	n_cores
109	1
68	1
66	1
64	1
62	1
51	1
50	1
25	1
23	3
22	1
21	1
19	1
17	1
16	3
15	1
14	3
13	2
12	1
11	1
10	2
9	5
8	9
7	8
6	10
5	14
4	19
3	17
2	61
1	64

## Sheet: compound_pair_involvement
smiles	n_pairs_involved
CC(O)=N[C@@H](Cc1ccc(OP(=O)(O)O)c(C=O)c1)C(O)=N[C@H]1CCCCN(Cc2ccc(-c3ccccc3)cc2)C1=O	84
CC(O)=N[C@@H](Cc1ccc(OP(=O)(O)O)cc1)C(O)=N[C@H]1CCCCN(Cc2ccc(-c3cccs3)cc2)C1=O	79
CC(O)=N[C@@H](Cc1ccc(OP(=O)(O)O)cc1)C(O)=N[C@H]1CCCCN(Cc2ccc(-c3ccccc3)cc2)C1=O	77
CC(O)=N[C@@H](Cc1ccc(OP(=O)(O)O)cc1)C(O)=N[C@H]1CCCCN(Cc2ccc(-c3ccccc3C#N)cc2)C1=O	72
COC(=O)c1ccc(CN2CCCC[C@H](N=C(O)[C@H](Cc3ccc(OP(=O)(O)O)cc3)N=C(C)O)C2=O)cc1	66
CCCc1ccc(CN2CCCC[C@H](N=C(O)[C@H](Cc3ccc(OP(=O)(O)O)cc3)N=C(C)O)C2=O)cc1	63
CC(O)=N[C@@H](Cc1ccc(OP(=O)(O)O)cc1)C(O)=N[C@H]1CCCCN(Cc2ccc(-c3cccc4ccccc34)cc2)C1=O	61
CC(O)=N[C@@H](Cc1ccc(OP(=O)(O)O)cc1)C(O)=N[C@H]1CSCCN(Cc2ccc(-c3ccccc3)cc2)C1=O	59
COC(=O)c1cccc(CN2CCSC[C@H](N=C(O)[C@H](Cc3ccc(OP(=O)(O)O)cc3)N=C(C)O)C2=O)c1	57
CC[C@@H](C)[C@H](N=C(O)C[C@H](N=C(O)[C@H](CCC(=O)O)N=C(O)[C@H](Cc1ccc(OP(=O)(O)O)cc1)N=C(C)O)C(=O)O)C(=O)O	55
CC(O)=N[C@@H](Cc1ccc(OP(=O)(O)O)cc1)C(O)=N[C@H]1CCCCN(CCCc2ccccc2)C1=O	52
CC(O)=N[C@@H](Cc1ccc(OP(=O)(O)O)cc1)C(O)=N[C@H]1CCCCN(C/C=C/c2ccccc2)C1=O	51
CC[C@@H](C)[C@H](N=C(O)[C@H](CCC(=O)O)N=C(O)C[C@H](N=C(O)[C@H](Cc1ccc(OP(=O)(O)O)cc1)N=C(C)O)C(=O)O)C(=O)O	49
CC[C@@H](C)[C@H](N=C(O)[C@H](CCC(=O)O)N=C(O)CC[C@H](N=C(O)[C@H](Cc1ccc(OP(=O)(O)O)cc1)N=C(C)O)C(=O)O)C(=O)O	49
CC(O)=N[C@@H](Cc1ccc(OP(=O)(O)O)cc1)C(O)=N[C@H]1CCCCN(Cc2ccc(-c3ccc(F)cc3F)cc2)C1=O	49
CC(O)=N[C@@H](Cc1ccc(C(F)(F)P(=O)(O)O)cc1)C(O)=N[C@H]1CCCCN(Cc2ccc(-c3ccccc3)cc2)C1=O	47
CC(O)=N[C@@H](Cc1ccc(OP(=O)(O)O)cc1)C(O)=N[C@H]1CSCCN(Cc2ccc(-c3ccccc3C#N)cc2)C1=O	45
CC(O)=N[C@@H](Cc1ccc(OP(=O)(O)O)cc1)C(O)=N[C@H]1CSCCN(Cc2cccc(-c3ccccc3C#N)c2)C1=O	45
CC[C@@H](C)[C@H](N=C(O)CC[C@H](N=C(O)[C@H](CCC(=O)O)N=C(O)[C@H](Cc1ccc(OP(=O)(O)O)cc1)N=C(C)O)C(=O)O)C(=O)O	45
CC(O)=N[C@@H](Cc1ccc(C(C(=O)O)C(=O)O)c(C(=O)O)c1)C(O)=N[C@H]1CCCCN(Cc2ccc(-c3ccccc3)cc2)C1=O	42
CC(C)[C@H](N=C(O)C[C@@H](CC(=O)O)N=C(O)[C@H](CCC(=O)O)N=C(O)[C@@H](N)Cc1ccc(OP(=O)(O)O)cc1)C(=O)O	41
CC[C@H](N=C(O)[C@H](Cc1ccc(OP(=O)(O)O)cc1)N=C(C)O)C(=O)N(C)CCCC1CCCCC1	41
COC(=O)c1cc(C[C@@H](N=C(C)O)C(O)=N[C@H]2CCCCN(Cc3ccc(-c4ccccc4)cc3)C2=O)ccc1C(C(=O)O)C(=O)O	41
CC(O)=N[C@@H](Cc1ccc(OP(=O)(O)O)cc1)C(O)=N[C@H]1CSCCN(Cc2cccc(OC(F)(F)F)c2)C1=O	40
CC(C)[C@H](N=C(O)C[C@@H](CCC(=O)O)N=C(O)[C@@H](N=C(O)[C@@H](N)Cc1ccc(OP(=O)(O)O)cc1)C(=O)O)C(=O)O	40
CC(O)=N[C@@H](Cc1ccc(C(F)(F)P(=O)(O)O)cc1)C(O)=N[C@@H](CCC(=O)O)C(=O)N(C)CCCC1CCCCC1	39
COC(=O)c1cc(C[C@H](N=C(C)O)C(O)=N[C@H]2CCCCN(Cc3ccc(-c4ccccc4)cc3)C2=O)ccc1C(F)(C(=O)O)C(=O)O	37
CC(O)=N[C@@H](Cc1ccc(OP(=O)(O)O)cc1)C(O)=N[C@@H](C(=O)O)C(O)=N[C@H](CCC(=O)O)CC(O)=N[C@H](C(=O)O)C(C)C	35
CC(O)=N[C@@H](Cc1ccc(C(=O)O)c(C=O)c1)C(O)=N[C@H]1CCCCN(Cc2ccc(-c3ccccc3)cc2)C1=O	35
CC(O)=N[C@@H](Cc1ccc(OP(=O)(O)O)cc1)C(O)=N[C@@H](Cc1ccc(OP(=O)(O)O)cc1)C(O)=N[C@@H](Cc1ccc(OP(=O)(O)O)cc1)C(=N)O	33
CC(O)=N[C@@H](Cc1ccc(OP(=O)(O)O)cc1)C(O)=N[C@@H](CCC(=O)O)C(O)=N[C@H](CC(=O)O)CC(O)=N[C@H](C(=O)O)C(C)C	32
CC(O)=N[C@@H](Cc1ccc(OP(=O)(O)O)cc1)C(O)=N[C@@H](Cc1ccc(O)cc1)C(O)=NCCCc1ccccc1	30
CC([O-])=N[C@@H](Cc1ccc(C(F)(F)P(=O)(O)O)cc1)C([O-])=N[C@H]1CCCCN(CCCC2CCCCC2)C1=O	29
CC(O)=N[C@@H](Cc1ccc(OP(=O)(O)O)cc1)C(O)=N[C@@H](CCC(=O)O)C(O)=NCCCC1CCCCC1	28
CC(O)=N[C@@H](Cc1ccc(OP(=O)(O)O)cc1)C(O)=NCC(=O)N(CCCC(=O)O)CCCc1ccccc1	28
CCCCCCCCN(CCCCCCCC)C(=O)[C@H](C)N=C(O)[C@@H](N=C(O)[C@H](Cc1ccc(OP(=O)(O)O)cc1)N=C(C)O)C(C)C	28
CC(O)=N[C@@H](Cc1ccc(OP(=O)(O)O)cc1)C(O)=N[C@@H](C)C(=O)N(CCCC(=O)O)CCCc1ccccc1	28
COc1cccc(CN2CCCC[C@H](N=C(O)[C@H](Cc3ccc(OP(=O)(O)O)cc3)N=C(C)O)C2=O)c1	27
CCCCc1ccc(CN2CCCC[C@H](N=C(O)[C@H](Cc3ccc(OP(=O)(O)O)cc3)N=C(C)O)C2=O)cc1	27
CCCC(N=C(O)[C@H](Cc1ccc(OP(=O)(O)O)cc1)N=C(C)O)C(=O)N(CCCC(=O)O)CCCc1ccccc1	26
CC(O)=N[C@@H](Cc1ccc(OP(=O)(O)O)cc1)C(O)=N[C@@H](CCC(=O)O)C(=O)N(C)CCCC1CCCCC1	26
CC(O)=N[C@@H](Cc1ccc(OP(=O)(O)O)cc1)C(O)=N[C@H](C(O)=N[C@@H](C)C(O)=NCCC1CCCCC1)C(C)C	26
CCCCCCN(CCCCCC)C(=O)[C@@H](C)N=C(O)[C@@H](N=C(O)[C@H](Cc1ccc(OP(=O)(O)O)cc1)N=C(C)O)C(C)C	26
CC(O)=N[C@@H](Cc1ccc(OP(=O)(O)O)cc1)C(O)=N[C@@H](CCC(=O)O)C(=O)N(C)CCCc1ccccc1	26
CCCCCCN(CCCCCC)C(=O)[C@H](C)N=C(O)[C@@H](N=C(O)[C@H](Cc1ccc(OP(=O)(O)O)cc1)N=C(C)O)C(C)C	26
CC(O)=N[C@@H](Cc1ccc(P(=O)(O)O)cc1)C(O)=N[C@@H](CCC(=O)O)C(=O)N(C)CCCC1CCCCC1	26
CCCCN(CCCC)C(=O)[C@@H](C)N=C(O)[C@@H](N=C(O)[C@H](Cc1ccc(OP(=O)(O)O)cc1)N=C(C)O)C(C)C	26
CC(O)=N[C@@H](Cc1ccc(OP(=O)(O)O)cc1)C(O)=N[C@H]1CCCCN(Cc2ccc(-c3ccc(Cl)cc3)cc2)C1=O	25
CC(O)=N[C@@H](Cc1ccc(OP(=O)(O)O)cc1)C(O)=N[C@H]1CSCCN(Cc2cccc(C(F)(F)F)c2)C1=O	25
CC[C@H](N=C(O)[C@H](Cc1ccc(C(F)(F)P(=O)(O)O)cc1)N=C(C)O)C(=O)N(C)CCCC1CCCCC1	25
CC(O)=N[C@@H](Cc1ccc(OP(=O)(O)O)cc1)C(O)=N[C@H](C(O)=N[C@@H](C)C(O)=NCCc1ccccc1)C(C)C	25
CC(O)=N[C@@H](Cc1ccc(OP(=O)(O)O)cc1)C(O)=N[C@H]1CCCCN(Cc2cc(C(F)(F)F)cc(C(F)(F)F)c2)C1=O	25
CC[C@@H](C)[C@H](N=C(O)CC[C@@H]1N=C(O)[C@H](CCC(=O)O)N=C(O)[C@H](Cc2ccc(OP(=O)(O)O)cc2)N=C1O)C(=O)O	24
CC(O)=N[C@@H](Cc1ccc(OP(=O)(O)O)cc1)C(O)=N[C@H]1CSCCN(Cc2cccc(C(=O)c3ccccc3)c2)C1=O	24
CC(O)=N[C@@H](Cc1ccc(OP(=O)(O)O)cc1)C(O)=N[C@H]1CCCCN(Cc2ccc(C3CCCCC3)cc2)C1=O	24
CSCC[C@H](N=C(O)[C@@H]1CCCN1C(=O)[C@@H](N=C(O)[C@H](Cc1ccc(OP(=O)(O)O)cc1)N=C(C)O)C(C)C)C(O)=N[C@@H](CC(C)C)C(=O)O	24
CC(O)=N[C@@H](Cc1ccc(OP(=O)(O)O)cc1)C(O)=N[C@H]1CCCCN(Cc2ccc(C(C)(C)C)cc2)C1=O	24
CC(O)=N[C@@H](Cc1ccc(OP(=O)(O)O)cc1)C(O)=N[C@H]1CCCCN(Cc2ccc(-c3ccc(C)cc3)cc2)C1=O	23
CCCCN(CCCC)C(=O)[C@H](C)N=C(O)[C@@H](N=C(O)[C@H](Cc1ccc(OP(=O)(O)O)cc1)N=C(C)O)C(C)C	23
CCCCCN(CCCCC)C(=O)[C@@H](C)N=C(O)[C@@H](N=C(O)[C@H](Cc1ccc(OP(=O)(O)O)cc1)N=C(C)O)C(C)C	23
CC(O)=N[C@@H](Cc1ccc(OP(=O)(O)O)cc1)C(O)=N[C@@H](CCC(=O)O)C(=O)N(CCCC(=O)O)CCCc1ccccc1	23
CCc1ccccc1CCN=C(O)[C@H](CCC(=O)O)N=C(O)[C@H](Cc1ccc(OP(=O)(O)O)cc1)N=C(C)O	23
CC(O)=N[C@@H](Cc1ccc(OP(=O)(O)O)cc1)C(O)=N[C@H](C(O)=N[C@H](C)C(O)=NCCC1CCCCC1)C(C)C	22
CC(O)=N[C@@H](Cc1ccc(OP(=O)(O)O)cc1)C(O)=N[C@@H](CCC(=O)O)C(O)=NCCc1cccc2ccccc12	22
CC(O)=N[C@@H](Cc1ccc(OP(=O)(O)O)cc1)C(O)=N[C@@H](Cc1ccc(OP(=O)(O)O)cc1)C(O)=NCCCc1ccccc1	22
CC(O)=N[C@@H](Cc1ccc(CC(=O)O)c(C(=O)O)c1)C(O)=N[C@H]1CCCCN(Cc2ccc(-c3ccccc3)cc2)C1=O	22
CC[C@@H](C)[C@H](N=C(O)C[C@@H]1N=C(O)[C@H](CCC(=O)O)N=C(O)[C@H](Cc2ccc(OP(=O)(O)O)cc2)N=C1O)C(=O)O	22
CC[C@@H](C)[C@H](N=C(O)[C@@H]1CCC(O)=N[C@@H](Cc2ccc(OP(=O)(O)O)cc2)C(O)=N[C@@H](CCC(=O)O)C(O)=N1)C(=O)O	22
CC(O)=N[C@@H](Cc1ccc(OP(=O)(O)O)cc1)C(O)=N[C@@H](CCC(=O)O)C(O)=NCCC1=CC=CC2CCCCC12	21
CC(O)=N[C@@H](Cc1ccc(OP(=O)(O)O)cc1)C(O)=N[C@@H](C)C(O)=NCCCc1ccccc1	21
CC[C@@H](C)[C@H](N=C(O)[C@H](CCC(=O)O)N=C(O)[C@@H]1CCC(O)=N[C@@H](Cc2ccc(OP(=O)(O)O)cc2)C(O)=N1)C(=O)O	21
CSCC[C@H](N=C(O)[C@@H]1CCCN1C(=O)[C@@H](N=C(O)[C@@H](N)Cc1ccc(OP(=O)(O)O)cc1)C(C)C)C(O)=N[C@@H](CC(C)C)C(=O)O	20
CCCCCN(CCCCC)C(=O)[C@H](C)N=C(O)[C@@H](N=C(O)[C@H](Cc1ccc(OP(=O)(O)O)cc1)N=C(C)O)C(C)C	20
CC(O)=N[C@@H](Cc1ccc(OCC(=O)O)c(P(=O)(O)O)c1)C(O)=N[C@H]1CCCCN(Cc2ccc(-c3ccccc3)cc2)C1=O	20
CCC[C@H](N=C(O)[C@H](Cc1ccc(OP(=O)(O)O)cc1)N=C(C)O)C(O)=NCCCc1ccccc1	20
CC(O)=N[C@@H](Cc1ccc(OP(=O)(O)O)cc1)C(O)=N[C@@H](CCC(=O)O)C(O)=N[C@H](CCC1CCCCC1)C(=N)O	20
CC(O)=N[C@@H](Cc1ccc(OP(=O)(O)O)cc1)C(O)=N[C@@H](CCC(=O)O)C(O)=N[C@@H](CCC1CCCCC1)C(=N)O	19
COC(=O)c1cc(C[C@H](N=C(C)O)C(O)=N[C@H]2CCCCN(Cc3ccc(-c4ccccc4)cc3)C2=O)ccc1C(C(=O)O)C(=O)O	19
CC(O)=N[C@@H](Cc1ccc(OP(=O)(O)O)cc1)C(O)=N[C@@H](CCC(=O)O)C(O)=NCCCc1ccccc1	18
CC(O)=N[C@@H](Cc1ccc(OP(=O)(O)O)cc1)C(O)=N[C@@H](CCC(=O)O)C(O)=NCCc1ccccc1	18
CC(O)=N[C@@H](Cc1ccc(OP(=O)(O)O)cc1)C(O)=N[C@H](C(O)=N[C@H](C)C(O)=NCCc1ccccc1)C(C)C	18
CC(O)=N[C@@H](Cc1ccc(P(=O)(O)O)c(P(=O)(O)O)c1)C(O)=N[C@H]1CCCCN(Cc2ccc(-c3ccccc3)cc2)C1=O	17
CC[C@H](C)[C@H](N=C(O)[C@H](CCC(=O)O)N=C(O)[C@H](CCC(=O)O)N=C(O)[C@H](Cc1ccc(OP(=O)(O)O)cc1)N=C(C)O)C(=N)O	17
CC(O)=N[C@@H](Cc1ccc(OP(=O)(O)O)cc1)C(O)=N[C@@H](CCC(=O)O)C(O)=N[C@@H](CCC(=N)O)Cc1cccc2ccccc12	17
CC[C@H](C)[C@H](N=C(O)[C@H](CCC(=O)O)N=C(O)[C@H](CCC(=O)O)N=C(O)[C@H](Cc1ccc(OP(=O)(O)O)cc1)N=C(C)O)C(=O)O	17
CC(O)=NC(Cc1ccc(OP(=O)(O)O)cc1)C(O)=NC(CCC(=O)O)C(O)=NC(CCC(=O)O)C(O)=NC(CC(C)C)C(=N)O	17
CC[C@H](C)[C@H](N=C(O)[C@H](CCC(=O)O)N=C(O)[C@H](CCC(=O)O)N=C(O)[C@@H](N)Cc1ccc(OP(=O)(O)O)cc1)C(=O)O	16
CC(O)=N[C@@H](Cc1ccc(C(F)(F)P(=O)(O)O)cc1)C(O)=N[C@@H](CCC(=O)O)C(O)=N[C@@H](CCC1CCCCC1)C(=N)O	14
CC(O)=NC(Cc1ccc(P(=O)(O)O)c(P(=O)(O)O)c1)C(O)=N[C@H]1CCCCc2cc(OCC3CCCCC3)c(C(=N)O)cc21	7
CC[C@H](C)[C@H](N=C(O)[C@H](CCC(=O)O)N=C(O)[C@H](CCC(=O)O)N=C(O)[C@H](Cc1ccc(P(=O)(O)O)cc1)N=C(C)O)C(O)=N[C@@H](CCC(=O)O)C(=O)O	3
