# Supplementary material for: Structure-Aware Compound–Protein Affinity Prediction via Graph Neural Networks with Group Lasso Regularization
Source: Comput Struct Biotechnol J. 2026 Apr 28;35(1):0012. doi: 10.34133/csbj.0012 (PMC13121889; doi:10.34133/csbj.0012)
Supplement: Supplementary 1 — Tables S1 to S10 [file csbj.0012.f1.zip › supplementary files/Supplementary_Table_9_Atom_and_graph_level_attribution_metrics.xlsx]

## Sheet: node_level_and_graph_level_metr
target	conv	pool	loss	explainer	penalty	acc_train	acc_test	f1_train	f1_test	global_dir_train	global_dir_test	mcs	n_mcs_train	n_mcs_test
1O42-843	nn	mean	MSE+N	cam	w_group_lasso	0.559728	0.555806	0.521134	0.483787	0.325851	0.338914	50	1102	275
1O42-843	nn	mean	MSE+N	cam	w_group_lasso	0.598671	0.575296	0.533867	0.499601	0.43374	0.409369	55	829	214
1O42-843	nn	mean	MSE+N	cam	w_group_lasso	0.550964	0.586744	0.548738	0.544728	0.494806	0.572896	60	548	152
1O42-843	nn	mean	MSE+N	cam	w_group_lasso	0.596515	0.614498	0.531236	0.528102	0.483306	0.564756	65	465	123
1O42-843	nn	mean	MSE+N	cam	w_group_lasso	0.557072	0.601493	0.514445	0.575198	0.501941	0.581786	70	371	97
1O42-843	nn	mean	MSE+N	cam	w_group_lasso	0.56932	0.550511	0.547169	0.577565	0.546502	0.588097	75	279	72
1O42-843	nn	mean	MSE+N	cam	w_group_lasso	0.564835	0.583498	0.550746	0.559764	0.559214	0.583042	80	215	54
1O42-843	nn	mean	MSE+N	cam	w_group_lasso	0.608613	0.583605	0.571175	0.580551	0.607358	0.606232	85	134	42
1O42-843	nn	mean	MSE+N	cam	w_group_lasso	0.62316	0.543325	0.58761	0.580832	0.681666	0.5657	90	67	20
1O42-843	nn	mean	MSE+N	cam	w_group_lasso	0.634598	0.691404	0.640231	0.709576	0.712455	0.816222	95	21	4
1O42-843	nn	mean	MSE+N	gradcam	w_group_lasso	0.493602	0.544113	0.427141	0.461559	0.469411	0.450318	50	1102	275
1O42-843	nn	mean	MSE+N	gradcam	w_group_lasso	0.515682	0.551683	0.49111	0.465244	0.516834	0.50979	55	829	214
1O42-843	nn	mean	MSE+N	gradcam	w_group_lasso	0.53126	0.527098	0.4916	0.47336	0.503322	0.513823	60	548	152
1O42-843	nn	mean	MSE+N	gradcam	w_group_lasso	0.59443	0.527333	0.466844	0.517058	0.516799	0.575483	65	465	123
1O42-843	nn	mean	MSE+N	gradcam	w_group_lasso	0.531954	0.550411	0.53095	0.492736	0.423955	0.542391	70	371	97
1O42-843	nn	mean	MSE+N	gradcam	w_group_lasso	0.519948	0.543319	0.501344	0.528157	0.42565	0.577721	75	279	72
1O42-843	nn	mean	MSE+N	gradcam	w_group_lasso	0.465114	0.541203	0.497509	0.535954	0.382435	0.611892	80	215	54
1O42-843	nn	mean	MSE+N	gradcam	w_group_lasso	0.528656	0.54181	0.502474	0.546231	0.414406	0.605547	85	134	42
1O42-843	nn	mean	MSE+N	gradcam	w_group_lasso	0.597133	0.398071	0.5531	0.422437	0.462575	0.520203	90	67	20
1O42-843	nn	mean	MSE+N	gradcam	w_group_lasso	0.623039	0.56325	0.601403	0.607705	0.568944	0.815541	95	21	4
1O42-843	nn	mean	MSE+N	gradinput	w_group_lasso	0.608802	0.570101	0.435146	0.488756	0.732098	0.759698	50	1102	275
1O42-843	nn	mean	MSE+N	gradinput	w_group_lasso	0.642011	0.579035	0.433857	0.462413	0.727579	0.650615	55	829	214
1O42-843	nn	mean	MSE+N	gradinput	w_group_lasso	0.630458	0.584621	0.470493	0.470911	0.759601	0.653248	60	548	152
1O42-843	nn	mean	MSE+N	gradinput	w_group_lasso	0.60647	0.538249	0.47301	0.495146	0.686454	0.604002	65	465	123
1O42-843	nn	mean	MSE+N	gradinput	w_group_lasso	0.612718	0.587158	0.507788	0.509762	0.759593	0.595797	70	371	97
1O42-843	nn	mean	MSE+N	gradinput	w_group_lasso	0.661676	0.642238	0.592545	0.56215	0.757792	0.609674	75	279	72
1O42-843	nn	mean	MSE+N	gradinput	w_group_lasso	0.697842	0.658266	0.608848	0.599389	0.807045	0.757024	80	215	54
1O42-843	nn	mean	MSE+N	gradinput	w_group_lasso	0.685733	0.739017	0.734454	0.714767	0.79708	0.863936	85	134	42
1O42-843	nn	mean	MSE+N	gradinput	w_group_lasso	0.764375	0.77005	0.754342	0.785535	0.733669	0.859173	90	67	20
1O42-843	nn	mean	MSE+N	gradinput	w_group_lasso	0.710255	0.922467	0.703525	0.930194	0.625069	1	95	21	4
1O42-843	nn	mean	MSE+N	ig	w_group_lasso	0.701411	0.679948	0.47073	0.383883	1	0.875707	50	1102	275
1O42-843	nn	mean	MSE+N	ig	w_group_lasso	0.704647	0.65214	0.505567	0.446968	0.961616	0.802055	55	829	214
1O42-843	nn	mean	MSE+N	ig	w_group_lasso	0.681435	0.599717	0.506275	0.44621	0.927072	0.753941	60	548	152
1O42-843	nn	mean	MSE+N	ig	w_group_lasso	0.74058	0.602299	0.509487	0.447996	0.837177	0.701075	65	465	123
1O42-843	nn	mean	MSE+N	ig	w_group_lasso	0.702091	0.65262	0.618161	0.479324	0.820597	0.767195	70	371	97
1O42-843	nn	mean	MSE+N	ig	w_group_lasso	0.738189	0.598211	0.623428	0.505422	0.91231	0.715404	75	279	72
1O42-843	nn	mean	MSE+N	ig	w_group_lasso	0.790149	0.648949	0.666513	0.52582	0.827394	0.701503	80	215	54
1O42-843	nn	mean	MSE+N	ig	w_group_lasso	0.715761	0.683576	0.639481	0.617117	0.778396	0.714177	85	134	42
1O42-843	nn	mean	MSE+N	ig	w_group_lasso	0.711008	0.818835	0.630234	0.810854	0.715512	0.916704	90	67	20
1O42-843	nn	mean	MSE+N	ig	w_group_lasso	0.597996	1	0.533859	1	0.648363	1	95	21	4
2H8H-H8H	nn	mean	MSE+N	cam	w_group_lasso	0.602401	0.52134	0.571698	0.545862	0.449859	0.593233	50	384	96
2H8H-H8H	nn	mean	MSE+N	cam	w_group_lasso	0.61866	0.545056	0.596638	0.527649	0.439954	0.543551	55	384	96
2H8H-H8H	nn	mean	MSE+N	cam	w_group_lasso	0.587933	0.542674	0.598258	0.533764	0.459817	0.538412	60	384	96
2H8H-H8H	nn	mean	MSE+N	cam	w_group_lasso	0.616228	0.532392	0.601839	0.542393	0.471193	0.613678	65	334	93
2H8H-H8H	nn	mean	MSE+N	cam	w_group_lasso	0.626621	0.513873	0.615742	0.549867	0.454425	0.612425	70	260	83
2H8H-H8H	nn	mean	MSE+N	cam	w_group_lasso	0.613259	0.544716	0.528314	0.546509	0.397595	0.603662	75	202	63
2H8H-H8H	nn	mean	MSE+N	cam	w_group_lasso	0.621795	0.558174	0.609571	0.604081	0.375193	0.699118	80	141	42
2H8H-H8H	nn	mean	MSE+N	cam	w_group_lasso	0.605496	0.579439	0.554958	0.556921	0.385034	0.624316	85	90	23
2H8H-H8H	nn	mean	MSE+N	cam	w_group_lasso	0.584174	0.624874	0.578672	0.628663	0.494539	0.659804	90	52	12
2H8H-H8H	nn	mean	MSE+N	cam	w_group_lasso	0.604835	0.0486339	0.65877	0.0535247	0.427802	0.021337	95	14	1
2H8H-H8H	nn	mean	MSE+N	gradcam	w_group_lasso	0.575216	0.517323	0.438712	0.398563	0.669944	0.471093	50	384	96
2H8H-H8H	nn	mean	MSE+N	gradcam	w_group_lasso	0.584348	0.537591	0.432472	0.358571	0.646234	0.506064	55	384	96
2H8H-H8H	nn	mean	MSE+N	gradcam	w_group_lasso	0.535885	0.542648	0.450698	0.364019	0.637045	0.459838	60	384	96
2H8H-H8H	nn	mean	MSE+N	gradcam	w_group_lasso	0.550014	0.546663	0.446676	0.404208	0.669817	0.442101	65	334	93
2H8H-H8H	nn	mean	MSE+N	gradcam	w_group_lasso	0.548751	0.509638	0.447218	0.346801	0.624974	0.427665	70	260	83
2H8H-H8H	nn	mean	MSE+N	gradcam	w_group_lasso	0.55443	0.44378	0.422494	0.358317	0.707224	0.513737	75	202	63
2H8H-H8H	nn	mean	MSE+N	gradcam	w_group_lasso	0.554115	0.50721	0.450011	0.432507	0.677555	0.450815	80	141	42
2H8H-H8H	nn	mean	MSE+N	gradcam	w_group_lasso	0.533203	0.486459	0.481161	0.433883	0.606348	0.419642	85	90	23
2H8H-H8H	nn	mean	MSE+N	gradcam	w_group_lasso	0.434422	0.41984	0.404605	0.47639	0.542244	0.483736	90	52	12
2H8H-H8H	nn	mean	MSE+N	gradcam	w_group_lasso	0.329288	1	0.343378	1	0.349811	1	95	14	1
2H8H-H8H	nn	mean	MSE+N	gradinput	w_group_lasso	0.618179	0.605544	0.542202	0.532041	0.803741	0.699721	50	384	96
2H8H-H8H	nn	mean	MSE+N	gradinput	w_group_lasso	0.629966	0.586892	0.555487	0.50325	0.826675	0.710488	55	384	96
2H8H-H8H	nn	mean	MSE+N	gradinput	w_group_lasso	0.613033	0.592819	0.569232	0.499771	0.832873	0.738246	60	384	96
2H8H-H8H	nn	mean	MSE+N	gradinput	w_group_lasso	0.625856	0.565373	0.559077	0.502977	0.835743	0.741931	65	334	93
2H8H-H8H	nn	mean	MSE+N	gradinput	w_group_lasso	0.636717	0.566594	0.54723	0.524121	0.743717	0.723721	70	260	83
2H8H-H8H	nn	mean	MSE+N	gradinput	w_group_lasso	0.612386	0.547113	0.566741	0.500044	0.791804	0.765576	75	202	63
2H8H-H8H	nn	mean	MSE+N	gradinput	w_group_lasso	0.629404	0.634536	0.578106	0.524973	0.797149	0.70774	80	141	42
2H8H-H8H	nn	mean	MSE+N	gradinput	w_group_lasso	0.64734	0.674288	0.578228	0.59785	0.809505	0.813672	85	90	23
2H8H-H8H	nn	mean	MSE+N	gradinput	w_group_lasso	0.704449	0.684068	0.621849	0.634692	0.802894	0.742369	90	52	12
2H8H-H8H	nn	mean	MSE+N	gradinput	w_group_lasso	0.656974	0.0721774	0.709711	0.0170466	0.668025	0.045355	95	14	1
2H8H-H8H	nn	mean	MSE+N	ig	w_group_lasso	0.59222	0.614812	0.432186	0.418124	0.916642	0.775877	50	384	96
2H8H-H8H	nn	mean	MSE+N	ig	w_group_lasso	0.578614	0.600046	0.414931	0.40215	0.914004	0.752125	55	384	96
2H8H-H8H	nn	mean	MSE+N	ig	w_group_lasso	0.58923	0.574296	0.447744	0.401846	0.912908	0.779634	60	384	96
2H8H-H8H	nn	mean	MSE+N	ig	w_group_lasso	0.616346	0.616511	0.408241	0.368493	0.903819	0.768406	65	334	93
2H8H-H8H	nn	mean	MSE+N	ig	w_group_lasso	0.637217	0.65146	0.436725	0.388833	0.85905	0.761232	70	260	83
2H8H-H8H	nn	mean	MSE+N	ig	w_group_lasso	0.627628	0.611011	0.468655	0.411762	0.942135	0.740797	75	202	63
2H8H-H8H	nn	mean	MSE+N	ig	w_group_lasso	0.687427	0.556658	0.562855	0.442362	0.987362	0.733029	80	141	42
2H8H-H8H	nn	mean	MSE+N	ig	w_group_lasso	0.692348	0.591336	0.582272	0.465322	0.96776	0.661905	85	90	23
2H8H-H8H	nn	mean	MSE+N	ig	w_group_lasso	0.71421	0.630042	0.677135	0.507327	0.916217	0.805662	90	52	12
2H8H-H8H	nn	mean	MSE+N	ig	w_group_lasso	0.821437	1	0.797325	1	0.87825	1	95	14	1
4MXO-DB8	nn	mean	MSE+N	cam	w_group_lasso	0.449911	0.474671	0.451206	0.410399	0.359625	0.343219	50	8136	2034
4MXO-DB8	nn	mean	MSE+N	cam	w_group_lasso	0.497387	0.470268	0.439374	0.416376	0.362644	0.302729	55	7883	1939
4MXO-DB8	nn	mean	MSE+N	cam	w_group_lasso	0.442372	0.47357	0.443732	0.41367	0.369576	0.358186	60	6682	1617
4MXO-DB8	nn	mean	MSE+N	cam	w_group_lasso	0.53327	0.508927	0.441307	0.418766	0.36066	0.399431	65	4196	955
4MXO-DB8	nn	mean	MSE+N	cam	w_group_lasso	0.523436	0.514187	0.448723	0.443943	0.478315	0.515499	70	2046	479
4MXO-DB8	nn	mean	MSE+N	cam	w_group_lasso	0.533866	0.540767	0.462631	0.425808	0.502214	0.515138	75	976	249
4MXO-DB8	nn	mean	MSE+N	cam	w_group_lasso	0.568722	0.522064	0.480213	0.486295	0.371827	0.433931	80	565	150
4MXO-DB8	nn	mean	MSE+N	cam	w_group_lasso	0.562441	0.569684	0.51978	0.505296	0.36473	0.430928	85	359	98
4MXO-DB8	nn	mean	MSE+N	cam	w_group_lasso	0.526715	0.553394	0.527724	0.540069	0.377253	0.437528	90	149	31
4MXO-DB8	nn	mean	MSE+N	cam	w_group_lasso	0.514532	0.595242	0.503063	0.552856	0.260457	0.279326	95	23	5
4MXO-DB8	nn	mean	MSE+N	gradcam	w_group_lasso	0.523892	0.539595	0.378302	0.349969	0.568674	0.559731	50	8136	2034
4MXO-DB8	nn	mean	MSE+N	gradcam	w_group_lasso	0.476469	0.53059	0.361232	0.3673	0.597697	0.573143	55	7883	1939
4MXO-DB8	nn	mean	MSE+N	gradcam	w_group_lasso	0.513523	0.534307	0.347537	0.321899	0.562869	0.498389	60	6682	1617
4MXO-DB8	nn	mean	MSE+N	gradcam	w_group_lasso	0.52266	0.54574	0.391609	0.379601	0.567026	0.570198	65	4196	955
4MXO-DB8	nn	mean	MSE+N	gradcam	w_group_lasso	0.54097	0.569151	0.4181	0.411701	0.553847	0.585716	70	2046	479
4MXO-DB8	nn	mean	MSE+N	gradcam	w_group_lasso	0.575603	0.6178	0.422385	0.475372	0.613051	0.728812	75	976	249
4MXO-DB8	nn	mean	MSE+N	gradcam	w_group_lasso	0.570243	0.623973	0.517098	0.464873	0.628358	0.662648	80	565	150
4MXO-DB8	nn	mean	MSE+N	gradcam	w_group_lasso	0.615681	0.624789	0.546415	0.554247	0.666885	0.6702	85	359	98
4MXO-DB8	nn	mean	MSE+N	gradcam	w_group_lasso	0.618279	0.655583	0.639641	0.554286	0.745934	0.65386	90	149	31
4MXO-DB8	nn	mean	MSE+N	gradcam	w_group_lasso	0.625149	0.552538	0.593454	0.520364	0.683518	0.641838	95	23	5
4MXO-DB8	nn	mean	MSE+N	gradinput	w_group_lasso	0.584859	0.548017	0.398354	0.362375	0.679697	0.672088	50	8136	2034
4MXO-DB8	nn	mean	MSE+N	gradinput	w_group_lasso	0.609596	0.607418	0.413323	0.367831	0.710353	0.695618	55	7883	1939
4MXO-DB8	nn	mean	MSE+N	gradinput	w_group_lasso	0.599869	0.563223	0.429362	0.404638	0.701693	0.648409	60	6682	1617
4MXO-DB8	nn	mean	MSE+N	gradinput	w_group_lasso	0.598047	0.54327	0.446474	0.409147	0.67783	0.619958	65	4196	955
4MXO-DB8	nn	mean	MSE+N	gradinput	w_group_lasso	0.598262	0.562246	0.478108	0.379883	0.711805	0.634616	70	2046	479
4MXO-DB8	nn	mean	MSE+N	gradinput	w_group_lasso	0.602258	0.557273	0.484919	0.399066	0.693284	0.607404	75	976	249
4MXO-DB8	nn	mean	MSE+N	gradinput	w_group_lasso	0.630132	0.579322	0.47892	0.435506	0.704953	0.603933	80	565	150
4MXO-DB8	nn	mean	MSE+N	gradinput	w_group_lasso	0.599528	0.5522	0.541704	0.463313	0.707217	0.622798	85	359	98
4MXO-DB8	nn	mean	MSE+N	gradinput	w_group_lasso	0.534421	0.591483	0.544473	0.56767	0.748914	0.619295	90	149	31
4MXO-DB8	nn	mean	MSE+N	gradinput	w_group_lasso	0.593572	0.535691	0.598019	0.528043	0.704251	0.629459	95	23	5
4MXO-DB8	nn	mean	MSE+N	ig	w_group_lasso	0.621765	0.548678	0.414227	0.438292	0.732517	0.712251	50	8136	2034
4MXO-DB8	nn	mean	MSE+N	ig	w_group_lasso	0.567595	0.559392	0.405967	0.446745	0.793333	0.738348	55	7883	1939
4MXO-DB8	nn	mean	MSE+N	ig	w_group_lasso	0.603666	0.579757	0.455884	0.428114	0.719068	0.753245	60	6682	1617
4MXO-DB8	nn	mean	MSE+N	ig	w_group_lasso	0.613049	0.611661	0.451819	0.44038	0.75583	0.756244	65	4196	955
4MXO-DB8	nn	mean	MSE+N	ig	w_group_lasso	0.621322	0.592127	0.497629	0.508106	0.761981	0.762538	70	2046	479
4MXO-DB8	nn	mean	MSE+N	ig	w_group_lasso	0.658005	0.619376	0.512603	0.472696	0.785309	0.740031	75	976	249
4MXO-DB8	nn	mean	MSE+N	ig	w_group_lasso	0.65226	0.653926	0.546099	0.510558	0.724715	0.657787	80	565	150
4MXO-DB8	nn	mean	MSE+N	ig	w_group_lasso	0.616584	0.604298	0.577391	0.513009	0.715527	0.677721	85	359	98
4MXO-DB8	nn	mean	MSE+N	ig	w_group_lasso	0.653829	0.58892	0.584909	0.526318	0.709171	0.66807	90	149	31
4MXO-DB8	nn	mean	MSE+N	ig	w_group_lasso	0.656366	0.40115	0.654063	0.418752	0.784887	0.424186	95	23	5
1O42-843	nn	mean	MSE+N	cam	w_sparse_group_lasso	0.531023	0.546661	0.544521	0.550968	0.751159	0.742729	50	1102	275
1O42-843	nn	mean	MSE+N	cam	w_sparse_group_lasso	0.577713	0.529992	0.564909	0.566237	0.7271	0.729593	55	829	214
1O42-843	nn	mean	MSE+N	cam	w_sparse_group_lasso	0.571109	0.563905	0.562493	0.57138	0.753032	0.749506	60	548	152
1O42-843	nn	mean	MSE+N	cam	w_sparse_group_lasso	0.581597	0.53336	0.562458	0.556099	0.701574	0.742086	65	465	123
1O42-843	nn	mean	MSE+N	cam	w_sparse_group_lasso	0.574356	0.579775	0.540741	0.528314	0.731173	0.679213	70	371	97
1O42-843	nn	mean	MSE+N	cam	w_sparse_group_lasso	0.590542	0.558364	0.546947	0.553185	0.740172	0.653048	75	279	72
1O42-843	nn	mean	MSE+N	cam	w_sparse_group_lasso	0.59737	0.581924	0.553828	0.554879	0.736775	0.605572	80	215	54
1O42-843	nn	mean	MSE+N	cam	w_sparse_group_lasso	0.586236	0.561154	0.562278	0.56106	0.71602	0.595354	85	134	42
1O42-843	nn	mean	MSE+N	cam	w_sparse_group_lasso	0.623325	0.519874	0.571598	0.574988	0.706554	0.67637	90	67	20
1O42-843	nn	mean	MSE+N	cam	w_sparse_group_lasso	0.688187	0.722421	0.676699	0.717351	0.572889	0.768821	95	21	4
1O42-843	nn	mean	MSE+N	gradcam	w_sparse_group_lasso	0.496816	0.570294	0.443937	0.468743	0.518084	0.556308	50	1102	275
1O42-843	nn	mean	MSE+N	gradcam	w_sparse_group_lasso	0.559611	0.516646	0.516468	0.479577	0.519452	0.545306	55	829	214
1O42-843	nn	mean	MSE+N	gradcam	w_sparse_group_lasso	0.509238	0.566087	0.507117	0.460804	0.524932	0.528973	60	548	152
1O42-843	nn	mean	MSE+N	gradcam	w_sparse_group_lasso	0.545801	0.520586	0.483176	0.495951	0.476539	0.572178	65	465	123
1O42-843	nn	mean	MSE+N	gradcam	w_sparse_group_lasso	0.525573	0.555904	0.471087	0.453971	0.461485	0.582988	70	371	97
1O42-843	nn	mean	MSE+N	gradcam	w_sparse_group_lasso	0.531768	0.522544	0.481926	0.452541	0.466907	0.571408	75	279	72
1O42-843	nn	mean	MSE+N	gradcam	w_sparse_group_lasso	0.528919	0.484687	0.478804	0.415487	0.456212	0.637919	80	215	54
1O42-843	nn	mean	MSE+N	gradcam	w_sparse_group_lasso	0.511808	0.509673	0.492451	0.487507	0.464476	0.590195	85	134	42
1O42-843	nn	mean	MSE+N	gradcam	w_sparse_group_lasso	0.555989	0.4183	0.511382	0.437261	0.507052	0.463205	90	67	20
1O42-843	nn	mean	MSE+N	gradcam	w_sparse_group_lasso	0.741084	0.229039	0.714642	0.293936	0.673049	0.570141	95	21	4
1O42-843	nn	mean	MSE+N	gradinput	w_sparse_group_lasso	0.637755	0.58928	0.440478	0.450173	0.695169	0.590379	50	1102	275
1O42-843	nn	mean	MSE+N	gradinput	w_sparse_group_lasso	0.644127	0.578416	0.42435	0.423181	0.724485	0.62409	55	829	214
1O42-843	nn	mean	MSE+N	gradinput	w_sparse_group_lasso	0.623071	0.59988	0.492299	0.440339	0.722895	0.597151	60	548	152
1O42-843	nn	mean	MSE+N	gradinput	w_sparse_group_lasso	0.670217	0.603733	0.467854	0.508741	0.706232	0.558658	65	465	123
1O42-843	nn	mean	MSE+N	gradinput	w_sparse_group_lasso	0.614952	0.613009	0.527353	0.483042	0.693966	0.500591	70	371	97
1O42-843	nn	mean	MSE+N	gradinput	w_sparse_group_lasso	0.625809	0.604356	0.576105	0.468569	0.684403	0.562275	75	279	72
1O42-843	nn	mean	MSE+N	gradinput	w_sparse_group_lasso	0.709103	0.641747	0.606446	0.54309	0.721908	0.614682	80	215	54
1O42-843	nn	mean	MSE+N	gradinput	w_sparse_group_lasso	0.73525	0.644092	0.62767	0.563185	0.759802	0.637522	85	134	42
1O42-843	nn	mean	MSE+N	gradinput	w_sparse_group_lasso	0.80709	0.715729	0.733617	0.598957	0.903155	0.628743	90	67	20
1O42-843	nn	mean	MSE+N	gradinput	w_sparse_group_lasso	0.837192	0.907137	0.746703	0.722728	0.775344	0.81104	95	21	4
1O42-843	nn	mean	MSE+N	ig	w_sparse_group_lasso	0.651893	0.605494	0.386863	0.315087	0.982821	0.928374	50	1102	275
1O42-843	nn	mean	MSE+N	ig	w_sparse_group_lasso	0.675554	0.604189	0.406145	0.376443	0.92475	0.812463	55	829	214
1O42-843	nn	mean	MSE+N	ig	w_sparse_group_lasso	0.618626	0.562143	0.426042	0.391738	0.904557	0.776563	60	548	152
1O42-843	nn	mean	MSE+N	ig	w_sparse_group_lasso	0.626708	0.56198	0.502319	0.42927	0.887411	0.700774	65	465	123
1O42-843	nn	mean	MSE+N	ig	w_sparse_group_lasso	0.615152	0.581398	0.53678	0.43369	0.8759	0.721203	70	371	97
1O42-843	nn	mean	MSE+N	ig	w_sparse_group_lasso	0.653509	0.574982	0.587794	0.45463	0.834523	0.668373	75	279	72
1O42-843	nn	mean	MSE+N	ig	w_sparse_group_lasso	0.71194	0.584639	0.622669	0.486871	0.83354	0.610384	80	215	54
1O42-843	nn	mean	MSE+N	ig	w_sparse_group_lasso	0.722691	0.528185	0.673372	0.531406	0.845859	0.625274	85	134	42
1O42-843	nn	mean	MSE+N	ig	w_sparse_group_lasso	0.715773	0.68775	0.734167	0.716006	0.846322	0.868939	90	67	20
1O42-843	nn	mean	MSE+N	ig	w_sparse_group_lasso	0.668642	0.885606	0.624953	0.957595	0.77813	1	95	21	4
2H8H-H8H	nn	mean	MSE+N	cam	w_sparse_group_lasso	0.605191	0.578558	0.594992	0.536166	0.640727	0.637564	50	384	96
2H8H-H8H	nn	mean	MSE+N	cam	w_sparse_group_lasso	0.630414	0.538515	0.636128	0.558809	0.616202	0.666524	55	384	96
2H8H-H8H	nn	mean	MSE+N	cam	w_sparse_group_lasso	0.617273	0.575088	0.616425	0.534021	0.637995	0.638662	60	384	96
2H8H-H8H	nn	mean	MSE+N	cam	w_sparse_group_lasso	0.631923	0.561466	0.592926	0.534182	0.606056	0.642238	65	334	93
2H8H-H8H	nn	mean	MSE+N	cam	w_sparse_group_lasso	0.608334	0.5139	0.598161	0.525626	0.595841	0.639802	70	260	83
2H8H-H8H	nn	mean	MSE+N	cam	w_sparse_group_lasso	0.624462	0.526048	0.591523	0.532439	0.511653	0.572557	75	202	63
2H8H-H8H	nn	mean	MSE+N	cam	w_sparse_group_lasso	0.619907	0.564733	0.611424	0.551691	0.600989	0.601942	80	141	42
2H8H-H8H	nn	mean	MSE+N	cam	w_sparse_group_lasso	0.588915	0.584768	0.581901	0.559132	0.604229	0.665476	85	90	23
2H8H-H8H	nn	mean	MSE+N	cam	w_sparse_group_lasso	0.627495	0.62268	0.604601	0.625172	0.749363	0.577422	90	52	12
2H8H-H8H	nn	mean	MSE+N	cam	w_sparse_group_lasso	0.651232	0.059631	0.639132	0.0671945	0.698582	0.0562194	95	14	1
2H8H-H8H	nn	mean	MSE+N	gradcam	w_sparse_group_lasso	0.605627	0.509794	0.557458	0.478043	0.499234	0.448559	50	384	96
2H8H-H8H	nn	mean	MSE+N	gradcam	w_sparse_group_lasso	0.615251	0.517895	0.605635	0.539108	0.5366	0.443114	55	384	96
2H8H-H8H	nn	mean	MSE+N	gradcam	w_sparse_group_lasso	0.589305	0.555067	0.604422	0.516779	0.517554	0.444631	60	384	96
2H8H-H8H	nn	mean	MSE+N	gradcam	w_sparse_group_lasso	0.636182	0.541627	0.54196	0.490428	0.486776	0.470234	65	334	93
2H8H-H8H	nn	mean	MSE+N	gradcam	w_sparse_group_lasso	0.616298	0.535523	0.549918	0.524487	0.497932	0.456131	70	260	83
2H8H-H8H	nn	mean	MSE+N	gradcam	w_sparse_group_lasso	0.601734	0.511784	0.558599	0.520266	0.517996	0.433602	75	202	63
2H8H-H8H	nn	mean	MSE+N	gradcam	w_sparse_group_lasso	0.619429	0.528112	0.562141	0.526636	0.511377	0.376226	80	141	42
2H8H-H8H	nn	mean	MSE+N	gradcam	w_sparse_group_lasso	0.651024	0.56736	0.597709	0.544082	0.539906	0.538161	85	90	23
2H8H-H8H	nn	mean	MSE+N	gradcam	w_sparse_group_lasso	0.626964	0.678598	0.565435	0.64777	0.510455	0.665378	90	52	12
2H8H-H8H	nn	mean	MSE+N	gradcam	w_sparse_group_lasso	0.672764	1	0.701881	1	0.468964	1	95	14	1
2H8H-H8H	nn	mean	MSE+N	gradinput	w_sparse_group_lasso	0.631578	0.638668	0.533279	0.529942	0.795404	0.748043	50	384	96
2H8H-H8H	nn	mean	MSE+N	gradinput	w_sparse_group_lasso	0.623656	0.644651	0.536259	0.514551	0.771703	0.777051	55	384	96
2H8H-H8H	nn	mean	MSE+N	gradinput	w_sparse_group_lasso	0.66585	0.645	0.512334	0.510674	0.760108	0.785344	60	384	96
2H8H-H8H	nn	mean	MSE+N	gradinput	w_sparse_group_lasso	0.608141	0.641682	0.549987	0.563241	0.811664	0.795731	65	334	93
2H8H-H8H	nn	mean	MSE+N	gradinput	w_sparse_group_lasso	0.653932	0.675446	0.530321	0.536599	0.755699	0.761942	70	260	83
2H8H-H8H	nn	mean	MSE+N	gradinput	w_sparse_group_lasso	0.633988	0.695901	0.538905	0.594413	0.806125	0.832446	75	202	63
2H8H-H8H	nn	mean	MSE+N	gradinput	w_sparse_group_lasso	0.676598	0.651508	0.606301	0.578965	0.833431	0.739644	80	141	42
2H8H-H8H	nn	mean	MSE+N	gradinput	w_sparse_group_lasso	0.723119	0.725545	0.55483	0.642092	0.781337	0.695222	85	90	23
2H8H-H8H	nn	mean	MSE+N	gradinput	w_sparse_group_lasso	0.682206	0.762684	0.603413	0.683644	0.781126	0.923417	90	52	12
2H8H-H8H	nn	mean	MSE+N	gradinput	w_sparse_group_lasso	0.837462	1	0.844459	1	0.94954	1	95	14	1
2H8H-H8H	nn	mean	MSE+N	ig	w_sparse_group_lasso	0.572449	0.576457	0.428088	0.431926	0.634673	0.66297	50	384	96
2H8H-H8H	nn	mean	MSE+N	ig	w_sparse_group_lasso	0.564506	0.569558	0.436565	0.432417	0.669391	0.647207	55	384	96
2H8H-H8H	nn	mean	MSE+N	ig	w_sparse_group_lasso	0.569712	0.628788	0.423468	0.390594	0.65719	0.635039	60	384	96
2H8H-H8H	nn	mean	MSE+N	ig	w_sparse_group_lasso	0.57343	0.56455	0.453455	0.417538	0.686979	0.617336	65	334	93
2H8H-H8H	nn	mean	MSE+N	ig	w_sparse_group_lasso	0.57197	0.615163	0.413979	0.412485	0.636653	0.644116	70	260	83
2H8H-H8H	nn	mean	MSE+N	ig	w_sparse_group_lasso	0.635461	0.617148	0.473424	0.434186	0.691444	0.651509	75	202	63
2H8H-H8H	nn	mean	MSE+N	ig	w_sparse_group_lasso	0.637186	0.616242	0.462403	0.50379	0.658063	0.647659	80	141	42
2H8H-H8H	nn	mean	MSE+N	ig	w_sparse_group_lasso	0.617624	0.667413	0.527741	0.575785	0.622563	0.630883	85	90	23
2H8H-H8H	nn	mean	MSE+N	ig	w_sparse_group_lasso	0.625932	0.684791	0.593798	0.645906	0.58013	0.635058	90	52	12
2H8H-H8H	nn	mean	MSE+N	ig	w_sparse_group_lasso	0.710931	1	0.664124	1	0.644441	1	95	14	1
4MXO-DB8	nn	mean	MSE+N	cam	w_sparse_group_lasso	0.595227	0.575616	0.56551	0.533418	0.785326	0.810988	50	8136	2034
4MXO-DB8	nn	mean	MSE+N	cam	w_sparse_group_lasso	0.526716	0.588832	0.577146	0.573069	0.789114	0.779411	55	7883	1939
4MXO-DB8	nn	mean	MSE+N	cam	w_sparse_group_lasso	0.573866	0.611966	0.577741	0.545684	0.843044	0.809488	60	6682	1617
4MXO-DB8	nn	mean	MSE+N	cam	w_sparse_group_lasso	0.61285	0.552854	0.564229	0.557723	0.808671	0.821179	65	4196	955
4MXO-DB8	nn	mean	MSE+N	cam	w_sparse_group_lasso	0.526586	0.607883	0.553393	0.54033	0.836056	0.749036	70	2046	479
4MXO-DB8	nn	mean	MSE+N	cam	w_sparse_group_lasso	0.62361	0.593977	0.561285	0.544254	0.754519	0.799792	75	976	249
4MXO-DB8	nn	mean	MSE+N	cam	w_sparse_group_lasso	0.59908	0.568152	0.539198	0.565476	0.767936	0.766146	80	565	150
4MXO-DB8	nn	mean	MSE+N	cam	w_sparse_group_lasso	0.58097	0.57059	0.586412	0.552379	0.726689	0.751922	85	359	98
4MXO-DB8	nn	mean	MSE+N	cam	w_sparse_group_lasso	0.574542	0.572396	0.585576	0.574134	0.749093	0.772793	90	149	31
4MXO-DB8	nn	mean	MSE+N	cam	w_sparse_group_lasso	0.570222	0.573988	0.539115	0.54497	0.718905	0.89686	95	23	5
4MXO-DB8	nn	mean	MSE+N	gradcam	w_sparse_group_lasso	0.560417	0.574793	0.417901	0.418694	0.766495	0.767643	50	8136	2034
4MXO-DB8	nn	mean	MSE+N	gradcam	w_sparse_group_lasso	0.597485	0.564473	0.41556	0.370838	0.778652	0.767825	55	7883	1939
4MXO-DB8	nn	mean	MSE+N	gradcam	w_sparse_group_lasso	0.567296	0.580743	0.40392	0.410396	0.725699	0.759723	60	6682	1617
4MXO-DB8	nn	mean	MSE+N	gradcam	w_sparse_group_lasso	0.585202	0.622807	0.398228	0.434072	0.7322	0.757092	65	4196	955
4MXO-DB8	nn	mean	MSE+N	gradcam	w_sparse_group_lasso	0.605841	0.592881	0.498765	0.473512	0.698413	0.751396	70	2046	479
4MXO-DB8	nn	mean	MSE+N	gradcam	w_sparse_group_lasso	0.597548	0.588439	0.481748	0.453456	0.696455	0.636102	75	976	249
4MXO-DB8	nn	mean	MSE+N	gradcam	w_sparse_group_lasso	0.603578	0.575167	0.48449	0.51396	0.716435	0.592955	80	565	150
4MXO-DB8	nn	mean	MSE+N	gradcam	w_sparse_group_lasso	0.575186	0.527692	0.51462	0.460878	0.694402	0.639086	85	359	98
4MXO-DB8	nn	mean	MSE+N	gradcam	w_sparse_group_lasso	0.591509	0.579419	0.569516	0.573028	0.716138	0.576312	90	149	31
4MXO-DB8	nn	mean	MSE+N	gradcam	w_sparse_group_lasso	0.69281	0.575479	0.688523	0.583528	0.659201	0.683337	95	23	5
4MXO-DB8	nn	mean	MSE+N	gradinput	w_sparse_group_lasso	0.574029	0.540477	0.414504	0.40369	0.656813	0.661334	50	8136	2034
4MXO-DB8	nn	mean	MSE+N	gradinput	w_sparse_group_lasso	0.548504	0.573488	0.403109	0.375713	0.644497	0.673806	55	7883	1939
4MXO-DB8	nn	mean	MSE+N	gradinput	w_sparse_group_lasso	0.560082	0.540203	0.406069	0.410811	0.630776	0.641553	60	6682	1617
4MXO-DB8	nn	mean	MSE+N	gradinput	w_sparse_group_lasso	0.569402	0.512686	0.413373	0.400066	0.649799	0.626327	65	4196	955
4MXO-DB8	nn	mean	MSE+N	gradinput	w_sparse_group_lasso	0.556542	0.540609	0.485958	0.437783	0.687284	0.635719	70	2046	479
4MXO-DB8	nn	mean	MSE+N	gradinput	w_sparse_group_lasso	0.668513	0.555165	0.528011	0.407031	0.740118	0.587414	75	976	249
4MXO-DB8	nn	mean	MSE+N	gradinput	w_sparse_group_lasso	0.696882	0.567054	0.567535	0.479206	0.739967	0.590379	80	565	150
4MXO-DB8	nn	mean	MSE+N	gradinput	w_sparse_group_lasso	0.63137	0.559681	0.595535	0.465809	0.715971	0.563884	85	359	98
4MXO-DB8	nn	mean	MSE+N	gradinput	w_sparse_group_lasso	0.654333	0.584737	0.623471	0.414087	0.777862	0.612286	90	149	31
4MXO-DB8	nn	mean	MSE+N	gradinput	w_sparse_group_lasso	0.785711	0.553063	0.783585	0.565019	0.976319	0.667449	95	23	5
4MXO-DB8	nn	mean	MSE+N	ig	w_sparse_group_lasso	0.564208	0.589791	0.44711	0.442973	0.667803	0.688046	50	8136	2034
4MXO-DB8	nn	mean	MSE+N	ig	w_sparse_group_lasso	0.576784	0.583684	0.472792	0.469799	0.683324	0.664935	55	7883	1939
4MXO-DB8	nn	mean	MSE+N	ig	w_sparse_group_lasso	0.598344	0.580521	0.469001	0.439858	0.696772	0.664357	60	6682	1617
4MXO-DB8	nn	mean	MSE+N	ig	w_sparse_group_lasso	0.551367	0.571167	0.474592	0.438319	0.741899	0.690793	65	4196	955
4MXO-DB8	nn	mean	MSE+N	ig	w_sparse_group_lasso	0.593283	0.591859	0.491521	0.488339	0.726546	0.704558	70	2046	479
4MXO-DB8	nn	mean	MSE+N	ig	w_sparse_group_lasso	0.605011	0.646078	0.508688	0.466219	0.742773	0.719757	75	976	249
4MXO-DB8	nn	mean	MSE+N	ig	w_sparse_group_lasso	0.638184	0.626396	0.487562	0.500559	0.741337	0.692342	80	565	150
4MXO-DB8	nn	mean	MSE+N	ig	w_sparse_group_lasso	0.600917	0.6198	0.506956	0.526335	0.747201	0.69	85	359	98
4MXO-DB8	nn	mean	MSE+N	ig	w_sparse_group_lasso	0.678501	0.637036	0.525402	0.504617	0.735289	0.695938	90	149	31
4MXO-DB8	nn	mean	MSE+N	ig	w_sparse_group_lasso	0.69753	0.520576	0.736959	0.539952	0.868889	0.269545	95	23	5
1O42-843	nn	mean	MSE+N	cam	wo_lasso	0.481658	0.477439	0.489445	0.487184	0.19873	0.287273	50	1102	275
1O42-843	nn	mean	MSE+N	cam	wo_lasso	0.487446	0.482087	0.492528	0.489626	0.248492	0.317757	55	829	214
1O42-843	nn	mean	MSE+N	cam	wo_lasso	0.495601	0.485913	0.496924	0.491395	0.341241	0.401316	60	548	152
1O42-843	nn	mean	MSE+N	cam	wo_lasso	0.498459	0.484136	0.498377	0.490459	0.382796	0.406504	65	465	123
1O42-843	nn	mean	MSE+N	cam	wo_lasso	0.497489	0.482327	0.498552	0.490759	0.393531	0.350515	70	371	97
1O42-843	nn	mean	MSE+N	cam	wo_lasso	0.49523	0.480308	0.498923	0.490262	0.401434	0.319444	75	279	72
1O42-843	nn	mean	MSE+N	cam	wo_lasso	0.493507	0.474972	0.499814	0.487846	0.409302	0.351852	80	215	54
1O42-843	nn	mean	MSE+N	cam	wo_lasso	0.508405	0.475269	0.509611	0.492742	0.410448	0.333333	85	134	42
1O42-843	nn	mean	MSE+N	cam	wo_lasso	0.515079	0.5	0.511565	0.507246	0.447761	0.45	90	67	20
1O42-843	nn	mean	MSE+N	cam	wo_lasso	0.519231	0.666667	0.512821	0.666667	0.52381	0.75	95	21	4
1O42-843	nn	mean	MSE+N	gradcam	wo_lasso	0.594993	0.542194	0.407311	0.359718	0.817604	0.727273	50	1102	275
1O42-843	nn	mean	MSE+N	gradcam	wo_lasso	0.596823	0.534338	0.413097	0.363262	0.791315	0.691589	55	829	214
1O42-843	nn	mean	MSE+N	gradcam	wo_lasso	0.586442	0.530464	0.43053	0.389981	0.709854	0.618421	60	548	152
1O42-843	nn	mean	MSE+N	gradcam	wo_lasso	0.584585	0.527842	0.439556	0.408918	0.673118	0.593496	65	465	123
1O42-843	nn	mean	MSE+N	gradcam	wo_lasso	0.578386	0.522949	0.451473	0.414201	0.638814	0.587629	70	371	97
1O42-843	nn	mean	MSE+N	gradcam	wo_lasso	0.580268	0.526262	0.474066	0.417248	0.609319	0.652778	75	279	72
1O42-843	nn	mean	MSE+N	gradcam	wo_lasso	0.587577	0.55724	0.495987	0.459803	0.586047	0.740741	80	215	54
1O42-843	nn	mean	MSE+N	gradcam	wo_lasso	0.591379	0.566935	0.503397	0.476087	0.559701	0.738095	85	134	42
1O42-843	nn	mean	MSE+N	gradcam	wo_lasso	0.653175	0.623188	0.579909	0.486128	0.597015	0.65	90	67	20
1O42-843	nn	mean	MSE+N	gradcam	wo_lasso	0.807692	0.833333	0.769231	0.666667	0.809524	0.75	95	21	4
1O42-843	nn	mean	MSE+N	gradinput	wo_lasso	0.590155	0.546794	0.426581	0.403022	0.819419	0.72	50	1102	275
1O42-843	nn	mean	MSE+N	gradinput	wo_lasso	0.602047	0.546707	0.434833	0.406009	0.829916	0.700935	55	829	214
1O42-843	nn	mean	MSE+N	gradinput	wo_lasso	0.600563	0.544812	0.444877	0.42106	0.781022	0.690789	60	548	152
1O42-843	nn	mean	MSE+N	gradinput	wo_lasso	0.596563	0.530635	0.452023	0.425119	0.76129	0.666667	65	465	123
1O42-843	nn	mean	MSE+N	gradinput	wo_lasso	0.600405	0.527055	0.468528	0.428542	0.749326	0.659794	70	371	97
1O42-843	nn	mean	MSE+N	gradinput	wo_lasso	0.613086	0.550039	0.492338	0.434876	0.767025	0.694444	75	279	72
1O42-843	nn	mean	MSE+N	gradinput	wo_lasso	0.628947	0.574543	0.510217	0.445666	0.781395	0.703704	80	215	54
1O42-843	nn	mean	MSE+N	gradinput	wo_lasso	0.617816	0.607796	0.517064	0.472446	0.746269	0.761905	85	134	42
1O42-843	nn	mean	MSE+N	gradinput	wo_lasso	0.636508	0.673913	0.566304	0.49234	0.701493	0.8	90	67	20
1O42-843	nn	mean	MSE+N	gradinput	wo_lasso	0.557692	0.5	0.564103	0.333333	0.47619	0.75	95	21	4
2H8H-H8H	nn	mean	MSE+N	cam	wo_lasso	0.524428	0.507928	0.521937	0.499297	0.692708	0.375	50	384	96
2H8H-H8H	nn	mean	MSE+N	cam	wo_lasso	0.524428	0.507928	0.521937	0.499297	0.692708	0.375	55	384	96
2H8H-H8H	nn	mean	MSE+N	cam	wo_lasso	0.524428	0.507928	0.521937	0.499297	0.692708	0.375	60	384	96
2H8H-H8H	nn	mean	MSE+N	cam	wo_lasso	0.523654	0.508986	0.520399	0.499685	0.673653	0.387097	65	334	93
2H8H-H8H	nn	mean	MSE+N	cam	wo_lasso	0.532391	0.512192	0.526991	0.500811	0.665385	0.385542	70	260	83
2H8H-H8H	nn	mean	MSE+N	cam	wo_lasso	0.527071	0.513763	0.520898	0.502406	0.673267	0.444444	75	202	63
2H8H-H8H	nn	mean	MSE+N	cam	wo_lasso	0.530577	0.525855	0.525351	0.506197	0.64539	0.452381	80	141	42
2H8H-H8H	nn	mean	MSE+N	cam	wo_lasso	0.543776	0.5625	0.532248	0.536667	0.644444	0.521739	85	90	23
2H8H-H8H	nn	mean	MSE+N	cam	wo_lasso	0.554307	0.535088	0.531086	0.550877	0.615385	0.583333	90	52	12
2H8H-H8H	nn	mean	MSE+N	cam	wo_lasso	0.571429	0	0.571429	0	0.571429	0	95	14	1
2H8H-H8H	nn	mean	MSE+N	ig	wo_lasso	0.612753	0.568838	0.534217	0.492014	0.817708	0.697917	50	384	96
2H8H-H8H	nn	mean	MSE+N	ig	wo_lasso	0.612753	0.568838	0.534217	0.492014	0.817708	0.697917	55	384	96
2H8H-H8H	nn	mean	MSE+N	ig	wo_lasso	0.612753	0.568838	0.534217	0.492014	0.817708	0.697917	60	384	96
2H8H-H8H	nn	mean	MSE+N	ig	wo_lasso	0.615889	0.571129	0.533788	0.492602	0.826347	0.709677	65	334	93
2H8H-H8H	nn	mean	MSE+N	ig	wo_lasso	0.625986	0.576475	0.540889	0.496423	0.853846	0.674699	70	260	83
2H8H-H8H	nn	mean	MSE+N	ig	wo_lasso	0.621059	0.574755	0.536597	0.504267	0.866337	0.698413	75	202	63
2H8H-H8H	nn	mean	MSE+N	ig	wo_lasso	0.652297	0.579457	0.56043	0.525919	0.879433	0.714286	80	141	42
2H8H-H8H	nn	mean	MSE+N	ig	wo_lasso	0.711076	0.67	0.604159	0.59119	0.888889	0.73913	85	90	23
2H8H-H8H	nn	mean	MSE+N	ig	wo_lasso	0.73221	0.692982	0.646442	0.691228	0.826923	0.916667	90	52	12
2H8H-H8H	nn	mean	MSE+N	ig	wo_lasso	0.809524	1	0.809524	1	0.785714	1	95	14	1
4MXO-DB8	nn	mean	MSE+N	cam	wo_lasso	0.516209	0.512544	0.50383	0.500013	0.560595	0.537856	50	8136	2034
4MXO-DB8	nn	mean	MSE+N	cam	wo_lasso	0.516447	0.513013	0.503955	0.500164	0.56476	0.544095	55	7883	1939
4MXO-DB8	nn	mean	MSE+N	cam	wo_lasso	0.51746	0.514168	0.504406	0.500387	0.571386	0.548547	60	6682	1617
4MXO-DB8	nn	mean	MSE+N	cam	wo_lasso	0.51498	0.511537	0.505208	0.498776	0.540038	0.562304	65	4196	955
4MXO-DB8	nn	mean	MSE+N	cam	wo_lasso	0.510335	0.502525	0.507848	0.495897	0.497556	0.524008	70	2046	479
4MXO-DB8	nn	mean	MSE+N	cam	wo_lasso	0.509584	0.498775	0.509672	0.497251	0.51332	0.554217	75	976	249
4MXO-DB8	nn	mean	MSE+N	cam	wo_lasso	0.509156	0.495605	0.509072	0.494749	0.527434	0.566667	80	565	150
4MXO-DB8	nn	mean	MSE+N	cam	wo_lasso	0.506042	0.498264	0.50669	0.498958	0.509749	0.5	85	359	98
4MXO-DB8	nn	mean	MSE+N	cam	wo_lasso	0.50361	0.5	0.505415	0.5	0.42953	0.516129	90	149	31
4MXO-DB8	nn	mean	MSE+N	cam	wo_lasso	0.487805	0.5	0.487805	0.5	0.434783	0.2	95	23	5
2H8H-H8H	nn	mean	MSE+N	gradcam	wo_lasso	0.604	0.52995	0.528896	0.466079	0.635417	0.552083	50	384	96
2H8H-H8H	nn	mean	MSE+N	gradcam	wo_lasso	0.604	0.52995	0.528896	0.466079	0.635417	0.552083	55	384	96
2H8H-H8H	nn	mean	MSE+N	gradcam	wo_lasso	0.604	0.52995	0.528896	0.466079	0.635417	0.552083	60	384	96
2H8H-H8H	nn	mean	MSE+N	gradcam	wo_lasso	0.604108	0.530566	0.528058	0.4668	0.631737	0.548387	65	334	93
2H8H-H8H	nn	mean	MSE+N	gradcam	wo_lasso	0.594611	0.537136	0.517982	0.4751	0.619231	0.542169	70	260	83
2H8H-H8H	nn	mean	MSE+N	gradcam	wo_lasso	0.588591	0.58337	0.50433	0.508127	0.594059	0.587302	75	202	63
2H8H-H8H	nn	mean	MSE+N	gradcam	wo_lasso	0.57694	0.642155	0.499726	0.578725	0.595745	0.619048	80	141	42
2H8H-H8H	nn	mean	MSE+N	gradcam	wo_lasso	0.558861	0.710833	0.490325	0.654048	0.533333	0.826087	85	90	23
2H8H-H8H	nn	mean	MSE+N	gradcam	wo_lasso	0.479401	0.798246	0.431461	0.708772	0.403846	1	90	52	12
2H8H-H8H	nn	mean	MSE+N	gradcam	wo_lasso	0.47619	1	0.47619	1	0.357143	1	95	14	1
2H8H-H8H	nn	mean	MSE+N	gradinput	wo_lasso	0.532809	0.5072	0.501193	0.482928	0.583333	0.375	50	384	96
2H8H-H8H	nn	mean	MSE+N	gradinput	wo_lasso	0.532809	0.5072	0.501193	0.482928	0.583333	0.375	55	384	96
2H8H-H8H	nn	mean	MSE+N	gradinput	wo_lasso	0.532809	0.5072	0.501193	0.482928	0.583333	0.375	60	384	96
2H8H-H8H	nn	mean	MSE+N	gradinput	wo_lasso	0.527204	0.50744	0.495063	0.482771	0.565868	0.365591	65	334	93
2H8H-H8H	nn	mean	MSE+N	gradinput	wo_lasso	0.518642	0.509709	0.491405	0.485151	0.534615	0.349398	70	260	83
2H8H-H8H	nn	mean	MSE+N	gradinput	wo_lasso	0.508311	0.518938	0.477716	0.48798	0.509901	0.412698	75	202	63
2H8H-H8H	nn	mean	MSE+N	gradinput	wo_lasso	0.529499	0.554121	0.488684	0.508303	0.539007	0.47619	80	141	42
2H8H-H8H	nn	mean	MSE+N	gradinput	wo_lasso	0.551688	0.638333	0.496715	0.559524	0.5	0.73913	85	90	23
2H8H-H8H	nn	mean	MSE+N	gradinput	wo_lasso	0.552434	0.631579	0.50412	0.614035	0.423077	0.75	90	52	12
2H8H-H8H	nn	mean	MSE+N	gradinput	wo_lasso	0.52381	1	0.52381	1	0.285714	1	95	14	1
4MXO-DB8	nn	mean	MSE+N	gradcam	wo_lasso	0.567126	0.556886	0.415206	0.395782	0.670723	0.708456	50	8136	2034
4MXO-DB8	nn	mean	MSE+N	gradcam	wo_lasso	0.566698	0.556562	0.414744	0.395343	0.67043	0.709128	55	7883	1939
4MXO-DB8	nn	mean	MSE+N	gradcam	wo_lasso	0.571142	0.558611	0.418874	0.39952	0.672553	0.706246	60	6682	1617
4MXO-DB8	nn	mean	MSE+N	gradcam	wo_lasso	0.588193	0.558825	0.440001	0.413816	0.68756	0.702618	65	4196	955
4MXO-DB8	nn	mean	MSE+N	gradcam	wo_lasso	0.599014	0.557405	0.465936	0.430811	0.683773	0.682672	70	2046	479
4MXO-DB8	nn	mean	MSE+N	gradcam	wo_lasso	0.612311	0.586294	0.494656	0.462068	0.716189	0.682731	75	976	249
4MXO-DB8	nn	mean	MSE+N	gradcam	wo_lasso	0.616303	0.606458	0.513992	0.496635	0.729204	0.713333	80	565	150
4MXO-DB8	nn	mean	MSE+N	gradcam	wo_lasso	0.612689	0.624479	0.530497	0.530481	0.724234	0.755102	85	359	98
4MXO-DB8	nn	mean	MSE+N	gradcam	wo_lasso	0.631769	0.62931	0.572563	0.541379	0.724832	0.741935	90	149	31
4MXO-DB8	nn	mean	MSE+N	gradcam	wo_lasso	0.780488	0.875	0.780488	0.875	0.956522	1	95	23	5
4MXO-DB8	nn	mean	MSE+N	gradinput	wo_lasso	0.534364	0.563183	0.384417	0.408426	0.632989	0.75762	50	8136	2034
4MXO-DB8	nn	mean	MSE+N	gradinput	wo_lasso	0.534575	0.563638	0.385674	0.410438	0.63212	0.761217	55	7883	1939
4MXO-DB8	nn	mean	MSE+N	gradinput	wo_lasso	0.533486	0.56391	0.388115	0.413846	0.628105	0.760049	60	6682	1617
4MXO-DB8	nn	mean	MSE+N	gradinput	wo_lasso	0.533268	0.556508	0.400857	0.419782	0.609867	0.717277	65	4196	955
4MXO-DB8	nn	mean	MSE+N	gradinput	wo_lasso	0.528201	0.538886	0.419064	0.422754	0.571359	0.640919	70	2046	479
4MXO-DB8	nn	mean	MSE+N	gradinput	wo_lasso	0.542182	0.509824	0.450914	0.402118	0.595287	0.526104	75	976	249
4MXO-DB8	nn	mean	MSE+N	gradinput	wo_lasso	0.548437	0.497546	0.471744	0.407507	0.59823	0.506667	80	565	150
4MXO-DB8	nn	mean	MSE+N	gradinput	wo_lasso	0.552039	0.494878	0.492104	0.417898	0.568245	0.5	85	359	98
4MXO-DB8	nn	mean	MSE+N	gradinput	wo_lasso	0.562575	0.445402	0.516486	0.358621	0.52349	0.322581	90	149	31
4MXO-DB8	nn	mean	MSE+N	gradinput	wo_lasso	0.585366	0.375	0.585366	0.375	0.565217	0.2	95	23	5
1O42-843	nn	mean	MSE+N	ig	wo_lasso	0.57792	0.533033	0.446445	0.420077	0.833333	0.603175	50	1102	275
1O42-843	nn	mean	MSE+N	ig	wo_lasso	0.568679	0.53429	0.4517	0.421574	0.789744	0.510204	55	829	214
1O42-843	nn	mean	MSE+N	ig	wo_lasso	0.569328	0.530667	0.456541	0.418792	0.721429	0.428571	60	548	152
1O42-843	nn	mean	MSE+N	ig	wo_lasso	0.564433	0.52722	0.467604	0.421091	0.688679	0.410256	65	465	123
1O42-843	nn	mean	MSE+N	ig	wo_lasso	0.576074	0.51364	0.48691	0.425788	0.646341	0.375	70	371	97
1O42-843	nn	mean	MSE+N	ig	wo_lasso	0.604376	0.5173	0.530124	0.454701	0.704918	0.44	75	279	72
1O42-843	nn	mean	MSE+N	ig	wo_lasso	0.623383	0.533886	0.539152	0.470039	0.769231	0.473684	80	215	54
1O42-843	nn	mean	MSE+N	ig	wo_lasso	0.636723	0.469608	0.513982	0.44624	0.787879	0.454545	85	134	42
1O42-843	nn	mean	MSE+N	ig	wo_lasso	0.691667	0.46875	0.5	0.415476	0.818182	0.333333	90	67	20
1O42-843	nn	mean	MSE+N	ig	wo_lasso	0.711538	0.666667	0.653846	0.555556	0.761905	0.5	95	21	4
4MXO-DB8	nn	mean	MSE+N	ig	wo_lasso	0.499715	0.523853	0.381071	0.342577	0.521898	0.571776	50	8136	2034
4MXO-DB8	nn	mean	MSE+N	ig	wo_lasso	0.497202	0.519602	0.382084	0.337882	0.51969	0.563969	55	7883	1939
4MXO-DB8	nn	mean	MSE+N	ig	wo_lasso	0.501855	0.510049	0.40201	0.336798	0.535541	0.543046	60	6682	1617
4MXO-DB8	nn	mean	MSE+N	ig	wo_lasso	0.517439	0.504037	0.426562	0.32873	0.57109	0.581006	65	4196	955
4MXO-DB8	nn	mean	MSE+N	ig	wo_lasso	0.540528	0.518659	0.447692	0.349547	0.621514	0.623377	70	2046	479
4MXO-DB8	nn	mean	MSE+N	ig	wo_lasso	0.561057	0.536778	0.451786	0.355158	0.669202	0.625	75	976	249
4MXO-DB8	nn	mean	MSE+N	ig	wo_lasso	0.550163	0.527489	0.45084	0.397294	0.646341	0.565217	80	565	150
4MXO-DB8	nn	mean	MSE+N	ig	wo_lasso	0.561232	0.60625	0.467308	0.452902	0.666667	0.705882	85	359	98
4MXO-DB8	nn	mean	MSE+N	ig	wo_lasso	0.594595	0.527778	0.481982	0.411111	0.769231	0.5	90	149	31
4MXO-DB8	nn	mean	MSE+N	ig	wo_lasso	0.538462	0.5	0.538462	0.5	0.714286	0.6	95	23	5

## Sheet: cross_kinase_paired_test
scope	explainer	metric	setting_a	setting_b	n_pairs	mean_diff_a_minus_b	sd_diff	cohens_dz	t_stat	t_pvalue	wilcoxon_stat	wilcoxon_pvalue	t_fdr_bh	wilcoxon_fdr_bh
ALL	cam	acc_train	nn|mean|MSE+N|w_group_lasso	nn|mean|MSE+N|w_sparse_group_lasso	30	-0.0270914	0.042097	-0.643548	-3.52486	0.00142793	76	0.000797898	0.00142793	0.000797898
ALL	cam	acc_test	nn|mean|MSE+N|w_group_lasso	nn|mean|MSE+N|w_sparse_group_lasso	30	-0.0172982	0.0485844	-0.356045	-1.95014	0.0608853	156	0.119077	0.0608853	0.119077
ALL	cam	f1_train	nn|mean|MSE+N|w_group_lasso	nn|mean|MSE+N|w_sparse_group_lasso	30	-0.0408243	0.0462433	-0.882816	-4.83538	4.00797e-05	35	7.99447e-06	6.01196e-05	1.19917e-05
ALL	cam	f1_test	nn|mean|MSE+N|w_group_lasso	nn|mean|MSE+N|w_sparse_group_lasso	30	-0.031597	0.0581633	-0.543246	-2.97548	0.00584561	126	0.0277414	0.00876841	0.0416122
ALL	cam	global_dir_train	nn|mean|MSE+N|w_group_lasso	nn|mean|MSE+N|w_sparse_group_lasso	30	-0.255596	0.141247	-1.80956	-9.91139	8.07355e-11	5	1.86265e-08	2.42206e-10	5.58794e-08
ALL	cam	global_dir_test	nn|mean|MSE+N|w_group_lasso	nn|mean|MSE+N|w_sparse_group_lasso	30	-0.181528	0.193659	-0.937359	-5.13413	1.74716e-05	38	1.21836e-05	2.62075e-05	1.82753e-05
ALL	cam	acc_train	nn|mean|MSE+N|w_group_lasso	nn|mean|MSE+N|wo_lasso	30	0.0552436	0.0477882	1.15601	6.33171	6.43795e-07	36	9.22009e-06	9.65693e-07	1.38301e-05
ALL	cam	acc_test	nn|mean|MSE+N|w_group_lasso	nn|mean|MSE+N|wo_lasso	30	0.0460802	0.0469748	0.980956	5.37292	9.00019e-06	45	3.04952e-05	1.35003e-05	4.57428e-05
ALL	cam	f1_train	nn|mean|MSE+N|w_group_lasso	nn|mean|MSE+N|wo_lasso	30	0.0277298	0.0533323	0.519944	2.84785	0.00800826	115	0.014538	0.00800826	0.014538
ALL	cam	f1_test	nn|mean|MSE+N|w_group_lasso	nn|mean|MSE+N|wo_lasso	30	0.0222502	0.0572173	0.388872	2.12994	0.0417876	140	0.0576879	0.0417876	0.0576879
ALL	cam	global_dir_train	nn|mean|MSE+N|w_group_lasso	nn|mean|MSE+N|wo_lasso	30	-0.065474	0.174891	-0.374369	-2.05051	0.0494497	125	0.026229	0.0494497	0.026229
ALL	cam	global_dir_test	nn|mean|MSE+N|w_group_lasso	nn|mean|MSE+N|wo_lasso	30	0.0743703	0.152558	0.487489	2.67009	0.0122968	115	0.014538	0.0122968	0.014538
ALL	cam	acc_train	nn|mean|MSE+N|w_sparse_group_lasso	nn|mean|MSE+N|wo_lasso	30	0.082335	0.0293146	2.80867	15.3837	1.74773e-15	0	1.86265e-09	5.24318e-15	5.58794e-09
ALL	cam	acc_test	nn|mean|MSE+N|w_sparse_group_lasso	nn|mean|MSE+N|wo_lasso	30	0.0633785	0.0275082	2.30399	12.6194	2.64184e-13	0	1.86265e-09	7.92553e-13	5.58794e-09
ALL	cam	f1_train	nn|mean|MSE+N|w_sparse_group_lasso	nn|mean|MSE+N|wo_lasso	30	0.068554	0.0245578	2.79154	15.2899	2.04795e-15	0	1.86265e-09	6.14384e-15	5.58794e-09
ALL	cam	f1_test	nn|mean|MSE+N|w_sparse_group_lasso	nn|mean|MSE+N|wo_lasso	30	0.0538472	0.0169032	3.18562	17.4484	6.40253e-17	0	1.86265e-09	1.92076e-16	5.58794e-09
ALL	cam	global_dir_train	nn|mean|MSE+N|w_sparse_group_lasso	nn|mean|MSE+N|wo_lasso	30	0.190122	0.186794	1.01782	5.57481	5.14296e-06	44	2.68854e-05	7.71444e-06	4.03281e-05
ALL	cam	global_dir_test	nn|mean|MSE+N|w_sparse_group_lasso	nn|mean|MSE+N|wo_lasso	30	0.255899	0.130903	1.95487	10.7072	1.36945e-11	1	3.72529e-09	4.10834e-11	1.11759e-08
ALL	gradcam	acc_train	nn|mean|MSE+N|w_group_lasso	nn|mean|MSE+N|w_sparse_group_lasso	30	-0.05117	0.0774762	-0.660461	-3.61749	0.00111779	60	0.000169897	0.00167668	0.000254846
ALL	gradcam	acc_test	nn|mean|MSE+N|w_group_lasso	nn|mean|MSE+N|w_sparse_group_lasso	30	-0.000930101	0.0890851	-0.0104406	-0.0571854	0.95479	191	0.566635	0.95479	0.566635
ALL	gradcam	f1_train	nn|mean|MSE+N|w_group_lasso	nn|mean|MSE+N|w_sparse_group_lasso	30	-0.0607583	0.0890328	-0.682425	-3.7378	0.000811265	79	0.00103817	0.0024338	0.00311451
ALL	gradcam	f1_test	nn|mean|MSE+N|w_group_lasso	nn|mean|MSE+N|w_sparse_group_lasso	30	-0.0300809	0.103512	-0.290604	-1.5917	0.122295	127	0.0503593	0.183443	0.151078
ALL	gradcam	global_dir_train	nn|mean|MSE+N|w_group_lasso	nn|mean|MSE+N|w_sparse_group_lasso	30	-0.0111895	0.113902	-0.0982381	-0.538072	0.594633	202	0.542528	0.594633	0.542528
ALL	gradcam	global_dir_test	nn|mean|MSE+N|w_group_lasso	nn|mean|MSE+N|w_sparse_group_lasso	30	-0.0261397	0.111045	-0.235398	-1.28933	0.207474	175	0.358103	0.207474	0.358103
ALL	gradcam	acc_train	nn|mean|MSE+N|w_group_lasso	nn|mean|MSE+N|wo_lasso	30	-0.0604933	0.0446457	-1.35496	-7.42145	3.53697e-08	3	9.31323e-09	1.06109e-07	2.79397e-08
ALL	gradcam	acc_test	nn|mean|MSE+N|w_group_lasso	nn|mean|MSE+N|wo_lasso	30	-0.0557741	0.113414	-0.491775	-2.69356	0.0116276	136	0.0780202	0.0348828	0.11703
ALL	gradcam	f1_train	nn|mean|MSE+N|w_group_lasso	nn|mean|MSE+N|wo_lasso	30	-0.0349867	0.067436	-0.518814	-2.84166	0.00813028	112	0.0120476	0.0121954	0.0180714
ALL	gradcam	f1_test	nn|mean|MSE+N|w_group_lasso	nn|mean|MSE+N|wo_lasso	30	-0.0383114	0.111949	-0.342222	-1.87443	0.0709772	149	0.138556	0.183443	0.207834
ALL	gradcam	global_dir_train	nn|mean|MSE+N|w_group_lasso	nn|mean|MSE+N|wo_lasso	30	-0.0888763	0.124592	-0.713341	-3.90713	0.000514511	82	0.0013406	0.00146778	0.00201091
ALL	gradcam	global_dir_test	nn|mean|MSE+N|w_group_lasso	nn|mean|MSE+N|wo_lasso	30	-0.129652	0.123937	-1.04611	-5.72978	3.3509e-06	10	7.22961e-06	1.00527e-05	2.16888e-05
ALL	gradcam	acc_train	nn|mean|MSE+N|w_sparse_group_lasso	nn|mean|MSE+N|wo_lasso	30	-0.00932332	0.0668416	-0.139484	-0.763983	0.451049	159	0.134735	0.451049	0.134735
ALL	gradcam	acc_test	nn|mean|MSE+N|w_sparse_group_lasso	nn|mean|MSE+N|wo_lasso	30	-0.054844	0.130265	-0.421019	-2.30602	0.028454	126	0.0478697	0.042681	0.11703
ALL	gradcam	f1_train	nn|mean|MSE+N|w_sparse_group_lasso	nn|mean|MSE+N|wo_lasso	30	0.0257715	0.0648863	0.39718	2.17544	0.0378915	139	0.0549216	0.0378915	0.0549216
ALL	gradcam	f1_test	nn|mean|MSE+N|w_sparse_group_lasso	nn|mean|MSE+N|wo_lasso	30	-0.00823051	0.10282	-0.0800481	-0.438441	0.664315	185	0.482209	0.664315	0.482209
ALL	gradcam	global_dir_train	nn|mean|MSE+N|w_sparse_group_lasso	nn|mean|MSE+N|wo_lasso	30	-0.0776868	0.116019	-0.669602	-3.66756	0.000978522	81	0.0012321	0.00146778	0.00201091
ALL	gradcam	global_dir_test	nn|mean|MSE+N|w_sparse_group_lasso	nn|mean|MSE+N|wo_lasso	30	-0.103512	0.108978	-0.949842	-5.2025	1.44479e-05	30	5.02739e-05	2.16718e-05	7.54108e-05
ALL	gradinput	acc_train	nn|mean|MSE+N|w_group_lasso	nn|mean|MSE+N|w_sparse_group_lasso	30	-0.0313759	0.0620097	-0.505983	-2.77139	0.0096443	114	0.0136632	0.0096443	0.0136632
ALL	gradinput	acc_test	nn|mean|MSE+N|w_group_lasso	nn|mean|MSE+N|w_sparse_group_lasso	30	-0.0448292	0.174177	-0.257378	-1.40972	0.169258	163	0.157948	0.253888	0.157948
ALL	gradinput	f1_train	nn|mean|MSE+N|w_group_lasso	nn|mean|MSE+N|w_sparse_group_lasso	30	-0.0106197	0.0562048	-0.188946	-1.0349	0.309269	218	0.776569	0.309269	0.776569
ALL	gradinput	f1_test	nn|mean|MSE+N|w_group_lasso	nn|mean|MSE+N|w_sparse_group_lasso	30	-0.0180694	0.197083	-0.0916841	-0.502175	0.619337	214	0.715133	0.619337	0.715133
ALL	gradinput	global_dir_train	nn|mean|MSE+N|w_group_lasso	nn|mean|MSE+N|w_sparse_group_lasso	30	-0.0104934	0.09289	-0.112965	-0.618737	0.54092	193	0.427955	0.54092	0.427955
ALL	gradinput	global_dir_test	nn|mean|MSE+N|w_group_lasso	nn|mean|MSE+N|w_sparse_group_lasso	30	-0.00161863	0.202514	-0.00799269	-0.0437778	0.965382	180	0.289366	0.965382	0.314666
ALL	gradinput	acc_train	nn|mean|MSE+N|w_group_lasso	nn|mean|MSE+N|wo_lasso	30	0.07123	0.0435301	1.63634	8.9626	7.45001e-10	5	1.86265e-08	2.235e-09	2.79397e-08
ALL	gradinput	acc_test	nn|mean|MSE+N|w_group_lasso	nn|mean|MSE+N|wo_lasso	30	0.0389319	0.198805	0.195829	1.0726	0.292295	38	1.21836e-05	0.292295	1.97718e-05
ALL	gradinput	f1_train	nn|mean|MSE+N|w_group_lasso	nn|mean|MSE+N|wo_lasso	30	0.0667608	0.0560554	1.19098	6.52326	3.83195e-07	1	3.72529e-09	1.14958e-06	5.58794e-09
ALL	gradinput	f1_test	nn|mean|MSE+N|w_group_lasso	nn|mean|MSE+N|wo_lasso	30	0.0429304	0.231895	0.185128	1.01399	0.318973	79	0.00103817	0.47846	0.00155725
ALL	gradinput	global_dir_train	nn|mean|MSE+N|w_group_lasso	nn|mean|MSE+N|wo_lasso	30	0.129722	0.133055	0.974948	5.34001	9.86098e-06	40	1.59778e-05	2.95829e-05	4.79333e-05
ALL	gradinput	global_dir_test	nn|mean|MSE+N|w_group_lasso	nn|mean|MSE+N|wo_lasso	30	0.0778961	0.261426	0.297967	1.63203	0.113486	129	0.0327209	0.17023	0.0981627
ALL	gradinput	acc_train	nn|mean|MSE+N|w_sparse_group_lasso	nn|mean|MSE+N|wo_lasso	30	0.102606	0.074734	1.37295	7.51995	2.7389e-08	0	1.86265e-09	4.10835e-08	5.58794e-09
ALL	gradinput	acc_test	nn|mean|MSE+N|w_sparse_group_lasso	nn|mean|MSE+N|wo_lasso	30	0.0837612	0.0862922	0.970668	5.31657	1.05242e-05	16	1.31812e-05	3.15725e-05	1.97718e-05
ALL	gradinput	f1_train	nn|mean|MSE+N|w_sparse_group_lasso	nn|mean|MSE+N|wo_lasso	30	0.0773804	0.0694163	1.11473	6.10562	1.19257e-06	1	3.72529e-09	1.78886e-06	5.58794e-09
ALL	gradinput	f1_test	nn|mean|MSE+N|w_sparse_group_lasso	nn|mean|MSE+N|wo_lasso	30	0.0609998	0.0771614	0.790548	4.33001	0.000162255	21	2.14766e-05	0.000486765	6.44299e-05
ALL	gradinput	global_dir_train	nn|mean|MSE+N|w_sparse_group_lasso	nn|mean|MSE+N|wo_lasso	30	0.140216	0.1803	0.77768	4.25953	0.000196931	64	0.000256289	0.000295397	0.000384433
ALL	gradinput	global_dir_test	nn|mean|MSE+N|w_sparse_group_lasso	nn|mean|MSE+N|wo_lasso	30	0.0795147	0.2206	0.360448	1.97425	0.0579451	171	0.314666	0.17023	0.314666
ALL	ig	acc_train	nn|mean|MSE+N|w_group_lasso	nn|mean|MSE+N|w_sparse_group_lasso	30	0.0353524	0.0445046	0.794354	4.35085	0.00015321	61	0.0001886	0.000229814	0.0002829
ALL	ig	acc_test	nn|mean|MSE+N|w_group_lasso	nn|mean|MSE+N|w_sparse_group_lasso	30	0.015279	0.0621484	0.245847	1.34656	0.188553	166	0.265453	0.188553	0.265453
ALL	ig	f1_train	nn|mean|MSE+N|w_group_lasso	nn|mean|MSE+N|w_sparse_group_lasso	30	0.017789	0.0617219	0.288211	1.5786	0.125275	160	0.140283	0.187913	0.210425
ALL	ig	f1_test	nn|mean|MSE+N|w_group_lasso	nn|mean|MSE+N|w_sparse_group_lasso	30	0.00061507	0.0568664	0.0108161	0.059242	0.953166	202	0.737505	0.953166	0.737505
ALL	ig	global_dir_train	nn|mean|MSE+N|w_group_lasso	nn|mean|MSE+N|w_sparse_group_lasso	30	0.0853917	0.146444	0.583103	3.19379	0.0033715	115	0.014538	0.00505725	0.021807
ALL	ig	global_dir_test	nn|mean|MSE+N|w_group_lasso	nn|mean|MSE+N|w_sparse_group_lasso	30	0.0550818	0.0615005	0.895632	4.90558	3.29782e-05	39	0.000188078	4.94673e-05	0.000282118
ALL	ig	acc_train	nn|mean|MSE+N|w_group_lasso	nn|mean|MSE+N|wo_lasso	30	0.0603906	0.0693755	0.870489	4.76786	4.83439e-05	60	0.000169897	0.000145032	0.0002829
ALL	ig	acc_test	nn|mean|MSE+N|w_group_lasso	nn|mean|MSE+N|wo_lasso	30	0.0733628	0.0993276	0.738594	4.04545	0.000353569	52	0.000345387	0.000530354	0.000518081
ALL	ig	f1_train	nn|mean|MSE+N|w_group_lasso	nn|mean|MSE+N|wo_lasso	30	0.0240604	0.0832708	0.288942	1.5826	0.124359	152	0.100397	0.187913	0.210425
ALL	ig	f1_test	nn|mean|MSE+N|w_group_lasso	nn|mean|MSE+N|wo_lasso	30	0.0377926	0.141801	0.266518	1.45978	0.1551	165	0.256284	0.23265	0.384426
ALL	ig	global_dir_train	nn|mean|MSE+N|w_group_lasso	nn|mean|MSE+N|wo_lasso	30	0.0990403	0.0908505	1.09015	5.97097	1.72487e-06	41	1.82446e-05	5.1746e-06	5.47338e-05
ALL	ig	global_dir_test	nn|mean|MSE+N|w_group_lasso	nn|mean|MSE+N|wo_lasso	30	0.155406	0.169977	0.914279	5.00771	2.48284e-05	37	9.50125e-05	4.94673e-05	0.000282118
ALL	ig	acc_train	nn|mean|MSE+N|w_sparse_group_lasso	nn|mean|MSE+N|wo_lasso	30	0.0250382	0.0679844	0.368293	2.01722	0.0530127	144	0.0698929	0.0530127	0.0698929
ALL	ig	acc_test	nn|mean|MSE+N|w_sparse_group_lasso	nn|mean|MSE+N|wo_lasso	30	0.0580838	0.054747	1.06095	5.81106	2.67793e-06	10	7.22961e-06	8.03378e-06	2.16888e-05
ALL	ig	f1_train	nn|mean|MSE+N|w_sparse_group_lasso	nn|mean|MSE+N|wo_lasso	30	0.00627149	0.0961623	0.0652177	0.357212	0.723519	230	0.967674	0.723519	0.967674
ALL	ig	f1_test	nn|mean|MSE+N|w_sparse_group_lasso	nn|mean|MSE+N|wo_lasso	30	0.0371775	0.114149	0.325691	1.78388	0.084911	147	0.1274	0.23265	0.3822
ALL	ig	global_dir_train	nn|mean|MSE+N|w_sparse_group_lasso	nn|mean|MSE+N|wo_lasso	30	0.0136486	0.158174	0.0862883	0.472621	0.640021	218	0.776569	0.640021	0.776569
ALL	ig	global_dir_test	nn|mean|MSE+N|w_sparse_group_lasso	nn|mean|MSE+N|wo_lasso	30	0.100324	0.203615	0.492717	2.69872	0.0114851	95	0.0080768	0.0114851	0.0080768

## Sheet: within_kinase_paired_tests
target	explainer	metric	setting_a	setting_b	n_pairs	mean_diff_a_minus_b	sd_diff	cohens_dz	t_stat	t_pvalue	wilcoxon_stat	wilcoxon_pvalue	t_fdr_bh	wilcoxon_fdr_bh
1O42-843	cam	acc_train	nn|mean|MSE+N|w_group_lasso	nn|mean|MSE+N|w_sparse_group_lasso	10	-0.00579814	0.027357	-0.211944	-0.670225	0.51954	22	0.625	0.51954	0.625
1O42-843	cam	acc_test	nn|mean|MSE+N|w_group_lasso	nn|mean|MSE+N|w_sparse_group_lasso	10	0.0188749	0.0302404	0.624161	1.97377	0.0798561	10	0.0839844	0.0798561	0.0839844
1O42-843	cam	f1_train	nn|mean|MSE+N|w_group_lasso	nn|mean|MSE+N|w_sparse_group_lasso	10	-0.0140123	0.0184923	-0.757737	-2.39617	0.040149	9	0.0644531	0.040149	0.0644531
1O42-843	cam	f1_test	nn|mean|MSE+N|w_group_lasso	nn|mean|MSE+N|w_sparse_group_lasso	10	-0.0094754	0.0377725	-0.250855	-0.793272	0.448027	20	0.492188	0.448027	0.492188
1O42-843	cam	global_dir_train	nn|mean|MSE+N|w_group_lasso	nn|mean|MSE+N|w_sparse_group_lasso	10	-0.178961	0.154376	-1.15926	-3.66589	0.00518786	3	0.00976562	0.00518786	0.00976562
1O42-843	cam	global_dir_test	nn|mean|MSE+N|w_group_lasso	nn|mean|MSE+N|w_sparse_group_lasso	10	-0.131528	0.143016	-0.91967	-2.90825	0.0173606	4	0.0136719	0.0173606	0.0136719
1O42-843	cam	acc_train	nn|mean|MSE+N|w_group_lasso	nn|mean|MSE+N|wo_lasso	10	0.0871368	0.0220531	3.95123	12.4949	5.45334e-07	0	0.00195312	1.636e-06	0.00292969
1O42-843	cam	acc_test	nn|mean|MSE+N|w_group_lasso	nn|mean|MSE+N|wo_lasso	10	0.0877061	0.0336637	2.60536	8.23887	1.74848e-05	0	0.00195312	2.62272e-05	0.00292969
1O42-843	cam	f1_train	nn|mean|MSE+N|w_group_lasso	nn|mean|MSE+N|wo_lasso	10	0.0537792	0.0307973	1.74623	5.52207	0.000369496	0	0.00195312	0.000554244	0.00292969
1O42-843	cam	f1_test	nn|mean|MSE+N|w_group_lasso	nn|mean|MSE+N|wo_lasso	10	0.0545522	0.0324961	1.67873	5.30862	0.000488263	1	0.00390625	0.000732394	0.00585938
1O42-843	cam	global_dir_train	nn|mean|MSE+N|w_group_lasso	nn|mean|MSE+N|wo_lasso	10	0.15893	0.0420562	3.77898	11.9502	7.97754e-07	0	0.00195312	2.39326e-06	0.00292969
1O42-843	cam	global_dir_test	nn|mean|MSE+N|w_group_lasso	nn|mean|MSE+N|wo_lasso	10	0.165902	0.0827735	2.00429	6.33812	0.000134755	0	0.00195312	0.000202133	0.00292969
1O42-843	cam	acc_train	nn|mean|MSE+N|w_sparse_group_lasso	nn|mean|MSE+N|wo_lasso	10	0.0929349	0.0315001	2.95031	9.32969	6.35527e-06	0	0.00195312	9.53291e-06	0.00292969
1O42-843	cam	acc_test	nn|mean|MSE+N|w_sparse_group_lasso	nn|mean|MSE+N|wo_lasso	10	0.0688312	0.0260816	2.63906	8.34546	1.57658e-05	0	0.00195312	2.62272e-05	0.00292969
1O42-843	cam	f1_train	nn|mean|MSE+N|w_sparse_group_lasso	nn|mean|MSE+N|wo_lasso	10	0.0677915	0.0348953	1.94271	6.14339	0.000170072	0	0.00195312	0.000510216	0.00292969
1O42-843	cam	f1_test	nn|mean|MSE+N|w_sparse_group_lasso	nn|mean|MSE+N|wo_lasso	10	0.0640276	0.012188	5.25333	16.6125	4.63375e-08	0	0.00195312	1.39013e-07	0.00585938
1O42-843	cam	global_dir_train	nn|mean|MSE+N|w_sparse_group_lasso	nn|mean|MSE+N|wo_lasso	10	0.33789	0.134361	2.51479	7.95247	2.32134e-05	0	0.00195312	3.48202e-05	0.00292969
1O42-843	cam	global_dir_test	nn|mean|MSE+N|w_sparse_group_lasso	nn|mean|MSE+N|wo_lasso	10	0.29743	0.120285	2.47271	7.81939	2.65524e-05	0	0.00195312	7.96571e-05	0.00292969
1O42-843	gradcam	acc_train	nn|mean|MSE+N|w_group_lasso	nn|mean|MSE+N|w_sparse_group_lasso	10	-0.0105788	0.0514605	-0.205572	-0.650076	0.531884	25	0.845703	0.531884	0.845703
1O42-843	gradcam	acc_test	nn|mean|MSE+N|w_group_lasso	nn|mean|MSE+N|w_sparse_group_lasso	10	0.0394531	0.107862	0.365773	1.15668	0.277183	17	0.322266	0.277183	0.483398
1O42-843	gradcam	f1_train	nn|mean|MSE+N|w_group_lasso	nn|mean|MSE+N|w_sparse_group_lasso	10	-0.00375156	0.0474533	-0.0790581	-0.250004	0.808198	26	0.921875	0.808198	0.921875
1O42-843	gradcam	f1_test	nn|mean|MSE+N|w_group_lasso	nn|mean|MSE+N|w_sparse_group_lasso	10	0.0604663	0.0989672	0.610973	1.93207	0.0853891	8	0.0488281	0.128084	0.0732422
1O42-843	gradcam	global_dir_train	nn|mean|MSE+N|w_group_lasso	nn|mean|MSE+N|w_sparse_group_lasso	10	-0.0383858	0.0388812	-0.987258	-3.12198	0.0122793	4	0.0136719	0.0122793	0.0136719
1O42-843	gradcam	global_dir_test	nn|mean|MSE+N|w_group_lasso	nn|mean|MSE+N|w_sparse_group_lasso	10	0.0104089	0.0929297	0.112009	0.354203	0.731344	25	0.845703	0.731344	0.845703
1O42-843	gradcam	acc_train	nn|mean|MSE+N|w_group_lasso	nn|mean|MSE+N|wo_lasso	10	-0.0760502	0.0517827	-1.46864	-4.64425	0.00121194	1	0.00390625	0.00181792	0.00585938
1O42-843	gradcam	acc_test	nn|mean|MSE+N|w_group_lasso	nn|mean|MSE+N|wo_lasso	10	-0.0476455	0.107068	-0.445004	-1.40723	0.192944	21	0.556641	0.277183	0.556641
1O42-843	gradcam	f1_train	nn|mean|MSE+N|w_group_lasso	nn|mean|MSE+N|wo_lasso	10	0.00989163	0.0714326	0.138475	0.437897	0.671782	15	0.232422	0.808198	0.697266
1O42-843	gradcam	f1_test	nn|mean|MSE+N|w_group_lasso	nn|mean|MSE+N|wo_lasso	10	0.060843	0.0659296	0.922849	2.9183	0.0170789	3	0.00976562	0.0512367	0.0292969
1O42-843	gradcam	global_dir_train	nn|mean|MSE+N|w_group_lasso	nn|mean|MSE+N|wo_lasso	10	-0.210798	0.0647484	-3.25565	-10.2953	2.80708e-06	0	0.00195312	8.42125e-06	0.00292969
1O42-843	gradcam	global_dir_test	nn|mean|MSE+N|w_group_lasso	nn|mean|MSE+N|wo_lasso	10	-0.102731	0.0933791	-1.10015	-3.47898	0.00694973	3	0.00976562	0.0104246	0.0146484
1O42-843	gradcam	acc_train	nn|mean|MSE+N|w_sparse_group_lasso	nn|mean|MSE+N|wo_lasso	10	-0.0654713	0.022158	-2.95475	-9.34374	6.27699e-06	0	0.00195312	1.8831e-05	0.00585938
1O42-843	gradcam	acc_test	nn|mean|MSE+N|w_sparse_group_lasso	nn|mean|MSE+N|wo_lasso	10	-0.0870986	0.195322	-0.445923	-1.41013	0.192111	15	0.232422	0.277183	0.483398
1O42-843	gradcam	f1_train	nn|mean|MSE+N|w_sparse_group_lasso	nn|mean|MSE+N|wo_lasso	10	0.0136432	0.0542333	0.251565	0.795519	0.446784	20	0.492188	0.808198	0.738281
1O42-843	gradcam	f1_test	nn|mean|MSE+N|w_sparse_group_lasso	nn|mean|MSE+N|wo_lasso	10	0.000376773	0.143078	0.00263334	0.00832734	0.993537	19	0.431641	0.993537	0.431641
1O42-843	gradcam	global_dir_train	nn|mean|MSE+N|w_sparse_group_lasso	nn|mean|MSE+N|wo_lasso	10	-0.172412	0.0695794	-2.47792	-7.83587	2.61116e-05	0	0.00195312	3.91675e-05	0.00292969
1O42-843	gradcam	global_dir_test	nn|mean|MSE+N|w_sparse_group_lasso	nn|mean|MSE+N|wo_lasso	10	-0.11314	0.0644699	-1.75493	-5.54956	0.000356631	0	0.00195312	0.00106989	0.00585938
1O42-843	gradinput	acc_train	nn|mean|MSE+N|w_group_lasso	nn|mean|MSE+N|w_sparse_group_lasso	10	-0.0284227	0.0455708	-0.623704	-1.97233	0.080042	9	0.0644531	0.080042	0.0644531
1O42-843	gradinput	acc_test	nn|mean|MSE+N|w_group_lasso	nn|mean|MSE+N|w_sparse_group_lasso	10	0.00938217	0.0454382	0.206482	0.652953	0.530111	22	0.625	0.530111	0.625
1O42-843	gradinput	f1_train	nn|mean|MSE+N|w_group_lasso	nn|mean|MSE+N|w_sparse_group_lasso	10	0.00711322	0.0400976	0.177398	0.560981	0.588503	26	0.921875	0.588503	0.921875
1O42-843	gradinput	f1_test	nn|mean|MSE+N|w_group_lasso	nn|mean|MSE+N|w_sparse_group_lasso	10	0.0817018	0.075179	1.08676	3.43665	0.00742973	1	0.00390625	0.0140871	0.00390625
1O42-843	gradinput	global_dir_train	nn|mean|MSE+N|w_group_lasso	nn|mean|MSE+N|w_sparse_group_lasso	10	-0.000137996	0.0899076	-0.00153487	-0.00485367	0.996233	21	0.556641	0.996233	0.834961
1O42-843	gradinput	global_dir_test	nn|mean|MSE+N|w_group_lasso	nn|mean|MSE+N|w_sparse_group_lasso	10	0.122804	0.0784628	1.56512	4.94933	0.000792024	0	0.00195312	0.00118804	0.00585938
1O42-843	gradinput	acc_train	nn|mean|MSE+N|w_group_lasso	nn|mean|MSE+N|wo_lasso	10	0.0576557	0.0485248	1.18817	3.75732	0.00450359	0	0.00195312	0.0135108	0.00292969
1O42-843	gradinput	acc_test	nn|mean|MSE+N|w_group_lasso	nn|mean|MSE+N|wo_lasso	10	0.0988907	0.119954	0.824408	2.60701	0.0284099	0	0.00195312	0.0502343	0.00292969
1O42-843	gradinput	f1_train	nn|mean|MSE+N|w_group_lasso	nn|mean|MSE+N|wo_lasso	10	0.0837139	0.0777865	1.0762	3.40324	0.00783296	1	0.00390625	0.0117494	0.00585938
1O42-843	gradinput	f1_test	nn|mean|MSE+N|w_group_lasso	nn|mean|MSE+N|wo_lasso	10	0.175661	0.168887	1.04011	3.28913	0.00939143	0	0.00195312	0.0140871	0.00292969
1O42-843	gradinput	global_dir_train	nn|mean|MSE+N|w_group_lasso	nn|mean|MSE+N|wo_lasso	10	-0.00273645	0.0750648	-0.0364545	-0.115279	0.910755	27	1	0.996233	1
1O42-843	gradinput	global_dir_test	nn|mean|MSE+N|w_group_lasso	nn|mean|MSE+N|wo_lasso	10	0.0204929	0.103162	0.198648	0.628181	0.545494	25	0.845703	0.545494	0.845703
1O42-843	gradinput	acc_train	nn|mean|MSE+N|w_sparse_group_lasso	nn|mean|MSE+N|wo_lasso	10	0.0860784	0.0841167	1.02332	3.23602	0.0102235	0	0.00195312	0.0153353	0.00292969
1O42-843	gradinput	acc_test	nn|mean|MSE+N|w_sparse_group_lasso	nn|mean|MSE+N|wo_lasso	10	0.0895085	0.112916	0.7927	2.50674	0.0334895	0	0.00195312	0.0502343	0.00292969
1O42-843	gradinput	f1_train	nn|mean|MSE+N|w_sparse_group_lasso	nn|mean|MSE+N|wo_lasso	10	0.0766007	0.0644923	1.18775	3.75599	0.00451278	1	0.00390625	0.0117494	0.00585938
1O42-843	gradinput	f1_test	nn|mean|MSE+N|w_sparse_group_lasso	nn|mean|MSE+N|wo_lasso	10	0.0939594	0.108743	0.864052	2.73237	0.0231345	0	0.00195312	0.0231345	0.00292969
1O42-843	gradinput	global_dir_train	nn|mean|MSE+N|w_sparse_group_lasso	nn|mean|MSE+N|wo_lasso	10	-0.00259845	0.140107	-0.0185462	-0.0586482	0.954514	20	0.492188	0.996233	0.834961
1O42-843	gradinput	global_dir_test	nn|mean|MSE+N|w_sparse_group_lasso	nn|mean|MSE+N|wo_lasso	10	-0.102311	0.0647483	-1.58013	-4.9968	0.000742198	1	0.00390625	0.00118804	0.00585938
1O42-843	ig	acc_train	nn|mean|MSE+N|w_group_lasso	nn|mean|MSE+N|w_sparse_group_lasso	10	0.0422781	0.0560193	0.754707	2.38659	0.0407845	9	0.0644531	0.0407845	0.0644531
1O42-843	ig	acc_test	nn|mean|MSE+N|w_group_lasso	nn|mean|MSE+N|w_sparse_group_lasso	10	0.0759929	0.0438363	1.73356	5.482	0.000389154	0	0.00195312	0.00103576	0.00195312
1O42-843	ig	f1_train	nn|mean|MSE+N|w_group_lasso	nn|mean|MSE+N|w_sparse_group_lasso	10	0.0202633	0.0740605	0.273604	0.865212	0.409392	20	0.492188	0.409392	0.492188
1O42-843	ig	f1_test	nn|mean|MSE+N|w_group_lasso	nn|mean|MSE+N|w_sparse_group_lasso	10	0.0570859	0.0229895	2.48313	7.85235	2.5679e-05	0	0.00195312	7.7037e-05	0.00585938
1O42-843	ig	global_dir_train	nn|mean|MSE+N|w_group_lasso	nn|mean|MSE+N|w_sparse_group_lasso	10	-0.0285375	0.0700712	-0.407264	-1.28788	0.229913	17	0.322266	0.229913	0.322266
1O42-843	ig	global_dir_test	nn|mean|MSE+N|w_group_lasso	nn|mean|MSE+N|w_sparse_group_lasso	10	0.0235415	0.0479201	0.491266	1.55352	0.154718	12	0.213524	0.154718	0.213524
1O42-843	ig	acc_train	nn|mean|MSE+N|w_group_lasso	nn|mean|MSE+N|wo_lasso	10	0.0959145	0.0859243	1.11627	3.52995	0.00641448	4	0.0136719	0.00962172	0.0205078
1O42-843	ig	acc_test	nn|mean|MSE+N|w_group_lasso	nn|mean|MSE+N|wo_lasso	10	0.164123	0.102776	1.5969	5.04983	0.000690507	0	0.00195312	0.00103576	0.00195312
1O42-843	ig	f1_train	nn|mean|MSE+N|w_group_lasso	nn|mean|MSE+N|wo_lasso	10	0.0657431	0.0772863	0.850644	2.68997	0.0247976	6	0.0273438	0.0743929	0.0820312
1O42-843	ig	f1_test	nn|mean|MSE+N|w_group_lasso	nn|mean|MSE+N|wo_lasso	10	0.121426	0.165862	0.732091	2.31508	0.045854	4	0.0136719	0.068781	0.0205078
1O42-843	ig	global_dir_train	nn|mean|MSE+N|w_group_lasso	nn|mean|MSE+N|wo_lasso	10	0.0906797	0.124594	0.727801	2.30151	0.0468834	8	0.0488281	0.0703251	0.0732422
1O42-843	ig	global_dir_test	nn|mean|MSE+N|w_group_lasso	nn|mean|MSE+N|wo_lasso	10	0.341899	0.115584	2.95802	9.35407	6.22013e-06	0	0.00195312	1.86604e-05	0.00292969
1O42-843	ig	acc_train	nn|mean|MSE+N|w_sparse_group_lasso	nn|mean|MSE+N|wo_lasso	10	0.0536364	0.0422018	1.27095	4.01909	0.00302219	3	0.00976562	0.00906656	0.0205078
1O42-843	ig	acc_test	nn|mean|MSE+N|w_sparse_group_lasso	nn|mean|MSE+N|wo_lasso	10	0.0881304	0.070306	1.25353	3.964	0.00328433	0	0.00195312	0.00328433	0.00195312
1O42-843	ig	f1_train	nn|mean|MSE+N|w_sparse_group_lasso	nn|mean|MSE+N|wo_lasso	10	0.0454798	0.0948323	0.479582	1.51657	0.163683	14	0.193359	0.245525	0.290039
1O42-843	ig	f1_test	nn|mean|MSE+N|w_sparse_group_lasso	nn|mean|MSE+N|wo_lasso	10	0.0643401	0.16056	0.400724	1.2672	0.236889	20	0.492188	0.236889	0.492188
1O42-843	ig	global_dir_train	nn|mean|MSE+N|w_sparse_group_lasso	nn|mean|MSE+N|wo_lasso	10	0.119217	0.074179	1.60715	5.08227	0.000660802	0	0.00195312	0.0019824	0.00585938
1O42-843	ig	global_dir_test	nn|mean|MSE+N|w_sparse_group_lasso	nn|mean|MSE+N|wo_lasso	10	0.318358	0.127286	2.50111	7.90922	2.42451e-05	0	0.00195312	3.63677e-05	0.00292969
2H8H-H8H	cam	acc_train	nn|mean|MSE+N|w_group_lasso	nn|mean|MSE+N|w_sparse_group_lasso	10	-0.0123747	0.0223351	-0.554045	-1.75204	0.113677	14	0.193359	0.113677	0.193359
2H8H-H8H	cam	acc_test	nn|mean|MSE+N|w_group_lasso	nn|mean|MSE+N|w_sparse_group_lasso	10	-0.0114215	0.0222455	-0.513429	-1.62361	0.138908	13	0.160156	0.138908	0.160156
2H8H-H8H	cam	f1_train	nn|mean|MSE+N|w_group_lasso	nn|mean|MSE+N|w_sparse_group_lasso	10	-0.0152754	0.0263945	-0.578733	-1.83012	0.100477	10	0.0839844	0.100477	0.0839844
2H8H-H8H	cam	f1_test	nn|mean|MSE+N|w_group_lasso	nn|mean|MSE+N|w_sparse_group_lasso	10	0.00648021	0.0222278	0.291536	0.921917	0.380621	18	0.375	0.380621	0.375
2H8H-H8H	cam	global_dir_train	nn|mean|MSE+N|w_group_lasso	nn|mean|MSE+N|w_sparse_group_lasso	10	-0.190623	0.0520199	-3.66442	-11.5879	1.03637e-06	0	0.00195312	1.55456e-06	0.00292969
2H8H-H8H	cam	global_dir_test	nn|mean|MSE+N|w_group_lasso	nn|mean|MSE+N|w_sparse_group_lasso	10	-0.0188871	0.0709023	-0.266383	-0.842376	0.421398	18	0.375	0.421398	0.375
2H8H-H8H	cam	acc_train	nn|mean|MSE+N|w_group_lasso	nn|mean|MSE+N|wo_lasso	10	0.0724914	0.0246266	2.94362	9.30855	6.475e-06	0	0.00195312	9.7125e-06	0.00292969
2H8H-H8H	cam	acc_test	nn|mean|MSE+N|w_group_lasso	nn|mean|MSE+N|wo_lasso	10	0.0329005	0.0240562	1.36765	4.3249	0.00191936	0	0.00195312	0.00287904	0.00292969
2H8H-H8H	cam	f1_train	nn|mean|MSE+N|w_group_lasso	nn|mean|MSE+N|wo_lasso	10	0.0620249	0.0288223	2.15198	6.80514	7.85971e-05	0	0.00195312	0.000117896	0.00292969
2H8H-H8H	cam	f1_test	nn|mean|MSE+N|w_group_lasso	nn|mean|MSE+N|wo_lasso	10	0.04947	0.0230216	2.14885	6.79525	7.94785e-05	0	0.00195312	0.000119218	0.00292969
2H8H-H8H	cam	global_dir_train	nn|mean|MSE+N|w_group_lasso	nn|mean|MSE+N|wo_lasso	10	-0.221167	0.052677	-4.19854	-13.2769	3.23956e-07	0	0.00195312	9.71869e-07	0.00292969
2H8H-H8H	cam	global_dir_test	nn|mean|MSE+N|w_group_lasso	nn|mean|MSE+N|wo_lasso	10	0.161	0.0740858	2.17316	6.87212	7.29047e-05	0	0.00195312	0.000218714	0.00585938
2H8H-H8H	cam	acc_train	nn|mean|MSE+N|w_sparse_group_lasso	nn|mean|MSE+N|wo_lasso	10	0.084866	0.0184722	4.59426	14.5283	1.4884e-07	0	0.00195312	4.46521e-07	0.00292969
2H8H-H8H	cam	acc_test	nn|mean|MSE+N|w_sparse_group_lasso	nn|mean|MSE+N|wo_lasso	10	0.044322	0.0277568	1.5968	5.04952	0.000690793	0	0.00195312	0.00207238	0.00292969
2H8H-H8H	cam	f1_train	nn|mean|MSE+N|w_sparse_group_lasso	nn|mean|MSE+N|wo_lasso	10	0.0773003	0.0174073	4.44069	14.0427	1.99756e-07	0	0.00195312	5.99267e-07	0.00292969
2H8H-H8H	cam	f1_test	nn|mean|MSE+N|w_sparse_group_lasso	nn|mean|MSE+N|wo_lasso	10	0.0429897	0.0180815	2.37755	7.51849	3.62186e-05	0	0.00195312	0.000108656	0.00292969
2H8H-H8H	cam	global_dir_train	nn|mean|MSE+N|w_sparse_group_lasso	nn|mean|MSE+N|wo_lasso	10	-0.0305439	0.0915612	-0.33359	-1.0549	0.318964	17	0.322266	0.318964	0.322266
2H8H-H8H	cam	global_dir_test	nn|mean|MSE+N|w_sparse_group_lasso	nn|mean|MSE+N|wo_lasso	10	0.179887	0.101233	1.77696	5.61925	0.000326144	1	0.00390625	0.000489216	0.00585938
2H8H-H8H	gradcam	acc_train	nn|mean|MSE+N|w_group_lasso	nn|mean|MSE+N|w_sparse_group_lasso	10	-0.103491	0.097212	-1.06459	-3.36652	0.00830268	0	0.00195312	0.012454	0.00292969
2H8H-H8H	gradcam	acc_test	nn|mean|MSE+N|w_group_lasso	nn|mean|MSE+N|w_sparse_group_lasso	10	-0.0434607	0.0823054	-0.528042	-1.66981	0.129296	7	0.066316	0.129296	0.085831
2H8H-H8H	gradcam	f1_train	nn|mean|MSE+N|w_group_lasso	nn|mean|MSE+N|w_sparse_group_lasso	10	-0.152773	0.0767526	-1.99046	-6.29439	0.000141927	0	0.00195312	0.00021289	0.00195312
2H8H-H8H	gradcam	f1_test	nn|mean|MSE+N|w_group_lasso	nn|mean|MSE+N|w_sparse_group_lasso	10	-0.121434	0.0581121	-2.08965	-6.60806	9.83593e-05	0	0.00768579	0.000295078	0.0115287
2H8H-H8H	gradcam	global_dir_train	nn|mean|MSE+N|w_group_lasso	nn|mean|MSE+N|w_sparse_group_lasso	10	0.10444	0.0937201	1.11438	3.52399	0.00647471	4	0.0136719	0.0194241	0.0205078
2H8H-H8H	gradcam	global_dir_test	nn|mean|MSE+N|w_group_lasso	nn|mean|MSE+N|w_sparse_group_lasso	10	-0.0101345	0.0845261	-0.119898	-0.37915	0.713367	21	0.858955	0.713367	0.858955
2H8H-H8H	gradcam	acc_train	nn|mean|MSE+N|w_group_lasso	nn|mean|MSE+N|wo_lasso	10	-0.0491033	0.0375977	-1.30602	-4.13	0.00255948	0	0.00195312	0.00767844	0.00292969
2H8H-H8H	gradcam	acc_test	nn|mean|MSE+N|w_group_lasso	nn|mean|MSE+N|wo_lasso	10	-0.0881003	0.131237	-0.671309	-2.12286	0.0627448	8	0.085831	0.0941173	0.085831
2H8H-H8H	gradcam	f1_train	nn|mean|MSE+N|w_group_lasso	nn|mean|MSE+N|wo_lasso	10	-0.0717334	0.0354846	-2.02154	-6.39267	0.000126357	0	0.00195312	0.00021289	0.00195312
2H8H-H8H	gradcam	f1_test	nn|mean|MSE+N|w_group_lasso	nn|mean|MSE+N|wo_lasso	10	-0.121655	0.0708742	-1.71649	-5.42802	0.000417449	0	0.00768579	0.000626173	0.0115287
2H8H-H8H	gradcam	global_dir_train	nn|mean|MSE+N|w_group_lasso	nn|mean|MSE+N|wo_lasso	10	0.0489851	0.0503734	0.972441	3.07513	0.0132438	3	0.00976562	0.0198657	0.0205078
2H8H-H8H	gradcam	global_dir_test	nn|mean|MSE+N|w_group_lasso	nn|mean|MSE+N|wo_lasso	10	-0.160455	0.166525	-0.963549	-3.04701	0.0138598	0	0.00768579	0.0207897	0.0115287
2H8H-H8H	gradcam	acc_train	nn|mean|MSE+N|w_sparse_group_lasso	nn|mean|MSE+N|wo_lasso	10	0.0543874	0.069244	0.785446	2.4838	0.0347741	4	0.0136719	0.0347741	0.0136719
2H8H-H8H	gradcam	acc_test	nn|mean|MSE+N|w_sparse_group_lasso	nn|mean|MSE+N|wo_lasso	10	-0.0446396	0.061834	-0.721925	-2.28293	0.0483305	7	0.066316	0.0941173	0.085831
2H8H-H8H	gradcam	f1_train	nn|mean|MSE+N|w_sparse_group_lasso	nn|mean|MSE+N|wo_lasso	10	0.0810397	0.0625433	1.29574	4.09748	0.00268681	0	0.00195312	0.00268681	0.00195312
2H8H-H8H	gradcam	f1_test	nn|mean|MSE+N|w_sparse_group_lasso	nn|mean|MSE+N|wo_lasso	10	-0.000220908	0.0574632	-0.00384435	-0.0121569	0.990566	22	0.952765	0.990566	0.952765
2H8H-H8H	gradcam	global_dir_train	nn|mean|MSE+N|w_sparse_group_lasso	nn|mean|MSE+N|wo_lasso	10	-0.055455	0.096605	-0.574039	-1.81527	0.102872	12	0.130859	0.102872	0.130859
2H8H-H8H	gradcam	global_dir_test	nn|mean|MSE+N|w_sparse_group_lasso	nn|mean|MSE+N|wo_lasso	10	-0.150321	0.104957	-1.43221	-4.52904	0.00142817	0	0.00768579	0.0042845	0.0115287
2H8H-H8H	gradinput	acc_train	nn|mean|MSE+N|w_group_lasso	nn|mean|MSE+N|w_sparse_group_lasso	10	-0.0362224	0.0596337	-0.607415	-1.92081	0.086943	11	0.105469	0.086943	0.105469
2H8H-H8H	gradinput	acc_test	nn|mean|MSE+N|w_group_lasso	nn|mean|MSE+N|w_sparse_group_lasso	10	-0.155168	0.274093	-0.566114	-1.79021	0.107036	0	0.00195312	0.160553	0.00585938
2H8H-H8H	gradinput	f1_train	nn|mean|MSE+N|w_group_lasso	nn|mean|MSE+N|w_sparse_group_lasso	10	0.00177754	0.0523215	0.0339734	0.107433	0.916802	18	0.375	0.916802	0.375
2H8H-H8H	gradinput	f1_test	nn|mean|MSE+N|w_group_lasso	nn|mean|MSE+N|w_sparse_group_lasso	10	-0.131736	0.300531	-0.438344	-1.38616	0.199073	1	0.00390625	0.29861	0.0115287
2H8H-H8H	gradinput	global_dir_train	nn|mean|MSE+N|w_group_lasso	nn|mean|MSE+N|w_sparse_group_lasso	10	-0.0134011	0.0996401	-0.134495	-0.425311	0.680599	22	0.625	0.680599	0.625
2H8H-H8H	gradinput	global_dir_test	nn|mean|MSE+N|w_group_lasso	nn|mean|MSE+N|w_sparse_group_lasso	10	-0.137002	0.29614	-0.462626	-1.46295	0.177507	8	0.0488281	0.266261	0.0732422
2H8H-H8H	gradinput	acc_train	nn|mean|MSE+N|w_group_lasso	nn|mean|MSE+N|wo_lasso	10	0.106429	0.0220335	4.83033	15.2749	9.63421e-08	0	0.00195312	2.89026e-07	0.00292969
2H8H-H8H	gradinput	acc_test	nn|mean|MSE+N|w_group_lasso	nn|mean|MSE+N|wo_lasso	10	-0.0352317	0.314412	-0.112056	-0.354352	0.731236	10	0.0839844	0.731236	0.0839844
2H8H-H8H	gradinput	f1_train	nn|mean|MSE+N|w_group_lasso	nn|mean|MSE+N|wo_lasso	10	0.0846772	0.0418416	2.02376	6.39968	0.00012532	0	0.00195312	0.000375959	0.00292969
2H8H-H8H	gradinput	f1_test	nn|mean|MSE+N|w_group_lasso	nn|mean|MSE+N|wo_lasso	10	-0.0749784	0.319259	-0.234851	-0.742666	0.47662	10	0.0839844	0.47662	0.0839844
2H8H-H8H	gradinput	global_dir_train	nn|mean|MSE+N|w_group_lasso	nn|mean|MSE+N|wo_lasso	10	0.280394	0.060308	4.64938	14.7026	1.34223e-07	0	0.00195312	4.02668e-07	0.00292969
2H8H-H8H	gradinput	global_dir_test	nn|mean|MSE+N|w_group_lasso	nn|mean|MSE+N|wo_lasso	10	0.147081	0.40967	0.359023	1.13533	0.285566	11	0.105469	0.285566	0.105469
2H8H-H8H	gradinput	acc_train	nn|mean|MSE+N|w_sparse_group_lasso	nn|mean|MSE+N|wo_lasso	10	0.142652	0.0659193	2.16404	6.84328	7.52988e-05	0	0.00195312	0.000112948	0.00292969
2H8H-H8H	gradinput	acc_test	nn|mean|MSE+N|w_sparse_group_lasso	nn|mean|MSE+N|wo_lasso	10	0.119936	0.049891	2.40397	7.60201	3.31972e-05	0	0.00768579	9.95916e-05	0.0115287
2H8H-H8H	gradinput	f1_train	nn|mean|MSE+N|w_sparse_group_lasso	nn|mean|MSE+N|wo_lasso	10	0.0828997	0.0893315	0.928	2.93459	0.0166323	0	0.00195312	0.0249484	0.00292969
2H8H-H8H	gradinput	f1_test	nn|mean|MSE+N|w_sparse_group_lasso	nn|mean|MSE+N|wo_lasso	10	0.0567573	0.0313983	1.80766	5.71631	0.000288295	0	0.00768579	0.000864886	0.0115287
2H8H-H8H	gradinput	global_dir_train	nn|mean|MSE+N|w_sparse_group_lasso	nn|mean|MSE+N|wo_lasso	10	0.293795	0.141536	2.07577	6.56416	0.000103464	0	0.00195312	0.000155196	0.00292969
2H8H-H8H	gradinput	global_dir_test	nn|mean|MSE+N|w_sparse_group_lasso	nn|mean|MSE+N|wo_lasso	10	0.284083	0.181036	1.56921	4.96228	0.000778093	1	0.0108622	0.00233428	0.0325867
2H8H-H8H	ig	acc_train	nn|mean|MSE+N|w_group_lasso	nn|mean|MSE+N|w_sparse_group_lasso	10	0.0477477	0.0371859	1.28403	4.06045	0.00284002	1	0.00390625	0.00426003	0.00585938
2H8H-H8H	ig	acc_test	nn|mean|MSE+N|w_group_lasso	nn|mean|MSE+N|w_sparse_group_lasso	10	-0.0093936	0.0481641	-0.195033	-0.616749	0.55268	14	0.313938	0.645137	0.470907
2H8H-H8H	ig	f1_train	nn|mean|MSE+N|w_group_lasso	nn|mean|MSE+N|w_sparse_group_lasso	10	0.0351025	0.0568512	0.617446	1.95254	0.0826296	11	0.105469	0.0826296	0.105469
2H8H-H8H	ig	f1_test	nn|mean|MSE+N|w_group_lasso	nn|mean|MSE+N|w_sparse_group_lasso	10	-0.0438409	0.0479122	-0.915026	-2.89357	0.0177807	1	0.0108622	0.0177807	0.0108622
2H8H-H8H	ig	global_dir_train	nn|mean|MSE+N|w_group_lasso	nn|mean|MSE+N|w_sparse_group_lasso	10	0.271662	0.0486226	5.58716	17.6682	2.70173e-08	0	0.00195312	8.10518e-08	0.00195312
2H8H-H8H	ig	global_dir_test	nn|mean|MSE+N|w_group_lasso	nn|mean|MSE+N|w_sparse_group_lasso	10	0.100689	0.0528598	1.90483	6.0236	0.00019673	0	0.00768579	0.000590189	0.0115287
2H8H-H8H	ig	acc_train	nn|mean|MSE+N|w_group_lasso	nn|mean|MSE+N|wo_lasso	10	-0.00496232	0.0213815	-0.232084	-0.733914	0.481682	20	0.492188	0.481682	0.492188
2H8H-H8H	ig	acc_test	nn|mean|MSE+N|w_group_lasso	nn|mean|MSE+N|wo_lasso	10	0.00748616	0.0496913	0.150653	0.476408	0.645137	18	0.593955	0.645137	0.593955
2H8H-H8H	ig	f1_train	nn|mean|MSE+N|w_group_lasso	nn|mean|MSE+N|wo_lasso	10	-0.0606412	0.0559246	-1.08434	-3.42898	0.00752037	5	0.0195312	0.0112806	0.0292969
2H8H-H8H	ig	f1_test	nn|mean|MSE+N|w_group_lasso	nn|mean|MSE+N|wo_lasso	10	-0.0971455	0.046516	-2.08843	-6.6042	9.87963e-05	0	0.00768579	0.000296389	0.0108622
2H8H-H8H	ig	global_dir_train	nn|mean|MSE+N|w_group_lasso	nn|mean|MSE+N|wo_lasso	10	0.0817534	0.0288052	2.83815	8.97502	8.73439e-06	0	0.00195312	8.73439e-06	0.00195312
2H8H-H8H	ig	global_dir_test	nn|mean|MSE+N|w_group_lasso	nn|mean|MSE+N|wo_lasso	10	0.0232045	0.0680524	0.340979	1.07827	0.308963	14	0.313938	0.308963	0.313938
2H8H-H8H	ig	acc_train	nn|mean|MSE+N|w_sparse_group_lasso	nn|mean|MSE+N|wo_lasso	10	-0.0527101	0.0378981	-1.39084	-4.39822	0.00172484	1	0.00390625	0.00426003	0.00585938
2H8H-H8H	ig	acc_test	nn|mean|MSE+N|w_sparse_group_lasso	nn|mean|MSE+N|wo_lasso	10	0.0168798	0.0248719	0.678668	2.14614	0.0604151	10	0.138641	0.181245	0.415922
2H8H-H8H	ig	f1_train	nn|mean|MSE+N|w_sparse_group_lasso	nn|mean|MSE+N|wo_lasso	10	-0.0957437	0.0284962	-3.35988	-10.6249	2.15579e-06	0	0.00195312	6.46737e-06	0.00585938
2H8H-H8H	ig	f1_test	nn|mean|MSE+N|w_sparse_group_lasso	nn|mean|MSE+N|wo_lasso	10	-0.0533046	0.0323306	-1.64873	-5.21375	0.000553793	0	0.00768579	0.000830689	0.0108622
2H8H-H8H	ig	global_dir_train	nn|mean|MSE+N|w_sparse_group_lasso	nn|mean|MSE+N|wo_lasso	10	-0.189909	0.0454556	-4.17789	-13.2117	3.37987e-07	0	0.00195312	5.06981e-07	0.00195312
2H8H-H8H	ig	global_dir_test	nn|mean|MSE+N|w_sparse_group_lasso	nn|mean|MSE+N|wo_lasso	10	-0.0774844	0.0780527	-0.992718	-3.13925	0.0119424	0	0.00768579	0.0179136	0.0115287
4MXO-DB8	cam	acc_train	nn|mean|MSE+N|w_group_lasso	nn|mean|MSE+N|w_sparse_group_lasso	10	-0.0631015	0.0477261	-1.32216	-4.18103	0.00237245	0	0.00195312	0.00355868	0.00292969
4MXO-DB8	cam	acc_test	nn|mean|MSE+N|w_group_lasso	nn|mean|MSE+N|w_sparse_group_lasso	10	-0.0593481	0.0523412	-1.13387	-3.58561	0.00587893	3	0.00976562	0.0088184	0.0146484
4MXO-DB8	cam	f1_train	nn|mean|MSE+N|w_group_lasso	nn|mean|MSE+N|w_sparse_group_lasso	10	-0.0931852	0.035799	-2.60301	-8.23144	1.76122e-05	0	0.00195312	2.64183e-05	0.00292969
4MXO-DB8	cam	f1_test	nn|mean|MSE+N|w_group_lasso	nn|mean|MSE+N|w_sparse_group_lasso	10	-0.0917957	0.0529018	-1.73521	-5.48722	0.00038653	1	0.00390625	0.000579795	0.00585938
4MXO-DB8	cam	global_dir_train	nn|mean|MSE+N|w_group_lasso	nn|mean|MSE+N|w_sparse_group_lasso	10	-0.397205	0.0651976	-6.09233	-19.2656	1.26254e-08	0	0.00195312	1.89381e-08	0.00195312
4MXO-DB8	cam	global_dir_test	nn|mean|MSE+N|w_group_lasso	nn|mean|MSE+N|w_sparse_group_lasso	10	-0.39417	0.113823	-3.46302	-10.951	1.67165e-06	0	0.00195312	5.01496e-06	0.00292969
4MXO-DB8	cam	acc_train	nn|mean|MSE+N|w_group_lasso	nn|mean|MSE+N|wo_lasso	10	0.00610249	0.0460644	0.132477	0.41893	0.685088	22	0.625	0.685088	0.625
4MXO-DB8	cam	acc_test	nn|mean|MSE+N|w_group_lasso	nn|mean|MSE+N|wo_lasso	10	0.0176341	0.0487954	0.36139	1.14281	0.282605	17	0.322266	0.282605	0.322266
4MXO-DB8	cam	f1_train	nn|mean|MSE+N|w_group_lasso	nn|mean|MSE+N|wo_lasso	10	-0.0326148	0.0357629	-0.911974	-2.88391	0.0180625	6	0.0273438	0.0180625	0.0273438
4MXO-DB8	cam	f1_test	nn|mean|MSE+N|w_group_lasso	nn|mean|MSE+N|wo_lasso	10	-0.0372716	0.0551715	-0.675559	-2.13631	0.0613889	9	0.0644531	0.0613889	0.0644531
4MXO-DB8	cam	global_dir_train	nn|mean|MSE+N|w_group_lasso	nn|mean|MSE+N|wo_lasso	10	-0.134185	0.0767009	-1.74946	-5.53227	0.000364665	0	0.00195312	0.000364665	0.00195312
4MXO-DB8	cam	global_dir_test	nn|mean|MSE+N|w_group_lasso	nn|mean|MSE+N|wo_lasso	10	-0.103791	0.0986805	-1.05179	-3.32604	0.00885469	5	0.0195312	0.00885469	0.0195312
4MXO-DB8	cam	acc_train	nn|mean|MSE+N|w_sparse_group_lasso	nn|mean|MSE+N|wo_lasso	10	0.069204	0.0333464	2.07531	6.56269	0.000103639	0	0.00195312	0.000310917	0.00292969
4MXO-DB8	cam	acc_test	nn|mean|MSE+N|w_sparse_group_lasso	nn|mean|MSE+N|wo_lasso	10	0.0769823	0.0185851	4.14215	13.0986	3.63895e-07	0	0.00195312	1.09169e-06	0.00585938
4MXO-DB8	cam	f1_train	nn|mean|MSE+N|w_sparse_group_lasso	nn|mean|MSE+N|wo_lasso	10	0.0605703	0.0163129	3.71303	11.7416	9.26636e-07	0	0.00195312	2.77991e-06	0.00292969
4MXO-DB8	cam	f1_test	nn|mean|MSE+N|w_sparse_group_lasso	nn|mean|MSE+N|wo_lasso	10	0.0545241	0.0140894	3.86986	12.2376	6.51449e-07	0	0.00195312	1.95435e-06	0.00585938
4MXO-DB8	cam	global_dir_train	nn|mean|MSE+N|w_sparse_group_lasso	nn|mean|MSE+N|wo_lasso	10	0.26302	0.0415176	6.33515	20.0335	8.94648e-09	0	0.00195312	1.89381e-08	0.00195312
4MXO-DB8	cam	global_dir_test	nn|mean|MSE+N|w_sparse_group_lasso	nn|mean|MSE+N|wo_lasso	10	0.290379	0.144365	2.01142	6.36068	0.000131211	0	0.00195312	0.000196816	0.00292969
4MXO-DB8	gradcam	acc_train	nn|mean|MSE+N|w_group_lasso	nn|mean|MSE+N|w_sparse_group_lasso	10	-0.0394404	0.0470957	-0.837451	-2.64825	0.0265521	7	0.0371094	0.0398282	0.0556641
4MXO-DB8	gradcam	acc_test	nn|mean|MSE+N|w_group_lasso	nn|mean|MSE+N|w_sparse_group_lasso	10	0.00121731	0.0577639	0.0210738	0.0666412	0.948324	27	1	0.948324	1
4MXO-DB8	gradcam	f1_train	nn|mean|MSE+N|w_group_lasso	nn|mean|MSE+N|w_sparse_group_lasso	10	-0.02575	0.0549471	-0.468633	-1.48195	0.172497	13	0.160156	0.172497	0.160156
4MXO-DB8	gradcam	f1_test	nn|mean|MSE+N|w_group_lasso	nn|mean|MSE+N|w_sparse_group_lasso	10	-0.0292749	0.054501	-0.537144	-1.6986	0.123618	13	0.160156	0.231073	0.240234
4MXO-DB8	gradcam	global_dir_train	nn|mean|MSE+N|w_group_lasso	nn|mean|MSE+N|w_sparse_group_lasso	10	-0.0996229	0.0845089	-1.17884	-3.72783	0.00471321	4	0.0136719	0.00706981	0.0205078
4MXO-DB8	gradcam	global_dir_test	nn|mean|MSE+N|w_group_lasso	nn|mean|MSE+N|w_sparse_group_lasso	10	-0.0786935	0.138256	-0.569186	-1.79993	0.105403	13	0.160156	0.158105	0.240234
4MXO-DB8	gradcam	acc_train	nn|mean|MSE+N|w_group_lasso	nn|mean|MSE+N|wo_lasso	10	-0.0563265	0.0435348	-1.29383	-4.09144	0.0027112	1	0.00390625	0.00813361	0.0117188
4MXO-DB8	gradcam	acc_test	nn|mean|MSE+N|w_group_lasso	nn|mean|MSE+N|wo_lasso	10	-0.0315765	0.104283	-0.302796	-0.957525	0.363315	25	0.845703	0.544973	1
4MXO-DB8	gradcam	f1_train	nn|mean|MSE+N|w_group_lasso	nn|mean|MSE+N|wo_lasso	10	-0.0431184	0.0669326	-0.644205	-2.03716	0.0720958	10	0.0839844	0.172497	0.158203
4MXO-DB8	gradcam	f1_test	nn|mean|MSE+N|w_group_lasso	nn|mean|MSE+N|wo_lasso	10	-0.0541223	0.109968	-0.492162	-1.55635	0.154049	7	0.0371094	0.231073	0.111328
4MXO-DB8	gradcam	global_dir_train	nn|mean|MSE+N|w_group_lasso	nn|mean|MSE+N|wo_lasso	10	-0.104816	0.0732972	-1.43001	-4.5221	0.00144245	1	0.00390625	0.00432734	0.0117188
4MXO-DB8	gradcam	global_dir_test	nn|mean|MSE+N|w_group_lasso	nn|mean|MSE+N|wo_lasso	10	-0.125769	0.105678	-1.19011	-3.76345	0.00446123	1	0.00390625	0.0133837	0.0117188
4MXO-DB8	gradcam	acc_train	nn|mean|MSE+N|w_sparse_group_lasso	nn|mean|MSE+N|wo_lasso	10	-0.0168861	0.0321566	-0.525121	-1.66058	0.131167	11	0.105469	0.131167	0.105469
4MXO-DB8	gradcam	acc_test	nn|mean|MSE+N|w_sparse_group_lasso	nn|mean|MSE+N|wo_lasso	10	-0.0327938	0.104363	-0.314229	-0.993679	0.346342	24	0.769531	0.544973	1
4MXO-DB8	gradcam	f1_train	nn|mean|MSE+N|w_sparse_group_lasso	nn|mean|MSE+N|wo_lasso	10	-0.0173683	0.0329873	-0.526515	-1.66499	0.130271	11	0.105469	0.172497	0.158203
4MXO-DB8	gradcam	f1_test	nn|mean|MSE+N|w_sparse_group_lasso	nn|mean|MSE+N|wo_lasso	10	-0.0248474	0.099152	-0.250599	-0.792464	0.448474	26	0.921875	0.448474	0.921875
4MXO-DB8	gradcam	global_dir_train	nn|mean|MSE+N|w_sparse_group_lasso	nn|mean|MSE+N|wo_lasso	10	-0.005193	0.113316	-0.0458277	-0.14492	0.887968	22	0.625	0.887968	0.625
4MXO-DB8	gradcam	global_dir_test	nn|mean|MSE+N|w_sparse_group_lasso	nn|mean|MSE+N|wo_lasso	10	-0.0470752	0.130456	-0.36085	-1.14111	0.283277	20	0.492188	0.283277	0.492188
4MXO-DB8	gradinput	acc_train	nn|mean|MSE+N|w_group_lasso	nn|mean|MSE+N|w_sparse_group_lasso	10	-0.0294825	0.08196	-0.359718	-1.13753	0.284694	18	0.375	0.284694	0.375
4MXO-DB8	gradinput	acc_test	nn|mean|MSE+N|w_group_lasso	nn|mean|MSE+N|w_sparse_group_lasso	10	0.0112983	0.016409	0.688543	2.17736	0.0574206	9	0.0644531	0.0861309	0.0966797
4MXO-DB8	gradinput	f1_train	nn|mean|MSE+N|w_group_lasso	nn|mean|MSE+N|w_sparse_group_lasso	10	-0.0407498	0.0656105	-0.621086	-1.96405	0.081115	11	0.105469	0.081115	0.105469
4MXO-DB8	gradinput	f1_test	nn|mean|MSE+N|w_group_lasso	nn|mean|MSE+N|w_sparse_group_lasso	10	-0.00417427	0.0596305	-0.0700023	-0.221367	0.829748	15	0.232422	0.829748	0.348633
4MXO-DB8	gradinput	global_dir_train	nn|mean|MSE+N|w_group_lasso	nn|mean|MSE+N|w_sparse_group_lasso	10	-0.017941	0.0979868	-0.183096	-0.578999	0.576791	26	0.921875	0.576791	0.921875
4MXO-DB8	gradinput	global_dir_test	nn|mean|MSE+N|w_group_lasso	nn|mean|MSE+N|w_sparse_group_lasso	10	0.00934265	0.0243901	0.38305	1.21131	0.256621	12	0.130859	0.368976	0.392578
4MXO-DB8	gradinput	acc_train	nn|mean|MSE+N|w_group_lasso	nn|mean|MSE+N|wo_lasso	10	0.0496051	0.0341257	1.4536	4.59668	0.00129664	2	0.00585938	0.00388992	0.00878906
4MXO-DB8	gradinput	acc_test	nn|mean|MSE+N|w_group_lasso	nn|mean|MSE+N|wo_lasso	10	0.0531369	0.0614805	0.864289	2.73312	0.0231062	6	0.0273438	0.0693186	0.0820312
4MXO-DB8	gradinput	f1_train	nn|mean|MSE+N|w_group_lasso	nn|mean|MSE+N|wo_lasso	10	0.0318911	0.0172168	1.85233	5.85758	0.000241469	0	0.00195312	0.000724406	0.00292969
4MXO-DB8	gradinput	f1_test	nn|mean|MSE+N|w_group_lasso	nn|mean|MSE+N|wo_lasso	10	0.0281083	0.086955	0.32325	1.02221	0.333372	25	0.845703	0.500059	0.845703
4MXO-DB8	gradinput	global_dir_train	nn|mean|MSE+N|w_group_lasso	nn|mean|MSE+N|wo_lasso	10	0.111509	0.0518245	2.15166	6.80416	7.86845e-05	0	0.00195312	0.000236053	0.00292969
4MXO-DB8	gradinput	global_dir_test	nn|mean|MSE+N|w_group_lasso	nn|mean|MSE+N|wo_lasso	10	0.0661143	0.180588	0.366107	1.15773	0.276774	20	0.492188	0.368976	0.738281
4MXO-DB8	gradinput	acc_train	nn|mean|MSE+N|w_sparse_group_lasso	nn|mean|MSE+N|wo_lasso	10	0.0790876	0.0622556	1.27037	4.01726	0.00303054	0	0.00195312	0.00454581	0.00585938
4MXO-DB8	gradinput	acc_test	nn|mean|MSE+N|w_sparse_group_lasso	nn|mean|MSE+N|wo_lasso	10	0.0418386	0.0728776	0.574094	1.81545	0.102843	12	0.130859	0.102843	0.130859
4MXO-DB8	gradinput	f1_train	nn|mean|MSE+N|w_sparse_group_lasso	nn|mean|MSE+N|wo_lasso	10	0.0726409	0.0576874	1.25922	3.98199	0.00319616	0	0.00195312	0.00479425	0.00292969
4MXO-DB8	gradinput	f1_test	nn|mean|MSE+N|w_sparse_group_lasso	nn|mean|MSE+N|wo_lasso	10	0.0322825	0.0650424	0.49633	1.56953	0.15097	14	0.193359	0.452909	0.348633
4MXO-DB8	gradinput	global_dir_train	nn|mean|MSE+N|w_sparse_group_lasso	nn|mean|MSE+N|wo_lasso	10	0.12945	0.126836	1.02061	3.22744	0.0103651	0	0.00195312	0.0155476	0.00292969
4MXO-DB8	gradinput	global_dir_test	nn|mean|MSE+N|w_sparse_group_lasso	nn|mean|MSE+N|wo_lasso	10	0.0567716	0.189827	0.299071	0.945745	0.368976	27	1	0.368976	1
4MXO-DB8	ig	acc_train	nn|mean|MSE+N|w_group_lasso	nn|mean|MSE+N|w_sparse_group_lasso	10	0.0160314	0.0349627	0.458527	1.44999	0.180999	14	0.193359	0.180999	0.193359
4MXO-DB8	ig	acc_test	nn|mean|MSE+N|w_group_lasso	nn|mean|MSE+N|w_sparse_group_lasso	10	-0.0207623	0.0445956	-0.465568	-1.47225	0.175038	14	0.193359	0.175038	0.193359
4MXO-DB8	ig	f1_train	nn|mean|MSE+N|w_group_lasso	nn|mean|MSE+N|w_sparse_group_lasso	10	-0.00199896	0.0527579	-0.0378893	-0.119816	0.907261	25	0.845703	0.907261	0.845703
4MXO-DB8	ig	f1_test	nn|mean|MSE+N|w_group_lasso	nn|mean|MSE+N|w_sparse_group_lasso	10	-0.0113998	0.0411858	-0.276789	-0.875283	0.404173	23	0.695312	0.404173	0.695312
4MXO-DB8	ig	global_dir_train	nn|mean|MSE+N|w_group_lasso	nn|mean|MSE+N|w_sparse_group_lasso	10	0.0130506	0.0551372	0.236693	0.748488	0.473272	20	0.492188	0.473272	0.492188
4MXO-DB8	ig	global_dir_test	nn|mean|MSE+N|w_group_lasso	nn|mean|MSE+N|w_sparse_group_lasso	10	0.0410151	0.0588274	0.697211	2.20478	0.0549112	10	0.0839844	0.0823669	0.105469
4MXO-DB8	ig	acc_train	nn|mean|MSE+N|w_group_lasso	nn|mean|MSE+N|wo_lasso	10	0.0902196	0.0230631	3.91186	12.3704	5.94087e-07	0	0.00195312	1.78226e-06	0.00292969
4MXO-DB8	ig	acc_test	nn|mean|MSE+N|w_group_lasso	nn|mean|MSE+N|wo_lasso	10	0.0484789	0.0639957	0.757533	2.39553	0.0401913	9	0.0644531	0.0602869	0.0966797
4MXO-DB8	ig	f1_train	nn|mean|MSE+N|w_group_lasso	nn|mean|MSE+N|wo_lasso	10	0.0670794	0.035833	1.872	5.91979	0.000223526	0	0.00195312	0.000670579	0.00292969
4MXO-DB8	ig	f1_test	nn|mean|MSE+N|w_group_lasso	nn|mean|MSE+N|wo_lasso	10	0.0890972	0.0647262	1.37652	4.35295	0.0018423	2	0.00585938	0.00276345	0.00878906
4MXO-DB8	ig	global_dir_train	nn|mean|MSE+N|w_group_lasso	nn|mean|MSE+N|wo_lasso	10	0.124688	0.0954025	1.30697	4.13299	0.00254811	2	0.00585938	0.00382217	0.00878906
4MXO-DB8	ig	global_dir_test	nn|mean|MSE+N|w_group_lasso	nn|mean|MSE+N|wo_lasso	10	0.101115	0.117336	0.861756	2.72511	0.0234112	10	0.0839844	0.0702335	0.105469
4MXO-DB8	ig	acc_train	nn|mean|MSE+N|w_sparse_group_lasso	nn|mean|MSE+N|wo_lasso	10	0.0741882	0.0369618	2.00716	6.34719	0.000133318	0	0.00195312	0.000199977	0.00292969
4MXO-DB8	ig	acc_test	nn|mean|MSE+N|w_sparse_group_lasso	nn|mean|MSE+N|wo_lasso	10	0.0692412	0.0326858	2.11839	6.69892	8.86457e-05	0	0.00195312	0.000265937	0.00585938
4MXO-DB8	ig	f1_train	nn|mean|MSE+N|w_sparse_group_lasso	nn|mean|MSE+N|wo_lasso	10	0.0690783	0.0483403	1.429	4.5189	0.00144908	0	0.00195312	0.00217361	0.00292969
4MXO-DB8	ig	f1_test	nn|mean|MSE+N|w_sparse_group_lasso	nn|mean|MSE+N|wo_lasso	10	0.100497	0.0281054	3.57571	11.3074	1.27554e-06	0	0.00195312	3.82661e-06	0.00585938
4MXO-DB8	ig	global_dir_train	nn|mean|MSE+N|w_sparse_group_lasso	nn|mean|MSE+N|wo_lasso	10	0.111637	0.0629064	1.77466	5.61195	0.0003292	1	0.00390625	0.000987599	0.00878906
4MXO-DB8	ig	global_dir_test	nn|mean|MSE+N|w_sparse_group_lasso	nn|mean|MSE+N|wo_lasso	10	0.0600998	0.146794	0.409415	1.29468	0.227657	11	0.105469	0.227657	0.105469
